# Supplementary material for: Machine learning classification of mango maturity based on carotene content from Raman spectra
Source: PeerJ. 2025 Nov 18;13:e20288. doi: 10.7717/peerj.20288 (PMC12637035; doi:10.7717/peerj.20288)
Supplement: Supplemental Information 1 — Raman spectra from 29 mango samples, with measurements taken from the top, middle, and bottom parts of each mango. These data were used for Raman spectral processing, statistical analysis, and classification analysis. [file peerj-13-20288-s001.zip]

Archive with 158 entries (128 files):
- Raw Data_Mango/M1/
- Raw Data_Mango/M1/3 spectra- Average-M1.CSV
- Raw Data_Mango/M1/M1-B.CSV
- Raw Data_Mango/M1/M1-M.CSV
- Raw Data_Mango/M1/M1-T.CSV
- Raw Data_Mango/M10/
- Raw Data_Mango/M10/M10-B.CSV
- Raw Data_Mango/M10/M10-M.CSV
- Raw Data_Mango/M10/M10-T.CSV
- Raw Data_Mango/M11/
- Raw Data_Mango/M11/M11-B.CSV
- Raw Data_Mango/M11/M11-M.CSV
- Raw Data_Mango/M11/M11-T.CSV
- Raw Data_Mango/M12/
- Raw Data_Mango/M12/M12-B.CSV
- Raw Data_Mango/M12/M12-M.CSV
- Raw Data_Mango/M12/M12-T.CSV
- Raw Data_Mango/M13/
- Raw Data_Mango/M13/M13-B.CSV
- Raw Data_Mango/M13/M13-M.CSV
- Raw Data_Mango/M13/M13-T.CSV
- Raw Data_Mango/M14/
- Raw Data_Mango/M14/M14-B.CSV
- Raw Data_Mango/M14/M14-M.CSV
- Raw Data_Mango/M14/M14-T.CSV
- Raw Data_Mango/M15/
- Raw Data_Mango/M15/M15 Repeat/
- Raw Data_Mango/M15/M15 Repeat/M15-B.CSV
- Raw Data_Mango/M15/M15 Repeat/M15-M.CSV
- Raw Data_Mango/M15/M15 Repeat/M15-T.CSV
- Raw Data_Mango/M15/M15-B.CSV
- Raw Data_Mango/M15/M15-M.CSV
- Raw Data_Mango/M15/M15-T.CSV
- Raw Data_Mango/M16/
- Raw Data_Mango/M16/M16-B.CSV
- Raw Data_Mango/M16/M16-M.CSV
- Raw Data_Mango/M16/M16-T.CSV
- Raw Data_Mango/M17/
- Raw Data_Mango/M17/M17-B.CSV
- Raw Data_Mango/M17/M17-M.CSV
- Raw Data_Mango/M17/M17-T.CSV
- Raw Data_Mango/M18/
- Raw Data_Mango/M18/M18-B.CSV
- Raw Data_Mango/M18/M18-M.CSV
- Raw Data_Mango/M18/M18-T.CSV
- Raw Data_Mango/M19/
- Raw Data_Mango/M19/M19-B.CSV
- Raw Data_Mango/M19/M19-M.CSV
- Raw Data_Mango/M19/M19-T.CSV
- Raw Data_Mango/M2/
- Raw Data_Mango/M2/3 spectra- Average-M2.CSV
- Raw Data_Mango/M2/M2-B.CSV
- Raw Data_Mango/M2/M2-M.CSV
- Raw Data_Mango/M2/M2-T.CSV
- Raw Data_Mango/M20/
- Raw Data_Mango/M20/M20-B.CSV
- Raw Data_Mango/M20/M20-M.CSV
- Raw Data_Mango/M20/M20-T.CSV
- Raw Data_Mango/M21/
- Raw Data_Mango/M21/M21-B.CSV
- Raw Data_Mango/M21/M21-M.CSV
- Raw Data_Mango/M21/M21-T.CSV
- Raw Data_Mango/M22/
- Raw Data_Mango/M22/M22-B.CSV
- Raw Data_Mango/M22/M22-M.CSV
- Raw Data_Mango/M22/M22-T.CSV
- Raw Data_Mango/M23/
- Raw Data_Mango/M23/M23-B.CSV
- Raw Data_Mango/M23/M23-M.CSV
- Raw Data_Mango/M23/M23-T.CSV
- Raw Data_Mango/M24/
- Raw Data_Mango/M24/M24-B.CSV
- Raw Data_Mango/M24/M24-M.CSV
- Raw Data_Mango/M24/M24-T.CSV
- Raw Data_Mango/M25/
- Raw Data_Mango/M25/M25-B.CSV
- Raw Data_Mango/M25/M25-B-0.01.CSV
- Raw Data_Mango/M25/M25-M.CSV
- Raw Data_Mango/M25/M25-M-0.01.CSV
- Raw Data_Mango/M25/M25-T.CSV
- Raw Data_Mango/M25/M25-T-0.01.CSV
- Raw Data_Mango/M26/
- Raw Data_Mango/M26/M26-B.CSV
- Raw Data_Mango/M26/M26-M.CSV
- Raw Data_Mango/M26/M26-T.CSV
- Raw Data_Mango/M27/
- Raw Data_Mango/M27/M27-B.CSV
- Raw Data_Mango/M27/M27-M.CSV
- Raw Data_Mango/M27/M27-T.CSV
- Raw Data_Mango/M28/
- Raw Data_Mango/M28/M28-B.CSV
- Raw Data_Mango/M28/M28-M.CSV
- Raw Data_Mango/M28/M28-T.CSV
- Raw Data_Mango/M29/
- Raw Data_Mango/M29/M29-B.CSV
- Raw Data_Mango/M29/M29-M.CSV
- Raw Data_Mango/M29/M29-T.CSV
- Raw Data_Mango/M3/
- Raw Data_Mango/M3/3 spectra- Average-M3-B.CSV
- Raw Data_Mango/M3/3 spectra- Average-M3-M.CSV
- Raw Data_Mango/M3/3 spectra- Average-M3-T.CSV
- Raw Data_Mango/M3/M3-B-1.CSV
- Raw Data_Mango/M3/M3-B-2.CSV
- Raw Data_Mango/M3/M3-B-3.CSV
- Raw Data_Mango/M3/M3-M-1.CSV
- Raw Data_Mango/M3/M3-M-2.CSV
- Raw Data_Mango/M3/M3-M-3.CSV
- Raw Data_Mango/M3/M3-T-1.CSV
- Raw Data_Mango/M3/M3-T-2.CSV
- Raw Data_Mango/M3/M3-T-3.CSV
- Raw Data_Mango/M4/
- Raw Data_Mango/M4/3 spectra- Average-M4-B.CSV
- Raw Data_Mango/M4/3 spectra- Average-M4-M.CSV
- Raw Data_Mango/M4/3 spectra- Average-M4-T.CSV
- Raw Data_Mango/M4/M4-B-1.CSV
- Raw Data_Mango/M4/M4-B-2.CSV
- Raw Data_Mango/M4/M4-B-3.CSV
- Raw Data_Mango/M4/M4-M.CSV
- Raw Data_Mango/M4/M4-M-1.CSV
- Raw Data_Mango/M4/M4-M-2.CSV
- Raw Data_Mango/M4/M4-M-3.CSV
- Raw Data_Mango/M4/M4-T-1.CSV
- Raw Data_Mango/M4/M4-T-2.CSV
- Raw Data_Mango/M4/M4-T-3.CSV
- Raw Data_Mango/M5/
- Raw Data_Mango/M5/3 spectra- Average-M5-B.CSV
- Raw Data_Mango/M5/3 spectra- Average-M5-M.CSV
- Raw Data_Mango/M5/3 spectra- Average-MT-5.CSV
- Raw Data_Mango/M5/M5-B-1.CSV
- Raw Data_Mango/M5/M5-B-2.CSV
- Raw Data_Mango/M5/M5-B-3.CSV
- Raw Data_Mango/M5/M5-M-1.CSV
- Raw Data_Mango/M5/M5-M-2.CSV
- Raw Data_Mango/M5/M5-M-3.CSV
- Raw Data_Mango/M5/M5-T-1.CSV
- Raw Data_Mango/M5/M5-T-2.CSV
- Raw Data_Mango/M5/M5-T-3.CSV
- Raw Data_Mango/M6/
- Raw Data_Mango/M6/M6-BOTTOM-WARM WATER 1.CSV
- Raw Data_Mango/M6/M6-MIDDLE-WARM WATER 1.CSV
- Raw Data_Mango/M6/M6-TOP-ORI.CSV
- Raw Data_Mango/M6/M6-TOP-WARM WATER 1.CSV
- Raw Data_Mango/M6/M6-TOP-WARM WATER 2-DIP 10 MINS.CSV
- Raw Data_Mango/M6/M6-TOP-WARM WATER 2-DIP 10 MINS-WASH.CSV
- Raw Data_Mango/M7/
- Raw Data_Mango/M7/M7-B.CSV
- Raw Data_Mango/M7/M7-INNER.CSV
- Raw Data_Mango/M7/M7-M.CSV
- Raw Data_Mango/M7/M7-T.CSV
- Raw Data_Mango/M8/
- Raw Data_Mango/M8/M8-B.CSV
- Raw Data_Mango/M8/M8-INNER.CSV
- Raw Data_Mango/M8/M8-M.CSV
- Raw Data_Mango/M8/M8-T.CSV
- Raw Data_Mango/M9/
- Raw Data_Mango/M9/M9-B.CSV
- Raw Data_Mango/M9/M9-M.CSV
- Raw Data_Mango/M9/M9-T.CSV
