# Supplementary material for: Machine learning classification of mango maturity based on carotene content from Raman spectra
Source: PeerJ. 2025 Nov 18;13:e20288. doi: 10.7717/peerj.20288 (PMC12637035; doi:10.7717/peerj.20288)
Supplement: Supplemental Information 1 — Raman spectra from 29 mango samples, with measurements taken from the top, middle, and bottom parts of each mango. These data were used for Raman spectral processing, statistical analysis, and classification analysis. [file peerj-13-20288-s001.zip › Raw Data_Mango/M1/3 spectra- Average-M1.CSV]

5.013522e+001	1.259995e+004
5.206368e+001	1.383962e+004
5.399215e+001	1.439184e+004
5.592062e+001	1.446825e+004
5.784908e+001	1.448379e+004
5.977755e+001	1.459017e+004
6.170602e+001	1.461654e+004
6.363448e+001	1.454362e+004
6.556295e+001	1.448127e+004
6.749142e+001	1.437892e+004
6.941988e+001	1.439486e+004
7.134835e+001	1.444089e+004
7.327682e+001	1.444414e+004
7.520528e+001	1.443611e+004
7.713375e+001	1.435603e+004
7.906222e+001	1.433952e+004
8.099068e+001	1.434010e+004
8.291915e+001	1.429601e+004
8.484762e+001	1.436963e+004
8.677608e+001	1.435949e+004
8.870455e+001	1.436144e+004
9.063302e+001	1.438116e+004
9.256149e+001	1.436034e+004
9.448995e+001	1.440686e+004
9.641842e+001	1.447900e+004
9.834689e+001	1.447957e+004
1.002754e+002	1.439902e+004
1.022038e+002	1.436266e+004
1.041323e+002	1.439250e+004
1.060608e+002	1.436804e+004
1.079892e+002	1.435576e+004
1.099177e+002	1.442790e+004
1.118462e+002	1.452129e+004
1.137746e+002	1.454563e+004
1.157031e+002	1.458188e+004
1.176316e+002	1.460543e+004
1.195600e+002	1.458434e+004
1.214885e+002	1.475842e+004
1.234170e+002	1.477228e+004
1.253454e+002	1.470338e+004
1.272739e+002	1.464092e+004
1.292024e+002	1.464578e+004
1.311308e+002	1.471655e+004
1.330593e+002	1.477828e+004
1.349878e+002	1.479303e+004
1.369162e+002	1.477442e+004
1.388447e+002	1.479500e+004
1.407732e+002	1.486958e+004
1.427016e+002	1.494411e+004
1.446301e+002	1.499832e+004
1.465586e+002	1.503971e+004
1.484870e+002	1.511315e+004
1.504155e+002	1.509057e+004
1.523440e+002	1.512722e+004
1.542724e+002	1.524166e+004
1.562009e+002	1.535180e+004
1.581294e+002	1.524243e+004
1.600578e+002	1.524394e+004
1.619863e+002	1.528433e+004
1.639148e+002	1.529316e+004
1.658432e+002	1.524479e+004
1.677717e+002	1.528001e+004
1.697002e+002	1.532949e+004
1.716286e+002	1.539905e+004
1.735571e+002	1.548145e+004
1.754856e+002	1.555000e+004
1.774140e+002	1.552663e+004
1.793425e+002	1.556357e+004
1.812710e+002	1.561941e+004
1.831994e+002	1.569725e+004
1.851279e+002	1.583543e+004
1.870564e+002	1.574649e+004
1.889848e+002	1.578823e+004
1.909133e+002	1.580816e+004
1.928418e+002	1.577088e+004
1.947702e+002	1.585646e+004
1.966987e+002	1.586566e+004
1.986272e+002	1.587012e+004
2.005556e+002	1.587301e+004
2.024841e+002	1.588449e+004
2.044126e+002	1.593729e+004
2.063410e+002	1.599519e+004
2.082695e+002	1.602267e+004
2.101980e+002	1.602270e+004
2.121264e+002	1.601883e+004
2.140549e+002	1.604841e+004
2.159834e+002	1.611748e+004
2.179118e+002	1.615076e+004
2.198403e+002	1.623407e+004
2.217688e+002	1.634602e+004
2.236972e+002	1.621179e+004
2.256257e+002	1.632246e+004
2.275542e+002	1.647886e+004
2.294826e+002	1.653480e+004
2.314111e+002	1.646739e+004
2.333396e+002	1.645654e+004
2.352680e+002	1.644358e+004
2.371965e+002	1.649693e+004
2.391250e+002	1.654830e+004
2.410534e+002	1.654359e+004
2.429819e+002	1.653920e+004
2.449104e+002	1.658564e+004
2.468388e+002	1.662756e+004
2.487673e+002	1.664957e+004
2.506958e+002	1.667051e+004
2.526242e+002	1.674570e+004
2.545527e+002	1.684223e+004
2.564812e+002	1.693266e+004
2.584096e+002	1.696795e+004
2.603381e+002	1.696523e+004
2.622666e+002	1.705557e+004
2.641950e+002	1.706098e+004
2.661235e+002	1.716124e+004
2.680520e+002	1.723277e+004
2.699804e+002	1.720185e+004
2.719089e+002	1.720048e+004
2.738374e+002	1.728361e+004
2.757658e+002	1.728685e+004
2.776943e+002	1.722548e+004
2.796228e+002	1.718796e+004
2.815512e+002	1.728360e+004
2.834797e+002	1.738444e+004
2.854082e+002	1.742844e+004
2.873366e+002	1.747182e+004
2.892651e+002	1.753870e+004
2.911936e+002	1.758555e+004
2.931220e+002	1.756391e+004
2.950505e+002	1.764273e+004
2.969790e+002	1.762295e+004
2.989074e+002	1.761962e+004
3.008359e+002	1.794952e+004
3.027644e+002	1.785332e+004
3.046928e+002	1.795757e+004
3.066213e+002	1.802869e+004
3.085498e+002	1.803728e+004
3.104782e+002	1.813164e+004
3.124067e+002	1.824737e+004
3.143352e+002	1.826155e+004
3.162636e+002	1.827022e+004
3.181921e+002	1.830535e+004
3.201206e+002	1.834182e+004
3.220490e+002	1.832383e+004
3.239775e+002	1.837068e+004
3.259060e+002	1.842400e+004
3.278344e+002	1.839013e+004
3.297629e+002	1.831664e+004
3.316914e+002	1.857384e+004
3.336198e+002	1.855043e+004
3.355483e+002	1.856938e+004
3.374768e+002	1.860128e+004
3.394052e+002	1.859731e+004
3.413337e+002	1.863451e+004
3.432622e+002	1.866457e+004
3.451906e+002	1.870699e+004
3.471191e+002	1.876695e+004
3.490476e+002	1.889662e+004
3.509760e+002	1.913771e+004
3.529045e+002	1.909284e+004
3.548330e+002	1.899891e+004
3.567614e+002	1.904934e+004
3.586899e+002	1.919403e+004
3.606184e+002	1.926979e+004
3.625468e+002	1.936635e+004
3.644753e+002	1.932149e+004
3.664038e+002	1.932936e+004
3.683322e+002	1.946504e+004
3.702607e+002	1.963573e+004
3.721892e+002	1.954428e+004
3.741176e+002	1.951746e+004
3.760461e+002	1.952956e+004
3.779746e+002	1.955897e+004
3.799030e+002	1.959089e+004
3.818315e+002	1.962633e+004
3.837600e+002	1.970846e+004
3.856884e+002	1.969941e+004
3.876169e+002	1.966110e+004
3.895454e+002	1.966602e+004
3.914738e+002	1.974529e+004
3.934023e+002	1.982895e+004
3.953308e+002	1.985382e+004
3.972592e+002	1.989888e+004
3.991877e+002	1.997517e+004
4.011162e+002	2.003653e+004
4.030446e+002	2.000419e+004
4.049731e+002	2.014905e+004
4.069016e+002	2.017832e+004
4.088300e+002	2.022772e+004
4.107585e+002	2.035533e+004
4.126870e+002	2.042795e+004
4.146154e+002	2.046510e+004
4.165439e+002	2.047964e+004
4.184724e+002	2.053165e+004
4.204008e+002	2.061570e+004
4.223293e+002	2.068620e+004
4.242578e+002	2.071636e+004
4.261862e+002	2.077120e+004
4.281147e+002	2.082655e+004
4.300432e+002	2.087888e+004
4.319716e+002	2.091853e+004
4.339001e+002	2.092311e+004
4.358286e+002	2.090706e+004
4.377570e+002	2.099797e+004
4.396855e+002	2.105067e+004
4.416140e+002	2.103989e+004
4.435424e+002	2.104521e+004
4.454709e+002	2.110482e+004
4.473994e+002	2.118174e+004
4.493279e+002	2.119270e+004
4.512563e+002	2.123118e+004
4.531848e+002	2.133552e+004
4.551133e+002	2.138772e+004
4.570417e+002	2.147429e+004
4.589702e+002	2.143719e+004
4.608987e+002	2.147166e+004
4.628271e+002	2.161423e+004
4.647556e+002	2.173742e+004
4.666841e+002	2.167471e+004
4.686125e+002	2.170924e+004
4.705410e+002	2.172230e+004
4.724695e+002	2.178647e+004
4.743979e+002	2.189346e+004
4.763264e+002	2.189903e+004
4.782549e+002	2.201410e+004
4.801833e+002	2.207927e+004
4.821118e+002	2.204867e+004
4.840403e+002	2.202835e+004
4.859687e+002	2.210629e+004
4.878972e+002	2.213785e+004
4.898257e+002	2.224497e+004
4.917541e+002	2.231672e+004
4.936826e+002	2.236911e+004
4.956111e+002	2.238102e+004
4.975395e+002	2.230672e+004
4.994680e+002	2.226883e+004
5.013965e+002	2.242109e+004
5.033249e+002	2.251821e+004
5.052534e+002	2.248577e+004
5.071819e+002	2.244330e+004
5.091103e+002	2.262421e+004
5.110388e+002	2.269191e+004
5.129672e+002	2.269909e+004
5.148957e+002	2.285633e+004
5.168242e+002	2.301921e+004
5.187526e+002	2.301536e+004
5.206811e+002	2.319110e+004
5.226096e+002	2.323988e+004
5.245380e+002	2.319766e+004
5.264665e+002	2.315900e+004
5.283950e+002	2.316951e+004
5.303234e+002	2.321033e+004
5.322519e+002	2.326074e+004
5.341804e+002	2.335673e+004
5.361088e+002	2.348033e+004
5.380373e+002	2.354323e+004
5.399658e+002	2.351030e+004
5.418942e+002	2.346592e+004
5.438227e+002	2.362516e+004
5.457512e+002	2.369745e+004
5.476796e+002	2.372861e+004
5.496081e+002	2.377521e+004
5.515366e+002	2.379476e+004
5.534650e+002	2.363997e+004
5.553935e+002	2.377897e+004
5.573220e+002	2.381751e+004
5.592504e+002	2.383763e+004
5.611789e+002	2.393474e+004
5.631074e+002	2.406461e+004
5.650358e+002	2.397131e+004
5.669643e+002	2.402872e+004
5.688928e+002	2.407040e+004
5.708212e+002	2.409159e+004
5.727497e+002	2.420607e+004
5.746782e+002	2.440895e+004
5.766066e+002	2.421915e+004
5.785351e+002	2.433154e+004
5.804636e+002	2.437628e+004
5.823920e+002	2.450170e+004
5.843205e+002	2.465179e+004
5.862490e+002	2.464538e+004
5.881774e+002	2.478938e+004
5.901059e+002	2.474936e+004
5.920344e+002	2.478393e+004
5.939628e+002	2.479790e+004
5.958913e+002	2.478100e+004
5.978198e+002	2.486419e+004
5.997482e+002	2.505974e+004
6.016767e+002	2.519580e+004
6.036052e+002	2.517746e+004
6.055336e+002	2.514735e+004
6.074621e+002	2.524558e+004
6.093906e+002	2.546057e+004
6.113190e+002	2.551729e+004
6.132475e+002	2.537980e+004
6.151760e+002	2.536259e+004
6.171044e+002	2.542239e+004
6.190329e+002	2.546120e+004
6.209614e+002	2.546195e+004
6.228898e+002	2.548031e+004
6.248183e+002	2.563966e+004
6.267468e+002	2.579787e+004
6.286752e+002	2.581674e+004
6.306037e+002	2.577863e+004
6.325322e+002	2.586804e+004
6.344606e+002	2.587230e+004
6.363891e+002	2.584661e+004
6.383176e+002	2.593505e+004
6.402460e+002	2.606492e+004
6.421745e+002	2.611605e+004
6.441030e+002	2.605868e+004
6.460314e+002	2.609109e+004
6.479599e+002	2.625427e+004
6.498884e+002	2.618883e+004
6.518168e+002	2.626119e+004
6.537453e+002	2.642829e+004
6.556738e+002	2.639255e+004
6.576022e+002	2.641990e+004
6.595307e+002	2.646905e+004
6.614592e+002	2.670377e+004
6.633876e+002	2.678331e+004
6.653161e+002	2.674339e+004
6.672446e+002	2.681005e+004
6.691730e+002	2.690542e+004
6.711015e+002	2.684555e+004
6.730300e+002	2.682117e+004
6.749584e+002	2.694334e+004
6.768869e+002	2.708799e+004
6.788154e+002	2.711964e+004
6.807438e+002	2.710735e+004
6.826723e+002	2.715596e+004
6.846008e+002	2.728313e+004
6.865292e+002	2.727741e+004
6.884577e+002	2.725571e+004
6.903862e+002	2.731356e+004
6.923146e+002	2.736157e+004
6.942431e+002	2.749659e+004
6.961716e+002	2.747060e+004
6.981000e+002	2.746329e+004
7.000285e+002	2.751096e+004
7.019570e+002	2.757416e+004
7.038854e+002	2.763218e+004
7.058139e+002	2.779287e+004
7.077424e+002	2.790134e+004
7.096708e+002	2.791119e+004
7.115993e+002	2.796054e+004
7.135278e+002	2.808321e+004
7.154562e+002	2.819997e+004
7.173847e+002	2.822410e+004
7.193132e+002	2.825307e+004
7.212416e+002	2.828249e+004
7.231701e+002	2.828951e+004
7.250986e+002	2.831202e+004
7.270270e+002	2.835107e+004
7.289555e+002	2.835149e+004
7.308840e+002	2.838855e+004
7.328124e+002	2.853207e+004
7.347409e+002	2.864588e+004
7.366694e+002	2.871922e+004
7.385978e+002	2.881098e+004
7.405263e+002	2.894469e+004
7.424548e+002	2.899898e+004
7.443832e+002	2.898686e+004
7.463117e+002	2.901976e+004
7.482402e+002	2.905041e+004
7.501686e+002	2.911942e+004
7.520971e+002	2.922704e+004
7.540256e+002	2.925893e+004
7.559540e+002	2.923893e+004
7.578825e+002	2.927780e+004
7.598110e+002	2.927843e+004
7.617394e+002	2.935822e+004
7.636679e+002	2.946702e+004
7.655964e+002	2.943113e+004
7.675248e+002	2.929290e+004
7.694533e+002	2.940309e+004
7.713818e+002	2.948535e+004
7.733102e+002	2.950639e+004
7.752387e+002	2.957191e+004
7.771672e+002	2.972660e+004
7.790956e+002	2.986025e+004
7.810241e+002	2.987661e+004
7.829526e+002	2.990158e+004
7.848810e+002	2.997588e+004
7.868095e+002	3.000519e+004
7.887380e+002	2.999642e+004
7.906664e+002	3.004827e+004
7.925949e+002	3.019442e+004
7.945234e+002	3.004784e+004
7.964518e+002	3.011006e+004
7.983803e+002	3.020053e+004
8.003088e+002	3.039610e+004
8.022372e+002	3.062683e+004
8.041657e+002	3.067171e+004
8.060942e+002	3.061359e+004
8.080226e+002	3.070583e+004
8.099511e+002	3.082468e+004
8.118796e+002	3.088321e+004
8.138080e+002	3.095289e+004
8.157365e+002	3.105557e+004
8.176650e+002	3.108036e+004
8.195934e+002	3.105191e+004
8.215219e+002	3.097662e+004
8.234504e+002	3.127012e+004
8.253788e+002	3.140053e+004
8.273073e+002	3.136934e+004
8.292358e+002	3.141827e+004
8.311642e+002	3.144870e+004
8.330927e+002	3.142284e+004
8.350212e+002	3.143930e+004
8.369496e+002	3.146524e+004
8.388781e+002	3.157479e+004
8.408066e+002	3.169815e+004
8.427350e+002	3.173328e+004
8.446635e+002	3.175522e+004
8.465920e+002	3.187371e+004
8.485204e+002	3.180957e+004
8.504489e+002	3.197396e+004
8.523774e+002	3.218331e+004
8.543058e+002	3.230006e+004
8.562343e+002	3.235415e+004
8.581628e+002	3.235221e+004
8.600912e+002	3.247269e+004
8.620197e+002	3.252147e+004
8.639482e+002	3.261121e+004
8.658766e+002	3.276418e+004
8.678051e+002	3.283509e+004
8.697336e+002	3.271535e+004
8.716620e+002	3.260890e+004
8.735905e+002	3.280663e+004
8.755190e+002	3.289722e+004
8.774474e+002	3.283797e+004
8.793759e+002	3.289674e+004
8.813044e+002	3.306259e+004
8.832328e+002	3.315600e+004
8.851613e+002	3.323387e+004
8.870898e+002	3.300951e+004
8.890182e+002	3.302597e+004
8.909467e+002	3.316864e+004
8.928752e+002	3.321755e+004
8.948036e+002	3.327433e+004
8.967321e+002	3.343466e+004
8.986606e+002	3.339068e+004
9.005891e+002	3.333971e+004
9.025175e+002	3.343585e+004
9.044460e+002	3.353573e+004
9.063745e+002	3.352417e+004
9.083029e+002	3.352341e+004
9.102314e+002	3.363759e+004
9.121599e+002	3.370699e+004
9.140883e+002	3.360350e+004
9.160168e+002	3.382413e+004
9.179453e+002	3.372552e+004
9.198737e+002	3.375801e+004
9.218022e+002	3.384469e+004
9.237307e+002	3.386386e+004
9.256591e+002	3.401891e+004
9.275876e+002	3.406160e+004
9.295161e+002	3.416990e+004
9.314445e+002	3.417358e+004
9.333730e+002	3.420197e+004
9.353015e+002	3.426129e+004
9.372299e+002	3.437332e+004
9.391584e+002	3.456551e+004
9.410869e+002	3.468936e+004
9.430153e+002	3.465484e+004
9.449438e+002	3.468227e+004
9.468723e+002	3.486479e+004
9.488007e+002	3.515762e+004
9.507292e+002	3.535120e+004
9.526577e+002	3.542147e+004
9.545861e+002	3.567131e+004
9.565146e+002	3.577739e+004
9.584431e+002	3.573906e+004
9.603715e+002	3.568336e+004
9.623000e+002	3.577938e+004
9.642285e+002	3.594086e+004
9.661569e+002	3.603164e+004
9.680854e+002	3.603599e+004
9.700139e+002	3.598539e+004
9.719423e+002	3.593937e+004
9.738708e+002	3.593250e+004
9.757993e+002	3.588379e+004
9.777277e+002	3.588611e+004
9.796562e+002	3.596655e+004
9.815847e+002	3.603166e+004
9.835131e+002	3.603344e+004
9.854416e+002	3.628924e+004
9.873701e+002	3.627220e+004
9.892985e+002	3.644762e+004
9.912270e+002	3.652716e+004
9.931555e+002	3.658837e+004
9.950839e+002	3.690236e+004
9.970124e+002	3.744504e+004
9.989409e+002	3.772891e+004
1.000869e+003	3.822888e+004
1.002798e+003	3.859090e+004
1.004726e+003	3.892412e+004
1.006655e+003	3.910040e+004
1.008583e+003	3.896216e+004
1.010512e+003	3.863025e+004
1.012440e+003	3.838376e+004
1.014369e+003	3.799506e+004
1.016297e+003	3.789510e+004
1.018226e+003	3.761410e+004
1.020154e+003	3.753314e+004
1.022082e+003	3.755268e+004
1.024011e+003	3.760190e+004
1.025939e+003	3.763415e+004
1.027868e+003	3.751004e+004
1.029796e+003	3.747461e+004
1.031725e+003	3.750472e+004
1.033653e+003	3.759837e+004
1.035582e+003	3.744606e+004
1.037510e+003	3.741021e+004
1.039439e+003	3.764787e+004
1.041367e+003	3.782357e+004
1.043296e+003	3.765804e+004
1.045224e+003	3.781375e+004
1.047153e+003	3.793321e+004
1.049081e+003	3.799215e+004
1.051010e+003	3.783634e+004
1.052938e+003	3.792086e+004
1.054866e+003	3.807100e+004
1.056795e+003	3.797686e+004
1.058723e+003	3.813807e+004
1.060652e+003	3.803482e+004
1.062580e+003	3.814688e+004
1.064509e+003	3.823017e+004
1.066437e+003	3.829463e+004
1.068366e+003	3.834236e+004
1.070294e+003	3.836187e+004
1.072223e+003	3.835817e+004
1.074151e+003	3.836625e+004
1.076080e+003	3.843097e+004
1.078008e+003	3.863586e+004
1.079937e+003	3.863419e+004
1.081865e+003	3.873746e+004
1.083793e+003	3.880992e+004
1.085722e+003	3.875669e+004
1.087650e+003	3.873670e+004
1.089579e+003	3.884033e+004
1.091507e+003	3.859690e+004
1.093436e+003	3.888438e+004
1.095364e+003	3.913493e+004
1.097293e+003	3.911796e+004
1.099221e+003	3.915620e+004
1.101150e+003	3.929363e+004
1.103078e+003	3.938094e+004
1.105007e+003	3.943624e+004
1.106935e+003	3.962498e+004
1.108864e+003	3.966320e+004
1.110792e+003	3.964375e+004
1.112720e+003	3.971025e+004
1.114649e+003	3.990075e+004
1.116577e+003	3.999484e+004
1.118506e+003	4.003671e+004
1.120434e+003	4.024809e+004
1.122363e+003	4.051379e+004
1.124291e+003	4.066595e+004
1.126220e+003	4.095334e+004
1.128148e+003	4.104864e+004
1.130077e+003	4.111457e+004
1.132005e+003	4.118553e+004
1.133934e+003	4.125359e+004
1.135862e+003	4.138722e+004
1.137791e+003	4.165752e+004
1.139719e+003	4.193058e+004
1.141647e+003	4.219158e+004
1.143576e+003	4.264391e+004
1.145504e+003	4.324868e+004
1.147433e+003	4.379274e+004
1.149361e+003	4.457091e+004
1.151290e+003	4.582371e+004
1.153218e+003	4.738268e+004
1.155147e+003	4.885539e+004
1.157075e+003	4.990378e+004
1.159004e+003	4.984270e+004
1.160932e+003	4.887676e+004
1.162861e+003	4.722493e+004
1.164789e+003	4.552017e+004
1.166718e+003	4.430971e+004
1.168646e+003	4.365499e+004
1.170574e+003	4.327648e+004
1.172503e+003	4.305408e+004
1.174431e+003	4.309462e+004
1.176360e+003	4.313869e+004
1.178288e+003	4.288045e+004
1.180217e+003	4.291986e+004
1.182145e+003	4.292238e+004
1.184074e+003	4.318367e+004
1.186002e+003	4.360849e+004
1.187931e+003	4.366651e+004
1.189859e+003	4.391246e+004
1.191788e+003	4.391587e+004
1.193716e+003	4.374650e+004
1.195645e+003	4.367196e+004
1.197573e+003	4.365806e+004
1.199501e+003	4.353229e+004
1.201430e+003	4.325857e+004
1.203358e+003	4.304203e+004
1.205287e+003	4.299272e+004
1.207215e+003	4.286338e+004
1.209144e+003	4.303977e+004
1.211072e+003	4.328280e+004
1.213001e+003	4.318105e+004
1.214929e+003	4.313180e+004
1.216858e+003	4.304810e+004
1.218786e+003	4.296282e+004
1.220715e+003	4.296929e+004
1.222643e+003	4.293517e+004
1.224572e+003	4.264643e+004
1.226500e+003	4.248842e+004
1.228428e+003	4.250352e+004
1.230357e+003	4.244160e+004
1.232285e+003	4.240744e+004
1.234214e+003	4.255249e+004
1.236142e+003	4.267799e+004
1.238071e+003	4.280580e+004
1.239999e+003	4.291018e+004
1.241928e+003	4.272723e+004
1.243856e+003	4.279363e+004
1.245785e+003	4.306979e+004
1.247713e+003	4.300167e+004
1.249642e+003	4.296948e+004
1.251570e+003	4.293966e+004
1.253499e+003	4.307696e+004
1.255427e+003	4.328353e+004
1.257355e+003	4.339807e+004
1.259284e+003	4.346277e+004
1.261212e+003	4.354088e+004
1.263141e+003	4.361029e+004
1.265069e+003	4.371559e+004
1.266998e+003	4.391546e+004
1.268926e+003	4.408163e+004
1.270855e+003	4.410107e+004
1.272783e+003	4.408420e+004
1.274712e+003	4.399509e+004
1.276640e+003	4.383886e+004
1.278569e+003	4.387442e+004
1.280497e+003	4.410886e+004
1.282426e+003	4.406686e+004
1.284354e+003	4.393714e+004
1.286282e+003	4.393243e+004
1.288211e+003	4.403116e+004
1.290139e+003	4.410118e+004
1.292068e+003	4.409986e+004
1.293996e+003	4.413431e+004
1.295925e+003	4.426996e+004
1.297853e+003	4.440515e+004
1.299782e+003	4.448168e+004
1.301710e+003	4.447256e+004
1.303639e+003	4.442877e+004
1.305567e+003	4.444582e+004
1.307496e+003	4.433916e+004
1.309424e+003	4.431260e+004
1.311353e+003	4.443870e+004
1.313281e+003	4.447396e+004
1.315209e+003	4.439182e+004
1.317138e+003	4.453361e+004
1.319066e+003	4.473290e+004
1.320995e+003	4.471395e+004
1.322923e+003	4.465090e+004
1.324852e+003	4.468148e+004
1.326780e+003	4.482102e+004
1.328709e+003	4.490373e+004
1.330637e+003	4.503142e+004
1.332566e+003	4.511081e+004
1.334494e+003	4.497707e+004
1.336423e+003	4.485991e+004
1.338351e+003	4.510586e+004
1.340280e+003	4.516975e+004
1.342208e+003	4.503924e+004
1.344136e+003	4.510203e+004
1.346065e+003	4.517635e+004
1.347993e+003	4.519473e+004
1.349922e+003	4.527267e+004
1.351850e+003	4.544761e+004
1.353779e+003	4.555809e+004
1.355707e+003	4.548559e+004
1.357636e+003	4.540963e+004
1.359564e+003	4.553042e+004
1.361493e+003	4.558218e+004
1.363421e+003	4.560135e+004
1.365350e+003	4.566966e+004
1.367278e+003	4.570659e+004
1.369207e+003	4.573130e+004
1.371135e+003	4.563619e+004
1.373063e+003	4.560619e+004
1.374992e+003	4.572225e+004
1.376920e+003	4.576201e+004
1.378849e+003	4.578684e+004
1.380777e+003	4.593288e+004
1.382706e+003	4.600117e+004
1.384634e+003	4.608557e+004
1.386563e+003	4.628151e+004
1.388491e+003	4.621306e+004
1.390420e+003	4.621191e+004
1.392348e+003	4.622366e+004
1.394277e+003	4.621051e+004
1.396205e+003	4.633321e+004
1.398134e+003	4.657213e+004
1.400062e+003	4.663121e+004
1.401990e+003	4.640118e+004
1.403919e+003	4.648275e+004
1.405847e+003	4.643854e+004
1.407776e+003	4.663451e+004
1.409704e+003	4.666922e+004
1.411633e+003	4.662041e+004
1.413561e+003	4.672930e+004
1.415490e+003	4.679496e+004
1.417418e+003	4.668221e+004
1.419347e+003	4.671263e+004
1.421275e+003	4.692485e+004
1.423204e+003	4.668062e+004
1.425132e+003	4.703302e+004
1.427061e+003	4.688403e+004
1.428989e+003	4.675721e+004
1.430917e+003	4.708259e+004
1.432846e+003	4.727944e+004
1.434774e+003	4.727993e+004
1.436703e+003	4.716323e+004
1.438631e+003	4.711775e+004
1.440560e+003	4.733107e+004
1.442488e+003	4.763870e+004
1.444417e+003	4.768136e+004
1.446345e+003	4.768716e+004
1.448274e+003	4.782187e+004
1.450202e+003	4.780829e+004
1.452131e+003	4.766320e+004
1.454059e+003	4.776276e+004
1.455988e+003	4.781880e+004
1.457916e+003	4.800539e+004
1.459844e+003	4.801251e+004
1.461773e+003	4.795017e+004
1.463701e+003	4.802925e+004
1.465630e+003	4.792112e+004
1.467558e+003	4.806570e+004
1.469487e+003	4.802273e+004
1.471415e+003	4.801303e+004
1.473344e+003	4.819952e+004
1.475272e+003	4.818114e+004
1.477201e+003	4.800459e+004
1.479129e+003	4.818684e+004
1.481058e+003	4.847153e+004
1.482986e+003	4.857714e+004
1.484915e+003	4.874037e+004
1.486843e+003	4.892971e+004
1.488771e+003	4.881468e+004
1.490700e+003	4.882219e+004
1.492628e+003	4.895679e+004
1.494557e+003	4.910202e+004
1.496485e+003	4.943559e+004
1.498414e+003	4.969173e+004
1.500342e+003	4.983252e+004
1.502271e+003	5.004689e+004
1.504199e+003	5.033305e+004
1.506128e+003	5.079227e+004
1.508056e+003	5.142253e+004
1.509985e+003	5.205857e+004
1.511913e+003	5.271093e+004
1.513842e+003	5.359781e+004
1.515770e+003	5.463048e+004
1.517698e+003	5.558392e+004
1.519627e+003	5.628822e+004
1.521555e+003	5.684825e+004
1.523484e+003	5.710496e+004
1.525412e+003	5.702479e+004
1.527341e+003	5.655814e+004
1.529269e+003	5.589688e+004
1.531198e+003	5.502558e+004
1.533126e+003	5.391709e+004
1.535055e+003	5.277061e+004
1.536983e+003	5.184202e+004
1.538912e+003	5.117468e+004
1.540840e+003	5.064698e+004
1.542769e+003	5.023734e+004
1.544697e+003	5.010889e+004
1.546625e+003	4.996292e+004
1.548554e+003	4.972252e+004
1.550482e+003	4.949766e+004
1.552411e+003	4.952813e+004
1.554339e+003	4.957110e+004
1.556268e+003	4.959565e+004
1.558196e+003	4.956440e+004
1.560125e+003	4.944820e+004
1.562053e+003	4.939039e+004
1.563982e+003	4.948923e+004
1.565910e+003	4.958014e+004
1.567839e+003	4.959008e+004
1.569767e+003	4.965000e+004
1.571696e+003	4.963334e+004
1.573624e+003	4.953046e+004
1.575552e+003	4.960751e+004
1.577481e+003	4.958879e+004
1.579409e+003	4.972955e+004
1.581338e+003	4.984110e+004
1.583266e+003	4.991301e+004
1.585195e+003	4.988580e+004
1.587123e+003	4.976325e+004
1.589052e+003	4.971276e+004
1.590980e+003	4.976591e+004
1.592909e+003	4.977951e+004
1.594837e+003	4.982598e+004
1.596766e+003	4.997512e+004
1.598694e+003	4.995384e+004
1.600623e+003	5.015721e+004
1.602551e+003	5.005560e+004
1.604479e+003	5.018800e+004
1.606408e+003	5.011816e+004
1.608336e+003	4.998258e+004
1.610265e+003	4.996382e+004
1.612193e+003	5.007544e+004
1.614122e+003	5.016954e+004
1.616050e+003	5.015008e+004
1.617979e+003	5.013959e+004
1.619907e+003	5.022095e+004
1.621836e+003	5.017513e+004
1.623764e+003	4.997859e+004
1.625693e+003	5.001221e+004
1.627621e+003	5.008079e+004
1.629550e+003	5.009732e+004
1.631478e+003	5.026014e+004
1.633406e+003	5.018464e+004
1.635335e+003	5.019088e+004
1.637263e+003	5.013200e+004
1.639192e+003	5.017833e+004
1.641120e+003	5.024211e+004
1.643049e+003	5.018799e+004
1.644977e+003	5.006207e+004
1.646906e+003	5.006899e+004
1.648834e+003	5.028058e+004
1.650763e+003	5.040267e+004
1.652691e+003	5.028604e+004
1.654620e+003	5.022686e+004
1.656548e+003	5.011004e+004
1.658477e+003	5.013075e+004
1.660405e+003	5.021009e+004
1.662333e+003	5.038350e+004
1.664262e+003	5.048042e+004
1.666190e+003	5.041939e+004
1.668119e+003	5.038241e+004
1.670047e+003	5.047418e+004
1.671976e+003	5.055631e+004
1.673904e+003	5.055002e+004
1.675833e+003	5.054992e+004
1.677761e+003	5.058467e+004
1.679690e+003	5.058075e+004
1.681618e+003	5.058754e+004
1.683547e+003	5.069047e+004
1.685475e+003	5.075890e+004
1.687404e+003	5.074345e+004
1.689332e+003	5.092557e+004
1.691260e+003	5.083393e+004
1.693189e+003	5.091027e+004
1.695117e+003	5.057833e+004
1.697046e+003	5.063940e+004
1.698974e+003	5.062077e+004
1.700903e+003	5.081509e+004
1.702831e+003	5.097255e+004
1.704760e+003	5.099071e+004
1.706688e+003	5.096968e+004
1.708617e+003	5.093579e+004
1.710545e+003	5.092590e+004
1.712474e+003	5.092419e+004
1.714402e+003	5.087416e+004
1.716331e+003	5.095413e+004
1.718259e+003	5.114681e+004
1.720188e+003	5.113156e+004
1.722116e+003	5.115475e+004
1.724044e+003	5.102449e+004
1.725973e+003	5.103655e+004
1.727901e+003	5.104068e+004
1.729830e+003	5.110540e+004
1.731758e+003	5.121444e+004
1.733687e+003	5.129080e+004
1.735615e+003	5.120536e+004
1.737544e+003	5.110978e+004
1.739472e+003	5.114867e+004
1.741401e+003	5.118373e+004
1.743329e+003	5.119601e+004
1.745258e+003	5.118183e+004
1.747186e+003	5.118561e+004
1.749115e+003	5.130319e+004
1.751043e+003	5.136432e+004
1.752971e+003	5.135837e+004
1.754900e+003	5.123835e+004
1.756828e+003	5.117365e+004
1.758757e+003	5.108516e+004
1.760685e+003	5.122973e+004
1.762614e+003	5.140390e+004
1.764542e+003	5.145756e+004
1.766471e+003	5.150998e+004
1.768399e+003	5.154041e+004
1.770328e+003	5.161169e+004
1.772256e+003	5.150961e+004
1.774185e+003	5.155989e+004
1.776113e+003	5.163391e+004
1.778042e+003	5.166443e+004
1.779970e+003	5.165739e+004
1.781898e+003	5.165900e+004
1.783827e+003	5.166769e+004
1.785755e+003	5.170727e+004
1.787684e+003	5.177890e+004
1.789612e+003	5.168755e+004
1.791541e+003	5.157868e+004
1.793469e+003	5.163739e+004
1.795398e+003	5.173985e+004
1.797326e+003	5.178659e+004
1.799255e+003	5.188972e+004
1.801183e+003	5.195669e+004
1.803112e+003	5.183115e+004
1.805040e+003	5.185865e+004
1.806969e+003	5.200298e+004
1.808897e+003	5.208460e+004
1.810825e+003	5.203561e+004
1.812754e+003	5.205156e+004
1.814682e+003	5.208755e+004
1.816611e+003	5.201239e+004
1.818539e+003	5.192400e+004
1.820468e+003	5.199151e+004
1.822396e+003	5.208146e+004
1.824325e+003	5.213668e+004
1.826253e+003	5.219575e+004
1.828182e+003	5.230373e+004
1.830110e+003	5.232317e+004
1.832039e+003	5.212386e+004
1.833967e+003	5.229118e+004
1.835896e+003	5.230780e+004
1.837824e+003	5.204952e+004
1.839752e+003	5.214748e+004
1.841681e+003	5.235399e+004
1.843609e+003	5.228925e+004
1.845538e+003	5.210832e+004
1.847466e+003	5.217741e+004
1.849395e+003	5.235415e+004
1.851323e+003	5.227216e+004
1.853252e+003	5.219259e+004
1.855180e+003	5.221727e+004
1.857109e+003	5.226902e+004
1.859037e+003	5.245640e+004
1.860966e+003	5.259457e+004
1.862894e+003	5.249723e+004
1.864823e+003	5.238739e+004
1.866751e+003	5.240332e+004
1.868679e+003	5.248967e+004
1.870608e+003	5.257614e+004
1.872536e+003	5.267554e+004
1.874465e+003	5.273696e+004
1.876393e+003	5.267839e+004
1.878322e+003	5.265455e+004
1.880250e+003	5.274860e+004
1.882179e+003	5.272824e+004
1.884107e+003	5.262371e+004
1.886036e+003	5.276509e+004
1.887964e+003	5.284464e+004
1.889893e+003	5.283133e+004
1.891821e+003	5.275837e+004
1.893750e+003	5.269539e+004
1.895678e+003	5.271109e+004
1.897606e+003	5.276477e+004
1.899535e+003	5.282246e+004
1.901463e+003	5.282128e+004
1.903392e+003	5.286128e+004
1.905320e+003	5.288689e+004
1.907249e+003	5.290380e+004
1.909177e+003	5.295880e+004
1.911106e+003	5.303764e+004
1.913034e+003	5.307152e+004
1.914963e+003	5.302579e+004
1.916891e+003	5.309530e+004
1.918820e+003	5.308694e+004
1.920748e+003	5.318784e+004
1.922677e+003	5.319298e+004
1.924605e+003	5.307086e+004
1.926533e+003	5.299577e+004
1.928462e+003	5.296820e+004
1.930390e+003	5.305852e+004
1.932319e+003	5.314413e+004
1.934247e+003	5.318223e+004
1.936176e+003	5.317613e+004
1.938104e+003	5.296137e+004
1.940033e+003	5.298332e+004
1.941961e+003	5.319714e+004
1.943890e+003	5.299418e+004
1.945818e+003	5.297529e+004
1.947747e+003	5.300136e+004
1.949675e+003	5.311730e+004
1.951604e+003	5.339460e+004
1.953532e+003	5.340187e+004
1.955460e+003	5.328596e+004
1.957389e+003	5.321427e+004
1.959317e+003	5.322311e+004
1.961246e+003	5.325334e+004
1.963174e+003	5.329191e+004
1.965103e+003	5.348989e+004
1.967031e+003	5.326526e+004
1.968960e+003	5.339930e+004
1.970888e+003	5.334155e+004
1.972817e+003	5.355686e+004
1.974745e+003	5.357214e+004
1.976674e+003	5.357679e+004
1.978602e+003	5.376454e+004
1.980531e+003	5.379255e+004
1.982459e+003	5.372520e+004
1.984387e+003	5.365982e+004
1.986316e+003	5.364062e+004
1.988244e+003	5.375719e+004
1.990173e+003	5.375996e+004
1.992101e+003	5.360853e+004
1.994030e+003	5.361850e+004
1.995958e+003	5.365207e+004
1.997887e+003	5.373715e+004
1.999815e+003	5.385508e+004
2.001744e+003	5.380100e+004
2.003672e+003	5.379115e+004
2.005601e+003	5.379739e+004
2.007529e+003	5.394727e+004
2.009458e+003	5.393625e+004
2.011386e+003	5.403064e+004
2.013314e+003	5.412627e+004
2.015243e+003	5.402955e+004
2.017171e+003	5.406205e+004
2.019100e+003	5.416671e+004
2.021028e+003	5.400204e+004
2.022957e+003	5.408150e+004
2.024885e+003	5.392707e+004
2.026814e+003	5.387461e+004
2.028742e+003	5.408925e+004
2.030671e+003	5.395329e+004
2.032599e+003	5.390448e+004
2.034528e+003	5.396700e+004
2.036456e+003	5.401254e+004
2.038385e+003	5.399499e+004
2.040313e+003	5.406579e+004
2.042241e+003	5.421052e+004
2.044170e+003	5.417228e+004
2.046098e+003	5.412030e+004
2.048027e+003	5.401070e+004
2.049955e+003	5.392264e+004
2.051884e+003	5.404343e+004
2.053812e+003	5.406561e+004
2.055741e+003	5.398711e+004
2.057669e+003	5.411845e+004
2.059598e+003	5.413662e+004
2.061526e+003	5.419132e+004
2.063455e+003	5.416944e+004
2.065383e+003	5.407544e+004
2.067312e+003	5.416265e+004
2.069240e+003	5.428508e+004
2.071168e+003	5.431373e+004
2.073097e+003	5.426077e+004
2.075025e+003	5.424279e+004
2.076954e+003	5.418296e+004
2.078882e+003	5.424828e+004
2.080811e+003	5.437720e+004
2.082739e+003	5.434710e+004
2.084668e+003	5.438509e+004
2.086596e+003	5.456065e+004
2.088525e+003	5.462160e+004
2.090453e+003	5.450983e+004
2.092382e+003	5.446852e+004
2.094310e+003	5.460822e+004
2.096239e+003	5.471586e+004
2.098167e+003	5.465554e+004
2.100095e+003	5.466120e+004
2.102024e+003	5.473844e+004
2.103952e+003	5.466236e+004
2.105881e+003	5.463293e+004
2.107809e+003	5.480670e+004
2.109738e+003	5.483707e+004
2.111666e+003	5.472509e+004
2.113595e+003	5.465847e+004
2.115523e+003	5.459531e+004
2.117452e+003	5.463527e+004
2.119380e+003	5.469109e+004
2.121309e+003	5.481250e+004
2.123237e+003	5.498455e+004
2.125166e+003	5.489888e+004
2.127094e+003	5.476050e+004
2.129022e+003	5.488126e+004
2.130951e+003	5.482301e+004
2.132879e+003	5.485185e+004
2.134808e+003	5.486371e+004
2.136736e+003	5.476106e+004
2.138665e+003	5.475127e+004
2.140593e+003	5.478768e+004
2.142522e+003	5.473481e+004
2.144450e+003	5.479706e+004
2.146379e+003	5.493863e+004
2.148307e+003	5.494502e+004
2.150236e+003	5.497155e+004
2.152164e+003	5.502378e+004
2.154093e+003	5.486144e+004
2.156021e+003	5.474853e+004
2.157949e+003	5.487435e+004
2.159878e+003	5.492098e+004
2.161806e+003	5.496848e+004
2.163735e+003	5.515661e+004
2.165663e+003	5.503978e+004
2.167592e+003	5.487334e+004
2.169520e+003	5.479284e+004
2.171449e+003	5.490105e+004
2.173377e+003	5.505624e+004
2.175306e+003	5.501393e+004
2.177234e+003	5.496546e+004
2.179163e+003	5.517911e+004
2.181091e+003	5.515888e+004
2.183020e+003	5.504577e+004
2.184948e+003	5.527877e+004
2.186876e+003	5.520307e+004
2.188805e+003	5.538935e+004
2.190733e+003	5.541753e+004
2.192662e+003	5.524931e+004
2.194590e+003	5.520601e+004
2.196519e+003	5.523563e+004
2.198447e+003	5.520238e+004
2.200376e+003	5.519111e+004
2.202304e+003	5.521743e+004
2.204233e+003	5.537039e+004
2.206161e+003	5.544816e+004
2.208090e+003	5.527095e+004
2.210018e+003	5.524673e+004
2.211947e+003	5.537128e+004
2.213875e+003	5.534364e+004
2.215803e+003	5.545168e+004
2.217732e+003	5.528597e+004
2.219660e+003	5.524136e+004
2.221589e+003	5.525961e+004
2.223517e+003	5.532626e+004
2.225446e+003	5.541928e+004
2.227374e+003	5.544014e+004
2.229303e+003	5.548710e+004
2.231231e+003	5.551647e+004
2.233160e+003	5.541669e+004
2.235088e+003	5.536415e+004
2.237017e+003	5.519866e+004
2.238945e+003	5.526475e+004
2.240874e+003	5.533420e+004
2.242802e+003	5.530005e+004
2.244730e+003	5.529677e+004
2.246659e+003	5.544739e+004
2.248587e+003	5.546248e+004
2.250516e+003	5.542388e+004
2.252444e+003	5.543298e+004
2.254373e+003	5.548539e+004
2.256301e+003	5.556636e+004
2.258230e+003	5.551163e+004
2.260158e+003	5.549783e+004
2.262087e+003	5.549767e+004
2.264015e+003	5.539416e+004
2.265944e+003	5.535125e+004
2.267872e+003	5.548803e+004
2.269801e+003	5.554191e+004
2.271729e+003	5.562289e+004
2.273657e+003	5.563915e+004
2.275586e+003	5.556589e+004
2.277514e+003	5.555903e+004
2.279443e+003	5.560777e+004
2.281371e+003	5.562665e+004
2.283300e+003	5.561191e+004
2.285228e+003	5.556061e+004
2.287157e+003	5.556322e+004
2.289085e+003	5.565355e+004
2.291014e+003	5.568349e+004
2.292942e+003	5.578850e+004
2.294871e+003	5.580470e+004
2.296799e+003	5.564605e+004
2.298728e+003	5.566531e+004
2.300656e+003	5.575039e+004
2.302584e+003	5.573700e+004
2.304513e+003	5.580314e+004
2.306441e+003	5.590217e+004
2.308370e+003	5.581273e+004
2.310298e+003	5.604210e+004
2.312227e+003	5.610338e+004
2.314155e+003	5.586403e+004
2.316084e+003	5.585143e+004
2.318012e+003	5.580860e+004
2.319941e+003	5.595238e+004
2.321869e+003	5.601677e+004
2.323798e+003	5.590235e+004
2.325726e+003	5.585709e+004
2.327655e+003	5.588695e+004
2.329583e+003	5.587186e+004
2.331511e+003	5.580119e+004
2.333440e+003	5.586202e+004
2.335368e+003	5.594375e+004
2.337297e+003	5.575330e+004
2.339225e+003	5.598325e+004
2.341154e+003	5.569412e+004
2.343082e+003	5.573120e+004
2.345011e+003	5.584749e+004
2.346939e+003	5.572868e+004
2.348868e+003	5.564550e+004
2.350796e+003	5.569238e+004
2.352725e+003	5.570380e+004
2.354653e+003	5.578858e+004
2.356582e+003	5.592763e+004
2.358510e+003	5.596148e+004
2.360438e+003	5.596479e+004
2.362367e+003	5.590488e+004
2.364295e+003	5.578038e+004
2.366224e+003	5.557063e+004
2.368152e+003	5.578468e+004
2.370081e+003	5.592764e+004
2.372009e+003	5.573988e+004
2.373938e+003	5.590450e+004
2.375866e+003	5.596016e+004
2.377795e+003	5.589895e+004
2.379723e+003	5.591952e+004
2.381652e+003	5.597524e+004
2.383580e+003	5.596654e+004
2.385509e+003	5.593522e+004
2.387437e+003	5.598376e+004
2.389365e+003	5.592190e+004
2.391294e+003	5.590534e+004
2.393222e+003	5.596313e+004
2.395151e+003	5.605100e+004
2.397079e+003	5.617709e+004
2.399008e+003	5.622554e+004
2.400936e+003	5.611905e+004
2.402865e+003	5.593728e+004
2.404793e+003	5.586268e+004
2.406722e+003	5.595172e+004
2.408650e+003	5.609605e+004
2.410579e+003	5.603766e+004
2.412507e+003	5.621159e+004
2.414436e+003	5.624758e+004
2.416364e+003	5.612289e+004
2.418292e+003	5.612539e+004
2.420221e+003	5.618050e+004
2.422149e+003	5.598832e+004
2.424078e+003	5.605591e+004
2.426006e+003	5.613906e+004
2.427935e+003	5.617143e+004
2.429863e+003	5.629400e+004
2.431792e+003	5.616002e+004
2.433720e+003	5.604900e+004
2.435649e+003	5.597150e+004
2.437577e+003	5.600942e+004
2.439506e+003	5.588074e+004
2.441434e+003	5.633343e+004
2.443363e+003	5.621667e+004
2.445291e+003	5.627148e+004
2.447219e+003	5.626126e+004
2.449148e+003	5.612466e+004
2.451076e+003	5.597806e+004
2.453005e+003	5.597546e+004
2.454933e+003	5.604933e+004
2.456862e+003	5.605299e+004
2.458790e+003	5.607447e+004
2.460719e+003	5.608756e+004
2.462647e+003	5.604389e+004
2.464576e+003	5.596581e+004
2.466504e+003	5.599325e+004
2.468433e+003	5.622045e+004
2.470361e+003	5.618808e+004
2.472290e+003	5.623155e+004
2.474218e+003	5.632630e+004
2.476146e+003	5.634976e+004
2.478075e+003	5.632331e+004
2.480003e+003	5.619873e+004
2.481932e+003	5.617152e+004
2.483860e+003	5.626011e+004
2.485789e+003	5.637776e+004
2.487717e+003	5.634032e+004
2.489646e+003	5.633308e+004
2.491574e+003	5.656171e+004
2.493503e+003	5.620493e+004
2.495431e+003	5.634171e+004
2.497360e+003	5.635687e+004
2.499288e+003	5.626620e+004
2.501217e+003	5.637991e+004
2.503145e+003	5.649792e+004
2.505073e+003	5.657536e+004
2.507002e+003	5.663068e+004
2.508930e+003	5.650599e+004
2.510859e+003	5.644386e+004
2.512787e+003	5.651164e+004
2.514716e+003	5.659928e+004
2.516644e+003	5.670725e+004
2.518573e+003	5.670084e+004
2.520501e+003	5.669129e+004
2.522430e+003	5.683334e+004
2.524358e+003	5.679543e+004
2.526287e+003	5.675907e+004
2.528215e+003	5.674544e+004
2.530144e+003	5.657831e+004
2.532072e+003	5.662908e+004
2.534000e+003	5.665903e+004
2.535929e+003	5.682524e+004
2.537857e+003	5.680777e+004
2.539786e+003	5.680321e+004
2.541714e+003	5.652266e+004
2.543643e+003	5.646139e+004
2.545571e+003	5.658263e+004
2.547500e+003	5.674876e+004
2.549428e+003	5.679552e+004
2.551357e+003	5.668618e+004
2.553285e+003	5.660886e+004
2.555214e+003	5.668694e+004
2.557142e+003	5.668722e+004
2.559071e+003	5.660370e+004
2.560999e+003	5.657270e+004
2.562927e+003	5.660402e+004
2.564856e+003	5.659355e+004
2.566784e+003	5.671398e+004
2.568713e+003	5.691847e+004
2.570641e+003	5.685257e+004
2.572570e+003	5.668583e+004
2.574498e+003	5.662473e+004
2.576427e+003	5.670041e+004
2.578355e+003	5.675716e+004
2.580284e+003	5.681323e+004
2.582212e+003	5.690116e+004
2.584141e+003	5.683592e+004
2.586069e+003	5.675330e+004
2.587998e+003	5.687752e+004
2.589926e+003	5.682475e+004
2.591854e+003	5.700235e+004
2.593783e+003	5.711575e+004
2.595711e+003	5.701365e+004
2.597640e+003	5.697097e+004
2.599568e+003	5.708756e+004
2.601497e+003	5.714850e+004
2.603425e+003	5.712678e+004
2.605354e+003	5.721150e+004
2.607282e+003	5.736211e+004
2.609211e+003	5.733285e+004
2.611139e+003	5.736904e+004
2.613068e+003	5.742603e+004
2.614996e+003	5.743216e+004
2.616925e+003	5.741701e+004
2.618853e+003	5.754143e+004
2.620781e+003	5.756764e+004
2.622710e+003	5.751075e+004
2.624638e+003	5.751827e+004
2.626567e+003	5.757504e+004
2.628495e+003	5.763305e+004
2.630424e+003	5.760239e+004
2.632352e+003	5.761386e+004
2.634281e+003	5.777716e+004
2.636209e+003	5.783782e+004
2.638138e+003	5.798534e+004
2.640066e+003	5.798538e+004
2.641995e+003	5.796730e+004
2.643923e+003	5.801638e+004
2.645852e+003	5.797462e+004
2.647780e+003	5.802200e+004
2.649708e+003	5.805906e+004
2.651637e+003	5.812772e+004
2.653565e+003	5.818539e+004
2.655494e+003	5.819361e+004
2.657422e+003	5.809533e+004
2.659351e+003	5.841965e+004
2.661279e+003	5.829880e+004
2.663208e+003	5.833619e+004
2.665136e+003	5.832020e+004
2.667065e+003	5.837750e+004
2.668993e+003	5.838394e+004
2.670922e+003	5.855189e+004
2.672850e+003	5.869923e+004
2.674779e+003	5.856955e+004
2.676707e+003	5.858307e+004
2.678635e+003	5.878401e+004
2.680564e+003	5.862633e+004
2.682492e+003	5.854028e+004
2.684421e+003	5.863715e+004
2.686349e+003	5.860181e+004
2.688278e+003	5.865738e+004
2.690206e+003	5.873040e+004
2.692135e+003	5.854214e+004
2.694063e+003	5.853871e+004
2.695992e+003	5.868937e+004
2.697920e+003	5.880606e+004
2.699849e+003	5.883359e+004
2.701777e+003	5.889266e+004
2.703706e+003	5.891646e+004
2.705634e+003	5.899130e+004
2.707563e+003	5.909238e+004
2.709491e+003	5.913029e+004
2.711419e+003	5.915208e+004
2.713348e+003	5.924570e+004
2.715276e+003	5.927235e+004
2.717205e+003	5.934145e+004
2.719133e+003	5.941696e+004
2.721062e+003	5.953770e+004
2.722990e+003	5.961021e+004
2.724919e+003	5.953725e+004
2.726847e+003	5.965187e+004
2.728776e+003	5.968087e+004
2.730704e+003	5.977134e+004
2.732633e+003	5.989309e+004
2.734561e+003	5.994606e+004
2.736490e+003	5.987711e+004
2.738418e+003	5.978218e+004
2.740346e+003	5.992840e+004
2.742275e+003	6.003832e+004
2.744203e+003	5.994300e+004
2.746132e+003	5.985914e+004
2.748060e+003	5.990009e+004
2.749989e+003	6.015713e+004
2.751917e+003	6.017479e+004
2.753846e+003	6.039843e+004
2.755774e+003	6.030035e+004
2.757703e+003	6.031450e+004
2.759631e+003	6.025339e+004
2.761560e+003	6.027479e+004
2.763488e+003	6.037770e+004
2.765417e+003	6.050202e+004
2.767345e+003	6.058288e+004
2.769273e+003	6.062957e+004
2.771202e+003	6.056742e+004
2.773130e+003	6.065483e+004
2.775059e+003	6.068276e+004
2.776987e+003	6.057454e+004
2.778916e+003	6.068813e+004
2.780844e+003	6.073023e+004
2.782773e+003	6.077745e+004
2.784701e+003	6.093463e+004
2.786630e+003	6.098070e+004
2.788558e+003	6.088177e+004
2.790487e+003	6.083321e+004
2.792415e+003	6.085826e+004
2.794344e+003	6.091314e+004
2.796272e+003	6.105551e+004
2.798200e+003	6.120897e+004
2.800129e+003	6.111584e+004
2.802057e+003	6.114932e+004
2.803986e+003	6.115657e+004
2.805914e+003	6.121041e+004
2.807843e+003	6.138944e+004
2.809771e+003	6.153991e+004
2.811700e+003	6.164488e+004
2.813628e+003	6.153936e+004
2.815557e+003	6.159795e+004
2.817485e+003	6.177422e+004
2.819414e+003	6.173188e+004
2.821342e+003	6.198061e+004
2.823271e+003	6.198895e+004
2.825199e+003	6.178873e+004
2.827127e+003	6.197212e+004
2.829056e+003	6.198831e+004
2.830984e+003	6.196793e+004
2.832913e+003	6.217373e+004
2.834841e+003	6.236998e+004
2.836770e+003	6.239692e+004
2.838698e+003	6.222338e+004
2.840627e+003	6.241631e+004
2.842555e+003	6.256278e+004
2.844484e+003	6.252051e+004
2.846412e+003	6.247814e+004
2.848341e+003	6.254007e+004
2.850269e+003	6.259885e+004
2.852198e+003	6.264305e+004
2.854126e+003	6.264638e+004
2.856054e+003	6.271430e+004
2.857983e+003	6.277955e+004
2.859911e+003	6.282314e+004
2.861840e+003	6.285264e+004
2.863768e+003	6.285774e+004
2.865697e+003	6.277183e+004
2.867625e+003	6.279933e+004
2.869554e+003	6.282954e+004
2.871482e+003	6.299216e+004
2.873411e+003	6.297956e+004
2.875339e+003	6.292528e+004
2.877268e+003	6.308867e+004
2.879196e+003	6.317752e+004
2.881125e+003	6.320574e+004
2.883053e+003	6.320979e+004
2.884981e+003	6.308170e+004
2.886910e+003	6.318670e+004
2.888838e+003	6.324208e+004
2.890767e+003	6.322514e+004
2.892695e+003	6.332354e+004
2.894624e+003	6.324821e+004
2.896552e+003	6.323027e+004
2.898481e+003	6.333738e+004
2.900409e+003	6.334943e+004
2.902338e+003	6.333973e+004
2.904266e+003	6.321798e+004
2.906195e+003	6.331401e+004
2.908123e+003	6.338801e+004
2.910052e+003	6.343207e+004
2.911980e+003	6.359225e+004
2.913908e+003	6.359290e+004
2.915837e+003	6.360164e+004
2.917765e+003	6.339398e+004
2.919694e+003	6.361657e+004
2.921622e+003	6.379323e+004
2.923551e+003	6.378258e+004
2.925479e+003	6.374009e+004
2.927408e+003	6.376397e+004
2.929336e+003	6.369627e+004
2.931265e+003	6.374391e+004
2.933193e+003	6.394604e+004
2.935122e+003	6.399813e+004
2.937050e+003	6.395849e+004
2.938979e+003	6.389334e+004
2.940907e+003	6.396222e+004
2.942835e+003	6.405793e+004
2.944764e+003	6.405026e+004
2.946692e+003	6.407891e+004
2.948621e+003	6.417127e+004
2.950549e+003	6.420410e+004
2.952478e+003	6.411907e+004
2.954406e+003	6.410076e+004
2.956335e+003	6.428626e+004
2.958263e+003	6.443977e+004
2.960192e+003	6.426314e+004
2.962120e+003	6.437834e+004
2.964049e+003	6.436930e+004
2.965977e+003	6.443037e+004
2.967906e+003	6.443815e+004
2.969834e+003	6.437948e+004
2.971762e+003	6.419288e+004
2.973691e+003	6.404939e+004
2.975619e+003	6.412239e+004
2.977548e+003	6.415173e+004
2.979476e+003	6.405510e+004
2.981405e+003	6.415316e+004
2.983333e+003	6.417249e+004
2.985262e+003	6.431344e+004
2.987190e+003	6.454071e+004
2.989119e+003	6.458591e+004
2.991047e+003	6.450160e+004
2.992976e+003	6.432651e+004
2.994904e+003	6.426629e+004
2.996833e+003	6.419116e+004
2.998761e+003	6.418925e+004
3.000689e+003	6.426707e+004
3.002618e+003	6.422060e+004
3.004546e+003	6.426289e+004
3.006475e+003	6.408736e+004
3.008403e+003	6.414231e+004
3.010332e+003	6.418119e+004
3.012260e+003	6.418649e+004
3.014189e+003	6.418594e+004
3.016117e+003	6.424021e+004
3.018046e+003	6.421434e+004
3.019974e+003	6.423799e+004
3.021903e+003	6.434198e+004
3.023831e+003	6.443785e+004
3.025760e+003	6.436586e+004
3.027688e+003	6.422326e+004
3.029616e+003	6.435742e+004
3.031545e+003	6.441428e+004
3.033473e+003	6.440395e+004
3.035402e+003	6.457270e+004
3.037330e+003	6.454743e+004
3.039259e+003	6.457227e+004
3.041187e+003	6.456714e+004
3.043116e+003	6.454556e+004
3.045044e+003	6.464063e+004
3.046973e+003	6.478584e+004
3.048901e+003	6.454541e+004
3.050830e+003	6.469231e+004
3.052758e+003	6.469150e+004
3.054687e+003	6.466707e+004
3.056615e+003	6.475145e+004
3.058543e+003	6.479538e+004
3.060472e+003	6.484299e+004
3.062400e+003	6.502134e+004
3.064329e+003	6.497566e+004
3.066257e+003	6.492016e+004
3.068186e+003	6.508916e+004
3.070114e+003	6.513586e+004
3.072043e+003	6.502832e+004
3.073971e+003	6.502400e+004
3.075900e+003	6.500081e+004
3.077828e+003	6.500824e+004
3.079757e+003	6.495935e+004
3.081685e+003	6.502124e+004
3.083614e+003	6.503675e+004
3.085542e+003	6.508890e+004
3.087470e+003	6.503432e+004
3.089399e+003	6.483845e+004
3.091327e+003	6.490819e+004
3.093256e+003	6.496223e+004
3.095184e+003	6.502419e+004
3.097113e+003	6.499538e+004
3.099041e+003	6.500004e+004
3.100970e+003	6.502789e+004
3.102898e+003	6.511342e+004
3.104827e+003	6.508077e+004
3.106755e+003	6.514332e+004
3.108684e+003	6.517815e+004
3.110612e+003	6.517042e+004
3.112541e+003	6.518146e+004
3.114469e+003	6.510495e+004
3.116397e+003	6.522913e+004
3.118326e+003	6.524146e+004
3.120254e+003	6.517525e+004
3.122183e+003	6.522268e+004
3.124111e+003	6.522995e+004
3.126040e+003	6.533617e+004
3.127968e+003	6.542683e+004
3.129897e+003	6.542880e+004
3.131825e+003	6.550495e+004
3.133754e+003	6.546382e+004
3.135682e+003	6.543511e+004
3.137611e+003	6.555883e+004
3.139539e+003	6.561214e+004
3.141468e+003	6.558445e+004
3.143396e+003	6.569864e+004
3.145324e+003	6.563403e+004
3.147253e+003	6.561207e+004
3.149181e+003	6.574844e+004
3.151110e+003	6.571319e+004
3.153038e+003	6.578784e+004
3.154967e+003	6.588550e+004
3.156895e+003	6.599371e+004
3.158824e+003	6.616999e+004
3.160752e+003	6.609713e+004
3.162681e+003	6.623997e+004
3.164609e+003	6.624058e+004
3.166538e+003	6.641753e+004
3.168466e+003	6.622291e+004
3.170395e+003	6.615299e+004
3.172323e+003	6.608867e+004
3.174251e+003	6.619345e+004
3.176180e+003	6.650005e+004
3.178108e+003	6.654536e+004
3.180037e+003	6.656680e+004
3.181965e+003	6.652985e+004
3.183894e+003	6.668606e+004
3.185822e+003	6.664256e+004
3.187751e+003	6.663197e+004
3.189679e+003	6.675256e+004
3.191608e+003	6.670917e+004
3.193536e+003	6.672068e+004
3.195465e+003	6.685109e+004
3.197393e+003	6.677111e+004
3.199322e+003	6.677691e+004
3.201250e+003	6.678974e+004
3.203178e+003	6.670942e+004
3.205107e+003	6.680330e+004
3.207035e+003	6.680218e+004
3.208964e+003	6.680764e+004
3.210892e+003	6.671117e+004
3.212821e+003	6.675887e+004
3.214749e+003	6.676910e+004
3.216678e+003	6.680833e+004
3.218606e+003	6.678559e+004
3.220535e+003	6.671316e+004
3.222463e+003	6.680316e+004
3.224392e+003	6.686441e+004
3.226320e+003	6.681873e+004
3.228249e+003	6.686758e+004
3.230177e+003	6.680658e+004
3.232105e+003	6.684563e+004
3.234034e+003	6.676221e+004
3.235962e+003	6.670666e+004
3.237891e+003	6.689508e+004
3.239819e+003	6.685608e+004
3.241748e+003	6.697966e+004
3.243676e+003	6.709091e+004
3.245605e+003	6.699211e+004
3.247533e+003	6.701925e+004
3.249462e+003	6.711157e+004
3.251390e+003	6.721538e+004
3.253319e+003	6.719744e+004
3.255247e+003	6.720791e+004
3.257176e+003	6.727763e+004
3.259104e+003	6.728846e+004
3.261032e+003	6.731759e+004
3.262961e+003	6.742676e+004
3.264889e+003	6.740879e+004
3.266818e+003	6.747213e+004
3.268746e+003	6.762183e+004
3.270675e+003	6.775488e+004
3.272603e+003	6.772856e+004
3.274532e+003	6.760050e+004
3.276460e+003	6.775338e+004
3.278389e+003	6.781377e+004
3.280317e+003	6.788013e+004
3.282246e+003	6.783853e+004
3.284174e+003	6.793784e+004
3.286103e+003	6.797311e+004
3.288031e+003	6.804005e+004
3.289959e+003	6.800465e+004
3.291888e+003	6.798370e+004
3.293816e+003	6.805524e+004
3.295745e+003	6.817375e+004
3.297673e+003	6.807488e+004
3.299602e+003	6.808763e+004
3.301530e+003	6.810284e+004
3.303459e+003	6.800879e+004
3.305387e+003	6.801607e+004
3.307316e+003	6.802365e+004
3.309244e+003	6.798025e+004
3.311173e+003	6.805027e+004
3.313101e+003	6.804837e+004
3.315030e+003	6.794429e+004
3.316958e+003	6.791327e+004
3.318886e+003	6.795885e+004
3.320815e+003	6.808844e+004
3.322743e+003	6.804659e+004
3.324672e+003	6.788543e+004
3.326600e+003	6.791276e+004
3.328529e+003	6.775136e+004
3.330457e+003	6.795091e+004
3.332386e+003	6.808214e+004
3.334314e+003	6.791284e+004
3.336243e+003	6.780271e+004
3.338171e+003	6.782855e+004
3.340100e+003	6.780102e+004
3.342028e+003	6.784905e+004
3.343957e+003	6.797854e+004
3.345885e+003	6.799569e+004
3.347813e+003	6.792132e+004
3.349742e+003	6.792770e+004
3.351670e+003	6.798313e+004
3.353599e+003	6.810820e+004
3.355527e+003	6.810053e+004
3.357456e+003	6.806216e+004
3.359384e+003	6.813652e+004
3.361313e+003	6.821427e+004
3.363241e+003	6.824025e+004
3.365170e+003	6.831044e+004
3.367098e+003	6.843892e+004
3.369027e+003	6.852413e+004
3.370955e+003	6.851503e+004
3.372884e+003	6.865745e+004
3.374812e+003	6.869802e+004
3.376740e+003	6.874573e+004
3.378669e+003	6.864950e+004
3.380597e+003	6.862828e+004
3.382526e+003	6.862912e+004
3.384454e+003	6.869966e+004
3.386383e+003	6.874884e+004
3.388311e+003	6.876064e+004
3.390240e+003	6.884944e+004
3.392168e+003	6.891064e+004
3.394097e+003	6.903682e+004
3.396025e+003	6.914072e+004
3.397954e+003	6.890842e+004
3.399882e+003	6.899700e+004
