# Supplementary material for: Machine learning classification of mango maturity based on carotene content from Raman spectra
Source: PeerJ. 2025 Nov 18;13:e20288. doi: 10.7717/peerj.20288 (PMC12637035; doi:10.7717/peerj.20288)
Supplement: Supplemental Information 1 — Raman spectra from 29 mango samples, with measurements taken from the top, middle, and bottom parts of each mango. These data were used for Raman spectral processing, statistical analysis, and classification analysis. [file peerj-13-20288-s001.zip › Raw Data_Mango/M1/M1-B.CSV]

5.013522e+001	1.253849e+004
5.206368e+001	1.387223e+004
5.399215e+001	1.453519e+004
5.592062e+001	1.466030e+004
5.784908e+001	1.462486e+004
5.977755e+001	1.466840e+004
6.170602e+001	1.464076e+004
6.363448e+001	1.451749e+004
6.556295e+001	1.439447e+004
6.749142e+001	1.430054e+004
6.941988e+001	1.451162e+004
7.134835e+001	1.465931e+004
7.327682e+001	1.453125e+004
7.520528e+001	1.438239e+004
7.713375e+001	1.433847e+004
7.906222e+001	1.429838e+004
8.099068e+001	1.425323e+004
8.291915e+001	1.423444e+004
8.484762e+001	1.429060e+004
8.677608e+001	1.428267e+004
8.870455e+001	1.429104e+004
9.063302e+001	1.430207e+004
9.256149e+001	1.425326e+004
9.448995e+001	1.438766e+004
9.641842e+001	1.448980e+004
9.834689e+001	1.442387e+004
1.002754e+002	1.425125e+004
1.022038e+002	1.428023e+004
1.041323e+002	1.429221e+004
1.060608e+002	1.424210e+004
1.079892e+002	1.419692e+004
1.099177e+002	1.423812e+004
1.118462e+002	1.438728e+004
1.137746e+002	1.448307e+004
1.157031e+002	1.449369e+004
1.176316e+002	1.448233e+004
1.195600e+002	1.454561e+004
1.214885e+002	1.471662e+004
1.234170e+002	1.458664e+004
1.253454e+002	1.447591e+004
1.272739e+002	1.449932e+004
1.292024e+002	1.454419e+004
1.311308e+002	1.464107e+004
1.330593e+002	1.475393e+004
1.349878e+002	1.476629e+004
1.369162e+002	1.466188e+004
1.388447e+002	1.458194e+004
1.407732e+002	1.471739e+004
1.427016e+002	1.490635e+004
1.446301e+002	1.494743e+004
1.465586e+002	1.481935e+004
1.484870e+002	1.489252e+004
1.504155e+002	1.494544e+004
1.523440e+002	1.501940e+004
1.542724e+002	1.511477e+004
1.562009e+002	1.517625e+004
1.581294e+002	1.501370e+004
1.600578e+002	1.508651e+004
1.619863e+002	1.510595e+004
1.639148e+002	1.504392e+004
1.658432e+002	1.503088e+004
1.677717e+002	1.515246e+004
1.697002e+002	1.519006e+004
1.716286e+002	1.524758e+004
1.735571e+002	1.534544e+004
1.754856e+002	1.541050e+004
1.774140e+002	1.527462e+004
1.793425e+002	1.541953e+004
1.812710e+002	1.552532e+004
1.831994e+002	1.545846e+004
1.851279e+002	1.537384e+004
1.870564e+002	1.547554e+004
1.889848e+002	1.560954e+004
1.909133e+002	1.563472e+004
1.928418e+002	1.559788e+004
1.947702e+002	1.573214e+004
1.966987e+002	1.563165e+004
1.986272e+002	1.561677e+004
2.005556e+002	1.564431e+004
2.024841e+002	1.565725e+004
2.044126e+002	1.568204e+004
2.063410e+002	1.573050e+004
2.082695e+002	1.573532e+004
2.101980e+002	1.573650e+004
2.121264e+002	1.576678e+004
2.140549e+002	1.579988e+004
2.159834e+002	1.570130e+004
2.179118e+002	1.578716e+004
2.198403e+002	1.593433e+004
2.217688e+002	1.599511e+004
2.236972e+002	1.600792e+004
2.256257e+002	1.608249e+004
2.275542e+002	1.617528e+004
2.294826e+002	1.621943e+004
2.314111e+002	1.620425e+004
2.333396e+002	1.623628e+004
2.352680e+002	1.632913e+004
2.371965e+002	1.628107e+004
2.391250e+002	1.622412e+004
2.410534e+002	1.625072e+004
2.429819e+002	1.617779e+004
2.449104e+002	1.616584e+004
2.468388e+002	1.626588e+004
2.487673e+002	1.634904e+004
2.506958e+002	1.635262e+004
2.526242e+002	1.644114e+004
2.545527e+002	1.656738e+004
2.564812e+002	1.668240e+004
2.584096e+002	1.667746e+004
2.603381e+002	1.658896e+004
2.622666e+002	1.670969e+004
2.641950e+002	1.659717e+004
2.661235e+002	1.680866e+004
2.680520e+002	1.698685e+004
2.699804e+002	1.689640e+004
2.719089e+002	1.687796e+004
2.738374e+002	1.692130e+004
2.757658e+002	1.700444e+004
2.776943e+002	1.705057e+004
2.796228e+002	1.704082e+004
2.815512e+002	1.704958e+004
2.834797e+002	1.706155e+004
2.854082e+002	1.705131e+004
2.873366e+002	1.707379e+004
2.892651e+002	1.713920e+004
2.911936e+002	1.718789e+004
2.931220e+002	1.716150e+004
2.950505e+002	1.733366e+004
2.969790e+002	1.741620e+004
2.989074e+002	1.742416e+004
3.008359e+002	1.763251e+004
3.027644e+002	1.748585e+004
3.046928e+002	1.746637e+004
3.066213e+002	1.757324e+004
3.085498e+002	1.770386e+004
3.104782e+002	1.776199e+004
3.124067e+002	1.788324e+004
3.143352e+002	1.800121e+004
3.162636e+002	1.807911e+004
3.181921e+002	1.808647e+004
3.201206e+002	1.802222e+004
3.220490e+002	1.795763e+004
3.239775e+002	1.802929e+004
3.259060e+002	1.810646e+004
3.278344e+002	1.807252e+004
3.297629e+002	1.796257e+004
3.316914e+002	1.810758e+004
3.336198e+002	1.817140e+004
3.355483e+002	1.838830e+004
3.374768e+002	1.839086e+004
3.394052e+002	1.813835e+004
3.413337e+002	1.829863e+004
3.432622e+002	1.835279e+004
3.451906e+002	1.847669e+004
3.471191e+002	1.856752e+004
3.490476e+002	1.862282e+004
3.509760e+002	1.875869e+004
3.529045e+002	1.880443e+004
3.548330e+002	1.880423e+004
3.567614e+002	1.881203e+004
3.586899e+002	1.882420e+004
3.606184e+002	1.882303e+004
3.625468e+002	1.891238e+004
3.644753e+002	1.882963e+004
3.664038e+002	1.891261e+004
3.683322e+002	1.915732e+004
3.702607e+002	1.934778e+004
3.721892e+002	1.920906e+004
3.741176e+002	1.916171e+004
3.760461e+002	1.908092e+004
3.779746e+002	1.908121e+004
3.799030e+002	1.920101e+004
3.818315e+002	1.930912e+004
3.837600e+002	1.942272e+004
3.856884e+002	1.945967e+004
3.876169e+002	1.944459e+004
3.895454e+002	1.945057e+004
3.914738e+002	1.952638e+004
3.934023e+002	1.952054e+004
3.953308e+002	1.939867e+004
3.972592e+002	1.943740e+004
3.991877e+002	1.958155e+004
4.011162e+002	1.967604e+004
4.030446e+002	1.971608e+004
4.049731e+002	1.985203e+004
4.069016e+002	1.986113e+004
4.088300e+002	1.988169e+004
4.107585e+002	1.998183e+004
4.126870e+002	2.004956e+004
4.146154e+002	2.000784e+004
4.165439e+002	2.006040e+004
4.184724e+002	2.023097e+004
4.204008e+002	2.041030e+004
4.223293e+002	2.046344e+004
4.242578e+002	2.039599e+004
4.261862e+002	2.044635e+004
4.281147e+002	2.054371e+004
4.300432e+002	2.061725e+004
4.319716e+002	2.065046e+004
4.339001e+002	2.069460e+004
4.358286e+002	2.069450e+004
4.377570e+002	2.074518e+004
4.396855e+002	2.067706e+004
4.416140e+002	2.061867e+004
4.435424e+002	2.078086e+004
4.454709e+002	2.085106e+004
4.473994e+002	2.096281e+004
4.493279e+002	2.089519e+004
4.512563e+002	2.082247e+004
4.531848e+002	2.090548e+004
4.551133e+002	2.106430e+004
4.570417e+002	2.119604e+004
4.589702e+002	2.110269e+004
4.608987e+002	2.112580e+004
4.628271e+002	2.129114e+004
4.647556e+002	2.135645e+004
4.666841e+002	2.112804e+004
4.686125e+002	2.118885e+004
4.705410e+002	2.129153e+004
4.724695e+002	2.143038e+004
4.743979e+002	2.155222e+004
4.763264e+002	2.152238e+004
4.782549e+002	2.181661e+004
4.801833e+002	2.173036e+004
4.821118e+002	2.159572e+004
4.840403e+002	2.166218e+004
4.859687e+002	2.189380e+004
4.878972e+002	2.187740e+004
4.898257e+002	2.190779e+004
4.917541e+002	2.201638e+004
4.936826e+002	2.210797e+004
4.956111e+002	2.215375e+004
4.975395e+002	2.219982e+004
4.994680e+002	2.217838e+004
5.013965e+002	2.220406e+004
5.033249e+002	2.227988e+004
5.052534e+002	2.222427e+004
5.071819e+002	2.209996e+004
5.091103e+002	2.234804e+004
5.110388e+002	2.221287e+004
5.129672e+002	2.237699e+004
5.148957e+002	2.277544e+004
5.168242e+002	2.297086e+004
5.187526e+002	2.276685e+004
5.206811e+002	2.296005e+004
5.226096e+002	2.310662e+004
5.245380e+002	2.314700e+004
5.264665e+002	2.302309e+004
5.283950e+002	2.288883e+004
5.303234e+002	2.297117e+004
5.322519e+002	2.304073e+004
5.341804e+002	2.298146e+004
5.361088e+002	2.303971e+004
5.380373e+002	2.322748e+004
5.399658e+002	2.340519e+004
5.418942e+002	2.341012e+004
5.438227e+002	2.340728e+004
5.457512e+002	2.357553e+004
5.476796e+002	2.360900e+004
5.496081e+002	2.350791e+004
5.515366e+002	2.342685e+004
5.534650e+002	2.347591e+004
5.553935e+002	2.369493e+004
5.573220e+002	2.364398e+004
5.592504e+002	2.367251e+004
5.611789e+002	2.381755e+004
5.631074e+002	2.386430e+004
5.650358e+002	2.365930e+004
5.669643e+002	2.368957e+004
5.688928e+002	2.381039e+004
5.708212e+002	2.396478e+004
5.727497e+002	2.415876e+004
5.746782e+002	2.431488e+004
5.766066e+002	2.405054e+004
5.785351e+002	2.427275e+004
5.804636e+002	2.425316e+004
5.823920e+002	2.431900e+004
5.843205e+002	2.453149e+004
5.862490e+002	2.459993e+004
5.881774e+002	2.453596e+004
5.901059e+002	2.464208e+004
5.920344e+002	2.452823e+004
5.939628e+002	2.441390e+004
5.958913e+002	2.453179e+004
5.978198e+002	2.486533e+004
5.997482e+002	2.506600e+004
6.016767e+002	2.514502e+004
6.036052e+002	2.508637e+004
6.055336e+002	2.499728e+004
6.074621e+002	2.503323e+004
6.093906e+002	2.525398e+004
6.113190e+002	2.533942e+004
6.132475e+002	2.516467e+004
6.151760e+002	2.526074e+004
6.171044e+002	2.545450e+004
6.190329e+002	2.545713e+004
6.209614e+002	2.525580e+004
6.228898e+002	2.544152e+004
6.248183e+002	2.559869e+004
6.267468e+002	2.570393e+004
6.286752e+002	2.563920e+004
6.306037e+002	2.557310e+004
6.325322e+002	2.576927e+004
6.344606e+002	2.575466e+004
6.363891e+002	2.561237e+004
6.383176e+002	2.565867e+004
6.402460e+002	2.586946e+004
6.421745e+002	2.604326e+004
6.441030e+002	2.600251e+004
6.460314e+002	2.586839e+004
6.479599e+002	2.604635e+004
6.498884e+002	2.600119e+004
6.518168e+002	2.607864e+004
6.537453e+002	2.636341e+004
6.556738e+002	2.652057e+004
6.576022e+002	2.617881e+004
6.595307e+002	2.637901e+004
6.614592e+002	2.641938e+004
6.633876e+002	2.654304e+004
6.653161e+002	2.668827e+004
6.672446e+002	2.670453e+004
6.691730e+002	2.688754e+004
6.711015e+002	2.677463e+004
6.730300e+002	2.663639e+004
6.749584e+002	2.681871e+004
6.768869e+002	2.713399e+004
6.788154e+002	2.730595e+004
6.807438e+002	2.739789e+004
6.826723e+002	2.710029e+004
6.846008e+002	2.727321e+004
6.865292e+002	2.732900e+004
6.884577e+002	2.727840e+004
6.903862e+002	2.727127e+004
6.923146e+002	2.728538e+004
6.942431e+002	2.751194e+004
6.961716e+002	2.750909e+004
6.981000e+002	2.757658e+004
7.000285e+002	2.760070e+004
7.019570e+002	2.745891e+004
7.038854e+002	2.729030e+004
7.058139e+002	2.761662e+004
7.077424e+002	2.802771e+004
7.096708e+002	2.806643e+004
7.115993e+002	2.798928e+004
7.135278e+002	2.801324e+004
7.154562e+002	2.815980e+004
7.173847e+002	2.832259e+004
7.193132e+002	2.846665e+004
7.212416e+002	2.828306e+004
7.231701e+002	2.829773e+004
7.250986e+002	2.837448e+004
7.270270e+002	2.832698e+004
7.289555e+002	2.834814e+004
7.308840e+002	2.860264e+004
7.328124e+002	2.884557e+004
7.347409e+002	2.883257e+004
7.366694e+002	2.880938e+004
7.385978e+002	2.894667e+004
7.405263e+002	2.913590e+004
7.424548e+002	2.908317e+004
7.443832e+002	2.901857e+004
7.463117e+002	2.911304e+004
7.482402e+002	2.911854e+004
7.501686e+002	2.922314e+004
7.520971e+002	2.943851e+004
7.540256e+002	2.932190e+004
7.559540e+002	2.938043e+004
7.578825e+002	2.936670e+004
7.598110e+002	2.938152e+004
7.617394e+002	2.951915e+004
7.636679e+002	2.966123e+004
7.655964e+002	2.962501e+004
7.675248e+002	2.952221e+004
7.694533e+002	2.959357e+004
7.713818e+002	2.959171e+004
7.733102e+002	2.960038e+004
7.752387e+002	2.964603e+004
7.771672e+002	2.971607e+004
7.790956e+002	2.983124e+004
7.810241e+002	3.010958e+004
7.829526e+002	3.013427e+004
7.848810e+002	3.030222e+004
7.868095e+002	3.028359e+004
7.887380e+002	3.023222e+004
7.906664e+002	3.044446e+004
7.925949e+002	3.054488e+004
7.945234e+002	3.007261e+004
7.964518e+002	3.022180e+004
7.983803e+002	3.030227e+004
8.003088e+002	3.048369e+004
8.022372e+002	3.084237e+004
8.041657e+002	3.106163e+004
8.060942e+002	3.103753e+004
8.080226e+002	3.103753e+004
8.099511e+002	3.111671e+004
8.118796e+002	3.123446e+004
8.138080e+002	3.134547e+004
8.157365e+002	3.135873e+004
8.176650e+002	3.120423e+004
8.195934e+002	3.113209e+004
8.215219e+002	3.122154e+004
8.234504e+002	3.159181e+004
8.253788e+002	3.186792e+004
8.273073e+002	3.184375e+004
8.292358e+002	3.171970e+004
8.311642e+002	3.187916e+004
8.330927e+002	3.177475e+004
8.350212e+002	3.169338e+004
8.369496e+002	3.167381e+004
8.388781e+002	3.181259e+004
8.408066e+002	3.196121e+004
8.427350e+002	3.197574e+004
8.446635e+002	3.206239e+004
8.465920e+002	3.240289e+004
8.485204e+002	3.231553e+004
8.504489e+002	3.232424e+004
8.523774e+002	3.232406e+004
8.543058e+002	3.243864e+004
8.562343e+002	3.269095e+004
8.581628e+002	3.243523e+004
8.600912e+002	3.271813e+004
8.620197e+002	3.302670e+004
8.639482e+002	3.305425e+004
8.658766e+002	3.307475e+004
8.678051e+002	3.316680e+004
8.697336e+002	3.316773e+004
8.716620e+002	3.310826e+004
8.735905e+002	3.322419e+004
8.755190e+002	3.328012e+004
8.774474e+002	3.323859e+004
8.793759e+002	3.325418e+004
8.813044e+002	3.335791e+004
8.832328e+002	3.350384e+004
8.851613e+002	3.369686e+004
8.870898e+002	3.318395e+004
8.890182e+002	3.329845e+004
8.909467e+002	3.367719e+004
8.928752e+002	3.378570e+004
8.948036e+002	3.374280e+004
8.967321e+002	3.383463e+004
8.986606e+002	3.376216e+004
9.005891e+002	3.363348e+004
9.025175e+002	3.399510e+004
9.044460e+002	3.407663e+004
9.063745e+002	3.380013e+004
9.083029e+002	3.364645e+004
9.102314e+002	3.391341e+004
9.121599e+002	3.421185e+004
9.140883e+002	3.416271e+004
9.160168e+002	3.419082e+004
9.179453e+002	3.398617e+004
9.198737e+002	3.411259e+004
9.218022e+002	3.432834e+004
9.237307e+002	3.439500e+004
9.256591e+002	3.457899e+004
9.275876e+002	3.452971e+004
9.295161e+002	3.458993e+004
9.314445e+002	3.439362e+004
9.333730e+002	3.427531e+004
9.353015e+002	3.447688e+004
9.372299e+002	3.489686e+004
9.391584e+002	3.520839e+004
9.410869e+002	3.523195e+004
9.430153e+002	3.514670e+004
9.449438e+002	3.514232e+004
9.468723e+002	3.524594e+004
9.488007e+002	3.552265e+004
9.507292e+002	3.572144e+004
9.526577e+002	3.573595e+004
9.545861e+002	3.600173e+004
9.565146e+002	3.643939e+004
9.584431e+002	3.612381e+004
9.603715e+002	3.611835e+004
9.623000e+002	3.623798e+004
9.642285e+002	3.636705e+004
9.661569e+002	3.652273e+004
9.680854e+002	3.663537e+004
9.700139e+002	3.649790e+004
9.719423e+002	3.637622e+004
9.738708e+002	3.645381e+004
9.757993e+002	3.643644e+004
9.777277e+002	3.632838e+004
9.796562e+002	3.632732e+004
9.815847e+002	3.650980e+004
9.835131e+002	3.667427e+004
9.854416e+002	3.677985e+004
9.873701e+002	3.667230e+004
9.892985e+002	3.706825e+004
9.912270e+002	3.720948e+004
9.931555e+002	3.723385e+004
9.950839e+002	3.749498e+004
9.970124e+002	3.792055e+004
9.989409e+002	3.829727e+004
1.000869e+003	3.874920e+004
1.002798e+003	3.904453e+004
1.004726e+003	3.954880e+004
1.006655e+003	3.981565e+004
1.008583e+003	3.959437e+004
1.010512e+003	3.929143e+004
1.012440e+003	3.933704e+004
1.014369e+003	3.875915e+004
1.016297e+003	3.859780e+004
1.018226e+003	3.822111e+004
1.020154e+003	3.817525e+004
1.022082e+003	3.813026e+004
1.024011e+003	3.807597e+004
1.025939e+003	3.822405e+004
1.027868e+003	3.835570e+004
1.029796e+003	3.812211e+004
1.031725e+003	3.807525e+004
1.033653e+003	3.811458e+004
1.035582e+003	3.801226e+004
1.037510e+003	3.796530e+004
1.039439e+003	3.811932e+004
1.041367e+003	3.833360e+004
1.043296e+003	3.838264e+004
1.045224e+003	3.843580e+004
1.047153e+003	3.853754e+004
1.049081e+003	3.841731e+004
1.051010e+003	3.847595e+004
1.052938e+003	3.873336e+004
1.054866e+003	3.876461e+004
1.056795e+003	3.852014e+004
1.058723e+003	3.866932e+004
1.060652e+003	3.858792e+004
1.062580e+003	3.878581e+004
1.064509e+003	3.895601e+004
1.066437e+003	3.897700e+004
1.068366e+003	3.893469e+004
1.070294e+003	3.888907e+004
1.072223e+003	3.888783e+004
1.074151e+003	3.906195e+004
1.076080e+003	3.941323e+004
1.078008e+003	3.945818e+004
1.079937e+003	3.936989e+004
1.081865e+003	3.935700e+004
1.083793e+003	3.935965e+004
1.085722e+003	3.932786e+004
1.087650e+003	3.934806e+004
1.089579e+003	3.938766e+004
1.091507e+003	3.890937e+004
1.093436e+003	3.937863e+004
1.095364e+003	3.980225e+004
1.097293e+003	3.995854e+004
1.099221e+003	3.990302e+004
1.101150e+003	3.981213e+004
1.103078e+003	3.984041e+004
1.105007e+003	4.002187e+004
1.106935e+003	4.024724e+004
1.108864e+003	4.033232e+004
1.110792e+003	4.025104e+004
1.112720e+003	4.045790e+004
1.114649e+003	4.052273e+004
1.116577e+003	4.054232e+004
1.118506e+003	4.060108e+004
1.120434e+003	4.071467e+004
1.122363e+003	4.115228e+004
1.124291e+003	4.136082e+004
1.126220e+003	4.157573e+004
1.128148e+003	4.176995e+004
1.130077e+003	4.193871e+004
1.132005e+003	4.212771e+004
1.133934e+003	4.225908e+004
1.135862e+003	4.230363e+004
1.137791e+003	4.243807e+004
1.139719e+003	4.283042e+004
1.141647e+003	4.320079e+004
1.143576e+003	4.346807e+004
1.145504e+003	4.409122e+004
1.147433e+003	4.453261e+004
1.149361e+003	4.535832e+004
1.151290e+003	4.671977e+004
1.153218e+003	4.816836e+004
1.155147e+003	4.960382e+004
1.157075e+003	5.058015e+004
1.159004e+003	5.088156e+004
1.160932e+003	5.015194e+004
1.162861e+003	4.842920e+004
1.164789e+003	4.659373e+004
1.166718e+003	4.534663e+004
1.168646e+003	4.467037e+004
1.170574e+003	4.418383e+004
1.172503e+003	4.388332e+004
1.174431e+003	4.402659e+004
1.176360e+003	4.412104e+004
1.178288e+003	4.381426e+004
1.180217e+003	4.369906e+004
1.182145e+003	4.359332e+004
1.184074e+003	4.393978e+004
1.186002e+003	4.456564e+004
1.187931e+003	4.469221e+004
1.189859e+003	4.480627e+004
1.191788e+003	4.480086e+004
1.193716e+003	4.452570e+004
1.195645e+003	4.450955e+004
1.197573e+003	4.454883e+004
1.199501e+003	4.427318e+004
1.201430e+003	4.390075e+004
1.203358e+003	4.384040e+004
1.205287e+003	4.397559e+004
1.207215e+003	4.376325e+004
1.209144e+003	4.368399e+004
1.211072e+003	4.409791e+004
1.213001e+003	4.410213e+004
1.214929e+003	4.373060e+004
1.216858e+003	4.367440e+004
1.218786e+003	4.379904e+004
1.220715e+003	4.383168e+004
1.222643e+003	4.371519e+004
1.224572e+003	4.327662e+004
1.226500e+003	4.315644e+004
1.228428e+003	4.317893e+004
1.230357e+003	4.305952e+004
1.232285e+003	4.313586e+004
1.234214e+003	4.336410e+004
1.236142e+003	4.347304e+004
1.238071e+003	4.359568e+004
1.239999e+003	4.371787e+004
1.241928e+003	4.351000e+004
1.243856e+003	4.380396e+004
1.245785e+003	4.390024e+004
1.247713e+003	4.393135e+004
1.249642e+003	4.378942e+004
1.251570e+003	4.392842e+004
1.253499e+003	4.410124e+004
1.255427e+003	4.423014e+004
1.257355e+003	4.433691e+004
1.259284e+003	4.430347e+004
1.261212e+003	4.420688e+004
1.263141e+003	4.436775e+004
1.265069e+003	4.458805e+004
1.266998e+003	4.462501e+004
1.268926e+003	4.467858e+004
1.270855e+003	4.482237e+004
1.272783e+003	4.486358e+004
1.274712e+003	4.474421e+004
1.276640e+003	4.464695e+004
1.278569e+003	4.480246e+004
1.280497e+003	4.518313e+004
1.282426e+003	4.470866e+004
1.284354e+003	4.466125e+004
1.286282e+003	4.464275e+004
1.288211e+003	4.477068e+004
1.290139e+003	4.496249e+004
1.292068e+003	4.500398e+004
1.293996e+003	4.499100e+004
1.295925e+003	4.506953e+004
1.297853e+003	4.508914e+004
1.299782e+003	4.512219e+004
1.301710e+003	4.534300e+004
1.303639e+003	4.523940e+004
1.305567e+003	4.526711e+004
1.307496e+003	4.521460e+004
1.309424e+003	4.519077e+004
1.311353e+003	4.522839e+004
1.313281e+003	4.519360e+004
1.315209e+003	4.514906e+004
1.317138e+003	4.536213e+004
1.319066e+003	4.562311e+004
1.320995e+003	4.560858e+004
1.322923e+003	4.549293e+004
1.324852e+003	4.551554e+004
1.326780e+003	4.577086e+004
1.328709e+003	4.600185e+004
1.330637e+003	4.605218e+004
1.332566e+003	4.594805e+004
1.334494e+003	4.585954e+004
1.336423e+003	4.587673e+004
1.338351e+003	4.585746e+004
1.340280e+003	4.610346e+004
1.342208e+003	4.604850e+004
1.344136e+003	4.577435e+004
1.346065e+003	4.594914e+004
1.347993e+003	4.602160e+004
1.349922e+003	4.612581e+004
1.351850e+003	4.637498e+004
1.353779e+003	4.650108e+004
1.355707e+003	4.641807e+004
1.357636e+003	4.641845e+004
1.359564e+003	4.626347e+004
1.361493e+003	4.636858e+004
1.363421e+003	4.668625e+004
1.365350e+003	4.673414e+004
1.367278e+003	4.677203e+004
1.369207e+003	4.651154e+004
1.371135e+003	4.628798e+004
1.373063e+003	4.636021e+004
1.374992e+003	4.648402e+004
1.376920e+003	4.647287e+004
1.378849e+003	4.657290e+004
1.380777e+003	4.661070e+004
1.382706e+003	4.669127e+004
1.384634e+003	4.682979e+004
1.386563e+003	4.681838e+004
1.388491e+003	4.695919e+004
1.390420e+003	4.697642e+004
1.392348e+003	4.696670e+004
1.394277e+003	4.689124e+004
1.396205e+003	4.692963e+004
1.398134e+003	4.727528e+004
1.400062e+003	4.729170e+004
1.401990e+003	4.738873e+004
1.403919e+003	4.728628e+004
1.405847e+003	4.715224e+004
1.407776e+003	4.756023e+004
1.409704e+003	4.762035e+004
1.411633e+003	4.747954e+004
1.413561e+003	4.757350e+004
1.415490e+003	4.763198e+004
1.417418e+003	4.748450e+004
1.419347e+003	4.751114e+004
1.421275e+003	4.763488e+004
1.423204e+003	4.732737e+004
1.425132e+003	4.800723e+004
1.427061e+003	4.786023e+004
1.428989e+003	4.768775e+004
1.430917e+003	4.789362e+004
1.432846e+003	4.800907e+004
1.434774e+003	4.816826e+004
1.436703e+003	4.813698e+004
1.438631e+003	4.796757e+004
1.440560e+003	4.808926e+004
1.442488e+003	4.840279e+004
1.444417e+003	4.839795e+004
1.446345e+003	4.833279e+004
1.448274e+003	4.849215e+004
1.450202e+003	4.853158e+004
1.452131e+003	4.854752e+004
1.454059e+003	4.858691e+004
1.455988e+003	4.851789e+004
1.457916e+003	4.861873e+004
1.459844e+003	4.870727e+004
1.461773e+003	4.881944e+004
1.463701e+003	4.891732e+004
1.465630e+003	4.867372e+004
1.467558e+003	4.880707e+004
1.469487e+003	4.884019e+004
1.471415e+003	4.878707e+004
1.473344e+003	4.892586e+004
1.475272e+003	4.899676e+004
1.477201e+003	4.881309e+004
1.479129e+003	4.876312e+004
1.481058e+003	4.892081e+004
1.482986e+003	4.897150e+004
1.484915e+003	4.919241e+004
1.486843e+003	4.952296e+004
1.488771e+003	4.938794e+004
1.490700e+003	4.942523e+004
1.492628e+003	4.951388e+004
1.494557e+003	4.987342e+004
1.496485e+003	5.007755e+004
1.498414e+003	5.034172e+004
1.500342e+003	5.047087e+004
1.502271e+003	5.068106e+004
1.504199e+003	5.101299e+004
1.506128e+003	5.138241e+004
1.508056e+003	5.198294e+004
1.509985e+003	5.273306e+004
1.511913e+003	5.339758e+004
1.513842e+003	5.426960e+004
1.515770e+003	5.543043e+004
1.517698e+003	5.627581e+004
1.519627e+003	5.706238e+004
1.521555e+003	5.768249e+004
1.523484e+003	5.793092e+004
1.525412e+003	5.791652e+004
1.527341e+003	5.763320e+004
1.529269e+003	5.698032e+004
1.531198e+003	5.588042e+004
1.533126e+003	5.463092e+004
1.535055e+003	5.354736e+004
1.536983e+003	5.254350e+004
1.538912e+003	5.160343e+004
1.540840e+003	5.114430e+004
1.542769e+003	5.078062e+004
1.544697e+003	5.079408e+004
1.546625e+003	5.070089e+004
1.548554e+003	5.028162e+004
1.550482e+003	4.997705e+004
1.552411e+003	5.005073e+004
1.554339e+003	5.005226e+004
1.556268e+003	5.013735e+004
1.558196e+003	5.014111e+004
1.560125e+003	5.007320e+004
1.562053e+003	5.021363e+004
1.563982e+003	5.034963e+004
1.565910e+003	5.024175e+004
1.567839e+003	5.042876e+004
1.569767e+003	5.046462e+004
1.571696e+003	5.033810e+004
1.573624e+003	5.028404e+004
1.575552e+003	5.022549e+004
1.577481e+003	5.008525e+004
1.579409e+003	5.029517e+004
1.581338e+003	5.040799e+004
1.583266e+003	5.056629e+004
1.585195e+003	5.052927e+004
1.587123e+003	5.028488e+004
1.589052e+003	5.025068e+004
1.590980e+003	5.038887e+004
1.592909e+003	5.039912e+004
1.594837e+003	5.044657e+004
1.596766e+003	5.059051e+004
1.598694e+003	5.054272e+004
1.600623e+003	5.115820e+004
1.602551e+003	5.067888e+004
1.604479e+003	5.079178e+004
1.606408e+003	5.079455e+004
1.608336e+003	5.075162e+004
1.610265e+003	5.076391e+004
1.612193e+003	5.070551e+004
1.614122e+003	5.065330e+004
1.616050e+003	5.074688e+004
1.617979e+003	5.094978e+004
1.619907e+003	5.106961e+004
1.621836e+003	5.086407e+004
1.623764e+003	5.055345e+004
1.625693e+003	5.062418e+004
1.627621e+003	5.063429e+004
1.629550e+003	5.079880e+004
1.631478e+003	5.107255e+004
1.633406e+003	5.075142e+004
1.635335e+003	5.076845e+004
1.637263e+003	5.078741e+004
1.639192e+003	5.081941e+004
1.641120e+003	5.084085e+004
1.643049e+003	5.082668e+004
1.644977e+003	5.075484e+004
1.646906e+003	5.077697e+004
1.648834e+003	5.102062e+004
1.650763e+003	5.111675e+004
1.652691e+003	5.091787e+004
1.654620e+003	5.095336e+004
1.656548e+003	5.095114e+004
1.658477e+003	5.089203e+004
1.660405e+003	5.078652e+004
1.662333e+003	5.117855e+004
1.664262e+003	5.121095e+004
1.666190e+003	5.103669e+004
1.668119e+003	5.090691e+004
1.670047e+003	5.101991e+004
1.671976e+003	5.111330e+004
1.673904e+003	5.115516e+004
1.675833e+003	5.120885e+004
1.677761e+003	5.124295e+004
1.679690e+003	5.134236e+004
1.681618e+003	5.149252e+004
1.683547e+003	5.147167e+004
1.685475e+003	5.144263e+004
1.687404e+003	5.147109e+004
1.689332e+003	5.149096e+004
1.691260e+003	5.152067e+004
1.693189e+003	5.148660e+004
1.695117e+003	5.122592e+004
1.697046e+003	5.143250e+004
1.698974e+003	5.139542e+004
1.700903e+003	5.147840e+004
1.702831e+003	5.164123e+004
1.704760e+003	5.173768e+004
1.706688e+003	5.172245e+004
1.708617e+003	5.163511e+004
1.710545e+003	5.160417e+004
1.712474e+003	5.162971e+004
1.714402e+003	5.157540e+004
1.716331e+003	5.164644e+004
1.718259e+003	5.201427e+004
1.720188e+003	5.182366e+004
1.722116e+003	5.208457e+004
1.724044e+003	5.178316e+004
1.725973e+003	5.196935e+004
1.727901e+003	5.170217e+004
1.729830e+003	5.179691e+004
1.731758e+003	5.199491e+004
1.733687e+003	5.203714e+004
1.735615e+003	5.200367e+004
1.737544e+003	5.192802e+004
1.739472e+003	5.180167e+004
1.741401e+003	5.187425e+004
1.743329e+003	5.205081e+004
1.745258e+003	5.204708e+004
1.747186e+003	5.200383e+004
1.749115e+003	5.216650e+004
1.751043e+003	5.231941e+004
1.752971e+003	5.215386e+004
1.754900e+003	5.196965e+004
1.756828e+003	5.190284e+004
1.758757e+003	5.185418e+004
1.760685e+003	5.192343e+004
1.762614e+003	5.222224e+004
1.764542e+003	5.233815e+004
1.766471e+003	5.222347e+004
1.768399e+003	5.244087e+004
1.770328e+003	5.240432e+004
1.772256e+003	5.226664e+004
1.774185e+003	5.230360e+004
1.776113e+003	5.242936e+004
1.778042e+003	5.263061e+004
1.779970e+003	5.263988e+004
1.781898e+003	5.253473e+004
1.783827e+003	5.247536e+004
1.785755e+003	5.247935e+004
1.787684e+003	5.259397e+004
1.789612e+003	5.254019e+004
1.791541e+003	5.244323e+004
1.793469e+003	5.265219e+004
1.795398e+003	5.294524e+004
1.797326e+003	5.285377e+004
1.799255e+003	5.270945e+004
1.801183e+003	5.275805e+004
1.803112e+003	5.304963e+004
1.805040e+003	5.267902e+004
1.806969e+003	5.303975e+004
1.808897e+003	5.312358e+004
1.810825e+003	5.284404e+004
1.812754e+003	5.294641e+004
1.814682e+003	5.299932e+004
1.816611e+003	5.276148e+004
1.818539e+003	5.265813e+004
1.820468e+003	5.282824e+004
1.822396e+003	5.289064e+004
1.824325e+003	5.293454e+004
1.826253e+003	5.311812e+004
1.828182e+003	5.336558e+004
1.830110e+003	5.342630e+004
1.832039e+003	5.314741e+004
1.833967e+003	5.333412e+004
1.835896e+003	5.310911e+004
1.837824e+003	5.281980e+004
1.839752e+003	5.315717e+004
1.841681e+003	5.342405e+004
1.843609e+003	5.326539e+004
1.845538e+003	5.304530e+004
1.847466e+003	5.313592e+004
1.849395e+003	5.324019e+004
1.851323e+003	5.308989e+004
1.853252e+003	5.315658e+004
1.855180e+003	5.316732e+004
1.857109e+003	5.329981e+004
1.859037e+003	5.343350e+004
1.860966e+003	5.357101e+004
1.862894e+003	5.346696e+004
1.864823e+003	5.339027e+004
1.866751e+003	5.340802e+004
1.868679e+003	5.359255e+004
1.870608e+003	5.371107e+004
1.872536e+003	5.368418e+004
1.874465e+003	5.376012e+004
1.876393e+003	5.378689e+004
1.878322e+003	5.369249e+004
1.880250e+003	5.370697e+004
1.882179e+003	5.377237e+004
1.884107e+003	5.376558e+004
1.886036e+003	5.379769e+004
1.887964e+003	5.376494e+004
1.889893e+003	5.390844e+004
1.891821e+003	5.375489e+004
1.893750e+003	5.380376e+004
1.895678e+003	5.374544e+004
1.897606e+003	5.388031e+004
1.899535e+003	5.386011e+004
1.901463e+003	5.375643e+004
1.903392e+003	5.383876e+004
1.905320e+003	5.383860e+004
1.907249e+003	5.379224e+004
1.909177e+003	5.402727e+004
1.911106e+003	5.433591e+004
1.913034e+003	5.440863e+004
1.914963e+003	5.415960e+004
1.916891e+003	5.415089e+004
1.918820e+003	5.415639e+004
1.920748e+003	5.418566e+004
1.922677e+003	5.419670e+004
1.924605e+003	5.412919e+004
1.926533e+003	5.417733e+004
1.928462e+003	5.422377e+004
1.930390e+003	5.415707e+004
1.932319e+003	5.429952e+004
1.934247e+003	5.461125e+004
1.936176e+003	5.445400e+004
1.938104e+003	5.391557e+004
1.940033e+003	5.393902e+004
1.941961e+003	5.426144e+004
1.943890e+003	5.427036e+004
1.945818e+003	5.413557e+004
1.947747e+003	5.427883e+004
1.949675e+003	5.442851e+004
1.951604e+003	5.460173e+004
1.953532e+003	5.453286e+004
1.955460e+003	5.437034e+004
1.957389e+003	5.446713e+004
1.959317e+003	5.463363e+004
1.961246e+003	5.451301e+004
1.963174e+003	5.458371e+004
1.965103e+003	5.502977e+004
1.967031e+003	5.442361e+004
1.968960e+003	5.439706e+004
1.970888e+003	5.440058e+004
1.972817e+003	5.473837e+004
1.974745e+003	5.481044e+004
1.976674e+003	5.483699e+004
1.978602e+003	5.499903e+004
1.980531e+003	5.494146e+004
1.982459e+003	5.481295e+004
1.984387e+003	5.486445e+004
1.986316e+003	5.497027e+004
1.988244e+003	5.495502e+004
1.990173e+003	5.488185e+004
1.992101e+003	5.482710e+004
1.994030e+003	5.493481e+004
1.995958e+003	5.502819e+004
1.997887e+003	5.505576e+004
1.999815e+003	5.510898e+004
2.001744e+003	5.506986e+004
2.003672e+003	5.500032e+004
2.005601e+003	5.500238e+004
2.007529e+003	5.522752e+004
2.009458e+003	5.516017e+004
2.011386e+003	5.516900e+004
2.013314e+003	5.525436e+004
2.015243e+003	5.523444e+004
2.017171e+003	5.535137e+004
2.019100e+003	5.545786e+004
2.021028e+003	5.546083e+004
2.022957e+003	5.545006e+004
2.024885e+003	5.525732e+004
2.026814e+003	5.502915e+004
2.028742e+003	5.543756e+004
2.030671e+003	5.540890e+004
2.032599e+003	5.526514e+004
2.034528e+003	5.523639e+004
2.036456e+003	5.517970e+004
2.038385e+003	5.522464e+004
2.040313e+003	5.547501e+004
2.042241e+003	5.562047e+004
2.044170e+003	5.554914e+004
2.046098e+003	5.565937e+004
2.048027e+003	5.536933e+004
2.049955e+003	5.526564e+004
2.051884e+003	5.553290e+004
2.053812e+003	5.545341e+004
2.055741e+003	5.545414e+004
2.057669e+003	5.554224e+004
2.059598e+003	5.560589e+004
2.061526e+003	5.556894e+004
2.063455e+003	5.560309e+004
2.065383e+003	5.560017e+004
2.067312e+003	5.559234e+004
2.069240e+003	5.564467e+004
2.071168e+003	5.556337e+004
2.073097e+003	5.560483e+004
2.075025e+003	5.551096e+004
2.076954e+003	5.555920e+004
2.078882e+003	5.565642e+004
2.080811e+003	5.582579e+004
2.082739e+003	5.582895e+004
2.084668e+003	5.577161e+004
2.086596e+003	5.596207e+004
2.088525e+003	5.614860e+004
2.090453e+003	5.596026e+004
2.092382e+003	5.577858e+004
2.094310e+003	5.601183e+004
2.096239e+003	5.618931e+004
2.098167e+003	5.608164e+004
2.100095e+003	5.615296e+004
2.102024e+003	5.629385e+004
2.103952e+003	5.614485e+004
2.105881e+003	5.618107e+004
2.107809e+003	5.629304e+004
2.109738e+003	5.630510e+004
2.111666e+003	5.638302e+004
2.113595e+003	5.620332e+004
2.115523e+003	5.603624e+004
2.117452e+003	5.600709e+004
2.119380e+003	5.610202e+004
2.121309e+003	5.639111e+004
2.123237e+003	5.655407e+004
2.125166e+003	5.644801e+004
2.127094e+003	5.650092e+004
2.129022e+003	5.653205e+004
2.130951e+003	5.631445e+004
2.132879e+003	5.640656e+004
2.134808e+003	5.661315e+004
2.136736e+003	5.652176e+004
2.138665e+003	5.643557e+004
2.140593e+003	5.647936e+004
2.142522e+003	5.658937e+004
2.144450e+003	5.637633e+004
2.146379e+003	5.638692e+004
2.148307e+003	5.662976e+004
2.150236e+003	5.662816e+004
2.152164e+003	5.670281e+004
2.154093e+003	5.670023e+004
2.156021e+003	5.638925e+004
2.157949e+003	5.675836e+004
2.159878e+003	5.675423e+004
2.161806e+003	5.656557e+004
2.163735e+003	5.681962e+004
2.165663e+003	5.660915e+004
2.167592e+003	5.645797e+004
2.169520e+003	5.638174e+004
2.171449e+003	5.652104e+004
2.173377e+003	5.669353e+004
2.175306e+003	5.669910e+004
2.177234e+003	5.680454e+004
2.179163e+003	5.687677e+004
2.181091e+003	5.668427e+004
2.183020e+003	5.695607e+004
2.184948e+003	5.707048e+004
2.186876e+003	5.693896e+004
2.188805e+003	5.736054e+004
2.190733e+003	5.713752e+004
2.192662e+003	5.693914e+004
2.194590e+003	5.708808e+004
2.196519e+003	5.698263e+004
2.198447e+003	5.686757e+004
2.200376e+003	5.693194e+004
2.202304e+003	5.690945e+004
2.204233e+003	5.712346e+004
2.206161e+003	5.721096e+004
2.208090e+003	5.717563e+004
2.210018e+003	5.696290e+004
2.211947e+003	5.729223e+004
2.213875e+003	5.721756e+004
2.215803e+003	5.696685e+004
2.217732e+003	5.701043e+004
2.219660e+003	5.698648e+004
2.221589e+003	5.705356e+004
2.223517e+003	5.710698e+004
2.225446e+003	5.711267e+004
2.227374e+003	5.722773e+004
2.229303e+003	5.731041e+004
2.231231e+003	5.723026e+004
2.233160e+003	5.741734e+004
2.235088e+003	5.741804e+004
2.237017e+003	5.703641e+004
2.238945e+003	5.715052e+004
2.240874e+003	5.720982e+004
2.242802e+003	5.697908e+004
2.244730e+003	5.696862e+004
2.246659e+003	5.719292e+004
2.248587e+003	5.724081e+004
2.250516e+003	5.725102e+004
2.252444e+003	5.744885e+004
2.254373e+003	5.754287e+004
2.256301e+003	5.758124e+004
2.258230e+003	5.763386e+004
2.260158e+003	5.723767e+004
2.262087e+003	5.726589e+004
2.264015e+003	5.738127e+004
2.265944e+003	5.731016e+004
2.267872e+003	5.737668e+004
2.269801e+003	5.741131e+004
2.271729e+003	5.771386e+004
2.273657e+003	5.773770e+004
2.275586e+003	5.749432e+004
2.277514e+003	5.743271e+004
2.279443e+003	5.750815e+004
2.281371e+003	5.747166e+004
2.283300e+003	5.745945e+004
2.285228e+003	5.755811e+004
2.287157e+003	5.752363e+004
2.289085e+003	5.761214e+004
2.291014e+003	5.768624e+004
2.292942e+003	5.770813e+004
2.294871e+003	5.775180e+004
2.296799e+003	5.764107e+004
2.298728e+003	5.771139e+004
2.300656e+003	5.776721e+004
2.302584e+003	5.774586e+004
2.304513e+003	5.796036e+004
2.306441e+003	5.784553e+004
2.308370e+003	5.758536e+004
2.310298e+003	5.803048e+004
2.312227e+003	5.806736e+004
2.314155e+003	5.782425e+004
2.316084e+003	5.783798e+004
2.318012e+003	5.777835e+004
2.319941e+003	5.794901e+004
2.321869e+003	5.798118e+004
2.323798e+003	5.782500e+004
2.325726e+003	5.789431e+004
2.327655e+003	5.810640e+004
2.329583e+003	5.805767e+004
2.331511e+003	5.777015e+004
2.333440e+003	5.784888e+004
2.335368e+003	5.804056e+004
2.337297e+003	5.772343e+004
2.339225e+003	5.814204e+004
2.341154e+003	5.782298e+004
2.343082e+003	5.776032e+004
2.345011e+003	5.787168e+004
2.346939e+003	5.786732e+004
2.348868e+003	5.761425e+004
2.350796e+003	5.756064e+004
2.352725e+003	5.761030e+004
2.354653e+003	5.779021e+004
2.356582e+003	5.810594e+004
2.358510e+003	5.797644e+004
2.360438e+003	5.799695e+004
2.362367e+003	5.790291e+004
2.364295e+003	5.779767e+004
2.366224e+003	5.762688e+004
2.368152e+003	5.779989e+004
2.370081e+003	5.800419e+004
2.372009e+003	5.805695e+004
2.373938e+003	5.813790e+004
2.375866e+003	5.810098e+004
2.377795e+003	5.804382e+004
2.379723e+003	5.806363e+004
2.381652e+003	5.810018e+004
2.383580e+003	5.811192e+004
2.385509e+003	5.818270e+004
2.387437e+003	5.814462e+004
2.389365e+003	5.805940e+004
2.391294e+003	5.816846e+004
2.393222e+003	5.816940e+004
2.395151e+003	5.821220e+004
2.397079e+003	5.829565e+004
2.399008e+003	5.832187e+004
2.400936e+003	5.825827e+004
2.402865e+003	5.804659e+004
2.404793e+003	5.801974e+004
2.406722e+003	5.811225e+004
2.408650e+003	5.833768e+004
2.410579e+003	5.826245e+004
2.412507e+003	5.827246e+004
2.414436e+003	5.842425e+004
2.416364e+003	5.829581e+004
2.418292e+003	5.828064e+004
2.420221e+003	5.836574e+004
2.422149e+003	5.815400e+004
2.424078e+003	5.819932e+004
2.426006e+003	5.835443e+004
2.427935e+003	5.842556e+004
2.429863e+003	5.846230e+004
2.431792e+003	5.827645e+004
2.433720e+003	5.821405e+004
2.435649e+003	5.820606e+004
2.437577e+003	5.840708e+004
2.439506e+003	5.788214e+004
2.441434e+003	5.835596e+004
2.443363e+003	5.843165e+004
2.445291e+003	5.852861e+004
2.447219e+003	5.846539e+004
2.449148e+003	5.844631e+004
2.451076e+003	5.828884e+004
2.453005e+003	5.825921e+004
2.454933e+003	5.835218e+004
2.456862e+003	5.823562e+004
2.458790e+003	5.815098e+004
2.460719e+003	5.829841e+004
2.462647e+003	5.843475e+004
2.464576e+003	5.822411e+004
2.466504e+003	5.828105e+004
2.468433e+003	5.854865e+004
2.470361e+003	5.837219e+004
2.472290e+003	5.836211e+004
2.474218e+003	5.851752e+004
2.476146e+003	5.860766e+004
2.478075e+003	5.871136e+004
2.480003e+003	5.874033e+004
2.481932e+003	5.848613e+004
2.483860e+003	5.859470e+004
2.485789e+003	5.878632e+004
2.487717e+003	5.867352e+004
2.489646e+003	5.863451e+004
2.491574e+003	5.897017e+004
2.493503e+003	5.845112e+004
2.495431e+003	5.856381e+004
2.497360e+003	5.876625e+004
2.499288e+003	5.842424e+004
2.501217e+003	5.854362e+004
2.503145e+003	5.877568e+004
2.505073e+003	5.882630e+004
2.507002e+003	5.890545e+004
2.508930e+003	5.874274e+004
2.510859e+003	5.886720e+004
2.512787e+003	5.898425e+004
2.514716e+003	5.896302e+004
2.516644e+003	5.886150e+004
2.518573e+003	5.895727e+004
2.520501e+003	5.886496e+004
2.522430e+003	5.910769e+004
2.524358e+003	5.909836e+004
2.526287e+003	5.893806e+004
2.528215e+003	5.896879e+004
2.530144e+003	5.886636e+004
2.532072e+003	5.898077e+004
2.534000e+003	5.903795e+004
2.535929e+003	5.912562e+004
2.537857e+003	5.905243e+004
2.539786e+003	5.914971e+004
2.541714e+003	5.893518e+004
2.543643e+003	5.879862e+004
2.545571e+003	5.890499e+004
2.547500e+003	5.913176e+004
2.549428e+003	5.909808e+004
2.551357e+003	5.901950e+004
2.553285e+003	5.893523e+004
2.555214e+003	5.885124e+004
2.557142e+003	5.890257e+004
2.559071e+003	5.882951e+004
2.560999e+003	5.875095e+004
2.562927e+003	5.894495e+004
2.564856e+003	5.885757e+004
2.566784e+003	5.902171e+004
2.568713e+003	5.943221e+004
2.570641e+003	5.910019e+004
2.572570e+003	5.887745e+004
2.574498e+003	5.892506e+004
2.576427e+003	5.892960e+004
2.578355e+003	5.907235e+004
2.580284e+003	5.910238e+004
2.582212e+003	5.922970e+004
2.584141e+003	5.915341e+004
2.586069e+003	5.898071e+004
2.587998e+003	5.922519e+004
2.589926e+003	5.918163e+004
2.591854e+003	5.928332e+004
2.593783e+003	5.933727e+004
2.595711e+003	5.941289e+004
2.597640e+003	5.936355e+004
2.599568e+003	5.935774e+004
2.601497e+003	5.932422e+004
2.603425e+003	5.933446e+004
2.605354e+003	5.951355e+004
2.607282e+003	5.964076e+004
2.609211e+003	5.953363e+004
2.611139e+003	5.983440e+004
2.613068e+003	5.959056e+004
2.614996e+003	5.969689e+004
2.616925e+003	5.975140e+004
2.618853e+003	5.995429e+004
2.620781e+003	5.980152e+004
2.622710e+003	5.976361e+004
2.624638e+003	5.982758e+004
2.626567e+003	5.982189e+004
2.628495e+003	5.995806e+004
2.630424e+003	5.985341e+004
2.632352e+003	5.996433e+004
2.634281e+003	6.015857e+004
2.636209e+003	5.998157e+004
2.638138e+003	6.008322e+004
2.640066e+003	6.008147e+004
2.641995e+003	6.018089e+004
2.643923e+003	6.037936e+004
2.645852e+003	6.034134e+004
2.647780e+003	6.033272e+004
2.649708e+003	6.035496e+004
2.651637e+003	6.038459e+004
2.653565e+003	6.040957e+004
2.655494e+003	6.046225e+004
2.657422e+003	6.020372e+004
2.659351e+003	6.060334e+004
2.661279e+003	6.061402e+004
2.663208e+003	6.027882e+004
2.665136e+003	6.039457e+004
2.667065e+003	6.067155e+004
2.668993e+003	6.055171e+004
2.670922e+003	6.066846e+004
2.672850e+003	6.086076e+004
2.674779e+003	6.074303e+004
2.676707e+003	6.083470e+004
2.678635e+003	6.098280e+004
2.680564e+003	6.081856e+004
2.682492e+003	6.086756e+004
2.684421e+003	6.065434e+004
2.686349e+003	6.078617e+004
2.688278e+003	6.078163e+004
2.690206e+003	6.083456e+004
2.692135e+003	6.066063e+004
2.694063e+003	6.075989e+004
2.695992e+003	6.087164e+004
2.697920e+003	6.084946e+004
2.699849e+003	6.089648e+004
2.701777e+003	6.096601e+004
2.703706e+003	6.107161e+004
2.705634e+003	6.122691e+004
2.707563e+003	6.105565e+004
2.709491e+003	6.109868e+004
2.711419e+003	6.102884e+004
2.713348e+003	6.115375e+004
2.715276e+003	6.116657e+004
2.717205e+003	6.121291e+004
2.719133e+003	6.135861e+004
2.721062e+003	6.150088e+004
2.722990e+003	6.154846e+004
2.724919e+003	6.151990e+004
2.726847e+003	6.159442e+004
2.728776e+003	6.155466e+004
2.730704e+003	6.179043e+004
2.732633e+003	6.185418e+004
2.734561e+003	6.179792e+004
2.736490e+003	6.173354e+004
2.738418e+003	6.170590e+004
2.740346e+003	6.186912e+004
2.742275e+003	6.196821e+004
2.744203e+003	6.183579e+004
2.746132e+003	6.172029e+004
2.748060e+003	6.169141e+004
2.749989e+003	6.185964e+004
2.751917e+003	6.181719e+004
2.753846e+003	6.227933e+004
2.755774e+003	6.218401e+004
2.757703e+003	6.213066e+004
2.759631e+003	6.197821e+004
2.761560e+003	6.197538e+004
2.763488e+003	6.224411e+004
2.765417e+003	6.242113e+004
2.767345e+003	6.233156e+004
2.769273e+003	6.228684e+004
2.771202e+003	6.232132e+004
2.773130e+003	6.239235e+004
2.775059e+003	6.238393e+004
2.776987e+003	6.212782e+004
2.778916e+003	6.226124e+004
2.780844e+003	6.224205e+004
2.782773e+003	6.231821e+004
2.784701e+003	6.258795e+004
2.786630e+003	6.291739e+004
2.788558e+003	6.289652e+004
2.790487e+003	6.278675e+004
2.792415e+003	6.265657e+004
2.794344e+003	6.255705e+004
2.796272e+003	6.277082e+004
2.798200e+003	6.290946e+004
2.800129e+003	6.269546e+004
2.802057e+003	6.259831e+004
2.803986e+003	6.281941e+004
2.805914e+003	6.275788e+004
2.807843e+003	6.301245e+004
2.809771e+003	6.328014e+004
2.811700e+003	6.328035e+004
2.813628e+003	6.317752e+004
2.815557e+003	6.322930e+004
2.817485e+003	6.322410e+004
2.819414e+003	6.334104e+004
2.821342e+003	6.354462e+004
2.823271e+003	6.386927e+004
2.825199e+003	6.339734e+004
2.827127e+003	6.354376e+004
2.829056e+003	6.371332e+004
2.830984e+003	6.363857e+004
2.832913e+003	6.377650e+004
2.834841e+003	6.404586e+004
2.836770e+003	6.415947e+004
2.838698e+003	6.388255e+004
2.840627e+003	6.391102e+004
2.842555e+003	6.416851e+004
2.844484e+003	6.430656e+004
2.846412e+003	6.405248e+004
2.848341e+003	6.409593e+004
2.850269e+003	6.413302e+004
2.852198e+003	6.415991e+004
2.854126e+003	6.430055e+004
2.856054e+003	6.429278e+004
2.857983e+003	6.436883e+004
2.859911e+003	6.442300e+004
2.861840e+003	6.452330e+004
2.863768e+003	6.454895e+004
2.865697e+003	6.439225e+004
2.867625e+003	6.441896e+004
2.869554e+003	6.460875e+004
2.871482e+003	6.476041e+004
2.873411e+003	6.476741e+004
2.875339e+003	6.462050e+004
2.877268e+003	6.468935e+004
2.879196e+003	6.477576e+004
2.881125e+003	6.472736e+004
2.883053e+003	6.489730e+004
2.884981e+003	6.498352e+004
2.886910e+003	6.498022e+004
2.888838e+003	6.499634e+004
2.890767e+003	6.494966e+004
2.892695e+003	6.516224e+004
2.894624e+003	6.503752e+004
2.896552e+003	6.481496e+004
2.898481e+003	6.494816e+004
2.900409e+003	6.512811e+004
2.902338e+003	6.513151e+004
2.904266e+003	6.491045e+004
2.906195e+003	6.518080e+004
2.908123e+003	6.534886e+004
2.910052e+003	6.541942e+004
2.911980e+003	6.558591e+004
2.913908e+003	6.551593e+004
2.915837e+003	6.550623e+004
2.917765e+003	6.525488e+004
2.919694e+003	6.532247e+004
2.921622e+003	6.568917e+004
2.923551e+003	6.580113e+004
2.925479e+003	6.571830e+004
2.927408e+003	6.570617e+004
2.929336e+003	6.575463e+004
2.931265e+003	6.580241e+004
2.933193e+003	6.587628e+004
2.935122e+003	6.606730e+004
2.937050e+003	6.607075e+004
2.938979e+003	6.590920e+004
2.940907e+003	6.609391e+004
2.942835e+003	6.619220e+004
2.944764e+003	6.618638e+004
2.946692e+003	6.629785e+004
2.948621e+003	6.648566e+004
2.950549e+003	6.648160e+004
2.952478e+003	6.628312e+004
2.954406e+003	6.626766e+004
2.956335e+003	6.653141e+004
2.958263e+003	6.678808e+004
2.960192e+003	6.662032e+004
2.962120e+003	6.664166e+004
2.964049e+003	6.658639e+004
2.965977e+003	6.652817e+004
2.967906e+003	6.663697e+004
2.969834e+003	6.665049e+004
2.971762e+003	6.650786e+004
2.973691e+003	6.651402e+004
2.975619e+003	6.658813e+004
2.977548e+003	6.660441e+004
2.979476e+003	6.652072e+004
2.981405e+003	6.655423e+004
2.983333e+003	6.657905e+004
2.985262e+003	6.674684e+004
2.987190e+003	6.722704e+004
2.989119e+003	6.739953e+004
2.991047e+003	6.701152e+004
2.992976e+003	6.686388e+004
2.994904e+003	6.687052e+004
2.996833e+003	6.686043e+004
2.998761e+003	6.689511e+004
3.000689e+003	6.688180e+004
3.002618e+003	6.688042e+004
3.004546e+003	6.701741e+004
3.006475e+003	6.677783e+004
3.008403e+003	6.706615e+004
3.010332e+003	6.687213e+004
3.012260e+003	6.705805e+004
3.014189e+003	6.713854e+004
3.016117e+003	6.712468e+004
3.018046e+003	6.708472e+004
3.019974e+003	6.701921e+004
3.021903e+003	6.726515e+004
3.023831e+003	6.728028e+004
3.025760e+003	6.715192e+004
3.027688e+003	6.728621e+004
3.029616e+003	6.733790e+004
3.031545e+003	6.739499e+004
3.033473e+003	6.740422e+004
3.035402e+003	6.768649e+004
3.037330e+003	6.770934e+004
3.039259e+003	6.782952e+004
3.041187e+003	6.785323e+004
3.043116e+003	6.788473e+004
3.045044e+003	6.789989e+004
3.046973e+003	6.809561e+004
3.048901e+003	6.775630e+004
3.050830e+003	6.811248e+004
3.052758e+003	6.825084e+004
3.054687e+003	6.802870e+004
3.056615e+003	6.805990e+004
3.058543e+003	6.826345e+004
3.060472e+003	6.835680e+004
3.062400e+003	6.867971e+004
3.064329e+003	6.867278e+004
3.066257e+003	6.856659e+004
3.068186e+003	6.893229e+004
3.070114e+003	6.884492e+004
3.072043e+003	6.865755e+004
3.073971e+003	6.869383e+004
3.075900e+003	6.875434e+004
3.077828e+003	6.890891e+004
3.079757e+003	6.879367e+004
3.081685e+003	6.882493e+004
3.083614e+003	6.885140e+004
3.085542e+003	6.893674e+004
3.087470e+003	6.897520e+004
3.089399e+003	6.897193e+004
3.091327e+003	6.890501e+004
3.093256e+003	6.902245e+004
3.095184e+003	6.911252e+004
3.097113e+003	6.917520e+004
3.099041e+003	6.916103e+004
3.100970e+003	6.928786e+004
3.102898e+003	6.942252e+004
3.104827e+003	6.924973e+004
3.106755e+003	6.940195e+004
3.108684e+003	6.956972e+004
3.110612e+003	6.953755e+004
3.112541e+003	6.935904e+004
3.114469e+003	6.941456e+004
3.116397e+003	6.964584e+004
3.118326e+003	6.959505e+004
3.120254e+003	6.962137e+004
3.122183e+003	6.972625e+004
3.124111e+003	6.982721e+004
3.126040e+003	6.984357e+004
3.127968e+003	6.997120e+004
3.129897e+003	7.004263e+004
3.131825e+003	7.006679e+004
3.133754e+003	7.009275e+004
3.135682e+003	7.002891e+004
3.137611e+003	7.030328e+004
3.139539e+003	7.054411e+004
3.141468e+003	7.050124e+004
3.143396e+003	7.039175e+004
3.145324e+003	7.050277e+004
3.147253e+003	7.067332e+004
3.149181e+003	7.069834e+004
3.151110e+003	7.063282e+004
3.153038e+003	7.085949e+004
3.154967e+003	7.091290e+004
3.156895e+003	7.092740e+004
3.158824e+003	7.108383e+004
3.160752e+003	7.129011e+004
3.162681e+003	7.155945e+004
3.164609e+003	7.168524e+004
3.166538e+003	7.172987e+004
3.168466e+003	7.155254e+004
3.170395e+003	7.158733e+004
3.172323e+003	7.157229e+004
3.174251e+003	7.158234e+004
3.176180e+003	7.205186e+004
3.178108e+003	7.210840e+004
3.180037e+003	7.212818e+004
3.181965e+003	7.215243e+004
3.183894e+003	7.223100e+004
3.185822e+003	7.226466e+004
3.187751e+003	7.245176e+004
3.189679e+003	7.246092e+004
3.191608e+003	7.250908e+004
3.193536e+003	7.263009e+004
3.195465e+003	7.272936e+004
3.197393e+003	7.267040e+004
3.199322e+003	7.250736e+004
3.201250e+003	7.265939e+004
3.203178e+003	7.283805e+004
3.205107e+003	7.288634e+004
3.207035e+003	7.275341e+004
3.208964e+003	7.288736e+004
3.210892e+003	7.297485e+004
3.212821e+003	7.292230e+004
3.214749e+003	7.296750e+004
3.216678e+003	7.303195e+004
3.218606e+003	7.303477e+004
3.220535e+003	7.290274e+004
3.222463e+003	7.304577e+004
3.224392e+003	7.309855e+004
3.226320e+003	7.311959e+004
3.228249e+003	7.320827e+004
3.230177e+003	7.316895e+004
3.232105e+003	7.319145e+004
3.234034e+003	7.336267e+004
3.235962e+003	7.332200e+004
3.237891e+003	7.339609e+004
3.239819e+003	7.342082e+004
3.241748e+003	7.358249e+004
3.243676e+003	7.362075e+004
3.245605e+003	7.366488e+004
3.247533e+003	7.372063e+004
3.249462e+003	7.380116e+004
3.251390e+003	7.394920e+004
3.253319e+003	7.397190e+004
3.255247e+003	7.403539e+004
3.257176e+003	7.413599e+004
3.259104e+003	7.425770e+004
3.261032e+003	7.428435e+004
3.262961e+003	7.438566e+004
3.264889e+003	7.451030e+004
3.266818e+003	7.463026e+004
3.268746e+003	7.477338e+004
3.270675e+003	7.487598e+004
3.272603e+003	7.500597e+004
3.274532e+003	7.487848e+004
3.276460e+003	7.497971e+004
3.278389e+003	7.508930e+004
3.280317e+003	7.511062e+004
3.282246e+003	7.522098e+004
3.284174e+003	7.535700e+004
3.286103e+003	7.538467e+004
3.288031e+003	7.540713e+004
3.289959e+003	7.543838e+004
3.291888e+003	7.553539e+004
3.293816e+003	7.555593e+004
3.295745e+003	7.564155e+004
3.297673e+003	7.561374e+004
3.299602e+003	7.564200e+004
3.301530e+003	7.559991e+004
3.303459e+003	7.550178e+004
3.305387e+003	7.558855e+004
3.307316e+003	7.560738e+004
3.309244e+003	7.566811e+004
3.311173e+003	7.565328e+004
3.313101e+003	7.551130e+004
3.315030e+003	7.550641e+004
3.316958e+003	7.554909e+004
3.318886e+003	7.555839e+004
3.320815e+003	7.560215e+004
3.322743e+003	7.556617e+004
3.324672e+003	7.550159e+004
3.326600e+003	7.545323e+004
3.328529e+003	7.540227e+004
3.330457e+003	7.549101e+004
3.332386e+003	7.550823e+004
3.334314e+003	7.552208e+004
3.336243e+003	7.544280e+004
3.338171e+003	7.540576e+004
3.340100e+003	7.541441e+004
3.342028e+003	7.543627e+004
3.343957e+003	7.547009e+004
3.345885e+003	7.551877e+004
3.347813e+003	7.551789e+004
3.349742e+003	7.557570e+004
3.351670e+003	7.563845e+004
3.353599e+003	7.565511e+004
3.355527e+003	7.561552e+004
3.357456e+003	7.563529e+004
3.359384e+003	7.572015e+004
3.361313e+003	7.584010e+004
3.363241e+003	7.594380e+004
3.365170e+003	7.604901e+004
3.367098e+003	7.609957e+004
3.369027e+003	7.625239e+004
3.370955e+003	7.634485e+004
3.372884e+003	7.642871e+004
3.374812e+003	7.651809e+004
3.376740e+003	7.654239e+004
3.378669e+003	7.661016e+004
3.380597e+003	7.662202e+004
3.382526e+003	7.666074e+004
3.384454e+003	7.669672e+004
3.386383e+003	7.667824e+004
3.388311e+003	7.665865e+004
3.390240e+003	7.675978e+004
3.392168e+003	7.689571e+004
3.394097e+003	7.700508e+004
3.396025e+003	7.707699e+004
3.397954e+003	7.703288e+004
3.399882e+003	7.713450e+004
