# Supplementary material for: Machine learning classification of mango maturity based on carotene content from Raman spectra
Source: PeerJ. 2025 Nov 18;13:e20288. doi: 10.7717/peerj.20288 (PMC12637035; doi:10.7717/peerj.20288)
Supplement: Supplemental Information 1 — Raman spectra from 29 mango samples, with measurements taken from the top, middle, and bottom parts of each mango. These data were used for Raman spectral processing, statistical analysis, and classification analysis. [file peerj-13-20288-s001.zip › Raw Data_Mango/M1/M1-M.CSV]

5.013522e+001	1.224195e+004
5.206368e+001	1.338980e+004
5.399215e+001	1.386371e+004
5.592062e+001	1.390304e+004
5.784908e+001	1.396606e+004
5.977755e+001	1.414829e+004
6.170602e+001	1.423899e+004
6.363448e+001	1.422362e+004
6.556295e+001	1.423908e+004
6.749142e+001	1.412100e+004
6.941988e+001	1.394480e+004
7.134835e+001	1.391447e+004
7.327682e+001	1.407564e+004
7.520528e+001	1.416830e+004
7.713375e+001	1.399945e+004
7.906222e+001	1.395409e+004
8.099068e+001	1.399333e+004
8.291915e+001	1.398341e+004
8.484762e+001	1.408725e+004
8.677608e+001	1.420324e+004
8.870455e+001	1.419970e+004
9.063302e+001	1.411803e+004
9.256149e+001	1.411623e+004
9.448995e+001	1.415590e+004
9.641842e+001	1.419400e+004
9.834689e+001	1.420608e+004
1.002754e+002	1.417165e+004
1.022038e+002	1.407722e+004
1.041323e+002	1.412633e+004
1.060608e+002	1.410766e+004
1.079892e+002	1.406125e+004
1.099177e+002	1.408022e+004
1.118462e+002	1.419390e+004
1.137746e+002	1.425753e+004
1.157031e+002	1.434951e+004
1.176316e+002	1.439912e+004
1.195600e+002	1.433863e+004
1.214885e+002	1.453134e+004
1.234170e+002	1.458576e+004
1.253454e+002	1.445635e+004
1.272739e+002	1.428862e+004
1.292024e+002	1.432722e+004
1.311308e+002	1.436787e+004
1.330593e+002	1.439410e+004
1.349878e+002	1.443128e+004
1.369162e+002	1.447946e+004
1.388447e+002	1.449591e+004
1.407732e+002	1.458254e+004
1.427016e+002	1.463062e+004
1.446301e+002	1.474845e+004
1.465586e+002	1.499374e+004
1.484870e+002	1.520289e+004
1.504155e+002	1.492276e+004
1.523440e+002	1.481213e+004
1.542724e+002	1.495580e+004
1.562009e+002	1.514855e+004
1.581294e+002	1.506397e+004
1.600578e+002	1.504169e+004
1.619863e+002	1.516678e+004
1.639148e+002	1.524956e+004
1.658432e+002	1.507406e+004
1.677717e+002	1.501698e+004
1.697002e+002	1.510732e+004
1.716286e+002	1.523774e+004
1.735571e+002	1.534313e+004
1.754856e+002	1.540324e+004
1.774140e+002	1.537987e+004
1.793425e+002	1.539066e+004
1.812710e+002	1.543597e+004
1.831994e+002	1.558205e+004
1.851279e+002	1.588863e+004
1.870564e+002	1.552270e+004
1.889848e+002	1.563786e+004
1.909133e+002	1.577823e+004
1.928418e+002	1.566588e+004
1.947702e+002	1.555879e+004
1.966987e+002	1.573151e+004
1.986272e+002	1.578017e+004
2.005556e+002	1.574393e+004
2.024841e+002	1.572449e+004
2.044126e+002	1.577854e+004
2.063410e+002	1.594579e+004
2.082695e+002	1.604770e+004
2.101980e+002	1.603036e+004
2.121264e+002	1.595751e+004
2.140549e+002	1.601830e+004
2.159834e+002	1.609568e+004
2.179118e+002	1.608451e+004
2.198403e+002	1.616958e+004
2.217688e+002	1.634772e+004
2.236972e+002	1.615862e+004
2.256257e+002	1.621341e+004
2.275542e+002	1.637519e+004
2.294826e+002	1.645520e+004
2.314111e+002	1.636202e+004
2.333396e+002	1.622999e+004
2.352680e+002	1.624539e+004
2.371965e+002	1.639464e+004
2.391250e+002	1.650616e+004
2.410534e+002	1.650976e+004
2.429819e+002	1.662122e+004
2.449104e+002	1.669690e+004
2.468388e+002	1.670797e+004
2.487673e+002	1.672428e+004
2.506958e+002	1.675317e+004
2.526242e+002	1.663525e+004
2.545527e+002	1.661995e+004
2.564812e+002	1.671502e+004
2.584096e+002	1.683608e+004
2.603381e+002	1.691424e+004
2.622666e+002	1.696622e+004
2.641950e+002	1.709026e+004
2.661235e+002	1.720085e+004
2.680520e+002	1.721371e+004
2.699804e+002	1.712290e+004
2.719089e+002	1.705004e+004
2.738374e+002	1.727985e+004
2.757658e+002	1.727154e+004
2.776943e+002	1.706472e+004
2.796228e+002	1.690896e+004
2.815512e+002	1.710108e+004
2.834797e+002	1.736418e+004
2.854082e+002	1.746946e+004
2.873366e+002	1.751311e+004
2.892651e+002	1.757980e+004
2.911936e+002	1.764214e+004
2.931220e+002	1.750069e+004
2.950505e+002	1.751076e+004
2.969790e+002	1.740627e+004
2.989074e+002	1.740884e+004
3.008359e+002	1.801633e+004
3.027644e+002	1.776534e+004
3.046928e+002	1.792790e+004
3.066213e+002	1.807114e+004
3.085498e+002	1.809218e+004
3.104782e+002	1.820682e+004
3.124067e+002	1.831780e+004
3.143352e+002	1.819322e+004
3.162636e+002	1.813559e+004
3.181921e+002	1.821349e+004
3.201206e+002	1.831077e+004
3.220490e+002	1.824845e+004
3.239775e+002	1.830103e+004
3.259060e+002	1.836746e+004
3.278344e+002	1.839503e+004
3.297629e+002	1.841890e+004
3.316914e+002	1.860381e+004
3.336198e+002	1.856905e+004
3.355483e+002	1.843878e+004
3.374768e+002	1.845056e+004
3.394052e+002	1.863467e+004
3.413337e+002	1.866933e+004
3.432622e+002	1.858913e+004
3.451906e+002	1.858228e+004
3.471191e+002	1.866755e+004
3.490476e+002	1.886475e+004
3.509760e+002	1.916013e+004
3.529045e+002	1.902888e+004
3.548330e+002	1.892357e+004
3.567614e+002	1.903818e+004
3.586899e+002	1.922854e+004
3.606184e+002	1.925739e+004
3.625468e+002	1.941380e+004
3.644753e+002	1.935419e+004
3.664038e+002	1.935827e+004
3.683322e+002	1.951207e+004
3.702607e+002	1.970683e+004
3.721892e+002	1.965399e+004
3.741176e+002	1.948190e+004
3.760461e+002	1.964336e+004
3.779746e+002	1.978079e+004
3.799030e+002	1.969795e+004
3.818315e+002	1.969129e+004
3.837600e+002	1.978152e+004
3.856884e+002	1.973815e+004
3.876169e+002	1.960804e+004
3.895454e+002	1.954045e+004
3.914738e+002	1.967828e+004
3.934023e+002	1.995450e+004
3.953308e+002	2.006601e+004
3.972592e+002	2.004388e+004
3.991877e+002	2.001689e+004
4.011162e+002	2.003285e+004
4.030446e+002	1.990433e+004
4.049731e+002	2.011865e+004
4.069016e+002	2.026069e+004
4.088300e+002	2.038810e+004
4.107585e+002	2.054373e+004
4.126870e+002	2.063383e+004
4.146154e+002	2.066232e+004
4.165439e+002	2.050431e+004
4.184724e+002	2.048520e+004
4.204008e+002	2.060681e+004
4.223293e+002	2.069720e+004
4.242578e+002	2.078301e+004
4.261862e+002	2.087968e+004
4.281147e+002	2.094486e+004
4.300432e+002	2.096794e+004
4.319716e+002	2.093371e+004
4.339001e+002	2.083276e+004
4.358286e+002	2.092749e+004
4.377570e+002	2.112900e+004
4.396855e+002	2.134726e+004
4.416140e+002	2.136434e+004
4.435424e+002	2.109231e+004
4.454709e+002	2.113089e+004
4.473994e+002	2.128563e+004
4.493279e+002	2.121250e+004
4.512563e+002	2.125625e+004
4.531848e+002	2.152669e+004
4.551133e+002	2.150536e+004
4.570417e+002	2.151880e+004
4.589702e+002	2.145645e+004
4.608987e+002	2.152161e+004
4.628271e+002	2.173628e+004
4.647556e+002	2.194119e+004
4.666841e+002	2.192235e+004
4.686125e+002	2.193763e+004
4.705410e+002	2.184811e+004
4.724695e+002	2.187298e+004
4.743979e+002	2.203464e+004
4.763264e+002	2.202137e+004
4.782549e+002	2.200622e+004
4.801833e+002	2.236506e+004
4.821118e+002	2.237880e+004
4.840403e+002	2.212730e+004
4.859687e+002	2.206957e+004
4.878972e+002	2.225145e+004
4.898257e+002	2.242597e+004
4.917541e+002	2.246815e+004
4.936826e+002	2.246080e+004
4.956111e+002	2.238277e+004
4.975395e+002	2.216052e+004
4.994680e+002	2.216428e+004
5.013965e+002	2.243503e+004
5.033249e+002	2.248332e+004
5.052534e+002	2.246835e+004
5.071819e+002	2.260471e+004
5.091103e+002	2.275888e+004
5.110388e+002	2.302381e+004
5.129672e+002	2.279593e+004
5.148957e+002	2.281263e+004
5.168242e+002	2.302764e+004
5.187526e+002	2.308496e+004
5.206811e+002	2.338303e+004
5.226096e+002	2.339946e+004
5.245380e+002	2.319871e+004
5.264665e+002	2.316970e+004
5.283950e+002	2.330146e+004
5.303234e+002	2.327652e+004
5.322519e+002	2.335538e+004
5.341804e+002	2.363505e+004
5.361088e+002	2.377994e+004
5.380373e+002	2.368613e+004
5.399658e+002	2.347739e+004
5.418942e+002	2.344535e+004
5.438227e+002	2.390391e+004
5.457512e+002	2.381315e+004
5.476796e+002	2.388079e+004
5.496081e+002	2.402561e+004
5.515366e+002	2.389890e+004
5.534650e+002	2.353443e+004
5.553935e+002	2.365829e+004
5.573220e+002	2.382317e+004
5.592504e+002	2.384595e+004
5.611789e+002	2.395866e+004
5.631074e+002	2.429388e+004
5.650358e+002	2.427972e+004
5.669643e+002	2.435328e+004
5.688928e+002	2.428934e+004
5.708212e+002	2.411430e+004
5.727497e+002	2.411946e+004
5.746782e+002	2.442284e+004
5.766066e+002	2.426995e+004
5.785351e+002	2.436014e+004
5.804636e+002	2.456112e+004
5.823920e+002	2.471957e+004
5.843205e+002	2.475286e+004
5.862490e+002	2.473072e+004
5.881774e+002	2.496014e+004
5.901059e+002	2.486643e+004
5.920344e+002	2.497214e+004
5.939628e+002	2.502182e+004
5.958913e+002	2.488530e+004
5.978198e+002	2.478991e+004
5.997482e+002	2.506208e+004
6.016767e+002	2.530419e+004
6.036052e+002	2.532871e+004
6.055336e+002	2.530149e+004
6.074621e+002	2.541096e+004
6.093906e+002	2.569027e+004
6.113190e+002	2.594819e+004
6.132475e+002	2.567370e+004
6.151760e+002	2.546623e+004
6.171044e+002	2.546564e+004
6.190329e+002	2.559426e+004
6.209614e+002	2.567535e+004
6.228898e+002	2.543847e+004
6.248183e+002	2.568455e+004
6.267468e+002	2.597743e+004
6.286752e+002	2.607678e+004
6.306037e+002	2.600383e+004
6.325322e+002	2.595810e+004
6.344606e+002	2.604716e+004
6.363891e+002	2.612764e+004
6.383176e+002	2.616365e+004
6.402460e+002	2.618189e+004
6.421745e+002	2.617845e+004
6.441030e+002	2.614749e+004
6.460314e+002	2.621090e+004
6.479599e+002	2.645954e+004
6.498884e+002	2.638938e+004
6.518168e+002	2.660924e+004
6.537453e+002	2.677260e+004
6.556738e+002	2.632953e+004
6.576022e+002	2.667416e+004
6.595307e+002	2.655227e+004
6.614592e+002	2.702941e+004
6.633876e+002	2.707161e+004
6.653161e+002	2.681917e+004
6.672446e+002	2.694748e+004
6.691730e+002	2.699462e+004
6.711015e+002	2.691136e+004
6.730300e+002	2.696143e+004
6.749584e+002	2.710452e+004
6.768869e+002	2.721353e+004
6.788154e+002	2.719637e+004
6.807438e+002	2.710467e+004
6.826723e+002	2.729563e+004
6.846008e+002	2.747825e+004
6.865292e+002	2.743340e+004
6.884577e+002	2.734997e+004
6.903862e+002	2.738404e+004
6.923146e+002	2.747056e+004
6.942431e+002	2.781572e+004
6.961716e+002	2.766110e+004
6.981000e+002	2.753579e+004
7.000285e+002	2.762235e+004
7.019570e+002	2.789436e+004
7.038854e+002	2.818634e+004
7.058139e+002	2.821164e+004
7.077424e+002	2.804088e+004
7.096708e+002	2.804679e+004
7.115993e+002	2.824337e+004
7.135278e+002	2.846356e+004
7.154562e+002	2.851900e+004
7.173847e+002	2.837228e+004
7.193132e+002	2.836555e+004
7.212416e+002	2.867682e+004
7.231701e+002	2.860211e+004
7.250986e+002	2.851854e+004
7.270270e+002	2.860666e+004
7.289555e+002	2.836005e+004
7.308840e+002	2.851368e+004
7.328124e+002	2.862519e+004
7.347409e+002	2.882063e+004
7.366694e+002	2.892594e+004
7.385978e+002	2.894544e+004
7.405263e+002	2.903667e+004
7.424548e+002	2.916963e+004
7.443832e+002	2.918473e+004
7.463117e+002	2.926608e+004
7.482402e+002	2.935446e+004
7.501686e+002	2.939370e+004
7.520971e+002	2.944560e+004
7.540256e+002	2.961412e+004
7.559540e+002	2.947632e+004
7.578825e+002	2.933498e+004
7.598110e+002	2.938837e+004
7.617394e+002	2.965096e+004
7.636679e+002	2.982985e+004
7.655964e+002	2.969332e+004
7.675248e+002	2.965564e+004
7.694533e+002	2.974882e+004
7.713818e+002	2.987173e+004
7.733102e+002	2.983580e+004
7.752387e+002	2.986393e+004
7.771672e+002	3.014213e+004
7.790956e+002	3.043451e+004
7.810241e+002	3.013720e+004
7.829526e+002	3.019593e+004
7.848810e+002	3.022721e+004
7.868095e+002	3.024705e+004
7.887380e+002	3.022963e+004
7.906664e+002	3.019928e+004
7.925949e+002	3.038541e+004
7.945234e+002	3.029385e+004
7.964518e+002	3.049262e+004
7.983803e+002	3.065628e+004
8.003088e+002	3.089241e+004
8.022372e+002	3.105301e+004
8.041657e+002	3.084237e+004
8.060942e+002	3.074880e+004
8.080226e+002	3.107714e+004
8.099511e+002	3.124210e+004
8.118796e+002	3.113932e+004
8.138080e+002	3.112389e+004
8.157365e+002	3.134739e+004
8.176650e+002	3.147834e+004
8.195934e+002	3.137384e+004
8.215219e+002	3.132523e+004
8.234504e+002	3.164673e+004
8.253788e+002	3.165289e+004
8.273073e+002	3.164919e+004
8.292358e+002	3.188490e+004
8.311642e+002	3.163982e+004
8.330927e+002	3.183836e+004
8.350212e+002	3.200311e+004
8.369496e+002	3.196288e+004
8.388781e+002	3.195989e+004
8.408066e+002	3.204558e+004
8.427350e+002	3.209919e+004
8.446635e+002	3.210949e+004
8.465920e+002	3.218113e+004
8.485204e+002	3.205596e+004
8.504489e+002	3.224622e+004
8.523774e+002	3.271619e+004
8.543058e+002	3.291090e+004
8.562343e+002	3.269354e+004
8.581628e+002	3.304960e+004
8.600912e+002	3.300352e+004
8.620197e+002	3.274067e+004
8.639482e+002	3.288530e+004
8.658766e+002	3.322398e+004
8.678051e+002	3.335389e+004
8.697336e+002	3.313040e+004
8.716620e+002	3.282407e+004
8.735905e+002	3.313302e+004
8.755190e+002	3.325492e+004
8.774474e+002	3.308473e+004
8.793759e+002	3.323637e+004
8.813044e+002	3.359584e+004
8.832328e+002	3.369718e+004
8.851613e+002	3.383510e+004
8.870898e+002	3.355132e+004
8.890182e+002	3.345474e+004
8.909467e+002	3.374245e+004
8.928752e+002	3.376095e+004
8.948036e+002	3.374293e+004
8.967321e+002	3.403641e+004
8.986606e+002	3.388790e+004
9.005891e+002	3.408398e+004
9.025175e+002	3.391093e+004
9.044460e+002	3.384054e+004
9.063745e+002	3.400732e+004
9.083029e+002	3.422630e+004
9.102314e+002	3.426879e+004
9.121599e+002	3.414889e+004
9.140883e+002	3.415422e+004
9.160168e+002	3.453199e+004
9.179453e+002	3.433999e+004
9.198737e+002	3.423693e+004
9.218022e+002	3.429523e+004
9.237307e+002	3.431673e+004
9.256591e+002	3.440989e+004
9.275876e+002	3.470130e+004
9.295161e+002	3.476978e+004
9.314445e+002	3.487154e+004
9.333730e+002	3.500318e+004
9.353015e+002	3.488613e+004
9.372299e+002	3.473892e+004
9.391584e+002	3.503948e+004
9.410869e+002	3.543191e+004
9.430153e+002	3.539239e+004
9.449438e+002	3.535061e+004
9.468723e+002	3.548292e+004
9.488007e+002	3.573060e+004
9.507292e+002	3.591772e+004
9.526577e+002	3.609482e+004
9.545861e+002	3.649252e+004
9.565146e+002	3.616841e+004
9.584431e+002	3.659816e+004
9.603715e+002	3.628032e+004
9.623000e+002	3.625486e+004
9.642285e+002	3.655636e+004
9.661569e+002	3.664452e+004
9.680854e+002	3.647011e+004
9.700139e+002	3.662836e+004
9.719423e+002	3.679755e+004
9.738708e+002	3.669479e+004
9.757993e+002	3.655200e+004
9.777277e+002	3.663424e+004
9.796562e+002	3.685410e+004
9.815847e+002	3.694237e+004
9.835131e+002	3.688995e+004
9.854416e+002	3.714231e+004
9.873701e+002	3.713132e+004
9.892985e+002	3.712249e+004
9.912270e+002	3.719891e+004
9.931555e+002	3.724948e+004
9.950839e+002	3.749688e+004
9.970124e+002	3.813811e+004
9.989409e+002	3.844637e+004
1.000869e+003	3.880384e+004
1.002798e+003	3.903914e+004
1.004726e+003	3.920548e+004
1.006655e+003	3.944488e+004
1.008583e+003	3.953142e+004
1.010512e+003	3.918138e+004
1.012440e+003	3.858524e+004
1.014369e+003	3.853941e+004
1.016297e+003	3.868688e+004
1.018226e+003	3.809788e+004
1.020154e+003	3.810702e+004
1.022082e+003	3.826937e+004
1.024011e+003	3.846445e+004
1.025939e+003	3.864909e+004
1.027868e+003	3.823452e+004
1.029796e+003	3.822800e+004
1.031725e+003	3.836080e+004
1.033653e+003	3.862709e+004
1.035582e+003	3.843034e+004
1.037510e+003	3.837454e+004
1.039439e+003	3.871593e+004
1.041367e+003	3.888458e+004
1.043296e+003	3.848657e+004
1.045224e+003	3.883962e+004
1.047153e+003	3.903452e+004
1.049081e+003	3.928975e+004
1.051010e+003	3.880793e+004
1.052938e+003	3.883477e+004
1.054866e+003	3.913866e+004
1.056795e+003	3.893844e+004
1.058723e+003	3.935979e+004
1.060652e+003	3.913955e+004
1.062580e+003	3.926921e+004
1.064509e+003	3.928578e+004
1.066437e+003	3.930179e+004
1.068366e+003	3.941147e+004
1.070294e+003	3.954621e+004
1.072223e+003	3.953923e+004
1.074151e+003	3.933005e+004
1.076080e+003	3.920564e+004
1.078008e+003	3.964102e+004
1.079937e+003	3.967482e+004
1.081865e+003	3.996083e+004
1.083793e+003	4.025171e+004
1.085722e+003	4.024092e+004
1.087650e+003	4.015112e+004
1.089579e+003	4.030450e+004
1.091507e+003	4.003287e+004
1.093436e+003	4.028693e+004
1.095364e+003	4.041917e+004
1.097293e+003	4.023150e+004
1.099221e+003	4.031295e+004
1.101150e+003	4.068186e+004
1.103078e+003	4.094514e+004
1.105007e+003	4.096853e+004
1.106935e+003	4.100476e+004
1.108864e+003	4.094941e+004
1.110792e+003	4.115927e+004
1.112720e+003	4.090075e+004
1.114649e+003	4.123427e+004
1.116577e+003	4.139602e+004
1.118506e+003	4.139651e+004
1.120434e+003	4.187670e+004
1.122363e+003	4.192259e+004
1.124291e+003	4.212712e+004
1.126220e+003	4.237882e+004
1.128148e+003	4.234530e+004
1.130077e+003	4.229145e+004
1.132005e+003	4.221101e+004
1.133934e+003	4.217405e+004
1.135862e+003	4.235777e+004
1.137791e+003	4.276566e+004
1.139719e+003	4.306325e+004
1.141647e+003	4.335634e+004
1.143576e+003	4.368173e+004
1.145504e+003	4.422407e+004
1.147433e+003	4.473322e+004
1.149361e+003	4.542252e+004
1.151290e+003	4.654630e+004
1.153218e+003	4.797662e+004
1.155147e+003	4.934548e+004
1.157075e+003	5.054551e+004
1.159004e+003	5.014427e+004
1.160932e+003	4.922218e+004
1.162861e+003	4.766271e+004
1.164789e+003	4.613073e+004
1.166718e+003	4.520684e+004
1.168646e+003	4.479788e+004
1.170574e+003	4.453696e+004
1.172503e+003	4.446148e+004
1.174431e+003	4.423424e+004
1.176360e+003	4.445066e+004
1.178288e+003	4.420681e+004
1.180217e+003	4.460012e+004
1.182145e+003	4.444236e+004
1.184074e+003	4.454364e+004
1.186002e+003	4.506821e+004
1.187931e+003	4.492693e+004
1.189859e+003	4.526380e+004
1.191788e+003	4.512441e+004
1.193716e+003	4.507725e+004
1.195645e+003	4.511120e+004
1.197573e+003	4.515206e+004
1.199501e+003	4.520084e+004
1.201430e+003	4.504657e+004
1.203358e+003	4.474550e+004
1.205287e+003	4.463266e+004
1.207215e+003	4.469673e+004
1.209144e+003	4.495325e+004
1.211072e+003	4.520927e+004
1.213001e+003	4.475238e+004
1.214929e+003	4.500218e+004
1.216858e+003	4.502504e+004
1.218786e+003	4.477772e+004
1.220715e+003	4.480266e+004
1.222643e+003	4.492574e+004
1.224572e+003	4.457016e+004
1.226500e+003	4.451313e+004
1.228428e+003	4.475161e+004
1.230357e+003	4.468569e+004
1.232285e+003	4.449641e+004
1.234214e+003	4.452618e+004
1.236142e+003	4.477393e+004
1.238071e+003	4.511171e+004
1.239999e+003	4.519399e+004
1.241928e+003	4.481038e+004
1.243856e+003	4.501442e+004
1.245785e+003	4.557730e+004
1.247713e+003	4.534312e+004
1.249642e+003	4.508889e+004
1.251570e+003	4.494968e+004
1.253499e+003	4.523164e+004
1.255427e+003	4.549759e+004
1.257355e+003	4.547788e+004
1.259284e+003	4.556754e+004
1.261212e+003	4.579146e+004
1.263141e+003	4.575753e+004
1.265069e+003	4.585246e+004
1.266998e+003	4.627475e+004
1.268926e+003	4.652278e+004
1.270855e+003	4.641300e+004
1.272783e+003	4.638222e+004
1.274712e+003	4.633138e+004
1.276640e+003	4.614612e+004
1.278569e+003	4.620116e+004
1.280497e+003	4.619498e+004
1.282426e+003	4.652184e+004
1.284354e+003	4.646914e+004
1.286282e+003	4.634157e+004
1.288211e+003	4.647305e+004
1.290139e+003	4.660401e+004
1.292068e+003	4.654677e+004
1.293996e+003	4.651368e+004
1.295925e+003	4.668530e+004
1.297853e+003	4.687834e+004
1.299782e+003	4.705030e+004
1.301710e+003	4.714458e+004
1.303639e+003	4.720573e+004
1.305567e+003	4.724904e+004
1.307496e+003	4.681502e+004
1.309424e+003	4.680941e+004
1.311353e+003	4.736517e+004
1.313281e+003	4.747793e+004
1.315209e+003	4.703868e+004
1.317138e+003	4.724396e+004
1.319066e+003	4.752934e+004
1.320995e+003	4.737105e+004
1.322923e+003	4.730345e+004
1.324852e+003	4.744115e+004
1.326780e+003	4.759793e+004
1.328709e+003	4.763468e+004
1.330637e+003	4.783589e+004
1.332566e+003	4.796218e+004
1.334494e+003	4.771197e+004
1.336423e+003	4.754345e+004
1.338351e+003	4.788602e+004
1.340280e+003	4.786434e+004
1.342208e+003	4.789297e+004
1.344136e+003	4.798789e+004
1.346065e+003	4.814780e+004
1.347993e+003	4.819031e+004
1.349922e+003	4.814139e+004
1.351850e+003	4.825889e+004
1.353779e+003	4.845913e+004
1.355707e+003	4.837841e+004
1.357636e+003	4.820636e+004
1.359564e+003	4.868759e+004
1.361493e+003	4.879981e+004
1.363421e+003	4.861434e+004
1.365350e+003	4.857225e+004
1.367278e+003	4.864576e+004
1.369207e+003	4.883431e+004
1.371135e+003	4.881830e+004
1.373063e+003	4.867692e+004
1.374992e+003	4.869207e+004
1.376920e+003	4.881675e+004
1.378849e+003	4.895591e+004
1.380777e+003	4.938317e+004
1.382706e+003	4.955907e+004
1.384634e+003	4.942655e+004
1.386563e+003	4.952616e+004
1.388491e+003	4.945714e+004
1.390420e+003	4.954694e+004
1.392348e+003	4.949755e+004
1.394277e+003	4.939709e+004
1.396205e+003	4.962772e+004
1.398134e+003	5.000779e+004
1.400062e+003	5.002520e+004
1.401990e+003	4.957857e+004
1.403919e+003	4.986359e+004
1.405847e+003	4.975099e+004
1.407776e+003	4.990583e+004
1.409704e+003	5.001764e+004
1.411633e+003	5.012252e+004
1.413561e+003	5.036749e+004
1.415490e+003	5.038246e+004
1.417418e+003	5.005370e+004
1.419347e+003	5.005780e+004
1.421275e+003	5.058200e+004
1.423204e+003	5.032576e+004
1.425132e+003	5.057123e+004
1.427061e+003	5.032492e+004
1.428989e+003	5.022236e+004
1.430917e+003	5.082514e+004
1.432846e+003	5.106202e+004
1.434774e+003	5.095664e+004
1.436703e+003	5.065722e+004
1.438631e+003	5.048148e+004
1.440560e+003	5.074279e+004
1.442488e+003	5.113030e+004
1.444417e+003	5.116542e+004
1.446345e+003	5.127123e+004
1.448274e+003	5.155816e+004
1.450202e+003	5.140118e+004
1.452131e+003	5.141968e+004
1.454059e+003	5.133821e+004
1.455988e+003	5.149834e+004
1.457916e+003	5.200829e+004
1.459844e+003	5.192960e+004
1.461773e+003	5.157186e+004
1.463701e+003	5.167723e+004
1.465630e+003	5.169959e+004
1.467558e+003	5.192970e+004
1.469487e+003	5.180697e+004
1.471415e+003	5.186476e+004
1.473344e+003	5.207762e+004
1.475272e+003	5.183371e+004
1.477201e+003	5.160626e+004
1.479129e+003	5.196287e+004
1.481058e+003	5.236347e+004
1.482986e+003	5.252980e+004
1.484915e+003	5.274468e+004
1.486843e+003	5.294777e+004
1.488771e+003	5.274668e+004
1.490700e+003	5.249252e+004
1.492628e+003	5.273986e+004
1.494557e+003	5.288080e+004
1.496485e+003	5.315496e+004
1.498414e+003	5.334849e+004
1.500342e+003	5.342325e+004
1.502271e+003	5.358779e+004
1.504199e+003	5.381946e+004
1.506128e+003	5.422270e+004
1.508056e+003	5.481397e+004
1.509985e+003	5.529121e+004
1.511913e+003	5.554999e+004
1.513842e+003	5.606527e+004
1.515770e+003	5.699365e+004
1.517698e+003	5.757242e+004
1.519627e+003	5.796923e+004
1.521555e+003	5.860233e+004
1.523484e+003	5.883311e+004
1.525412e+003	5.878114e+004
1.527341e+003	5.842973e+004
1.529269e+003	5.797307e+004
1.531198e+003	5.746392e+004
1.533126e+003	5.677116e+004
1.535055e+003	5.590089e+004
1.536983e+003	5.518793e+004
1.538912e+003	5.486297e+004
1.540840e+003	5.456962e+004
1.542769e+003	5.424241e+004
1.544697e+003	5.425941e+004
1.546625e+003	5.414950e+004
1.548554e+003	5.385504e+004
1.550482e+003	5.368448e+004
1.552411e+003	5.387342e+004
1.554339e+003	5.388889e+004
1.556268e+003	5.391166e+004
1.558196e+003	5.388871e+004
1.560125e+003	5.362275e+004
1.562053e+003	5.342412e+004
1.563982e+003	5.361457e+004
1.565910e+003	5.381598e+004
1.567839e+003	5.380014e+004
1.569767e+003	5.410139e+004
1.571696e+003	5.382810e+004
1.573624e+003	5.366675e+004
1.575552e+003	5.395946e+004
1.577481e+003	5.431391e+004
1.579409e+003	5.429136e+004
1.581338e+003	5.426377e+004
1.583266e+003	5.419700e+004
1.585195e+003	5.412100e+004
1.587123e+003	5.413137e+004
1.589052e+003	5.414808e+004
1.590980e+003	5.412573e+004
1.592909e+003	5.422182e+004
1.594837e+003	5.451734e+004
1.596766e+003	5.464628e+004
1.598694e+003	5.446259e+004
1.600623e+003	5.442277e+004
1.602551e+003	5.478683e+004
1.604479e+003	5.470559e+004
1.606408e+003	5.465298e+004
1.608336e+003	5.444773e+004
1.610265e+003	5.439159e+004
1.612193e+003	5.475455e+004
1.614122e+003	5.500298e+004
1.616050e+003	5.488970e+004
1.617979e+003	5.480745e+004
1.619907e+003	5.482171e+004
1.621836e+003	5.474920e+004
1.623764e+003	5.470991e+004
1.625693e+003	5.483968e+004
1.627621e+003	5.488729e+004
1.629550e+003	5.474272e+004
1.631478e+003	5.477145e+004
1.633406e+003	5.493010e+004
1.635335e+003	5.501402e+004
1.637263e+003	5.492638e+004
1.639192e+003	5.486998e+004
1.641120e+003	5.501024e+004
1.643049e+003	5.499605e+004
1.644977e+003	5.466916e+004
1.646906e+003	5.455748e+004
1.648834e+003	5.495636e+004
1.650763e+003	5.525387e+004
1.652691e+003	5.505893e+004
1.654620e+003	5.489659e+004
1.656548e+003	5.467102e+004
1.658477e+003	5.468877e+004
1.660405e+003	5.488054e+004
1.662333e+003	5.512104e+004
1.664262e+003	5.493036e+004
1.666190e+003	5.497141e+004
1.668119e+003	5.504085e+004
1.670047e+003	5.528337e+004
1.671976e+003	5.532932e+004
1.673904e+003	5.521938e+004
1.675833e+003	5.530391e+004
1.677761e+003	5.545523e+004
1.679690e+003	5.535877e+004
1.681618e+003	5.516990e+004
1.683547e+003	5.526261e+004
1.685475e+003	5.554109e+004
1.687404e+003	5.553180e+004
1.689332e+003	5.583646e+004
1.691260e+003	5.594030e+004
1.693189e+003	5.583978e+004
1.695117e+003	5.550546e+004
1.697046e+003	5.557611e+004
1.698974e+003	5.548516e+004
1.700903e+003	5.559525e+004
1.702831e+003	5.577856e+004
1.704760e+003	5.582028e+004
1.706688e+003	5.584895e+004
1.708617e+003	5.600926e+004
1.710545e+003	5.607953e+004
1.712474e+003	5.585373e+004
1.714402e+003	5.565631e+004
1.716331e+003	5.585446e+004
1.718259e+003	5.615952e+004
1.720188e+003	5.613011e+004
1.722116e+003	5.610715e+004
1.724044e+003	5.613804e+004
1.725973e+003	5.614659e+004
1.727901e+003	5.622602e+004
1.729830e+003	5.613639e+004
1.731758e+003	5.618618e+004
1.733687e+003	5.627996e+004
1.735615e+003	5.605100e+004
1.737544e+003	5.583279e+004
1.739472e+003	5.600538e+004
1.741401e+003	5.625195e+004
1.743329e+003	5.629789e+004
1.745258e+003	5.619226e+004
1.747186e+003	5.614025e+004
1.749115e+003	5.624097e+004
1.751043e+003	5.625602e+004
1.752971e+003	5.617861e+004
1.754900e+003	5.608147e+004
1.756828e+003	5.609102e+004
1.758757e+003	5.593109e+004
1.760685e+003	5.629786e+004
1.762614e+003	5.642230e+004
1.764542e+003	5.643157e+004
1.766471e+003	5.674330e+004
1.768399e+003	5.634983e+004
1.770328e+003	5.638080e+004
1.772256e+003	5.633948e+004
1.774185e+003	5.638366e+004
1.776113e+003	5.647654e+004
1.778042e+003	5.648823e+004
1.779970e+003	5.653861e+004
1.781898e+003	5.669461e+004
1.783827e+003	5.678555e+004
1.785755e+003	5.677091e+004
1.787684e+003	5.667597e+004
1.789612e+003	5.645802e+004
1.791541e+003	5.648046e+004
1.793469e+003	5.664666e+004
1.795398e+003	5.660288e+004
1.797326e+003	5.668562e+004
1.799255e+003	5.694546e+004
1.801183e+003	5.700023e+004
1.803112e+003	5.681282e+004
1.805040e+003	5.694523e+004
1.806969e+003	5.701291e+004
1.808897e+003	5.716871e+004
1.810825e+003	5.720100e+004
1.812754e+003	5.712738e+004
1.814682e+003	5.706445e+004
1.816611e+003	5.710223e+004
1.818539e+003	5.709836e+004
1.820468e+003	5.709589e+004
1.822396e+003	5.718722e+004
1.824325e+003	5.726730e+004
1.826253e+003	5.730636e+004
1.828182e+003	5.746118e+004
1.830110e+003	5.742789e+004
1.832039e+003	5.709905e+004
1.833967e+003	5.741354e+004
1.835896e+003	5.758049e+004
1.837824e+003	5.722595e+004
1.839752e+003	5.711389e+004
1.841681e+003	5.737504e+004
1.843609e+003	5.727993e+004
1.845538e+003	5.723007e+004
1.847466e+003	5.730791e+004
1.849395e+003	5.736480e+004
1.851323e+003	5.747243e+004
1.853252e+003	5.740101e+004
1.855180e+003	5.734775e+004
1.857109e+003	5.735505e+004
1.859037e+003	5.755025e+004
1.860966e+003	5.757234e+004
1.862894e+003	5.748399e+004
1.864823e+003	5.745846e+004
1.866751e+003	5.759116e+004
1.868679e+003	5.755352e+004
1.870608e+003	5.759192e+004
1.872536e+003	5.786764e+004
1.874465e+003	5.788859e+004
1.876393e+003	5.772039e+004
1.878322e+003	5.772679e+004
1.880250e+003	5.777702e+004
1.882179e+003	5.771252e+004
1.884107e+003	5.765239e+004
1.886036e+003	5.783983e+004
1.887964e+003	5.809117e+004
1.889893e+003	5.792121e+004
1.891821e+003	5.786574e+004
1.893750e+003	5.770220e+004
1.895678e+003	5.783601e+004
1.897606e+003	5.798584e+004
1.899535e+003	5.826900e+004
1.901463e+003	5.818534e+004
1.903392e+003	5.803459e+004
1.905320e+003	5.817615e+004
1.907249e+003	5.823114e+004
1.909177e+003	5.818973e+004
1.911106e+003	5.813912e+004
1.913034e+003	5.815758e+004
1.914963e+003	5.804463e+004
1.916891e+003	5.823791e+004
1.918820e+003	5.853961e+004
1.920748e+003	5.864743e+004
1.922677e+003	5.848207e+004
1.924605e+003	5.832316e+004
1.926533e+003	5.820867e+004
1.928462e+003	5.814057e+004
1.930390e+003	5.833089e+004
1.932319e+003	5.845524e+004
1.934247e+003	5.835700e+004
1.936176e+003	5.831230e+004
1.938104e+003	5.818666e+004
1.940033e+003	5.821745e+004
1.941961e+003	5.839384e+004
1.943890e+003	5.812512e+004
1.945818e+003	5.807961e+004
1.947747e+003	5.814448e+004
1.949675e+003	5.811688e+004
1.951604e+003	5.860900e+004
1.953532e+003	5.863753e+004
1.955460e+003	5.850155e+004
1.957389e+003	5.829864e+004
1.959317e+003	5.820573e+004
1.961246e+003	5.841551e+004
1.963174e+003	5.831809e+004
1.965103e+003	5.814391e+004
1.967031e+003	5.843168e+004
1.968960e+003	5.868491e+004
1.970888e+003	5.872120e+004
1.972817e+003	5.883709e+004
1.974745e+003	5.871934e+004
1.976674e+003	5.882000e+004
1.978602e+003	5.905843e+004
1.980531e+003	5.910586e+004
1.982459e+003	5.899505e+004
1.984387e+003	5.876802e+004
1.986316e+003	5.876656e+004
1.988244e+003	5.917663e+004
1.990173e+003	5.922723e+004
1.992101e+003	5.888152e+004
1.994030e+003	5.882616e+004
1.995958e+003	5.888374e+004
1.997887e+003	5.906098e+004
1.999815e+003	5.928273e+004
2.001744e+003	5.923498e+004
2.003672e+003	5.922298e+004
2.005601e+003	5.916852e+004
2.007529e+003	5.927468e+004
2.009458e+003	5.929661e+004
2.011386e+003	5.943590e+004
2.013314e+003	5.970125e+004
2.015243e+003	5.959875e+004
2.017171e+003	5.935765e+004
2.019100e+003	5.957127e+004
2.021028e+003	5.934054e+004
2.022957e+003	5.940950e+004
2.024885e+003	5.925866e+004
2.026814e+003	5.937437e+004
2.028742e+003	5.941886e+004
2.030671e+003	5.939360e+004
2.032599e+003	5.920414e+004
2.034528e+003	5.923412e+004
2.036456e+003	5.936674e+004
2.038385e+003	5.929776e+004
2.040313e+003	5.919214e+004
2.042241e+003	5.940398e+004
2.044170e+003	5.964159e+004
2.046098e+003	5.937639e+004
2.048027e+003	5.928729e+004
2.049955e+003	5.925132e+004
2.051884e+003	5.921166e+004
2.053812e+003	5.930032e+004
2.055741e+003	5.925945e+004
2.057669e+003	5.935454e+004
2.059598e+003	5.927927e+004
2.061526e+003	5.939806e+004
2.063455e+003	5.944102e+004
2.065383e+003	5.935734e+004
2.067312e+003	5.942687e+004
2.069240e+003	5.945869e+004
2.071168e+003	5.954552e+004
2.073097e+003	5.962020e+004
2.075025e+003	5.962834e+004
2.076954e+003	5.953150e+004
2.078882e+003	5.965532e+004
2.080811e+003	5.962231e+004
2.082739e+003	5.957251e+004
2.084668e+003	5.973550e+004
2.086596e+003	5.991277e+004
2.088525e+003	6.001193e+004
2.090453e+003	6.008752e+004
2.092382e+003	6.015166e+004
2.094310e+003	6.019832e+004
2.096239e+003	6.021634e+004
2.098167e+003	6.013611e+004
2.100095e+003	6.017938e+004
2.102024e+003	6.036672e+004
2.103952e+003	6.042100e+004
2.105881e+003	6.020039e+004
2.107809e+003	6.030918e+004
2.109738e+003	6.043900e+004
2.111666e+003	6.012300e+004
2.113595e+003	6.008893e+004
2.115523e+003	6.023486e+004
2.117452e+003	6.035453e+004
2.119380e+003	6.026505e+004
2.121309e+003	6.026896e+004
2.123237e+003	6.037975e+004
2.125166e+003	6.015445e+004
2.127094e+003	6.005645e+004
2.129022e+003	6.046251e+004
2.130951e+003	6.045964e+004
2.132879e+003	6.025518e+004
2.134808e+003	6.016867e+004
2.136736e+003	6.011073e+004
2.138665e+003	6.017766e+004
2.140593e+003	6.021503e+004
2.142522e+003	6.010009e+004
2.144450e+003	6.027243e+004
2.146379e+003	6.039678e+004
2.148307e+003	6.026478e+004
2.150236e+003	6.037257e+004
2.152164e+003	6.035977e+004
2.154093e+003	6.001850e+004
2.156021e+003	6.014138e+004
2.157949e+003	6.003000e+004
2.159878e+003	6.018213e+004
2.161806e+003	6.029678e+004
2.163735e+003	6.046323e+004
2.165663e+003	6.044186e+004
2.167592e+003	6.025454e+004
2.169520e+003	6.027611e+004
2.171449e+003	6.041996e+004
2.173377e+003	6.059814e+004
2.175306e+003	6.061484e+004
2.177234e+003	6.046171e+004
2.179163e+003	6.068070e+004
2.181091e+003	6.061383e+004
2.183020e+003	6.034290e+004
2.184948e+003	6.069089e+004
2.186876e+003	6.064770e+004
2.188805e+003	6.071084e+004
2.190733e+003	6.089230e+004
2.192662e+003	6.067384e+004
2.194590e+003	6.073436e+004
2.196519e+003	6.093994e+004
2.198447e+003	6.086355e+004
2.200376e+003	6.073765e+004
2.202304e+003	6.074144e+004
2.204233e+003	6.087891e+004
2.206161e+003	6.096102e+004
2.208090e+003	6.074262e+004
2.210018e+003	6.097355e+004
2.211947e+003	6.090964e+004
2.213875e+003	6.079396e+004
2.215803e+003	6.104755e+004
2.217732e+003	6.081506e+004
2.219660e+003	6.097930e+004
2.221589e+003	6.099412e+004
2.223517e+003	6.098022e+004
2.225446e+003	6.115555e+004
2.227374e+003	6.114275e+004
2.229303e+003	6.111145e+004
2.231231e+003	6.121937e+004
2.233160e+003	6.094843e+004
2.235088e+003	6.092468e+004
2.237017e+003	6.080629e+004
2.238945e+003	6.083899e+004
2.240874e+003	6.078020e+004
2.242802e+003	6.093871e+004
2.244730e+003	6.105232e+004
2.246659e+003	6.124482e+004
2.248587e+003	6.128300e+004
2.250516e+003	6.112643e+004
2.252444e+003	6.097927e+004
2.254373e+003	6.108158e+004
2.256301e+003	6.119795e+004
2.258230e+003	6.107788e+004
2.260158e+003	6.117782e+004
2.262087e+003	6.106907e+004
2.264015e+003	6.084482e+004
2.265944e+003	6.076359e+004
2.267872e+003	6.119236e+004
2.269801e+003	6.114159e+004
2.271729e+003	6.099257e+004
2.273657e+003	6.107848e+004
2.275586e+003	6.113031e+004
2.277514e+003	6.112627e+004
2.279443e+003	6.126919e+004
2.281371e+003	6.135480e+004
2.283300e+003	6.120259e+004
2.285228e+003	6.126802e+004
2.287157e+003	6.146432e+004
2.289085e+003	6.143820e+004
2.291014e+003	6.130721e+004
2.292942e+003	6.134738e+004
2.294871e+003	6.136238e+004
2.296799e+003	6.126711e+004
2.298728e+003	6.130800e+004
2.300656e+003	6.138807e+004
2.302584e+003	6.144652e+004
2.304513e+003	6.143279e+004
2.306441e+003	6.168193e+004
2.308370e+003	6.174314e+004
2.310298e+003	6.186311e+004
2.312227e+003	6.179246e+004
2.314155e+003	6.171056e+004
2.316084e+003	6.179362e+004
2.318012e+003	6.171725e+004
2.319941e+003	6.175046e+004
2.321869e+003	6.181616e+004
2.323798e+003	6.174348e+004
2.325726e+003	6.166915e+004
2.327655e+003	6.164012e+004
2.329583e+003	6.152122e+004
2.331511e+003	6.143913e+004
2.333440e+003	6.181857e+004
2.335368e+003	6.175843e+004
2.337297e+003	6.150934e+004
2.339225e+003	6.180041e+004
2.341154e+003	6.141316e+004
2.343082e+003	6.154398e+004
2.345011e+003	6.152843e+004
2.346939e+003	6.136610e+004
2.348868e+003	6.148241e+004
2.350796e+003	6.159916e+004
2.352725e+003	6.167723e+004
2.354653e+003	6.177938e+004
2.356582e+003	6.171075e+004
2.358510e+003	6.191573e+004
2.360438e+003	6.182770e+004
2.362367e+003	6.185525e+004
2.364295e+003	6.171716e+004
2.366224e+003	6.133466e+004
2.368152e+003	6.146820e+004
2.370081e+003	6.180009e+004
2.372009e+003	6.155957e+004
2.373938e+003	6.171827e+004
2.375866e+003	6.181473e+004
2.377795e+003	6.179526e+004
2.379723e+003	6.184491e+004
2.381652e+003	6.187422e+004
2.383580e+003	6.186417e+004
2.385509e+003	6.196352e+004
2.387437e+003	6.209898e+004
2.389365e+003	6.196275e+004
2.391294e+003	6.179858e+004
2.393222e+003	6.184303e+004
2.395151e+003	6.207414e+004
2.397079e+003	6.219191e+004
2.399008e+003	6.221499e+004
2.400936e+003	6.201785e+004
2.402865e+003	6.180163e+004
2.404793e+003	6.175102e+004
2.406722e+003	6.201580e+004
2.408650e+003	6.223758e+004
2.410579e+003	6.224431e+004
2.412507e+003	6.235621e+004
2.414436e+003	6.224105e+004
2.416364e+003	6.217073e+004
2.418292e+003	6.218622e+004
2.420221e+003	6.225188e+004
2.422149e+003	6.197209e+004
2.424078e+003	6.203464e+004
2.426006e+003	6.223705e+004
2.427935e+003	6.226610e+004
2.429863e+003	6.235629e+004
2.431792e+003	6.231176e+004
2.433720e+003	6.212989e+004
2.435649e+003	6.205973e+004
2.437577e+003	6.201866e+004
2.439506e+003	6.213204e+004
2.441434e+003	6.248560e+004
2.443363e+003	6.221038e+004
2.445291e+003	6.230910e+004
2.447219e+003	6.233475e+004
2.449148e+003	6.216731e+004
2.451076e+003	6.206070e+004
2.453005e+003	6.203934e+004
2.454933e+003	6.211202e+004
2.456862e+003	6.226668e+004
2.458790e+003	6.231502e+004
2.460719e+003	6.228140e+004
2.462647e+003	6.218912e+004
2.464576e+003	6.203256e+004
2.466504e+003	6.206277e+004
2.468433e+003	6.235661e+004
2.470361e+003	6.247701e+004
2.472290e+003	6.253643e+004
2.474218e+003	6.252791e+004
2.476146e+003	6.242386e+004
2.478075e+003	6.227325e+004
2.480003e+003	6.211716e+004
2.481932e+003	6.222168e+004
2.483860e+003	6.231965e+004
2.485789e+003	6.247513e+004
2.487717e+003	6.252361e+004
2.489646e+003	6.239955e+004
2.491574e+003	6.273680e+004
2.493503e+003	6.237152e+004
2.495431e+003	6.259147e+004
2.497360e+003	6.242105e+004
2.499288e+003	6.238761e+004
2.501217e+003	6.268488e+004
2.503145e+003	6.290307e+004
2.505073e+003	6.286871e+004
2.507002e+003	6.280264e+004
2.508930e+003	6.278518e+004
2.510859e+003	6.273410e+004
2.512787e+003	6.284265e+004
2.514716e+003	6.294120e+004
2.516644e+003	6.321213e+004
2.518573e+003	6.305387e+004
2.520501e+003	6.311406e+004
2.522430e+003	6.323025e+004
2.524358e+003	6.309539e+004
2.526287e+003	6.312757e+004
2.528215e+003	6.311600e+004
2.530144e+003	6.274870e+004
2.532072e+003	6.283029e+004
2.534000e+003	6.298366e+004
2.535929e+003	6.330946e+004
2.537857e+003	6.326670e+004
2.539786e+003	6.321273e+004
2.541714e+003	6.295723e+004
2.543643e+003	6.284636e+004
2.545571e+003	6.298275e+004
2.547500e+003	6.319116e+004
2.549428e+003	6.320896e+004
2.551357e+003	6.305541e+004
2.553285e+003	6.298430e+004
2.555214e+003	6.311366e+004
2.557142e+003	6.310899e+004
2.559071e+003	6.300845e+004
2.560999e+003	6.300246e+004
2.562927e+003	6.299146e+004
2.564856e+003	6.308427e+004
2.566784e+003	6.314562e+004
2.568713e+003	6.316125e+004
2.570641e+003	6.326595e+004
2.572570e+003	6.303724e+004
2.574498e+003	6.281080e+004
2.576427e+003	6.305118e+004
2.578355e+003	6.311618e+004
2.580284e+003	6.305850e+004
2.582212e+003	6.322027e+004
2.584141e+003	6.308853e+004
2.586069e+003	6.300860e+004
2.587998e+003	6.310913e+004
2.589926e+003	6.314364e+004
2.591854e+003	6.323532e+004
2.593783e+003	6.342938e+004
2.595711e+003	6.328225e+004
2.597640e+003	6.310548e+004
2.599568e+003	6.328575e+004
2.601497e+003	6.344489e+004
2.603425e+003	6.348173e+004
2.605354e+003	6.356438e+004
2.607282e+003	6.365349e+004
2.609211e+003	6.375691e+004
2.611139e+003	6.365315e+004
2.613068e+003	6.385504e+004
2.614996e+003	6.374423e+004
2.616925e+003	6.378819e+004
2.618853e+003	6.381771e+004
2.620781e+003	6.392378e+004
2.622710e+003	6.401489e+004
2.624638e+003	6.405366e+004
2.626567e+003	6.404257e+004
2.628495e+003	6.399736e+004
2.630424e+003	6.391298e+004
2.632352e+003	6.376867e+004
2.634281e+003	6.402465e+004
2.636209e+003	6.419789e+004
2.638138e+003	6.427938e+004
2.640066e+003	6.431215e+004
2.641995e+003	6.421505e+004
2.643923e+003	6.419394e+004
2.645852e+003	6.420113e+004
2.647780e+003	6.428428e+004
2.649708e+003	6.424513e+004
2.651637e+003	6.429977e+004
2.653565e+003	6.444098e+004
2.655494e+003	6.424193e+004
2.657422e+003	6.409620e+004
2.659351e+003	6.438026e+004
2.661279e+003	6.421730e+004
2.663208e+003	6.438293e+004
2.665136e+003	6.433727e+004
2.667065e+003	6.424452e+004
2.668993e+003	6.426013e+004
2.670922e+003	6.447564e+004
2.672850e+003	6.449926e+004
2.674779e+003	6.437575e+004
2.676707e+003	6.450963e+004
2.678635e+003	6.463632e+004
2.680564e+003	6.440555e+004
2.682492e+003	6.423618e+004
2.684421e+003	6.459370e+004
2.686349e+003	6.425714e+004
2.688278e+003	6.444229e+004
2.690206e+003	6.442425e+004
2.692135e+003	6.443927e+004
2.694063e+003	6.446013e+004
2.695992e+003	6.454648e+004
2.697920e+003	6.461795e+004
2.699849e+003	6.462534e+004
2.701777e+003	6.476728e+004
2.703706e+003	6.466715e+004
2.705634e+003	6.481945e+004
2.707563e+003	6.507631e+004
2.709491e+003	6.493166e+004
2.711419e+003	6.506755e+004
2.713348e+003	6.524946e+004
2.715276e+003	6.511685e+004
2.717205e+003	6.510727e+004
2.719133e+003	6.518364e+004
2.721062e+003	6.522229e+004
2.722990e+003	6.526559e+004
2.724919e+003	6.526845e+004
2.726847e+003	6.535443e+004
2.728776e+003	6.545527e+004
2.730704e+003	6.559724e+004
2.732633e+003	6.562193e+004
2.734561e+003	6.565759e+004
2.736490e+003	6.578695e+004
2.738418e+003	6.575292e+004
2.740346e+003	6.581165e+004
2.742275e+003	6.569923e+004
2.744203e+003	6.544440e+004
2.746132e+003	6.549941e+004
2.748060e+003	6.553888e+004
2.749989e+003	6.601924e+004
2.751917e+003	6.588085e+004
2.753846e+003	6.604363e+004
2.755774e+003	6.594499e+004
2.757703e+003	6.595001e+004
2.759631e+003	6.590913e+004
2.761560e+003	6.598799e+004
2.763488e+003	6.586881e+004
2.765417e+003	6.582324e+004
2.767345e+003	6.595250e+004
2.769273e+003	6.602751e+004
2.771202e+003	6.582737e+004
2.773130e+003	6.603284e+004
2.775059e+003	6.604145e+004
2.776987e+003	6.592608e+004
2.778916e+003	6.586769e+004
2.780844e+003	6.599477e+004
2.782773e+003	6.595577e+004
2.784701e+003	6.604366e+004
2.786630e+003	6.596415e+004
2.788558e+003	6.595423e+004
2.790487e+003	6.595641e+004
2.792415e+003	6.589838e+004
2.794344e+003	6.592673e+004
2.796272e+003	6.628601e+004
2.798200e+003	6.640216e+004
2.800129e+003	6.619992e+004
2.802057e+003	6.636409e+004
2.803986e+003	6.634070e+004
2.805914e+003	6.631277e+004
2.807843e+003	6.637405e+004
2.809771e+003	6.644766e+004
2.811700e+003	6.648681e+004
2.813628e+003	6.652865e+004
2.815557e+003	6.667373e+004
2.817485e+003	6.693878e+004
2.819414e+003	6.680093e+004
2.821342e+003	6.712995e+004
2.823271e+003	6.692813e+004
2.825199e+003	6.687668e+004
2.827127e+003	6.697075e+004
2.829056e+003	6.693273e+004
2.830984e+003	6.697435e+004
2.832913e+003	6.719341e+004
2.834841e+003	6.748637e+004
2.836770e+003	6.749440e+004
2.838698e+003	6.723858e+004
2.840627e+003	6.751060e+004
2.842555e+003	6.759973e+004
2.844484e+003	6.753860e+004
2.846412e+003	6.748043e+004
2.848341e+003	6.746572e+004
2.850269e+003	6.764133e+004
2.852198e+003	6.774631e+004
2.854126e+003	6.760953e+004
2.856054e+003	6.766433e+004
2.857983e+003	6.775917e+004
2.859911e+003	6.774077e+004
2.861840e+003	6.780776e+004
2.863768e+003	6.780015e+004
2.865697e+003	6.772565e+004
2.867625e+003	6.774314e+004
2.869554e+003	6.761817e+004
2.871482e+003	6.772787e+004
2.873411e+003	6.789209e+004
2.875339e+003	6.791157e+004
2.877268e+003	6.802997e+004
2.879196e+003	6.803769e+004
2.881125e+003	6.804170e+004
2.883053e+003	6.799151e+004
2.884981e+003	6.769242e+004
2.886910e+003	6.785747e+004
2.888838e+003	6.784456e+004
2.890767e+003	6.775169e+004
2.892695e+003	6.790898e+004
2.894624e+003	6.769471e+004
2.896552e+003	6.793558e+004
2.898481e+003	6.804242e+004
2.900409e+003	6.793308e+004
2.902338e+003	6.794134e+004
2.904266e+003	6.798081e+004
2.906195e+003	6.803516e+004
2.908123e+003	6.804874e+004
2.910052e+003	6.793926e+004
2.911980e+003	6.805859e+004
2.913908e+003	6.804142e+004
2.915837e+003	6.811277e+004
2.917765e+003	6.803536e+004
2.919694e+003	6.821999e+004
2.921622e+003	6.838162e+004
2.923551e+003	6.842593e+004
2.925479e+003	6.846425e+004
2.927408e+003	6.837850e+004
2.929336e+003	6.811405e+004
2.931265e+003	6.833876e+004
2.933193e+003	6.873554e+004
2.935122e+003	6.863449e+004
2.937050e+003	6.855115e+004
2.938979e+003	6.844260e+004
2.940907e+003	6.852730e+004
2.942835e+003	6.873047e+004
2.944764e+003	6.881095e+004
2.946692e+003	6.879745e+004
2.948621e+003	6.892587e+004
2.950549e+003	6.891810e+004
2.952478e+003	6.890191e+004
2.954406e+003	6.903370e+004
2.956335e+003	6.909852e+004
2.958263e+003	6.906286e+004
2.960192e+003	6.893352e+004
2.962120e+003	6.904774e+004
2.964049e+003	6.908480e+004
2.965977e+003	6.919210e+004
2.967906e+003	6.907869e+004
2.969834e+003	6.910049e+004
2.971762e+003	6.909026e+004
2.973691e+003	6.884673e+004
2.975619e+003	6.890859e+004
2.977548e+003	6.898501e+004
2.979476e+003	6.870394e+004
2.981405e+003	6.890252e+004
2.983333e+003	6.902224e+004
2.985262e+003	6.925067e+004
2.987190e+003	6.934016e+004
2.989119e+003	6.931814e+004
2.991047e+003	6.921823e+004
2.992976e+003	6.912329e+004
2.994904e+003	6.904616e+004
2.996833e+003	6.890277e+004
2.998761e+003	6.886352e+004
3.000689e+003	6.889265e+004
3.002618e+003	6.898458e+004
3.004546e+003	6.913375e+004
3.006475e+003	6.890448e+004
3.008403e+003	6.896986e+004
3.010332e+003	6.893672e+004
3.012260e+003	6.894406e+004
3.014189e+003	6.893261e+004
3.016117e+003	6.897673e+004
3.018046e+003	6.909677e+004
3.019974e+003	6.911195e+004
3.021903e+003	6.908229e+004
3.023831e+003	6.917866e+004
3.025760e+003	6.930112e+004
3.027688e+003	6.909805e+004
3.029616e+003	6.914209e+004
3.031545e+003	6.929392e+004
3.033473e+003	6.917984e+004
3.035402e+003	6.931671e+004
3.037330e+003	6.932404e+004
3.039259e+003	6.947825e+004
3.041187e+003	6.946158e+004
3.043116e+003	6.937619e+004
3.045044e+003	6.968510e+004
3.046973e+003	6.967141e+004
3.048901e+003	6.947369e+004
3.050830e+003	6.965272e+004
3.052758e+003	6.959622e+004
3.054687e+003	6.975936e+004
3.056615e+003	6.964323e+004
3.058543e+003	6.970638e+004
3.060472e+003	6.987692e+004
3.062400e+003	7.002397e+004
3.064329e+003	7.006319e+004
3.066257e+003	6.993370e+004
3.068186e+003	7.008940e+004
3.070114e+003	7.029890e+004
3.072043e+003	7.009078e+004
3.073971e+003	6.999865e+004
3.075900e+003	6.993669e+004
3.077828e+003	6.991522e+004
3.079757e+003	6.987498e+004
3.081685e+003	7.005110e+004
3.083614e+003	7.021205e+004
3.085542e+003	7.017501e+004
3.087470e+003	7.003828e+004
3.089399e+003	6.994822e+004
3.091327e+003	7.006238e+004
3.093256e+003	6.981624e+004
3.095184e+003	7.008491e+004
3.097113e+003	6.986219e+004
3.099041e+003	7.000555e+004
3.100970e+003	7.003363e+004
3.102898e+003	7.019872e+004
3.104827e+003	7.039140e+004
3.106755e+003	7.018560e+004
3.108684e+003	7.003353e+004
3.110612e+003	7.025705e+004
3.112541e+003	7.015115e+004
3.114469e+003	7.017553e+004
3.116397e+003	7.031946e+004
3.118326e+003	7.039648e+004
3.120254e+003	7.029854e+004
3.122183e+003	7.033172e+004
3.124111e+003	7.042444e+004
3.126040e+003	7.054980e+004
3.127968e+003	7.048897e+004
3.129897e+003	7.041518e+004
3.131825e+003	7.058827e+004
3.133754e+003	7.063951e+004
3.135682e+003	7.059200e+004
3.137611e+003	7.059610e+004
3.139539e+003	7.065147e+004
3.141468e+003	7.075132e+004
3.143396e+003	7.080635e+004
3.145324e+003	7.084402e+004
3.147253e+003	7.082763e+004
3.149181e+003	7.075833e+004
3.151110e+003	7.080981e+004
3.153038e+003	7.101065e+004
3.154967e+003	7.113977e+004
3.156895e+003	7.133391e+004
3.158824e+003	7.137101e+004
3.160752e+003	7.136878e+004
3.162681e+003	7.164889e+004
3.164609e+003	7.160778e+004
3.166538e+003	7.165699e+004
3.168466e+003	7.157038e+004
3.170395e+003	7.157659e+004
3.172323e+003	7.154221e+004
3.174251e+003	7.165916e+004
3.176180e+003	7.194711e+004
3.178108e+003	7.197363e+004
3.180037e+003	7.223349e+004
3.181965e+003	7.204936e+004
3.183894e+003	7.206067e+004
3.185822e+003	7.209201e+004
3.187751e+003	7.200744e+004
3.189679e+003	7.216889e+004
3.191608e+003	7.218177e+004
3.193536e+003	7.221309e+004
3.195465e+003	7.234421e+004
3.197393e+003	7.238702e+004
3.199322e+003	7.234352e+004
3.201250e+003	7.238977e+004
3.203178e+003	7.217123e+004
3.205107e+003	7.227383e+004
3.207035e+003	7.235167e+004
3.208964e+003	7.233803e+004
3.210892e+003	7.239297e+004
3.212821e+003	7.228960e+004
3.214749e+003	7.218088e+004
3.216678e+003	7.221517e+004
3.218606e+003	7.218892e+004
3.220535e+003	7.229624e+004
3.222463e+003	7.232042e+004
3.224392e+003	7.224795e+004
3.226320e+003	7.219747e+004
3.228249e+003	7.226364e+004
3.230177e+003	7.228466e+004
3.232105e+003	7.222347e+004
3.234034e+003	7.218849e+004
3.235962e+003	7.224877e+004
3.237891e+003	7.230245e+004
3.239819e+003	7.233756e+004
3.241748e+003	7.245013e+004
3.243676e+003	7.246244e+004
3.245605e+003	7.245630e+004
3.247533e+003	7.250027e+004
3.249462e+003	7.267566e+004
3.251390e+003	7.260237e+004
3.253319e+003	7.268928e+004
3.255247e+003	7.276903e+004
3.257176e+003	7.283992e+004
3.259104e+003	7.290151e+004
3.261032e+003	7.293650e+004
3.262961e+003	7.305824e+004
3.264889e+003	7.313414e+004
3.266818e+003	7.329149e+004
3.268746e+003	7.336730e+004
3.270675e+003	7.345348e+004
3.272603e+003	7.351545e+004
3.274532e+003	7.349605e+004
3.276460e+003	7.352224e+004
3.278389e+003	7.364061e+004
3.280317e+003	7.372949e+004
3.282246e+003	7.372920e+004
3.284174e+003	7.384097e+004
3.286103e+003	7.392095e+004
3.288031e+003	7.401673e+004
3.289959e+003	7.400455e+004
3.291888e+003	7.397697e+004
3.293816e+003	7.406070e+004
3.295745e+003	7.413777e+004
3.297673e+003	7.408583e+004
3.299602e+003	7.408247e+004
3.301530e+003	7.406708e+004
3.303459e+003	7.397125e+004
3.305387e+003	7.402033e+004
3.307316e+003	7.404612e+004
3.309244e+003	7.410926e+004
3.311173e+003	7.408960e+004
3.313101e+003	7.400345e+004
3.315030e+003	7.404456e+004
3.316958e+003	7.404537e+004
3.318886e+003	7.404333e+004
3.320815e+003	7.408734e+004
3.322743e+003	7.405927e+004
3.324672e+003	7.393465e+004
3.326600e+003	7.397435e+004
3.328529e+003	7.391623e+004
3.330457e+003	7.396674e+004
3.332386e+003	7.401691e+004
3.334314e+003	7.394708e+004
3.336243e+003	7.396674e+004
3.338171e+003	7.397221e+004
3.340100e+003	7.395315e+004
3.342028e+003	7.399640e+004
3.343957e+003	7.403601e+004
3.345885e+003	7.408251e+004
3.347813e+003	7.410568e+004
3.349742e+003	7.410854e+004
3.351670e+003	7.414052e+004
3.353599e+003	7.416786e+004
3.355527e+003	7.414720e+004
3.357456e+003	7.414746e+004
3.359384e+003	7.422557e+004
3.361313e+003	7.434395e+004
3.363241e+003	7.444391e+004
3.365170e+003	7.458210e+004
3.367098e+003	7.465910e+004
3.369027e+003	7.476909e+004
3.370955e+003	7.482383e+004
3.372884e+003	7.493985e+004
3.374812e+003	7.505025e+004
3.376740e+003	7.509276e+004
3.378669e+003	7.513772e+004
3.380597e+003	7.514283e+004
3.382526e+003	7.517054e+004
3.384454e+003	7.518648e+004
3.386383e+003	7.521699e+004
3.388311e+003	7.516907e+004
3.390240e+003	7.524049e+004
3.392168e+003	7.538669e+004
3.394097e+003	7.550195e+004
3.396025e+003	7.559522e+004
3.397954e+003	7.550895e+004
3.399882e+003	7.561305e+004
