# Supplementary material for: Machine learning classification of mango maturity based on carotene content from Raman spectra
Source: PeerJ. 2025 Nov 18;13:e20288. doi: 10.7717/peerj.20288 (PMC12637035; doi:10.7717/peerj.20288)
Supplement: Supplemental Information 1 — Raman spectra from 29 mango samples, with measurements taken from the top, middle, and bottom parts of each mango. These data were used for Raman spectral processing, statistical analysis, and classification analysis. [file peerj-13-20288-s001.zip › Raw Data_Mango/M1/M1-T.CSV]

5.013522e+001	1.301941e+004
5.206368e+001	1.425682e+004
5.399215e+001	1.477661e+004
5.592062e+001	1.484139e+004
5.784908e+001	1.486044e+004
5.977755e+001	1.495381e+004
6.170602e+001	1.496988e+004
6.363448e+001	1.488976e+004
6.556295e+001	1.481026e+004
6.749142e+001	1.471520e+004
6.941988e+001	1.472816e+004
7.134835e+001	1.474889e+004
7.327682e+001	1.472554e+004
7.520528e+001	1.475764e+004
7.713375e+001	1.473016e+004
7.906222e+001	1.476608e+004
8.099068e+001	1.477374e+004
8.291915e+001	1.467019e+004
8.484762e+001	1.473104e+004
8.677608e+001	1.459255e+004
8.870455e+001	1.459358e+004
9.063302e+001	1.472336e+004
9.256149e+001	1.471154e+004
9.448995e+001	1.467702e+004
9.641842e+001	1.475319e+004
9.834689e+001	1.480876e+004
1.002754e+002	1.477417e+004
1.022038e+002	1.473054e+004
1.041323e+002	1.475896e+004
1.060608e+002	1.475437e+004
1.079892e+002	1.480911e+004
1.099177e+002	1.496536e+004
1.118462e+002	1.498269e+004
1.137746e+002	1.489630e+004
1.157031e+002	1.490244e+004
1.176316e+002	1.493484e+004
1.195600e+002	1.486878e+004
1.214885e+002	1.502729e+004
1.234170e+002	1.514445e+004
1.253454e+002	1.517790e+004
1.272739e+002	1.513483e+004
1.292024e+002	1.506594e+004
1.311308e+002	1.514071e+004
1.330593e+002	1.518681e+004
1.349878e+002	1.518152e+004
1.369162e+002	1.518193e+004
1.388447e+002	1.530714e+004
1.407732e+002	1.530882e+004
1.427016e+002	1.529537e+004
1.446301e+002	1.529908e+004
1.465586e+002	1.530606e+004
1.484870e+002	1.524404e+004
1.504155e+002	1.540350e+004
1.523440e+002	1.555012e+004
1.542724e+002	1.565441e+004
1.562009e+002	1.573061e+004
1.581294e+002	1.564962e+004
1.600578e+002	1.560363e+004
1.619863e+002	1.558026e+004
1.639148e+002	1.558599e+004
1.658432e+002	1.562944e+004
1.677717e+002	1.567060e+004
1.697002e+002	1.569109e+004
1.716286e+002	1.571183e+004
1.735571e+002	1.575577e+004
1.754856e+002	1.583626e+004
1.774140e+002	1.592539e+004
1.793425e+002	1.588052e+004
1.812710e+002	1.589694e+004
1.831994e+002	1.605126e+004
1.851279e+002	1.624381e+004
1.870564e+002	1.624125e+004
1.889848e+002	1.611728e+004
1.909133e+002	1.601153e+004
1.928418e+002	1.604888e+004
1.947702e+002	1.627844e+004
1.966987e+002	1.623383e+004
1.986272e+002	1.621341e+004
2.005556e+002	1.623080e+004
2.024841e+002	1.627174e+004
2.044126e+002	1.635128e+004
2.063410e+002	1.630927e+004
2.082695e+002	1.628498e+004
2.101980e+002	1.630123e+004
2.121264e+002	1.633220e+004
2.140549e+002	1.632705e+004
2.159834e+002	1.655546e+004
2.179118e+002	1.658062e+004
2.198403e+002	1.659829e+004
2.217688e+002	1.669524e+004
2.236972e+002	1.646884e+004
2.256257e+002	1.667150e+004
2.275542e+002	1.688612e+004
2.294826e+002	1.692976e+004
2.314111e+002	1.683591e+004
2.333396e+002	1.690333e+004
2.352680e+002	1.675623e+004
2.371965e+002	1.681508e+004
2.391250e+002	1.691463e+004
2.410534e+002	1.687029e+004
2.429819e+002	1.681860e+004
2.449104e+002	1.689420e+004
2.468388e+002	1.690884e+004
2.487673e+002	1.687540e+004
2.506958e+002	1.690573e+004
2.526242e+002	1.716071e+004
2.545527e+002	1.733937e+004
2.564812e+002	1.740055e+004
2.584096e+002	1.739031e+004
2.603381e+002	1.739249e+004
2.622666e+002	1.749081e+004
2.641950e+002	1.749553e+004
2.661235e+002	1.747421e+004
2.680520e+002	1.749773e+004
2.699804e+002	1.758625e+004
2.719089e+002	1.767343e+004
2.738374e+002	1.764967e+004
2.757658e+002	1.758456e+004
2.776943e+002	1.756115e+004
2.796228e+002	1.761412e+004
2.815512e+002	1.770015e+004
2.834797e+002	1.772757e+004
2.854082e+002	1.776455e+004
2.873366e+002	1.782854e+004
2.892651e+002	1.789711e+004
2.911936e+002	1.792661e+004
2.931220e+002	1.802953e+004
2.950505e+002	1.808377e+004
2.969790e+002	1.804639e+004
2.989074e+002	1.802586e+004
3.008359e+002	1.819971e+004
3.027644e+002	1.830877e+004
3.046928e+002	1.847844e+004
3.066213e+002	1.844169e+004
3.085498e+002	1.831578e+004
3.104782e+002	1.842612e+004
3.124067e+002	1.854106e+004
3.143352e+002	1.859022e+004
3.162636e+002	1.859596e+004
3.181921e+002	1.861610e+004
3.201206e+002	1.869246e+004
3.220490e+002	1.876541e+004
3.239775e+002	1.878172e+004
3.259060e+002	1.879809e+004
3.278344e+002	1.870284e+004
3.297629e+002	1.856844e+004
3.316914e+002	1.901012e+004
3.336198e+002	1.891083e+004
3.355483e+002	1.888107e+004
3.374768e+002	1.896241e+004
3.394052e+002	1.901891e+004
3.413337e+002	1.893557e+004
3.432622e+002	1.905180e+004
3.451906e+002	1.906202e+004
3.471191e+002	1.906578e+004
3.490476e+002	1.920228e+004
3.509760e+002	1.949429e+004
3.529045e+002	1.944520e+004
3.548330e+002	1.926893e+004
3.567614e+002	1.929781e+004
3.586899e+002	1.952934e+004
3.606184e+002	1.972896e+004
3.625468e+002	1.977287e+004
3.644753e+002	1.978066e+004
3.664038e+002	1.971721e+004
3.683322e+002	1.972575e+004
3.702607e+002	1.985259e+004
3.721892e+002	1.976977e+004
3.741176e+002	1.990878e+004
3.760461e+002	1.986439e+004
3.779746e+002	1.981491e+004
3.799030e+002	1.987371e+004
3.818315e+002	1.987857e+004
3.837600e+002	1.992114e+004
3.856884e+002	1.990040e+004
3.876169e+002	1.993066e+004
3.895454e+002	2.000704e+004
3.914738e+002	2.003121e+004
3.934023e+002	2.001180e+004
3.953308e+002	2.009677e+004
3.972592e+002	2.021537e+004
3.991877e+002	2.032706e+004
4.011162e+002	2.040068e+004
4.030446e+002	2.039217e+004
4.049731e+002	2.047648e+004
4.069016e+002	2.041315e+004
4.088300e+002	2.041337e+004
4.107585e+002	2.054041e+004
4.126870e+002	2.060046e+004
4.146154e+002	2.072514e+004
4.165439e+002	2.087422e+004
4.184724e+002	2.087879e+004
4.204008e+002	2.082999e+004
4.223293e+002	2.089796e+004
4.242578e+002	2.097007e+004
4.261862e+002	2.098755e+004
4.281147e+002	2.099107e+004
4.300432e+002	2.105144e+004
4.319716e+002	2.117143e+004
4.339001e+002	2.124196e+004
4.358286e+002	2.109919e+004
4.377570e+002	2.111972e+004
4.396855e+002	2.112770e+004
4.416140e+002	2.113666e+004
4.435424e+002	2.126246e+004
4.454709e+002	2.133251e+004
4.473994e+002	2.129677e+004
4.493279e+002	2.147041e+004
4.512563e+002	2.161482e+004
4.531848e+002	2.157438e+004
4.551133e+002	2.159349e+004
4.570417e+002	2.170802e+004
4.589702e+002	2.175242e+004
4.608987e+002	2.176758e+004
4.628271e+002	2.181527e+004
4.647556e+002	2.191462e+004
4.666841e+002	2.197374e+004
4.686125e+002	2.200125e+004
4.705410e+002	2.202728e+004
4.724695e+002	2.205605e+004
4.743979e+002	2.209351e+004
4.763264e+002	2.215333e+004
4.782549e+002	2.221948e+004
4.801833e+002	2.214238e+004
4.821118e+002	2.217151e+004
4.840403e+002	2.229557e+004
4.859687e+002	2.235551e+004
4.878972e+002	2.228471e+004
4.898257e+002	2.240115e+004
4.917541e+002	2.246562e+004
4.936826e+002	2.253854e+004
4.956111e+002	2.260656e+004
4.975395e+002	2.255982e+004
4.994680e+002	2.246383e+004
5.013965e+002	2.262416e+004
5.033249e+002	2.279141e+004
5.052534e+002	2.276469e+004
5.071819e+002	2.262524e+004
5.091103e+002	2.276570e+004
5.110388e+002	2.283906e+004
5.129672e+002	2.292436e+004
5.148957e+002	2.298092e+004
5.168242e+002	2.305913e+004
5.187526e+002	2.319427e+004
5.206811e+002	2.323022e+004
5.226096e+002	2.321356e+004
5.245380e+002	2.324726e+004
5.264665e+002	2.328421e+004
5.283950e+002	2.331823e+004
5.303234e+002	2.338331e+004
5.322519e+002	2.338610e+004
5.341804e+002	2.345370e+004
5.361088e+002	2.362133e+004
5.380373e+002	2.371607e+004
5.399658e+002	2.364833e+004
5.418942e+002	2.354230e+004
5.438227e+002	2.356430e+004
5.457512e+002	2.370366e+004
5.476796e+002	2.369603e+004
5.496081e+002	2.379210e+004
5.515366e+002	2.405853e+004
5.534650e+002	2.390959e+004
5.553935e+002	2.398369e+004
5.573220e+002	2.398537e+004
5.592504e+002	2.399441e+004
5.611789e+002	2.402801e+004
5.631074e+002	2.403566e+004
5.650358e+002	2.397491e+004
5.669643e+002	2.404333e+004
5.688928e+002	2.411147e+004
5.708212e+002	2.419569e+004
5.727497e+002	2.433998e+004
5.746782e+002	2.448911e+004
5.766066e+002	2.433695e+004
5.785351e+002	2.436171e+004
5.804636e+002	2.431454e+004
5.823920e+002	2.446654e+004
5.843205e+002	2.467101e+004
5.862490e+002	2.460550e+004
5.881774e+002	2.487202e+004
5.901059e+002	2.473956e+004
5.920344e+002	2.485143e+004
5.939628e+002	2.495797e+004
5.958913e+002	2.492589e+004
5.978198e+002	2.493734e+004
5.997482e+002	2.505114e+004
6.016767e+002	2.513820e+004
6.036052e+002	2.511729e+004
6.055336e+002	2.514329e+004
6.074621e+002	2.529254e+004
6.093906e+002	2.543748e+004
6.113190e+002	2.526426e+004
6.132475e+002	2.530103e+004
6.151760e+002	2.536079e+004
6.171044e+002	2.534703e+004
6.190329e+002	2.533222e+004
6.209614e+002	2.545469e+004
6.228898e+002	2.556095e+004
6.248183e+002	2.563575e+004
6.267468e+002	2.571225e+004
6.286752e+002	2.573425e+004
6.306037e+002	2.575896e+004
6.325322e+002	2.587676e+004
6.344606e+002	2.581510e+004
6.363891e+002	2.579982e+004
6.383176e+002	2.598285e+004
6.402460e+002	2.614342e+004
6.421745e+002	2.612646e+004
6.441030e+002	2.602603e+004
6.460314e+002	2.619399e+004
6.479599e+002	2.625691e+004
6.498884e+002	2.617592e+004
6.518168e+002	2.609569e+004
6.537453e+002	2.614885e+004
6.556738e+002	2.632756e+004
6.576022e+002	2.640672e+004
6.595307e+002	2.647587e+004
6.614592e+002	2.666251e+004
6.633876e+002	2.673529e+004
6.653161e+002	2.672275e+004
6.672446e+002	2.677814e+004
6.691730e+002	2.683409e+004
6.711015e+002	2.685066e+004
6.730300e+002	2.686568e+004
6.749584e+002	2.690679e+004
6.768869e+002	2.691647e+004
6.788154e+002	2.685660e+004
6.807438e+002	2.681949e+004
6.826723e+002	2.707196e+004
6.846008e+002	2.709793e+004
6.865292e+002	2.706982e+004
6.884577e+002	2.713876e+004
6.903862e+002	2.728539e+004
6.923146e+002	2.732876e+004
6.942431e+002	2.716211e+004
6.961716e+002	2.724160e+004
6.981000e+002	2.727751e+004
7.000285e+002	2.730982e+004
7.019570e+002	2.736921e+004
7.038854e+002	2.741990e+004
7.058139e+002	2.755035e+004
7.077424e+002	2.763542e+004
7.096708e+002	2.762036e+004
7.115993e+002	2.764895e+004
7.135278e+002	2.777284e+004
7.154562e+002	2.792112e+004
7.173847e+002	2.797743e+004
7.193132e+002	2.792701e+004
7.212416e+002	2.788760e+004
7.231701e+002	2.796869e+004
7.250986e+002	2.804304e+004
7.270270e+002	2.811956e+004
7.289555e+002	2.834628e+004
7.308840e+002	2.804933e+004
7.328124e+002	2.812546e+004
7.347409e+002	2.828446e+004
7.366694e+002	2.842236e+004
7.385978e+002	2.854082e+004
7.405263e+002	2.866150e+004
7.424548e+002	2.874415e+004
7.443832e+002	2.875727e+004
7.463117e+002	2.868016e+004
7.482402e+002	2.867824e+004
7.501686e+002	2.874143e+004
7.520971e+002	2.879703e+004
7.540256e+002	2.884078e+004
7.559540e+002	2.886004e+004
7.578825e+002	2.913172e+004
7.598110e+002	2.906539e+004
7.617394e+002	2.890457e+004
7.636679e+002	2.890997e+004
7.655964e+002	2.897505e+004
7.675248e+002	2.870084e+004
7.694533e+002	2.886688e+004
7.713818e+002	2.899259e+004
7.733102e+002	2.908300e+004
7.752387e+002	2.920576e+004
7.771672e+002	2.932159e+004
7.790956e+002	2.931501e+004
7.810241e+002	2.938304e+004
7.829526e+002	2.937454e+004
7.848810e+002	2.939821e+004
7.868095e+002	2.948493e+004
7.887380e+002	2.952740e+004
7.906664e+002	2.950107e+004
7.925949e+002	2.965296e+004
7.945234e+002	2.977706e+004
7.964518e+002	2.961578e+004
7.983803e+002	2.964305e+004
8.003088e+002	2.981220e+004
8.022372e+002	2.998512e+004
8.041657e+002	3.011111e+004
8.060942e+002	3.005444e+004
8.080226e+002	3.000282e+004
8.099511e+002	3.011525e+004
8.118796e+002	3.027584e+004
8.138080e+002	3.038933e+004
8.157365e+002	3.046060e+004
8.176650e+002	3.055850e+004
8.195934e+002	3.064981e+004
8.215219e+002	3.038309e+004
8.234504e+002	3.057181e+004
8.253788e+002	3.068078e+004
8.273073e+002	3.061508e+004
8.292358e+002	3.065022e+004
8.311642e+002	3.082713e+004
8.330927e+002	3.065542e+004
8.350212e+002	3.062142e+004
8.369496e+002	3.075902e+004
8.388781e+002	3.095187e+004
8.408066e+002	3.108766e+004
8.427350e+002	3.112492e+004
8.446635e+002	3.109378e+004
8.465920e+002	3.103712e+004
8.485204e+002	3.105722e+004
8.504489e+002	3.135141e+004
8.523774e+002	3.150968e+004
8.543058e+002	3.155063e+004
8.562343e+002	3.167796e+004
8.581628e+002	3.157180e+004
8.600912e+002	3.169643e+004
8.620197e+002	3.179706e+004
8.639482e+002	3.189407e+004
8.658766e+002	3.199381e+004
8.678051e+002	3.198456e+004
8.697336e+002	3.184793e+004
8.716620e+002	3.189438e+004
8.735905e+002	3.206266e+004
8.755190e+002	3.215663e+004
8.774474e+002	3.219059e+004
8.793759e+002	3.219969e+004
8.813044e+002	3.223404e+004
8.832328e+002	3.226698e+004
8.851613e+002	3.216965e+004
8.870898e+002	3.229326e+004
8.890182e+002	3.232472e+004
8.909467e+002	3.208628e+004
8.928752e+002	3.210598e+004
8.948036e+002	3.233725e+004
8.967321e+002	3.243296e+004
8.986606e+002	3.252197e+004
9.005891e+002	3.230168e+004
9.025175e+002	3.240152e+004
9.044460e+002	3.269001e+004
9.063745e+002	3.276505e+004
9.083029e+002	3.269750e+004
9.102314e+002	3.273055e+004
9.121599e+002	3.276024e+004
9.140883e+002	3.249357e+004
9.160168e+002	3.274956e+004
9.179453e+002	3.285039e+004
9.198737e+002	3.292452e+004
9.218022e+002	3.291050e+004
9.237307e+002	3.287986e+004
9.256591e+002	3.306786e+004
9.275876e+002	3.295380e+004
9.295161e+002	3.314998e+004
9.314445e+002	3.325557e+004
9.333730e+002	3.332743e+004
9.353015e+002	3.342086e+004
9.372299e+002	3.348420e+004
9.391584e+002	3.344866e+004
9.410869e+002	3.340421e+004
9.430153e+002	3.342543e+004
9.449438e+002	3.355387e+004
9.468723e+002	3.386553e+004
9.488007e+002	3.421961e+004
9.507292e+002	3.441443e+004
9.526577e+002	3.443364e+004
9.545861e+002	3.451968e+004
9.565146e+002	3.472437e+004
9.584431e+002	3.449521e+004
9.603715e+002	3.465142e+004
9.623000e+002	3.484527e+004
9.642285e+002	3.489918e+004
9.661569e+002	3.492769e+004
9.680854e+002	3.500249e+004
9.700139e+002	3.482991e+004
9.719423e+002	3.464434e+004
9.738708e+002	3.464888e+004
9.757993e+002	3.466292e+004
9.777277e+002	3.469571e+004
9.796562e+002	3.471823e+004
9.815847e+002	3.464283e+004
9.835131e+002	3.453611e+004
9.854416e+002	3.494557e+004
9.873701e+002	3.501296e+004
9.892985e+002	3.515211e+004
9.912270e+002	3.517309e+004
9.931555e+002	3.528179e+004
9.950839e+002	3.571521e+004
9.970124e+002	3.627646e+004
9.989409e+002	3.644309e+004
1.000869e+003	3.713361e+004
1.002798e+003	3.768904e+004
1.004726e+003	3.801808e+004
1.006655e+003	3.804068e+004
1.008583e+003	3.776069e+004
1.010512e+003	3.741792e+004
1.012440e+003	3.722902e+004
1.014369e+003	3.668662e+004
1.016297e+003	3.640064e+004
1.018226e+003	3.652330e+004
1.020154e+003	3.631715e+004
1.022082e+003	3.625840e+004
1.024011e+003	3.626529e+004
1.025939e+003	3.602931e+004
1.027868e+003	3.593991e+004
1.029796e+003	3.607371e+004
1.031725e+003	3.607810e+004
1.033653e+003	3.605343e+004
1.035582e+003	3.589559e+004
1.037510e+003	3.589080e+004
1.039439e+003	3.610837e+004
1.041367e+003	3.625252e+004
1.043296e+003	3.610492e+004
1.045224e+003	3.616583e+004
1.047153e+003	3.622756e+004
1.049081e+003	3.626939e+004
1.051010e+003	3.622513e+004
1.052938e+003	3.619446e+004
1.054866e+003	3.630974e+004
1.056795e+003	3.647201e+004
1.058723e+003	3.638511e+004
1.060652e+003	3.637700e+004
1.062580e+003	3.638561e+004
1.064509e+003	3.644873e+004
1.066437e+003	3.660507e+004
1.068366e+003	3.668092e+004
1.070294e+003	3.665034e+004
1.072223e+003	3.664744e+004
1.074151e+003	3.670676e+004
1.076080e+003	3.667403e+004
1.078008e+003	3.680839e+004
1.079937e+003	3.685787e+004
1.081865e+003	3.689454e+004
1.083793e+003	3.681841e+004
1.085722e+003	3.670129e+004
1.087650e+003	3.671091e+004
1.089579e+003	3.682883e+004
1.091507e+003	3.684846e+004
1.093436e+003	3.698757e+004
1.095364e+003	3.718336e+004
1.097293e+003	3.716382e+004
1.099221e+003	3.725263e+004
1.101150e+003	3.738692e+004
1.103078e+003	3.735725e+004
1.105007e+003	3.731831e+004
1.106935e+003	3.762294e+004
1.108864e+003	3.770787e+004
1.110792e+003	3.752093e+004
1.112720e+003	3.777209e+004
1.114649e+003	3.794523e+004
1.116577e+003	3.804619e+004
1.118506e+003	3.811255e+004
1.120434e+003	3.815290e+004
1.122363e+003	3.846650e+004
1.124291e+003	3.850991e+004
1.126220e+003	3.890546e+004
1.128148e+003	3.903067e+004
1.130077e+003	3.911354e+004
1.132005e+003	3.921787e+004
1.133934e+003	3.932765e+004
1.135862e+003	3.950028e+004
1.137791e+003	3.976885e+004
1.139719e+003	3.989806e+004
1.141647e+003	4.001761e+004
1.143576e+003	4.078193e+004
1.145504e+003	4.143075e+004
1.147433e+003	4.211240e+004
1.149361e+003	4.293190e+004
1.151290e+003	4.420507e+004
1.153218e+003	4.600307e+004
1.155147e+003	4.761688e+004
1.157075e+003	4.858568e+004
1.159004e+003	4.850227e+004
1.160932e+003	4.725617e+004
1.162861e+003	4.558286e+004
1.164789e+003	4.383606e+004
1.166718e+003	4.237566e+004
1.168646e+003	4.149671e+004
1.170574e+003	4.110864e+004
1.172503e+003	4.081745e+004
1.174431e+003	4.102302e+004
1.176360e+003	4.084437e+004
1.178288e+003	4.062029e+004
1.180217e+003	4.046040e+004
1.182145e+003	4.073147e+004
1.184074e+003	4.106759e+004
1.186002e+003	4.119162e+004
1.187931e+003	4.138039e+004
1.189859e+003	4.166732e+004
1.191788e+003	4.182233e+004
1.193716e+003	4.163654e+004
1.195645e+003	4.139511e+004
1.197573e+003	4.127329e+004
1.199501e+003	4.112284e+004
1.201430e+003	4.082840e+004
1.203358e+003	4.054018e+004
1.205287e+003	4.036991e+004
1.207215e+003	4.013018e+004
1.209144e+003	4.048208e+004
1.211072e+003	4.054121e+004
1.213001e+003	4.068864e+004
1.214929e+003	4.066264e+004
1.216858e+003	4.044486e+004
1.218786e+003	4.031171e+004
1.220715e+003	4.027354e+004
1.222643e+003	4.016458e+004
1.224572e+003	4.009251e+004
1.226500e+003	3.979569e+004
1.228428e+003	3.958001e+004
1.230357e+003	3.957959e+004
1.232285e+003	3.959005e+004
1.234214e+003	3.976719e+004
1.236142e+003	3.978702e+004
1.238071e+003	3.971002e+004
1.239999e+003	3.981869e+004
1.241928e+003	3.986132e+004
1.243856e+003	3.956250e+004
1.245785e+003	3.973181e+004
1.247713e+003	3.973053e+004
1.249642e+003	4.003014e+004
1.251570e+003	3.994086e+004
1.253499e+003	3.989800e+004
1.255427e+003	4.012286e+004
1.257355e+003	4.037943e+004
1.259284e+003	4.051730e+004
1.261212e+003	4.062429e+004
1.263141e+003	4.070560e+004
1.265069e+003	4.070625e+004
1.266998e+003	4.084664e+004
1.268926e+003	4.104354e+004
1.270855e+003	4.106782e+004
1.272783e+003	4.100680e+004
1.274712e+003	4.090969e+004
1.276640e+003	4.072351e+004
1.278569e+003	4.061965e+004
1.280497e+003	4.094846e+004
1.282426e+003	4.097007e+004
1.284354e+003	4.068102e+004
1.286282e+003	4.081298e+004
1.288211e+003	4.084975e+004
1.290139e+003	4.073704e+004
1.292068e+003	4.074885e+004
1.293996e+003	4.089827e+004
1.295925e+003	4.105506e+004
1.297853e+003	4.124797e+004
1.299782e+003	4.127254e+004
1.301710e+003	4.093010e+004
1.303639e+003	4.084118e+004
1.305567e+003	4.082132e+004
1.307496e+003	4.098788e+004
1.309424e+003	4.093763e+004
1.311353e+003	4.072254e+004
1.313281e+003	4.075034e+004
1.315209e+003	4.098773e+004
1.317138e+003	4.099474e+004
1.319066e+003	4.104627e+004
1.320995e+003	4.116223e+004
1.322923e+003	4.115632e+004
1.324852e+003	4.108777e+004
1.326780e+003	4.109426e+004
1.328709e+003	4.107467e+004
1.330637e+003	4.120619e+004
1.332566e+003	4.142221e+004
1.334494e+003	4.135971e+004
1.336423e+003	4.115956e+004
1.338351e+003	4.157411e+004
1.340280e+003	4.154145e+004
1.342208e+003	4.117625e+004
1.344136e+003	4.154385e+004
1.346065e+003	4.143211e+004
1.347993e+003	4.137229e+004
1.349922e+003	4.155081e+004
1.351850e+003	4.170896e+004
1.353779e+003	4.171407e+004
1.355707e+003	4.166030e+004
1.357636e+003	4.160409e+004
1.359564e+003	4.164019e+004
1.361493e+003	4.157815e+004
1.363421e+003	4.150346e+004
1.365350e+003	4.170261e+004
1.367278e+003	4.170199e+004
1.369207e+003	4.184806e+004
1.371135e+003	4.180229e+004
1.373063e+003	4.178144e+004
1.374992e+003	4.199064e+004
1.376920e+003	4.199640e+004
1.378849e+003	4.183170e+004
1.380777e+003	4.180476e+004
1.382706e+003	4.175316e+004
1.384634e+003	4.200038e+004
1.386563e+003	4.250000e+004
1.388491e+003	4.222285e+004
1.390420e+003	4.211238e+004
1.392348e+003	4.220674e+004
1.394277e+003	4.234319e+004
1.396205e+003	4.244227e+004
1.398134e+003	4.243331e+004
1.400062e+003	4.257675e+004
1.401990e+003	4.223622e+004
1.403919e+003	4.229839e+004
1.405847e+003	4.241240e+004
1.407776e+003	4.243746e+004
1.409704e+003	4.236968e+004
1.411633e+003	4.225918e+004
1.413561e+003	4.224693e+004
1.415490e+003	4.237043e+004
1.417418e+003	4.250844e+004
1.419347e+003	4.256893e+004
1.421275e+003	4.255767e+004
1.423204e+003	4.238873e+004
1.425132e+003	4.252061e+004
1.427061e+003	4.246694e+004
1.428989e+003	4.236155e+004
1.430917e+003	4.252902e+004
1.432846e+003	4.276724e+004
1.434774e+003	4.271488e+004
1.436703e+003	4.269548e+004
1.438631e+003	4.290420e+004
1.440560e+003	4.316118e+004
1.442488e+003	4.338302e+004
1.444417e+003	4.348070e+004
1.446345e+003	4.345744e+004
1.448274e+003	4.341530e+004
1.450202e+003	4.349210e+004
1.452131e+003	4.302238e+004
1.454059e+003	4.336314e+004
1.455988e+003	4.344018e+004
1.457916e+003	4.338914e+004
1.459844e+003	4.340064e+004
1.461773e+003	4.345920e+004
1.463701e+003	4.349322e+004
1.465630e+003	4.339005e+004
1.467558e+003	4.346034e+004
1.469487e+003	4.342104e+004
1.471415e+003	4.338726e+004
1.473344e+003	4.359507e+004
1.475272e+003	4.371296e+004
1.477201e+003	4.359444e+004
1.479129e+003	4.383454e+004
1.481058e+003	4.413032e+004
1.482986e+003	4.423012e+004
1.484915e+003	4.428401e+004
1.486843e+003	4.431839e+004
1.488771e+003	4.430943e+004
1.490700e+003	4.454882e+004
1.492628e+003	4.461661e+004
1.494557e+003	4.455184e+004
1.496485e+003	4.507425e+004
1.498414e+003	4.538499e+004
1.500342e+003	4.560343e+004
1.502271e+003	4.587183e+004
1.504199e+003	4.616670e+004
1.506128e+003	4.677171e+004
1.508056e+003	4.747068e+004
1.509985e+003	4.815142e+004
1.511913e+003	4.918520e+004
1.513842e+003	5.045857e+004
1.515770e+003	5.146738e+004
1.517698e+003	5.290354e+004
1.519627e+003	5.383306e+004
1.521555e+003	5.425993e+004
1.523484e+003	5.455086e+004
1.525412e+003	5.437671e+004
1.527341e+003	5.361148e+004
1.529269e+003	5.273725e+004
1.531198e+003	5.173240e+004
1.533126e+003	5.034918e+004
1.535055e+003	4.886357e+004
1.536983e+003	4.779464e+004
1.538912e+003	4.705764e+004
1.540840e+003	4.622702e+004
1.542769e+003	4.568900e+004
1.544697e+003	4.527318e+004
1.546625e+003	4.503838e+004
1.548554e+003	4.503089e+004
1.550482e+003	4.483144e+004
1.552411e+003	4.466023e+004
1.554339e+003	4.477215e+004
1.556268e+003	4.473795e+004
1.558196e+003	4.466338e+004
1.560125e+003	4.464865e+004
1.562053e+003	4.453341e+004
1.563982e+003	4.450348e+004
1.565910e+003	4.468270e+004
1.567839e+003	4.454135e+004
1.569767e+003	4.438398e+004
1.571696e+003	4.473381e+004
1.573624e+003	4.464059e+004
1.575552e+003	4.463757e+004
1.577481e+003	4.436721e+004
1.579409e+003	4.460211e+004
1.581338e+003	4.485154e+004
1.583266e+003	4.497574e+004
1.585195e+003	4.500713e+004
1.587123e+003	4.487350e+004
1.589052e+003	4.473953e+004
1.590980e+003	4.478314e+004
1.592909e+003	4.471760e+004
1.594837e+003	4.451402e+004
1.596766e+003	4.468856e+004
1.598694e+003	4.485620e+004
1.600623e+003	4.489065e+004
1.602551e+003	4.470110e+004
1.604479e+003	4.506664e+004
1.606408e+003	4.490693e+004
1.608336e+003	4.474839e+004
1.610265e+003	4.473596e+004
1.612193e+003	4.476626e+004
1.614122e+003	4.485233e+004
1.616050e+003	4.481367e+004
1.617979e+003	4.466152e+004
1.619907e+003	4.477154e+004
1.621836e+003	4.491211e+004
1.623764e+003	4.467242e+004
1.625693e+003	4.457276e+004
1.627621e+003	4.472079e+004
1.629550e+003	4.475043e+004
1.631478e+003	4.493642e+004
1.633406e+003	4.487239e+004
1.635335e+003	4.479018e+004
1.637263e+003	4.468220e+004
1.639192e+003	4.484559e+004
1.641120e+003	4.487526e+004
1.643049e+003	4.474125e+004
1.644977e+003	4.476221e+004
1.646906e+003	4.487251e+004
1.648834e+003	4.486476e+004
1.650763e+003	4.483738e+004
1.652691e+003	4.488130e+004
1.654620e+003	4.483062e+004
1.656548e+003	4.470795e+004
1.658477e+003	4.481146e+004
1.660405e+003	4.496322e+004
1.662333e+003	4.485093e+004
1.664262e+003	4.529995e+004
1.666190e+003	4.525007e+004
1.668119e+003	4.519947e+004
1.670047e+003	4.511927e+004
1.671976e+003	4.522630e+004
1.673904e+003	4.527552e+004
1.675833e+003	4.513700e+004
1.677761e+003	4.505584e+004
1.679690e+003	4.504113e+004
1.681618e+003	4.510020e+004
1.683547e+003	4.533713e+004
1.685475e+003	4.529297e+004
1.687404e+003	4.522746e+004
1.689332e+003	4.544929e+004
1.691260e+003	4.504084e+004
1.693189e+003	4.540442e+004
1.695117e+003	4.500361e+004
1.697046e+003	4.490959e+004
1.698974e+003	4.498174e+004
1.700903e+003	4.537164e+004
1.702831e+003	4.549788e+004
1.704760e+003	4.541417e+004
1.706688e+003	4.533765e+004
1.708617e+003	4.516302e+004
1.710545e+003	4.509399e+004
1.712474e+003	4.528913e+004
1.714402e+003	4.539076e+004
1.716331e+003	4.536150e+004
1.718259e+003	4.526663e+004
1.720188e+003	4.544090e+004
1.722116e+003	4.527252e+004
1.724044e+003	4.515228e+004
1.725973e+003	4.499371e+004
1.727901e+003	4.519383e+004
1.729830e+003	4.538290e+004
1.731758e+003	4.546223e+004
1.733687e+003	4.555529e+004
1.735615e+003	4.556141e+004
1.737544e+003	4.556852e+004
1.739472e+003	4.563897e+004
1.741401e+003	4.542501e+004
1.743329e+003	4.523933e+004
1.745258e+003	4.530616e+004
1.747186e+003	4.541273e+004
1.749115e+003	4.550211e+004
1.751043e+003	4.551754e+004
1.752971e+003	4.574264e+004
1.754900e+003	4.566392e+004
1.756828e+003	4.552709e+004
1.758757e+003	4.547021e+004
1.760685e+003	4.546789e+004
1.762614e+003	4.556716e+004
1.764542e+003	4.560296e+004
1.766471e+003	4.556317e+004
1.768399e+003	4.583054e+004
1.770328e+003	4.604996e+004
1.772256e+003	4.592271e+004
1.774185e+003	4.599243e+004
1.776113e+003	4.599582e+004
1.778042e+003	4.587446e+004
1.779970e+003	4.579368e+004
1.781898e+003	4.574767e+004
1.783827e+003	4.574216e+004
1.785755e+003	4.587155e+004
1.787684e+003	4.606677e+004
1.789612e+003	4.606444e+004
1.791541e+003	4.581233e+004
1.793469e+003	4.561332e+004
1.795398e+003	4.567144e+004
1.797326e+003	4.582036e+004
1.799255e+003	4.601425e+004
1.801183e+003	4.611177e+004
1.803112e+003	4.563099e+004
1.805040e+003	4.595170e+004
1.806969e+003	4.595629e+004
1.808897e+003	4.596151e+004
1.810825e+003	4.606180e+004
1.812754e+003	4.608089e+004
1.814682e+003	4.619889e+004
1.816611e+003	4.617345e+004
1.818539e+003	4.601552e+004
1.820468e+003	4.605041e+004
1.822396e+003	4.616651e+004
1.824325e+003	4.620821e+004
1.826253e+003	4.616277e+004
1.828182e+003	4.608441e+004
1.830110e+003	4.611532e+004
1.832039e+003	4.612511e+004
1.833967e+003	4.612588e+004
1.835896e+003	4.623379e+004
1.837824e+003	4.610280e+004
1.839752e+003	4.617139e+004
1.841681e+003	4.626287e+004
1.843609e+003	4.632245e+004
1.845538e+003	4.604957e+004
1.847466e+003	4.608840e+004
1.849395e+003	4.645746e+004
1.851323e+003	4.625416e+004
1.853252e+003	4.602019e+004
1.855180e+003	4.613675e+004
1.857109e+003	4.615218e+004
1.859037e+003	4.638545e+004
1.860966e+003	4.664036e+004
1.862894e+003	4.654074e+004
1.864823e+003	4.631345e+004
1.866751e+003	4.621080e+004
1.868679e+003	4.632293e+004
1.870608e+003	4.642544e+004
1.872536e+003	4.647480e+004
1.874465e+003	4.656219e+004
1.876393e+003	4.652790e+004
1.878322e+003	4.654437e+004
1.880250e+003	4.676180e+004
1.882179e+003	4.669984e+004
1.884107e+003	4.645316e+004
1.886036e+003	4.665774e+004
1.887964e+003	4.667781e+004
1.889893e+003	4.666433e+004
1.891821e+003	4.665448e+004
1.893750e+003	4.658020e+004
1.895678e+003	4.655183e+004
1.897606e+003	4.642814e+004
1.899535e+003	4.633827e+004
1.901463e+003	4.652208e+004
1.903392e+003	4.671049e+004
1.905320e+003	4.664591e+004
1.907249e+003	4.668803e+004
1.909177e+003	4.665939e+004
1.911106e+003	4.663788e+004
1.913034e+003	4.664836e+004
1.914963e+003	4.687313e+004
1.916891e+003	4.689713e+004
1.918820e+003	4.656483e+004
1.920748e+003	4.673043e+004
1.922677e+003	4.690019e+004
1.924605e+003	4.676023e+004
1.926533e+003	4.660132e+004
1.928462e+003	4.654027e+004
1.930390e+003	4.668760e+004
1.932319e+003	4.667764e+004
1.934247e+003	4.657843e+004
1.936176e+003	4.676207e+004
1.938104e+003	4.678189e+004
1.940033e+003	4.679348e+004
1.941961e+003	4.693613e+004
1.943890e+003	4.658706e+004
1.945818e+003	4.671068e+004
1.947747e+003	4.658077e+004
1.949675e+003	4.680653e+004
1.951604e+003	4.697306e+004
1.953532e+003	4.703521e+004
1.955460e+003	4.698597e+004
1.957389e+003	4.687704e+004
1.959317e+003	4.682996e+004
1.961246e+003	4.683150e+004
1.963174e+003	4.697394e+004
1.965103e+003	4.729599e+004
1.967031e+003	4.694050e+004
1.968960e+003	4.711593e+004
1.970888e+003	4.690286e+004
1.972817e+003	4.709511e+004
1.974745e+003	4.718666e+004
1.976674e+003	4.707339e+004
1.978602e+003	4.723618e+004
1.980531e+003	4.733035e+004
1.982459e+003	4.736758e+004
1.984387e+003	4.734699e+004
1.986316e+003	4.718504e+004
1.988244e+003	4.713993e+004
1.990173e+003	4.717081e+004
1.992101e+003	4.711697e+004
1.994030e+003	4.709455e+004
1.995958e+003	4.704429e+004
1.997887e+003	4.709471e+004
1.999815e+003	4.717354e+004
2.001744e+003	4.709817e+004
2.003672e+003	4.715014e+004
2.005601e+003	4.722127e+004
2.007529e+003	4.733961e+004
2.009458e+003	4.735197e+004
2.011386e+003	4.748703e+004
2.013314e+003	4.742321e+004
2.015243e+003	4.725546e+004
2.017171e+003	4.747714e+004
2.019100e+003	4.747100e+004
2.021028e+003	4.720476e+004
2.022957e+003	4.738495e+004
2.024885e+003	4.726523e+004
2.026814e+003	4.722029e+004
2.028742e+003	4.741134e+004
2.030671e+003	4.705737e+004
2.032599e+003	4.724416e+004
2.034528e+003	4.743050e+004
2.036456e+003	4.749117e+004
2.038385e+003	4.746257e+004
2.040313e+003	4.753020e+004
2.042241e+003	4.760712e+004
2.044170e+003	4.732611e+004
2.046098e+003	4.732515e+004
2.048027e+003	4.737550e+004
2.049955e+003	4.725096e+004
2.051884e+003	4.738574e+004
2.053812e+003	4.744310e+004
2.055741e+003	4.724775e+004
2.057669e+003	4.745856e+004
2.059598e+003	4.752471e+004
2.061526e+003	4.760695e+004
2.063455e+003	4.746422e+004
2.065383e+003	4.726880e+004
2.067312e+003	4.746875e+004
2.069240e+003	4.775188e+004
2.071168e+003	4.783232e+004
2.073097e+003	4.755730e+004
2.075025e+003	4.758907e+004
2.076954e+003	4.745818e+004
2.078882e+003	4.743309e+004
2.080811e+003	4.768350e+004
2.082739e+003	4.763984e+004
2.084668e+003	4.764815e+004
2.086596e+003	4.780711e+004
2.088525e+003	4.770426e+004
2.090453e+003	4.748170e+004
2.092382e+003	4.747532e+004
2.094310e+003	4.761451e+004
2.096239e+003	4.774194e+004
2.098167e+003	4.774888e+004
2.100095e+003	4.765125e+004
2.102024e+003	4.755475e+004
2.103952e+003	4.742121e+004
2.105881e+003	4.751734e+004
2.107809e+003	4.781788e+004
2.109738e+003	4.776711e+004
2.111666e+003	4.766923e+004
2.113595e+003	4.768316e+004
2.115523e+003	4.751484e+004
2.117452e+003	4.754420e+004
2.119380e+003	4.770620e+004
2.121309e+003	4.777743e+004
2.123237e+003	4.801983e+004
2.125166e+003	4.809420e+004
2.127094e+003	4.772414e+004
2.129022e+003	4.764923e+004
2.130951e+003	4.769494e+004
2.132879e+003	4.789381e+004
2.134808e+003	4.780930e+004
2.136736e+003	4.765070e+004
2.138665e+003	4.764057e+004
2.140593e+003	4.766864e+004
2.142522e+003	4.751498e+004
2.144450e+003	4.774242e+004
2.146379e+003	4.803220e+004
2.148307e+003	4.794052e+004
2.150236e+003	4.791393e+004
2.152164e+003	4.800875e+004
2.154093e+003	4.786560e+004
2.156021e+003	4.771497e+004
2.157949e+003	4.783469e+004
2.159878e+003	4.782658e+004
2.161806e+003	4.804311e+004
2.163735e+003	4.818699e+004
2.165663e+003	4.806833e+004
2.167592e+003	4.790752e+004
2.169520e+003	4.772068e+004
2.171449e+003	4.776214e+004
2.173377e+003	4.787706e+004
2.175306e+003	4.772786e+004
2.177234e+003	4.763012e+004
2.179163e+003	4.797985e+004
2.181091e+003	4.817853e+004
2.183020e+003	4.783832e+004
2.184948e+003	4.807494e+004
2.186876e+003	4.802254e+004
2.188805e+003	4.809668e+004
2.190733e+003	4.822277e+004
2.192662e+003	4.813495e+004
2.194590e+003	4.779559e+004
2.196519e+003	4.778432e+004
2.198447e+003	4.787601e+004
2.200376e+003	4.790375e+004
2.202304e+003	4.800140e+004
2.204233e+003	4.810880e+004
2.206161e+003	4.817249e+004
2.208090e+003	4.789460e+004
2.210018e+003	4.780374e+004
2.211947e+003	4.791196e+004
2.213875e+003	4.801938e+004
2.215803e+003	4.834063e+004
2.217732e+003	4.803243e+004
2.219660e+003	4.775829e+004
2.221589e+003	4.773116e+004
2.223517e+003	4.789157e+004
2.225446e+003	4.798962e+004
2.227374e+003	4.794996e+004
2.229303e+003	4.803945e+004
2.231231e+003	4.809979e+004
2.233160e+003	4.788431e+004
2.235088e+003	4.774974e+004
2.237017e+003	4.775328e+004
2.238945e+003	4.780475e+004
2.240874e+003	4.801257e+004
2.242802e+003	4.798235e+004
2.244730e+003	4.786936e+004
2.246659e+003	4.790442e+004
2.248587e+003	4.786363e+004
2.250516e+003	4.789418e+004
2.252444e+003	4.787082e+004
2.254373e+003	4.783173e+004
2.256301e+003	4.791989e+004
2.258230e+003	4.782313e+004
2.260158e+003	4.807800e+004
2.262087e+003	4.815805e+004
2.264015e+003	4.795641e+004
2.265944e+003	4.797999e+004
2.267872e+003	4.789506e+004
2.269801e+003	4.807284e+004
2.271729e+003	4.816223e+004
2.273657e+003	4.810127e+004
2.275586e+003	4.807305e+004
2.277514e+003	4.811810e+004
2.279443e+003	4.804596e+004
2.281371e+003	4.805349e+004
2.283300e+003	4.817368e+004
2.285228e+003	4.785570e+004
2.287157e+003	4.770170e+004
2.289085e+003	4.791033e+004
2.291014e+003	4.805700e+004
2.292942e+003	4.831000e+004
2.294871e+003	4.829990e+004
2.296799e+003	4.802996e+004
2.298728e+003	4.797655e+004
2.300656e+003	4.809590e+004
2.302584e+003	4.801862e+004
2.304513e+003	4.801629e+004
2.306441e+003	4.817905e+004
2.308370e+003	4.810971e+004
2.310298e+003	4.823271e+004
2.312227e+003	4.845031e+004
2.314155e+003	4.805728e+004
2.316084e+003	4.792268e+004
2.318012e+003	4.793020e+004
2.319941e+003	4.815768e+004
2.321869e+003	4.825298e+004
2.323798e+003	4.813857e+004
2.325726e+003	4.800781e+004
2.327655e+003	4.791432e+004
2.329583e+003	4.803670e+004
2.331511e+003	4.819430e+004
2.333440e+003	4.791863e+004
2.335368e+003	4.803227e+004
2.337297e+003	4.802714e+004
2.339225e+003	4.800729e+004
2.341154e+003	4.784621e+004
2.343082e+003	4.788929e+004
2.345011e+003	4.814236e+004
2.346939e+003	4.795261e+004
2.348868e+003	4.783986e+004
2.350796e+003	4.791735e+004
2.352725e+003	4.782388e+004
2.354653e+003	4.779616e+004
2.356582e+003	4.796620e+004
2.358510e+003	4.799227e+004
2.360438e+003	4.806973e+004
2.362367e+003	4.795649e+004
2.364295e+003	4.782629e+004
2.366224e+003	4.775036e+004
2.368152e+003	4.808596e+004
2.370081e+003	4.797866e+004
2.372009e+003	4.760311e+004
2.373938e+003	4.785733e+004
2.375866e+003	4.796475e+004
2.377795e+003	4.785775e+004
2.379723e+003	4.785002e+004
2.381652e+003	4.795134e+004
2.383580e+003	4.792351e+004
2.385509e+003	4.765944e+004
2.387437e+003	4.770768e+004
2.389365e+003	4.774355e+004
2.391294e+003	4.774897e+004
2.393222e+003	4.787695e+004
2.395151e+003	4.786666e+004
2.397079e+003	4.804372e+004
2.399008e+003	4.813976e+004
2.400936e+003	4.808105e+004
2.402865e+003	4.796362e+004
2.404793e+003	4.781727e+004
2.406722e+003	4.772712e+004
2.408650e+003	4.771289e+004
2.410579e+003	4.760621e+004
2.412507e+003	4.800609e+004
2.414436e+003	4.807743e+004
2.416364e+003	4.790214e+004
2.418292e+003	4.790932e+004
2.420221e+003	4.792389e+004
2.422149e+003	4.783886e+004
2.424078e+003	4.793379e+004
2.426006e+003	4.782569e+004
2.427935e+003	4.782264e+004
2.429863e+003	4.806341e+004
2.431792e+003	4.789183e+004
2.433720e+003	4.780306e+004
2.435649e+003	4.764870e+004
2.437577e+003	4.760252e+004
2.439506e+003	4.762804e+004
2.441434e+003	4.815874e+004
2.443363e+003	4.800799e+004
2.445291e+003	4.797673e+004
2.447219e+003	4.798365e+004
2.449148e+003	4.776038e+004
2.451076e+003	4.758465e+004
2.453005e+003	4.762781e+004
2.454933e+003	4.768378e+004
2.456862e+003	4.765668e+004
2.458790e+003	4.775742e+004
2.460719e+003	4.768287e+004
2.462647e+003	4.750779e+004
2.464576e+003	4.764075e+004
2.466504e+003	4.763593e+004
2.468433e+003	4.775608e+004
2.470361e+003	4.771504e+004
2.472290e+003	4.779611e+004
2.474218e+003	4.793346e+004
2.476146e+003	4.801776e+004
2.478075e+003	4.798534e+004
2.480003e+003	4.773871e+004
2.481932e+003	4.780675e+004
2.483860e+003	4.786600e+004
2.485789e+003	4.787183e+004
2.487717e+003	4.782381e+004
2.489646e+003	4.796518e+004
2.491574e+003	4.797818e+004
2.493503e+003	4.779213e+004
2.495431e+003	4.786986e+004
2.497360e+003	4.788330e+004
2.499288e+003	4.798675e+004
2.501217e+003	4.791123e+004
2.503145e+003	4.781500e+004
2.505073e+003	4.803106e+004
2.507002e+003	4.818394e+004
2.508930e+003	4.799005e+004
2.510859e+003	4.773027e+004
2.512787e+003	4.770802e+004
2.514716e+003	4.789361e+004
2.516644e+003	4.804813e+004
2.518573e+003	4.809139e+004
2.520501e+003	4.809486e+004
2.522430e+003	4.816209e+004
2.524358e+003	4.819255e+004
2.526287e+003	4.821157e+004
2.528215e+003	4.815154e+004
2.530144e+003	4.811986e+004
2.532072e+003	4.807618e+004
2.534000e+003	4.795548e+004
2.535929e+003	4.804065e+004
2.537857e+003	4.810417e+004
2.539786e+003	4.804719e+004
2.541714e+003	4.767555e+004
2.543643e+003	4.773920e+004
2.545571e+003	4.786015e+004
2.547500e+003	4.792336e+004
2.549428e+003	4.807950e+004
2.551357e+003	4.798363e+004
2.553285e+003	4.790704e+004
2.555214e+003	4.809592e+004
2.557142e+003	4.805010e+004
2.559071e+003	4.797314e+004
2.560999e+003	4.796468e+004
2.562927e+003	4.787564e+004
2.564856e+003	4.783881e+004
2.566784e+003	4.797461e+004
2.568713e+003	4.816195e+004
2.570641e+003	4.819157e+004
2.572570e+003	4.814280e+004
2.574498e+003	4.813833e+004
2.576427e+003	4.812045e+004
2.578355e+003	4.808295e+004
2.580284e+003	4.827881e+004
2.582212e+003	4.825350e+004
2.584141e+003	4.826581e+004
2.586069e+003	4.827060e+004
2.587998e+003	4.829823e+004
2.589926e+003	4.814898e+004
2.591854e+003	4.848841e+004
2.593783e+003	4.858060e+004
2.595711e+003	4.834581e+004
2.597640e+003	4.844389e+004
2.599568e+003	4.861918e+004
2.601497e+003	4.867640e+004
2.603425e+003	4.856415e+004
2.605354e+003	4.855657e+004
2.607282e+003	4.879208e+004
2.609211e+003	4.870800e+004
2.611139e+003	4.861956e+004
2.613068e+003	4.883249e+004
2.614996e+003	4.885537e+004
2.616925e+003	4.871145e+004
2.618853e+003	4.885228e+004
2.620781e+003	4.897763e+004
2.622710e+003	4.875375e+004
2.624638e+003	4.867356e+004
2.626567e+003	4.886066e+004
2.628495e+003	4.894373e+004
2.630424e+003	4.904077e+004
2.632352e+003	4.910857e+004
2.634281e+003	4.914825e+004
2.636209e+003	4.933400e+004
2.638138e+003	4.959341e+004
2.640066e+003	4.956250e+004
2.641995e+003	4.950598e+004
2.643923e+003	4.947584e+004
2.645852e+003	4.938139e+004
2.647780e+003	4.944898e+004
2.649708e+003	4.957710e+004
2.651637e+003	4.969880e+004
2.653565e+003	4.970562e+004
2.655494e+003	4.987664e+004
2.657422e+003	4.998606e+004
2.659351e+003	5.027534e+004
2.661279e+003	5.006507e+004
2.663208e+003	5.034682e+004
2.665136e+003	5.022877e+004
2.667065e+003	5.021645e+004
2.668993e+003	5.033999e+004
2.670922e+003	5.051157e+004
2.672850e+003	5.073767e+004
2.674779e+003	5.058988e+004
2.676707e+003	5.040488e+004
2.678635e+003	5.073291e+004
2.680564e+003	5.065488e+004
2.682492e+003	5.051710e+004
2.684421e+003	5.066342e+004
2.686349e+003	5.076213e+004
2.688278e+003	5.074823e+004
2.690206e+003	5.093240e+004
2.692135e+003	5.052652e+004
2.694063e+003	5.039610e+004
2.695992e+003	5.064999e+004
2.697920e+003	5.095076e+004
2.699849e+003	5.097895e+004
2.701777e+003	5.094470e+004
2.703706e+003	5.101062e+004
2.705634e+003	5.092754e+004
2.707563e+003	5.114518e+004
2.709491e+003	5.136052e+004
2.711419e+003	5.135986e+004
2.713348e+003	5.133389e+004
2.715276e+003	5.153364e+004
2.717205e+003	5.170418e+004
2.719133e+003	5.170865e+004
2.721062e+003	5.188992e+004
2.722990e+003	5.201656e+004
2.724919e+003	5.182341e+004
2.726847e+003	5.200675e+004
2.728776e+003	5.203269e+004
2.730704e+003	5.192635e+004
2.732633e+003	5.220316e+004
2.734561e+003	5.238269e+004
2.736490e+003	5.211085e+004
2.738418e+003	5.188771e+004
2.740346e+003	5.210443e+004
2.742275e+003	5.244752e+004
2.744203e+003	5.254882e+004
2.746132e+003	5.235774e+004
2.748060e+003	5.246998e+004
2.749989e+003	5.259249e+004
2.751917e+003	5.282633e+004
2.753846e+003	5.287233e+004
2.755774e+003	5.277206e+004
2.757703e+003	5.286282e+004
2.759631e+003	5.287282e+004
2.761560e+003	5.286098e+004
2.763488e+003	5.302017e+004
2.765417e+003	5.326168e+004
2.767345e+003	5.346458e+004
2.769273e+003	5.357437e+004
2.771202e+003	5.355357e+004
2.773130e+003	5.353930e+004
2.775059e+003	5.362289e+004
2.776987e+003	5.366971e+004
2.778916e+003	5.393546e+004
2.780844e+003	5.395388e+004
2.782773e+003	5.405838e+004
2.784701e+003	5.417228e+004
2.786630e+003	5.406057e+004
2.788558e+003	5.379457e+004
2.790487e+003	5.375646e+004
2.792415e+003	5.401982e+004
2.794344e+003	5.425565e+004
2.796272e+003	5.410970e+004
2.798200e+003	5.431529e+004
2.800129e+003	5.445215e+004
2.802057e+003	5.448557e+004
2.803986e+003	5.430961e+004
2.805914e+003	5.456057e+004
2.807843e+003	5.478182e+004
2.809771e+003	5.489194e+004
2.811700e+003	5.516748e+004
2.813628e+003	5.491190e+004
2.815557e+003	5.489080e+004
2.817485e+003	5.515978e+004
2.819414e+003	5.505367e+004
2.821342e+003	5.526727e+004
2.823271e+003	5.516946e+004
2.825199e+003	5.509217e+004
2.827127e+003	5.540185e+004
2.829056e+003	5.531887e+004
2.830984e+003	5.529086e+004
2.832913e+003	5.555127e+004
2.834841e+003	5.557771e+004
2.836770e+003	5.553689e+004
2.838698e+003	5.554900e+004
2.840627e+003	5.582732e+004
2.842555e+003	5.592010e+004
2.844484e+003	5.571638e+004
2.846412e+003	5.590151e+004
2.848341e+003	5.605857e+004
2.850269e+003	5.602220e+004
2.852198e+003	5.602293e+004
2.854126e+003	5.602906e+004
2.856054e+003	5.618580e+004
2.857983e+003	5.621067e+004
2.859911e+003	5.630565e+004
2.861840e+003	5.622686e+004
2.863768e+003	5.622411e+004
2.865697e+003	5.619758e+004
2.867625e+003	5.623589e+004
2.869554e+003	5.626170e+004
2.871482e+003	5.648821e+004
2.873411e+003	5.627918e+004
2.875339e+003	5.624377e+004
2.877268e+003	5.654669e+004
2.879196e+003	5.671911e+004
2.881125e+003	5.684815e+004
2.883053e+003	5.674055e+004
2.884981e+003	5.656914e+004
2.886910e+003	5.672239e+004
2.888838e+003	5.688533e+004
2.890767e+003	5.697406e+004
2.892695e+003	5.689941e+004
2.894624e+003	5.701239e+004
2.896552e+003	5.694027e+004
2.898481e+003	5.702157e+004
2.900409e+003	5.698711e+004
2.902338e+003	5.694633e+004
2.904266e+003	5.676267e+004
2.906195e+003	5.672607e+004
2.908123e+003	5.676642e+004
2.910052e+003	5.693754e+004
2.911980e+003	5.713225e+004
2.913908e+003	5.722135e+004
2.915837e+003	5.718592e+004
2.917765e+003	5.689170e+004
2.919694e+003	5.730723e+004
2.921622e+003	5.730891e+004
2.923551e+003	5.712069e+004
2.925479e+003	5.703770e+004
2.927408e+003	5.720724e+004
2.929336e+003	5.722015e+004
2.931265e+003	5.709057e+004
2.933193e+003	5.722631e+004
2.935122e+003	5.729257e+004
2.937050e+003	5.725356e+004
2.938979e+003	5.732821e+004
2.940907e+003	5.726545e+004
2.942835e+003	5.725111e+004
2.944764e+003	5.715345e+004
2.946692e+003	5.714143e+004
2.948621e+003	5.710229e+004
2.950549e+003	5.721259e+004
2.952478e+003	5.717217e+004
2.954406e+003	5.700093e+004
2.956335e+003	5.722885e+004
2.958263e+003	5.746838e+004
2.960192e+003	5.723558e+004
2.962120e+003	5.744561e+004
2.964049e+003	5.743671e+004
2.965977e+003	5.757083e+004
2.967906e+003	5.759879e+004
2.969834e+003	5.738746e+004
2.971762e+003	5.698052e+004
2.973691e+003	5.678741e+004
2.975619e+003	5.687044e+004
2.977548e+003	5.686577e+004
2.979476e+003	5.694064e+004
2.981405e+003	5.700272e+004
2.983333e+003	5.691618e+004
2.985262e+003	5.694281e+004
2.987190e+003	5.705491e+004
2.989119e+003	5.704007e+004
2.991047e+003	5.727505e+004
2.992976e+003	5.699236e+004
2.994904e+003	5.688217e+004
2.996833e+003	5.681029e+004
2.998761e+003	5.680911e+004
3.000689e+003	5.702675e+004
3.002618e+003	5.679679e+004
3.004546e+003	5.663752e+004
3.006475e+003	5.657976e+004
3.008403e+003	5.639092e+004
3.010332e+003	5.673471e+004
3.012260e+003	5.655736e+004
3.014189e+003	5.648668e+004
3.016117e+003	5.661923e+004
3.018046e+003	5.646154e+004
3.019974e+003	5.658281e+004
3.021903e+003	5.667849e+004
3.023831e+003	5.685461e+004
3.025760e+003	5.664454e+004
3.027688e+003	5.628552e+004
3.029616e+003	5.659227e+004
3.031545e+003	5.655392e+004
3.033473e+003	5.662779e+004
3.035402e+003	5.671490e+004
3.037330e+003	5.660889e+004
3.039259e+003	5.640904e+004
3.041187e+003	5.638662e+004
3.043116e+003	5.637575e+004
3.045044e+003	5.633690e+004
3.046973e+003	5.659052e+004
3.048901e+003	5.640624e+004
3.050830e+003	5.631173e+004
3.052758e+003	5.622743e+004
3.054687e+003	5.621317e+004
3.056615e+003	5.655120e+004
3.058543e+003	5.641631e+004
3.060472e+003	5.629524e+004
3.062400e+003	5.636033e+004
3.064329e+003	5.619101e+004
3.066257e+003	5.626018e+004
3.068186e+003	5.624580e+004
3.070114e+003	5.626376e+004
3.072043e+003	5.633662e+004
3.073971e+003	5.637951e+004
3.075900e+003	5.631140e+004
3.077828e+003	5.620059e+004
3.079757e+003	5.620941e+004
3.081685e+003	5.618769e+004
3.083614e+003	5.604679e+004
3.085542e+003	5.615495e+004
3.087470e+003	5.608948e+004
3.089399e+003	5.559518e+004
3.091327e+003	5.575718e+004
3.093256e+003	5.604800e+004
3.095184e+003	5.587515e+004
3.097113e+003	5.594873e+004
3.099041e+003	5.583353e+004
3.100970e+003	5.576219e+004
3.102898e+003	5.571902e+004
3.104827e+003	5.560116e+004
3.106755e+003	5.584240e+004
3.108684e+003	5.593121e+004
3.110612e+003	5.571666e+004
3.112541e+003	5.603420e+004
3.114469e+003	5.572475e+004
3.116397e+003	5.572207e+004
3.118326e+003	5.573286e+004
3.120254e+003	5.560585e+004
3.122183e+003	5.561008e+004
3.124111e+003	5.543820e+004
3.126040e+003	5.561514e+004
3.127968e+003	5.582032e+004
3.129897e+003	5.582861e+004
3.131825e+003	5.585977e+004
3.133754e+003	5.565921e+004
3.135682e+003	5.568442e+004
3.137611e+003	5.577710e+004
3.139539e+003	5.564086e+004
3.141468e+003	5.550079e+004
3.143396e+003	5.589782e+004
3.145324e+003	5.555532e+004
3.147253e+003	5.533527e+004
3.149181e+003	5.578864e+004
3.151110e+003	5.569692e+004
3.153038e+003	5.549337e+004
3.154967e+003	5.560384e+004
3.156895e+003	5.571982e+004
3.158824e+003	5.605514e+004
3.160752e+003	5.563248e+004
3.162681e+003	5.551156e+004
3.164609e+003	5.542871e+004
3.166538e+003	5.586573e+004
3.168466e+003	5.554583e+004
3.170395e+003	5.529506e+004
3.172323e+003	5.515151e+004
3.174251e+003	5.533886e+004
3.176180e+003	5.550120e+004
3.178108e+003	5.555405e+004
3.180037e+003	5.533875e+004
3.181965e+003	5.538776e+004
3.183894e+003	5.576652e+004
3.185822e+003	5.557102e+004
3.187751e+003	5.543670e+004
3.189679e+003	5.562787e+004
3.191608e+003	5.543667e+004
3.193536e+003	5.531886e+004
3.195465e+003	5.547969e+004
3.197393e+003	5.525591e+004
3.199322e+003	5.547985e+004
3.201250e+003	5.532006e+004
3.203178e+003	5.511897e+004
3.205107e+003	5.524976e+004
3.207035e+003	5.530145e+004
3.208964e+003	5.519754e+004
3.210892e+003	5.476569e+004
3.212821e+003	5.506470e+004
3.214749e+003	5.515893e+004
3.216678e+003	5.517786e+004
3.218606e+003	5.513307e+004
3.220535e+003	5.494050e+004
3.222463e+003	5.504329e+004
3.224392e+003	5.524671e+004
3.226320e+003	5.513912e+004
3.228249e+003	5.513084e+004
3.230177e+003	5.496613e+004
3.232105e+003	5.512195e+004
3.234034e+003	5.473548e+004
3.235962e+003	5.454920e+004
3.237891e+003	5.498669e+004
3.239819e+003	5.480986e+004
3.241748e+003	5.490636e+004
3.243676e+003	5.518956e+004
3.245605e+003	5.485514e+004
3.247533e+003	5.483684e+004
3.249462e+003	5.485790e+004
3.251390e+003	5.509455e+004
3.253319e+003	5.493114e+004
3.255247e+003	5.481929e+004
3.257176e+003	5.485697e+004
3.259104e+003	5.470618e+004
3.261032e+003	5.473190e+004
3.262961e+003	5.483636e+004
3.264889e+003	5.458192e+004
3.266818e+003	5.449463e+004
3.268746e+003	5.472480e+004
3.270675e+003	5.493516e+004
3.272603e+003	5.466427e+004
3.274532e+003	5.442696e+004
3.276460e+003	5.475817e+004
3.278389e+003	5.471140e+004
3.280317e+003	5.480027e+004
3.282246e+003	5.456541e+004
3.284174e+003	5.461556e+004
3.286103e+003	5.461371e+004
3.288031e+003	5.469630e+004
3.289959e+003	5.457102e+004
3.291888e+003	5.443876e+004
3.293816e+003	5.454909e+004
3.295745e+003	5.474193e+004
3.297673e+003	5.452509e+004
3.299602e+003	5.453842e+004
3.301530e+003	5.464154e+004
3.303459e+003	5.455333e+004
3.305387e+003	5.443934e+004
3.307316e+003	5.441744e+004
3.309244e+003	5.416338e+004
3.311173e+003	5.440793e+004
3.313101e+003	5.463035e+004
3.315030e+003	5.428188e+004
3.316958e+003	5.414534e+004
3.318886e+003	5.427484e+004
3.320815e+003	5.457584e+004
3.322743e+003	5.451435e+004
3.324672e+003	5.422006e+004
3.326600e+003	5.431070e+004
3.328529e+003	5.393557e+004
3.330457e+003	5.439496e+004
3.332386e+003	5.472129e+004
3.334314e+003	5.426939e+004
3.336243e+003	5.399858e+004
3.338171e+003	5.410767e+004
3.340100e+003	5.403550e+004
3.342028e+003	5.411451e+004
3.343957e+003	5.442953e+004
3.345885e+003	5.438580e+004
3.347813e+003	5.414038e+004
3.349742e+003	5.409884e+004
3.351670e+003	5.417039e+004
3.353599e+003	5.450164e+004
3.355527e+003	5.453886e+004
3.357456e+003	5.440372e+004
3.359384e+003	5.446383e+004
3.361313e+003	5.445878e+004
3.363241e+003	5.433304e+004
3.365170e+003	5.430021e+004
3.367098e+003	5.455809e+004
3.369027e+003	5.455089e+004
3.370955e+003	5.437642e+004
3.372884e+003	5.460377e+004
3.374812e+003	5.452569e+004
3.376740e+003	5.460204e+004
3.378669e+003	5.420063e+004
3.380597e+003	5.412000e+004
3.382526e+003	5.405607e+004
3.384454e+003	5.421580e+004
3.386383e+003	5.435127e+004
3.388311e+003	5.445419e+004
3.390240e+003	5.454805e+004
3.392168e+003	5.444953e+004
3.394097e+003	5.460343e+004
3.396025e+003	5.474995e+004
3.397954e+003	5.418344e+004
3.399882e+003	5.424346e+004
