# Supplementary material for: Machine learning classification of mango maturity based on carotene content from Raman spectra
Source: PeerJ. 2025 Nov 18;13:e20288. doi: 10.7717/peerj.20288 (PMC12637035; doi:10.7717/peerj.20288)
Supplement: Supplemental Information 1 — Raman spectra from 29 mango samples, with measurements taken from the top, middle, and bottom parts of each mango. These data were used for Raman spectral processing, statistical analysis, and classification analysis. [file peerj-13-20288-s001.zip › Raw Data_Mango/M10/M10-B.CSV]

4.996945e+001	-2.040002e+002
5.189791e+001	2.669457e+002
5.382638e+001	5.067171e+002
5.575485e+001	5.911024e+002
5.768332e+001	6.342482e+002
5.961178e+001	6.702189e+002
6.154025e+001	6.859286e+002
6.346872e+001	6.702443e+002
6.539719e+001	6.543153e+002
6.732565e+001	6.471074e+002
6.925412e+001	6.251784e+002
7.118259e+001	5.985873e+002
7.311105e+001	5.922894e+002
7.503952e+001	6.022282e+002
7.696799e+001	5.786615e+002
7.889645e+001	5.669143e+002
8.082492e+001	5.749919e+002
8.275339e+001	5.576972e+002
8.468185e+001	5.254507e+002
8.661032e+001	5.030910e+002
8.853879e+001	4.795637e+002
9.046725e+001	4.529074e+002
9.239572e+001	4.640322e+002
9.432419e+001	4.583638e+002
9.625266e+001	4.490948e+002
9.818112e+001	4.461915e+002
1.001096e+002	4.536786e+002
1.020381e+002	4.593279e+002
1.039665e+002	4.417954e+002
1.058950e+002	4.116672e+002
1.078235e+002	3.847661e+002
1.097519e+002	3.763538e+002
1.116804e+002	3.789225e+002
1.136089e+002	3.608740e+002
1.155373e+002	3.547967e+002
1.174658e+002	3.609761e+002
1.193943e+002	3.182237e+002
1.213227e+002	3.358001e+002
1.232512e+002	3.345279e+002
1.251797e+002	3.306094e+002
1.271081e+002	3.385764e+002
1.290366e+002	2.936047e+002
1.309651e+002	2.694575e+002
1.328935e+002	2.579745e+002
1.348220e+002	2.592892e+002
1.367505e+002	2.712511e+002
1.386789e+002	2.629423e+002
1.406074e+002	2.668172e+002
1.425359e+002	2.742104e+002
1.444643e+002	2.726901e+002
1.463928e+002	2.565908e+002
1.483213e+002	2.747780e+002
1.502497e+002	2.994202e+002
1.521782e+002	3.036441e+002
1.541067e+002	2.890789e+002
1.560351e+002	2.868684e+002
1.579636e+002	2.971137e+002
1.598921e+002	2.640910e+002
1.618205e+002	2.381031e+002
1.637490e+002	2.450343e+002
1.656775e+002	2.417787e+002
1.676059e+002	2.505856e+002
1.695344e+002	2.417211e+002
1.714629e+002	2.269239e+002
1.733913e+002	2.228008e+002
1.753198e+002	2.307259e+002
1.772483e+002	2.272358e+002
1.791767e+002	2.271876e+002
1.811052e+002	2.416145e+002
1.830337e+002	2.706870e+002
1.849621e+002	2.913385e+002
1.868906e+002	2.849991e+002
1.888191e+002	2.528698e+002
1.907475e+002	2.293094e+002
1.926760e+002	2.360710e+002
1.946045e+002	1.979045e+002
1.965329e+002	2.145461e+002
1.984614e+002	2.211766e+002
2.003899e+002	2.155760e+002
2.023183e+002	2.233465e+002
2.042468e+002	2.188863e+002
2.061753e+002	2.156676e+002
2.081037e+002	2.224450e+002
2.100322e+002	2.278979e+002
2.119607e+002	2.163127e+002
2.138891e+002	2.128360e+002
2.158176e+002	2.279711e+002
2.177461e+002	2.367269e+002
2.196745e+002	2.355839e+002
2.216030e+002	2.360082e+002
2.235315e+002	2.317962e+002
2.254599e+002	2.295679e+002
2.273884e+002	2.407306e+002
2.293169e+002	2.574975e+002
2.312453e+002	2.572631e+002
2.331738e+002	2.129640e+002
2.351023e+002	2.346643e+002
2.370307e+002	2.209799e+002
2.389592e+002	1.761803e+002
2.408877e+002	1.835252e+002
2.428161e+002	2.124559e+002
2.447446e+002	2.145624e+002
2.466731e+002	2.074890e+002
2.486015e+002	2.141478e+002
2.505300e+002	2.450022e+002
2.524585e+002	2.507514e+002
2.543869e+002	2.479193e+002
2.563154e+002	2.479653e+002
2.582439e+002	2.476770e+002
2.601723e+002	2.391246e+002
2.621008e+002	2.452480e+002
2.640293e+002	2.653012e+002
2.659577e+002	2.768499e+002
2.678862e+002	2.740565e+002
2.698147e+002	2.660588e+002
2.717431e+002	2.692764e+002
2.736716e+002	2.923379e+002
2.756001e+002	2.810420e+002
2.775285e+002	2.488917e+002
2.794570e+002	2.355522e+002
2.813855e+002	2.168400e+002
2.833139e+002	2.088649e+002
2.852424e+002	2.084756e+002
2.871709e+002	2.203220e+002
2.890993e+002	2.452235e+002
2.910278e+002	2.619480e+002
2.929563e+002	2.520440e+002
2.948847e+002	2.532621e+002
2.968132e+002	2.645692e+002
2.987417e+002	2.734934e+002
3.006701e+002	2.812806e+002
3.025986e+002	2.617265e+002
3.045271e+002	2.756123e+002
3.064555e+002	3.145737e+002
3.083840e+002	3.394605e+002
3.103125e+002	3.057916e+002
3.122409e+002	3.042590e+002
3.141694e+002	3.266985e+002
3.160979e+002	3.361211e+002
3.180263e+002	3.234179e+002
3.199548e+002	3.244164e+002
3.218833e+002	3.386738e+002
3.238117e+002	3.582088e+002
3.257402e+002	3.716282e+002
3.276687e+002	3.670277e+002
3.295971e+002	3.370581e+002
3.315256e+002	2.934210e+002
3.334541e+002	3.030146e+002
3.353825e+002	3.184457e+002
3.373110e+002	3.383604e+002
3.392395e+002	3.753312e+002
3.411679e+002	3.349847e+002
3.430964e+002	3.291622e+002
3.450249e+002	3.315604e+002
3.469533e+002	3.291112e+002
3.488818e+002	3.253132e+002
3.508103e+002	3.413969e+002
3.527387e+002	4.025019e+002
3.546672e+002	3.869270e+002
3.565957e+002	3.546370e+002
3.585241e+002	3.639272e+002
3.604526e+002	3.781040e+002
3.623811e+002	3.667345e+002
3.643095e+002	3.821294e+002
3.662380e+002	4.171856e+002
3.681665e+002	4.369958e+002
3.700949e+002	4.090908e+002
3.720234e+002	4.111756e+002
3.739519e+002	4.023967e+002
3.758803e+002	4.068245e+002
3.778088e+002	4.069641e+002
3.797373e+002	3.768846e+002
3.816657e+002	3.529277e+002
3.835942e+002	3.228576e+002
3.855227e+002	3.204063e+002
3.874511e+002	3.462154e+002
3.893796e+002	3.752455e+002
3.913081e+002	3.670269e+002
3.932365e+002	3.530239e+002
3.951650e+002	3.579413e+002
3.970935e+002	3.679965e+002
3.990219e+002	3.760256e+002
4.009504e+002	3.871369e+002
4.028789e+002	3.941761e+002
4.048073e+002	3.831990e+002
4.067358e+002	3.882029e+002
4.086643e+002	4.036888e+002
4.105927e+002	4.102456e+002
4.125212e+002	4.157861e+002
4.144497e+002	4.696789e+002
4.163781e+002	4.775999e+002
4.183066e+002	4.800877e+002
4.202351e+002	4.885206e+002
4.221635e+002	4.418489e+002
4.240920e+002	4.352559e+002
4.260205e+002	4.388750e+002
4.279489e+002	4.382856e+002
4.298774e+002	4.324700e+002
4.318059e+002	4.298828e+002
4.337343e+002	4.398134e+002
4.356628e+002	4.409947e+002
4.375913e+002	4.276419e+002
4.395197e+002	4.298066e+002
4.414482e+002	4.483839e+002
4.433767e+002	4.327825e+002
4.453051e+002	4.334164e+002
4.472336e+002	4.235099e+002
4.491621e+002	4.196286e+002
4.510905e+002	4.205630e+002
4.530190e+002	4.173366e+002
4.549475e+002	4.320348e+002
4.568759e+002	4.132502e+002
4.588044e+002	4.038868e+002
4.607329e+002	3.997105e+002
4.626613e+002	4.013329e+002
4.645898e+002	4.333336e+002
4.665183e+002	4.676724e+002
4.684467e+002	4.823669e+002
4.703752e+002	4.835535e+002
4.723037e+002	4.871889e+002
4.742321e+002	4.996140e+002
4.761606e+002	4.916001e+002
4.780891e+002	4.667142e+002
4.800175e+002	4.669206e+002
4.819460e+002	4.825276e+002
4.838745e+002	4.889468e+002
4.858029e+002	4.729953e+002
4.877314e+002	4.846313e+002
4.896599e+002	4.795728e+002
4.915883e+002	4.708120e+002
4.935168e+002	4.606540e+002
4.954453e+002	4.466957e+002
4.973737e+002	4.312300e+002
4.993022e+002	4.116722e+002
5.012307e+002	3.948659e+002
5.031591e+002	3.822315e+002
5.050876e+002	3.807998e+002
5.070161e+002	3.951372e+002
5.089445e+002	4.051963e+002
5.108730e+002	4.014243e+002
5.128015e+002	4.143147e+002
5.147299e+002	4.347173e+002
5.166584e+002	4.457031e+002
5.185869e+002	4.419589e+002
5.205153e+002	4.435783e+002
5.224438e+002	4.658863e+002
5.243723e+002	4.769026e+002
5.263007e+002	4.805175e+002
5.282292e+002	4.872186e+002
5.301577e+002	4.851949e+002
5.320861e+002	4.829261e+002
5.340146e+002	4.752912e+002
5.359431e+002	4.742959e+002
5.378715e+002	4.892683e+002
5.398000e+002	5.090476e+002
5.417285e+002	4.836105e+002
5.436569e+002	4.495457e+002
5.455854e+002	4.756491e+002
5.475139e+002	4.991515e+002
5.494423e+002	4.898214e+002
5.513708e+002	4.706782e+002
5.532993e+002	4.403152e+002
5.552277e+002	4.364258e+002
5.571562e+002	4.232663e+002
5.590847e+002	4.122331e+002
5.610131e+002	4.185436e+002
5.629416e+002	4.364933e+002
5.648701e+002	4.254621e+002
5.667985e+002	3.921329e+002
5.687270e+002	3.934820e+002
5.706555e+002	4.137612e+002
5.725839e+002	4.226303e+002
5.745124e+002	4.184784e+002
5.764409e+002	4.352854e+002
5.783693e+002	4.262985e+002
5.802978e+002	4.048378e+002
5.822263e+002	3.944673e+002
5.841547e+002	4.047252e+002
5.860832e+002	4.182507e+002
5.880117e+002	4.194759e+002
5.899401e+002	4.143921e+002
5.918686e+002	4.158874e+002
5.937971e+002	4.260779e+002
5.957255e+002	4.307252e+002
5.976540e+002	4.064714e+002
5.995825e+002	4.098007e+002
6.015109e+002	4.256060e+002
6.034394e+002	4.491180e+002
6.053679e+002	4.727589e+002
6.072963e+002	4.821643e+002
6.092248e+002	4.588795e+002
6.111533e+002	4.326120e+002
6.130817e+002	4.291743e+002
6.150102e+002	4.093906e+002
6.169387e+002	3.639286e+002
6.188671e+002	3.249912e+002
6.207956e+002	3.465668e+002
6.227241e+002	3.517429e+002
6.246525e+002	3.598369e+002
6.265810e+002	3.864016e+002
6.285095e+002	4.078179e+002
6.304379e+002	4.066548e+002
6.323664e+002	4.112704e+002
6.342949e+002	4.025245e+002
6.362233e+002	4.235438e+002
6.381518e+002	3.967646e+002
6.400803e+002	3.481618e+002
6.420087e+002	3.309358e+002
6.439372e+002	3.405695e+002
6.458657e+002	3.617087e+002
6.477941e+002	3.710100e+002
6.497226e+002	3.715841e+002
6.516511e+002	3.686231e+002
6.535795e+002	3.817892e+002
6.555080e+002	4.296188e+002
6.574365e+002	4.045121e+002
6.593649e+002	3.950417e+002
6.612934e+002	3.876681e+002
6.632219e+002	3.860865e+002
6.651503e+002	3.812235e+002
6.670788e+002	3.556656e+002
6.690073e+002	3.631749e+002
6.709357e+002	3.353746e+002
6.728642e+002	3.397056e+002
6.747927e+002	3.537039e+002
6.767211e+002	3.563452e+002
6.786496e+002	3.572117e+002
6.805781e+002	3.695048e+002
6.825065e+002	3.652130e+002
6.844350e+002	3.718987e+002
6.863635e+002	3.870087e+002
6.882919e+002	3.947163e+002
6.902204e+002	3.723553e+002
6.921489e+002	3.025624e+002
6.940773e+002	3.142493e+002
6.960058e+002	2.478301e+002
6.979343e+002	2.489333e+002
6.998627e+002	2.907163e+002
7.017912e+002	3.000223e+002
7.037197e+002	3.140651e+002
7.056481e+002	2.961138e+002
7.075766e+002	2.604536e+002
7.095051e+002	2.414908e+002
7.114335e+002	2.566152e+002
7.133620e+002	2.812977e+002
7.152905e+002	2.713700e+002
7.172189e+002	2.533616e+002
7.191474e+002	2.748853e+002
7.210759e+002	2.739240e+002
7.230043e+002	2.840537e+002
7.249328e+002	3.192995e+002
7.268613e+002	3.553174e+002
7.287897e+002	3.618047e+002
7.307182e+002	3.462563e+002
7.326467e+002	3.284504e+002
7.345751e+002	3.184548e+002
7.365036e+002	3.074668e+002
7.384321e+002	2.933775e+002
7.403605e+002	2.941765e+002
7.422890e+002	3.173628e+002
7.442175e+002	3.269567e+002
7.461459e+002	3.282359e+002
7.480744e+002	3.393691e+002
7.500029e+002	3.548177e+002
7.519313e+002	3.497266e+002
7.538598e+002	3.160009e+002
7.557883e+002	3.130800e+002
7.577167e+002	2.794124e+002
7.596452e+002	2.464463e+002
7.615737e+002	2.262715e+002
7.635021e+002	2.244529e+002
7.654306e+002	2.471946e+002
7.673591e+002	2.342034e+002
7.692875e+002	2.259974e+002
7.712160e+002	2.382271e+002
7.731445e+002	2.601136e+002
7.750729e+002	2.761724e+002
7.770014e+002	2.751503e+002
7.789299e+002	2.543077e+002
7.808583e+002	2.667042e+002
7.827868e+002	2.832656e+002
7.847153e+002	2.591118e+002
7.866437e+002	2.428568e+002
7.885722e+002	2.403613e+002
7.905007e+002	1.932776e+002
7.924291e+002	1.717269e+002
7.943576e+002	2.010152e+002
7.962861e+002	2.080318e+002
7.982145e+002	2.238878e+002
8.001430e+002	2.558954e+002
8.020715e+002	2.671494e+002
8.039999e+002	2.252550e+002
8.059284e+002	2.737492e+002
8.078569e+002	2.750164e+002
8.097853e+002	2.705265e+002
8.117138e+002	2.647804e+002
8.136423e+002	2.431551e+002
8.155707e+002	2.034045e+002
8.174992e+002	1.797577e+002
8.194277e+002	1.874373e+002
8.213561e+002	2.251172e+002
8.232846e+002	2.401599e+002
8.252131e+002	2.469762e+002
8.271415e+002	2.334166e+002
8.290700e+002	1.902240e+002
8.309985e+002	2.407362e+002
8.329269e+002	2.618837e+002
8.348554e+002	2.277148e+002
8.367839e+002	1.800082e+002
8.387123e+002	1.679560e+002
8.406408e+002	1.928836e+002
8.425693e+002	2.157386e+002
8.444977e+002	2.409852e+002
8.464262e+002	2.470593e+002
8.483547e+002	2.484868e+002
8.502831e+002	2.308817e+002
8.522116e+002	1.922775e+002
8.541401e+002	1.770890e+002
8.560685e+002	2.209740e+002
8.579970e+002	1.755181e+002
8.599255e+002	1.956387e+002
8.618539e+002	1.823626e+002
8.637824e+002	2.095733e+002
8.657109e+002	2.520512e+002
8.676393e+002	2.563776e+002
8.695678e+002	2.290231e+002
8.714963e+002	2.041956e+002
8.734247e+002	2.158568e+002
8.753532e+002	1.819610e+002
8.772817e+002	1.782994e+002
8.792101e+002	2.114320e+002
8.811386e+002	2.439148e+002
8.830671e+002	2.582230e+002
8.849955e+002	2.743452e+002
8.869240e+002	2.524144e+002
8.888525e+002	2.593645e+002
8.907809e+002	2.482656e+002
8.927094e+002	2.369760e+002
8.946379e+002	2.370861e+002
8.965663e+002	2.174074e+002
8.984948e+002	1.821694e+002
9.004233e+002	1.810355e+002
9.023517e+002	1.355036e+002
9.042802e+002	1.274261e+002
9.062087e+002	1.673506e+002
9.081371e+002	1.996504e+002
9.100656e+002	1.837380e+002
9.119941e+002	1.816489e+002
9.139225e+002	2.184638e+002
9.158510e+002	2.109576e+002
9.177795e+002	1.897180e+002
9.197079e+002	1.893071e+002
9.216364e+002	1.905498e+002
9.235649e+002	1.566579e+002
9.254933e+002	1.171272e+002
9.274218e+002	1.887453e+002
9.293503e+002	1.830822e+002
9.312787e+002	1.812731e+002
9.332072e+002	1.711988e+002
9.351357e+002	1.518206e+002
9.370641e+002	1.449630e+002
9.389926e+002	1.616214e+002
9.409211e+002	1.786816e+002
9.428495e+002	1.883559e+002
9.447780e+002	2.076279e+002
9.467065e+002	2.138958e+002
9.486349e+002	2.129809e+002
9.505634e+002	2.291285e+002
9.524919e+002	2.642740e+002
9.544203e+002	2.679138e+002
9.563488e+002	2.937946e+002
9.582773e+002	2.880795e+002
9.602057e+002	2.643677e+002
9.621342e+002	3.195860e+002
9.640627e+002	3.887931e+002
9.659911e+002	3.638548e+002
9.679196e+002	3.181196e+002
9.698481e+002	3.196202e+002
9.717766e+002	3.282907e+002
9.737050e+002	2.999512e+002
9.756335e+002	2.642961e+002
9.775620e+002	2.442059e+002
9.794904e+002	2.361962e+002
9.814189e+002	2.328504e+002
9.833474e+002	2.593766e+002
9.852758e+002	3.053008e+002
9.872043e+002	2.906043e+002
9.891328e+002	2.657783e+002
9.910612e+002	2.630837e+002
9.929897e+002	2.728497e+002
9.949182e+002	2.979069e+002
9.968466e+002	3.604402e+002
9.987751e+002	3.462976e+002
1.000704e+003	4.159527e+002
1.002632e+003	5.262272e+002
1.004560e+003	5.374933e+002
1.006489e+003	5.297587e+002
1.008417e+003	5.289069e+002
1.010346e+003	4.664137e+002
1.012274e+003	3.730944e+002
1.014203e+003	3.649674e+002
1.016131e+003	3.480675e+002
1.018060e+003	2.926671e+002
1.019988e+003	2.592351e+002
1.021917e+003	2.619587e+002
1.023845e+003	2.688898e+002
1.025774e+003	2.635380e+002
1.027702e+003	2.819385e+002
1.029631e+003	2.236199e+002
1.031559e+003	2.336780e+002
1.033488e+003	2.369451e+002
1.035416e+003	2.611320e+002
1.037344e+003	2.840586e+002
1.039273e+003	2.657173e+002
1.041201e+003	2.184218e+002
1.043130e+003	2.047264e+002
1.045058e+003	2.020335e+002
1.046987e+003	1.800154e+002
1.048915e+003	2.054435e+002
1.050844e+003	2.550119e+002
1.052772e+003	2.693367e+002
1.054701e+003	2.590548e+002
1.056629e+003	2.710100e+002
1.058558e+003	2.264413e+002
1.060486e+003	2.553256e+002
1.062415e+003	2.333616e+002
1.064343e+003	2.582486e+002
1.066271e+003	2.425233e+002
1.068200e+003	2.148302e+002
1.070128e+003	2.221182e+002
1.072057e+003	2.257717e+002
1.073985e+003	1.959344e+002
1.075914e+003	1.696186e+002
1.077842e+003	2.021858e+002
1.079771e+003	2.380915e+002
1.081699e+003	2.408378e+002
1.083628e+003	2.295357e+002
1.085556e+003	2.118706e+002
1.087485e+003	1.786734e+002
1.089413e+003	1.622150e+002
1.091342e+003	1.684068e+002
1.093270e+003	1.784162e+002
1.095198e+003	1.998635e+002
1.097127e+003	2.665171e+002
1.099055e+003	2.575216e+002
1.100984e+003	2.083398e+002
1.102912e+003	2.325368e+002
1.104841e+003	2.519659e+002
1.106769e+003	2.065462e+002
1.108698e+003	2.174995e+002
1.110626e+003	2.593701e+002
1.112555e+003	2.804608e+002
1.114483e+003	2.835844e+002
1.116412e+003	2.918508e+002
1.118340e+003	3.145047e+002
1.120269e+003	3.406814e+002
1.122197e+003	3.600432e+002
1.124125e+003	3.691481e+002
1.126054e+003	3.572021e+002
1.127982e+003	4.079169e+002
1.129911e+003	3.749104e+002
1.131839e+003	3.883130e+002
1.133768e+003	4.763229e+002
1.135696e+003	5.080031e+002
1.137625e+003	5.073482e+002
1.139553e+003	5.134266e+002
1.141482e+003	5.067927e+002
1.143410e+003	5.441990e+002
1.145339e+003	5.905759e+002
1.147267e+003	6.794687e+002
1.149196e+003	8.246567e+002
1.151124e+003	9.822049e+002
1.153052e+003	1.130708e+003
1.154981e+003	1.350797e+003
1.156909e+003	1.500805e+003
1.158838e+003	1.502063e+003
1.160766e+003	1.299094e+003
1.162695e+003	1.048273e+003
1.164623e+003	8.343943e+002
1.166552e+003	6.830071e+002
1.168480e+003	5.775223e+002
1.170409e+003	4.930126e+002
1.172337e+003	4.781871e+002
1.174266e+003	5.154424e+002
1.176194e+003	4.810294e+002
1.178123e+003	4.303919e+002
1.180051e+003	4.587443e+002
1.181979e+003	4.927587e+002
1.183908e+003	5.208344e+002
1.185836e+003	5.623215e+002
1.187765e+003	5.491656e+002
1.189693e+003	5.237564e+002
1.191622e+003	5.337936e+002
1.193550e+003	5.252867e+002
1.195479e+003	5.039701e+002
1.197407e+003	4.680100e+002
1.199336e+003	4.205815e+002
1.201264e+003	3.984793e+002
1.203193e+003	4.188622e+002
1.205121e+003	4.352890e+002
1.207050e+003	4.212263e+002
1.208978e+003	4.405708e+002
1.210906e+003	4.385271e+002
1.212835e+003	4.978286e+002
1.214763e+003	4.652696e+002
1.216692e+003	4.156916e+002
1.218620e+003	3.929838e+002
1.220549e+003	3.590922e+002
1.222477e+003	3.255854e+002
1.224406e+003	3.434279e+002
1.226334e+003	3.714195e+002
1.228263e+003	3.560366e+002
1.230191e+003	3.453506e+002
1.232120e+003	3.573728e+002
1.234048e+003	3.725076e+002
1.235977e+003	3.788008e+002
1.237905e+003	3.583287e+002
1.239833e+003	2.915723e+002
1.241762e+003	2.224602e+002
1.243690e+003	2.872213e+002
1.245619e+003	2.613394e+002
1.247547e+003	3.002029e+002
1.249476e+003	3.222381e+002
1.251404e+003	3.078675e+002
1.253333e+003	3.402989e+002
1.255261e+003	3.706013e+002
1.257190e+003	3.260895e+002
1.259118e+003	2.856938e+002
1.261047e+003	2.429227e+002
1.262975e+003	2.566302e+002
1.264904e+003	3.146837e+002
1.266832e+003	3.383178e+002
1.268760e+003	3.352877e+002
1.270689e+003	3.234991e+002
1.272617e+003	3.426953e+002
1.274546e+003	3.676935e+002
1.276474e+003	3.493999e+002
1.278403e+003	3.341308e+002
1.280331e+003	3.392737e+002
1.282260e+003	3.587886e+002
1.284188e+003	3.197677e+002
1.286117e+003	2.988877e+002
1.288045e+003	3.001051e+002
1.289974e+003	3.164348e+002
1.291902e+003	3.542441e+002
1.293831e+003	3.939303e+002
1.295759e+003	3.822657e+002
1.297688e+003	3.137154e+002
1.299616e+003	3.086429e+002
1.301544e+003	3.343011e+002
1.303473e+003	3.549630e+002
1.305401e+003	3.564154e+002
1.307330e+003	4.011040e+002
1.309258e+003	3.761649e+002
1.311187e+003	3.309457e+002
1.313115e+003	3.316001e+002
1.315044e+003	3.249174e+002
1.316972e+003	3.301855e+002
1.318901e+003	3.790048e+002
1.320829e+003	3.895014e+002
1.322758e+003	3.605056e+002
1.324686e+003	3.585905e+002
1.326615e+003	3.374675e+002
1.328543e+003	3.095915e+002
1.330471e+003	3.182775e+002
1.332400e+003	3.247568e+002
1.334328e+003	2.922866e+002
1.336257e+003	2.916789e+002
1.338185e+003	2.958323e+002
1.340114e+003	3.277307e+002
1.342042e+003	3.601472e+002
1.343971e+003	3.608565e+002
1.345899e+003	3.422992e+002
1.347828e+003	3.120911e+002
1.349756e+003	3.121253e+002
1.351685e+003	3.215943e+002
1.353613e+003	2.962189e+002
1.355542e+003	2.745901e+002
1.357470e+003	3.208622e+002
1.359398e+003	3.387346e+002
1.361327e+003	3.214335e+002
1.363255e+003	3.447815e+002
1.365184e+003	3.532767e+002
1.367112e+003	3.471600e+002
1.369041e+003	3.230072e+002
1.370969e+003	3.170454e+002
1.372898e+003	3.122554e+002
1.374826e+003	3.110614e+002
1.376755e+003	3.601984e+002
1.378683e+003	3.281046e+002
1.380612e+003	3.600764e+002
1.382540e+003	3.981048e+002
1.384469e+003	4.257408e+002
1.386397e+003	4.293006e+002
1.388325e+003	4.123371e+002
1.390254e+003	4.021790e+002
1.392182e+003	4.315298e+002
1.394111e+003	4.500215e+002
1.396039e+003	4.053305e+002
1.397968e+003	3.736089e+002
1.399896e+003	4.174883e+002
1.401825e+003	3.944133e+002
1.403753e+003	3.208044e+002
1.405682e+003	3.540929e+002
1.407610e+003	3.362357e+002
1.409539e+003	3.046583e+002
1.411467e+003	3.303072e+002
1.413396e+003	3.588230e+002
1.415324e+003	3.451642e+002
1.417252e+003	3.315797e+002
1.419181e+003	3.442110e+002
1.421109e+003	3.329344e+002
1.423038e+003	3.048574e+002
1.424966e+003	2.892330e+002
1.426895e+003	3.482878e+002
1.428823e+003	3.912440e+002
1.430752e+003	3.487137e+002
1.432680e+003	3.207424e+002
1.434609e+003	3.373208e+002
1.436537e+003	3.465088e+002
1.438466e+003	3.543532e+002
1.440394e+003	3.846225e+002
1.442323e+003	3.901847e+002
1.444251e+003	4.262445e+002
1.446179e+003	4.368413e+002
1.448108e+003	4.111433e+002
1.450036e+003	3.921325e+002
1.451965e+003	4.010583e+002
1.453893e+003	4.370815e+002
1.455822e+003	4.194476e+002
1.457750e+003	4.210952e+002
1.459679e+003	4.369968e+002
1.461607e+003	4.334994e+002
1.463536e+003	4.642964e+002
1.465464e+003	5.121658e+002
1.467393e+003	4.869361e+002
1.469321e+003	3.682639e+002
1.471250e+003	3.867186e+002
1.473178e+003	4.092256e+002
1.475106e+003	4.507207e+002
1.477035e+003	5.164664e+002
1.478963e+003	5.111207e+002
1.480892e+003	4.945112e+002
1.482820e+003	5.052940e+002
1.484749e+003	4.940783e+002
1.486677e+003	4.768796e+002
1.488606e+003	5.269825e+002
1.490534e+003	5.579852e+002
1.492463e+003	5.480563e+002
1.494391e+003	6.591085e+002
1.496320e+003	6.456137e+002
1.498248e+003	6.380346e+002
1.500177e+003	6.501986e+002
1.502105e+003	6.774438e+002
1.504033e+003	7.053179e+002
1.505962e+003	7.603990e+002
1.507890e+003	8.666337e+002
1.509819e+003	9.882458e+002
1.511747e+003	1.102957e+003
1.513676e+003	1.269315e+003
1.515604e+003	1.452754e+003
1.517533e+003	1.569699e+003
1.519461e+003	1.729136e+003
1.521390e+003	1.844067e+003
1.523318e+003	1.899856e+003
1.525247e+003	1.906236e+003
1.527175e+003	1.768630e+003
1.529104e+003	1.569581e+003
1.531032e+003	1.351621e+003
1.532960e+003	1.121906e+003
1.534889e+003	9.233405e+002
1.536817e+003	7.656692e+002
1.538746e+003	6.209821e+002
1.540674e+003	5.504989e+002
1.542603e+003	5.306248e+002
1.544531e+003	5.364673e+002
1.546460e+003	5.649681e+002
1.548388e+003	5.721189e+002
1.550317e+003	5.482771e+002
1.552245e+003	5.550120e+002
1.554174e+003	5.481868e+002
1.556102e+003	5.046567e+002
1.558031e+003	4.770692e+002
1.559959e+003	4.973837e+002
1.561887e+003	5.318223e+002
1.563816e+003	5.356824e+002
1.565744e+003	5.000714e+002
1.567673e+003	4.954209e+002
1.569601e+003	5.139547e+002
1.571530e+003	5.291631e+002
1.573458e+003	4.808077e+002
1.575387e+003	5.325228e+002
1.577315e+003	4.858073e+002
1.579244e+003	4.846414e+002
1.581172e+003	4.964483e+002
1.583101e+003	4.952316e+002
1.585029e+003	5.070620e+002
1.586958e+003	5.378008e+002
1.588886e+003	5.499734e+002
1.590814e+003	5.376093e+002
1.592743e+003	5.693404e+002
1.594671e+003	5.858032e+002
1.596600e+003	5.665305e+002
1.598528e+003	5.897420e+002
1.600457e+003	6.081729e+002
1.602385e+003	5.683345e+002
1.604314e+003	5.938083e+002
1.606242e+003	6.597664e+002
1.608171e+003	5.858328e+002
1.610099e+003	5.427052e+002
1.612028e+003	5.652158e+002
1.613956e+003	5.657705e+002
1.615885e+003	5.445078e+002
1.617813e+003	5.007892e+002
1.619741e+003	4.229087e+002
1.621670e+003	4.106632e+002
1.623598e+003	4.432220e+002
1.625527e+003	4.434008e+002
1.627455e+003	4.507720e+002
1.629384e+003	4.695822e+002
1.631312e+003	4.596814e+002
1.633241e+003	4.681146e+002
1.635169e+003	4.687719e+002
1.637098e+003	4.076773e+002
1.639026e+003	3.751054e+002
1.640955e+003	3.514264e+002
1.642883e+003	3.648702e+002
1.644812e+003	4.065227e+002
1.646740e+003	3.951590e+002
1.648668e+003	3.850384e+002
1.650597e+003	4.278794e+002
1.652525e+003	4.205513e+002
1.654454e+003	3.847621e+002
1.656382e+003	4.222346e+002
1.658311e+003	4.376962e+002
1.660239e+003	4.119683e+002
1.662168e+003	3.964878e+002
1.664096e+003	4.199249e+002
1.666025e+003	4.186302e+002
1.667953e+003	4.324198e+002
1.669882e+003	3.991631e+002
1.671810e+003	3.529937e+002
1.673739e+003	3.540905e+002
1.675667e+003	3.820956e+002
1.677595e+003	3.972815e+002
1.679524e+003	3.821549e+002
1.681452e+003	3.495182e+002
1.683381e+003	3.665698e+002
1.685309e+003	3.956205e+002
1.687238e+003	3.936746e+002
1.689166e+003	4.387703e+002
1.691095e+003	3.975454e+002
1.693023e+003	3.448682e+002
1.694952e+003	3.417961e+002
1.696880e+003	3.050017e+002
1.698809e+003	3.378453e+002
1.700737e+003	3.900979e+002
1.702666e+003	3.777520e+002
1.704594e+003	3.430354e+002
1.706522e+003	2.917500e+002
1.708451e+003	2.143233e+002
1.710379e+003	1.812271e+002
1.712308e+003	2.256722e+002
1.714236e+003	2.855005e+002
1.716165e+003	3.330952e+002
1.718093e+003	3.470996e+002
1.720022e+003	3.176763e+002
1.721950e+003	3.521241e+002
1.723879e+003	2.830336e+002
1.725807e+003	2.622321e+002
1.727736e+003	3.467408e+002
1.729664e+003	3.603906e+002
1.731593e+003	3.192028e+002
1.733521e+003	2.991440e+002
1.735449e+003	3.102089e+002
1.737378e+003	3.006591e+002
1.739306e+003	2.522913e+002
1.741235e+003	2.415853e+002
1.743163e+003	3.042243e+002
1.745092e+003	3.696882e+002
1.747020e+003	3.872138e+002
1.748949e+003	3.562440e+002
1.750877e+003	2.809933e+002
1.752806e+003	2.600136e+002
1.754734e+003	2.968779e+002
1.756663e+003	2.889947e+002
1.758591e+003	3.123790e+002
1.760520e+003	3.067926e+002
1.762448e+003	2.466092e+002
1.764376e+003	2.668168e+002
1.766305e+003	3.125826e+002
1.768233e+003	2.791449e+002
1.770162e+003	1.978979e+002
1.772090e+003	2.091499e+002
1.774019e+003	2.509437e+002
1.775947e+003	2.461995e+002
1.777876e+003	2.685064e+002
1.779804e+003	2.739934e+002
1.781733e+003	2.288146e+002
1.783661e+003	2.084805e+002
1.785590e+003	2.092678e+002
1.787518e+003	2.056066e+002
1.789447e+003	2.181152e+002
1.791375e+003	1.971855e+002
1.793303e+003	1.758394e+002
1.795232e+003	2.073881e+002
1.797160e+003	2.320403e+002
1.799089e+003	2.169634e+002
1.801017e+003	2.434068e+002
1.802946e+003	1.644974e+002
1.804874e+003	2.405718e+002
1.806803e+003	2.486106e+002
1.808731e+003	1.900022e+002
1.810660e+003	1.938651e+002
1.812588e+003	1.665405e+002
1.814517e+003	1.461207e+002
1.816445e+003	1.402487e+002
1.818374e+003	1.305307e+002
1.820302e+003	1.329591e+002
1.822230e+003	1.615790e+002
1.824159e+003	1.989765e+002
1.826087e+003	2.214143e+002
1.828016e+003	2.080402e+002
1.829944e+003	1.784810e+002
1.831873e+003	1.791048e+002
1.833801e+003	1.661628e+002
1.835730e+003	1.676713e+002
1.837658e+003	1.284063e+002
1.839587e+003	2.026597e+002
1.841515e+003	1.934939e+002
1.843444e+003	2.218605e+002
1.845372e+003	2.429651e+002
1.847301e+003	2.087314e+002
1.849229e+003	1.664128e+002
1.851157e+003	2.159069e+002
1.853086e+003	3.036008e+002
1.855014e+003	2.798771e+002
1.856943e+003	2.121891e+002
1.858871e+003	1.610782e+002
1.860800e+003	1.244547e+002
1.862728e+003	1.424092e+002
1.864657e+003	1.720870e+002
1.866585e+003	1.981821e+002
1.868514e+003	1.712575e+002
1.870442e+003	1.584210e+002
1.872371e+003	1.842907e+002
1.874299e+003	1.686918e+002
1.876228e+003	1.650157e+002
1.878156e+003	1.868256e+002
1.880084e+003	2.197137e+002
1.882013e+003	2.397817e+002
1.883941e+003	1.850449e+002
1.885870e+003	1.461418e+002
1.887798e+003	1.725977e+002
1.889727e+003	1.670032e+002
1.891655e+003	1.880205e+002
1.893584e+003	1.207639e+002
1.895512e+003	1.174238e+002
1.897441e+003	1.663792e+002
1.899369e+003	2.032661e+002
1.901298e+003	2.236444e+002
1.903226e+003	1.962726e+002
1.905155e+003	1.306609e+002
1.907083e+003	9.714152e+001
1.909011e+003	1.054942e+002
1.910940e+003	1.458020e+002
1.912868e+003	2.127660e+002
1.914797e+003	1.744162e+002
1.916725e+003	1.181825e+002
1.918654e+003	1.223335e+002
1.920582e+003	9.851523e+001
1.922511e+003	1.009292e+002
1.924439e+003	1.640050e+002
1.926368e+003	1.605106e+002
1.928296e+003	1.162044e+002
1.930225e+003	1.187350e+002
1.932153e+003	1.154960e+002
1.934082e+003	1.013117e+002
1.936010e+003	7.449452e+001
1.937938e+003	6.456090e+001
1.939867e+003	1.384771e+002
1.941795e+003	1.924033e+002
1.943724e+003	1.943947e+002
1.945652e+003	2.284106e+002
1.947581e+003	2.408342e+002
1.949509e+003	1.574258e+002
1.951438e+003	1.549719e+002
1.953366e+003	1.871022e+002
1.955295e+003	1.916726e+002
1.957223e+003	1.998287e+002
1.959152e+003	2.092550e+002
1.961080e+003	1.646078e+002
1.963009e+003	1.415513e+002
1.964937e+003	1.540921e+002
1.966865e+003	2.050019e+002
1.968794e+003	2.219829e+002
1.970722e+003	2.518457e+002
1.972651e+003	1.778009e+002
1.974579e+003	1.111056e+002
1.976508e+003	1.289761e+002
1.978436e+003	1.760076e+002
1.980365e+003	2.101306e+002
1.982293e+003	2.066463e+002
1.984222e+003	1.763966e+002
1.986150e+003	1.695701e+002
1.988079e+003	1.885207e+002
1.990007e+003	1.863101e+002
1.991936e+003	1.845644e+002
1.993864e+003	2.107850e+002
1.995792e+003	2.313085e+002
1.997721e+003	2.176376e+002
1.999649e+003	1.932744e+002
2.001578e+003	1.770563e+002
2.003506e+003	1.441129e+002
2.005435e+003	1.131239e+002
2.007363e+003	1.493563e+002
2.009292e+003	2.271734e+002
2.011220e+003	1.553344e+002
2.013149e+003	1.107013e+002
2.015077e+003	1.324907e+002
2.017006e+003	1.589963e+002
2.018934e+003	1.591738e+002
2.020863e+003	1.314731e+002
2.022791e+003	1.108284e+002
2.024719e+003	1.509342e+002
2.026648e+003	1.022201e+002
2.028576e+003	1.996655e+002
2.030505e+003	1.832775e+002
2.032433e+003	1.812856e+002
2.034362e+003	2.247228e+002
2.036290e+003	2.386481e+002
2.038219e+003	2.610786e+002
2.040147e+003	1.965248e+002
2.042076e+003	1.602862e+002
2.044004e+003	2.077585e+002
2.045933e+003	2.459205e+002
2.047861e+003	2.386959e+002
2.049790e+003	2.465502e+002
2.051718e+003	2.356871e+002
2.053646e+003	2.207424e+002
2.055575e+003	2.396875e+002
2.057503e+003	2.215200e+002
2.059432e+003	2.249873e+002
2.061360e+003	2.319138e+002
2.063289e+003	2.052935e+002
2.065217e+003	1.845710e+002
2.067146e+003	1.775036e+002
2.069074e+003	1.992934e+002
2.071003e+003	2.181859e+002
2.072931e+003	2.092892e+002
2.074860e+003	2.292822e+002
2.076788e+003	2.335126e+002
2.078717e+003	2.161858e+002
2.080645e+003	2.036329e+002
2.082573e+003	2.637042e+002
2.084502e+003	2.771768e+002
2.086430e+003	2.320934e+002
2.088359e+003	2.125347e+002
2.090287e+003	2.279035e+002
2.092216e+003	2.650497e+002
2.094144e+003	2.880844e+002
2.096073e+003	2.716802e+002
2.098001e+003	2.567591e+002
2.099930e+003	2.428424e+002
2.101858e+003	2.212658e+002
2.103787e+003	2.285537e+002
2.105715e+003	2.239325e+002
2.107644e+003	2.653124e+002
2.109572e+003	3.056266e+002
2.111500e+003	2.803359e+002
2.113429e+003	2.865685e+002
2.115357e+003	2.425616e+002
2.117286e+003	2.030273e+002
2.119214e+003	2.344923e+002
2.121143e+003	2.641446e+002
2.123071e+003	2.511423e+002
2.125000e+003	2.408199e+002
2.126928e+003	2.384077e+002
2.128857e+003	2.375950e+002
2.130785e+003	2.337783e+002
2.132714e+003	2.586852e+002
2.134642e+003	2.753753e+002
2.136571e+003	2.925873e+002
2.138499e+003	2.497723e+002
2.140427e+003	2.591372e+002
2.142356e+003	2.383389e+002
2.144284e+003	2.420948e+002
2.146213e+003	2.588099e+002
2.148141e+003	2.930867e+002
2.150070e+003	3.291117e+002
2.151998e+003	3.826508e+002
2.153927e+003	3.686312e+002
2.155855e+003	3.141338e+002
2.157784e+003	3.307186e+002
2.159712e+003	3.597235e+002
2.161641e+003	3.987722e+002
2.163569e+003	3.927841e+002
2.165498e+003	3.172521e+002
2.167426e+003	3.060598e+002
2.169354e+003	3.233704e+002
2.171283e+003	3.315155e+002
2.173211e+003	3.700383e+002
2.175140e+003	3.928651e+002
2.177068e+003	3.783631e+002
2.178997e+003	3.798299e+002
2.180925e+003	3.963730e+002
2.182854e+003	3.327852e+002
2.184782e+003	3.824766e+002
2.186711e+003	4.029266e+002
2.188639e+003	3.505343e+002
2.190568e+003	3.005971e+002
2.192496e+003	3.543779e+002
2.194425e+003	3.763178e+002
2.196353e+003	3.797908e+002
2.198281e+003	3.860338e+002
2.200210e+003	3.850012e+002
2.202138e+003	3.866696e+002
2.204067e+003	3.420011e+002
2.205995e+003	3.268625e+002
2.207924e+003	3.435414e+002
2.209852e+003	3.039214e+002
2.211781e+003	3.024143e+002
2.213709e+003	3.377534e+002
2.215638e+003	3.351429e+002
2.217566e+003	3.179938e+002
2.219495e+003	2.947938e+002
2.221423e+003	3.166099e+002
2.223352e+003	2.860609e+002
2.225280e+003	2.980444e+002
2.227208e+003	3.164112e+002
2.229137e+003	3.151874e+002
2.231065e+003	3.286789e+002
2.232994e+003	3.517956e+002
2.234922e+003	3.969494e+002
2.236851e+003	4.055757e+002
2.238779e+003	4.111756e+002
2.240708e+003	4.159410e+002
2.242636e+003	3.922571e+002
2.244565e+003	3.557577e+002
2.246493e+003	3.216933e+002
2.248422e+003	3.389269e+002
2.250350e+003	3.817419e+002
2.252279e+003	3.968166e+002
2.254207e+003	4.368533e+002
2.256135e+003	4.740951e+002
2.258064e+003	4.445331e+002
2.259992e+003	4.321379e+002
2.261921e+003	4.448871e+002
2.263849e+003	4.135228e+002
2.265778e+003	4.164397e+002
2.267706e+003	4.604119e+002
2.269635e+003	4.482885e+002
2.271563e+003	4.477252e+002
2.273492e+003	4.376955e+002
2.275420e+003	4.166468e+002
2.277349e+003	4.113251e+002
2.279277e+003	4.106043e+002
2.281206e+003	4.372469e+002
2.283134e+003	4.676210e+002
2.285063e+003	4.912518e+002
2.286991e+003	4.904107e+002
2.288919e+003	4.691685e+002
2.290848e+003	4.817263e+002
2.292776e+003	4.989666e+002
2.294705e+003	5.240005e+002
2.296633e+003	5.060907e+002
2.298562e+003	4.837365e+002
2.300490e+003	4.790387e+002
2.302419e+003	4.635363e+002
2.304347e+003	4.828466e+002
2.306276e+003	4.976712e+002
2.308204e+003	4.864285e+002
2.310133e+003	4.672284e+002
2.312061e+003	4.742404e+002
2.313990e+003	4.731868e+002
2.315918e+003	4.885718e+002
2.317846e+003	4.700160e+002
2.319775e+003	4.317916e+002
2.321703e+003	4.086948e+002
2.323632e+003	4.310661e+002
2.325560e+003	4.697824e+002
2.327489e+003	4.536595e+002
2.329417e+003	4.262624e+002
2.331346e+003	4.203689e+002
2.333274e+003	4.157437e+002
2.335203e+003	5.013967e+002
2.337131e+003	4.553818e+002
2.339060e+003	4.389233e+002
2.340988e+003	4.610268e+002
2.342917e+003	4.241199e+002
2.344845e+003	4.184805e+002
2.346773e+003	4.968140e+002
2.348702e+003	5.387373e+002
2.350630e+003	4.661569e+002
2.352559e+003	4.229863e+002
2.354487e+003	4.452881e+002
2.356416e+003	4.304713e+002
2.358344e+003	3.983844e+002
2.360273e+003	4.247368e+002
2.362201e+003	4.454561e+002
2.364130e+003	4.199671e+002
2.366058e+003	5.131353e+002
2.367987e+003	5.296273e+002
2.369915e+003	5.336973e+002
2.371844e+003	5.716763e+002
2.373772e+003	5.658880e+002
2.375700e+003	4.894882e+002
2.377629e+003	5.074946e+002
2.379557e+003	4.871021e+002
2.381486e+003	4.517910e+002
2.383414e+003	4.160124e+002
2.385343e+003	4.041663e+002
2.387271e+003	4.569555e+002
2.389200e+003	4.582069e+002
2.391128e+003	4.687607e+002
2.393057e+003	4.860902e+002
2.394985e+003	4.477032e+002
2.396914e+003	4.195298e+002
2.398842e+003	4.133586e+002
2.400771e+003	4.326546e+002
2.402699e+003	4.681137e+002
2.404627e+003	4.727988e+002
2.406556e+003	4.732904e+002
2.408484e+003	4.124220e+002
2.410413e+003	3.759707e+002
2.412341e+003	3.823914e+002
2.414270e+003	4.303145e+002
2.416198e+003	5.051906e+002
2.418127e+003	4.725274e+002
2.420055e+003	4.427238e+002
2.421984e+003	4.094030e+002
2.423912e+003	3.933783e+002
2.425841e+003	4.140338e+002
2.427769e+003	4.380725e+002
2.429698e+003	4.519173e+002
2.431626e+003	4.448101e+002
2.433554e+003	4.258055e+002
2.435483e+003	4.115341e+002
2.437411e+003	4.550125e+002
2.439340e+003	4.627532e+002
2.441268e+003	4.602721e+002
2.443197e+003	4.237915e+002
2.445125e+003	4.081012e+002
2.447054e+003	4.519008e+002
2.448982e+003	4.323069e+002
2.450911e+003	3.652795e+002
2.452839e+003	4.006153e+002
2.454768e+003	4.306662e+002
2.456696e+003	4.839502e+002
2.458625e+003	5.125368e+002
2.460553e+003	4.865179e+002
2.462481e+003	4.842353e+002
2.464410e+003	4.980038e+002
2.466338e+003	5.009276e+002
2.468267e+003	4.597598e+002
2.470195e+003	4.354565e+002
2.472124e+003	4.361135e+002
2.474052e+003	4.533512e+002
2.475981e+003	4.826578e+002
2.477909e+003	5.168088e+002
2.479838e+003	4.975653e+002
2.481766e+003	4.183447e+002
2.483695e+003	3.772756e+002
2.485623e+003	3.678236e+002
2.487552e+003	4.067401e+002
2.489480e+003	4.104100e+002
2.491408e+003	4.454449e+002
2.493337e+003	5.059226e+002
2.495265e+003	4.620592e+002
2.497194e+003	4.379782e+002
2.499122e+003	4.584345e+002
2.501051e+003	4.464675e+002
2.502979e+003	4.649380e+002
2.504908e+003	4.534314e+002
2.506836e+003	4.140410e+002
2.508765e+003	4.011927e+002
2.510693e+003	4.177006e+002
2.512622e+003	3.978419e+002
2.514550e+003	3.998083e+002
2.516479e+003	4.213052e+002
2.518407e+003	4.335686e+002
2.520335e+003	4.142965e+002
2.522264e+003	3.973555e+002
2.524192e+003	4.357261e+002
2.526121e+003	4.237144e+002
2.528049e+003	4.262393e+002
2.529978e+003	4.695995e+002
2.531906e+003	4.384182e+002
2.533835e+003	4.212552e+002
2.535763e+003	4.542494e+002
2.537692e+003	4.471863e+002
2.539620e+003	3.851739e+002
2.541549e+003	3.895426e+002
2.543477e+003	4.210043e+002
2.545406e+003	3.999746e+002
2.547334e+003	3.945435e+002
2.549262e+003	3.872148e+002
2.551191e+003	3.511994e+002
2.553119e+003	3.361851e+002
2.555048e+003	3.611190e+002
2.556976e+003	3.749651e+002
2.558905e+003	3.950223e+002
2.560833e+003	4.094371e+002
2.562762e+003	3.616617e+002
2.564690e+003	3.673632e+002
2.566619e+003	4.110943e+002
2.568547e+003	3.646987e+002
2.570476e+003	3.748741e+002
2.572404e+003	3.973958e+002
2.574333e+003	3.571391e+002
2.576261e+003	3.297875e+002
2.578189e+003	3.483467e+002
2.580118e+003	4.049591e+002
2.582046e+003	4.322402e+002
2.583975e+003	4.580648e+002
2.585903e+003	4.491635e+002
2.587832e+003	4.994410e+002
2.589760e+003	4.672899e+002
2.591689e+003	3.968672e+002
2.593617e+003	3.948349e+002
2.595546e+003	4.325265e+002
2.597474e+003	4.089887e+002
2.599403e+003	4.172250e+002
2.601331e+003	4.163777e+002
2.603260e+003	3.934586e+002
2.605188e+003	4.128536e+002
2.607116e+003	3.809786e+002
2.609045e+003	4.189297e+002
2.610973e+003	4.376802e+002
2.612902e+003	3.972828e+002
2.614830e+003	3.967081e+002
2.616759e+003	4.337545e+002
2.618687e+003	3.996974e+002
2.620616e+003	4.057015e+002
2.622544e+003	4.355245e+002
2.624473e+003	3.893659e+002
2.626401e+003	3.841454e+002
2.628330e+003	4.294267e+002
2.630258e+003	4.145593e+002
2.632187e+003	3.781188e+002
2.634115e+003	3.581006e+002
2.636043e+003	3.619218e+002
2.637972e+003	3.576823e+002
2.639900e+003	4.074117e+002
2.641829e+003	4.249297e+002
2.643757e+003	4.028223e+002
2.645686e+003	3.918885e+002
2.647614e+003	3.560223e+002
2.649543e+003	3.515771e+002
2.651471e+003	3.996577e+002
2.653400e+003	3.814675e+002
2.655328e+003	3.715120e+002
2.657257e+003	4.253308e+002
2.659185e+003	3.984436e+002
2.661114e+003	4.628880e+002
2.663042e+003	3.464925e+002
2.664970e+003	3.576783e+002
2.666899e+003	4.182839e+002
2.668827e+003	4.270203e+002
2.670756e+003	4.159291e+002
2.672684e+003	3.927480e+002
2.674613e+003	4.044818e+002
2.676541e+003	4.180630e+002
2.678470e+003	4.434377e+002
2.680398e+003	4.203479e+002
2.682327e+003	4.488709e+002
2.684255e+003	4.727619e+002
2.686184e+003	4.316469e+002
2.688112e+003	3.528918e+002
2.690041e+003	3.800729e+002
2.691969e+003	3.839218e+002
2.693897e+003	4.175057e+002
2.695826e+003	3.984832e+002
2.697754e+003	3.782015e+002
2.699683e+003	3.710560e+002
2.701611e+003	3.729293e+002
2.703540e+003	3.910684e+002
2.705468e+003	4.059573e+002
2.707397e+003	4.234878e+002
2.709325e+003	3.514738e+002
2.711254e+003	3.807062e+002
2.713182e+003	4.202495e+002
2.715111e+003	3.660396e+002
2.717039e+003	2.892482e+002
2.718968e+003	2.950974e+002
2.720896e+003	3.259977e+002
2.722824e+003	3.375034e+002
2.724753e+003	3.575824e+002
2.726681e+003	3.486541e+002
2.728610e+003	3.356256e+002
2.730538e+003	3.647959e+002
2.732467e+003	3.487094e+002
2.734395e+003	2.967879e+002
2.736324e+003	3.003899e+002
2.738252e+003	3.538914e+002
2.740181e+003	3.212887e+002
2.742109e+003	3.021035e+002
2.744038e+003	2.817767e+002
2.745966e+003	2.382675e+002
2.747895e+003	2.374698e+002
2.749823e+003	2.405145e+002
2.751751e+003	2.608757e+002
2.753680e+003	2.197908e+002
2.755608e+003	2.462277e+002
2.757537e+003	2.297134e+002
2.759465e+003	2.559676e+002
2.761394e+003	2.941099e+002
2.763322e+003	2.953648e+002
2.765251e+003	2.608911e+002
2.767179e+003	2.292345e+002
2.769108e+003	2.337070e+002
2.771036e+003	2.658395e+002
2.772965e+003	3.015980e+002
2.774893e+003	3.198436e+002
2.776822e+003	2.912646e+002
2.778750e+003	2.348846e+002
2.780678e+003	2.762189e+002
2.782607e+003	2.204975e+002
2.784535e+003	1.851960e+002
2.786464e+003	1.511697e+002
2.788392e+003	2.158157e+002
2.790321e+003	2.248690e+002
2.792249e+003	2.725919e+002
2.794178e+003	3.459018e+002
2.796106e+003	2.800371e+002
2.798035e+003	2.256976e+002
2.799963e+003	2.291008e+002
2.801892e+003	2.889196e+002
2.803820e+003	2.043245e+002
2.805749e+003	2.371144e+002
2.807677e+003	2.335559e+002
2.809605e+003	2.429081e+002
2.811534e+003	2.505073e+002
2.813462e+003	2.473317e+002
2.815391e+003	2.346165e+002
2.817319e+003	2.356209e+002
2.819248e+003	2.796510e+002
2.821176e+003	2.678133e+002
2.823105e+003	2.501212e+002
2.825033e+003	2.069267e+002
2.826962e+003	1.720395e+002
2.828890e+003	1.867099e+002
2.830819e+003	2.138833e+002
2.832747e+003	2.450042e+002
2.834676e+003	2.466244e+002
2.836604e+003	2.317029e+002
2.838532e+003	2.433562e+002
2.840461e+003	2.575246e+002
2.842389e+003	2.924042e+002
2.844318e+003	3.252816e+002
2.846246e+003	3.249514e+002
2.848175e+003	2.989146e+002
2.850103e+003	3.662463e+002
2.852032e+003	3.204214e+002
2.853960e+003	3.168896e+002
2.855889e+003	3.388517e+002
2.857817e+003	3.649426e+002
2.859746e+003	3.131005e+002
2.861674e+003	2.632454e+002
2.863603e+003	2.901928e+002
2.865531e+003	3.061490e+002
2.867459e+003	3.140894e+002
2.869388e+003	2.660181e+002
2.871316e+003	2.687372e+002
2.873245e+003	2.650502e+002
2.875173e+003	2.679570e+002
2.877102e+003	2.477718e+002
2.879030e+003	2.264718e+002
2.880959e+003	2.677001e+002
2.882887e+003	2.762015e+002
2.884816e+003	3.040679e+002
2.886744e+003	3.020417e+002
2.888673e+003	2.145934e+002
2.890601e+003	2.529802e+002
2.892530e+003	3.041790e+002
2.894458e+003	2.661573e+002
2.896386e+003	3.235774e+002
2.898315e+003	2.789697e+002
2.900243e+003	2.983347e+002
2.902172e+003	2.988087e+002
2.904100e+003	3.428190e+002
2.906029e+003	3.336350e+002
2.907957e+003	3.025219e+002
2.909886e+003	3.040570e+002
2.911814e+003	3.110203e+002
2.913743e+003	2.659513e+002
2.915671e+003	2.634523e+002
2.917600e+003	2.526899e+002
2.919528e+003	2.848436e+002
2.921457e+003	2.439411e+002
2.923385e+003	2.531122e+002
2.925313e+003	2.949508e+002
2.927242e+003	2.572498e+002
2.929170e+003	2.346623e+002
2.931099e+003	1.905765e+002
2.933027e+003	1.693638e+002
2.934956e+003	2.519983e+002
2.936884e+003	2.079177e+002
2.938813e+003	1.932423e+002
2.940741e+003	2.223288e+002
2.942670e+003	1.570362e+002
2.944598e+003	1.427548e+002
2.946527e+003	8.707201e+001
2.948455e+003	1.149726e+002
2.950384e+003	1.445721e+002
2.952312e+003	1.221994e+002
2.954240e+003	9.420189e+001
2.956169e+003	6.856430e+001
2.958097e+003	5.125452e+001
2.960026e+003	2.041795e+001
2.961954e+003	5.124556e+001
2.963883e+003	4.934687e+001
2.965811e+003	4.776308e+001
2.967740e+003	7.659223e+000
2.969668e+003	-5.278967e+001
2.971597e+003	-1.445358e+001
2.973525e+003	1.932346e+001
2.975454e+003	-2.790495e+001
2.977382e+003	-7.591349e+001
2.979311e+003	-7.069461e+001
2.981239e+003	-7.325325e+001
2.983167e+003	-5.924780e+001
2.985096e+003	-6.856111e+001
2.987024e+003	-4.389498e+001
2.988953e+003	-8.319679e+001
2.990881e+003	-2.446957e+001
2.992810e+003	-6.348949e+001
2.994738e+003	-6.226247e+001
2.996667e+003	-1.155256e+002
2.998595e+003	-1.648151e+002
3.000524e+003	-1.578790e+002
3.002452e+003	-7.596567e+001
3.004381e+003	-3.898029e+001
3.006309e+003	-3.655696e+001
3.008238e+003	-3.763868e+001
3.010166e+003	-1.260146e+001
3.012094e+003	-7.596191e+001
3.014023e+003	-5.480020e+001
3.015951e+003	-6.323748e+001
3.017880e+003	-9.620646e+001
3.019808e+003	-1.392561e+002
3.021737e+003	-1.318288e+002
3.023665e+003	-1.165800e+002
3.025594e+003	-1.187367e+002
3.027522e+003	-1.402087e+002
3.029451e+003	-1.363021e+002
3.031379e+003	-9.490902e+001
3.033308e+003	-7.743866e+001
3.035236e+003	-5.692724e+001
3.037165e+003	-9.335734e+001
3.039093e+003	-8.722540e+001
3.041021e+003	-7.919287e+001
3.042950e+003	-1.090363e+002
3.044878e+003	-1.353033e+002
3.046807e+003	-1.222089e+002
3.048735e+003	-1.140287e+002
3.050664e+003	-1.130067e+002
3.052592e+003	-5.074105e+001
3.054521e+003	-9.360886e+001
3.056449e+003	-1.161076e+002
3.058378e+003	-1.077308e+002
3.060306e+003	-1.024236e+002
3.062235e+003	-6.205928e+001
3.064163e+003	-5.678352e+001
3.066092e+003	-8.242785e+001
3.068020e+003	-8.025818e+001
3.069948e+003	-6.415696e+001
3.071877e+003	-6.778680e+001
3.073805e+003	-5.923284e+001
3.075734e+003	-7.687173e+001
3.077662e+003	-1.355855e+002
3.079591e+003	-1.633690e+002
3.081519e+003	-8.133415e+001
3.083448e+003	-8.514470e+001
3.085376e+003	-8.131892e+000
3.087305e+003	1.886957e+001
3.089233e+003	-2.245620e+001
3.091162e+003	-7.453210e+001
3.093090e+003	-6.104372e+001
3.095019e+003	-3.000932e+001
3.096947e+003	-5.790867e+000
3.098875e+003	8.400913e+000
3.100804e+003	2.238681e+001
3.102732e+003	2.604574e+001
3.104661e+003	-1.528636e+001
3.106589e+003	4.731513e+001
3.108518e+003	5.664108e+001
3.110446e+003	-7.496533e-001
3.112375e+003	1.700873e+001
3.114303e+003	8.133920e+001
3.116232e+003	1.016286e+002
3.118160e+003	1.632347e+002
3.120089e+003	1.447390e+002
3.122017e+003	1.516687e+002
3.123946e+003	1.042225e+002
3.125874e+003	9.287181e+001
3.127802e+003	1.256244e+002
3.129731e+003	1.410638e+002
3.131659e+003	1.769994e+002
3.133588e+003	2.050178e+002
3.135516e+003	2.631208e+002
3.137445e+003	2.593111e+002
3.139373e+003	2.229831e+002
3.141302e+003	2.947589e+002
3.143230e+003	2.282226e+002
3.145159e+003	2.789287e+002
3.147087e+003	4.069692e+002
3.149016e+003	3.540867e+002
3.150944e+003	3.979508e+002
3.152873e+003	4.647658e+002
3.154801e+003	4.831450e+002
3.156729e+003	4.921318e+002
3.158658e+003	4.815170e+002
3.160586e+003	4.899345e+002
3.162515e+003	5.155505e+002
3.164443e+003	4.925805e+002
3.166372e+003	5.187428e+002
3.168300e+003	5.555276e+002
3.170229e+003	5.939449e+002
3.172157e+003	5.969502e+002
3.174086e+003	5.556946e+002
3.176014e+003	5.921437e+002
3.177943e+003	6.394548e+002
3.179871e+003	6.664612e+002
3.181800e+003	7.658616e+002
3.183728e+003	7.763907e+002
3.185656e+003	8.185229e+002
3.187585e+003	8.951390e+002
3.189513e+003	9.234816e+002
3.191442e+003	8.827686e+002
3.193370e+003	9.266541e+002
3.195299e+003	9.262332e+002
3.197227e+003	9.818323e+002
3.199156e+003	9.674705e+002
3.201084e+003	1.047491e+003
3.203013e+003	1.145708e+003
3.204941e+003	1.194014e+003
3.206870e+003	1.207368e+003
3.208798e+003	1.220527e+003
3.210727e+003	1.245817e+003
3.212655e+003	1.240177e+003
3.214583e+003	1.303926e+003
3.216512e+003	1.389867e+003
3.218440e+003	1.455181e+003
3.220369e+003	1.520881e+003
3.222297e+003	1.570459e+003
3.224226e+003	1.611676e+003
3.226154e+003	1.625643e+003
3.228083e+003	1.683869e+003
3.230011e+003	1.749272e+003
3.231940e+003	1.738830e+003
3.233868e+003	1.870018e+003
3.235797e+003	1.887403e+003
3.237725e+003	1.976676e+003
3.239654e+003	2.083173e+003
3.241582e+003	2.120548e+003
3.243510e+003	2.109431e+003
3.245439e+003	2.191946e+003
3.247367e+003	2.247773e+003
3.249296e+003	2.399606e+003
3.251224e+003	2.467731e+003
3.253153e+003	2.434125e+003
3.255081e+003	2.519545e+003
3.257010e+003	2.592853e+003
3.258938e+003	2.669267e+003
3.260867e+003	2.736110e+003
3.262795e+003	2.795137e+003
3.264724e+003	2.876244e+003
3.266652e+003	2.934245e+003
3.268581e+003	2.999454e+003
3.270509e+003	3.063562e+003
3.272438e+003	3.179381e+003
3.274366e+003	3.241654e+003
3.276294e+003	3.294020e+003
3.278223e+003	3.437387e+003
3.280151e+003	3.504839e+003
3.282080e+003	3.559931e+003
3.284008e+003	3.621723e+003
3.285937e+003	3.684681e+003
3.287865e+003	3.752005e+003
3.289794e+003	3.813740e+003
3.291722e+003	3.882531e+003
3.293651e+003	4.008543e+003
3.295579e+003	4.165690e+003
3.297508e+003	4.215509e+003
3.299436e+003	4.279046e+003
3.301365e+003	4.347082e+003
3.303293e+003	4.501044e+003
3.305221e+003	4.636026e+003
3.307150e+003	4.734656e+003
3.309078e+003	4.844403e+003
3.311007e+003	4.941531e+003
3.312935e+003	5.052212e+003
3.314864e+003	5.121514e+003
3.316792e+003	5.262754e+003
3.318721e+003	5.409477e+003
3.320649e+003	5.502802e+003
3.322578e+003	5.585599e+003
3.324506e+003	5.769634e+003
3.326435e+003	5.835001e+003
3.328363e+003	5.915129e+003
3.330292e+003	6.094731e+003
3.332220e+003	6.191663e+003
3.334148e+003	6.348079e+003
3.336077e+003	6.393297e+003
3.338005e+003	6.531247e+003
3.339934e+003	6.670595e+003
3.341862e+003	6.801130e+003
3.343791e+003	6.983512e+003
3.345719e+003	7.105647e+003
3.347648e+003	7.210493e+003
3.349576e+003	7.304483e+003
3.351505e+003	7.436135e+003
3.353433e+003	7.610159e+003
3.355362e+003	7.739187e+003
3.357290e+003	7.885412e+003
3.359219e+003	8.093665e+003
3.361147e+003	8.261844e+003
3.363075e+003	8.454965e+003
3.365004e+003	8.574451e+003
3.366932e+003	8.677271e+003
3.368861e+003	8.797889e+003
3.370789e+003	8.880979e+003
3.372718e+003	9.152212e+003
3.374646e+003	9.230880e+003
3.376575e+003	9.486631e+003
3.378503e+003	9.653060e+003
3.380432e+003	9.815708e+003
3.382360e+003	9.957179e+003
3.384289e+003	1.006135e+004
3.386217e+003	1.021329e+004
3.388146e+003	1.040154e+004
3.390074e+003	1.052241e+004
3.392002e+003	1.074621e+004
3.393931e+003	1.092655e+004
3.395859e+003	1.109271e+004
3.397788e+003	1.114169e+004
3.399716e+003	1.141069e+004
