# Supplementary material for: Machine learning classification of mango maturity based on carotene content from Raman spectra
Source: PeerJ. 2025 Nov 18;13:e20288. doi: 10.7717/peerj.20288 (PMC12637035; doi:10.7717/peerj.20288)
Supplement: Supplemental Information 1 — Raman spectra from 29 mango samples, with measurements taken from the top, middle, and bottom parts of each mango. These data were used for Raman spectral processing, statistical analysis, and classification analysis. [file peerj-13-20288-s001.zip › Raw Data_Mango/M10/M10-M.CSV]

4.996945e+001	-2.424224e+002
5.189791e+001	2.874567e+002
5.382638e+001	5.291004e+002
5.575485e+001	6.223699e+002
5.768332e+001	7.008709e+002
5.961178e+001	7.272643e+002
6.154025e+001	7.111058e+002
6.346872e+001	6.796129e+002
6.539719e+001	6.777515e+002
6.732565e+001	6.809871e+002
6.925412e+001	6.712735e+002
7.118259e+001	6.538757e+002
7.311105e+001	6.426752e+002
7.503952e+001	6.169638e+002
7.696799e+001	5.971288e+002
7.889645e+001	5.955878e+002
8.082492e+001	5.993921e+002
8.275339e+001	5.713761e+002
8.468185e+001	5.581805e+002
8.661032e+001	5.430645e+002
8.853879e+001	5.166061e+002
9.046725e+001	4.869993e+002
9.239572e+001	4.987290e+002
9.432419e+001	5.074905e+002
9.625266e+001	5.092278e+002
9.818112e+001	5.000949e+002
1.001096e+002	4.813809e+002
1.020381e+002	4.759530e+002
1.039665e+002	4.648814e+002
1.058950e+002	4.452946e+002
1.078235e+002	4.228780e+002
1.097519e+002	4.086783e+002
1.116804e+002	3.986256e+002
1.136089e+002	4.076268e+002
1.155373e+002	4.069067e+002
1.174658e+002	3.808306e+002
1.193943e+002	3.462772e+002
1.213227e+002	3.597187e+002
1.232512e+002	3.464380e+002
1.251797e+002	3.231757e+002
1.271081e+002	3.126754e+002
1.290366e+002	2.778076e+002
1.309651e+002	2.960621e+002
1.328935e+002	3.039672e+002
1.348220e+002	2.989332e+002
1.367505e+002	3.018717e+002
1.386789e+002	2.923927e+002
1.406074e+002	2.818102e+002
1.425359e+002	2.786357e+002
1.444643e+002	2.864501e+002
1.463928e+002	3.039045e+002
1.483213e+002	3.269859e+002
1.502497e+002	3.204735e+002
1.521782e+002	3.083605e+002
1.541067e+002	3.106496e+002
1.560351e+002	3.289713e+002
1.579636e+002	2.971563e+002
1.598921e+002	2.969476e+002
1.618205e+002	2.964796e+002
1.637490e+002	2.764818e+002
1.656775e+002	2.699684e+002
1.676059e+002	2.627640e+002
1.695344e+002	2.672610e+002
1.714629e+002	2.719376e+002
1.733913e+002	2.689700e+002
1.753198e+002	2.719016e+002
1.772483e+002	2.846746e+002
1.791767e+002	2.997568e+002
1.811052e+002	3.094195e+002
1.830337e+002	3.086701e+002
1.849621e+002	2.993528e+002
1.868906e+002	2.925379e+002
1.888191e+002	2.873307e+002
1.907475e+002	2.742639e+002
1.926760e+002	2.521248e+002
1.946045e+002	2.612069e+002
1.965329e+002	2.654194e+002
1.984614e+002	2.569304e+002
2.003899e+002	2.395313e+002
2.023183e+002	2.261182e+002
2.042468e+002	2.410088e+002
2.061753e+002	2.484002e+002
2.081037e+002	2.402504e+002
2.100322e+002	2.274086e+002
2.119607e+002	2.268917e+002
2.138891e+002	2.284978e+002
2.158176e+002	2.420122e+002
2.177461e+002	2.553688e+002
2.196745e+002	2.640746e+002
2.216030e+002	2.713106e+002
2.235315e+002	2.855805e+002
2.254599e+002	2.834365e+002
2.273884e+002	2.722495e+002
2.293169e+002	2.680652e+002
2.312453e+002	2.822239e+002
2.331738e+002	2.748330e+002
2.351023e+002	2.677118e+002
2.370307e+002	2.536727e+002
2.389592e+002	2.305058e+002
2.408877e+002	2.039587e+002
2.428161e+002	1.900709e+002
2.447446e+002	2.033598e+002
2.466731e+002	2.300112e+002
2.486015e+002	2.568071e+002
2.505300e+002	2.726730e+002
2.524585e+002	2.592491e+002
2.543869e+002	2.500122e+002
2.563154e+002	2.486835e+002
2.582439e+002	2.520002e+002
2.601723e+002	2.549398e+002
2.621008e+002	2.611023e+002
2.640293e+002	2.795445e+002
2.659577e+002	2.955643e+002
2.678862e+002	2.969732e+002
2.698147e+002	2.838452e+002
2.717431e+002	2.950197e+002
2.736716e+002	2.940479e+002
2.756001e+002	2.801842e+002
2.775285e+002	2.679969e+002
2.794570e+002	2.683406e+002
2.813855e+002	2.493287e+002
2.833139e+002	2.359044e+002
2.852424e+002	2.313879e+002
2.871709e+002	2.323724e+002
2.890993e+002	2.349578e+002
2.910278e+002	2.432721e+002
2.929563e+002	2.616237e+002
2.948847e+002	2.844519e+002
2.968132e+002	2.864137e+002
2.987417e+002	2.593666e+002
3.006701e+002	2.506636e+002
3.025986e+002	2.847694e+002
3.045271e+002	2.991417e+002
3.064555e+002	3.187645e+002
3.083840e+002	3.604621e+002
3.103125e+002	3.769766e+002
3.122409e+002	3.502181e+002
3.141694e+002	3.505457e+002
3.160979e+002	3.447701e+002
3.180263e+002	3.255702e+002
3.199548e+002	3.457052e+002
3.218833e+002	3.699319e+002
3.238117e+002	3.868090e+002
3.257402e+002	3.759081e+002
3.276687e+002	3.407361e+002
3.295971e+002	3.102573e+002
3.315256e+002	3.197286e+002
3.334541e+002	3.370013e+002
3.353825e+002	3.595154e+002
3.373110e+002	3.674600e+002
3.392395e+002	3.405052e+002
3.411679e+002	3.045937e+002
3.430964e+002	3.118724e+002
3.450249e+002	3.183607e+002
3.469533e+002	3.229352e+002
3.488818e+002	3.370287e+002
3.508103e+002	3.463922e+002
3.527387e+002	3.562626e+002
3.546672e+002	3.561424e+002
3.565957e+002	3.568419e+002
3.585241e+002	3.626246e+002
3.604526e+002	3.586330e+002
3.623811e+002	3.511742e+002
3.643095e+002	3.632694e+002
3.662380e+002	3.976778e+002
3.681665e+002	4.268607e+002
3.700949e+002	4.138282e+002
3.720234e+002	4.169092e+002
3.739519e+002	4.149621e+002
3.758803e+002	4.078237e+002
3.778088e+002	3.952922e+002
3.797373e+002	3.771884e+002
3.816657e+002	3.552439e+002
3.835942e+002	3.465758e+002
3.855227e+002	3.115587e+002
3.874511e+002	2.976710e+002
3.893796e+002	3.288872e+002
3.913081e+002	3.387531e+002
3.932365e+002	3.548782e+002
3.951650e+002	3.776505e+002
3.970935e+002	3.831803e+002
3.990219e+002	3.719667e+002
4.009504e+002	3.708186e+002
4.028789e+002	3.924187e+002
4.048073e+002	4.031491e+002
4.067358e+002	3.877369e+002
4.086643e+002	3.797979e+002
4.105927e+002	4.124464e+002
4.125212e+002	4.504034e+002
4.144497e+002	4.651211e+002
4.163781e+002	4.621507e+002
4.183066e+002	4.657261e+002
4.202351e+002	4.729819e+002
4.221635e+002	4.482518e+002
4.240920e+002	4.418183e+002
4.260205e+002	4.228195e+002
4.279489e+002	4.324016e+002
4.298774e+002	4.526087e+002
4.318059e+002	4.388061e+002
4.337343e+002	4.106467e+002
4.356628e+002	4.091078e+002
4.375913e+002	4.004747e+002
4.395197e+002	4.040222e+002
4.414482e+002	4.280130e+002
4.433767e+002	4.391019e+002
4.453051e+002	4.296505e+002
4.472336e+002	3.799229e+002
4.491621e+002	3.620340e+002
4.510905e+002	3.865237e+002
4.530190e+002	4.121363e+002
4.549475e+002	4.128188e+002
4.568759e+002	4.311696e+002
4.588044e+002	4.185030e+002
4.607329e+002	3.965208e+002
4.626613e+002	3.977296e+002
4.645898e+002	4.275332e+002
4.665183e+002	4.368148e+002
4.684467e+002	4.616861e+002
4.703752e+002	4.899753e+002
4.723037e+002	5.090095e+002
4.742321e+002	5.149564e+002
4.761606e+002	5.185056e+002
4.780891e+002	4.665339e+002
4.800175e+002	4.795958e+002
4.819460e+002	4.943765e+002
4.838745e+002	4.776267e+002
4.858029e+002	4.796068e+002
4.877314e+002	4.783529e+002
4.896599e+002	4.569510e+002
4.915883e+002	4.552462e+002
4.935168e+002	4.517426e+002
4.954453e+002	4.261834e+002
4.973737e+002	4.214156e+002
4.993022e+002	4.011397e+002
5.012307e+002	3.901646e+002
5.031591e+002	3.841989e+002
5.050876e+002	3.799077e+002
5.070161e+002	3.781274e+002
5.089445e+002	3.776501e+002
5.108730e+002	3.726445e+002
5.128015e+002	3.851779e+002
5.147299e+002	3.989122e+002
5.166584e+002	4.083522e+002
5.185869e+002	4.302552e+002
5.205153e+002	4.367301e+002
5.224438e+002	4.850346e+002
5.243723e+002	5.007887e+002
5.263007e+002	4.812636e+002
5.282292e+002	4.660087e+002
5.301577e+002	4.899749e+002
5.320861e+002	5.227503e+002
5.340146e+002	5.189078e+002
5.359431e+002	4.777516e+002
5.378715e+002	4.478011e+002
5.398000e+002	4.724528e+002
5.417285e+002	5.082990e+002
5.436569e+002	5.063026e+002
5.455854e+002	5.253925e+002
5.475139e+002	5.474651e+002
5.494423e+002	5.458290e+002
5.513708e+002	5.199337e+002
5.532993e+002	5.314126e+002
5.552277e+002	4.795695e+002
5.571562e+002	4.864187e+002
5.590847e+002	5.376829e+002
5.610131e+002	5.534050e+002
5.629416e+002	4.742257e+002
5.648701e+002	4.507988e+002
5.667985e+002	3.921421e+002
5.687270e+002	3.745569e+002
5.706555e+002	4.080398e+002
5.725839e+002	4.488202e+002
5.745124e+002	4.394929e+002
5.764409e+002	4.409417e+002
5.783693e+002	4.403648e+002
5.802978e+002	4.148472e+002
5.822263e+002	4.094138e+002
5.841547e+002	4.345762e+002
5.860832e+002	4.118729e+002
5.880117e+002	4.292464e+002
5.899401e+002	3.902031e+002
5.918686e+002	4.156763e+002
5.937971e+002	4.529264e+002
5.957255e+002	4.329220e+002
5.976540e+002	4.336920e+002
5.995825e+002	4.312190e+002
6.015109e+002	4.545242e+002
6.034394e+002	4.692310e+002
6.053679e+002	4.658421e+002
6.072963e+002	4.546860e+002
6.092248e+002	4.471707e+002
6.111533e+002	4.488834e+002
6.130817e+002	4.524617e+002
6.150102e+002	4.322179e+002
6.169387e+002	3.913774e+002
6.188671e+002	3.525961e+002
6.207956e+002	3.402661e+002
6.227241e+002	3.999052e+002
6.246525e+002	4.186746e+002
6.265810e+002	4.036736e+002
6.285095e+002	4.068369e+002
6.304379e+002	4.342442e+002
6.323664e+002	4.011024e+002
6.342949e+002	4.298623e+002
6.362233e+002	4.124710e+002
6.381518e+002	3.727074e+002
6.400803e+002	3.445311e+002
6.420087e+002	3.368812e+002
6.439372e+002	3.269400e+002
6.458657e+002	3.481181e+002
6.477941e+002	3.572578e+002
6.497226e+002	3.615791e+002
6.516511e+002	3.724404e+002
6.535795e+002	3.835654e+002
6.555080e+002	3.755713e+002
6.574365e+002	4.036404e+002
6.593649e+002	3.755009e+002
6.612934e+002	3.584571e+002
6.632219e+002	3.707930e+002
6.651503e+002	3.751497e+002
6.670788e+002	3.300104e+002
6.690073e+002	3.453830e+002
6.709357e+002	3.463909e+002
6.728642e+002	3.531098e+002
6.747927e+002	3.679122e+002
6.767211e+002	3.822813e+002
6.786496e+002	3.858743e+002
6.805781e+002	3.785373e+002
6.825065e+002	3.735294e+002
6.844350e+002	3.699552e+002
6.863635e+002	3.507568e+002
6.882919e+002	3.351405e+002
6.902204e+002	3.471711e+002
6.921489e+002	3.538501e+002
6.940773e+002	3.146715e+002
6.960058e+002	2.952396e+002
6.979343e+002	3.077267e+002
6.998627e+002	3.025522e+002
7.017912e+002	2.757990e+002
7.037197e+002	3.179436e+002
7.056481e+002	3.192404e+002
7.075766e+002	2.945411e+002
7.095051e+002	2.877480e+002
7.114335e+002	3.097381e+002
7.133620e+002	3.303447e+002
7.152905e+002	3.085239e+002
7.172189e+002	2.738273e+002
7.191474e+002	2.769973e+002
7.210759e+002	3.152958e+002
7.230043e+002	3.461048e+002
7.249328e+002	3.607151e+002
7.268613e+002	3.805240e+002
7.287897e+002	4.097629e+002
7.307182e+002	3.668639e+002
7.326467e+002	3.297870e+002
7.345751e+002	2.999828e+002
7.365036e+002	2.950022e+002
7.384321e+002	3.095077e+002
7.403605e+002	3.065538e+002
7.422890e+002	3.368491e+002
7.442175e+002	3.540842e+002
7.461459e+002	3.437929e+002
7.480744e+002	3.486044e+002
7.500029e+002	3.758447e+002
7.519313e+002	3.777562e+002
7.538598e+002	2.980725e+002
7.557883e+002	2.664308e+002
7.577167e+002	2.787942e+002
7.596452e+002	2.461262e+002
7.615737e+002	2.129359e+002
7.635021e+002	2.172376e+002
7.654306e+002	1.971625e+002
7.673591e+002	1.930132e+002
7.692875e+002	2.168438e+002
7.712160e+002	2.335265e+002
7.731445e+002	2.388292e+002
7.750729e+002	2.482958e+002
7.770014e+002	2.632435e+002
7.789299e+002	2.412238e+002
7.808583e+002	2.197190e+002
7.827868e+002	2.391620e+002
7.847153e+002	2.507831e+002
7.866437e+002	2.411121e+002
7.885722e+002	2.256058e+002
7.905007e+002	2.202455e+002
7.924291e+002	2.069947e+002
7.943576e+002	2.188651e+002
7.962861e+002	2.206325e+002
7.982145e+002	2.269278e+002
8.001430e+002	2.505208e+002
8.020715e+002	2.669390e+002
8.039999e+002	2.330071e+002
8.059284e+002	2.721766e+002
8.078569e+002	2.927425e+002
8.097853e+002	2.946447e+002
8.117138e+002	2.737578e+002
8.136423e+002	2.319825e+002
8.155707e+002	1.932090e+002
8.174992e+002	2.058647e+002
8.194277e+002	2.494517e+002
8.213561e+002	2.235796e+002
8.232846e+002	2.075034e+002
8.252131e+002	2.299591e+002
8.271415e+002	2.578867e+002
8.290700e+002	2.505514e+002
8.309985e+002	2.428872e+002
8.329269e+002	2.288899e+002
8.348554e+002	2.150602e+002
8.367839e+002	1.558311e+002
8.387123e+002	1.376260e+002
8.406408e+002	1.751050e+002
8.425693e+002	1.784454e+002
8.444977e+002	2.147381e+002
8.464262e+002	2.583000e+002
8.483547e+002	2.564175e+002
8.502831e+002	2.359260e+002
8.522116e+002	2.327317e+002
8.541401e+002	2.502120e+002
8.560685e+002	2.530191e+002
8.579970e+002	2.106720e+002
8.599255e+002	2.151659e+002
8.618539e+002	2.078554e+002
8.637824e+002	2.207451e+002
8.657109e+002	2.488335e+002
8.676393e+002	2.706382e+002
8.695678e+002	2.775406e+002
8.714963e+002	2.563461e+002
8.734247e+002	2.203793e+002
8.753532e+002	1.946307e+002
8.772817e+002	2.092869e+002
8.792101e+002	2.375003e+002
8.811386e+002	2.496705e+002
8.830671e+002	2.531993e+002
8.849955e+002	2.585135e+002
8.869240e+002	2.517789e+002
8.888525e+002	2.346174e+002
8.907809e+002	2.122526e+002
8.927094e+002	1.980268e+002
8.946379e+002	2.046514e+002
8.965663e+002	2.237730e+002
8.984948e+002	2.051783e+002
9.004233e+002	1.891208e+002
9.023517e+002	1.647395e+002
9.042802e+002	1.427382e+002
9.062087e+002	1.571352e+002
9.081371e+002	1.955536e+002
9.100656e+002	2.079797e+002
9.119941e+002	1.972513e+002
9.139225e+002	2.267525e+002
9.158510e+002	2.340258e+002
9.177795e+002	1.931381e+002
9.197079e+002	1.578934e+002
9.216364e+002	1.496940e+002
9.235649e+002	1.424233e+002
9.254933e+002	1.340057e+002
9.274218e+002	2.381447e+002
9.293503e+002	2.102368e+002
9.312787e+002	1.735437e+002
9.332072e+002	1.608408e+002
9.351357e+002	1.543921e+002
9.370641e+002	1.397044e+002
9.389926e+002	1.369870e+002
9.409211e+002	1.782763e+002
9.428495e+002	2.092330e+002
9.447780e+002	2.225512e+002
9.467065e+002	2.293195e+002
9.486349e+002	2.396370e+002
9.505634e+002	2.566180e+002
9.524919e+002	2.804222e+002
9.544203e+002	3.141159e+002
9.563488e+002	3.152354e+002
9.582773e+002	3.210865e+002
9.602057e+002	3.646185e+002
9.621342e+002	3.980184e+002
9.640627e+002	4.080967e+002
9.659911e+002	4.121903e+002
9.679196e+002	3.976473e+002
9.698481e+002	3.576774e+002
9.717766e+002	3.129790e+002
9.737050e+002	2.847597e+002
9.756335e+002	2.512508e+002
9.775620e+002	2.316218e+002
9.794904e+002	2.467590e+002
9.814189e+002	2.813992e+002
9.833474e+002	3.017984e+002
9.852758e+002	3.298215e+002
9.872043e+002	2.937303e+002
9.891328e+002	2.602700e+002
9.910612e+002	2.385861e+002
9.929897e+002	2.628645e+002
9.949182e+002	3.335273e+002
9.968466e+002	3.746473e+002
9.987751e+002	4.040745e+002
1.000704e+003	4.766352e+002
1.002632e+003	5.845581e+002
1.004560e+003	6.608278e+002
1.006489e+003	7.038506e+002
1.008417e+003	6.991108e+002
1.010346e+003	6.252372e+002
1.012274e+003	5.274510e+002
1.014203e+003	4.693169e+002
1.016131e+003	4.055874e+002
1.018060e+003	3.326100e+002
1.019988e+003	3.359434e+002
1.021917e+003	3.370410e+002
1.023845e+003	2.912605e+002
1.025774e+003	2.743352e+002
1.027702e+003	3.095432e+002
1.029631e+003	2.806164e+002
1.031559e+003	2.411217e+002
1.033488e+003	2.837961e+002
1.035416e+003	3.033426e+002
1.037344e+003	2.806331e+002
1.039273e+003	2.517360e+002
1.041201e+003	2.255882e+002
1.043130e+003	2.037189e+002
1.045058e+003	2.120545e+002
1.046987e+003	2.264568e+002
1.048915e+003	2.108614e+002
1.050844e+003	2.150282e+002
1.052772e+003	2.409030e+002
1.054701e+003	2.679265e+002
1.056629e+003	2.798108e+002
1.058558e+003	2.313391e+002
1.060486e+003	2.306722e+002
1.062415e+003	1.793659e+002
1.064343e+003	2.211994e+002
1.066271e+003	2.562412e+002
1.068200e+003	2.493634e+002
1.070128e+003	2.250382e+002
1.072057e+003	2.003597e+002
1.073985e+003	2.026401e+002
1.075914e+003	2.352618e+002
1.077842e+003	2.748697e+002
1.079771e+003	2.607784e+002
1.081699e+003	2.138821e+002
1.083628e+003	1.783957e+002
1.085556e+003	1.809016e+002
1.087485e+003	1.990356e+002
1.089413e+003	1.790758e+002
1.091342e+003	2.054992e+002
1.093270e+003	2.176980e+002
1.095198e+003	2.507110e+002
1.097127e+003	2.213869e+002
1.099055e+003	1.894108e+002
1.100984e+003	2.060750e+002
1.102912e+003	2.525128e+002
1.104841e+003	2.934423e+002
1.106769e+003	2.652005e+002
1.108698e+003	2.521613e+002
1.110626e+003	2.861613e+002
1.112555e+003	3.136663e+002
1.114483e+003	3.200968e+002
1.116412e+003	3.248957e+002
1.118340e+003	3.540962e+002
1.120269e+003	3.881218e+002
1.122197e+003	3.433081e+002
1.124125e+003	4.251165e+002
1.126054e+003	4.156596e+002
1.127982e+003	4.319736e+002
1.129911e+003	4.382373e+002
1.131839e+003	4.609130e+002
1.133768e+003	5.180732e+002
1.135696e+003	5.709274e+002
1.137625e+003	5.859465e+002
1.139553e+003	5.995997e+002
1.141482e+003	6.356771e+002
1.143410e+003	6.729765e+002
1.145339e+003	7.330891e+002
1.147267e+003	8.429297e+002
1.149196e+003	1.009358e+003
1.151124e+003	1.237162e+003
1.153052e+003	1.522436e+003
1.154981e+003	1.807366e+003
1.156909e+003	2.021649e+003
1.158838e+003	1.946740e+003
1.160766e+003	1.698609e+003
1.162695e+003	1.368325e+003
1.164623e+003	1.050227e+003
1.166552e+003	8.199133e+002
1.168480e+003	6.981696e+002
1.170409e+003	6.444868e+002
1.172337e+003	6.037209e+002
1.174266e+003	5.485833e+002
1.176194e+003	5.465431e+002
1.178123e+003	5.534830e+002
1.180051e+003	5.593277e+002
1.181979e+003	5.597324e+002
1.183908e+003	5.995951e+002
1.185836e+003	6.513420e+002
1.187765e+003	6.094440e+002
1.189693e+003	6.240864e+002
1.191622e+003	6.210978e+002
1.193550e+003	5.646186e+002
1.195479e+003	5.489345e+002
1.197407e+003	5.439391e+002
1.199336e+003	4.984825e+002
1.201264e+003	4.454763e+002
1.203193e+003	4.471220e+002
1.205121e+003	4.941305e+002
1.207050e+003	5.426661e+002
1.208978e+003	5.932504e+002
1.210906e+003	5.487814e+002
1.212835e+003	4.868594e+002
1.214763e+003	4.700824e+002
1.216692e+003	4.199823e+002
1.218620e+003	3.650958e+002
1.220549e+003	3.539929e+002
1.222477e+003	3.319385e+002
1.224406e+003	3.283195e+002
1.226334e+003	3.758456e+002
1.228263e+003	3.638444e+002
1.230191e+003	3.592048e+002
1.232120e+003	3.764690e+002
1.234048e+003	3.902547e+002
1.235977e+003	3.917936e+002
1.237905e+003	3.592300e+002
1.239833e+003	2.855340e+002
1.241762e+003	2.507314e+002
1.243690e+003	2.833625e+002
1.245619e+003	3.323902e+002
1.247547e+003	3.292146e+002
1.249476e+003	3.168246e+002
1.251404e+003	3.325385e+002
1.253333e+003	3.847566e+002
1.255261e+003	3.987967e+002
1.257190e+003	3.434857e+002
1.259118e+003	3.092760e+002
1.261047e+003	2.909935e+002
1.262975e+003	2.611701e+002
1.264904e+003	2.693955e+002
1.266832e+003	3.305256e+002
1.268760e+003	3.559294e+002
1.270689e+003	3.221932e+002
1.272617e+003	3.259225e+002
1.274546e+003	3.487155e+002
1.276474e+003	3.272496e+002
1.278403e+003	3.684488e+002
1.280331e+003	3.500472e+002
1.282260e+003	3.499798e+002
1.284188e+003	3.567678e+002
1.286117e+003	3.512516e+002
1.288045e+003	3.529244e+002
1.289974e+003	3.520592e+002
1.291902e+003	3.654636e+002
1.293831e+003	3.921754e+002
1.295759e+003	3.846190e+002
1.297688e+003	3.400327e+002
1.299616e+003	3.807926e+002
1.301544e+003	3.990188e+002
1.303473e+003	3.528810e+002
1.305401e+003	3.654842e+002
1.307330e+003	3.889024e+002
1.309258e+003	3.626478e+002
1.311187e+003	3.445357e+002
1.313115e+003	3.407690e+002
1.315044e+003	3.141057e+002
1.316972e+003	3.607792e+002
1.318901e+003	3.958594e+002
1.320829e+003	3.692683e+002
1.322758e+003	3.642952e+002
1.324686e+003	3.902670e+002
1.326615e+003	3.781218e+002
1.328543e+003	3.654951e+002
1.330471e+003	3.623286e+002
1.332400e+003	3.309820e+002
1.334328e+003	2.849875e+002
1.336257e+003	2.866998e+002
1.338185e+003	2.750927e+002
1.340114e+003	3.067576e+002
1.342042e+003	3.391777e+002
1.343971e+003	3.340205e+002
1.345899e+003	3.389590e+002
1.347828e+003	3.285201e+002
1.349756e+003	3.072413e+002
1.351685e+003	2.980904e+002
1.353613e+003	2.989008e+002
1.355542e+003	2.984398e+002
1.357470e+003	3.111155e+002
1.359398e+003	3.035846e+002
1.361327e+003	3.215934e+002
1.363255e+003	3.304319e+002
1.365184e+003	3.202170e+002
1.367112e+003	3.064775e+002
1.369041e+003	3.074038e+002
1.370969e+003	3.106128e+002
1.372898e+003	3.201186e+002
1.374826e+003	3.442997e+002
1.376755e+003	3.545575e+002
1.378683e+003	3.470723e+002
1.380612e+003	3.899956e+002
1.382540e+003	4.127088e+002
1.384469e+003	4.131675e+002
1.386397e+003	4.166916e+002
1.388325e+003	4.153278e+002
1.390254e+003	3.813047e+002
1.392182e+003	3.782496e+002
1.394111e+003	4.194667e+002
1.396039e+003	4.289894e+002
1.397968e+003	3.980248e+002
1.399896e+003	4.086375e+002
1.401825e+003	4.250705e+002
1.403753e+003	3.570280e+002
1.405682e+003	3.231081e+002
1.407610e+003	3.126761e+002
1.409539e+003	3.371908e+002
1.411467e+003	3.602782e+002
1.413396e+003	3.594863e+002
1.415324e+003	3.313766e+002
1.417252e+003	3.025091e+002
1.419181e+003	3.186720e+002
1.421109e+003	3.591595e+002
1.423038e+003	3.247332e+002
1.424966e+003	2.894841e+002
1.426895e+003	3.416018e+002
1.428823e+003	2.941850e+002
1.430752e+003	3.191870e+002
1.432680e+003	3.413946e+002
1.434609e+003	3.643077e+002
1.436537e+003	3.823855e+002
1.438466e+003	4.006200e+002
1.440394e+003	4.230050e+002
1.442323e+003	3.955159e+002
1.444251e+003	3.943088e+002
1.446179e+003	3.827775e+002
1.448108e+003	4.028466e+002
1.450036e+003	4.520920e+002
1.451965e+003	4.310361e+002
1.453893e+003	4.363511e+002
1.455822e+003	4.286658e+002
1.457750e+003	4.511483e+002
1.459679e+003	4.505897e+002
1.461607e+003	4.483403e+002
1.463536e+003	5.161903e+002
1.465464e+003	5.002386e+002
1.467393e+003	4.721937e+002
1.469321e+003	4.343619e+002
1.471250e+003	4.293017e+002
1.473178e+003	4.462761e+002
1.475106e+003	4.842690e+002
1.477035e+003	5.210366e+002
1.478963e+003	5.212051e+002
1.480892e+003	5.350071e+002
1.482820e+003	5.602372e+002
1.484749e+003	5.460829e+002
1.486677e+003	5.324457e+002
1.488606e+003	5.780282e+002
1.490534e+003	5.715942e+002
1.492463e+003	6.536898e+002
1.494391e+003	6.243113e+002
1.496320e+003	6.561841e+002
1.498248e+003	6.594456e+002
1.500177e+003	6.981915e+002
1.502105e+003	7.462906e+002
1.504033e+003	8.151075e+002
1.505962e+003	9.242606e+002
1.507890e+003	1.050016e+003
1.509819e+003	1.174127e+003
1.511747e+003	1.336653e+003
1.513676e+003	1.579844e+003
1.515604e+003	1.868281e+003
1.517533e+003	2.113158e+003
1.519461e+003	2.272912e+003
1.521390e+003	2.383866e+003
1.523318e+003	2.343561e+003
1.525247e+003	2.287871e+003
1.527175e+003	2.144023e+003
1.529104e+003	1.920806e+003
1.531032e+003	1.661153e+003
1.532960e+003	1.382431e+003
1.534889e+003	1.127027e+003
1.536817e+003	9.383602e+002
1.538746e+003	7.899355e+002
1.540674e+003	6.868403e+002
1.542603e+003	6.145890e+002
1.544531e+003	5.652124e+002
1.546460e+003	5.809992e+002
1.548388e+003	5.984506e+002
1.550317e+003	5.794165e+002
1.552245e+003	5.744986e+002
1.554174e+003	5.579014e+002
1.556102e+003	5.364579e+002
1.558031e+003	5.400965e+002
1.559959e+003	5.599083e+002
1.561887e+003	5.748887e+002
1.563816e+003	5.871724e+002
1.565744e+003	5.831362e+002
1.567673e+003	5.597440e+002
1.569601e+003	5.135963e+002
1.571530e+003	5.644930e+002
1.573458e+003	5.767547e+002
1.575387e+003	6.090582e+002
1.577315e+003	6.089001e+002
1.579244e+003	5.715463e+002
1.581172e+003	5.709830e+002
1.583101e+003	5.906402e+002
1.585029e+003	5.813993e+002
1.586958e+003	5.691719e+002
1.588886e+003	5.870427e+002
1.590814e+003	6.051304e+002
1.592743e+003	6.142282e+002
1.594671e+003	6.169229e+002
1.596600e+003	6.357718e+002
1.598528e+003	6.566313e+002
1.600457e+003	6.542630e+002
1.602385e+003	6.224651e+002
1.604314e+003	6.133853e+002
1.606242e+003	6.584393e+002
1.608171e+003	6.371857e+002
1.610099e+003	6.003330e+002
1.612028e+003	6.266630e+002
1.613956e+003	6.232642e+002
1.615885e+003	5.737420e+002
1.617813e+003	5.482216e+002
1.619741e+003	4.786778e+002
1.621670e+003	4.332511e+002
1.623598e+003	4.473579e+002
1.625527e+003	4.613803e+002
1.627455e+003	4.773647e+002
1.629384e+003	5.015282e+002
1.631312e+003	4.662381e+002
1.633241e+003	4.502704e+002
1.635169e+003	4.453991e+002
1.637098e+003	4.451583e+002
1.639026e+003	4.007633e+002
1.640955e+003	3.468590e+002
1.642883e+003	3.445117e+002
1.644812e+003	4.010483e+002
1.646740e+003	4.449077e+002
1.648668e+003	4.272506e+002
1.650597e+003	4.229426e+002
1.652525e+003	4.111964e+002
1.654454e+003	4.088107e+002
1.656382e+003	4.367377e+002
1.658311e+003	3.925379e+002
1.660239e+003	3.884205e+002
1.662168e+003	4.220756e+002
1.664096e+003	4.455014e+002
1.666025e+003	4.001490e+002
1.667953e+003	4.222784e+002
1.669882e+003	3.898381e+002
1.671810e+003	3.974605e+002
1.673739e+003	4.199459e+002
1.675667e+003	4.015239e+002
1.677595e+003	4.078354e+002
1.679524e+003	4.026550e+002
1.681452e+003	3.645349e+002
1.683381e+003	3.653148e+002
1.685309e+003	4.002095e+002
1.687238e+003	4.545620e+002
1.689166e+003	4.434736e+002
1.691095e+003	4.074568e+002
1.693023e+003	3.784920e+002
1.694952e+003	3.677931e+002
1.696880e+003	3.136255e+002
1.698809e+003	3.738479e+002
1.700737e+003	4.086070e+002
1.702666e+003	3.677979e+002
1.704594e+003	3.147906e+002
1.706522e+003	2.939662e+002
1.708451e+003	2.720444e+002
1.710379e+003	2.286269e+002
1.712308e+003	2.263226e+002
1.714236e+003	3.018387e+002
1.716165e+003	3.852437e+002
1.718093e+003	3.939305e+002
1.720022e+003	3.462478e+002
1.721950e+003	3.302723e+002
1.723879e+003	3.141718e+002
1.725807e+003	2.999164e+002
1.727736e+003	3.862286e+002
1.729664e+003	3.752146e+002
1.731593e+003	3.509629e+002
1.733521e+003	3.620298e+002
1.735449e+003	3.339518e+002
1.737378e+003	2.900715e+002
1.739306e+003	2.702259e+002
1.741235e+003	2.746396e+002
1.743163e+003	3.299144e+002
1.745092e+003	3.949247e+002
1.747020e+003	4.029563e+002
1.748949e+003	3.847258e+002
1.750877e+003	3.543529e+002
1.752806e+003	3.480061e+002
1.754734e+003	2.967524e+002
1.756663e+003	3.011881e+002
1.758591e+003	3.265148e+002
1.760520e+003	3.353639e+002
1.762448e+003	2.948555e+002
1.764376e+003	2.940753e+002
1.766305e+003	3.037119e+002
1.768233e+003	2.951660e+002
1.770162e+003	2.643107e+002
1.772090e+003	2.501347e+002
1.774019e+003	2.727415e+002
1.775947e+003	3.493810e+002
1.777876e+003	3.486082e+002
1.779804e+003	3.177145e+002
1.781733e+003	3.041396e+002
1.783661e+003	2.854269e+002
1.785590e+003	2.950693e+002
1.787518e+003	2.956216e+002
1.789447e+003	2.846251e+002
1.791375e+003	2.680616e+002
1.793303e+003	2.715047e+002
1.795232e+003	2.636675e+002
1.797160e+003	2.477510e+002
1.799089e+003	2.445970e+002
1.801017e+003	2.017281e+002
1.802946e+003	2.053660e+002
1.804874e+003	2.881646e+002
1.806803e+003	2.829521e+002
1.808731e+003	2.494167e+002
1.810660e+003	2.199764e+002
1.812588e+003	2.337482e+002
1.814517e+003	1.687226e+002
1.816445e+003	1.602578e+002
1.818374e+003	1.996964e+002
1.820302e+003	2.073207e+002
1.822230e+003	2.105776e+002
1.824159e+003	2.290396e+002
1.826087e+003	2.422602e+002
1.828016e+003	2.519589e+002
1.829944e+003	2.551812e+002
1.831873e+003	2.483929e+002
1.833801e+003	2.433057e+002
1.835730e+003	1.999597e+002
1.837658e+003	1.905425e+002
1.839587e+003	2.028944e+002
1.841515e+003	2.625039e+002
1.843444e+003	2.846224e+002
1.845372e+003	3.016762e+002
1.847301e+003	2.837791e+002
1.849229e+003	2.627737e+002
1.851157e+003	2.777541e+002
1.853086e+003	2.783784e+002
1.855014e+003	2.212313e+002
1.856943e+003	1.928634e+002
1.858871e+003	2.423776e+002
1.860800e+003	2.080143e+002
1.862728e+003	1.956404e+002
1.864657e+003	2.342456e+002
1.866585e+003	2.568305e+002
1.868514e+003	2.388038e+002
1.870442e+003	2.319769e+002
1.872371e+003	2.329974e+002
1.874299e+003	2.102728e+002
1.876228e+003	2.146412e+002
1.878156e+003	2.425816e+002
1.880084e+003	2.777193e+002
1.882013e+003	3.241311e+002
1.883941e+003	3.071138e+002
1.885870e+003	2.279514e+002
1.887798e+003	1.819943e+002
1.889727e+003	1.974874e+002
1.891655e+003	1.788156e+002
1.893584e+003	1.605989e+002
1.895512e+003	1.762024e+002
1.897441e+003	2.131874e+002
1.899369e+003	2.123994e+002
1.901298e+003	2.161127e+002
1.903226e+003	1.893795e+002
1.905155e+003	1.782581e+002
1.907083e+003	1.972145e+002
1.909011e+003	1.837220e+002
1.910940e+003	1.932611e+002
1.912868e+003	2.025471e+002
1.914797e+003	2.134642e+002
1.916725e+003	1.791864e+002
1.918654e+003	1.502877e+002
1.920582e+003	1.909888e+002
1.922511e+003	1.792970e+002
1.924439e+003	1.774343e+002
1.926368e+003	2.166231e+002
1.928296e+003	1.760509e+002
1.930225e+003	1.301090e+002
1.932153e+003	1.425648e+002
1.934082e+003	1.464726e+002
1.936010e+003	1.063473e+002
1.937938e+003	1.037021e+002
1.939867e+003	1.727905e+002
1.941795e+003	2.311031e+002
1.943724e+003	2.423989e+002
1.945652e+003	2.598764e+002
1.947581e+003	2.108204e+002
1.949509e+003	1.811471e+002
1.951438e+003	1.804434e+002
1.953366e+003	2.277849e+002
1.955295e+003	2.464191e+002
1.957223e+003	2.272996e+002
1.959152e+003	2.286122e+002
1.961080e+003	1.772845e+002
1.963009e+003	1.590606e+002
1.964937e+003	2.026485e+002
1.966865e+003	2.034410e+002
1.968794e+003	2.479307e+002
1.970722e+003	2.874828e+002
1.972651e+003	2.401467e+002
1.974579e+003	1.298449e+002
1.976508e+003	1.757927e+002
1.978436e+003	1.736100e+002
1.980365e+003	1.976838e+002
1.982293e+003	2.458062e+002
1.984222e+003	2.156988e+002
1.986150e+003	1.691050e+002
1.988079e+003	1.751765e+002
1.990007e+003	1.948432e+002
1.991936e+003	2.155168e+002
1.993864e+003	1.957062e+002
1.995792e+003	1.975479e+002
1.997721e+003	2.253732e+002
1.999649e+003	1.864790e+002
2.001578e+003	1.778313e+002
2.003506e+003	1.850275e+002
2.005435e+003	1.765668e+002
2.007363e+003	2.036802e+002
2.009292e+003	2.056973e+002
2.011220e+003	1.804030e+002
2.013149e+003	1.659109e+002
2.015077e+003	1.269829e+002
2.017006e+003	1.503902e+002
2.018934e+003	2.109299e+002
2.020863e+003	1.628952e+002
2.022791e+003	1.146736e+002
2.024719e+003	1.798752e+002
2.026648e+003	1.016518e+002
2.028576e+003	1.762820e+002
2.030505e+003	2.274284e+002
2.032433e+003	2.055409e+002
2.034362e+003	2.394086e+002
2.036290e+003	2.277555e+002
2.038219e+003	2.193608e+002
2.040147e+003	2.139673e+002
2.042076e+003	2.330164e+002
2.044004e+003	2.240444e+002
2.045933e+003	2.176440e+002
2.047861e+003	2.369585e+002
2.049790e+003	2.024009e+002
2.051718e+003	2.565417e+002
2.053646e+003	2.292958e+002
2.055575e+003	1.951858e+002
2.057503e+003	2.607618e+002
2.059432e+003	2.784766e+002
2.061360e+003	2.411959e+002
2.063289e+003	1.910809e+002
2.065217e+003	2.001762e+002
2.067146e+003	2.312849e+002
2.069074e+003	2.353495e+002
2.071003e+003	2.102794e+002
2.072931e+003	2.064837e+002
2.074860e+003	2.365540e+002
2.076788e+003	2.543097e+002
2.078717e+003	2.257076e+002
2.080645e+003	2.049931e+002
2.082573e+003	2.148522e+002
2.084502e+003	2.651488e+002
2.086430e+003	2.586206e+002
2.088359e+003	2.495176e+002
2.090287e+003	2.378630e+002
2.092216e+003	2.055989e+002
2.094144e+003	2.407128e+002
2.096073e+003	2.614401e+002
2.098001e+003	1.799928e+002
2.099930e+003	1.759669e+002
2.101858e+003	2.344167e+002
2.103787e+003	2.210800e+002
2.105715e+003	1.990072e+002
2.107644e+003	2.472570e+002
2.109572e+003	2.554812e+002
2.111500e+003	2.414815e+002
2.113429e+003	2.669494e+002
2.115357e+003	2.102083e+002
2.117286e+003	1.789429e+002
2.119214e+003	1.755633e+002
2.121143e+003	1.961979e+002
2.123071e+003	2.386520e+002
2.125000e+003	2.676685e+002
2.126928e+003	2.025701e+002
2.128857e+003	1.422616e+002
2.130785e+003	1.961232e+002
2.132714e+003	2.442961e+002
2.134642e+003	2.230456e+002
2.136571e+003	2.288341e+002
2.138499e+003	2.171203e+002
2.140427e+003	2.042526e+002
2.142356e+003	2.322617e+002
2.144284e+003	2.591703e+002
2.146213e+003	2.564011e+002
2.148141e+003	2.802453e+002
2.150070e+003	3.204200e+002
2.151998e+003	3.409640e+002
2.153927e+003	3.199257e+002
2.155855e+003	3.475926e+002
2.157784e+003	3.206582e+002
2.159712e+003	3.024362e+002
2.161641e+003	3.245729e+002
2.163569e+003	3.460853e+002
2.165498e+003	3.129598e+002
2.167426e+003	2.972785e+002
2.169354e+003	3.019985e+002
2.171283e+003	3.317880e+002
2.173211e+003	3.347903e+002
2.175140e+003	3.059782e+002
2.177068e+003	3.034305e+002
2.178997e+003	3.204444e+002
2.180925e+003	3.500454e+002
2.182854e+003	3.429714e+002
2.184782e+003	3.291039e+002
2.186711e+003	3.431619e+002
2.188639e+003	3.530928e+002
2.190568e+003	2.820683e+002
2.192496e+003	3.202642e+002
2.194425e+003	3.157978e+002
2.196353e+003	3.277270e+002
2.198281e+003	3.662335e+002
2.200210e+003	3.693574e+002
2.202138e+003	3.733297e+002
2.204067e+003	3.412725e+002
2.205995e+003	3.004598e+002
2.207924e+003	2.909697e+002
2.209852e+003	3.032761e+002
2.211781e+003	2.986353e+002
2.213709e+003	3.222559e+002
2.215638e+003	2.937833e+002
2.217566e+003	3.052712e+002
2.219495e+003	2.958474e+002
2.221423e+003	2.688173e+002
2.223352e+003	2.482449e+002
2.225280e+003	2.413796e+002
2.227208e+003	2.334283e+002
2.229137e+003	2.800309e+002
2.231065e+003	3.185774e+002
2.232994e+003	2.899056e+002
2.234922e+003	3.289090e+002
2.236851e+003	3.518314e+002
2.238779e+003	4.073232e+002
2.240708e+003	3.967413e+002
2.242636e+003	3.633068e+002
2.244565e+003	3.547875e+002
2.246493e+003	3.238745e+002
2.248422e+003	3.038713e+002
2.250350e+003	2.959135e+002
2.252279e+003	3.247869e+002
2.254207e+003	3.814130e+002
2.256135e+003	4.089237e+002
2.258064e+003	4.062058e+002
2.259992e+003	3.820334e+002
2.261921e+003	3.597042e+002
2.263849e+003	3.921443e+002
2.265778e+003	4.114148e+002
2.267706e+003	4.373376e+002
2.269635e+003	4.110502e+002
2.271563e+003	4.148135e+002
2.273492e+003	3.891026e+002
2.275420e+003	4.028141e+002
2.277349e+003	4.245505e+002
2.279277e+003	4.030659e+002
2.281206e+003	3.929407e+002
2.283134e+003	4.201484e+002
2.285063e+003	4.300010e+002
2.286991e+003	3.822026e+002
2.288919e+003	3.717396e+002
2.290848e+003	4.435246e+002
2.292776e+003	4.734416e+002
2.294705e+003	4.560078e+002
2.296633e+003	4.643611e+002
2.298562e+003	4.483333e+002
2.300490e+003	4.326874e+002
2.302419e+003	4.489731e+002
2.304347e+003	4.597545e+002
2.306276e+003	4.620050e+002
2.308204e+003	4.652549e+002
2.310133e+003	4.727556e+002
2.312061e+003	4.688897e+002
2.313990e+003	4.540845e+002
2.315918e+003	5.083011e+002
2.317846e+003	4.759593e+002
2.319775e+003	4.741794e+002
2.321703e+003	4.540507e+002
2.323632e+003	4.729730e+002
2.325560e+003	4.400303e+002
2.327489e+003	4.105442e+002
2.329417e+003	4.368886e+002
2.331346e+003	4.350677e+002
2.333274e+003	4.117264e+002
2.335203e+003	4.567943e+002
2.337131e+003	4.312072e+002
2.339060e+003	4.418135e+002
2.340988e+003	3.982146e+002
2.342917e+003	4.534064e+002
2.344845e+003	4.866176e+002
2.346773e+003	5.075981e+002
2.348702e+003	4.598752e+002
2.350630e+003	4.503226e+002
2.352559e+003	4.791914e+002
2.354487e+003	4.642839e+002
2.356416e+003	4.692530e+002
2.358344e+003	4.600790e+002
2.360273e+003	3.569961e+002
2.362201e+003	4.442511e+002
2.364130e+003	4.599200e+002
2.366058e+003	5.153779e+002
2.367987e+003	4.846588e+002
2.369915e+003	5.311185e+002
2.371844e+003	4.952951e+002
2.373772e+003	4.664164e+002
2.375700e+003	4.350418e+002
2.377629e+003	4.755053e+002
2.379557e+003	4.729579e+002
2.381486e+003	4.674898e+002
2.383414e+003	4.507830e+002
2.385343e+003	4.354035e+002
2.387271e+003	4.929113e+002
2.389200e+003	4.933845e+002
2.391128e+003	4.615314e+002
2.393057e+003	5.098481e+002
2.394985e+003	5.154365e+002
2.396914e+003	4.583492e+002
2.398842e+003	4.481194e+002
2.400771e+003	4.482591e+002
2.402699e+003	4.461555e+002
2.404627e+003	4.577950e+002
2.406556e+003	4.563446e+002
2.408484e+003	4.131650e+002
2.410413e+003	4.094961e+002
2.412341e+003	4.200426e+002
2.414270e+003	4.586446e+002
2.416198e+003	4.635997e+002
2.418127e+003	5.192354e+002
2.420055e+003	4.228312e+002
2.421984e+003	3.945963e+002
2.423912e+003	4.199012e+002
2.425841e+003	4.781284e+002
2.427769e+003	4.617222e+002
2.429698e+003	4.130005e+002
2.431626e+003	3.972948e+002
2.433554e+003	4.278665e+002
2.435483e+003	4.581999e+002
2.437411e+003	4.602194e+002
2.439340e+003	4.951104e+002
2.441268e+003	4.834441e+002
2.443197e+003	4.067525e+002
2.445125e+003	3.955751e+002
2.447054e+003	4.288922e+002
2.448982e+003	4.447028e+002
2.450911e+003	4.162434e+002
2.452839e+003	4.484745e+002
2.454768e+003	4.745962e+002
2.456696e+003	5.122385e+002
2.458625e+003	5.275976e+002
2.460553e+003	5.184216e+002
2.462481e+003	5.220095e+002
2.464410e+003	5.233371e+002
2.466338e+003	5.169240e+002
2.468267e+003	4.869110e+002
2.470195e+003	4.839781e+002
2.472124e+003	4.826285e+002
2.474052e+003	5.316237e+002
2.475981e+003	5.426360e+002
2.477909e+003	5.472794e+002
2.479838e+003	5.268221e+002
2.481766e+003	4.622711e+002
2.483695e+003	4.590476e+002
2.485623e+003	4.396600e+002
2.487552e+003	5.140939e+002
2.489480e+003	5.068014e+002
2.491408e+003	5.332792e+002
2.493337e+003	5.359590e+002
2.495265e+003	5.129540e+002
2.497194e+003	5.030849e+002
2.499122e+003	4.925555e+002
2.501051e+003	5.013444e+002
2.502979e+003	4.966107e+002
2.504908e+003	4.575624e+002
2.506836e+003	4.746290e+002
2.508765e+003	4.882477e+002
2.510693e+003	4.547809e+002
2.512622e+003	4.225516e+002
2.514550e+003	4.347844e+002
2.516479e+003	4.678642e+002
2.518407e+003	4.920513e+002
2.520335e+003	5.202293e+002
2.522264e+003	5.070545e+002
2.524192e+003	4.861294e+002
2.526121e+003	4.908633e+002
2.528049e+003	4.779534e+002
2.529978e+003	4.991140e+002
2.531906e+003	5.374174e+002
2.533835e+003	4.992952e+002
2.535763e+003	5.009902e+002
2.537692e+003	5.069045e+002
2.539620e+003	4.831998e+002
2.541549e+003	5.247554e+002
2.543477e+003	4.464059e+002
2.545406e+003	4.495861e+002
2.547334e+003	4.660965e+002
2.549262e+003	4.425379e+002
2.551191e+003	4.195460e+002
2.553119e+003	4.285561e+002
2.555048e+003	4.495470e+002
2.556976e+003	4.116827e+002
2.558905e+003	4.299794e+002
2.560833e+003	4.675295e+002
2.562762e+003	4.642458e+002
2.564690e+003	4.411206e+002
2.566619e+003	4.063332e+002
2.568547e+003	4.360234e+002
2.570476e+003	4.552196e+002
2.572404e+003	4.499733e+002
2.574333e+003	4.140536e+002
2.576261e+003	4.302162e+002
2.578189e+003	4.146331e+002
2.580118e+003	4.070213e+002
2.582046e+003	4.681062e+002
2.583975e+003	5.111942e+002
2.585903e+003	5.031324e+002
2.587832e+003	5.287422e+002
2.589760e+003	5.134943e+002
2.591689e+003	4.587576e+002
2.593617e+003	4.699562e+002
2.595546e+003	4.471828e+002
2.597474e+003	4.524718e+002
2.599403e+003	5.256703e+002
2.601331e+003	5.123013e+002
2.603260e+003	4.757334e+002
2.605188e+003	4.623688e+002
2.607116e+003	4.653797e+002
2.609045e+003	5.216575e+002
2.610973e+003	5.100222e+002
2.612902e+003	4.934940e+002
2.614830e+003	4.627643e+002
2.616759e+003	4.846772e+002
2.618687e+003	4.621900e+002
2.620616e+003	5.035508e+002
2.622544e+003	5.193763e+002
2.624473e+003	4.529138e+002
2.626401e+003	4.450470e+002
2.628330e+003	4.826967e+002
2.630258e+003	4.687410e+002
2.632187e+003	4.498798e+002
2.634115e+003	4.254562e+002
2.636043e+003	4.083392e+002
2.637972e+003	4.094434e+002
2.639900e+003	4.781518e+002
2.641829e+003	4.671222e+002
2.643757e+003	4.330418e+002
2.645686e+003	4.443347e+002
2.647614e+003	4.344458e+002
2.649543e+003	4.342231e+002
2.651471e+003	4.571716e+002
2.653400e+003	4.579739e+002
2.655328e+003	4.968975e+002
2.657257e+003	4.973733e+002
2.659185e+003	5.161004e+002
2.661114e+003	4.976711e+002
2.663042e+003	4.895433e+002
2.664970e+003	5.047872e+002
2.666899e+003	4.992364e+002
2.668827e+003	5.110223e+002
2.670756e+003	4.779657e+002
2.672684e+003	4.629096e+002
2.674613e+003	4.936334e+002
2.676541e+003	5.506674e+002
2.678470e+003	5.840177e+002
2.680398e+003	4.976780e+002
2.682327e+003	5.404296e+002
2.684255e+003	5.654440e+002
2.686184e+003	4.538845e+002
2.688112e+003	4.684941e+002
2.690041e+003	4.461910e+002
2.691969e+003	3.957599e+002
2.693897e+003	5.133848e+002
2.695826e+003	5.309811e+002
2.697754e+003	4.705058e+002
2.699683e+003	4.648870e+002
2.701611e+003	4.857772e+002
2.703540e+003	4.839306e+002
2.705468e+003	4.938626e+002
2.707397e+003	4.997895e+002
2.709325e+003	4.553802e+002
2.711254e+003	4.083683e+002
2.713182e+003	4.183015e+002
2.715111e+003	3.694399e+002
2.717039e+003	3.405386e+002
2.718968e+003	3.789510e+002
2.720896e+003	4.037115e+002
2.722824e+003	4.080179e+002
2.724753e+003	4.357145e+002
2.726681e+003	4.350636e+002
2.728610e+003	4.093764e+002
2.730538e+003	3.791890e+002
2.732467e+003	3.755157e+002
2.734395e+003	3.408222e+002
2.736324e+003	3.223547e+002
2.738252e+003	3.548292e+002
2.740181e+003	3.692212e+002
2.742109e+003	3.344691e+002
2.744038e+003	2.922383e+002
2.745966e+003	2.581342e+002
2.747895e+003	2.840368e+002
2.749823e+003	2.887993e+002
2.751751e+003	2.779250e+002
2.753680e+003	2.809559e+002
2.755608e+003	2.627280e+002
2.757537e+003	2.665908e+002
2.759465e+003	2.725164e+002
2.761394e+003	3.110537e+002
2.763322e+003	3.018387e+002
2.765251e+003	2.752239e+002
2.767179e+003	2.748193e+002
2.769108e+003	2.770718e+002
2.771036e+003	2.834150e+002
2.772965e+003	3.163193e+002
2.774893e+003	3.111114e+002
2.776822e+003	2.999250e+002
2.778750e+003	2.713153e+002
2.780678e+003	2.367389e+002
2.782607e+003	2.465546e+002
2.784535e+003	2.256355e+002
2.786464e+003	2.105836e+002
2.788392e+003	2.162929e+002
2.790321e+003	2.614785e+002
2.792249e+003	3.210253e+002
2.794178e+003	3.649317e+002
2.796106e+003	3.451901e+002
2.798035e+003	2.909295e+002
2.799963e+003	2.401116e+002
2.801892e+003	3.077618e+002
2.803820e+003	3.051052e+002
2.805749e+003	2.624329e+002
2.807677e+003	2.294399e+002
2.809605e+003	2.573072e+002
2.811534e+003	2.748356e+002
2.813462e+003	2.377206e+002
2.815391e+003	2.490588e+002
2.817319e+003	2.483765e+002
2.819248e+003	2.411760e+002
2.821176e+003	2.829969e+002
2.823105e+003	2.405849e+002
2.825033e+003	1.940143e+002
2.826962e+003	2.036389e+002
2.828890e+003	2.048220e+002
2.830819e+003	2.417550e+002
2.832747e+003	2.507832e+002
2.834676e+003	2.299910e+002
2.836604e+003	2.035403e+002
2.838532e+003	2.122450e+002
2.840461e+003	2.471823e+002
2.842389e+003	3.005833e+002
2.844318e+003	2.423837e+002
2.846246e+003	2.840436e+002
2.848175e+003	3.030802e+002
2.850103e+003	3.748537e+002
2.852032e+003	3.484171e+002
2.853960e+003	3.797652e+002
2.855889e+003	3.626643e+002
2.857817e+003	3.666770e+002
2.859746e+003	3.164195e+002
2.861674e+003	2.899901e+002
2.863603e+003	3.064143e+002
2.865531e+003	3.583925e+002
2.867459e+003	3.690250e+002
2.869388e+003	2.988564e+002
2.871316e+003	2.658563e+002
2.873245e+003	2.578772e+002
2.875173e+003	2.404097e+002
2.877102e+003	2.376283e+002
2.879030e+003	2.586092e+002
2.880959e+003	3.087179e+002
2.882887e+003	3.485470e+002
2.884816e+003	3.195797e+002
2.886744e+003	3.098971e+002
2.888673e+003	3.034488e+002
2.890601e+003	3.121348e+002
2.892530e+003	2.838274e+002
2.894458e+003	2.348338e+002
2.896386e+003	2.637273e+002
2.898315e+003	3.029175e+002
2.900243e+003	3.058892e+002
2.902172e+003	3.213420e+002
2.904100e+003	3.371709e+002
2.906029e+003	3.199844e+002
2.907957e+003	3.285906e+002
2.909886e+003	3.283318e+002
2.911814e+003	3.046566e+002
2.913743e+003	2.943140e+002
2.915671e+003	2.403221e+002
2.917600e+003	2.413970e+002
2.919528e+003	2.507822e+002
2.921457e+003	2.533484e+002
2.923385e+003	2.739219e+002
2.925313e+003	3.232476e+002
2.927242e+003	2.922161e+002
2.929170e+003	2.429465e+002
2.931099e+003	1.963101e+002
2.933027e+003	1.665628e+002
2.934956e+003	2.039836e+002
2.936884e+003	1.875097e+002
2.938813e+003	1.918527e+002
2.940741e+003	1.717676e+002
2.942670e+003	1.732568e+002
2.944598e+003	1.160073e+002
2.946527e+003	8.918620e+001
2.948455e+003	6.540451e+001
2.950384e+003	8.345097e+001
2.952312e+003	9.606645e+001
2.954240e+003	7.952798e+001
2.956169e+003	3.606651e+001
2.958097e+003	-1.943000e+001
2.960026e+003	-9.160458e+000
2.961954e+003	3.653608e+001
2.963883e+003	1.129865e+001
2.965811e+003	-2.046243e+001
2.967740e+003	-1.666263e+001
2.969668e+003	-7.424763e+001
2.971597e+003	-8.467043e+001
2.973525e+003	-5.037420e+001
2.975454e+003	-6.843777e+001
2.977382e+003	-9.690458e+001
2.979311e+003	-1.053880e+002
2.981239e+003	-1.154217e+002
2.983167e+003	-1.021355e+002
2.985096e+003	-1.297056e+002
2.987024e+003	-1.680182e+002
2.988953e+003	-1.263902e+002
2.990881e+003	-1.025529e+002
2.992810e+003	-5.952942e+001
2.994738e+003	-1.334447e+002
2.996667e+003	-1.625815e+002
2.998595e+003	-1.875204e+002
3.000524e+003	-1.615810e+002
3.002452e+003	-1.132774e+002
3.004381e+003	-9.538111e+001
3.006309e+003	-6.300349e+001
3.008238e+003	-8.473868e+001
3.010166e+003	-9.435688e+001
3.012094e+003	-9.107207e+001
3.014023e+003	-1.343460e+002
3.015951e+003	-1.392952e+002
3.017880e+003	-1.175164e+002
3.019808e+003	-1.569745e+002
3.021737e+003	-1.537195e+002
3.023665e+003	-1.619888e+002
3.025594e+003	-1.516734e+002
3.027522e+003	-1.456280e+002
3.029451e+003	-1.521992e+002
3.031379e+003	-1.522960e+002
3.033308e+003	-1.188654e+002
3.035236e+003	-1.107877e+002
3.037165e+003	-1.565835e+002
3.039093e+003	-9.744909e+001
3.041021e+003	-1.052318e+002
3.042950e+003	-1.510341e+002
3.044878e+003	-1.715158e+002
3.046807e+003	-1.814010e+002
3.048735e+003	-1.857998e+002
3.050664e+003	-1.322175e+002
3.052592e+003	-1.436767e+002
3.054521e+003	-1.206592e+002
3.056449e+003	-1.492909e+002
3.058378e+003	-1.381040e+002
3.060306e+003	-1.522601e+002
3.062235e+003	-1.379759e+002
3.064163e+003	-1.367117e+002
3.066092e+003	-1.639353e+002
3.068020e+003	-1.345229e+002
3.069948e+003	-1.086301e+002
3.071877e+003	-6.267087e+001
3.073805e+003	-2.596029e+001
3.075734e+003	-1.100010e+002
3.077662e+003	-1.986605e+002
3.079591e+003	-1.534400e+002
3.081519e+003	-5.615729e+001
3.083448e+003	-8.016795e+001
3.085376e+003	-3.203429e+001
3.087305e+003	-3.110675e+001
3.089233e+003	-5.936700e+001
3.091162e+003	-8.314801e+001
3.093090e+003	-1.297037e+002
3.095019e+003	-1.685947e+002
3.096947e+003	-6.354089e+001
3.098875e+003	-4.340329e+001
3.100804e+003	-5.468407e+001
3.102732e+003	-2.673165e+001
3.104661e+003	-1.699183e+001
3.106589e+003	-1.868885e+001
3.108518e+003	2.722055e+001
3.110446e+003	8.513318e+000
3.112375e+003	-1.035340e+001
3.114303e+003	4.411560e+001
3.116232e+003	5.364183e+001
3.118160e+003	1.209563e+002
3.120089e+003	1.275545e+002
3.122017e+003	1.464074e+002
3.123946e+003	1.296674e+002
3.125874e+003	9.895609e+001
3.127802e+003	1.081991e+002
3.129731e+003	8.805001e+001
3.131659e+003	1.442291e+002
3.133588e+003	2.374531e+002
3.135516e+003	2.605241e+002
3.137445e+003	2.438808e+002
3.139373e+003	2.572840e+002
3.141302e+003	2.587501e+002
3.143230e+003	2.496314e+002
3.145159e+003	3.158571e+002
3.147087e+003	3.314860e+002
3.149016e+003	3.603292e+002
3.150944e+003	3.703090e+002
3.152873e+003	3.920450e+002
3.154801e+003	4.397141e+002
3.156729e+003	4.336725e+002
3.158658e+003	4.101902e+002
3.160586e+003	5.145821e+002
3.162515e+003	5.377961e+002
3.164443e+003	5.118863e+002
3.166372e+003	4.753157e+002
3.168300e+003	5.427586e+002
3.170229e+003	5.857624e+002
3.172157e+003	5.908611e+002
3.174086e+003	5.439514e+002
3.176014e+003	5.626320e+002
3.177943e+003	6.595696e+002
3.179871e+003	7.356306e+002
3.181800e+003	7.844358e+002
3.183728e+003	7.937354e+002
3.185656e+003	8.453696e+002
3.187585e+003	8.536523e+002
3.189513e+003	9.079051e+002
3.191442e+003	9.051899e+002
3.193370e+003	9.463391e+002
3.195299e+003	9.599327e+002
3.197227e+003	1.009931e+003
3.199156e+003	1.034416e+003
3.201084e+003	1.051938e+003
3.203013e+003	1.153597e+003
3.204941e+003	1.134833e+003
3.206870e+003	1.255914e+003
3.208798e+003	1.236733e+003
3.210727e+003	1.237839e+003
3.212655e+003	1.212377e+003
3.214583e+003	1.265933e+003
3.216512e+003	1.368666e+003
3.218440e+003	1.492161e+003
3.220369e+003	1.575938e+003
3.222297e+003	1.580015e+003
3.224226e+003	1.578847e+003
3.226154e+003	1.622278e+003
3.228083e+003	1.731002e+003
3.230011e+003	1.775130e+003
3.231940e+003	1.735929e+003
3.233868e+003	1.751122e+003
3.235797e+003	1.880175e+003
3.237725e+003	1.982451e+003
3.239654e+003	2.078991e+003
3.241582e+003	2.091264e+003
3.243510e+003	2.128781e+003
3.245439e+003	2.158175e+003
3.247367e+003	2.260790e+003
3.249296e+003	2.299851e+003
3.251224e+003	2.367166e+003
3.253153e+003	2.395356e+003
3.255081e+003	2.490148e+003
3.257010e+003	2.553992e+003
3.258938e+003	2.609854e+003
3.260867e+003	2.689357e+003
3.262795e+003	2.760862e+003
3.264724e+003	2.812693e+003
3.266652e+003	2.910562e+003
3.268581e+003	2.982522e+003
3.270509e+003	3.085849e+003
3.272438e+003	3.108313e+003
3.274366e+003	3.247277e+003
3.276294e+003	3.248279e+003
3.278223e+003	3.341396e+003
3.280151e+003	3.436858e+003
3.282080e+003	3.522335e+003
3.284008e+003	3.569162e+003
3.285937e+003	3.625682e+003
3.287865e+003	3.668709e+003
3.289794e+003	3.738526e+003
3.291722e+003	3.801231e+003
3.293651e+003	3.934540e+003
3.295579e+003	4.043082e+003
3.297508e+003	4.128586e+003
3.299436e+003	4.195976e+003
3.301365e+003	4.338844e+003
3.303293e+003	4.455882e+003
3.305221e+003	4.493748e+003
3.307150e+003	4.586494e+003
3.309078e+003	4.741612e+003
3.311007e+003	4.822209e+003
3.312935e+003	4.897925e+003
3.314864e+003	4.990996e+003
3.316792e+003	5.130076e+003
3.318721e+003	5.270374e+003
3.320649e+003	5.359183e+003
3.322578e+003	5.431143e+003
3.324506e+003	5.537813e+003
3.326435e+003	5.658108e+003
3.328363e+003	5.769961e+003
3.330292e+003	5.913105e+003
3.332220e+003	6.005026e+003
3.334148e+003	6.106209e+003
3.336077e+003	6.192109e+003
3.338005e+003	6.347831e+003
3.339934e+003	6.496110e+003
3.341862e+003	6.574768e+003
3.343791e+003	6.746447e+003
3.345719e+003	6.873358e+003
3.347648e+003	6.991094e+003
3.349576e+003	7.097097e+003
3.351505e+003	7.213191e+003
3.353433e+003	7.361079e+003
3.355362e+003	7.513405e+003
3.357290e+003	7.657258e+003
3.359219e+003	7.773503e+003
3.361147e+003	7.937742e+003
3.363075e+003	8.174697e+003
3.365004e+003	8.267447e+003
3.366932e+003	8.380231e+003
3.368861e+003	8.542146e+003
3.370789e+003	8.630963e+003
3.372718e+003	8.805565e+003
3.374646e+003	8.948140e+003
3.376575e+003	9.154284e+003
3.378503e+003	9.240949e+003
3.380432e+003	9.434777e+003
3.382360e+003	9.579789e+003
3.384289e+003	9.782889e+003
3.386217e+003	9.902406e+003
3.388146e+003	1.002426e+004
3.390074e+003	1.019474e+004
3.392002e+003	1.035202e+004
3.393931e+003	1.051968e+004
3.395859e+003	1.066443e+004
3.397788e+003	1.078559e+004
3.399716e+003	1.098428e+004
