# Supplementary material for: Machine learning classification of mango maturity based on carotene content from Raman spectra
Source: PeerJ. 2025 Nov 18;13:e20288. doi: 10.7717/peerj.20288 (PMC12637035; doi:10.7717/peerj.20288)
Supplement: Supplemental Information 1 — Raman spectra from 29 mango samples, with measurements taken from the top, middle, and bottom parts of each mango. These data were used for Raman spectral processing, statistical analysis, and classification analysis. [file peerj-13-20288-s001.zip › Raw Data_Mango/M10/M10-T.CSV]

4.996945e+001	-3.007123e+002
5.189791e+001	2.254059e+002
5.382638e+001	4.852441e+002
5.575485e+001	5.871342e+002
5.768332e+001	6.516852e+002
5.961178e+001	6.828708e+002
6.154025e+001	6.870698e+002
6.346872e+001	6.765846e+002
6.539719e+001	6.835076e+002
6.732565e+001	6.768755e+002
6.925412e+001	6.479645e+002
7.118259e+001	6.191212e+002
7.311105e+001	6.186142e+002
7.503952e+001	6.001911e+002
7.696799e+001	5.977636e+002
7.889645e+001	6.121385e+002
8.082492e+001	6.189921e+002
8.275339e+001	5.751581e+002
8.468185e+001	5.571874e+002
8.661032e+001	5.293026e+002
8.853879e+001	5.010774e+002
9.046725e+001	4.873463e+002
9.239572e+001	4.893809e+002
9.432419e+001	5.206381e+002
9.625266e+001	5.213458e+002
9.818112e+001	4.997396e+002
1.001096e+002	4.911590e+002
1.020381e+002	4.902062e+002
1.039665e+002	4.776515e+002
1.058950e+002	4.688205e+002
1.078235e+002	4.649698e+002
1.097519e+002	4.536078e+002
1.116804e+002	4.361261e+002
1.136089e+002	4.205773e+002
1.155373e+002	4.301288e+002
1.174658e+002	4.463539e+002
1.193943e+002	3.908479e+002
1.213227e+002	3.972627e+002
1.232512e+002	4.003681e+002
1.251797e+002	4.023970e+002
1.271081e+002	4.011221e+002
1.290366e+002	3.306611e+002
1.309651e+002	3.119714e+002
1.328935e+002	3.240987e+002
1.348220e+002	3.458611e+002
1.367505e+002	3.571628e+002
1.386789e+002	3.387634e+002
1.406074e+002	3.241681e+002
1.425359e+002	3.217638e+002
1.444643e+002	3.289921e+002
1.463928e+002	3.369229e+002
1.483213e+002	3.460049e+002
1.502497e+002	3.546595e+002
1.521782e+002	3.614634e+002
1.541067e+002	3.733055e+002
1.560351e+002	4.009184e+002
1.579636e+002	3.871349e+002
1.598921e+002	3.454551e+002
1.618205e+002	3.278646e+002
1.637490e+002	3.384951e+002
1.656775e+002	3.014622e+002
1.676059e+002	3.229177e+002
1.695344e+002	3.340316e+002
1.714629e+002	3.231845e+002
1.733913e+002	3.071053e+002
1.753198e+002	3.261765e+002
1.772483e+002	3.481647e+002
1.791767e+002	3.588199e+002
1.811052e+002	3.599869e+002
1.830337e+002	3.574560e+002
1.849621e+002	3.490658e+002
1.868906e+002	3.450429e+002
1.888191e+002	3.325030e+002
1.907475e+002	3.266749e+002
1.926760e+002	3.369118e+002
1.946045e+002	3.042615e+002
1.965329e+002	3.222479e+002
1.984614e+002	3.292218e+002
2.003899e+002	3.053873e+002
2.023183e+002	2.684892e+002
2.042468e+002	2.737071e+002
2.061753e+002	2.809916e+002
2.081037e+002	2.818264e+002
2.100322e+002	2.842363e+002
2.119607e+002	2.978840e+002
2.138891e+002	2.918277e+002
2.158176e+002	2.687416e+002
2.177461e+002	2.676723e+002
2.196745e+002	2.985486e+002
2.216030e+002	3.365955e+002
2.235315e+002	2.961474e+002
2.254599e+002	3.025498e+002
2.273884e+002	3.249884e+002
2.293169e+002	3.395050e+002
2.312453e+002	3.419630e+002
2.331738e+002	3.542753e+002
2.351023e+002	3.475232e+002
2.370307e+002	3.233540e+002
2.389592e+002	2.907559e+002
2.408877e+002	2.626040e+002
2.428161e+002	2.519525e+002
2.447446e+002	2.715987e+002
2.466731e+002	2.780317e+002
2.486015e+002	2.796352e+002
2.505300e+002	3.143968e+002
2.524585e+002	3.388188e+002
2.543869e+002	3.346317e+002
2.563154e+002	3.279270e+002
2.582439e+002	3.322477e+002
2.601723e+002	3.458142e+002
2.621008e+002	3.567234e+002
2.640293e+002	3.542439e+002
2.659577e+002	3.610636e+002
2.678862e+002	3.657390e+002
2.698147e+002	3.500320e+002
2.717431e+002	3.767892e+002
2.736716e+002	3.647454e+002
2.756001e+002	3.525706e+002
2.775285e+002	3.396017e+002
2.794570e+002	3.115894e+002
2.813855e+002	3.046631e+002
2.833139e+002	3.039429e+002
2.852424e+002	3.219838e+002
2.871709e+002	3.343678e+002
2.890993e+002	3.166219e+002
2.910278e+002	2.984938e+002
2.929563e+002	3.196523e+002
2.948847e+002	3.257950e+002
2.968132e+002	3.104235e+002
2.987417e+002	2.980585e+002
3.006701e+002	3.320999e+002
3.025986e+002	3.157399e+002
3.045271e+002	3.413788e+002
3.064555e+002	3.839823e+002
3.083840e+002	3.950928e+002
3.103125e+002	3.587491e+002
3.122409e+002	3.290529e+002
3.141694e+002	3.311452e+002
3.160979e+002	3.519189e+002
3.180263e+002	3.711454e+002
3.199548e+002	3.768065e+002
3.218833e+002	3.927285e+002
3.238117e+002	4.150843e+002
3.257402e+002	4.099988e+002
3.276687e+002	3.786702e+002
3.295971e+002	3.589185e+002
3.315256e+002	3.706265e+002
3.334541e+002	3.566873e+002
3.353825e+002	3.378439e+002
3.373110e+002	3.397911e+002
3.392395e+002	3.697354e+002
3.411679e+002	3.731045e+002
3.430964e+002	3.715968e+002
3.450249e+002	3.641538e+002
3.469533e+002	3.463236e+002
3.488818e+002	3.312248e+002
3.508103e+002	3.749235e+002
3.527387e+002	3.890924e+002
3.546672e+002	3.888029e+002
3.565957e+002	3.774400e+002
3.585241e+002	3.635723e+002
3.604526e+002	3.660638e+002
3.623811e+002	3.799243e+002
3.643095e+002	3.735707e+002
3.662380e+002	3.767394e+002
3.681665e+002	4.038098e+002
3.700949e+002	4.382309e+002
3.720234e+002	4.424610e+002
3.739519e+002	4.350897e+002
3.758803e+002	4.269508e+002
3.778088e+002	4.185428e+002
3.797373e+002	4.052288e+002
3.816657e+002	3.869354e+002
3.835942e+002	3.689503e+002
3.855227e+002	3.269033e+002
3.874511e+002	3.085578e+002
3.893796e+002	3.448130e+002
3.913081e+002	3.911302e+002
3.932365e+002	3.977364e+002
3.951650e+002	3.863696e+002
3.970935e+002	3.765199e+002
3.990219e+002	3.790260e+002
4.009504e+002	3.931387e+002
4.028789e+002	4.073326e+002
4.048073e+002	4.206232e+002
4.067358e+002	4.057236e+002
4.086643e+002	4.044025e+002
4.105927e+002	4.484235e+002
4.125212e+002	4.474995e+002
4.144497e+002	4.412068e+002
4.163781e+002	4.851224e+002
4.183066e+002	5.200921e+002
4.202351e+002	5.015296e+002
4.221635e+002	4.558569e+002
4.240920e+002	4.555239e+002
4.260205e+002	4.424196e+002
4.279489e+002	4.365304e+002
4.298774e+002	4.401863e+002
4.318059e+002	4.394604e+002
4.337343e+002	4.270890e+002
4.356628e+002	4.370479e+002
4.375913e+002	4.545760e+002
4.395197e+002	4.688832e+002
4.414482e+002	4.746779e+002
4.433767e+002	4.735442e+002
4.453051e+002	4.804149e+002
4.472336e+002	4.212860e+002
4.491621e+002	4.155732e+002
4.510905e+002	4.552222e+002
4.530190e+002	4.579630e+002
4.549475e+002	4.735544e+002
4.568759e+002	4.794419e+002
4.588044e+002	4.631053e+002
4.607329e+002	4.513913e+002
4.626613e+002	4.562619e+002
4.645898e+002	4.533038e+002
4.665183e+002	4.549265e+002
4.684467e+002	4.830557e+002
4.703752e+002	5.045239e+002
4.723037e+002	5.099018e+002
4.742321e+002	5.115421e+002
4.761606e+002	5.236429e+002
4.780891e+002	5.154290e+002
4.800175e+002	5.188932e+002
4.819460e+002	5.326460e+002
4.838745e+002	5.345817e+002
4.858029e+002	5.041634e+002
4.877314e+002	5.009654e+002
4.896599e+002	5.182964e+002
4.915883e+002	5.164086e+002
4.935168e+002	4.789823e+002
4.954453e+002	4.353388e+002
4.973737e+002	4.626102e+002
4.993022e+002	4.404271e+002
5.012307e+002	4.096655e+002
5.031591e+002	3.886973e+002
5.050876e+002	3.877408e+002
5.070161e+002	4.056746e+002
5.089445e+002	4.216676e+002
5.108730e+002	4.113622e+002
5.128015e+002	4.424689e+002
5.147299e+002	4.735374e+002
5.166584e+002	4.765955e+002
5.185869e+002	4.892476e+002
5.205153e+002	5.775665e+002
5.224438e+002	6.451578e+002
5.243723e+002	6.468885e+002
5.263007e+002	6.429349e+002
5.282292e+002	6.818721e+002
5.301577e+002	7.025105e+002
5.320861e+002	6.932570e+002
5.340146e+002	6.838626e+002
5.359431e+002	6.489061e+002
5.378715e+002	6.213963e+002
5.398000e+002	6.543861e+002
5.417285e+002	7.329637e+002
5.436569e+002	7.712340e+002
5.455854e+002	8.081743e+002
5.475139e+002	8.670300e+002
5.494423e+002	9.348790e+002
5.513708e+002	9.920110e+002
5.532993e+002	1.105217e+003
5.552277e+002	1.169065e+003
5.571562e+002	1.216266e+003
5.590847e+002	1.204069e+003
5.610131e+002	1.097535e+003
5.629416e+002	9.179219e+002
5.648701e+002	7.756188e+002
5.667985e+002	6.211622e+002
5.687270e+002	5.561122e+002
5.706555e+002	5.596165e+002
5.725839e+002	5.666871e+002
5.745124e+002	5.407917e+002
5.764409e+002	5.408986e+002
5.783693e+002	5.189111e+002
5.802978e+002	4.748544e+002
5.822263e+002	4.565973e+002
5.841547e+002	4.874350e+002
5.860832e+002	5.178986e+002
5.880117e+002	4.972842e+002
5.899401e+002	5.568949e+002
5.918686e+002	5.813101e+002
5.937971e+002	5.761549e+002
5.957255e+002	5.853994e+002
5.976540e+002	5.852529e+002
5.995825e+002	5.868970e+002
6.015109e+002	6.133578e+002
6.034394e+002	6.132055e+002
6.053679e+002	6.042974e+002
6.072963e+002	6.185223e+002
6.092248e+002	6.293544e+002
6.111533e+002	5.957971e+002
6.130817e+002	5.607881e+002
6.150102e+002	5.373427e+002
6.169387e+002	5.282830e+002
6.188671e+002	5.314146e+002
6.207956e+002	5.449570e+002
6.227241e+002	5.842675e+002
6.246525e+002	6.107625e+002
6.265810e+002	6.645186e+002
6.285095e+002	6.902302e+002
6.304379e+002	6.526555e+002
6.323664e+002	6.359693e+002
6.342949e+002	5.201095e+002
6.362233e+002	5.033586e+002
6.381518e+002	4.683586e+002
6.400803e+002	4.119084e+002
6.420087e+002	3.870168e+002
6.439372e+002	4.055172e+002
6.458657e+002	4.267525e+002
6.477941e+002	4.175383e+002
6.497226e+002	4.290463e+002
6.516511e+002	4.480105e+002
6.535795e+002	4.534740e+002
6.555080e+002	4.599363e+002
6.574365e+002	4.763313e+002
6.593649e+002	4.759049e+002
6.612934e+002	4.228275e+002
6.632219e+002	4.331192e+002
6.651503e+002	4.899165e+002
6.670788e+002	4.257896e+002
6.690073e+002	4.105864e+002
6.709357e+002	4.127793e+002
6.728642e+002	4.497075e+002
6.747927e+002	4.687647e+002
6.767211e+002	4.559101e+002
6.786496e+002	4.491942e+002
6.805781e+002	4.637933e+002
6.825065e+002	4.484073e+002
6.844350e+002	4.453320e+002
6.863635e+002	4.509496e+002
6.882919e+002	4.369402e+002
6.902204e+002	3.995374e+002
6.921489e+002	4.080042e+002
6.940773e+002	4.399273e+002
6.960058e+002	4.469496e+002
6.979343e+002	4.694706e+002
6.998627e+002	5.071258e+002
7.017912e+002	5.508318e+002
7.037197e+002	6.165961e+002
7.056481e+002	6.580997e+002
7.075766e+002	6.504164e+002
7.095051e+002	6.488846e+002
7.114335e+002	6.646794e+002
7.133620e+002	6.682554e+002
7.152905e+002	6.323983e+002
7.172189e+002	6.252521e+002
7.191474e+002	6.393718e+002
7.210759e+002	6.278478e+002
7.230043e+002	6.452179e+002
7.249328e+002	6.749783e+002
7.268613e+002	6.700194e+002
7.287897e+002	6.742856e+002
7.307182e+002	5.797850e+002
7.326467e+002	5.580469e+002
7.345751e+002	4.557245e+002
7.365036e+002	3.910363e+002
7.384321e+002	4.324368e+002
7.403605e+002	4.067625e+002
7.422890e+002	4.015439e+002
7.442175e+002	4.235165e+002
7.461459e+002	4.227641e+002
7.480744e+002	4.194315e+002
7.500029e+002	4.366357e+002
7.519313e+002	4.598358e+002
7.538598e+002	4.289092e+002
7.557883e+002	3.784103e+002
7.577167e+002	3.100269e+002
7.596452e+002	2.774229e+002
7.615737e+002	2.622854e+002
7.635021e+002	2.420821e+002
7.654306e+002	2.404068e+002
7.673591e+002	2.404027e+002
7.692875e+002	2.372717e+002
7.712160e+002	2.370036e+002
7.731445e+002	2.533980e+002
7.750729e+002	2.738511e+002
7.770014e+002	2.701450e+002
7.789299e+002	2.372967e+002
7.808583e+002	2.315026e+002
7.827868e+002	2.620132e+002
7.847153e+002	2.832985e+002
7.866437e+002	2.790175e+002
7.885722e+002	2.513294e+002
7.905007e+002	2.129839e+002
7.924291e+002	2.012934e+002
7.943576e+002	2.183751e+002
7.962861e+002	2.275847e+002
7.982145e+002	2.400948e+002
8.001430e+002	2.593390e+002
8.020715e+002	2.674961e+002
8.039999e+002	2.469030e+002
8.059284e+002	2.765635e+002
8.078569e+002	2.972233e+002
8.097853e+002	2.922488e+002
8.117138e+002	2.575906e+002
8.136423e+002	2.106780e+002
8.155707e+002	1.846109e+002
8.174992e+002	2.063768e+002
8.194277e+002	2.329192e+002
8.213561e+002	2.012160e+002
8.232846e+002	2.130915e+002
8.252131e+002	2.223170e+002
8.271415e+002	2.107101e+002
8.290700e+002	2.271646e+002
8.309985e+002	2.571303e+002
8.329269e+002	2.219959e+002
8.348554e+002	2.091815e+002
8.367839e+002	1.389607e+002
8.387123e+002	9.789442e+001
8.406408e+002	1.330924e+002
8.425693e+002	1.670217e+002
8.444977e+002	1.835027e+002
8.464262e+002	1.927967e+002
8.483547e+002	2.129558e+002
8.502831e+002	2.278461e+002
8.522116e+002	2.287447e+002
8.541401e+002	2.236303e+002
8.560685e+002	2.209366e+002
8.579970e+002	1.886618e+002
8.599255e+002	1.889587e+002
8.618539e+002	1.732222e+002
8.637824e+002	2.149786e+002
8.657109e+002	2.728365e+002
8.676393e+002	2.825307e+002
8.695678e+002	2.516417e+002
8.714963e+002	2.124665e+002
8.734247e+002	2.096707e+002
8.753532e+002	2.242628e+002
8.772817e+002	2.501384e+002
8.792101e+002	2.677975e+002
8.811386e+002	2.701246e+002
8.830671e+002	2.697659e+002
8.849955e+002	2.598010e+002
8.869240e+002	2.508913e+002
8.888525e+002	2.243030e+002
8.907809e+002	1.658656e+002
8.927094e+002	1.851252e+002
8.946379e+002	2.542174e+002
8.965663e+002	2.090317e+002
8.984948e+002	1.619514e+002
9.004233e+002	1.321785e+002
9.023517e+002	1.209891e+002
9.042802e+002	1.095871e+002
9.062087e+002	1.380178e+002
9.081371e+002	1.843442e+002
9.100656e+002	1.822785e+002
9.119941e+002	1.790562e+002
9.139225e+002	2.213939e+002
9.158510e+002	2.289617e+002
9.177795e+002	2.218853e+002
9.197079e+002	2.073947e+002
9.216364e+002	1.808412e+002
9.235649e+002	1.467343e+002
9.254933e+002	1.326315e+002
9.274218e+002	1.438556e+002
9.293503e+002	1.576520e+002
9.312787e+002	1.298254e+002
9.332072e+002	1.442598e+002
9.351357e+002	1.678787e+002
9.370641e+002	1.592207e+002
9.389926e+002	1.795695e+002
9.409211e+002	1.432052e+002
9.428495e+002	1.403624e+002
9.447780e+002	2.011691e+002
9.467065e+002	2.217586e+002
9.486349e+002	1.872211e+002
9.505634e+002	1.713220e+002
9.524919e+002	2.291206e+002
9.544203e+002	2.739280e+002
9.563488e+002	2.600967e+002
9.582773e+002	2.350186e+002
9.602057e+002	2.536259e+002
9.621342e+002	2.731212e+002
9.640627e+002	2.852686e+002
9.659911e+002	3.151376e+002
9.679196e+002	3.440566e+002
9.698481e+002	3.088469e+002
9.717766e+002	2.691351e+002
9.737050e+002	2.168825e+002
9.756335e+002	1.909304e+002
9.775620e+002	2.079134e+002
9.794904e+002	2.386618e+002
9.814189e+002	2.454287e+002
9.833474e+002	2.545902e+002
9.852758e+002	2.822065e+002
9.872043e+002	2.155610e+002
9.891328e+002	1.750900e+002
9.910612e+002	1.684985e+002
9.929897e+002	1.791806e+002
9.949182e+002	2.004565e+002
9.968466e+002	2.273968e+002
9.987751e+002	2.587332e+002
1.000704e+003	2.700749e+002
1.002632e+003	3.369866e+002
1.004560e+003	3.854278e+002
1.006489e+003	4.105500e+002
1.008417e+003	4.142336e+002
1.010346e+003	3.861907e+002
1.012274e+003	3.435516e+002
1.014203e+003	2.975133e+002
1.016131e+003	2.408538e+002
1.018060e+003	2.223447e+002
1.019988e+003	2.037625e+002
1.021917e+003	2.056106e+002
1.023845e+003	2.429660e+002
1.025774e+003	2.627647e+002
1.027702e+003	2.003600e+002
1.029631e+003	2.797929e+002
1.031559e+003	2.437736e+002
1.033488e+003	2.702564e+002
1.035416e+003	2.943687e+002
1.037344e+003	2.882017e+002
1.039273e+003	2.810887e+002
1.041201e+003	2.779331e+002
1.043130e+003	2.230141e+002
1.045058e+003	1.756763e+002
1.046987e+003	2.184558e+002
1.048915e+003	2.626804e+002
1.050844e+003	2.941887e+002
1.052772e+003	2.801728e+002
1.054701e+003	2.475902e+002
1.056629e+003	2.656718e+002
1.058558e+003	2.664949e+002
1.060486e+003	2.677298e+002
1.062415e+003	2.080274e+002
1.064343e+003	2.317282e+002
1.066271e+003	2.420238e+002
1.068200e+003	2.207442e+002
1.070128e+003	1.929855e+002
1.072057e+003	1.669034e+002
1.073985e+003	1.921125e+002
1.075914e+003	2.054912e+002
1.077842e+003	2.442884e+002
1.079771e+003	3.226992e+002
1.081699e+003	2.910416e+002
1.083628e+003	2.237353e+002
1.085556e+003	2.140600e+002
1.087485e+003	2.490609e+002
1.089413e+003	3.181433e+002
1.091342e+003	3.036585e+002
1.093270e+003	2.664170e+002
1.095198e+003	2.668127e+002
1.097127e+003	2.685095e+002
1.099055e+003	2.841988e+002
1.100984e+003	3.030345e+002
1.102912e+003	2.964806e+002
1.104841e+003	2.772057e+002
1.106769e+003	2.504244e+002
1.108698e+003	2.832090e+002
1.110626e+003	3.096997e+002
1.112555e+003	3.115669e+002
1.114483e+003	3.549112e+002
1.116412e+003	3.639838e+002
1.118340e+003	3.178804e+002
1.120269e+003	3.395388e+002
1.122197e+003	3.713726e+002
1.124125e+003	4.915765e+002
1.126054e+003	3.943754e+002
1.127982e+003	3.839356e+002
1.129911e+003	4.167179e+002
1.131839e+003	4.730905e+002
1.133768e+003	5.203930e+002
1.135696e+003	5.198957e+002
1.137625e+003	5.164251e+002
1.139553e+003	5.321108e+002
1.141482e+003	5.144258e+002
1.143410e+003	5.165984e+002
1.145339e+003	5.790909e+002
1.147267e+003	5.710698e+002
1.149196e+003	5.752084e+002
1.151124e+003	6.480624e+002
1.153052e+003	7.194171e+002
1.154981e+003	9.170024e+002
1.156909e+003	1.042866e+003
1.158838e+003	1.021323e+003
1.160766e+003	9.252430e+002
1.162695e+003	7.821163e+002
1.164623e+003	6.549064e+002
1.166552e+003	5.718436e+002
1.168480e+003	5.118292e+002
1.170409e+003	4.548286e+002
1.172337e+003	4.234243e+002
1.174266e+003	4.107176e+002
1.176194e+003	4.333922e+002
1.178123e+003	4.354347e+002
1.180051e+003	4.429611e+002
1.181979e+003	4.280226e+002
1.183908e+003	4.435609e+002
1.185836e+003	4.948533e+002
1.187765e+003	4.699897e+002
1.189693e+003	5.067835e+002
1.191622e+003	4.831550e+002
1.193550e+003	4.236648e+002
1.195479e+003	4.141301e+002
1.197407e+003	4.550710e+002
1.199336e+003	4.629187e+002
1.201264e+003	4.486261e+002
1.203193e+003	4.825778e+002
1.205121e+003	5.427017e+002
1.207050e+003	5.431469e+002
1.208978e+003	5.748012e+002
1.210906e+003	6.013750e+002
1.212835e+003	5.428699e+002
1.214763e+003	5.219789e+002
1.216692e+003	5.308318e+002
1.218620e+003	5.464938e+002
1.220549e+003	5.308843e+002
1.222477e+003	4.673337e+002
1.224406e+003	5.183146e+002
1.226334e+003	5.235852e+002
1.228263e+003	4.907245e+002
1.230191e+003	5.163347e+002
1.232120e+003	5.670450e+002
1.234048e+003	6.005054e+002
1.235977e+003	6.168106e+002
1.237905e+003	6.056369e+002
1.239833e+003	5.676516e+002
1.241762e+003	5.822165e+002
1.243690e+003	6.264872e+002
1.245619e+003	6.360170e+002
1.247547e+003	6.790574e+002
1.249476e+003	6.561615e+002
1.251404e+003	6.236429e+002
1.253333e+003	6.391522e+002
1.255261e+003	6.202842e+002
1.257190e+003	5.298078e+002
1.259118e+003	4.924474e+002
1.261047e+003	4.636796e+002
1.262975e+003	4.250332e+002
1.264904e+003	4.054565e+002
1.266832e+003	3.993271e+002
1.268760e+003	4.146668e+002
1.270689e+003	4.538802e+002
1.272617e+003	4.559119e+002
1.274546e+003	4.552821e+002
1.276474e+003	4.904511e+002
1.278403e+003	4.418480e+002
1.280331e+003	4.528755e+002
1.282260e+003	4.128700e+002
1.284188e+003	4.113691e+002
1.286117e+003	4.129755e+002
1.288045e+003	4.443821e+002
1.289974e+003	4.841667e+002
1.291902e+003	5.217696e+002
1.293831e+003	5.590184e+002
1.295759e+003	5.699342e+002
1.297688e+003	5.284457e+002
1.299616e+003	5.266842e+002
1.301544e+003	5.204580e+002
1.303473e+003	5.330735e+002
1.305401e+003	5.820414e+002
1.307330e+003	5.635003e+002
1.309258e+003	5.374019e+002
1.311187e+003	5.640052e+002
1.313115e+003	5.981292e+002
1.315044e+003	5.932489e+002
1.316972e+003	6.184854e+002
1.318901e+003	7.029169e+002
1.320829e+003	7.898752e+002
1.322758e+003	7.669234e+002
1.324686e+003	7.703776e+002
1.326615e+003	7.972894e+002
1.328543e+003	8.298939e+002
1.330471e+003	8.898145e+002
1.332400e+003	8.879986e+002
1.334328e+003	8.230620e+002
1.336257e+003	8.836483e+002
1.338185e+003	8.076980e+002
1.340114e+003	6.944296e+002
1.342042e+003	6.453577e+002
1.343971e+003	6.306470e+002
1.345899e+003	6.217103e+002
1.347828e+003	5.751244e+002
1.349756e+003	5.102685e+002
1.351685e+003	4.638432e+002
1.353613e+003	4.445679e+002
1.355542e+003	4.458096e+002
1.357470e+003	4.623807e+002
1.359398e+003	4.507816e+002
1.361327e+003	5.007433e+002
1.363255e+003	5.023238e+002
1.365184e+003	4.623433e+002
1.367112e+003	4.917983e+002
1.369041e+003	5.503365e+002
1.370969e+003	5.569792e+002
1.372898e+003	5.301586e+002
1.374826e+003	5.148224e+002
1.376755e+003	4.953578e+002
1.378683e+003	5.180510e+002
1.380612e+003	5.903019e+002
1.382540e+003	5.993616e+002
1.384469e+003	5.749607e+002
1.386397e+003	5.500904e+002
1.388325e+003	5.364092e+002
1.390254e+003	5.148659e+002
1.392182e+003	5.095149e+002
1.394111e+003	5.261437e+002
1.396039e+003	5.391210e+002
1.397968e+003	5.389694e+002
1.399896e+003	5.059245e+002
1.401825e+003	4.702558e+002
1.403753e+003	3.510035e+002
1.405682e+003	4.117125e+002
1.407610e+003	4.306919e+002
1.409539e+003	4.171591e+002
1.411467e+003	3.939545e+002
1.413396e+003	3.918057e+002
1.415324e+003	3.930505e+002
1.417252e+003	3.663372e+002
1.419181e+003	3.449153e+002
1.421109e+003	3.655524e+002
1.423038e+003	3.557696e+002
1.424966e+003	3.394968e+002
1.426895e+003	3.959606e+002
1.428823e+003	4.212752e+002
1.430752e+003	4.174635e+002
1.432680e+003	4.639823e+002
1.434609e+003	5.236354e+002
1.436537e+003	4.936613e+002
1.438466e+003	4.370076e+002
1.440394e+003	4.576092e+002
1.442323e+003	4.647633e+002
1.444251e+003	4.762368e+002
1.446179e+003	4.516275e+002
1.448108e+003	4.481576e+002
1.450036e+003	4.841571e+002
1.451965e+003	4.897833e+002
1.453893e+003	4.831939e+002
1.455822e+003	4.676743e+002
1.457750e+003	4.428673e+002
1.459679e+003	4.462341e+002
1.461607e+003	4.797993e+002
1.463536e+003	5.237512e+002
1.465464e+003	5.915826e+002
1.467393e+003	5.577742e+002
1.469321e+003	4.121945e+002
1.471250e+003	4.370702e+002
1.473178e+003	4.782879e+002
1.475106e+003	4.849206e+002
1.477035e+003	5.570552e+002
1.478963e+003	6.176690e+002
1.480892e+003	5.887927e+002
1.482820e+003	5.379238e+002
1.484749e+003	5.225153e+002
1.486677e+003	5.170227e+002
1.488606e+003	5.198625e+002
1.490534e+003	5.216893e+002
1.492463e+003	5.442203e+002
1.494391e+003	5.671680e+002
1.496320e+003	5.574921e+002
1.498248e+003	5.938831e+002
1.500177e+003	5.720577e+002
1.502105e+003	5.390858e+002
1.504033e+003	5.328384e+002
1.505962e+003	5.592891e+002
1.507890e+003	6.100267e+002
1.509819e+003	6.682513e+002
1.511747e+003	7.536522e+002
1.513676e+003	8.904759e+002
1.515604e+003	9.488875e+002
1.517533e+003	1.069952e+003
1.519461e+003	1.122009e+003
1.521390e+003	1.233976e+003
1.523318e+003	1.284352e+003
1.525247e+003	1.306718e+003
1.527175e+003	1.308930e+003
1.529104e+003	1.208142e+003
1.531032e+003	1.077785e+003
1.532960e+003	9.756627e+002
1.534889e+003	8.592248e+002
1.536817e+003	7.117232e+002
1.538746e+003	5.772579e+002
1.540674e+003	5.443275e+002
1.542603e+003	5.429307e+002
1.544531e+003	5.046547e+002
1.546460e+003	5.603673e+002
1.548388e+003	5.756719e+002
1.550317e+003	5.957379e+002
1.552245e+003	6.560809e+002
1.554174e+003	6.418154e+002
1.556102e+003	6.626988e+002
1.558031e+003	7.128236e+002
1.559959e+003	7.553831e+002
1.561887e+003	8.638663e+002
1.563816e+003	9.877074e+002
1.565744e+003	1.009048e+003
1.567673e+003	1.002306e+003
1.569601e+003	1.000555e+003
1.571530e+003	9.916138e+002
1.573458e+003	9.521296e+002
1.575387e+003	8.827348e+002
1.577315e+003	9.148425e+002
1.579244e+003	8.569344e+002
1.581172e+003	8.132053e+002
1.583101e+003	8.555848e+002
1.585029e+003	8.733066e+002
1.586958e+003	8.507126e+002
1.588886e+003	8.535622e+002
1.590814e+003	8.389084e+002
1.592743e+003	8.063295e+002
1.594671e+003	7.570110e+002
1.596600e+003	7.288069e+002
1.598528e+003	7.479349e+002
1.600457e+003	7.800019e+002
1.602385e+003	7.500751e+002
1.604314e+003	6.872168e+002
1.606242e+003	7.451924e+002
1.608171e+003	7.497597e+002
1.610099e+003	6.925719e+002
1.612028e+003	6.807664e+002
1.613956e+003	6.552639e+002
1.615885e+003	6.265619e+002
1.617813e+003	6.100865e+002
1.619741e+003	4.546768e+002
1.621670e+003	4.056663e+002
1.623598e+003	4.926930e+002
1.625527e+003	4.950731e+002
1.627455e+003	4.595718e+002
1.629384e+003	4.915096e+002
1.631312e+003	5.012089e+002
1.633241e+003	5.609006e+002
1.635169e+003	5.249958e+002
1.637098e+003	5.596893e+002
1.639026e+003	4.746341e+002
1.640955e+003	4.730085e+002
1.642883e+003	5.431818e+002
1.644812e+003	5.494464e+002
1.646740e+003	5.463131e+002
1.648668e+003	5.306985e+002
1.650597e+003	5.526066e+002
1.652525e+003	5.121555e+002
1.654454e+003	4.126776e+002
1.656382e+003	4.256463e+002
1.658311e+003	5.014372e+002
1.660239e+003	4.168611e+002
1.662168e+003	3.858644e+002
1.664096e+003	3.986848e+002
1.666025e+003	3.981347e+002
1.667953e+003	4.135117e+002
1.669882e+003	3.716472e+002
1.671810e+003	3.552715e+002
1.673739e+003	3.633727e+002
1.675667e+003	3.531078e+002
1.677595e+003	3.705296e+002
1.679524e+003	3.806677e+002
1.681452e+003	3.119427e+002
1.683381e+003	2.807332e+002
1.685309e+003	3.546356e+002
1.687238e+003	4.455031e+002
1.689166e+003	4.578842e+002
1.691095e+003	3.837610e+002
1.693023e+003	3.707813e+002
1.694952e+003	2.726694e+002
1.696880e+003	2.429986e+002
1.698809e+003	3.136029e+002
1.700737e+003	2.997262e+002
1.702666e+003	2.734925e+002
1.704594e+003	2.665763e+002
1.706522e+003	2.396739e+002
1.708451e+003	1.795054e+002
1.710379e+003	1.346735e+002
1.712308e+003	1.686093e+002
1.714236e+003	2.327958e+002
1.716165e+003	2.607039e+002
1.718093e+003	3.242355e+002
1.720022e+003	3.216479e+002
1.721950e+003	2.743941e+002
1.723879e+003	2.774464e+002
1.725807e+003	2.965288e+002
1.727736e+003	3.323086e+002
1.729664e+003	3.273797e+002
1.731593e+003	2.982776e+002
1.733521e+003	2.580788e+002
1.735449e+003	2.283429e+002
1.737378e+003	2.564075e+002
1.739306e+003	2.833452e+002
1.741235e+003	2.706831e+002
1.743163e+003	3.088819e+002
1.745092e+003	3.698249e+002
1.747020e+003	3.625694e+002
1.748949e+003	3.431567e+002
1.750877e+003	3.082125e+002
1.752806e+003	3.018492e+002
1.754734e+003	3.208950e+002
1.756663e+003	2.915130e+002
1.758591e+003	2.876147e+002
1.760520e+003	2.904443e+002
1.762448e+003	2.395444e+002
1.764376e+003	2.463507e+002
1.766305e+003	2.710726e+002
1.768233e+003	2.535770e+002
1.770162e+003	2.187040e+002
1.772090e+003	2.727684e+002
1.774019e+003	3.069724e+002
1.775947e+003	3.718264e+002
1.777876e+003	3.532968e+002
1.779804e+003	3.097884e+002
1.781733e+003	2.894877e+002
1.783661e+003	2.712697e+002
1.785590e+003	3.074099e+002
1.787518e+003	2.975331e+002
1.789447e+003	2.108137e+002
1.791375e+003	1.639863e+002
1.793303e+003	1.936945e+002
1.795232e+003	2.279255e+002
1.797160e+003	2.371262e+002
1.799089e+003	2.188479e+002
1.801017e+003	1.658338e+002
1.802946e+003	1.919402e+002
1.804874e+003	2.696700e+002
1.806803e+003	2.335242e+002
1.808731e+003	2.519800e+002
1.810660e+003	2.197539e+002
1.812588e+003	1.755642e+002
1.814517e+003	1.589568e+002
1.816445e+003	1.505572e+002
1.818374e+003	1.520972e+002
1.820302e+003	1.487167e+002
1.822230e+003	1.454249e+002
1.824159e+003	1.930771e+002
1.826087e+003	2.848901e+002
1.828016e+003	3.078998e+002
1.829944e+003	2.376824e+002
1.831873e+003	2.329400e+002
1.833801e+003	2.685819e+002
1.835730e+003	1.791663e+002
1.837658e+003	2.149747e+002
1.839587e+003	2.199257e+002
1.841515e+003	2.977267e+002
1.843444e+003	3.251599e+002
1.845372e+003	3.300658e+002
1.847301e+003	2.725233e+002
1.849229e+003	2.407198e+002
1.851157e+003	2.770188e+002
1.853086e+003	3.029329e+002
1.855014e+003	2.727468e+002
1.856943e+003	2.181309e+002
1.858871e+003	2.184777e+002
1.860800e+003	1.871740e+002
1.862728e+003	1.822068e+002
1.864657e+003	2.549528e+002
1.866585e+003	2.747037e+002
1.868514e+003	2.318357e+002
1.870442e+003	2.178048e+002
1.872371e+003	2.215401e+002
1.874299e+003	2.225248e+002
1.876228e+003	2.372294e+002
1.878156e+003	2.544237e+002
1.880084e+003	2.752972e+002
1.882013e+003	2.625594e+002
1.883941e+003	1.700862e+002
1.885870e+003	1.652232e+002
1.887798e+003	1.758896e+002
1.889727e+003	2.997518e+002
1.891655e+003	2.887499e+002
1.893584e+003	1.522547e+002
1.895512e+003	1.927816e+002
1.897441e+003	2.569074e+002
1.899369e+003	2.287783e+002
1.901298e+003	2.214703e+002
1.903226e+003	2.412274e+002
1.905155e+003	1.789411e+002
1.907083e+003	1.214396e+002
1.909011e+003	1.947708e+002
1.910940e+003	2.916976e+002
1.912868e+003	2.505012e+002
1.914797e+003	2.203621e+002
1.916725e+003	1.544991e+002
1.918654e+003	1.391644e+002
1.920582e+003	1.568350e+002
1.922511e+003	1.701521e+002
1.924439e+003	2.040525e+002
1.926368e+003	1.977405e+002
1.928296e+003	1.424223e+002
1.930225e+003	1.205748e+002
1.932153e+003	1.352127e+002
1.934082e+003	1.137769e+002
1.936010e+003	5.510236e+001
1.937938e+003	5.886798e+001
1.939867e+003	1.429424e+002
1.941795e+003	2.046318e+002
1.943724e+003	2.411546e+002
1.945652e+003	2.745524e+002
1.947581e+003	2.301608e+002
1.949509e+003	2.155852e+002
1.951438e+003	2.006372e+002
1.953366e+003	2.746878e+002
1.955295e+003	3.264321e+002
1.957223e+003	2.765001e+002
1.959152e+003	2.810631e+002
1.961080e+003	2.268706e+002
1.963009e+003	1.540598e+002
1.964937e+003	1.634081e+002
1.966865e+003	1.866580e+002
1.968794e+003	2.982724e+002
1.970722e+003	3.738220e+002
1.972651e+003	2.679224e+002
1.974579e+003	1.891290e+002
1.976508e+003	1.838127e+002
1.978436e+003	1.527457e+002
1.980365e+003	1.532937e+002
1.982293e+003	1.978176e+002
1.984222e+003	2.308576e+002
1.986150e+003	2.103214e+002
1.988079e+003	1.835300e+002
1.990007e+003	1.910140e+002
1.991936e+003	2.105966e+002
1.993864e+003	2.620022e+002
1.995792e+003	2.623163e+002
1.997721e+003	1.926470e+002
1.999649e+003	1.658042e+002
2.001578e+003	1.414999e+002
2.003506e+003	1.407024e+002
2.005435e+003	1.906129e+002
2.007363e+003	2.182334e+002
2.009292e+003	2.154294e+002
2.011220e+003	1.614533e+002
2.013149e+003	1.657433e+002
2.015077e+003	1.849868e+002
2.017006e+003	2.096451e+002
2.018934e+003	2.237187e+002
2.020863e+003	1.689890e+002
2.022791e+003	6.940063e+001
2.024719e+003	1.068780e+002
2.026648e+003	1.284078e+002
2.028576e+003	1.396934e+002
2.030505e+003	2.061340e+002
2.032433e+003	1.912224e+002
2.034362e+003	2.575222e+002
2.036290e+003	2.605221e+002
2.038219e+003	2.794653e+002
2.040147e+003	2.690179e+002
2.042076e+003	2.285710e+002
2.044004e+003	1.790786e+002
2.045933e+003	2.285788e+002
2.047861e+003	3.154409e+002
2.049790e+003	3.010445e+002
2.051718e+003	2.549711e+002
2.053646e+003	2.134971e+002
2.055575e+003	3.021937e+002
2.057503e+003	3.134110e+002
2.059432e+003	3.211302e+002
2.061360e+003	2.667979e+002
2.063289e+003	1.854740e+002
2.065217e+003	2.049820e+002
2.067146e+003	2.258958e+002
2.069074e+003	2.267699e+002
2.071003e+003	2.734268e+002
2.072931e+003	3.018809e+002
2.074860e+003	2.467326e+002
2.076788e+003	2.731837e+002
2.078717e+003	3.088266e+002
2.080645e+003	3.275812e+002
2.082573e+003	2.890746e+002
2.084502e+003	2.761674e+002
2.086430e+003	2.537786e+002
2.088359e+003	2.245848e+002
2.090287e+003	2.193206e+002
2.092216e+003	2.056844e+002
2.094144e+003	2.333073e+002
2.096073e+003	2.697970e+002
2.098001e+003	2.250517e+002
2.099930e+003	2.070412e+002
2.101858e+003	2.493416e+002
2.103787e+003	2.671613e+002
2.105715e+003	2.198542e+002
2.107644e+003	2.365371e+002
2.109572e+003	2.701424e+002
2.111500e+003	2.206306e+002
2.113429e+003	2.507233e+002
2.115357e+003	2.462818e+002
2.117286e+003	2.105318e+002
2.119214e+003	2.616532e+002
2.121143e+003	2.863312e+002
2.123071e+003	2.581055e+002
2.125000e+003	2.740047e+002
2.126928e+003	2.256890e+002
2.128857e+003	1.537702e+002
2.130785e+003	2.153096e+002
2.132714e+003	2.538587e+002
2.134642e+003	2.259004e+002
2.136571e+003	2.790731e+002
2.138499e+003	2.425311e+002
2.140427e+003	1.222267e+002
2.142356e+003	2.228025e+002
2.144284e+003	3.102770e+002
2.146213e+003	3.214861e+002
2.148141e+003	3.462384e+002
2.150070e+003	3.810267e+002
2.151998e+003	4.175521e+002
2.153927e+003	3.861232e+002
2.155855e+003	3.650157e+002
2.157784e+003	3.350901e+002
2.159712e+003	3.340350e+002
2.161641e+003	3.276192e+002
2.163569e+003	3.520174e+002
2.165498e+003	3.580613e+002
2.167426e+003	3.193794e+002
2.169354e+003	3.333893e+002
2.171283e+003	3.283679e+002
2.173211e+003	3.707124e+002
2.175140e+003	4.055258e+002
2.177068e+003	4.015167e+002
2.178997e+003	3.714077e+002
2.180925e+003	3.554566e+002
2.182854e+003	3.575161e+002
2.184782e+003	3.557725e+002
2.186711e+003	3.911769e+002
2.188639e+003	3.021480e+002
2.190568e+003	3.183305e+002
2.192496e+003	3.735575e+002
2.194425e+003	3.614613e+002
2.196353e+003	3.649673e+002
2.198281e+003	4.003934e+002
2.200210e+003	4.247989e+002
2.202138e+003	3.796128e+002
2.204067e+003	3.090014e+002
2.205995e+003	3.438698e+002
2.207924e+003	2.884524e+002
2.209852e+003	3.172054e+002
2.211781e+003	3.376468e+002
2.213709e+003	3.109346e+002
2.215638e+003	2.596438e+002
2.217566e+003	3.227323e+002
2.219495e+003	2.707722e+002
2.221423e+003	2.762858e+002
2.223352e+003	2.251002e+002
2.225280e+003	2.590623e+002
2.227208e+003	3.048749e+002
2.229137e+003	2.941429e+002
2.231065e+003	2.723214e+002
2.232994e+003	2.924920e+002
2.234922e+003	3.817354e+002
2.236851e+003	3.668004e+002
2.238779e+003	4.516893e+002
2.240708e+003	4.762083e+002
2.242636e+003	4.289667e+002
2.244565e+003	3.810628e+002
2.246493e+003	2.703387e+002
2.248422e+003	3.079833e+002
2.250350e+003	3.807387e+002
2.252279e+003	4.277441e+002
2.254207e+003	4.640954e+002
2.256135e+003	4.299708e+002
2.258064e+003	4.188477e+002
2.259992e+003	4.656503e+002
2.261921e+003	4.065461e+002
2.263849e+003	4.232788e+002
2.265778e+003	4.253136e+002
2.267706e+003	4.378786e+002
2.269635e+003	5.165096e+002
2.271563e+003	4.952537e+002
2.273492e+003	4.396486e+002
2.275420e+003	4.547212e+002
2.277349e+003	4.818188e+002
2.279277e+003	4.278360e+002
2.281206e+003	4.249681e+002
2.283134e+003	4.792562e+002
2.285063e+003	4.848146e+002
2.286991e+003	4.646480e+002
2.288919e+003	4.850468e+002
2.290848e+003	5.445367e+002
2.292776e+003	5.900858e+002
2.294705e+003	5.873062e+002
2.296633e+003	5.605728e+002
2.298562e+003	5.108944e+002
2.300490e+003	5.131776e+002
2.302419e+003	5.491079e+002
2.304347e+003	5.308060e+002
2.306276e+003	4.972173e+002
2.308204e+003	4.824554e+002
2.310133e+003	5.392085e+002
2.312061e+003	5.448117e+002
2.313990e+003	5.597526e+002
2.315918e+003	6.039988e+002
2.317846e+003	5.613884e+002
2.319775e+003	4.823076e+002
2.321703e+003	4.813648e+002
2.323632e+003	4.900791e+002
2.325560e+003	5.290320e+002
2.327489e+003	4.828842e+002
2.329417e+003	4.411181e+002
2.331346e+003	5.150175e+002
2.333274e+003	5.257852e+002
2.335203e+003	5.342870e+002
2.337131e+003	4.821830e+002
2.339060e+003	4.233123e+002
2.340988e+003	4.193329e+002
2.342917e+003	4.640955e+002
2.344845e+003	4.681028e+002
2.346773e+003	5.522786e+002
2.348702e+003	5.720649e+002
2.350630e+003	5.181951e+002
2.352559e+003	5.411718e+002
2.354487e+003	5.249705e+002
2.356416e+003	4.398905e+002
2.358344e+003	4.463030e+002
2.360273e+003	5.066244e+002
2.362201e+003	5.731614e+002
2.364130e+003	6.392966e+002
2.366058e+003	6.475733e+002
2.367987e+003	5.893691e+002
2.369915e+003	6.609937e+002
2.371844e+003	6.951044e+002
2.373772e+003	6.164734e+002
2.375700e+003	5.403175e+002
2.377629e+003	5.605923e+002
2.379557e+003	5.556163e+002
2.381486e+003	5.283091e+002
2.383414e+003	5.301982e+002
2.385343e+003	5.337090e+002
2.387271e+003	5.639643e+002
2.389200e+003	6.070504e+002
2.391128e+003	5.703777e+002
2.393057e+003	5.931448e+002
2.394985e+003	5.636074e+002
2.396914e+003	5.349728e+002
2.398842e+003	5.708752e+002
2.400771e+003	5.700963e+002
2.402699e+003	5.500914e+002
2.404627e+003	5.715447e+002
2.406556e+003	6.142148e+002
2.408484e+003	5.500743e+002
2.410413e+003	5.263679e+002
2.412341e+003	5.410688e+002
2.414270e+003	5.899312e+002
2.416198e+003	5.720587e+002
2.418127e+003	6.275325e+002
2.420055e+003	5.823667e+002
2.421984e+003	5.450947e+002
2.423912e+003	5.409233e+002
2.425841e+003	5.809593e+002
2.427769e+003	5.836304e+002
2.429698e+003	5.616182e+002
2.431626e+003	5.845933e+002
2.433554e+003	6.224905e+002
2.435483e+003	5.465917e+002
2.437411e+003	5.211476e+002
2.439340e+003	6.659186e+002
2.441268e+003	6.618267e+002
2.443197e+003	6.832679e+002
2.445125e+003	6.194991e+002
2.447054e+003	5.462946e+002
2.448982e+003	5.619209e+002
2.450911e+003	5.708512e+002
2.452839e+003	6.113035e+002
2.454768e+003	6.415134e+002
2.456696e+003	6.850287e+002
2.458625e+003	7.083649e+002
2.460553e+003	7.090097e+002
2.462481e+003	6.957767e+002
2.464410e+003	6.914937e+002
2.466338e+003	6.337689e+002
2.468267e+003	6.014014e+002
2.470195e+003	6.026661e+002
2.472124e+003	6.066929e+002
2.474052e+003	6.605955e+002
2.475981e+003	7.054287e+002
2.477909e+003	7.731454e+002
2.479838e+003	7.625508e+002
2.481766e+003	6.076303e+002
2.483695e+003	5.337267e+002
2.485623e+003	5.820988e+002
2.487552e+003	6.417142e+002
2.489480e+003	6.527610e+002
2.491408e+003	7.145656e+002
2.493337e+003	7.911904e+002
2.495265e+003	6.545156e+002
2.497194e+003	6.822476e+002
2.499122e+003	6.684829e+002
2.501051e+003	6.276490e+002
2.502979e+003	6.022759e+002
2.504908e+003	5.770010e+002
2.506836e+003	5.800065e+002
2.508765e+003	5.934490e+002
2.510693e+003	5.921806e+002
2.512622e+003	5.625634e+002
2.514550e+003	5.999089e+002
2.516479e+003	6.313660e+002
2.518407e+003	6.428635e+002
2.520335e+003	6.056797e+002
2.522264e+003	5.664553e+002
2.524192e+003	5.940731e+002
2.526121e+003	6.433102e+002
2.528049e+003	6.570533e+002
2.529978e+003	6.506592e+002
2.531906e+003	6.637457e+002
2.533835e+003	6.998480e+002
2.535763e+003	6.824285e+002
2.537692e+003	6.913105e+002
2.539620e+003	6.322577e+002
2.541549e+003	6.863966e+002
2.543477e+003	6.145292e+002
2.545406e+003	6.474981e+002
2.547334e+003	6.532148e+002
2.549262e+003	6.037283e+002
2.551191e+003	5.948705e+002
2.553119e+003	5.796364e+002
2.555048e+003	5.878389e+002
2.556976e+003	5.657924e+002
2.558905e+003	5.854953e+002
2.560833e+003	6.522194e+002
2.562762e+003	6.511257e+002
2.564690e+003	6.382877e+002
2.566619e+003	6.235325e+002
2.568547e+003	6.558352e+002
2.570476e+003	6.942863e+002
2.572404e+003	6.979852e+002
2.574333e+003	6.755302e+002
2.576261e+003	6.528416e+002
2.578189e+003	5.987802e+002
2.580118e+003	6.094404e+002
2.582046e+003	6.821636e+002
2.583975e+003	7.590812e+002
2.585903e+003	7.321904e+002
2.587832e+003	7.981226e+002
2.589760e+003	7.155984e+002
2.591689e+003	7.148850e+002
2.593617e+003	6.707065e+002
2.595546e+003	6.147289e+002
2.597474e+003	6.390154e+002
2.599403e+003	6.769124e+002
2.601331e+003	6.792813e+002
2.603260e+003	6.755921e+002
2.605188e+003	6.799708e+002
2.607116e+003	6.470638e+002
2.609045e+003	6.188624e+002
2.610973e+003	6.483320e+002
2.612902e+003	6.339719e+002
2.614830e+003	5.787267e+002
2.616759e+003	6.218578e+002
2.618687e+003	6.593263e+002
2.620616e+003	6.425739e+002
2.622544e+003	6.602433e+002
2.624473e+003	6.707206e+002
2.626401e+003	6.563245e+002
2.628330e+003	6.389460e+002
2.630258e+003	6.158292e+002
2.632187e+003	6.395016e+002
2.634115e+003	5.931201e+002
2.636043e+003	5.523663e+002
2.637972e+003	5.575954e+002
2.639900e+003	6.314857e+002
2.641829e+003	6.610233e+002
2.643757e+003	5.413792e+002
2.645686e+003	5.355292e+002
2.647614e+003	5.819678e+002
2.649543e+003	6.106607e+002
2.651471e+003	6.395338e+002
2.653400e+003	5.986285e+002
2.655328e+003	5.743637e+002
2.657257e+003	6.038711e+002
2.659185e+003	6.588902e+002
2.661114e+003	6.714321e+002
2.663042e+003	5.660464e+002
2.664970e+003	5.988231e+002
2.666899e+003	6.228641e+002
2.668827e+003	6.017841e+002
2.670756e+003	5.942664e+002
2.672684e+003	5.743130e+002
2.674613e+003	5.504426e+002
2.676541e+003	6.058350e+002
2.678470e+003	7.015509e+002
2.680398e+003	6.424573e+002
2.682327e+003	7.176503e+002
2.684255e+003	5.962120e+002
2.686184e+003	5.833278e+002
2.688112e+003	5.688068e+002
2.690041e+003	6.364634e+002
2.691969e+003	5.950552e+002
2.693897e+003	6.376818e+002
2.695826e+003	6.590297e+002
2.697754e+003	6.462332e+002
2.699683e+003	6.320019e+002
2.701611e+003	6.062575e+002
2.703540e+003	5.779296e+002
2.705468e+003	6.297982e+002
2.707397e+003	6.332217e+002
2.709325e+003	6.243392e+002
2.711254e+003	5.810126e+002
2.713182e+003	5.363845e+002
2.715111e+003	5.009863e+002
2.717039e+003	4.652938e+002
2.718968e+003	4.777523e+002
2.720896e+003	4.781382e+002
2.722824e+003	4.892535e+002
2.724753e+003	5.151852e+002
2.726681e+003	5.002318e+002
2.728610e+003	5.023562e+002
2.730538e+003	5.004919e+002
2.732467e+003	5.454153e+002
2.734395e+003	4.670308e+002
2.736324e+003	3.935034e+002
2.738252e+003	4.268369e+002
2.740181e+003	4.352052e+002
2.742109e+003	4.416269e+002
2.744038e+003	4.521707e+002
2.745966e+003	3.697235e+002
2.747895e+003	3.117114e+002
2.749823e+003	3.273080e+002
2.751751e+003	3.917255e+002
2.753680e+003	3.560859e+002
2.755608e+003	3.071915e+002
2.757537e+003	3.760060e+002
2.759465e+003	3.949400e+002
2.761394e+003	3.885661e+002
2.763322e+003	3.867289e+002
2.765251e+003	3.267408e+002
2.767179e+003	2.862317e+002
2.769108e+003	2.821076e+002
2.771036e+003	3.306538e+002
2.772965e+003	4.437689e+002
2.774893e+003	4.540747e+002
2.776822e+003	3.899009e+002
2.778750e+003	3.876142e+002
2.780678e+003	3.576073e+002
2.782607e+003	3.740090e+002
2.784535e+003	2.922138e+002
2.786464e+003	2.683357e+002
2.788392e+003	3.028250e+002
2.790321e+003	2.962605e+002
2.792249e+003	3.620147e+002
2.794178e+003	4.133604e+002
2.796106e+003	3.461216e+002
2.798035e+003	3.695931e+002
2.799963e+003	3.950536e+002
2.801892e+003	3.548060e+002
2.803820e+003	3.120160e+002
2.805749e+003	3.204192e+002
2.807677e+003	2.587079e+002
2.809605e+003	2.873595e+002
2.811534e+003	3.753423e+002
2.813462e+003	4.248285e+002
2.815391e+003	3.122723e+002
2.817319e+003	2.499233e+002
2.819248e+003	3.613326e+002
2.821176e+003	3.641802e+002
2.823105e+003	2.459351e+002
2.825033e+003	2.132680e+002
2.826962e+003	2.289182e+002
2.828890e+003	1.767248e+002
2.830819e+003	2.072658e+002
2.832747e+003	3.065073e+002
2.834676e+003	2.353308e+002
2.836604e+003	2.179944e+002
2.838532e+003	2.644814e+002
2.840461e+003	2.341571e+002
2.842389e+003	2.614456e+002
2.844318e+003	3.018764e+002
2.846246e+003	3.491161e+002
2.848175e+003	3.309971e+002
2.850103e+003	2.753208e+002
2.852032e+003	3.426483e+002
2.853960e+003	3.238293e+002
2.855889e+003	3.755057e+002
2.857817e+003	3.844921e+002
2.859746e+003	3.068496e+002
2.861674e+003	2.475672e+002
2.863603e+003	2.271791e+002
2.865531e+003	1.884591e+002
2.867459e+003	2.503621e+002
2.869388e+003	2.012023e+002
2.871316e+003	1.740561e+002
2.873245e+003	1.744960e+002
2.875173e+003	1.815789e+002
2.877102e+003	1.541503e+002
2.879030e+003	1.899832e+002
2.880959e+003	1.808792e+002
2.882887e+003	1.871717e+002
2.884816e+003	2.686660e+002
2.886744e+003	2.769261e+002
2.888673e+003	2.347052e+002
2.890601e+003	2.588922e+002
2.892530e+003	2.618580e+002
2.894458e+003	1.401227e+002
2.896386e+003	2.318714e+002
2.898315e+003	2.430448e+002
2.900243e+003	2.817056e+002
2.902172e+003	2.791919e+002
2.904100e+003	2.933915e+002
2.906029e+003	2.568141e+002
2.907957e+003	2.508316e+002
2.909886e+003	2.595201e+002
2.911814e+003	2.433509e+002
2.913743e+003	1.347476e+002
2.915671e+003	1.957362e+002
2.917600e+003	1.220418e+002
2.919528e+003	1.795602e+002
2.921457e+003	1.863594e+002
2.923385e+003	1.999794e+002
2.925313e+003	2.367622e+002
2.927242e+003	1.488687e+002
2.929170e+003	7.662889e+001
2.931099e+003	8.738152e+001
2.933027e+003	5.340903e+001
2.934956e+003	4.523162e+001
2.936884e+003	1.047139e+002
2.938813e+003	7.905376e+001
2.940741e+003	5.557597e+001
2.942670e+003	1.686220e+001
2.944598e+003	-4.434800e+001
2.946527e+003	-4.183842e+001
2.948455e+003	-4.984050e+001
2.950384e+003	-4.933779e+001
2.952312e+003	-5.006161e+001
2.954240e+003	-5.939669e+001
2.956169e+003	-6.810724e+001
2.958097e+003	-8.176142e+001
2.960026e+003	-1.120487e+002
2.961954e+003	-1.339318e+002
2.963883e+003	-1.418766e+002
2.965811e+003	-1.585657e+002
2.967740e+003	-9.771493e+001
2.969668e+003	-1.839282e+002
2.971597e+003	-1.814071e+002
2.973525e+003	-1.926795e+002
2.975454e+003	-2.134537e+002
2.977382e+003	-2.558906e+002
2.979311e+003	-2.626883e+002
2.981239e+003	-2.504414e+002
2.983167e+003	-2.631043e+002
2.985096e+003	-2.454639e+002
2.987024e+003	-2.655572e+002
2.988953e+003	-3.382391e+002
2.990881e+003	-1.824742e+002
2.992810e+003	-1.571510e+002
2.994738e+003	-2.380678e+002
2.996667e+003	-3.398955e+002
2.998595e+003	-3.433067e+002
3.000524e+003	-3.175250e+002
3.002452e+003	-2.624438e+002
3.004381e+003	-1.544097e+002
3.006309e+003	-1.448742e+002
3.008238e+003	-1.505927e+002
3.010166e+003	-1.845321e+002
3.012094e+003	-2.322820e+002
3.014023e+003	-2.705131e+002
3.015951e+003	-2.496317e+002
3.017880e+003	-2.516669e+002
3.019808e+003	-2.446776e+002
3.021737e+003	-2.726636e+002
3.023665e+003	-2.497905e+002
3.025594e+003	-2.561690e+002
3.027522e+003	-2.913074e+002
3.029451e+003	-2.812731e+002
3.031379e+003	-3.071523e+002
3.033308e+003	-2.258360e+002
3.035236e+003	-2.527638e+002
3.037165e+003	-2.192609e+002
3.039093e+003	-2.009166e+002
3.041021e+003	-2.140885e+002
3.042950e+003	-2.953832e+002
3.044878e+003	-3.807466e+002
3.046807e+003	-3.923694e+002
3.048735e+003	-3.486846e+002
3.050664e+003	-2.509236e+002
3.052592e+003	-2.424135e+002
3.054521e+003	-2.694433e+002
3.056449e+003	-1.628199e+002
3.058378e+003	-1.790351e+002
3.060306e+003	-2.196705e+002
3.062235e+003	-2.321948e+002
3.064163e+003	-1.777271e+002
3.066092e+003	-1.650709e+002
3.068020e+003	-2.268589e+002
3.069948e+003	-1.987749e+002
3.071877e+003	-1.579649e+002
3.073805e+003	-2.207069e+002
3.075734e+003	-2.127540e+002
3.077662e+003	-2.287417e+002
3.079591e+003	-2.162280e+002
3.081519e+003	-1.626277e+002
3.083448e+003	-1.254651e+002
3.085376e+003	-6.279114e+001
3.087305e+003	-6.199296e+001
3.089233e+003	-9.629185e+001
3.091162e+003	-1.253946e+002
3.093090e+003	-1.935070e+002
3.095019e+003	-1.824998e+002
3.096947e+003	-1.484806e+002
3.098875e+003	-7.815255e+001
3.100804e+003	-6.525597e+001
3.102732e+003	-7.237112e+001
3.104661e+003	-4.035663e+001
3.106589e+003	-1.617454e+001
3.108518e+003	3.429545e+001
3.110446e+003	1.372637e+001
3.112375e+003	1.245268e+000
3.114303e+003	7.285700e+001
3.116232e+003	1.828799e+002
3.118160e+003	1.443456e+002
3.120089e+003	8.559998e+001
3.122017e+003	1.245988e+002
3.123946e+003	1.579369e+002
3.125874e+003	1.028940e+002
3.127802e+003	7.881304e+001
3.129731e+003	1.300362e+002
3.131659e+003	1.613584e+002
3.133588e+003	2.288597e+002
3.135516e+003	3.055373e+002
3.137445e+003	3.322996e+002
3.139373e+003	3.230345e+002
3.141302e+003	3.656251e+002
3.143230e+003	3.228872e+002
3.145159e+003	4.413106e+002
3.147087e+003	3.960302e+002
3.149016e+003	4.244785e+002
3.150944e+003	4.982585e+002
3.152873e+003	5.341281e+002
3.154801e+003	5.596208e+002
3.156729e+003	5.290515e+002
3.158658e+003	5.703257e+002
3.160586e+003	6.487130e+002
3.162515e+003	5.635695e+002
3.164443e+003	5.745381e+002
3.166372e+003	5.882701e+002
3.168300e+003	6.675038e+002
3.170229e+003	6.779253e+002
3.172157e+003	7.182355e+002
3.174086e+003	6.788368e+002
3.176014e+003	6.881357e+002
3.177943e+003	7.700967e+002
3.179871e+003	8.190952e+002
3.181800e+003	8.757682e+002
3.183728e+003	9.310130e+002
3.185656e+003	9.936191e+002
3.187585e+003	1.055335e+003
3.189513e+003	1.033820e+003
3.191442e+003	1.116253e+003
3.193370e+003	1.190201e+003
3.195299e+003	1.174285e+003
3.197227e+003	1.164903e+003
3.199156e+003	1.154325e+003
3.201084e+003	1.249451e+003
3.203013e+003	1.369195e+003
3.204941e+003	1.378472e+003
3.206870e+003	1.427716e+003
3.208798e+003	1.415261e+003
3.210727e+003	1.408505e+003
3.212655e+003	1.439278e+003
3.214583e+003	1.567703e+003
3.216512e+003	1.635474e+003
3.218440e+003	1.710690e+003
3.220369e+003	1.815058e+003
3.222297e+003	1.824112e+003
3.224226e+003	1.880556e+003
3.226154e+003	1.959970e+003
3.228083e+003	2.013208e+003
3.230011e+003	2.094835e+003
3.231940e+003	2.020981e+003
3.233868e+003	2.119665e+003
3.235797e+003	2.200594e+003
3.237725e+003	2.311090e+003
3.239654e+003	2.426743e+003
3.241582e+003	2.448478e+003
3.243510e+003	2.459150e+003
3.245439e+003	2.513668e+003
3.247367e+003	2.651107e+003
3.249296e+003	2.685365e+003
3.251224e+003	2.791236e+003
3.253153e+003	2.822147e+003
3.255081e+003	2.828432e+003
3.257010e+003	2.918659e+003
3.258938e+003	3.052428e+003
3.260867e+003	3.088769e+003
3.262795e+003	3.100426e+003
3.264724e+003	3.235056e+003
3.266652e+003	3.355563e+003
3.268581e+003	3.395594e+003
3.270509e+003	3.495515e+003
3.272438e+003	3.618716e+003
3.274366e+003	3.660588e+003
3.276294e+003	3.770418e+003
3.278223e+003	3.878473e+003
3.280151e+003	3.930810e+003
3.282080e+003	3.970644e+003
3.284008e+003	4.009905e+003
3.285937e+003	4.101836e+003
3.287865e+003	4.104988e+003
3.289794e+003	4.160242e+003
3.291722e+003	4.327430e+003
3.293651e+003	4.387632e+003
3.295579e+003	4.571067e+003
3.297508e+003	4.617445e+003
3.299436e+003	4.690082e+003
3.301365e+003	4.820896e+003
3.303293e+003	4.901509e+003
3.305221e+003	4.982408e+003
3.307150e+003	5.173236e+003
3.309078e+003	5.232681e+003
3.311007e+003	5.369333e+003
3.312935e+003	5.450711e+003
3.314864e+003	5.559178e+003
3.316792e+003	5.700435e+003
3.318721e+003	5.761638e+003
3.320649e+003	5.907982e+003
3.322578e+003	6.027446e+003
3.324506e+003	6.124277e+003
3.326435e+003	6.250912e+003
3.328363e+003	6.365073e+003
3.330292e+003	6.496393e+003
3.332220e+003	6.604620e+003
3.334148e+003	6.727867e+003
3.336077e+003	6.858065e+003
3.338005e+003	6.946497e+003
3.339934e+003	7.132762e+003
3.341862e+003	7.302422e+003
3.343791e+003	7.418339e+003
3.345719e+003	7.557537e+003
3.347648e+003	7.642237e+003
3.349576e+003	7.693577e+003
3.351505e+003	7.887638e+003
3.353433e+003	8.096181e+003
3.355362e+003	8.159318e+003
3.357290e+003	8.296224e+003
3.359219e+003	8.487618e+003
3.361147e+003	8.673813e+003
3.363075e+003	8.834302e+003
3.365004e+003	8.985239e+003
3.366932e+003	9.171875e+003
3.368861e+003	9.288447e+003
3.370789e+003	9.368153e+003
3.372718e+003	9.533996e+003
3.374646e+003	9.628388e+003
3.376575e+003	9.954252e+003
3.378503e+003	1.003233e+004
3.380432e+003	1.021199e+004
3.382360e+003	1.041642e+004
3.384289e+003	1.055937e+004
3.386217e+003	1.073815e+004
3.388146e+003	1.087019e+004
3.390074e+003	1.098920e+004
3.392002e+003	1.122440e+004
3.393931e+003	1.140714e+004
3.395859e+003	1.155411e+004
3.397788e+003	1.170398e+004
3.399716e+003	1.189338e+004
