# Supplementary material for: Machine learning classification of mango maturity based on carotene content from Raman spectra
Source: PeerJ. 2025 Nov 18;13:e20288. doi: 10.7717/peerj.20288 (PMC12637035; doi:10.7717/peerj.20288)
Supplement: Supplemental Information 1 — Raman spectra from 29 mango samples, with measurements taken from the top, middle, and bottom parts of each mango. These data were used for Raman spectral processing, statistical analysis, and classification analysis. [file peerj-13-20288-s001.zip › Raw Data_Mango/M11/M11-B.CSV]

4.996945e+001	-2.844163e+002
5.189791e+001	1.709138e+002
5.382638e+001	3.833236e+002
5.575485e+001	4.525009e+002
5.768332e+001	4.941990e+002
5.961178e+001	5.217329e+002
6.154025e+001	5.382305e+002
6.346872e+001	5.451118e+002
6.539719e+001	5.531070e+002
6.732565e+001	5.565054e+002
6.925412e+001	5.447657e+002
7.118259e+001	5.216482e+002
7.311105e+001	4.985488e+002
7.503952e+001	4.803075e+002
7.696799e+001	4.573137e+002
7.889645e+001	4.564454e+002
8.082492e+001	4.729401e+002
8.275339e+001	4.641999e+002
8.468185e+001	4.579850e+002
8.661032e+001	4.565196e+002
8.853879e+001	4.325309e+002
9.046725e+001	3.886875e+002
9.239572e+001	4.128578e+002
9.432419e+001	4.278242e+002
9.625266e+001	4.335622e+002
9.818112e+001	4.300518e+002
1.001096e+002	4.190502e+002
1.020381e+002	4.087203e+002
1.039665e+002	3.943748e+002
1.058950e+002	3.785622e+002
1.078235e+002	3.661609e+002
1.097519e+002	3.629527e+002
1.116804e+002	3.707071e+002
1.136089e+002	3.673748e+002
1.155373e+002	3.487305e+002
1.174658e+002	3.222795e+002
1.193943e+002	3.075234e+002
1.213227e+002	3.181674e+002
1.232512e+002	3.302269e+002
1.251797e+002	3.386277e+002
1.271081e+002	3.384521e+002
1.290366e+002	3.094553e+002
1.309651e+002	2.876979e+002
1.328935e+002	2.817442e+002
1.348220e+002	2.802311e+002
1.367505e+002	2.711188e+002
1.386789e+002	2.838386e+002
1.406074e+002	2.976135e+002
1.425359e+002	2.908419e+002
1.444643e+002	2.717076e+002
1.463928e+002	2.674879e+002
1.483213e+002	2.730901e+002
1.502497e+002	2.867788e+002
1.521782e+002	3.119523e+002
1.541067e+002	3.352957e+002
1.560351e+002	3.280681e+002
1.579636e+002	2.998887e+002
1.598921e+002	3.023849e+002
1.618205e+002	3.055930e+002
1.637490e+002	2.931597e+002
1.656775e+002	2.945635e+002
1.676059e+002	3.087260e+002
1.695344e+002	3.179581e+002
1.714629e+002	3.038726e+002
1.733913e+002	2.690320e+002
1.753198e+002	2.570060e+002
1.772483e+002	2.705682e+002
1.791767e+002	2.849398e+002
1.811052e+002	2.970093e+002
1.830337e+002	3.123891e+002
1.849621e+002	3.370701e+002
1.868906e+002	3.427494e+002
1.888191e+002	3.415013e+002
1.907475e+002	3.196691e+002
1.926760e+002	2.707348e+002
1.946045e+002	2.525576e+002
1.965329e+002	2.626582e+002
1.984614e+002	2.635109e+002
2.003899e+002	2.679313e+002
2.023183e+002	2.941292e+002
2.042468e+002	2.529440e+002
2.061753e+002	2.707879e+002
2.081037e+002	2.913030e+002
2.100322e+002	2.903273e+002
2.119607e+002	2.755251e+002
2.138891e+002	2.685315e+002
2.158176e+002	2.686878e+002
2.177461e+002	2.724644e+002
2.196745e+002	2.809332e+002
2.216030e+002	2.942167e+002
2.235315e+002	2.864050e+002
2.254599e+002	2.898850e+002
2.273884e+002	2.915791e+002
2.293169e+002	2.952331e+002
2.312453e+002	3.099466e+002
2.331738e+002	2.820050e+002
2.351023e+002	2.853883e+002
2.370307e+002	2.787104e+002
2.389592e+002	2.578557e+002
2.408877e+002	2.497447e+002
2.428161e+002	2.412694e+002
2.447446e+002	2.493446e+002
2.466731e+002	2.531677e+002
2.486015e+002	2.600698e+002
2.505300e+002	2.912163e+002
2.524585e+002	3.117713e+002
2.543869e+002	3.002337e+002
2.563154e+002	2.741372e+002
2.582439e+002	2.572475e+002
2.601723e+002	2.675594e+002
2.621008e+002	2.916411e+002
2.640293e+002	2.922401e+002
2.659577e+002	3.011970e+002
2.678862e+002	3.308396e+002
2.698147e+002	3.641340e+002
2.717431e+002	3.300969e+002
2.736716e+002	3.191220e+002
2.756001e+002	3.233399e+002
2.775285e+002	3.109226e+002
2.794570e+002	2.680905e+002
2.813855e+002	2.870189e+002
2.833139e+002	2.764574e+002
2.852424e+002	2.668126e+002
2.871709e+002	2.752652e+002
2.890993e+002	3.002288e+002
2.910278e+002	3.135127e+002
2.929563e+002	3.055208e+002
2.948847e+002	2.905785e+002
2.968132e+002	2.867148e+002
2.987417e+002	2.955856e+002
3.006701e+002	2.806144e+002
3.025986e+002	3.231035e+002
3.045271e+002	3.480661e+002
3.064555e+002	3.625043e+002
3.083840e+002	3.811170e+002
3.103125e+002	3.840816e+002
3.122409e+002	3.402215e+002
3.141694e+002	3.469171e+002
3.160979e+002	3.712961e+002
3.180263e+002	3.794483e+002
3.199548e+002	3.792850e+002
3.218833e+002	3.697769e+002
3.238117e+002	3.789196e+002
3.257402e+002	3.880341e+002
3.276687e+002	3.842412e+002
3.295971e+002	3.707456e+002
3.315256e+002	3.660102e+002
3.334541e+002	3.403861e+002
3.353825e+002	3.284578e+002
3.373110e+002	3.444670e+002
3.392395e+002	3.740038e+002
3.411679e+002	3.669314e+002
3.430964e+002	3.755830e+002
3.450249e+002	3.592574e+002
3.469533e+002	3.456613e+002
3.488818e+002	3.660964e+002
3.508103e+002	3.762845e+002
3.527387e+002	3.866057e+002
3.546672e+002	3.920511e+002
3.565957e+002	4.045909e+002
3.585241e+002	4.163724e+002
3.604526e+002	3.881515e+002
3.623811e+002	3.784918e+002
3.643095e+002	4.034504e+002
3.662380e+002	4.283199e+002
3.681665e+002	4.377052e+002
3.700949e+002	4.410463e+002
3.720234e+002	4.127864e+002
3.739519e+002	3.861092e+002
3.758803e+002	3.877682e+002
3.778088e+002	3.980262e+002
3.797373e+002	3.875419e+002
3.816657e+002	3.877516e+002
3.835942e+002	3.489167e+002
3.855227e+002	3.334747e+002
3.874511e+002	3.474874e+002
3.893796e+002	3.623885e+002
3.913081e+002	3.365836e+002
3.932365e+002	3.378196e+002
3.951650e+002	3.571881e+002
3.970935e+002	3.688866e+002
3.990219e+002	3.714111e+002
4.009504e+002	3.856386e+002
4.028789e+002	4.007661e+002
4.048073e+002	3.950891e+002
4.067358e+002	4.010419e+002
4.086643e+002	4.166118e+002
4.105927e+002	4.252644e+002
4.125212e+002	4.297347e+002
4.144497e+002	4.230344e+002
4.163781e+002	4.463712e+002
4.183066e+002	4.633654e+002
4.202351e+002	4.412899e+002
4.221635e+002	3.922072e+002
4.240920e+002	4.049901e+002
4.260205e+002	4.044194e+002
4.279489e+002	4.125954e+002
4.298774e+002	4.358284e+002
4.318059e+002	4.579782e+002
4.337343e+002	4.518448e+002
4.356628e+002	4.324913e+002
4.375913e+002	4.132674e+002
4.395197e+002	4.102025e+002
4.414482e+002	4.220794e+002
4.433767e+002	4.239925e+002
4.453051e+002	4.145919e+002
4.472336e+002	3.956859e+002
4.491621e+002	3.825548e+002
4.510905e+002	3.687541e+002
4.530190e+002	3.589149e+002
4.549475e+002	4.509413e+002
4.568759e+002	4.369446e+002
4.588044e+002	4.034806e+002
4.607329e+002	3.853019e+002
4.626613e+002	3.903448e+002
4.645898e+002	4.112906e+002
4.665183e+002	4.084042e+002
4.684467e+002	4.278381e+002
4.703752e+002	4.539188e+002
4.723037e+002	4.647772e+002
4.742321e+002	4.547522e+002
4.761606e+002	4.584711e+002
4.780891e+002	4.324924e+002
4.800175e+002	4.465589e+002
4.819460e+002	4.657912e+002
4.838745e+002	4.710494e+002
4.858029e+002	4.829657e+002
4.877314e+002	4.384099e+002
4.896599e+002	4.566305e+002
4.915883e+002	4.602985e+002
4.935168e+002	4.330970e+002
4.954453e+002	4.072568e+002
4.973737e+002	4.253524e+002
4.993022e+002	3.894538e+002
5.012307e+002	3.611174e+002
5.031591e+002	3.554709e+002
5.050876e+002	3.676138e+002
5.070161e+002	3.827879e+002
5.089445e+002	3.901537e+002
5.108730e+002	3.730976e+002
5.128015e+002	3.745274e+002
5.147299e+002	3.766559e+002
5.166584e+002	3.828210e+002
5.185869e+002	4.304591e+002
5.205153e+002	4.584669e+002
5.224438e+002	4.617083e+002
5.243723e+002	4.470125e+002
5.263007e+002	4.405064e+002
5.282292e+002	4.487545e+002
5.301577e+002	4.336629e+002
5.320861e+002	4.296258e+002
5.340146e+002	4.599635e+002
5.359431e+002	4.593909e+002
5.378715e+002	4.386587e+002
5.398000e+002	4.468900e+002
5.417285e+002	4.690795e+002
5.436569e+002	4.456615e+002
5.455854e+002	4.547001e+002
5.475139e+002	4.740660e+002
5.494423e+002	4.733704e+002
5.513708e+002	4.469703e+002
5.532993e+002	4.264700e+002
5.552277e+002	3.923768e+002
5.571562e+002	3.997422e+002
5.590847e+002	4.202841e+002
5.610131e+002	4.129476e+002
5.629416e+002	3.728614e+002
5.648701e+002	3.869813e+002
5.667985e+002	3.727823e+002
5.687270e+002	3.653255e+002
5.706555e+002	3.843260e+002
5.725839e+002	4.148644e+002
5.745124e+002	4.149132e+002
5.764409e+002	4.005244e+002
5.783693e+002	3.973096e+002
5.802978e+002	4.091800e+002
5.822263e+002	4.159055e+002
5.841547e+002	4.024780e+002
5.860832e+002	3.809842e+002
5.880117e+002	3.713736e+002
5.899401e+002	3.860485e+002
5.918686e+002	3.931120e+002
5.937971e+002	3.972855e+002
5.957255e+002	4.084394e+002
5.976540e+002	4.074269e+002
5.995825e+002	3.826451e+002
6.015109e+002	4.061244e+002
6.034394e+002	4.275831e+002
6.053679e+002	4.372890e+002
6.072963e+002	4.466961e+002
6.092248e+002	4.468207e+002
6.111533e+002	4.089760e+002
6.130817e+002	3.774606e+002
6.150102e+002	3.663114e+002
6.169387e+002	3.510929e+002
6.188671e+002	3.313419e+002
6.207956e+002	3.721966e+002
6.227241e+002	3.567041e+002
6.246525e+002	3.639080e+002
6.265810e+002	3.957808e+002
6.285095e+002	4.061657e+002
6.304379e+002	3.733990e+002
6.323664e+002	3.541252e+002
6.342949e+002	3.603086e+002
6.362233e+002	3.560435e+002
6.381518e+002	3.559109e+002
6.400803e+002	3.524120e+002
6.420087e+002	3.414982e+002
6.439372e+002	3.445394e+002
6.458657e+002	3.650258e+002
6.477941e+002	3.486397e+002
6.497226e+002	3.546354e+002
6.516511e+002	3.595163e+002
6.535795e+002	3.455433e+002
6.555080e+002	3.552998e+002
6.574365e+002	3.854307e+002
6.593649e+002	3.815712e+002
6.612934e+002	3.777982e+002
6.632219e+002	3.802335e+002
6.651503e+002	3.639335e+002
6.670788e+002	3.122595e+002
6.690073e+002	3.387356e+002
6.709357e+002	3.239470e+002
6.728642e+002	3.369200e+002
6.747927e+002	3.546503e+002
6.767211e+002	3.536839e+002
6.786496e+002	3.465464e+002
6.805781e+002	3.687099e+002
6.825065e+002	3.781778e+002
6.844350e+002	3.662455e+002
6.863635e+002	3.587272e+002
6.882919e+002	3.442760e+002
6.902204e+002	3.115520e+002
6.921489e+002	3.187831e+002
6.940773e+002	3.201550e+002
6.960058e+002	2.936550e+002
6.979343e+002	2.835828e+002
6.998627e+002	2.963595e+002
7.017912e+002	3.119508e+002
7.037197e+002	3.149105e+002
7.056481e+002	3.105428e+002
7.075766e+002	3.119527e+002
7.095051e+002	2.960288e+002
7.114335e+002	2.841348e+002
7.133620e+002	2.896046e+002
7.152905e+002	2.964520e+002
7.172189e+002	2.933285e+002
7.191474e+002	3.082318e+002
7.210759e+002	2.937964e+002
7.230043e+002	2.886743e+002
7.249328e+002	3.033086e+002
7.268613e+002	3.256681e+002
7.287897e+002	3.737883e+002
7.307182e+002	3.658779e+002
7.326467e+002	3.170751e+002
7.345751e+002	3.021002e+002
7.365036e+002	3.197657e+002
7.384321e+002	3.330792e+002
7.403605e+002	3.257732e+002
7.422890e+002	3.256154e+002
7.442175e+002	3.469447e+002
7.461459e+002	3.566648e+002
7.480744e+002	3.543710e+002
7.500029e+002	3.526534e+002
7.519313e+002	3.507037e+002
7.538598e+002	3.141165e+002
7.557883e+002	3.111544e+002
7.577167e+002	2.721783e+002
7.596452e+002	2.553697e+002
7.615737e+002	2.536015e+002
7.635021e+002	2.484997e+002
7.654306e+002	2.583925e+002
7.673591e+002	2.544707e+002
7.692875e+002	2.441128e+002
7.712160e+002	2.521792e+002
7.731445e+002	2.652831e+002
7.750729e+002	2.680062e+002
7.770014e+002	2.635955e+002
7.789299e+002	2.762477e+002
7.808583e+002	2.918687e+002
7.827868e+002	2.778139e+002
7.847153e+002	2.578129e+002
7.866437e+002	2.646652e+002
7.885722e+002	2.909561e+002
7.905007e+002	2.890937e+002
7.924291e+002	2.447098e+002
7.943576e+002	2.090286e+002
7.962861e+002	2.536684e+002
7.982145e+002	2.623401e+002
8.001430e+002	2.611585e+002
8.020715e+002	2.834558e+002
8.039999e+002	2.369170e+002
8.059284e+002	2.886030e+002
8.078569e+002	3.126974e+002
8.097853e+002	2.970345e+002
8.117138e+002	2.840144e+002
8.136423e+002	2.849797e+002
8.155707e+002	2.756797e+002
8.174992e+002	2.446292e+002
8.194277e+002	2.374548e+002
8.213561e+002	2.425536e+002
8.232846e+002	2.555541e+002
8.252131e+002	2.647074e+002
8.271415e+002	2.661735e+002
8.290700e+002	2.617962e+002
8.309985e+002	2.431271e+002
8.329269e+002	2.603046e+002
8.348554e+002	2.534594e+002
8.367839e+002	2.229228e+002
8.387123e+002	2.085797e+002
8.406408e+002	2.261674e+002
8.425693e+002	2.549475e+002
8.444977e+002	3.019509e+002
8.464262e+002	3.346214e+002
8.483547e+002	3.058689e+002
8.502831e+002	2.454052e+002
8.522116e+002	2.166623e+002
8.541401e+002	2.260732e+002
8.560685e+002	2.275098e+002
8.579970e+002	2.853611e+002
8.599255e+002	2.597478e+002
8.618539e+002	2.564658e+002
8.637824e+002	2.377671e+002
8.657109e+002	2.699155e+002
8.676393e+002	3.374512e+002
8.695678e+002	3.050280e+002
8.714963e+002	2.922173e+002
8.734247e+002	2.944944e+002
8.753532e+002	2.938806e+002
8.772817e+002	2.838803e+002
8.792101e+002	2.655486e+002
8.811386e+002	2.615968e+002
8.830671e+002	2.964613e+002
8.849955e+002	3.233473e+002
8.869240e+002	2.879026e+002
8.888525e+002	2.675551e+002
8.907809e+002	2.562755e+002
8.927094e+002	2.532529e+002
8.946379e+002	2.621772e+002
8.965663e+002	2.659940e+002
8.984948e+002	2.075211e+002
9.004233e+002	1.939805e+002
9.023517e+002	1.661031e+002
9.042802e+002	1.652287e+002
9.062087e+002	2.086738e+002
9.081371e+002	2.544830e+002
9.100656e+002	2.542426e+002
9.119941e+002	2.514921e+002
9.139225e+002	2.497215e+002
9.158510e+002	2.136573e+002
9.177795e+002	2.124254e+002
9.197079e+002	2.389356e+002
9.216364e+002	2.536872e+002
9.235649e+002	2.362438e+002
9.254933e+002	2.091028e+002
9.274218e+002	1.974570e+002
9.293503e+002	1.792033e+002
9.312787e+002	2.081811e+002
9.332072e+002	2.086138e+002
9.351357e+002	1.839450e+002
9.370641e+002	1.771357e+002
9.389926e+002	1.806181e+002
9.409211e+002	2.064568e+002
9.428495e+002	2.544272e+002
9.447780e+002	2.798399e+002
9.467065e+002	2.698982e+002
9.486349e+002	2.677552e+002
9.505634e+002	3.008526e+002
9.524919e+002	3.436349e+002
9.544203e+002	3.624148e+002
9.563488e+002	4.455545e+002
9.582773e+002	4.185005e+002
9.602057e+002	4.339027e+002
9.621342e+002	4.489489e+002
9.640627e+002	4.581750e+002
9.659911e+002	4.753470e+002
9.679196e+002	4.304012e+002
9.698481e+002	4.010313e+002
9.717766e+002	3.805619e+002
9.737050e+002	3.673203e+002
9.756335e+002	3.295933e+002
9.775620e+002	2.935806e+002
9.794904e+002	2.933412e+002
9.814189e+002	3.217133e+002
9.833474e+002	3.437089e+002
9.852758e+002	3.731968e+002
9.872043e+002	3.140957e+002
9.891328e+002	3.234434e+002
9.910612e+002	3.615930e+002
9.929897e+002	3.673942e+002
9.949182e+002	3.848160e+002
9.968466e+002	5.045628e+002
9.987751e+002	5.668088e+002
1.000704e+003	6.913848e+002
1.002632e+003	7.979688e+002
1.004560e+003	8.302479e+002
1.006489e+003	8.319657e+002
1.008417e+003	7.932272e+002
1.010346e+003	6.775840e+002
1.012274e+003	5.628258e+002
1.014203e+003	5.201826e+002
1.016131e+003	4.511080e+002
1.018060e+003	4.183543e+002
1.019988e+003	4.033511e+002
1.021917e+003	3.715439e+002
1.023845e+003	3.434825e+002
1.025774e+003	3.542069e+002
1.027702e+003	3.455301e+002
1.029631e+003	3.427227e+002
1.031559e+003	3.327576e+002
1.033488e+003	3.164596e+002
1.035416e+003	3.055842e+002
1.037344e+003	2.970349e+002
1.039273e+003	2.891469e+002
1.041201e+003	2.786266e+002
1.043130e+003	2.343392e+002
1.045058e+003	2.122979e+002
1.046987e+003	2.510632e+002
1.048915e+003	2.573530e+002
1.050844e+003	2.749105e+002
1.052772e+003	2.843579e+002
1.054701e+003	2.784353e+002
1.056629e+003	2.900419e+002
1.058558e+003	2.567466e+002
1.060486e+003	2.835340e+002
1.062415e+003	2.334754e+002
1.064343e+003	2.542349e+002
1.066271e+003	2.795520e+002
1.068200e+003	2.693289e+002
1.070128e+003	2.396534e+002
1.072057e+003	2.262903e+002
1.073985e+003	2.644512e+002
1.075914e+003	2.678099e+002
1.077842e+003	2.480818e+002
1.079771e+003	2.725565e+002
1.081699e+003	2.654125e+002
1.083628e+003	2.301352e+002
1.085556e+003	2.111789e+002
1.087485e+003	2.245499e+002
1.089413e+003	2.492439e+002
1.091342e+003	2.128970e+002
1.093270e+003	2.287310e+002
1.095198e+003	2.668937e+002
1.097127e+003	2.767789e+002
1.099055e+003	2.512549e+002
1.100984e+003	2.301954e+002
1.102912e+003	2.426715e+002
1.104841e+003	2.596312e+002
1.106769e+003	2.540982e+002
1.108698e+003	2.680979e+002
1.110626e+003	2.850757e+002
1.112555e+003	3.072750e+002
1.114483e+003	3.282345e+002
1.116412e+003	3.267522e+002
1.118340e+003	3.353128e+002
1.120269e+003	4.154919e+002
1.122197e+003	4.908161e+002
1.124125e+003	4.523976e+002
1.126054e+003	4.964365e+002
1.127982e+003	5.043310e+002
1.129911e+003	5.376935e+002
1.131839e+003	5.598890e+002
1.133768e+003	5.625723e+002
1.135696e+003	5.895972e+002
1.137625e+003	6.209102e+002
1.139553e+003	6.404628e+002
1.141482e+003	6.905197e+002
1.143410e+003	7.702347e+002
1.145339e+003	8.561976e+002
1.147267e+003	9.670429e+002
1.149196e+003	1.186139e+003
1.151124e+003	1.499184e+003
1.153052e+003	1.812806e+003
1.154981e+003	2.171107e+003
1.156909e+003	2.349323e+003
1.158838e+003	2.294348e+003
1.160766e+003	1.967073e+003
1.162695e+003	1.577693e+003
1.164623e+003	1.240845e+003
1.166552e+003	9.858065e+002
1.168480e+003	8.109886e+002
1.170409e+003	7.039839e+002
1.172337e+003	6.409778e+002
1.174266e+003	6.157847e+002
1.176194e+003	6.514819e+002
1.178123e+003	6.362665e+002
1.180051e+003	6.542682e+002
1.181979e+003	6.991088e+002
1.183908e+003	7.833954e+002
1.185836e+003	8.672602e+002
1.187765e+003	8.314014e+002
1.189693e+003	8.105130e+002
1.191622e+003	7.668747e+002
1.193550e+003	6.874820e+002
1.195479e+003	6.116819e+002
1.197407e+003	5.638461e+002
1.199336e+003	5.104315e+002
1.201264e+003	4.542228e+002
1.203193e+003	4.399846e+002
1.205121e+003	4.790399e+002
1.207050e+003	5.216585e+002
1.208978e+003	5.494914e+002
1.210906e+003	5.444197e+002
1.212835e+003	5.142711e+002
1.214763e+003	4.794124e+002
1.216692e+003	4.261850e+002
1.218620e+003	3.598814e+002
1.220549e+003	3.037107e+002
1.222477e+003	2.699445e+002
1.224406e+003	2.667885e+002
1.226334e+003	2.995424e+002
1.228263e+003	3.129605e+002
1.230191e+003	3.295100e+002
1.232120e+003	3.182873e+002
1.234048e+003	3.043784e+002
1.235977e+003	3.228836e+002
1.237905e+003	3.161888e+002
1.239833e+003	2.328526e+002
1.241762e+003	2.027876e+002
1.243690e+003	2.451550e+002
1.245619e+003	2.225392e+002
1.247547e+003	2.561945e+002
1.249476e+003	2.924520e+002
1.251404e+003	3.008351e+002
1.253333e+003	3.026033e+002
1.255261e+003	3.054662e+002
1.257190e+003	2.936920e+002
1.259118e+003	2.689941e+002
1.261047e+003	2.557136e+002
1.262975e+003	2.827434e+002
1.264904e+003	3.193604e+002
1.266832e+003	3.350353e+002
1.268760e+003	3.433191e+002
1.270689e+003	3.428580e+002
1.272617e+003	3.261400e+002
1.274546e+003	3.251024e+002
1.276474e+003	3.412885e+002
1.278403e+003	3.015012e+002
1.280331e+003	3.072611e+002
1.282260e+003	3.363608e+002
1.284188e+003	3.145562e+002
1.286117e+003	2.703704e+002
1.288045e+003	3.021245e+002
1.289974e+003	3.280667e+002
1.291902e+003	3.336076e+002
1.293831e+003	3.574859e+002
1.295759e+003	3.699791e+002
1.297688e+003	3.257319e+002
1.299616e+003	2.956286e+002
1.301544e+003	2.290960e+002
1.303473e+003	2.456138e+002
1.305401e+003	2.624698e+002
1.307330e+003	3.002673e+002
1.309258e+003	2.970214e+002
1.311187e+003	2.610939e+002
1.313115e+003	2.529260e+002
1.315044e+003	2.598757e+002
1.316972e+003	2.249060e+002
1.318901e+003	2.607993e+002
1.320829e+003	3.045292e+002
1.322758e+003	3.061328e+002
1.324686e+003	2.996513e+002
1.326615e+003	2.811319e+002
1.328543e+003	2.481584e+002
1.330471e+003	2.027508e+002
1.332400e+003	1.848596e+002
1.334328e+003	2.243129e+002
1.336257e+003	2.615032e+002
1.338185e+003	2.235876e+002
1.340114e+003	1.978279e+002
1.342042e+003	2.653416e+002
1.343971e+003	2.638039e+002
1.345899e+003	2.856004e+002
1.347828e+003	3.107060e+002
1.349756e+003	3.187161e+002
1.351685e+003	3.035538e+002
1.353613e+003	2.753705e+002
1.355542e+003	2.673170e+002
1.357470e+003	2.928284e+002
1.359398e+003	2.878447e+002
1.361327e+003	2.764819e+002
1.363255e+003	2.610571e+002
1.365184e+003	2.379457e+002
1.367112e+003	2.356239e+002
1.369041e+003	2.382589e+002
1.370969e+003	2.717672e+002
1.372898e+003	2.824644e+002
1.374826e+003	2.401648e+002
1.376755e+003	2.477807e+002
1.378683e+003	2.623795e+002
1.380612e+003	2.592729e+002
1.382540e+003	2.755065e+002
1.384469e+003	3.076306e+002
1.386397e+003	3.292029e+002
1.388325e+003	3.355228e+002
1.390254e+003	3.143458e+002
1.392182e+003	3.015047e+002
1.394111e+003	3.089489e+002
1.396039e+003	3.087874e+002
1.397968e+003	3.038659e+002
1.399896e+003	3.156084e+002
1.401825e+003	3.187294e+002
1.403753e+003	2.385784e+002
1.405682e+003	2.731302e+002
1.407610e+003	2.661157e+002
1.409539e+003	2.344422e+002
1.411467e+003	2.597452e+002
1.413396e+003	3.078448e+002
1.415324e+003	3.182173e+002
1.417252e+003	2.960122e+002
1.419181e+003	2.740986e+002
1.421109e+003	2.690762e+002
1.423038e+003	3.022144e+002
1.424966e+003	2.849781e+002
1.426895e+003	3.210246e+002
1.428823e+003	3.497013e+002
1.430752e+003	3.206825e+002
1.432680e+003	3.415009e+002
1.434609e+003	3.208192e+002
1.436537e+003	3.141263e+002
1.438466e+003	3.659178e+002
1.440394e+003	3.855658e+002
1.442323e+003	3.918494e+002
1.444251e+003	3.977805e+002
1.446179e+003	4.132779e+002
1.448108e+003	4.350302e+002
1.450036e+003	4.171367e+002
1.451965e+003	4.179028e+002
1.453893e+003	4.319404e+002
1.455822e+003	4.270743e+002
1.457750e+003	4.001263e+002
1.459679e+003	4.148811e+002
1.461607e+003	4.440634e+002
1.463536e+003	4.122864e+002
1.465464e+003	3.931767e+002
1.467393e+003	3.823467e+002
1.469321e+003	3.911884e+002
1.471250e+003	3.872030e+002
1.473178e+003	4.057370e+002
1.475106e+003	4.293526e+002
1.477035e+003	4.641821e+002
1.478963e+003	4.924512e+002
1.480892e+003	4.798727e+002
1.482820e+003	4.630202e+002
1.484749e+003	4.880402e+002
1.486677e+003	5.260955e+002
1.488606e+003	5.457045e+002
1.490534e+003	6.013558e+002
1.492463e+003	6.620623e+002
1.494391e+003	6.782074e+002
1.496320e+003	6.776462e+002
1.498248e+003	6.987260e+002
1.500177e+003	7.550371e+002
1.502105e+003	8.072710e+002
1.504033e+003	8.809197e+002
1.505962e+003	1.000272e+003
1.507890e+003	1.145821e+003
1.509819e+003	1.317019e+003
1.511747e+003	1.550350e+003
1.513676e+003	1.814475e+003
1.515604e+003	2.016739e+003
1.517533e+003	2.312810e+003
1.519461e+003	2.572558e+003
1.521390e+003	2.770909e+003
1.523318e+003	2.892311e+003
1.525247e+003	2.831226e+003
1.527175e+003	2.640643e+003
1.529104e+003	2.355314e+003
1.531032e+003	1.998043e+003
1.532960e+003	1.604250e+003
1.534889e+003	1.248097e+003
1.536817e+003	9.946054e+002
1.538746e+003	8.184794e+002
1.540674e+003	6.959673e+002
1.542603e+003	6.243226e+002
1.544531e+003	5.684659e+002
1.546460e+003	5.574915e+002
1.548388e+003	5.521435e+002
1.550317e+003	5.679768e+002
1.552245e+003	5.336902e+002
1.554174e+003	5.074758e+002
1.556102e+003	5.248984e+002
1.558031e+003	5.257215e+002
1.559959e+003	5.032467e+002
1.561887e+003	5.166609e+002
1.563816e+003	5.452825e+002
1.565744e+003	5.277499e+002
1.567673e+003	4.781821e+002
1.569601e+003	4.389536e+002
1.571530e+003	4.914898e+002
1.573458e+003	4.917142e+002
1.575387e+003	4.788003e+002
1.577315e+003	4.973986e+002
1.579244e+003	4.331161e+002
1.581172e+003	4.638663e+002
1.583101e+003	5.010311e+002
1.585029e+003	4.973218e+002
1.586958e+003	5.140358e+002
1.588886e+003	5.153790e+002
1.590814e+003	4.883103e+002
1.592743e+003	5.204379e+002
1.594671e+003	5.554749e+002
1.596600e+003	5.540735e+002
1.598528e+003	5.886757e+002
1.600457e+003	6.069089e+002
1.602385e+003	5.727899e+002
1.604314e+003	5.688441e+002
1.606242e+003	6.555992e+002
1.608171e+003	6.502386e+002
1.610099e+003	6.003269e+002
1.612028e+003	5.907143e+002
1.613956e+003	5.438362e+002
1.615885e+003	4.844158e+002
1.617813e+003	4.840976e+002
1.619741e+003	4.233708e+002
1.621670e+003	3.768934e+002
1.623598e+003	4.311764e+002
1.625527e+003	5.109347e+002
1.627455e+003	5.155827e+002
1.629384e+003	4.499229e+002
1.631312e+003	4.374568e+002
1.633241e+003	4.824867e+002
1.635169e+003	4.453371e+002
1.637098e+003	3.865149e+002
1.639026e+003	3.278520e+002
1.640955e+003	3.098210e+002
1.642883e+003	3.359910e+002
1.644812e+003	3.615097e+002
1.646740e+003	3.676057e+002
1.648668e+003	3.751358e+002
1.650597e+003	3.908828e+002
1.652525e+003	3.730019e+002
1.654454e+003	3.743892e+002
1.656382e+003	4.157517e+002
1.658311e+003	3.775186e+002
1.660239e+003	3.592668e+002
1.662168e+003	3.974124e+002
1.664096e+003	3.940804e+002
1.666025e+003	3.858409e+002
1.667953e+003	4.049091e+002
1.669882e+003	3.502285e+002
1.671810e+003	3.455066e+002
1.673739e+003	3.740546e+002
1.675667e+003	3.802860e+002
1.677595e+003	3.878762e+002
1.679524e+003	3.493443e+002
1.681452e+003	3.191712e+002
1.683381e+003	3.689399e+002
1.685309e+003	3.951456e+002
1.687238e+003	3.765132e+002
1.689166e+003	3.759615e+002
1.691095e+003	3.672311e+002
1.693023e+003	3.251929e+002
1.694952e+003	3.500397e+002
1.696880e+003	3.442136e+002
1.698809e+003	3.021388e+002
1.700737e+003	3.420677e+002
1.702666e+003	3.369569e+002
1.704594e+003	2.885298e+002
1.706522e+003	2.837300e+002
1.708451e+003	3.008710e+002
1.710379e+003	2.920076e+002
1.712308e+003	2.721189e+002
1.714236e+003	2.653056e+002
1.716165e+003	3.016883e+002
1.718093e+003	3.885257e+002
1.720022e+003	3.374529e+002
1.721950e+003	3.151747e+002
1.723879e+003	3.182731e+002
1.725807e+003	3.467764e+002
1.727736e+003	3.650126e+002
1.729664e+003	3.273847e+002
1.731593e+003	3.187826e+002
1.733521e+003	3.171659e+002
1.735449e+003	2.964727e+002
1.737378e+003	2.816212e+002
1.739306e+003	2.871016e+002
1.741235e+003	3.207281e+002
1.743163e+003	3.662967e+002
1.745092e+003	3.573433e+002
1.747020e+003	3.334710e+002
1.748949e+003	3.619422e+002
1.750877e+003	3.213065e+002
1.752806e+003	3.000677e+002
1.754734e+003	3.085735e+002
1.756663e+003	2.725435e+002
1.758591e+003	3.351625e+002
1.760520e+003	3.260916e+002
1.762448e+003	2.980926e+002
1.764376e+003	2.946364e+002
1.766305e+003	2.790416e+002
1.768233e+003	2.757310e+002
1.770162e+003	2.772368e+002
1.772090e+003	2.655592e+002
1.774019e+003	2.505297e+002
1.775947e+003	2.920926e+002
1.777876e+003	3.188725e+002
1.779804e+003	3.002068e+002
1.781733e+003	2.719426e+002
1.783661e+003	2.505575e+002
1.785590e+003	2.815107e+002
1.787518e+003	3.391816e+002
1.789447e+003	3.089748e+002
1.791375e+003	2.773804e+002
1.793303e+003	2.777360e+002
1.795232e+003	2.903178e+002
1.797160e+003	2.732324e+002
1.799089e+003	2.363104e+002
1.801017e+003	2.883464e+002
1.802946e+003	3.039385e+002
1.804874e+003	3.084612e+002
1.806803e+003	2.779108e+002
1.808731e+003	2.518166e+002
1.810660e+003	2.199310e+002
1.812588e+003	2.311876e+002
1.814517e+003	2.283471e+002
1.816445e+003	2.306359e+002
1.818374e+003	2.646438e+002
1.820302e+003	2.909202e+002
1.822230e+003	2.829385e+002
1.824159e+003	2.740790e+002
1.826087e+003	2.983908e+002
1.828016e+003	3.270258e+002
1.829944e+003	3.082852e+002
1.831873e+003	2.507920e+002
1.833801e+003	2.153493e+002
1.835730e+003	2.445406e+002
1.837658e+003	2.222074e+002
1.839587e+003	2.321149e+002
1.841515e+003	3.060892e+002
1.843444e+003	3.149346e+002
1.845372e+003	2.659442e+002
1.847301e+003	3.304864e+002
1.849229e+003	3.306100e+002
1.851157e+003	2.750214e+002
1.853086e+003	3.060853e+002
1.855014e+003	3.021334e+002
1.856943e+003	2.746637e+002
1.858871e+003	2.837247e+002
1.860800e+003	2.412490e+002
1.862728e+003	2.349093e+002
1.864657e+003	2.819846e+002
1.866585e+003	2.876034e+002
1.868514e+003	2.534398e+002
1.870442e+003	2.411790e+002
1.872371e+003	2.422508e+002
1.874299e+003	2.313114e+002
1.876228e+003	2.358750e+002
1.878156e+003	2.689056e+002
1.880084e+003	2.998154e+002
1.882013e+003	3.071798e+002
1.883941e+003	2.755579e+002
1.885870e+003	2.399404e+002
1.887798e+003	2.376306e+002
1.889727e+003	2.077791e+002
1.891655e+003	2.731170e+002
1.893584e+003	2.007682e+002
1.895512e+003	2.802971e+002
1.897441e+003	2.635006e+002
1.899369e+003	2.733943e+002
1.901298e+003	2.269289e+002
1.903226e+003	2.252813e+002
1.905155e+003	2.573251e+002
1.907083e+003	2.454734e+002
1.909011e+003	2.294460e+002
1.910940e+003	2.562063e+002
1.912868e+003	2.662266e+002
1.914797e+003	2.860708e+002
1.916725e+003	2.943274e+002
1.918654e+003	2.832716e+002
1.920582e+003	2.711939e+002
1.922511e+003	2.297404e+002
1.924439e+003	2.412310e+002
1.926368e+003	2.725719e+002
1.928296e+003	2.525869e+002
1.930225e+003	2.496732e+002
1.932153e+003	2.455398e+002
1.934082e+003	2.446397e+002
1.936010e+003	2.267574e+002
1.937938e+003	1.956230e+002
1.939867e+003	2.169453e+002
1.941795e+003	2.530340e+002
1.943724e+003	3.106728e+002
1.945652e+003	2.897998e+002
1.947581e+003	2.689828e+002
1.949509e+003	2.196976e+002
1.951438e+003	2.533267e+002
1.953366e+003	2.889916e+002
1.955295e+003	2.751654e+002
1.957223e+003	2.727535e+002
1.959152e+003	2.974299e+002
1.961080e+003	2.643719e+002
1.963009e+003	2.144141e+002
1.964937e+003	2.018225e+002
1.966865e+003	2.494551e+002
1.968794e+003	3.153756e+002
1.970722e+003	2.596749e+002
1.972651e+003	2.883647e+002
1.974579e+003	2.250485e+002
1.976508e+003	1.867826e+002
1.978436e+003	2.265917e+002
1.980365e+003	3.010569e+002
1.982293e+003	3.041973e+002
1.984222e+003	2.446010e+002
1.986150e+003	2.048610e+002
1.988079e+003	2.036181e+002
1.990007e+003	2.142855e+002
1.991936e+003	2.349011e+002
1.993864e+003	2.456393e+002
1.995792e+003	2.528190e+002
1.997721e+003	2.824568e+002
1.999649e+003	2.752774e+002
2.001578e+003	2.260113e+002
2.003506e+003	2.056464e+002
2.005435e+003	2.163592e+002
2.007363e+003	2.520207e+002
2.009292e+003	2.636823e+002
2.011220e+003	2.764778e+002
2.013149e+003	2.698288e+002
2.015077e+003	2.199216e+002
2.017006e+003	2.248991e+002
2.018934e+003	2.688325e+002
2.020863e+003	2.377912e+002
2.022791e+003	2.033176e+002
2.024719e+003	2.151061e+002
2.026648e+003	1.846718e+002
2.028576e+003	2.076059e+002
2.030505e+003	2.652978e+002
2.032433e+003	2.830411e+002
2.034362e+003	3.032698e+002
2.036290e+003	3.133839e+002
2.038219e+003	3.084433e+002
2.040147e+003	3.061914e+002
2.042076e+003	2.995674e+002
2.044004e+003	2.560242e+002
2.045933e+003	2.573009e+002
2.047861e+003	3.031997e+002
2.049790e+003	3.065637e+002
2.051718e+003	2.953418e+002
2.053646e+003	3.153429e+002
2.055575e+003	2.979914e+002
2.057503e+003	3.291874e+002
2.059432e+003	2.975458e+002
2.061360e+003	2.558062e+002
2.063289e+003	2.505103e+002
2.065217e+003	2.743186e+002
2.067146e+003	2.588612e+002
2.069074e+003	2.324393e+002
2.071003e+003	2.537828e+002
2.072931e+003	3.042936e+002
2.074860e+003	3.315164e+002
2.076788e+003	2.835599e+002
2.078717e+003	3.197450e+002
2.080645e+003	3.529173e+002
2.082573e+003	3.469717e+002
2.084502e+003	3.000370e+002
2.086430e+003	2.568813e+002
2.088359e+003	2.695461e+002
2.090287e+003	2.400979e+002
2.092216e+003	2.366108e+002
2.094144e+003	2.958902e+002
2.096073e+003	2.958321e+002
2.098001e+003	2.852375e+002
2.099930e+003	3.158569e+002
2.101858e+003	3.219633e+002
2.103787e+003	3.045547e+002
2.105715e+003	2.770448e+002
2.107644e+003	2.845367e+002
2.109572e+003	3.017099e+002
2.111500e+003	2.771548e+002
2.113429e+003	2.960374e+002
2.115357e+003	2.873526e+002
2.117286e+003	2.422046e+002
2.119214e+003	2.840970e+002
2.121143e+003	3.167651e+002
2.123071e+003	3.104926e+002
2.125000e+003	3.238865e+002
2.126928e+003	3.162582e+002
2.128857e+003	2.783246e+002
2.130785e+003	2.634785e+002
2.132714e+003	2.878580e+002
2.134642e+003	3.178847e+002
2.136571e+003	3.658710e+002
2.138499e+003	3.258712e+002
2.140427e+003	2.866533e+002
2.142356e+003	3.018321e+002
2.144284e+003	3.128979e+002
2.146213e+003	3.173255e+002
2.148141e+003	3.105197e+002
2.150070e+003	3.395518e+002
2.151998e+003	4.070275e+002
2.153927e+003	3.706782e+002
2.155855e+003	3.158457e+002
2.157784e+003	3.494887e+002
2.159712e+003	3.744778e+002
2.161641e+003	3.581247e+002
2.163569e+003	3.934130e+002
2.165498e+003	4.034202e+002
2.167426e+003	3.307245e+002
2.169354e+003	3.392294e+002
2.171283e+003	3.365971e+002
2.173211e+003	3.522599e+002
2.175140e+003	3.735875e+002
2.177068e+003	3.874571e+002
2.178997e+003	3.635660e+002
2.180925e+003	3.180578e+002
2.182854e+003	3.492440e+002
2.184782e+003	3.543880e+002
2.186711e+003	3.873283e+002
2.188639e+003	3.881322e+002
2.190568e+003	3.306620e+002
2.192496e+003	3.168993e+002
2.194425e+003	3.690200e+002
2.196353e+003	3.780374e+002
2.198281e+003	3.779449e+002
2.200210e+003	3.816510e+002
2.202138e+003	3.755544e+002
2.204067e+003	3.426834e+002
2.205995e+003	3.269536e+002
2.207924e+003	3.150197e+002
2.209852e+003	3.511050e+002
2.211781e+003	3.704370e+002
2.213709e+003	3.484634e+002
2.215638e+003	3.100074e+002
2.217566e+003	3.598952e+002
2.219495e+003	3.645114e+002
2.221423e+003	4.054215e+002
2.223352e+003	3.728593e+002
2.225280e+003	3.330829e+002
2.227208e+003	3.079827e+002
2.229137e+003	3.044451e+002
2.231065e+003	3.521568e+002
2.232994e+003	3.605067e+002
2.234922e+003	3.158156e+002
2.236851e+003	4.146816e+002
2.238779e+003	4.244345e+002
2.240708e+003	3.918127e+002
2.242636e+003	3.811281e+002
2.244565e+003	4.127596e+002
2.246493e+003	3.530113e+002
2.248422e+003	3.443328e+002
2.250350e+003	3.465274e+002
2.252279e+003	3.816774e+002
2.254207e+003	4.273771e+002
2.256135e+003	4.277668e+002
2.258064e+003	3.690672e+002
2.259992e+003	3.181592e+002
2.261921e+003	3.487997e+002
2.263849e+003	3.416548e+002
2.265778e+003	3.642252e+002
2.267706e+003	4.267633e+002
2.269635e+003	4.061093e+002
2.271563e+003	3.906400e+002
2.273492e+003	4.031763e+002
2.275420e+003	4.018258e+002
2.277349e+003	4.053719e+002
2.279277e+003	4.042864e+002
2.281206e+003	3.837503e+002
2.283134e+003	3.899486e+002
2.285063e+003	3.962610e+002
2.286991e+003	4.406413e+002
2.288919e+003	4.567198e+002
2.290848e+003	4.361474e+002
2.292776e+003	4.634664e+002
2.294705e+003	4.358734e+002
2.296633e+003	4.439648e+002
2.298562e+003	4.359356e+002
2.300490e+003	4.225150e+002
2.302419e+003	4.459469e+002
2.304347e+003	4.607359e+002
2.306276e+003	4.825370e+002
2.308204e+003	4.717790e+002
2.310133e+003	4.535216e+002
2.312061e+003	4.398277e+002
2.313990e+003	4.469050e+002
2.315918e+003	4.807899e+002
2.317846e+003	4.624072e+002
2.319775e+003	4.443309e+002
2.321703e+003	4.056895e+002
2.323632e+003	4.103555e+002
2.325560e+003	4.218178e+002
2.327489e+003	4.091203e+002
2.329417e+003	3.951191e+002
2.331346e+003	3.981331e+002
2.333274e+003	4.077769e+002
2.335203e+003	4.225102e+002
2.337131e+003	4.183620e+002
2.339060e+003	4.129889e+002
2.340988e+003	3.528456e+002
2.342917e+003	3.759995e+002
2.344845e+003	3.860435e+002
2.346773e+003	4.356358e+002
2.348702e+003	3.908397e+002
2.350630e+003	3.590279e+002
2.352559e+003	4.343255e+002
2.354487e+003	4.281439e+002
2.356416e+003	3.766851e+002
2.358344e+003	4.079074e+002
2.360273e+003	3.941742e+002
2.362201e+003	4.069285e+002
2.364130e+003	4.230459e+002
2.366058e+003	4.294277e+002
2.367987e+003	4.534661e+002
2.369915e+003	4.569584e+002
2.371844e+003	4.328061e+002
2.373772e+003	4.046379e+002
2.375700e+003	3.796164e+002
2.377629e+003	4.006039e+002
2.379557e+003	4.203436e+002
2.381486e+003	4.220254e+002
2.383414e+003	4.000202e+002
2.385343e+003	3.898349e+002
2.387271e+003	4.162387e+002
2.389200e+003	4.279023e+002
2.391128e+003	4.158667e+002
2.393057e+003	4.165413e+002
2.394985e+003	4.243042e+002
2.396914e+003	3.975961e+002
2.398842e+003	3.975144e+002
2.400771e+003	4.002532e+002
2.402699e+003	3.828827e+002
2.404627e+003	3.839814e+002
2.406556e+003	3.825403e+002
2.408484e+003	3.717267e+002
2.410413e+003	3.866551e+002
2.412341e+003	4.048666e+002
2.414270e+003	3.918860e+002
2.416198e+003	4.113940e+002
2.418127e+003	3.846574e+002
2.420055e+003	3.719909e+002
2.421984e+003	3.859837e+002
2.423912e+003	4.022212e+002
2.425841e+003	3.831631e+002
2.427769e+003	4.006215e+002
2.429698e+003	4.000989e+002
2.431626e+003	3.722580e+002
2.433554e+003	3.994187e+002
2.435483e+003	4.103922e+002
2.437411e+003	3.831146e+002
2.439340e+003	3.965553e+002
2.441268e+003	3.594091e+002
2.443197e+003	3.400267e+002
2.445125e+003	3.739284e+002
2.447054e+003	3.563303e+002
2.448982e+003	3.601443e+002
2.450911e+003	3.227378e+002
2.452839e+003	3.363153e+002
2.454768e+003	3.689045e+002
2.456696e+003	4.092809e+002
2.458625e+003	4.443546e+002
2.460553e+003	4.488848e+002
2.462481e+003	4.219807e+002
2.464410e+003	4.180520e+002
2.466338e+003	4.323557e+002
2.468267e+003	4.587940e+002
2.470195e+003	4.448491e+002
2.472124e+003	3.880836e+002
2.474052e+003	4.317385e+002
2.475981e+003	4.393712e+002
2.477909e+003	4.375078e+002
2.479838e+003	4.478902e+002
2.481766e+003	3.864564e+002
2.483695e+003	3.587695e+002
2.485623e+003	3.875302e+002
2.487552e+003	3.632928e+002
2.489480e+003	4.231353e+002
2.491408e+003	4.521268e+002
2.493337e+003	4.090544e+002
2.495265e+003	4.638132e+002
2.497194e+003	4.867030e+002
2.499122e+003	4.294935e+002
2.501051e+003	3.631753e+002
2.502979e+003	3.999074e+002
2.504908e+003	4.337679e+002
2.506836e+003	4.243576e+002
2.508765e+003	3.945647e+002
2.510693e+003	3.948252e+002
2.512622e+003	4.037257e+002
2.514550e+003	3.979481e+002
2.516479e+003	4.175676e+002
2.518407e+003	4.431373e+002
2.520335e+003	4.275719e+002
2.522264e+003	3.914504e+002
2.524192e+003	4.095615e+002
2.526121e+003	4.319622e+002
2.528049e+003	4.491426e+002
2.529978e+003	4.307301e+002
2.531906e+003	3.813403e+002
2.533835e+003	4.202689e+002
2.535763e+003	4.509267e+002
2.537692e+003	4.270775e+002
2.539620e+003	4.269443e+002
2.541549e+003	3.856871e+002
2.543477e+003	4.182024e+002
2.545406e+003	4.153126e+002
2.547334e+003	4.152116e+002
2.549262e+003	4.127627e+002
2.551191e+003	3.745264e+002
2.553119e+003	3.670712e+002
2.555048e+003	3.824099e+002
2.556976e+003	3.710526e+002
2.558905e+003	3.673816e+002
2.560833e+003	3.689942e+002
2.562762e+003	3.816166e+002
2.564690e+003	3.919589e+002
2.566619e+003	3.487686e+002
2.568547e+003	3.533455e+002
2.570476e+003	3.728123e+002
2.572404e+003	3.628895e+002
2.574333e+003	3.680786e+002
2.576261e+003	3.664195e+002
2.578189e+003	3.379935e+002
2.580118e+003	3.664593e+002
2.582046e+003	4.134579e+002
2.583975e+003	4.196658e+002
2.585903e+003	4.190156e+002
2.587832e+003	4.393512e+002
2.589760e+003	4.363943e+002
2.591689e+003	4.505489e+002
2.593617e+003	4.049924e+002
2.595546e+003	3.927096e+002
2.597474e+003	4.181591e+002
2.599403e+003	4.224812e+002
2.601331e+003	4.162374e+002
2.603260e+003	4.023754e+002
2.605188e+003	4.117828e+002
2.607116e+003	3.916788e+002
2.609045e+003	4.109696e+002
2.610973e+003	3.762570e+002
2.612902e+003	3.746790e+002
2.614830e+003	3.879879e+002
2.616759e+003	4.001364e+002
2.618687e+003	4.227081e+002
2.620616e+003	3.907659e+002
2.622544e+003	4.365544e+002
2.624473e+003	4.327600e+002
2.626401e+003	4.188335e+002
2.628330e+003	4.452736e+002
2.630258e+003	4.268883e+002
2.632187e+003	4.179127e+002
2.634115e+003	4.076715e+002
2.636043e+003	3.951241e+002
2.637972e+003	4.367265e+002
2.639900e+003	4.541421e+002
2.641829e+003	4.298724e+002
2.643757e+003	4.287677e+002
2.645686e+003	4.171693e+002
2.647614e+003	4.101707e+002
2.649543e+003	4.002449e+002
2.651471e+003	4.083166e+002
2.653400e+003	4.291890e+002
2.655328e+003	4.128054e+002
2.657257e+003	4.302155e+002
2.659185e+003	4.602384e+002
2.661114e+003	5.219065e+002
2.663042e+003	4.875417e+002
2.664970e+003	4.721867e+002
2.666899e+003	5.050728e+002
2.668827e+003	4.822999e+002
2.670756e+003	5.010319e+002
2.672684e+003	5.188048e+002
2.674613e+003	4.677784e+002
2.676541e+003	4.818258e+002
2.678470e+003	5.192741e+002
2.680398e+003	5.110045e+002
2.682327e+003	5.252635e+002
2.684255e+003	4.900788e+002
2.686184e+003	4.648047e+002
2.688112e+003	4.291450e+002
2.690041e+003	4.642532e+002
2.691969e+003	4.689525e+002
2.693897e+003	4.751833e+002
2.695826e+003	4.890728e+002
2.697754e+003	4.760351e+002
2.699683e+003	4.594484e+002
2.701611e+003	4.364453e+002
2.703540e+003	4.368404e+002
2.705468e+003	4.401495e+002
2.707397e+003	4.889872e+002
2.709325e+003	4.300935e+002
2.711254e+003	4.112225e+002
2.713182e+003	4.735164e+002
2.715111e+003	4.392058e+002
2.717039e+003	3.519259e+002
2.718968e+003	3.623432e+002
2.720896e+003	4.129838e+002
2.722824e+003	4.584105e+002
2.724753e+003	4.451329e+002
2.726681e+003	4.038739e+002
2.728610e+003	3.930754e+002
2.730538e+003	3.615713e+002
2.732467e+003	3.525781e+002
2.734395e+003	3.802062e+002
2.736324e+003	3.591968e+002
2.738252e+003	3.354879e+002
2.740181e+003	3.480229e+002
2.742109e+003	3.374719e+002
2.744038e+003	3.809439e+002
2.745966e+003	3.400698e+002
2.747895e+003	2.820152e+002
2.749823e+003	3.193710e+002
2.751751e+003	3.478699e+002
2.753680e+003	3.512789e+002
2.755608e+003	2.931020e+002
2.757537e+003	3.315741e+002
2.759465e+003	3.265391e+002
2.761394e+003	3.018877e+002
2.763322e+003	3.359731e+002
2.765251e+003	3.411888e+002
2.767179e+003	3.167420e+002
2.769108e+003	3.312872e+002
2.771036e+003	3.411858e+002
2.772965e+003	3.283326e+002
2.774893e+003	3.656130e+002
2.776822e+003	3.317716e+002
2.778750e+003	2.892182e+002
2.780678e+003	3.150992e+002
2.782607e+003	2.914202e+002
2.784535e+003	2.848593e+002
2.786464e+003	2.869598e+002
2.788392e+003	2.921859e+002
2.790321e+003	2.934067e+002
2.792249e+003	3.696819e+002
2.794178e+003	3.826050e+002
2.796106e+003	3.433028e+002
2.798035e+003	3.122056e+002
2.799963e+003	3.019135e+002
2.801892e+003	3.304339e+002
2.803820e+003	3.346348e+002
2.805749e+003	3.501883e+002
2.807677e+003	2.787052e+002
2.809605e+003	2.826088e+002
2.811534e+003	3.104348e+002
2.813462e+003	3.075135e+002
2.815391e+003	3.207563e+002
2.817319e+003	3.060185e+002
2.819248e+003	3.027109e+002
2.821176e+003	2.674241e+002
2.823105e+003	3.013322e+002
2.825033e+003	3.322838e+002
2.826962e+003	2.160092e+002
2.828890e+003	2.508275e+002
2.830819e+003	2.884077e+002
2.832747e+003	2.445448e+002
2.834676e+003	2.525827e+002
2.836604e+003	2.884622e+002
2.838532e+003	3.029056e+002
2.840461e+003	2.905982e+002
2.842389e+003	3.005189e+002
2.844318e+003	3.600608e+002
2.846246e+003	4.046803e+002
2.848175e+003	3.855005e+002
2.850103e+003	4.009978e+002
2.852032e+003	3.833842e+002
2.853960e+003	3.540074e+002
2.855889e+003	3.808350e+002
2.857817e+003	4.125874e+002
2.859746e+003	3.725469e+002
2.861674e+003	3.176514e+002
2.863603e+003	3.240730e+002
2.865531e+003	3.804649e+002
2.867459e+003	3.797327e+002
2.869388e+003	3.963484e+002
2.871316e+003	2.733703e+002
2.873245e+003	2.578850e+002
2.875173e+003	2.781337e+002
2.877102e+003	2.581230e+002
2.879030e+003	2.525008e+002
2.880959e+003	2.867661e+002
2.882887e+003	2.833625e+002
2.884816e+003	2.890052e+002
2.886744e+003	3.102614e+002
2.888673e+003	2.902581e+002
2.890601e+003	2.772472e+002
2.892530e+003	2.864090e+002
2.894458e+003	2.876272e+002
2.896386e+003	3.155314e+002
2.898315e+003	3.254209e+002
2.900243e+003	3.272182e+002
2.902172e+003	3.171615e+002
2.904100e+003	3.394219e+002
2.906029e+003	3.166639e+002
2.907957e+003	3.199632e+002
2.909886e+003	3.128193e+002
2.911814e+003	2.803961e+002
2.913743e+003	2.530724e+002
2.915671e+003	2.047492e+002
2.917600e+003	2.484134e+002
2.919528e+003	2.401931e+002
2.921457e+003	1.870769e+002
2.923385e+003	2.362470e+002
2.925313e+003	2.495869e+002
2.927242e+003	1.807363e+002
2.929170e+003	1.666573e+002
2.931099e+003	1.789216e+002
2.933027e+003	1.398198e+002
2.934956e+003	1.723771e+002
2.936884e+003	1.755744e+002
2.938813e+003	1.329076e+002
2.940741e+003	1.253320e+002
2.942670e+003	9.500811e+001
2.944598e+003	9.965292e+001
2.946527e+003	4.007302e+001
2.948455e+003	3.661187e+001
2.950384e+003	8.315464e+001
2.952312e+003	7.393684e+001
2.954240e+003	7.142493e+001
2.956169e+003	2.881045e+001
2.958097e+003	-4.888508e+001
2.960026e+003	-5.434612e+001
2.961954e+003	-2.436948e+001
2.963883e+003	-5.356218e+001
2.965811e+003	-6.380781e+001
2.967740e+003	-5.671473e+001
2.969668e+003	-8.778443e+001
2.971597e+003	-1.013553e+002
2.973525e+003	-7.544436e+001
2.975454e+003	-1.207170e+002
2.977382e+003	-1.348779e+002
2.979311e+003	-1.322493e+002
2.981239e+003	-1.861007e+002
2.983167e+003	-1.589577e+002
2.985096e+003	-1.712218e+002
2.987024e+003	-2.050173e+002
2.988953e+003	-1.702882e+002
2.990881e+003	-1.728788e+002
2.992810e+003	-1.929678e+002
2.994738e+003	-1.512064e+002
2.996667e+003	-2.263354e+002
2.998595e+003	-2.899768e+002
3.000524e+003	-2.568727e+002
3.002452e+003	-2.153694e+002
3.004381e+003	-2.496952e+002
3.006309e+003	-1.654206e+002
3.008238e+003	-2.065201e+002
3.010166e+003	-2.076267e+002
3.012094e+003	-2.475666e+002
3.014023e+003	-2.991752e+002
3.015951e+003	-2.444470e+002
3.017880e+003	-2.116720e+002
3.019808e+003	-2.272004e+002
3.021737e+003	-2.754015e+002
3.023665e+003	-3.108612e+002
3.025594e+003	-2.908199e+002
3.027522e+003	-2.875768e+002
3.029451e+003	-2.986446e+002
3.031379e+003	-3.206419e+002
3.033308e+003	-2.970867e+002
3.035236e+003	-2.903022e+002
3.037165e+003	-2.664116e+002
3.039093e+003	-2.880583e+002
3.041021e+003	-2.854707e+002
3.042950e+003	-2.635341e+002
3.044878e+003	-2.638335e+002
3.046807e+003	-2.720980e+002
3.048735e+003	-3.195648e+002
3.050664e+003	-3.189717e+002
3.052592e+003	-2.670044e+002
3.054521e+003	-2.714136e+002
3.056449e+003	-3.333851e+002
3.058378e+003	-2.591104e+002
3.060306e+003	-2.716805e+002
3.062235e+003	-3.213824e+002
3.064163e+003	-2.732722e+002
3.066092e+003	-2.468851e+002
3.068020e+003	-2.473087e+002
3.069948e+003	-2.801303e+002
3.071877e+003	-2.665239e+002
3.073805e+003	-2.335050e+002
3.075734e+003	-2.813264e+002
3.077662e+003	-2.513699e+002
3.079591e+003	-2.940309e+002
3.081519e+003	-2.583398e+002
3.083448e+003	-2.290605e+002
3.085376e+003	-2.242665e+002
3.087305e+003	-2.296091e+002
3.089233e+003	-1.966350e+002
3.091162e+003	-1.761603e+002
3.093090e+003	-1.793198e+002
3.095019e+003	-2.236720e+002
3.096947e+003	-1.883951e+002
3.098875e+003	-1.698277e+002
3.100804e+003	-1.317549e+002
3.102732e+003	-1.359310e+002
3.104661e+003	-1.454853e+002
3.106589e+003	-1.538437e+002
3.108518e+003	-1.262236e+002
3.110446e+003	-1.043687e+002
3.112375e+003	-9.633972e+001
3.114303e+003	-8.252049e+001
3.116232e+003	-3.964779e+001
3.118160e+003	-3.592629e+000
3.120089e+003	9.833413e+000
3.122017e+003	3.929821e+001
3.123946e+003	3.166260e+001
3.125874e+003	5.422793e+001
3.127802e+003	4.524475e+001
3.129731e+003	8.195804e+001
3.131659e+003	1.265492e+002
3.133588e+003	1.328451e+002
3.135516e+003	1.454494e+002
3.137445e+003	1.665610e+002
3.139373e+003	2.203596e+002
3.141302e+003	2.107262e+002
3.143230e+003	2.368630e+002
3.145159e+003	2.614396e+002
3.147087e+003	3.224262e+002
3.149016e+003	3.605450e+002
3.150944e+003	4.279747e+002
3.152873e+003	4.717058e+002
3.154801e+003	5.130952e+002
3.156729e+003	5.173871e+002
3.158658e+003	5.711697e+002
3.160586e+003	6.433554e+002
3.162515e+003	6.538736e+002
3.164443e+003	6.400300e+002
3.166372e+003	7.024597e+002
3.168300e+003	7.119471e+002
3.170229e+003	7.319680e+002
3.172157e+003	7.665586e+002
3.174086e+003	7.818629e+002
3.176014e+003	8.703447e+002
3.177943e+003	9.097588e+002
3.179871e+003	9.466951e+002
3.181800e+003	1.086904e+003
3.183728e+003	1.090852e+003
3.185656e+003	1.135601e+003
3.187585e+003	1.184042e+003
3.189513e+003	1.241837e+003
3.191442e+003	1.271644e+003
3.193370e+003	1.335238e+003
3.195299e+003	1.346288e+003
3.197227e+003	1.403512e+003
3.199156e+003	1.493174e+003
3.201084e+003	1.576953e+003
3.203013e+003	1.669086e+003
3.204941e+003	1.721401e+003
3.206870e+003	1.792315e+003
3.208798e+003	1.844659e+003
3.210727e+003	1.864216e+003
3.212655e+003	1.967905e+003
3.214583e+003	2.018566e+003
3.216512e+003	2.077277e+003
3.218440e+003	2.196135e+003
3.220369e+003	2.332275e+003
3.222297e+003	2.383756e+003
3.224226e+003	2.458665e+003
3.226154e+003	2.536652e+003
3.228083e+003	2.650721e+003
3.230011e+003	2.746906e+003
3.231940e+003	2.669916e+003
3.233868e+003	2.815910e+003
3.235797e+003	2.989510e+003
3.237725e+003	3.107895e+003
3.239654e+003	3.255150e+003
3.241582e+003	3.371219e+003
3.243510e+003	3.400849e+003
3.245439e+003	3.445523e+003
3.247367e+003	3.561874e+003
3.249296e+003	3.687733e+003
3.251224e+003	3.870112e+003
3.253153e+003	3.928388e+003
3.255081e+003	3.991314e+003
3.257010e+003	4.155524e+003
3.258938e+003	4.240669e+003
3.260867e+003	4.391410e+003
3.262795e+003	4.526691e+003
3.264724e+003	4.593344e+003
3.266652e+003	4.790364e+003
3.268581e+003	4.885385e+003
3.270509e+003	5.074541e+003
3.272438e+003	5.166477e+003
3.274366e+003	5.351261e+003
3.276294e+003	5.481066e+003
3.278223e+003	5.629772e+003
3.280151e+003	5.674870e+003
3.282080e+003	5.792532e+003
3.284008e+003	5.934308e+003
3.285937e+003	6.129094e+003
3.287865e+003	6.224519e+003
3.289794e+003	6.310297e+003
3.291722e+003	6.447984e+003
3.293651e+003	6.641977e+003
3.295579e+003	6.867081e+003
3.297508e+003	7.056266e+003
3.299436e+003	7.127679e+003
3.301365e+003	7.381882e+003
3.303293e+003	7.618610e+003
3.305221e+003	7.770220e+003
3.307150e+003	7.938510e+003
3.309078e+003	8.067855e+003
3.311007e+003	8.301824e+003
3.312935e+003	8.537220e+003
3.314864e+003	8.681003e+003
3.316792e+003	8.955695e+003
3.318721e+003	9.130858e+003
3.320649e+003	9.225467e+003
3.322578e+003	9.343716e+003
3.324506e+003	9.599879e+003
3.326435e+003	9.857365e+003
3.328363e+003	1.002767e+004
3.330292e+003	1.025388e+004
3.332220e+003	1.036143e+004
3.334148e+003	1.062001e+004
3.336077e+003	1.072165e+004
3.338005e+003	1.107856e+004
3.339934e+003	1.125437e+004
3.341862e+003	1.148060e+004
3.343791e+003	1.171740e+004
3.345719e+003	1.196329e+004
3.347648e+003	1.211528e+004
3.349576e+003	1.233978e+004
3.351505e+003	1.252242e+004
3.353433e+003	1.281485e+004
3.355362e+003	1.296059e+004
3.357290e+003	1.320843e+004
3.359219e+003	1.341846e+004
3.361147e+003	1.368452e+004
3.363075e+003	1.403794e+004
3.365004e+003	1.414545e+004
3.366932e+003	1.433503e+004
3.368861e+003	1.451932e+004
3.370789e+003	1.464168e+004
3.372718e+003	1.483970e+004
3.374646e+003	1.520512e+004
3.376575e+003	1.548456e+004
3.378503e+003	1.564163e+004
3.380432e+003	1.582695e+004
3.382360e+003	1.601189e+004
3.384289e+003	1.619928e+004
3.386217e+003	1.631009e+004
3.388146e+003	1.642474e+004
3.390074e+003	1.663086e+004
3.392002e+003	1.689269e+004
3.393931e+003	1.709095e+004
3.395859e+003	1.721323e+004
3.397788e+003	1.724179e+004
3.399716e+003	1.752318e+004
