# Supplementary material for: Machine learning classification of mango maturity based on carotene content from Raman spectra
Source: PeerJ. 2025 Nov 18;13:e20288. doi: 10.7717/peerj.20288 (PMC12637035; doi:10.7717/peerj.20288)
Supplement: Supplemental Information 1 — Raman spectra from 29 mango samples, with measurements taken from the top, middle, and bottom parts of each mango. These data were used for Raman spectral processing, statistical analysis, and classification analysis. [file peerj-13-20288-s001.zip › Raw Data_Mango/M11/M11-M.CSV]

4.996945e+001	-1.312577e+003
5.189791e+001	-3.089680e+002
5.382638e+001	2.114931e+002
5.575485e+001	4.169663e+002
5.768332e+001	5.424615e+002
5.961178e+001	6.144256e+002
6.154025e+001	6.523896e+002
6.346872e+001	6.704316e+002
6.539719e+001	6.869557e+002
6.732565e+001	6.939655e+002
6.925412e+001	6.908857e+002
7.118259e+001	6.801353e+002
7.311105e+001	6.642762e+002
7.503952e+001	6.307618e+002
7.696799e+001	6.530840e+002
7.889645e+001	6.628239e+002
8.082492e+001	6.439025e+002
8.275339e+001	6.533163e+002
8.468185e+001	6.052002e+002
8.661032e+001	5.797043e+002
8.853879e+001	5.667977e+002
9.046725e+001	5.555876e+002
9.239572e+001	5.864901e+002
9.432419e+001	5.849445e+002
9.625266e+001	5.883512e+002
9.818112e+001	5.962612e+002
1.001096e+002	5.935622e+002
1.020381e+002	5.913030e+002
1.039665e+002	5.622161e+002
1.058950e+002	5.272546e+002
1.078235e+002	5.098012e+002
1.097519e+002	5.252655e+002
1.116804e+002	5.258647e+002
1.136089e+002	5.440854e+002
1.155373e+002	5.298163e+002
1.174658e+002	4.764659e+002
1.193943e+002	4.607014e+002
1.213227e+002	4.546998e+002
1.232512e+002	4.472157e+002
1.251797e+002	4.516384e+002
1.271081e+002	4.568780e+002
1.290366e+002	3.681443e+002
1.309651e+002	3.545169e+002
1.328935e+002	3.703119e+002
1.348220e+002	3.904493e+002
1.367505e+002	4.030123e+002
1.386789e+002	3.995051e+002
1.406074e+002	4.048698e+002
1.425359e+002	4.084127e+002
1.444643e+002	4.111065e+002
1.463928e+002	4.234664e+002
1.483213e+002	4.510698e+002
1.502497e+002	4.420258e+002
1.521782e+002	4.489762e+002
1.541067e+002	4.796286e+002
1.560351e+002	4.807425e+002
1.579636e+002	4.497950e+002
1.598921e+002	4.147131e+002
1.618205e+002	3.919163e+002
1.637490e+002	3.894155e+002
1.656775e+002	4.044284e+002
1.676059e+002	3.882233e+002
1.695344e+002	3.807997e+002
1.714629e+002	3.795143e+002
1.733913e+002	3.788753e+002
1.753198e+002	3.918359e+002
1.772483e+002	4.211695e+002
1.791767e+002	4.359740e+002
1.811052e+002	4.306310e+002
1.830337e+002	4.181491e+002
1.849621e+002	4.332828e+002
1.868906e+002	4.314078e+002
1.888191e+002	4.151942e+002
1.907475e+002	4.012866e+002
1.926760e+002	4.029968e+002
1.946045e+002	4.006933e+002
1.965329e+002	4.039900e+002
1.984614e+002	3.793239e+002
2.003899e+002	3.315360e+002
2.023183e+002	2.948355e+002
2.042468e+002	3.287675e+002
2.061753e+002	3.538150e+002
2.081037e+002	3.486669e+002
2.100322e+002	3.279772e+002
2.119607e+002	3.238252e+002
2.138891e+002	3.450306e+002
2.158176e+002	3.607830e+002
2.177461e+002	3.681069e+002
2.196745e+002	3.816844e+002
2.216030e+002	4.134203e+002
2.235315e+002	3.949003e+002
2.254599e+002	4.282471e+002
2.273884e+002	4.449331e+002
2.293169e+002	4.299501e+002
2.312453e+002	4.141961e+002
2.331738e+002	3.854386e+002
2.351023e+002	3.587379e+002
2.370307e+002	3.373161e+002
2.389592e+002	3.129090e+002
2.408877e+002	2.768163e+002
2.428161e+002	2.644019e+002
2.447446e+002	2.601786e+002
2.466731e+002	2.776983e+002
2.486015e+002	3.206693e+002
2.505300e+002	3.740255e+002
2.524585e+002	3.724868e+002
2.543869e+002	3.646021e+002
2.563154e+002	3.554950e+002
2.582439e+002	3.428673e+002
2.601723e+002	3.298026e+002
2.621008e+002	3.661241e+002
2.640293e+002	3.883287e+002
2.659577e+002	3.872737e+002
2.678862e+002	3.910157e+002
2.698147e+002	4.268787e+002
2.717431e+002	4.225088e+002
2.736716e+002	3.913599e+002
2.756001e+002	3.548895e+002
2.775285e+002	3.293540e+002
2.794570e+002	3.180632e+002
2.813855e+002	2.947640e+002
2.833139e+002	2.564249e+002
2.852424e+002	2.454396e+002
2.871709e+002	2.749952e+002
2.890993e+002	3.267090e+002
2.910278e+002	3.427496e+002
2.929563e+002	3.156980e+002
2.948847e+002	3.060681e+002
2.968132e+002	3.103688e+002
2.987417e+002	3.087807e+002
3.006701e+002	3.094766e+002
3.025986e+002	3.631828e+002
3.045271e+002	3.853175e+002
3.064555e+002	4.034433e+002
3.083840e+002	4.387235e+002
3.103125e+002	4.385689e+002
3.122409e+002	4.320503e+002
3.141694e+002	4.358125e+002
3.160979e+002	4.211289e+002
3.180263e+002	4.034860e+002
3.199548e+002	4.570520e+002
3.218833e+002	4.956884e+002
3.238117e+002	5.126098e+002
3.257402e+002	5.018250e+002
3.276687e+002	4.689095e+002
3.295971e+002	4.308740e+002
3.315256e+002	4.125744e+002
3.334541e+002	4.170523e+002
3.353825e+002	4.217898e+002
3.373110e+002	4.264502e+002
3.392395e+002	4.357382e+002
3.411679e+002	4.021927e+002
3.430964e+002	3.944761e+002
3.450249e+002	4.219557e+002
3.469533e+002	4.457919e+002
3.488818e+002	4.394743e+002
3.508103e+002	4.597670e+002
3.527387e+002	4.984066e+002
3.546672e+002	5.096729e+002
3.565957e+002	5.016606e+002
3.585241e+002	4.838931e+002
3.604526e+002	4.445499e+002
3.623811e+002	4.313525e+002
3.643095e+002	4.573731e+002
3.662380e+002	4.991671e+002
3.681665e+002	5.242488e+002
3.700949e+002	5.131918e+002
3.720234e+002	5.280098e+002
3.739519e+002	5.066917e+002
3.758803e+002	4.857506e+002
3.778088e+002	4.574200e+002
3.797373e+002	4.150601e+002
3.816657e+002	4.567541e+002
3.835942e+002	3.638615e+002
3.855227e+002	3.206237e+002
3.874511e+002	3.392834e+002
3.893796e+002	3.711883e+002
3.913081e+002	3.831577e+002
3.932365e+002	3.744101e+002
3.951650e+002	4.037085e+002
3.970935e+002	4.345315e+002
3.990219e+002	4.363662e+002
4.009504e+002	4.148455e+002
4.028789e+002	4.337021e+002
4.048073e+002	4.661702e+002
4.067358e+002	4.530790e+002
4.086643e+002	4.440735e+002
4.105927e+002	4.961149e+002
4.125212e+002	5.271348e+002
4.144497e+002	5.528639e+002
4.163781e+002	6.073817e+002
4.183066e+002	6.049732e+002
4.202351e+002	5.383470e+002
4.221635e+002	5.297750e+002
4.240920e+002	5.421933e+002
4.260205e+002	5.253080e+002
4.279489e+002	5.116606e+002
4.298774e+002	5.103341e+002
4.318059e+002	5.083435e+002
4.337343e+002	4.990103e+002
4.356628e+002	4.906259e+002
4.375913e+002	4.801338e+002
4.395197e+002	5.021134e+002
4.414482e+002	5.489545e+002
4.433767e+002	5.416519e+002
4.453051e+002	4.873961e+002
4.472336e+002	4.332809e+002
4.491621e+002	4.340765e+002
4.510905e+002	4.517491e+002
4.530190e+002	4.333841e+002
4.549475e+002	5.029773e+002
4.568759e+002	5.062033e+002
4.588044e+002	4.765168e+002
4.607329e+002	4.472534e+002
4.626613e+002	4.449313e+002
4.645898e+002	4.806274e+002
4.665183e+002	5.256637e+002
4.684467e+002	5.671662e+002
4.703752e+002	5.824374e+002
4.723037e+002	5.807322e+002
4.742321e+002	5.861342e+002
4.761606e+002	6.020881e+002
4.780891e+002	6.025009e+002
4.800175e+002	5.865026e+002
4.819460e+002	6.003409e+002
4.838745e+002	6.273775e+002
4.858029e+002	5.930627e+002
4.877314e+002	5.964775e+002
4.896599e+002	5.937645e+002
4.915883e+002	5.612087e+002
4.935168e+002	5.104963e+002
4.954453e+002	4.663586e+002
4.973737e+002	4.412556e+002
4.993022e+002	4.271797e+002
5.012307e+002	4.188500e+002
5.031591e+002	4.141671e+002
5.050876e+002	4.244347e+002
5.070161e+002	4.566351e+002
5.089445e+002	4.709938e+002
5.108730e+002	4.402161e+002
5.128015e+002	4.134833e+002
5.147299e+002	4.308152e+002
5.166584e+002	4.875792e+002
5.185869e+002	5.335486e+002
5.205153e+002	5.447186e+002
5.224438e+002	5.893049e+002
5.243723e+002	5.767667e+002
5.263007e+002	5.578718e+002
5.282292e+002	5.977812e+002
5.301577e+002	6.472864e+002
5.320861e+002	6.140436e+002
5.340146e+002	5.896083e+002
5.359431e+002	5.518644e+002
5.378715e+002	5.228271e+002
5.398000e+002	5.411257e+002
5.417285e+002	5.821463e+002
5.436569e+002	5.821846e+002
5.455854e+002	6.044742e+002
5.475139e+002	6.265145e+002
5.494423e+002	6.087339e+002
5.513708e+002	5.519576e+002
5.532993e+002	5.908832e+002
5.552277e+002	5.352147e+002
5.571562e+002	5.251711e+002
5.590847e+002	5.656681e+002
5.610131e+002	5.930020e+002
5.629416e+002	5.460402e+002
5.648701e+002	5.037188e+002
5.667985e+002	4.396176e+002
5.687270e+002	4.328268e+002
5.706555e+002	4.674079e+002
5.725839e+002	4.950255e+002
5.745124e+002	4.918204e+002
5.764409e+002	5.086666e+002
5.783693e+002	5.028333e+002
5.802978e+002	4.917419e+002
5.822263e+002	4.868524e+002
5.841547e+002	4.922076e+002
5.860832e+002	5.042474e+002
5.880117e+002	4.867701e+002
5.899401e+002	4.873901e+002
5.918686e+002	4.837228e+002
5.937971e+002	4.956907e+002
5.957255e+002	5.249130e+002
5.976540e+002	5.077873e+002
5.995825e+002	5.024031e+002
6.015109e+002	5.379562e+002
6.034394e+002	5.583659e+002
6.053679e+002	5.623175e+002
6.072963e+002	5.684950e+002
6.092248e+002	5.640004e+002
6.111533e+002	5.513082e+002
6.130817e+002	5.471735e+002
6.150102e+002	5.045382e+002
6.169387e+002	4.362891e+002
6.188671e+002	3.961662e+002
6.207956e+002	4.258783e+002
6.227241e+002	4.345548e+002
6.246525e+002	4.232579e+002
6.265810e+002	4.350233e+002
6.285095e+002	4.667863e+002
6.304379e+002	4.871750e+002
6.323664e+002	4.751701e+002
6.342949e+002	4.762934e+002
6.362233e+002	4.688249e+002
6.381518e+002	4.305453e+002
6.400803e+002	4.081790e+002
6.420087e+002	4.336798e+002
6.439372e+002	4.581289e+002
6.458657e+002	4.479980e+002
6.477941e+002	4.020064e+002
6.497226e+002	4.099692e+002
6.516511e+002	4.360478e+002
6.535795e+002	4.424672e+002
6.555080e+002	4.694846e+002
6.574365e+002	5.112924e+002
6.593649e+002	5.293933e+002
6.612934e+002	4.743522e+002
6.632219e+002	4.383290e+002
6.651503e+002	4.416260e+002
6.670788e+002	3.982482e+002
6.690073e+002	4.232221e+002
6.709357e+002	4.534620e+002
6.728642e+002	4.597284e+002
6.747927e+002	4.741475e+002
6.767211e+002	4.977943e+002
6.786496e+002	4.944875e+002
6.805781e+002	4.651123e+002
6.825065e+002	4.710493e+002
6.844350e+002	4.751258e+002
6.863635e+002	4.879748e+002
6.882919e+002	4.829672e+002
6.902204e+002	4.446595e+002
6.921489e+002	4.500223e+002
6.940773e+002	3.833733e+002
6.960058e+002	3.404153e+002
6.979343e+002	3.493853e+002
6.998627e+002	3.912159e+002
7.017912e+002	4.189679e+002
7.037197e+002	3.928439e+002
7.056481e+002	3.656982e+002
7.075766e+002	3.595362e+002
7.095051e+002	3.384335e+002
7.114335e+002	3.251790e+002
7.133620e+002	3.357026e+002
7.152905e+002	3.499157e+002
7.172189e+002	3.493777e+002
7.191474e+002	3.363557e+002
7.210759e+002	3.284380e+002
7.230043e+002	3.887209e+002
7.249328e+002	4.658111e+002
7.268613e+002	4.811549e+002
7.287897e+002	5.087981e+002
7.307182e+002	5.136555e+002
7.326467e+002	4.525908e+002
7.345751e+002	4.155311e+002
7.365036e+002	4.077336e+002
7.384321e+002	4.033571e+002
7.403605e+002	4.102297e+002
7.422890e+002	4.560214e+002
7.442175e+002	4.727242e+002
7.461459e+002	4.670136e+002
7.480744e+002	4.753326e+002
7.500029e+002	5.016351e+002
7.519313e+002	5.127515e+002
7.538598e+002	4.792336e+002
7.557883e+002	4.259245e+002
7.577167e+002	4.176366e+002
7.596452e+002	3.784067e+002
7.615737e+002	3.239080e+002
7.635021e+002	3.015759e+002
7.654306e+002	3.049745e+002
7.673591e+002	2.572810e+002
7.692875e+002	2.761913e+002
7.712160e+002	3.261510e+002
7.731445e+002	3.803422e+002
7.750729e+002	3.989141e+002
7.770014e+002	3.598745e+002
7.789299e+002	3.093288e+002
7.808583e+002	3.116564e+002
7.827868e+002	3.353265e+002
7.847153e+002	3.473717e+002
7.866437e+002	3.553484e+002
7.885722e+002	3.492413e+002
7.905007e+002	2.964869e+002
7.924291e+002	2.346084e+002
7.943576e+002	2.432323e+002
7.962861e+002	2.772759e+002
7.982145e+002	3.101472e+002
8.001430e+002	3.381064e+002
8.020715e+002	3.594558e+002
8.039999e+002	3.566402e+002
8.059284e+002	3.165743e+002
8.078569e+002	3.480627e+002
8.097853e+002	3.818647e+002
8.117138e+002	3.726300e+002
8.136423e+002	3.265564e+002
8.155707e+002	2.821785e+002
8.174992e+002	2.688260e+002
8.194277e+002	3.141528e+002
8.213561e+002	3.577144e+002
8.232846e+002	3.357698e+002
8.252131e+002	3.365836e+002
8.271415e+002	3.521499e+002
8.290700e+002	3.038782e+002
8.309985e+002	3.233050e+002
8.329269e+002	3.514236e+002
8.348554e+002	2.991183e+002
8.367839e+002	2.689187e+002
8.387123e+002	2.598333e+002
8.406408e+002	2.514392e+002
8.425693e+002	2.685886e+002
8.444977e+002	3.346011e+002
8.464262e+002	3.622406e+002
8.483547e+002	3.396548e+002
8.502831e+002	2.976216e+002
8.522116e+002	2.715784e+002
8.541401e+002	2.738673e+002
8.560685e+002	2.823554e+002
8.579970e+002	2.544467e+002
8.599255e+002	2.721249e+002
8.618539e+002	2.542416e+002
8.637824e+002	3.077449e+002
8.657109e+002	3.837972e+002
8.676393e+002	4.234014e+002
8.695678e+002	4.507956e+002
8.714963e+002	3.770957e+002
8.734247e+002	3.801321e+002
8.753532e+002	3.343814e+002
8.772817e+002	3.184261e+002
8.792101e+002	3.382516e+002
8.811386e+002	3.564751e+002
8.830671e+002	3.638526e+002
8.849955e+002	3.904998e+002
8.869240e+002	3.723525e+002
8.888525e+002	3.718538e+002
8.907809e+002	3.268225e+002
8.927094e+002	3.083620e+002
8.946379e+002	3.471641e+002
8.965663e+002	3.514272e+002
8.984948e+002	2.734894e+002
9.004233e+002	2.121006e+002
9.023517e+002	2.197528e+002
9.042802e+002	2.299647e+002
9.062087e+002	2.431074e+002
9.081371e+002	2.761858e+002
9.100656e+002	3.100537e+002
9.119941e+002	2.939976e+002
9.139225e+002	2.966041e+002
9.158510e+002	3.221110e+002
9.177795e+002	3.232979e+002
9.197079e+002	2.963654e+002
9.216364e+002	2.644200e+002
9.235649e+002	2.378634e+002
9.254933e+002	2.021007e+002
9.274218e+002	2.595309e+002
9.293503e+002	2.531466e+002
9.312787e+002	2.586743e+002
9.332072e+002	2.630291e+002
9.351357e+002	2.469383e+002
9.370641e+002	2.166397e+002
9.389926e+002	2.033553e+002
9.409211e+002	2.540204e+002
9.428495e+002	3.020486e+002
9.447780e+002	3.221772e+002
9.467065e+002	3.161389e+002
9.486349e+002	3.340741e+002
9.505634e+002	4.116800e+002
9.524919e+002	5.096197e+002
9.544203e+002	5.157874e+002
9.563488e+002	4.996649e+002
9.582773e+002	5.126594e+002
9.602057e+002	5.770101e+002
9.621342e+002	6.298831e+002
9.640627e+002	6.637349e+002
9.659911e+002	6.761481e+002
9.679196e+002	6.058060e+002
9.698481e+002	6.082163e+002
9.717766e+002	5.226274e+002
9.737050e+002	4.405263e+002
9.756335e+002	3.983514e+002
9.775620e+002	3.730208e+002
9.794904e+002	3.517152e+002
9.814189e+002	3.641416e+002
9.833474e+002	4.331266e+002
9.852758e+002	4.903892e+002
9.872043e+002	4.961705e+002
9.891328e+002	4.733964e+002
9.910612e+002	4.448600e+002
9.929897e+002	4.689584e+002
9.949182e+002	5.587192e+002
9.968466e+002	6.493633e+002
9.987751e+002	7.945539e+002
1.000704e+003	9.216493e+002
1.002632e+003	1.093843e+003
1.004560e+003	1.155018e+003
1.006489e+003	1.163920e+003
1.008417e+003	1.140802e+003
1.010346e+003	1.021300e+003
1.012274e+003	8.411890e+002
1.014203e+003	7.384978e+002
1.016131e+003	6.487704e+002
1.018060e+003	5.299902e+002
1.019988e+003	4.732880e+002
1.021917e+003	4.637318e+002
1.023845e+003	4.523795e+002
1.025774e+003	4.495221e+002
1.027702e+003	4.921317e+002
1.029631e+003	3.902960e+002
1.031559e+003	4.056463e+002
1.033488e+003	4.452470e+002
1.035416e+003	4.555481e+002
1.037344e+003	4.233694e+002
1.039273e+003	3.694051e+002
1.041201e+003	3.229752e+002
1.043130e+003	2.883307e+002
1.045058e+003	2.914174e+002
1.046987e+003	3.140277e+002
1.048915e+003	3.091352e+002
1.050844e+003	3.647468e+002
1.052772e+003	3.852778e+002
1.054701e+003	3.584446e+002
1.056629e+003	3.921091e+002
1.058558e+003	2.962371e+002
1.060486e+003	3.355214e+002
1.062415e+003	2.464828e+002
1.064343e+003	2.853249e+002
1.066271e+003	3.555791e+002
1.068200e+003	3.337704e+002
1.070128e+003	2.558929e+002
1.072057e+003	2.493888e+002
1.073985e+003	3.023885e+002
1.075914e+003	3.210862e+002
1.077842e+003	3.325416e+002
1.079771e+003	3.129356e+002
1.081699e+003	2.657360e+002
1.083628e+003	2.351694e+002
1.085556e+003	2.485009e+002
1.087485e+003	2.649459e+002
1.089413e+003	2.121181e+002
1.091342e+003	2.074061e+002
1.093270e+003	2.055317e+002
1.095198e+003	2.854386e+002
1.097127e+003	3.253863e+002
1.099055e+003	3.040083e+002
1.100984e+003	2.804858e+002
1.102912e+003	3.024531e+002
1.104841e+003	3.399283e+002
1.106769e+003	2.932848e+002
1.108698e+003	3.081570e+002
1.110626e+003	4.059648e+002
1.112555e+003	4.497501e+002
1.114483e+003	4.570765e+002
1.116412e+003	4.674561e+002
1.118340e+003	5.054161e+002
1.120269e+003	5.763936e+002
1.122197e+003	6.236021e+002
1.124125e+003	6.624047e+002
1.126054e+003	6.571441e+002
1.127982e+003	6.806074e+002
1.129911e+003	7.450016e+002
1.131839e+003	7.978734e+002
1.133768e+003	8.185142e+002
1.135696e+003	8.406023e+002
1.137625e+003	8.874908e+002
1.139553e+003	9.366153e+002
1.141482e+003	9.897228e+002
1.143410e+003	1.086688e+003
1.145339e+003	1.223283e+003
1.147267e+003	1.421390e+003
1.149196e+003	1.751018e+003
1.151124e+003	2.202507e+003
1.153052e+003	2.687384e+003
1.154981e+003	3.192687e+003
1.156909e+003	3.498269e+003
1.158838e+003	3.388575e+003
1.160766e+003	2.969233e+003
1.162695e+003	2.350785e+003
1.164623e+003	1.784815e+003
1.166552e+003	1.388778e+003
1.168480e+003	1.124591e+003
1.170409e+003	9.564652e+002
1.172337e+003	8.969515e+002
1.174266e+003	8.702632e+002
1.176194e+003	8.703773e+002
1.178123e+003	8.632562e+002
1.180051e+003	8.588584e+002
1.181979e+003	9.358068e+002
1.183908e+003	1.054596e+003
1.185836e+003	1.120828e+003
1.187765e+003	1.130894e+003
1.189693e+003	1.073566e+003
1.191622e+003	1.029593e+003
1.193550e+003	9.425295e+002
1.195479e+003	8.893169e+002
1.197407e+003	8.262866e+002
1.199336e+003	7.260901e+002
1.201264e+003	6.423807e+002
1.203193e+003	6.360670e+002
1.205121e+003	6.819548e+002
1.207050e+003	7.061047e+002
1.208978e+003	6.773043e+002
1.210906e+003	7.202858e+002
1.212835e+003	6.929665e+002
1.214763e+003	6.804422e+002
1.216692e+003	5.746832e+002
1.218620e+003	4.611392e+002
1.220549e+003	4.035556e+002
1.222477e+003	2.959759e+002
1.224406e+003	3.464420e+002
1.226334e+003	4.260598e+002
1.228263e+003	4.210494e+002
1.230191e+003	3.867048e+002
1.232120e+003	4.065404e+002
1.234048e+003	4.573461e+002
1.235977e+003	4.614311e+002
1.237905e+003	3.880633e+002
1.239833e+003	2.891436e+002
1.241762e+003	2.411962e+002
1.243690e+003	2.757451e+002
1.245619e+003	3.738950e+002
1.247547e+003	3.666082e+002
1.249476e+003	3.169972e+002
1.251404e+003	3.671876e+002
1.253333e+003	4.218200e+002
1.255261e+003	3.947679e+002
1.257190e+003	3.411952e+002
1.259118e+003	3.250940e+002
1.261047e+003	3.153650e+002
1.262975e+003	3.124365e+002
1.264904e+003	3.381186e+002
1.266832e+003	3.916289e+002
1.268760e+003	4.256176e+002
1.270689e+003	3.997806e+002
1.272617e+003	4.032650e+002
1.274546e+003	4.231251e+002
1.276474e+003	3.957870e+002
1.278403e+003	4.208146e+002
1.280331e+003	3.565773e+002
1.282260e+003	3.629842e+002
1.284188e+003	4.153422e+002
1.286117e+003	3.269626e+002
1.288045e+003	3.229831e+002
1.289974e+003	3.447233e+002
1.291902e+003	3.638422e+002
1.293831e+003	3.964472e+002
1.295759e+003	3.772616e+002
1.297688e+003	2.835178e+002
1.299616e+003	3.111076e+002
1.301544e+003	3.157673e+002
1.303473e+003	3.264589e+002
1.305401e+003	3.499924e+002
1.307330e+003	3.855561e+002
1.309258e+003	3.352246e+002
1.311187e+003	2.980669e+002
1.313115e+003	3.242397e+002
1.315044e+003	3.199961e+002
1.316972e+003	3.311225e+002
1.318901e+003	3.368242e+002
1.320829e+003	3.511754e+002
1.322758e+003	3.570113e+002
1.324686e+003	3.468794e+002
1.326615e+003	3.143939e+002
1.328543e+003	3.118547e+002
1.330471e+003	3.126232e+002
1.332400e+003	2.830915e+002
1.334328e+003	2.467882e+002
1.336257e+003	2.285158e+002
1.338185e+003	2.275327e+002
1.340114e+003	2.354644e+002
1.342042e+003	3.148156e+002
1.343971e+003	3.350509e+002
1.345899e+003	2.855300e+002
1.347828e+003	2.973167e+002
1.349756e+003	3.303733e+002
1.351685e+003	3.274982e+002
1.353613e+003	3.079762e+002
1.355542e+003	3.019396e+002
1.357470e+003	3.094620e+002
1.359398e+003	2.671630e+002
1.361327e+003	2.446592e+002
1.363255e+003	2.122132e+002
1.365184e+003	2.466877e+002
1.367112e+003	2.658838e+002
1.369041e+003	2.467194e+002
1.370969e+003	2.677529e+002
1.372898e+003	2.801662e+002
1.374826e+003	2.402081e+002
1.376755e+003	2.642331e+002
1.378683e+003	2.813368e+002
1.380612e+003	3.422253e+002
1.382540e+003	4.119401e+002
1.384469e+003	4.240167e+002
1.386397e+003	3.950837e+002
1.388325e+003	4.022726e+002
1.390254e+003	4.027511e+002
1.392182e+003	3.725245e+002
1.394111e+003	3.763003e+002
1.396039e+003	4.247758e+002
1.397968e+003	4.155601e+002
1.399896e+003	3.712693e+002
1.401825e+003	3.949740e+002
1.403753e+003	3.106526e+002
1.405682e+003	2.916564e+002
1.407610e+003	2.776077e+002
1.409539e+003	2.586235e+002
1.411467e+003	2.668914e+002
1.413396e+003	2.958871e+002
1.415324e+003	3.079059e+002
1.417252e+003	2.879613e+002
1.419181e+003	2.629388e+002
1.421109e+003	2.641702e+002
1.423038e+003	2.815579e+002
1.424966e+003	2.610836e+002
1.426895e+003	4.108681e+002
1.428823e+003	3.638464e+002
1.430752e+003	3.704118e+002
1.432680e+003	3.814776e+002
1.434609e+003	3.814386e+002
1.436537e+003	3.839250e+002
1.438466e+003	3.920364e+002
1.440394e+003	4.158058e+002
1.442323e+003	4.559940e+002
1.444251e+003	4.868134e+002
1.446179e+003	4.779579e+002
1.448108e+003	4.911362e+002
1.450036e+003	4.912437e+002
1.451965e+003	4.790936e+002
1.453893e+003	5.156782e+002
1.455822e+003	5.268391e+002
1.457750e+003	4.953050e+002
1.459679e+003	4.685009e+002
1.461607e+003	4.904930e+002
1.463536e+003	5.545305e+002
1.465464e+003	5.910951e+002
1.467393e+003	5.378687e+002
1.469321e+003	4.566820e+002
1.471250e+003	4.775667e+002
1.473178e+003	5.325317e+002
1.475106e+003	5.631586e+002
1.477035e+003	6.157395e+002
1.478963e+003	6.669487e+002
1.480892e+003	6.778918e+002
1.482820e+003	6.613680e+002
1.484749e+003	6.537140e+002
1.486677e+003	6.715236e+002
1.488606e+003	7.206041e+002
1.490534e+003	8.021901e+002
1.492463e+003	8.762367e+002
1.494391e+003	9.323560e+002
1.496320e+003	9.727540e+002
1.498248e+003	1.053248e+003
1.500177e+003	1.134478e+003
1.502105e+003	1.156724e+003
1.504033e+003	1.252135e+003
1.505962e+003	1.465315e+003
1.507890e+003	1.706524e+003
1.509819e+003	1.949554e+003
1.511747e+003	2.240475e+003
1.513676e+003	2.569352e+003
1.515604e+003	3.004741e+003
1.517533e+003	3.393305e+003
1.519461e+003	3.768223e+003
1.521390e+003	4.153300e+003
1.523318e+003	4.271588e+003
1.525247e+003	4.193177e+003
1.527175e+003	3.912076e+003
1.529104e+003	3.434151e+003
1.531032e+003	2.876892e+003
1.532960e+003	2.331522e+003
1.534889e+003	1.841756e+003
1.536817e+003	1.447842e+003
1.538746e+003	1.144997e+003
1.540674e+003	9.555795e+002
1.542603e+003	8.575855e+002
1.544531e+003	8.204155e+002
1.546460e+003	7.723267e+002
1.548388e+003	7.665031e+002
1.550317e+003	7.854683e+002
1.552245e+003	8.026844e+002
1.554174e+003	7.319409e+002
1.556102e+003	6.702543e+002
1.558031e+003	6.514806e+002
1.559959e+003	6.490433e+002
1.561887e+003	6.917891e+002
1.563816e+003	7.473225e+002
1.565744e+003	7.133080e+002
1.567673e+003	6.513264e+002
1.569601e+003	6.349038e+002
1.571530e+003	6.584818e+002
1.573458e+003	6.179680e+002
1.575387e+003	6.724947e+002
1.577315e+003	6.257574e+002
1.579244e+003	6.249050e+002
1.581172e+003	6.313058e+002
1.583101e+003	6.617104e+002
1.585029e+003	6.766928e+002
1.586958e+003	6.737748e+002
1.588886e+003	6.880798e+002
1.590814e+003	6.712126e+002
1.592743e+003	6.752039e+002
1.594671e+003	7.175331e+002
1.596600e+003	7.423946e+002
1.598528e+003	7.398703e+002
1.600457e+003	7.797248e+002
1.602385e+003	7.444035e+002
1.604314e+003	7.528063e+002
1.606242e+003	7.936595e+002
1.608171e+003	7.453812e+002
1.610099e+003	6.858831e+002
1.612028e+003	6.866852e+002
1.613956e+003	6.814719e+002
1.615885e+003	6.330360e+002
1.617813e+003	5.838058e+002
1.619741e+003	5.347985e+002
1.621670e+003	5.076792e+002
1.623598e+003	5.563221e+002
1.625527e+003	5.978762e+002
1.627455e+003	5.428839e+002
1.629384e+003	5.282771e+002
1.631312e+003	5.639919e+002
1.633241e+003	5.965980e+002
1.635169e+003	5.584494e+002
1.637098e+003	4.887744e+002
1.639026e+003	4.500669e+002
1.640955e+003	4.006958e+002
1.642883e+003	3.843996e+002
1.644812e+003	4.451341e+002
1.646740e+003	5.040733e+002
1.648668e+003	5.132138e+002
1.650597e+003	4.928807e+002
1.652525e+003	4.221015e+002
1.654454e+003	3.927864e+002
1.656382e+003	4.684766e+002
1.658311e+003	5.027501e+002
1.660239e+003	4.857361e+002
1.662168e+003	4.434653e+002
1.664096e+003	4.821100e+002
1.666025e+003	4.547409e+002
1.667953e+003	4.887649e+002
1.669882e+003	4.682451e+002
1.671810e+003	4.546481e+002
1.673739e+003	4.871260e+002
1.675667e+003	4.936373e+002
1.677595e+003	4.701982e+002
1.679524e+003	4.388462e+002
1.681452e+003	4.001659e+002
1.683381e+003	4.078241e+002
1.685309e+003	4.696774e+002
1.687238e+003	5.477801e+002
1.689166e+003	5.058856e+002
1.691095e+003	5.054260e+002
1.693023e+003	4.428932e+002
1.694952e+003	3.918054e+002
1.696880e+003	3.832982e+002
1.698809e+003	4.487613e+002
1.700737e+003	4.786115e+002
1.702666e+003	4.642862e+002
1.704594e+003	4.018620e+002
1.706522e+003	3.363323e+002
1.708451e+003	2.956058e+002
1.710379e+003	2.685670e+002
1.712308e+003	2.944323e+002
1.714236e+003	3.803152e+002
1.716165e+003	4.299250e+002
1.718093e+003	4.209761e+002
1.720022e+003	4.238916e+002
1.721950e+003	3.575518e+002
1.723879e+003	4.015482e+002
1.725807e+003	3.689706e+002
1.727736e+003	4.637658e+002
1.729664e+003	4.507942e+002
1.731593e+003	4.147686e+002
1.733521e+003	4.186768e+002
1.735449e+003	3.771881e+002
1.737378e+003	3.476257e+002
1.739306e+003	3.631383e+002
1.741235e+003	3.660198e+002
1.743163e+003	3.907191e+002
1.745092e+003	4.165026e+002
1.747020e+003	4.177007e+002
1.748949e+003	4.434219e+002
1.750877e+003	3.952346e+002
1.752806e+003	4.151968e+002
1.754734e+003	3.887998e+002
1.756663e+003	4.181541e+002
1.758591e+003	4.152782e+002
1.760520e+003	4.062928e+002
1.762448e+003	3.585424e+002
1.764376e+003	3.978885e+002
1.766305e+003	4.216696e+002
1.768233e+003	3.834733e+002
1.770162e+003	3.322964e+002
1.772090e+003	2.905665e+002
1.774019e+003	3.672242e+002
1.775947e+003	4.288978e+002
1.777876e+003	4.326447e+002
1.779804e+003	3.974344e+002
1.781733e+003	3.513338e+002
1.783661e+003	3.586843e+002
1.785590e+003	3.863914e+002
1.787518e+003	3.709243e+002
1.789447e+003	3.565668e+002
1.791375e+003	3.232166e+002
1.793303e+003	3.233981e+002
1.795232e+003	3.337538e+002
1.797160e+003	3.181843e+002
1.799089e+003	3.143576e+002
1.801017e+003	3.156149e+002
1.802946e+003	3.319238e+002
1.804874e+003	4.256012e+002
1.806803e+003	3.552209e+002
1.808731e+003	3.872884e+002
1.810660e+003	3.512025e+002
1.812588e+003	2.978654e+002
1.814517e+003	2.600255e+002
1.816445e+003	3.007352e+002
1.818374e+003	2.969201e+002
1.820302e+003	2.695938e+002
1.822230e+003	3.094300e+002
1.824159e+003	3.540802e+002
1.826087e+003	3.732635e+002
1.828016e+003	3.789151e+002
1.829944e+003	3.512475e+002
1.831873e+003	3.672512e+002
1.833801e+003	3.794846e+002
1.835730e+003	3.476238e+002
1.837658e+003	3.518179e+002
1.839587e+003	3.960057e+002
1.841515e+003	3.659296e+002
1.843444e+003	3.648585e+002
1.845372e+003	3.485392e+002
1.847301e+003	3.941166e+002
1.849229e+003	3.968877e+002
1.851157e+003	3.707705e+002
1.853086e+003	4.119112e+002
1.855014e+003	4.222566e+002
1.856943e+003	3.695323e+002
1.858871e+003	3.231117e+002
1.860800e+003	3.267130e+002
1.862728e+003	3.230870e+002
1.864657e+003	3.498601e+002
1.866585e+003	3.715612e+002
1.868514e+003	3.847105e+002
1.870442e+003	3.750429e+002
1.872371e+003	3.348483e+002
1.874299e+003	3.155673e+002
1.876228e+003	3.313199e+002
1.878156e+003	3.766637e+002
1.880084e+003	3.876698e+002
1.882013e+003	3.855397e+002
1.883941e+003	3.848235e+002
1.885870e+003	3.249990e+002
1.887798e+003	3.329544e+002
1.889727e+003	3.305085e+002
1.891655e+003	3.622393e+002
1.893584e+003	3.022213e+002
1.895512e+003	3.043258e+002
1.897441e+003	3.787998e+002
1.899369e+003	3.647790e+002
1.901298e+003	3.322010e+002
1.903226e+003	3.284364e+002
1.905155e+003	3.064781e+002
1.907083e+003	3.012774e+002
1.909011e+003	3.483007e+002
1.910940e+003	3.815412e+002
1.912868e+003	3.431688e+002
1.914797e+003	3.468215e+002
1.916725e+003	3.648556e+002
1.918654e+003	3.246368e+002
1.920582e+003	3.106006e+002
1.922511e+003	2.914597e+002
1.924439e+003	2.816358e+002
1.926368e+003	2.999596e+002
1.928296e+003	2.963554e+002
1.930225e+003	2.847350e+002
1.932153e+003	2.616833e+002
1.934082e+003	2.510172e+002
1.936010e+003	2.333474e+002
1.937938e+003	2.197389e+002
1.939867e+003	2.736267e+002
1.941795e+003	3.300026e+002
1.943724e+003	3.596558e+002
1.945652e+003	3.811584e+002
1.947581e+003	3.773258e+002
1.949509e+003	3.327431e+002
1.951438e+003	3.573212e+002
1.953366e+003	3.939322e+002
1.955295e+003	4.137886e+002
1.957223e+003	3.906407e+002
1.959152e+003	4.306232e+002
1.961080e+003	4.001628e+002
1.963009e+003	3.305746e+002
1.964937e+003	3.476280e+002
1.966865e+003	3.940906e+002
1.968794e+003	4.165117e+002
1.970722e+003	4.339431e+002
1.972651e+003	3.724122e+002
1.974579e+003	3.619686e+002
1.976508e+003	2.789865e+002
1.978436e+003	2.558869e+002
1.980365e+003	3.461419e+002
1.982293e+003	3.696216e+002
1.984222e+003	3.603041e+002
1.986150e+003	3.682251e+002
1.988079e+003	3.532083e+002
1.990007e+003	3.504854e+002
1.991936e+003	3.852993e+002
1.993864e+003	3.735162e+002
1.995792e+003	3.613172e+002
1.997721e+003	3.662813e+002
1.999649e+003	3.263274e+002
2.001578e+003	3.099807e+002
2.003506e+003	3.192805e+002
2.005435e+003	3.373122e+002
2.007363e+003	3.404590e+002
2.009292e+003	3.684122e+002
2.011220e+003	3.289946e+002
2.013149e+003	3.054500e+002
2.015077e+003	3.348964e+002
2.017006e+003	3.703965e+002
2.018934e+003	3.474559e+002
2.020863e+003	3.232508e+002
2.022791e+003	3.165689e+002
2.024719e+003	2.798918e+002
2.026648e+003	2.730738e+002
2.028576e+003	3.463852e+002
2.030505e+003	4.010909e+002
2.032433e+003	3.830956e+002
2.034362e+003	4.163842e+002
2.036290e+003	4.104734e+002
2.038219e+003	4.283156e+002
2.040147e+003	3.947895e+002
2.042076e+003	3.666708e+002
2.044004e+003	3.803162e+002
2.045933e+003	4.259401e+002
2.047861e+003	4.465104e+002
2.049790e+003	4.406000e+002
2.051718e+003	4.086725e+002
2.053646e+003	4.174955e+002
2.055575e+003	4.173357e+002
2.057503e+003	4.430386e+002
2.059432e+003	4.365897e+002
2.061360e+003	4.183320e+002
2.063289e+003	3.652664e+002
2.065217e+003	3.623776e+002
2.067146e+003	3.459285e+002
2.069074e+003	3.258811e+002
2.071003e+003	3.539525e+002
2.072931e+003	3.809539e+002
2.074860e+003	4.116077e+002
2.076788e+003	4.178962e+002
2.078717e+003	3.945532e+002
2.080645e+003	4.295540e+002
2.082573e+003	4.097291e+002
2.084502e+003	4.215241e+002
2.086430e+003	4.163797e+002
2.088359e+003	3.705435e+002
2.090287e+003	3.732868e+002
2.092216e+003	3.801507e+002
2.094144e+003	3.792150e+002
2.096073e+003	3.809557e+002
2.098001e+003	3.526581e+002
2.099930e+003	3.471043e+002
2.101858e+003	3.551000e+002
2.103787e+003	3.890598e+002
2.105715e+003	4.181516e+002
2.107644e+003	4.332260e+002
2.109572e+003	4.359066e+002
2.111500e+003	4.301284e+002
2.113429e+003	4.297081e+002
2.115357e+003	3.634319e+002
2.117286e+003	3.658108e+002
2.119214e+003	3.836101e+002
2.121143e+003	3.667321e+002
2.123071e+003	3.868925e+002
2.125000e+003	4.441033e+002
2.126928e+003	4.003635e+002
2.128857e+003	3.036988e+002
2.130785e+003	2.992845e+002
2.132714e+003	3.830735e+002
2.134642e+003	3.939394e+002
2.136571e+003	3.810716e+002
2.138499e+003	3.812632e+002
2.140427e+003	3.327855e+002
2.142356e+003	3.488807e+002
2.144284e+003	3.994279e+002
2.146213e+003	4.031074e+002
2.148141e+003	4.141200e+002
2.150070e+003	4.686808e+002
2.151998e+003	5.431280e+002
2.153927e+003	5.355478e+002
2.155855e+003	5.164955e+002
2.157784e+003	4.651906e+002
2.159712e+003	4.238033e+002
2.161641e+003	4.939991e+002
2.163569e+003	5.543135e+002
2.165498e+003	4.907760e+002
2.167426e+003	4.712090e+002
2.169354e+003	5.209014e+002
2.171283e+003	5.376254e+002
2.173211e+003	5.330373e+002
2.175140e+003	4.937687e+002
2.177068e+003	4.792280e+002
2.178997e+003	5.075432e+002
2.180925e+003	5.324114e+002
2.182854e+003	5.316714e+002
2.184782e+003	5.120825e+002
2.186711e+003	5.100007e+002
2.188639e+003	4.850804e+002
2.190568e+003	4.581240e+002
2.192496e+003	4.723000e+002
2.194425e+003	4.815078e+002
2.196353e+003	5.092478e+002
2.198281e+003	5.134010e+002
2.200210e+003	5.205134e+002
2.202138e+003	5.162438e+002
2.204067e+003	4.682391e+002
2.205995e+003	4.744108e+002
2.207924e+003	4.343476e+002
2.209852e+003	4.422682e+002
2.211781e+003	4.658035e+002
2.213709e+003	4.705712e+002
2.215638e+003	4.027138e+002
2.217566e+003	3.930683e+002
2.219495e+003	4.379414e+002
2.221423e+003	4.422821e+002
2.223352e+003	3.999329e+002
2.225280e+003	3.905771e+002
2.227208e+003	4.177621e+002
2.229137e+003	4.142085e+002
2.231065e+003	3.801302e+002
2.232994e+003	4.242900e+002
2.234922e+003	5.060229e+002
2.236851e+003	5.078806e+002
2.238779e+003	5.374611e+002
2.240708e+003	4.962822e+002
2.242636e+003	5.218302e+002
2.244565e+003	4.699969e+002
2.246493e+003	4.488515e+002
2.248422e+003	4.147185e+002
2.250350e+003	4.165264e+002
2.252279e+003	4.497301e+002
2.254207e+003	5.149316e+002
2.256135e+003	5.437474e+002
2.258064e+003	5.251067e+002
2.259992e+003	5.324691e+002
2.261921e+003	5.135310e+002
2.263849e+003	4.874303e+002
2.265778e+003	4.782702e+002
2.267706e+003	5.087001e+002
2.269635e+003	5.283317e+002
2.271563e+003	5.118736e+002
2.273492e+003	5.010060e+002
2.275420e+003	5.741462e+002
2.277349e+003	5.577643e+002
2.279277e+003	5.001790e+002
2.281206e+003	4.919543e+002
2.283134e+003	5.156995e+002
2.285063e+003	5.322331e+002
2.286991e+003	5.052443e+002
2.288919e+003	4.968522e+002
2.290848e+003	5.777784e+002
2.292776e+003	6.175215e+002
2.294705e+003	6.233928e+002
2.296633e+003	5.933091e+002
2.298562e+003	5.456340e+002
2.300490e+003	5.570349e+002
2.302419e+003	5.746698e+002
2.304347e+003	6.006791e+002
2.306276e+003	5.965388e+002
2.308204e+003	5.741065e+002
2.310133e+003	6.065107e+002
2.312061e+003	6.339716e+002
2.313990e+003	6.018653e+002
2.315918e+003	5.811943e+002
2.317846e+003	6.193541e+002
2.319775e+003	5.686346e+002
2.321703e+003	5.571953e+002
2.323632e+003	5.526052e+002
2.325560e+003	5.316187e+002
2.327489e+003	5.066077e+002
2.329417e+003	5.006430e+002
2.331346e+003	5.224263e+002
2.333274e+003	5.178856e+002
2.335203e+003	5.347303e+002
2.337131e+003	5.380585e+002
2.339060e+003	5.244183e+002
2.340988e+003	4.825276e+002
2.342917e+003	5.090547e+002
2.344845e+003	5.744615e+002
2.346773e+003	6.199591e+002
2.348702e+003	5.545534e+002
2.350630e+003	5.331411e+002
2.352559e+003	5.527565e+002
2.354487e+003	5.442059e+002
2.356416e+003	5.019211e+002
2.358344e+003	4.493793e+002
2.360273e+003	4.332902e+002
2.362201e+003	5.244824e+002
2.364130e+003	5.083356e+002
2.366058e+003	5.754952e+002
2.367987e+003	5.931752e+002
2.369915e+003	6.354490e+002
2.371844e+003	6.369310e+002
2.373772e+003	5.713182e+002
2.375700e+003	5.236273e+002
2.377629e+003	4.918576e+002
2.379557e+003	4.836103e+002
2.381486e+003	5.052253e+002
2.383414e+003	4.874948e+002
2.385343e+003	4.730381e+002
2.387271e+003	4.926515e+002
2.389200e+003	4.891584e+002
2.391128e+003	5.195645e+002
2.393057e+003	5.581746e+002
2.394985e+003	5.196632e+002
2.396914e+003	4.839301e+002
2.398842e+003	4.997876e+002
2.400771e+003	4.716572e+002
2.402699e+003	4.425815e+002
2.404627e+003	4.592441e+002
2.406556e+003	4.972025e+002
2.408484e+003	4.476320e+002
2.410413e+003	3.787477e+002
2.412341e+003	4.255258e+002
2.414270e+003	4.569587e+002
2.416198e+003	4.938855e+002
2.418127e+003	4.978710e+002
2.420055e+003	4.338663e+002
2.421984e+003	4.402209e+002
2.423912e+003	4.726190e+002
2.425841e+003	4.844330e+002
2.427769e+003	4.824857e+002
2.429698e+003	4.699302e+002
2.431626e+003	4.352713e+002
2.433554e+003	4.298888e+002
2.435483e+003	4.442611e+002
2.437411e+003	4.669445e+002
2.439340e+003	5.193588e+002
2.441268e+003	4.533432e+002
2.443197e+003	4.409563e+002
2.445125e+003	4.091580e+002
2.447054e+003	4.307729e+002
2.448982e+003	4.386776e+002
2.450911e+003	4.173292e+002
2.452839e+003	4.413572e+002
2.454768e+003	4.950925e+002
2.456696e+003	5.417419e+002
2.458625e+003	5.579051e+002
2.460553e+003	5.287581e+002
2.462481e+003	4.647114e+002
2.464410e+003	4.413715e+002
2.466338e+003	4.997974e+002
2.468267e+003	5.044454e+002
2.470195e+003	4.794403e+002
2.472124e+003	4.521337e+002
2.474052e+003	4.759575e+002
2.475981e+003	5.073987e+002
2.477909e+003	5.154214e+002
2.479838e+003	5.081136e+002
2.481766e+003	4.506053e+002
2.483695e+003	4.231320e+002
2.485623e+003	4.606495e+002
2.487552e+003	4.383937e+002
2.489480e+003	4.925356e+002
2.491408e+003	5.343803e+002
2.493337e+003	4.739017e+002
2.495265e+003	4.754677e+002
2.497194e+003	4.569685e+002
2.499122e+003	4.659358e+002
2.501051e+003	4.645879e+002
2.502979e+003	4.665206e+002
2.504908e+003	4.565160e+002
2.506836e+003	4.695121e+002
2.508765e+003	4.504789e+002
2.510693e+003	4.446626e+002
2.512622e+003	4.277686e+002
2.514550e+003	3.716373e+002
2.516479e+003	4.163761e+002
2.518407e+003	4.407096e+002
2.520335e+003	4.567522e+002
2.522264e+003	4.384083e+002
2.524192e+003	4.274677e+002
2.526121e+003	4.595272e+002
2.528049e+003	5.049713e+002
2.529978e+003	5.003041e+002
2.531906e+003	4.452661e+002
2.533835e+003	4.687148e+002
2.535763e+003	4.678524e+002
2.537692e+003	4.779317e+002
2.539620e+003	4.485479e+002
2.541549e+003	4.232697e+002
2.543477e+003	4.198729e+002
2.545406e+003	4.532519e+002
2.547334e+003	4.457175e+002
2.549262e+003	3.763740e+002
2.551191e+003	3.764713e+002
2.553119e+003	4.148131e+002
2.555048e+003	4.073489e+002
2.556976e+003	3.543831e+002
2.558905e+003	3.798197e+002
2.560833e+003	4.371534e+002
2.562762e+003	4.108578e+002
2.564690e+003	4.267329e+002
2.566619e+003	4.183483e+002
2.568547e+003	3.755627e+002
2.570476e+003	4.023680e+002
2.572404e+003	4.393017e+002
2.574333e+003	3.949292e+002
2.576261e+003	4.055728e+002
2.578189e+003	3.641575e+002
2.580118e+003	3.455778e+002
2.582046e+003	4.368497e+002
2.583975e+003	4.395026e+002
2.585903e+003	4.436709e+002
2.587832e+003	5.233454e+002
2.589760e+003	4.716173e+002
2.591689e+003	4.837684e+002
2.593617e+003	4.662408e+002
2.595546e+003	4.727903e+002
2.597474e+003	4.836767e+002
2.599403e+003	4.938230e+002
2.601331e+003	4.681600e+002
2.603260e+003	4.106581e+002
2.605188e+003	4.018602e+002
2.607116e+003	4.530077e+002
2.609045e+003	4.673785e+002
2.610973e+003	4.880410e+002
2.612902e+003	4.591670e+002
2.614830e+003	4.463611e+002
2.616759e+003	4.579252e+002
2.618687e+003	4.425132e+002
2.620616e+003	4.418254e+002
2.622544e+003	4.934308e+002
2.624473e+003	5.123379e+002
2.626401e+003	4.643523e+002
2.628330e+003	4.700474e+002
2.630258e+003	4.840367e+002
2.632187e+003	4.612591e+002
2.634115e+003	4.578279e+002
2.636043e+003	4.428949e+002
2.637972e+003	4.440760e+002
2.639900e+003	4.955880e+002
2.641829e+003	4.731382e+002
2.643757e+003	4.212971e+002
2.645686e+003	4.086890e+002
2.647614e+003	4.404072e+002
2.649543e+003	4.861022e+002
2.651471e+003	4.995966e+002
2.653400e+003	4.694291e+002
2.655328e+003	4.871270e+002
2.657257e+003	5.222651e+002
2.659185e+003	5.786824e+002
2.661114e+003	5.820246e+002
2.663042e+003	5.359916e+002
2.664970e+003	5.101657e+002
2.666899e+003	5.421044e+002
2.668827e+003	5.548192e+002
2.670756e+003	5.620944e+002
2.672684e+003	5.779599e+002
2.674613e+003	5.784006e+002
2.676541e+003	6.089263e+002
2.678470e+003	6.419284e+002
2.680398e+003	5.963235e+002
2.682327e+003	5.783705e+002
2.684255e+003	6.189665e+002
2.686184e+003	5.672316e+002
2.688112e+003	5.635667e+002
2.690041e+003	5.048930e+002
2.691969e+003	4.896141e+002
2.693897e+003	5.351158e+002
2.695826e+003	5.509271e+002
2.697754e+003	5.126213e+002
2.699683e+003	4.772892e+002
2.701611e+003	5.073492e+002
2.703540e+003	5.261745e+002
2.705468e+003	5.212689e+002
2.707397e+003	5.287533e+002
2.709325e+003	5.316254e+002
2.711254e+003	5.010848e+002
2.713182e+003	4.803366e+002
2.715111e+003	4.189773e+002
2.717039e+003	4.158623e+002
2.718968e+003	4.294141e+002
2.720896e+003	4.170765e+002
2.722824e+003	4.256018e+002
2.724753e+003	4.683449e+002
2.726681e+003	4.689190e+002
2.728610e+003	4.351530e+002
2.730538e+003	4.302588e+002
2.732467e+003	4.777531e+002
2.734395e+003	4.418329e+002
2.736324e+003	4.156068e+002
2.738252e+003	4.250542e+002
2.740181e+003	4.098442e+002
2.742109e+003	4.275127e+002
2.744038e+003	4.065752e+002
2.745966e+003	3.764157e+002
2.747895e+003	4.131752e+002
2.749823e+003	3.830288e+002
2.751751e+003	3.723033e+002
2.753680e+003	3.796232e+002
2.755608e+003	3.532914e+002
2.757537e+003	3.560236e+002
2.759465e+003	4.023776e+002
2.761394e+003	4.708253e+002
2.763322e+003	4.296475e+002
2.765251e+003	3.805859e+002
2.767179e+003	3.611729e+002
2.769108e+003	3.511671e+002
2.771036e+003	3.897786e+002
2.772965e+003	4.398419e+002
2.774893e+003	4.267714e+002
2.776822e+003	4.221784e+002
2.778750e+003	4.014893e+002
2.780678e+003	3.882455e+002
2.782607e+003	3.926161e+002
2.784535e+003	3.366093e+002
2.786464e+003	3.387709e+002
2.788392e+003	3.676992e+002
2.790321e+003	3.888538e+002
2.792249e+003	4.079276e+002
2.794178e+003	4.488920e+002
2.796106e+003	4.531694e+002
2.798035e+003	4.028572e+002
2.799963e+003	4.487114e+002
2.801892e+003	4.444436e+002
2.803820e+003	4.245045e+002
2.805749e+003	3.896754e+002
2.807677e+003	3.877504e+002
2.809605e+003	4.140145e+002
2.811534e+003	4.323410e+002
2.813462e+003	4.684183e+002
2.815391e+003	4.413566e+002
2.817319e+003	3.757256e+002
2.819248e+003	4.169465e+002
2.821176e+003	4.152449e+002
2.823105e+003	3.766851e+002
2.825033e+003	4.508087e+002
2.826962e+003	4.007628e+002
2.828890e+003	3.479244e+002
2.830819e+003	3.950743e+002
2.832747e+003	3.977766e+002
2.834676e+003	3.734802e+002
2.836604e+003	4.339865e+002
2.838532e+003	4.376229e+002
2.840461e+003	3.895430e+002
2.842389e+003	4.359822e+002
2.844318e+003	4.624685e+002
2.846246e+003	4.661664e+002
2.848175e+003	4.384707e+002
2.850103e+003	4.800329e+002
2.852032e+003	4.441582e+002
2.853960e+003	4.739460e+002
2.855889e+003	5.313325e+002
2.857817e+003	5.483141e+002
2.859746e+003	4.770847e+002
2.861674e+003	4.623344e+002
2.863603e+003	4.150884e+002
2.865531e+003	4.162311e+002
2.867459e+003	4.556292e+002
2.869388e+003	4.332573e+002
2.871316e+003	4.013889e+002
2.873245e+003	3.477153e+002
2.875173e+003	3.913004e+002
2.877102e+003	4.208102e+002
2.879030e+003	3.720989e+002
2.880959e+003	4.042750e+002
2.882887e+003	4.068413e+002
2.884816e+003	4.364289e+002
2.886744e+003	4.665970e+002
2.888673e+003	4.340664e+002
2.890601e+003	4.549028e+002
2.892530e+003	4.064123e+002
2.894458e+003	4.331840e+002
2.896386e+003	4.445658e+002
2.898315e+003	4.912844e+002
2.900243e+003	4.738239e+002
2.902172e+003	4.823124e+002
2.904100e+003	4.911599e+002
2.906029e+003	4.780742e+002
2.907957e+003	4.978409e+002
2.909886e+003	4.787653e+002
2.911814e+003	4.437885e+002
2.913743e+003	4.591857e+002
2.915671e+003	4.132643e+002
2.917600e+003	3.671923e+002
2.919528e+003	3.894733e+002
2.921457e+003	3.977790e+002
2.923385e+003	4.093797e+002
2.925313e+003	4.207700e+002
2.927242e+003	3.949382e+002
2.929170e+003	3.757216e+002
2.931099e+003	3.352285e+002
2.933027e+003	2.994765e+002
2.934956e+003	3.484348e+002
2.936884e+003	3.469051e+002
2.938813e+003	3.253681e+002
2.940741e+003	3.419586e+002
2.942670e+003	2.809079e+002
2.944598e+003	2.663360e+002
2.946527e+003	2.203326e+002
2.948455e+003	2.066152e+002
2.950384e+003	2.216141e+002
2.952312e+003	2.215457e+002
2.954240e+003	2.109217e+002
2.956169e+003	1.809052e+002
2.958097e+003	1.593287e+002
2.960026e+003	1.219106e+002
2.961954e+003	1.188102e+002
2.963883e+003	1.167160e+002
2.965811e+003	9.586028e+001
2.967740e+003	4.096032e+001
2.969668e+003	4.728610e+001
2.971597e+003	8.355790e+001
2.973525e+003	5.642093e+001
2.975454e+003	2.481094e+001
2.977382e+003	1.100346e+001
2.979311e+003	3.645203e+001
2.981239e+003	2.709109e+001
2.983167e+003	-7.660711e+000
2.985096e+003	-8.176204e+001
2.987024e+003	-9.394641e+001
2.988953e+003	-6.140969e+001
2.990881e+003	-3.494308e+001
2.992810e+003	-4.956282e+001
2.994738e+003	-4.554247e+001
2.996667e+003	-1.254285e+002
2.998595e+003	-1.380187e+002
3.000524e+003	-1.040426e+002
3.002452e+003	-7.075826e+001
3.004381e+003	-4.218980e+001
3.006309e+003	7.527311e+000
3.008238e+003	-6.588929e+001
3.010166e+003	-3.777208e+001
3.012094e+003	-3.543957e+001
3.014023e+003	-8.582172e+001
3.015951e+003	-8.055846e+001
3.017880e+003	-8.945867e+001
3.019808e+003	-9.167365e+001
3.021737e+003	-1.409203e+002
3.023665e+003	-1.443253e+002
3.025594e+003	-1.298351e+002
3.027522e+003	-1.386392e+002
3.029451e+003	-1.367488e+002
3.031379e+003	-1.174814e+002
3.033308e+003	-1.251241e+002
3.035236e+003	-1.460093e+002
3.037165e+003	-1.385960e+002
3.039093e+003	-1.656525e+002
3.041021e+003	-1.744044e+002
3.042950e+003	-1.600192e+002
3.044878e+003	-2.121388e+002
3.046807e+003	-2.177786e+002
3.048735e+003	-1.644333e+002
3.050664e+003	-1.619960e+002
3.052592e+003	-2.005215e+002
3.054521e+003	-2.318010e+002
3.056449e+003	-1.872604e+002
3.058378e+003	-1.709520e+002
3.060306e+003	-1.946873e+002
3.062235e+003	-1.873070e+002
3.064163e+003	-1.885096e+002
3.066092e+003	-2.209577e+002
3.068020e+003	-2.163952e+002
3.069948e+003	-2.073561e+002
3.071877e+003	-1.605877e+002
3.073805e+003	-1.811983e+002
3.075734e+003	-2.573954e+002
3.077662e+003	-2.415346e+002
3.079591e+003	-2.656442e+002
3.081519e+003	-1.941226e+002
3.083448e+003	-1.832741e+002
3.085376e+003	-1.582941e+002
3.087305e+003	-1.602919e+002
3.089233e+003	-1.852150e+002
3.091162e+003	-2.089521e+002
3.093090e+003	-1.828900e+002
3.095019e+003	-2.562359e+002
3.096947e+003	-2.135653e+002
3.098875e+003	-1.780078e+002
3.100804e+003	-1.500198e+002
3.102732e+003	-1.579820e+002
3.104661e+003	-1.599953e+002
3.106589e+003	-1.561919e+002
3.108518e+003	-1.333834e+002
3.110446e+003	-9.165488e+001
3.112375e+003	-4.782122e+001
3.114303e+003	-8.113629e+001
3.116232e+003	-6.604284e+001
3.118160e+003	4.163678e+000
3.120089e+003	2.965437e+001
3.122017e+003	-1.010736e+001
3.123946e+003	-1.762921e+001
3.125874e+003	-4.548133e+001
3.127802e+003	-2.427659e+000
3.129731e+003	2.075900e+001
3.131659e+003	2.412458e+001
3.133588e+003	7.358105e+001
3.135516e+003	1.333430e+002
3.137445e+003	1.393529e+002
3.139373e+003	1.551724e+002
3.141302e+003	2.026527e+002
3.143230e+003	1.929352e+002
3.145159e+003	2.434859e+002
3.147087e+003	3.224927e+002
3.149016e+003	2.895052e+002
3.150944e+003	3.445948e+002
3.152873e+003	3.673111e+002
3.154801e+003	4.282563e+002
3.156729e+003	4.793741e+002
3.158658e+003	4.647607e+002
3.160586e+003	5.274154e+002
3.162515e+003	4.926011e+002
3.164443e+003	5.318812e+002
3.166372e+003	5.768157e+002
3.168300e+003	6.149424e+002
3.170229e+003	5.910833e+002
3.172157e+003	6.569323e+002
3.174086e+003	6.088516e+002
3.176014e+003	6.399281e+002
3.177943e+003	7.826147e+002
3.179871e+003	7.709413e+002
3.181800e+003	8.323131e+002
3.183728e+003	8.892155e+002
3.185656e+003	9.731103e+002
3.187585e+003	1.003623e+003
3.189513e+003	1.075560e+003
3.191442e+003	1.127759e+003
3.193370e+003	1.122192e+003
3.195299e+003	1.154748e+003
3.197227e+003	1.242628e+003
3.199156e+003	1.254794e+003
3.201084e+003	1.297983e+003
3.203013e+003	1.418083e+003
3.204941e+003	1.470011e+003
3.206870e+003	1.547055e+003
3.208798e+003	1.617084e+003
3.210727e+003	1.618424e+003
3.212655e+003	1.646261e+003
3.214583e+003	1.771614e+003
3.216512e+003	1.857699e+003
3.218440e+003	1.909236e+003
3.220369e+003	2.072365e+003
3.222297e+003	2.163756e+003
3.224226e+003	2.194420e+003
3.226154e+003	2.248325e+003
3.228083e+003	2.398031e+003
3.230011e+003	2.452843e+003
3.231940e+003	2.462411e+003
3.233868e+003	2.549998e+003
3.235797e+003	2.666808e+003
3.237725e+003	2.835871e+003
3.239654e+003	2.983434e+003
3.241582e+003	3.043548e+003
3.243510e+003	3.096266e+003
3.245439e+003	3.151293e+003
3.247367e+003	3.291887e+003
3.249296e+003	3.501835e+003
3.251224e+003	3.548262e+003
3.253153e+003	3.612385e+003
3.255081e+003	3.711750e+003
3.257010e+003	3.835720e+003
3.258938e+003	3.889813e+003
3.260867e+003	3.983935e+003
3.262795e+003	4.167560e+003
3.264724e+003	4.307679e+003
3.266652e+003	4.444785e+003
3.268581e+003	4.536980e+003
3.270509e+003	4.687900e+003
3.272438e+003	4.796674e+003
3.274366e+003	4.918597e+003
3.276294e+003	5.112358e+003
3.278223e+003	5.328685e+003
3.280151e+003	5.372590e+003
3.282080e+003	5.500094e+003
3.284008e+003	5.620529e+003
3.285937e+003	5.721414e+003
3.287865e+003	5.748487e+003
3.289794e+003	5.830361e+003
3.291722e+003	6.014198e+003
3.293651e+003	6.185217e+003
3.295579e+003	6.339568e+003
3.297508e+003	6.484807e+003
3.299436e+003	6.571042e+003
3.301365e+003	6.743751e+003
3.303293e+003	6.914409e+003
3.305221e+003	7.061459e+003
3.307150e+003	7.213748e+003
3.309078e+003	7.369267e+003
3.311007e+003	7.465518e+003
3.312935e+003	7.632250e+003
3.314864e+003	7.732567e+003
3.316792e+003	7.933816e+003
3.318721e+003	8.046624e+003
3.320649e+003	8.172668e+003
3.322578e+003	8.315266e+003
3.324506e+003	8.402636e+003
3.326435e+003	8.452283e+003
3.328363e+003	8.566914e+003
3.330292e+003	8.718546e+003
3.332220e+003	8.828694e+003
3.334148e+003	8.905095e+003
3.336077e+003	8.971711e+003
3.338005e+003	9.124382e+003
3.339934e+003	9.230253e+003
3.341862e+003	9.314381e+003
3.343791e+003	9.577150e+003
3.345719e+003	9.609745e+003
3.347648e+003	9.613706e+003
3.349576e+003	9.664878e+003
3.351505e+003	9.692387e+003
3.353433e+003	9.798736e+003
3.355362e+003	9.872172e+003
3.357290e+003	9.950356e+003
3.359219e+003	1.006502e+004
3.361147e+003	1.014835e+004
3.363075e+003	1.036127e+004
3.365004e+003	1.034815e+004
3.366932e+003	1.034873e+004
3.368861e+003	1.033100e+004
3.370789e+003	1.038289e+004
3.372718e+003	1.042057e+004
3.374646e+003	1.048755e+004
3.376575e+003	1.059210e+004
3.378503e+003	1.054690e+004
3.380432e+003	1.059396e+004
3.382360e+003	1.054657e+004
3.384289e+003	1.052966e+004
3.386217e+003	1.050820e+004
3.388146e+003	1.043116e+004
3.390074e+003	1.036222e+004
3.392002e+003	1.037993e+004
3.393931e+003	1.035537e+004
3.395859e+003	1.029779e+004
3.397788e+003	1.007273e+004
3.399716e+003	1.014371e+004
