# Supplementary material for: Machine learning classification of mango maturity based on carotene content from Raman spectra
Source: PeerJ. 2025 Nov 18;13:e20288. doi: 10.7717/peerj.20288 (PMC12637035; doi:10.7717/peerj.20288)
Supplement: Supplemental Information 1 — Raman spectra from 29 mango samples, with measurements taken from the top, middle, and bottom parts of each mango. These data were used for Raman spectral processing, statistical analysis, and classification analysis. [file peerj-13-20288-s001.zip › Raw Data_Mango/M11/M11-T.CSV]

4.996945e+001	-8.069163e+002
5.189791e+001	-7.427464e+001
5.382638e+001	2.592656e+002
5.575485e+001	4.129272e+002
5.768332e+001	5.122881e+002
5.961178e+001	5.562493e+002
6.154025e+001	5.748636e+002
6.346872e+001	5.933659e+002
6.539719e+001	6.121024e+002
6.732565e+001	6.220558e+002
6.925412e+001	6.191353e+002
7.118259e+001	6.006238e+002
7.311105e+001	5.710062e+002
7.503952e+001	5.725407e+002
7.696799e+001	5.664969e+002
7.889645e+001	5.623469e+002
8.082492e+001	5.732693e+002
8.275339e+001	6.059388e+002
8.468185e+001	5.652411e+002
8.661032e+001	5.350992e+002
8.853879e+001	5.052438e+002
9.046725e+001	4.713876e+002
9.239572e+001	4.965845e+002
9.432419e+001	5.236089e+002
9.625266e+001	5.365905e+002
9.818112e+001	5.314720e+002
1.001096e+002	5.163154e+002
1.020381e+002	5.245330e+002
1.039665e+002	5.201204e+002
1.058950e+002	4.935841e+002
1.078235e+002	4.593235e+002
1.097519e+002	4.479104e+002
1.116804e+002	4.558625e+002
1.136089e+002	4.467183e+002
1.155373e+002	4.303967e+002
1.174658e+002	4.226826e+002
1.193943e+002	4.337029e+002
1.213227e+002	4.241365e+002
1.232512e+002	4.045108e+002
1.251797e+002	3.931272e+002
1.271081e+002	3.897868e+002
1.290366e+002	3.395403e+002
1.309651e+002	3.428808e+002
1.328935e+002	3.582526e+002
1.348220e+002	3.716460e+002
1.367505e+002	3.828591e+002
1.386789e+002	3.847639e+002
1.406074e+002	3.800691e+002
1.425359e+002	3.631948e+002
1.444643e+002	3.466826e+002
1.463928e+002	3.547460e+002
1.483213e+002	3.985688e+002
1.502497e+002	4.147585e+002
1.521782e+002	4.088378e+002
1.541067e+002	4.097118e+002
1.560351e+002	4.508759e+002
1.579636e+002	4.199049e+002
1.598921e+002	3.820825e+002
1.618205e+002	3.663007e+002
1.637490e+002	3.717545e+002
1.656775e+002	3.636663e+002
1.676059e+002	3.635164e+002
1.695344e+002	3.820226e+002
1.714629e+002	3.952464e+002
1.733913e+002	3.861157e+002
1.753198e+002	3.726773e+002
1.772483e+002	3.721499e+002
1.791767e+002	3.800609e+002
1.811052e+002	3.936197e+002
1.830337e+002	4.081215e+002
1.849621e+002	4.133105e+002
1.868906e+002	3.905422e+002
1.888191e+002	3.937338e+002
1.907475e+002	4.045682e+002
1.926760e+002	3.873796e+002
1.946045e+002	3.700127e+002
1.965329e+002	3.484381e+002
1.984614e+002	3.341934e+002
2.003899e+002	3.297042e+002
2.023183e+002	3.270064e+002
2.042468e+002	2.966719e+002
2.061753e+002	3.086167e+002
2.081037e+002	3.183546e+002
2.100322e+002	3.097492e+002
2.119607e+002	2.971371e+002
2.138891e+002	3.278300e+002
2.158176e+002	3.637765e+002
2.177461e+002	3.678992e+002
2.196745e+002	3.555945e+002
2.216030e+002	3.668635e+002
2.235315e+002	3.664789e+002
2.254599e+002	3.310104e+002
2.273884e+002	3.416368e+002
2.293169e+002	3.863817e+002
2.312453e+002	3.898052e+002
2.331738e+002	3.705176e+002
2.351023e+002	3.376747e+002
2.370307e+002	3.127955e+002
2.389592e+002	2.945574e+002
2.408877e+002	2.689962e+002
2.428161e+002	2.594832e+002
2.447446e+002	2.651040e+002
2.466731e+002	2.832649e+002
2.486015e+002	3.155223e+002
2.505300e+002	3.575865e+002
2.524585e+002	3.531875e+002
2.543869e+002	3.413970e+002
2.563154e+002	3.420311e+002
2.582439e+002	3.491838e+002
2.601723e+002	3.464341e+002
2.621008e+002	3.578026e+002
2.640293e+002	3.730054e+002
2.659577e+002	3.767658e+002
2.678862e+002	3.638205e+002
2.698147e+002	3.443886e+002
2.717431e+002	3.636164e+002
2.736716e+002	3.707284e+002
2.756001e+002	3.625966e+002
2.775285e+002	3.475288e+002
2.794570e+002	3.341440e+002
2.813855e+002	3.109011e+002
2.833139e+002	3.001347e+002
2.852424e+002	2.964989e+002
2.871709e+002	3.003786e+002
2.890993e+002	3.142985e+002
2.910278e+002	3.377129e+002
2.929563e+002	3.517846e+002
2.948847e+002	3.577851e+002
2.968132e+002	3.498083e+002
2.987417e+002	3.364229e+002
3.006701e+002	3.635801e+002
3.025986e+002	3.561040e+002
3.045271e+002	3.650993e+002
3.064555e+002	3.780478e+002
3.083840e+002	3.836947e+002
3.103125e+002	4.068748e+002
3.122409e+002	3.909851e+002
3.141694e+002	3.913886e+002
3.160979e+002	4.073039e+002
3.180263e+002	4.232391e+002
3.199548e+002	4.252061e+002
3.218833e+002	4.302176e+002
3.238117e+002	4.430429e+002
3.257402e+002	4.470099e+002
3.276687e+002	4.346073e+002
3.295971e+002	4.124868e+002
3.315256e+002	3.908170e+002
3.334541e+002	4.057914e+002
3.353825e+002	4.021362e+002
3.373110e+002	3.909167e+002
3.392395e+002	4.124278e+002
3.411679e+002	4.125130e+002
3.430964e+002	3.993536e+002
3.450249e+002	3.854577e+002
3.469533e+002	3.872761e+002
3.488818e+002	4.073634e+002
3.508103e+002	4.129240e+002
3.527387e+002	4.426946e+002
3.546672e+002	4.670858e+002
3.565957e+002	4.695754e+002
3.585241e+002	4.500623e+002
3.604526e+002	4.275069e+002
3.623811e+002	4.283770e+002
3.643095e+002	4.395147e+002
3.662380e+002	4.601818e+002
3.681665e+002	4.760377e+002
3.700949e+002	4.667429e+002
3.720234e+002	4.642878e+002
3.739519e+002	4.651479e+002
3.758803e+002	4.715231e+002
3.778088e+002	4.665925e+002
3.797373e+002	4.345045e+002
3.816657e+002	3.975005e+002
3.835942e+002	3.742788e+002
3.855227e+002	3.457023e+002
3.874511e+002	3.334532e+002
3.893796e+002	3.540000e+002
3.913081e+002	3.872639e+002
3.932365e+002	3.908763e+002
3.951650e+002	3.851577e+002
3.970935e+002	3.804273e+002
3.990219e+002	3.848184e+002
4.009504e+002	4.026565e+002
4.028789e+002	4.255518e+002
4.048073e+002	4.425525e+002
4.067358e+002	4.431362e+002
4.086643e+002	4.540524e+002
4.105927e+002	4.916258e+002
4.125212e+002	4.958704e+002
4.144497e+002	4.959663e+002
4.163781e+002	5.178705e+002
4.183066e+002	5.255944e+002
4.202351e+002	4.998106e+002
4.221635e+002	4.679811e+002
4.240920e+002	4.574904e+002
4.260205e+002	4.523811e+002
4.279489e+002	4.514568e+002
4.298774e+002	4.561598e+002
4.318059e+002	4.623147e+002
4.337343e+002	4.454917e+002
4.356628e+002	4.347975e+002
4.375913e+002	4.519532e+002
4.395197e+002	4.869009e+002
4.414482e+002	5.109729e+002
4.433767e+002	4.916102e+002
4.453051e+002	4.407570e+002
4.472336e+002	4.186754e+002
4.491621e+002	4.025641e+002
4.510905e+002	4.089747e+002
4.530190e+002	4.558792e+002
4.549475e+002	4.476767e+002
4.568759e+002	4.423707e+002
4.588044e+002	4.527444e+002
4.607329e+002	4.463169e+002
4.626613e+002	4.210452e+002
4.645898e+002	4.314595e+002
4.665183e+002	4.594999e+002
4.684467e+002	4.958627e+002
4.703752e+002	5.251279e+002
4.723037e+002	5.436147e+002
4.742321e+002	5.536196e+002
4.761606e+002	5.504524e+002
4.780891e+002	5.206926e+002
4.800175e+002	5.062807e+002
4.819460e+002	5.120864e+002
4.838745e+002	5.213340e+002
4.858029e+002	5.098664e+002
4.877314e+002	4.763535e+002
4.896599e+002	5.008010e+002
4.915883e+002	4.833634e+002
4.935168e+002	4.474722e+002
4.954453e+002	4.497898e+002
4.973737e+002	4.720638e+002
4.993022e+002	4.523185e+002
5.012307e+002	4.211090e+002
5.031591e+002	3.927695e+002
5.050876e+002	3.813803e+002
5.070161e+002	3.953490e+002
5.089445e+002	4.221338e+002
5.108730e+002	4.291361e+002
5.128015e+002	4.224984e+002
5.147299e+002	4.271333e+002
5.166584e+002	4.509282e+002
5.185869e+002	4.720627e+002
5.205153e+002	4.578952e+002
5.224438e+002	4.994544e+002
5.243723e+002	5.450679e+002
5.263007e+002	5.610598e+002
5.282292e+002	5.476433e+002
5.301577e+002	5.370922e+002
5.320861e+002	5.236095e+002
5.340146e+002	5.358465e+002
5.359431e+002	5.395389e+002
5.378715e+002	5.257927e+002
5.398000e+002	5.111850e+002
5.417285e+002	5.130876e+002
5.436569e+002	5.254204e+002
5.455854e+002	5.490001e+002
5.475139e+002	5.695040e+002
5.494423e+002	5.621506e+002
5.513708e+002	5.232000e+002
5.532993e+002	5.449011e+002
5.552277e+002	4.994911e+002
5.571562e+002	4.907892e+002
5.590847e+002	5.088935e+002
5.610131e+002	5.208205e+002
5.629416e+002	5.131771e+002
5.648701e+002	4.823003e+002
5.667985e+002	4.281940e+002
5.687270e+002	3.998884e+002
5.706555e+002	4.141741e+002
5.725839e+002	4.478687e+002
5.745124e+002	4.541145e+002
5.764409e+002	4.567212e+002
5.783693e+002	4.509274e+002
5.802978e+002	4.362529e+002
5.822263e+002	4.283110e+002
5.841547e+002	4.364880e+002
5.860832e+002	4.462201e+002
5.880117e+002	4.217189e+002
5.899401e+002	4.415013e+002
5.918686e+002	4.782778e+002
5.937971e+002	4.699581e+002
5.957255e+002	4.267899e+002
5.976540e+002	4.801305e+002
5.995825e+002	4.811739e+002
6.015109e+002	4.739304e+002
6.034394e+002	4.650364e+002
6.053679e+002	4.830601e+002
6.072963e+002	5.240817e+002
6.092248e+002	5.108688e+002
6.111533e+002	4.833353e+002
6.130817e+002	5.019554e+002
6.150102e+002	4.761121e+002
6.169387e+002	4.247498e+002
6.188671e+002	4.028920e+002
6.207956e+002	3.948614e+002
6.227241e+002	4.191095e+002
6.246525e+002	4.329480e+002
6.265810e+002	4.474751e+002
6.285095e+002	4.731627e+002
6.304379e+002	4.926953e+002
6.323664e+002	4.590035e+002
6.342949e+002	4.359571e+002
6.362233e+002	4.269146e+002
6.381518e+002	4.146816e+002
6.400803e+002	3.974444e+002
6.420087e+002	3.875909e+002
6.439372e+002	4.014934e+002
6.458657e+002	4.383425e+002
6.477941e+002	4.068350e+002
6.497226e+002	3.770396e+002
6.516511e+002	3.883188e+002
6.535795e+002	4.302013e+002
6.555080e+002	4.567120e+002
6.574365e+002	4.546080e+002
6.593649e+002	4.218856e+002
6.612934e+002	4.405087e+002
6.632219e+002	4.600874e+002
6.651503e+002	4.325914e+002
6.670788e+002	3.883914e+002
6.690073e+002	4.027488e+002
6.709357e+002	4.251633e+002
6.728642e+002	4.313991e+002
6.747927e+002	4.294653e+002
6.767211e+002	4.319279e+002
6.786496e+002	4.405462e+002
6.805781e+002	4.415129e+002
6.825065e+002	4.338778e+002
6.844350e+002	4.225215e+002
6.863635e+002	4.182048e+002
6.882919e+002	4.242233e+002
6.902204e+002	4.221215e+002
6.921489e+002	3.698021e+002
6.940773e+002	3.719836e+002
6.960058e+002	3.253837e+002
6.979343e+002	3.258878e+002
6.998627e+002	3.607645e+002
7.017912e+002	3.838757e+002
7.037197e+002	4.084258e+002
7.056481e+002	3.678268e+002
7.075766e+002	3.538322e+002
7.095051e+002	3.336556e+002
7.114335e+002	3.225804e+002
7.133620e+002	3.411873e+002
7.152905e+002	3.770256e+002
7.172189e+002	3.660837e+002
7.191474e+002	3.247661e+002
7.210759e+002	3.604347e+002
7.230043e+002	4.065643e+002
7.249328e+002	4.291158e+002
7.268613e+002	4.472572e+002
7.287897e+002	4.637940e+002
7.307182e+002	4.722031e+002
7.326467e+002	4.336274e+002
7.345751e+002	4.088076e+002
7.365036e+002	4.026938e+002
7.384321e+002	3.925357e+002
7.403605e+002	3.774768e+002
7.422890e+002	4.134633e+002
7.442175e+002	4.604152e+002
7.461459e+002	4.545670e+002
7.480744e+002	4.228098e+002
7.500029e+002	4.171539e+002
7.519313e+002	4.482314e+002
7.538598e+002	4.372096e+002
7.557883e+002	3.959220e+002
7.577167e+002	3.562168e+002
7.596452e+002	3.437117e+002
7.615737e+002	3.199341e+002
7.635021e+002	2.770753e+002
7.654306e+002	2.758978e+002
7.673591e+002	2.636675e+002
7.692875e+002	2.972297e+002
7.712160e+002	3.203507e+002
7.731445e+002	3.170976e+002
7.750729e+002	3.044521e+002
7.770014e+002	3.017507e+002
7.789299e+002	2.976690e+002
7.808583e+002	3.205266e+002
7.827868e+002	3.404178e+002
7.847153e+002	3.175724e+002
7.866437e+002	2.994572e+002
7.885722e+002	2.943707e+002
7.905007e+002	2.581970e+002
7.924291e+002	2.866684e+002
7.943576e+002	2.656290e+002
7.962861e+002	2.663189e+002
7.982145e+002	2.934036e+002
8.001430e+002	3.388839e+002
8.020715e+002	3.670386e+002
8.039999e+002	3.251369e+002
8.059284e+002	3.041540e+002
8.078569e+002	3.451584e+002
8.097853e+002	3.645040e+002
8.117138e+002	3.229601e+002
8.136423e+002	2.652988e+002
8.155707e+002	2.568501e+002
8.174992e+002	2.804830e+002
8.194277e+002	2.757144e+002
8.213561e+002	3.135995e+002
8.232846e+002	2.929186e+002
8.252131e+002	2.886882e+002
8.271415e+002	3.093582e+002
8.290700e+002	2.894601e+002
8.309985e+002	3.236033e+002
8.329269e+002	3.294261e+002
8.348554e+002	2.985866e+002
8.367839e+002	2.544364e+002
8.387123e+002	2.473105e+002
8.406408e+002	2.711818e+002
8.425693e+002	2.716624e+002
8.444977e+002	2.818891e+002
8.464262e+002	3.010514e+002
8.483547e+002	3.120132e+002
8.502831e+002	3.074588e+002
8.522116e+002	3.000934e+002
8.541401e+002	3.006849e+002
8.560685e+002	3.029402e+002
8.579970e+002	2.934818e+002
8.599255e+002	3.065730e+002
8.618539e+002	3.108125e+002
8.637824e+002	3.344811e+002
8.657109e+002	3.795323e+002
8.676393e+002	4.075268e+002
8.695678e+002	3.816540e+002
8.714963e+002	3.638929e+002
8.734247e+002	3.538647e+002
8.753532e+002	3.154625e+002
8.772817e+002	3.074142e+002
8.792101e+002	3.346893e+002
8.811386e+002	3.621469e+002
8.830671e+002	3.629652e+002
8.849955e+002	3.514025e+002
8.869240e+002	3.602437e+002
8.888525e+002	3.474392e+002
8.907809e+002	3.192468e+002
8.927094e+002	3.035181e+002
8.946379e+002	3.042144e+002
8.965663e+002	2.988930e+002
8.984948e+002	2.940155e+002
9.004233e+002	2.635562e+002
9.023517e+002	2.337813e+002
9.042802e+002	2.236137e+002
9.062087e+002	2.457321e+002
9.081371e+002	2.812796e+002
9.100656e+002	2.905952e+002
9.119941e+002	2.648835e+002
9.139225e+002	2.979073e+002
9.158510e+002	3.205994e+002
9.177795e+002	2.783483e+002
9.197079e+002	2.639965e+002
9.216364e+002	2.781478e+002
9.235649e+002	2.542691e+002
9.254933e+002	2.330411e+002
9.274218e+002	2.357457e+002
9.293503e+002	2.560223e+002
9.312787e+002	2.344494e+002
9.332072e+002	2.439781e+002
9.351357e+002	2.563412e+002
9.370641e+002	2.262892e+002
9.389926e+002	2.161268e+002
9.409211e+002	2.669008e+002
9.428495e+002	2.894855e+002
9.447780e+002	3.091400e+002
9.467065e+002	3.158685e+002
9.486349e+002	3.156314e+002
9.505634e+002	3.488382e+002
9.524919e+002	4.320422e+002
9.544203e+002	4.623499e+002
9.563488e+002	4.679864e+002
9.582773e+002	5.037615e+002
9.602057e+002	5.308314e+002
9.621342e+002	5.539023e+002
9.640627e+002	5.763240e+002
9.659911e+002	5.873964e+002
9.679196e+002	5.738058e+002
9.698481e+002	5.100947e+002
9.717766e+002	4.692266e+002
9.737050e+002	4.518159e+002
9.756335e+002	4.178134e+002
9.775620e+002	3.692762e+002
9.794904e+002	3.452150e+002
9.814189e+002	3.750056e+002
9.833474e+002	4.275295e+002
9.852758e+002	4.330575e+002
9.872043e+002	4.096588e+002
9.891328e+002	4.011930e+002
9.910612e+002	4.210645e+002
9.929897e+002	4.629903e+002
9.949182e+002	5.294059e+002
9.968466e+002	6.317791e+002
9.987751e+002	7.250289e+002
1.000704e+003	8.154256e+002
1.002632e+003	9.474116e+002
1.004560e+003	1.042705e+003
1.006489e+003	1.077114e+003
1.008417e+003	1.038442e+003
1.010346e+003	9.243605e+002
1.012274e+003	7.836688e+002
1.014203e+003	6.791982e+002
1.016131e+003	6.015145e+002
1.018060e+003	5.376815e+002
1.019988e+003	5.133389e+002
1.021917e+003	4.679579e+002
1.023845e+003	4.098302e+002
1.025774e+003	4.107589e+002
1.027702e+003	4.080108e+002
1.029631e+003	3.856662e+002
1.031559e+003	3.856406e+002
1.033488e+003	3.846506e+002
1.035416e+003	3.791762e+002
1.037344e+003	3.726757e+002
1.039273e+003	3.680594e+002
1.041201e+003	3.504298e+002
1.043130e+003	2.801257e+002
1.045058e+003	2.457787e+002
1.046987e+003	3.005504e+002
1.048915e+003	3.100704e+002
1.050844e+003	3.242325e+002
1.052772e+003	3.458013e+002
1.054701e+003	3.435650e+002
1.056629e+003	3.249795e+002
1.058558e+003	3.214888e+002
1.060486e+003	2.835284e+002
1.062415e+003	2.835016e+002
1.064343e+003	3.468362e+002
1.066271e+003	3.459851e+002
1.068200e+003	2.891517e+002
1.070128e+003	2.536757e+002
1.072057e+003	2.607044e+002
1.073985e+003	2.771429e+002
1.075914e+003	2.672406e+002
1.077842e+003	2.820719e+002
1.079771e+003	3.169651e+002
1.081699e+003	3.194865e+002
1.083628e+003	2.636293e+002
1.085556e+003	2.181548e+002
1.087485e+003	2.398990e+002
1.089413e+003	2.277952e+002
1.091342e+003	2.484341e+002
1.093270e+003	2.338629e+002
1.095198e+003	2.747415e+002
1.097127e+003	2.535943e+002
1.099055e+003	2.502979e+002
1.100984e+003	2.814784e+002
1.102912e+003	2.976784e+002
1.104841e+003	3.402810e+002
1.106769e+003	3.375231e+002
1.108698e+003	3.412959e+002
1.110626e+003	3.824028e+002
1.112555e+003	3.850645e+002
1.114483e+003	4.027407e+002
1.116412e+003	4.251183e+002
1.118340e+003	4.335112e+002
1.120269e+003	4.818706e+002
1.122197e+003	5.788730e+002
1.124125e+003	5.814910e+002
1.126054e+003	6.549407e+002
1.127982e+003	6.448198e+002
1.129911e+003	6.692047e+002
1.131839e+003	7.167249e+002
1.133768e+003	7.566599e+002
1.135696e+003	8.018510e+002
1.137625e+003	8.299762e+002
1.139553e+003	8.381472e+002
1.141482e+003	8.824708e+002
1.143410e+003	9.729146e+002
1.145339e+003	1.093759e+003
1.147267e+003	1.289012e+003
1.149196e+003	1.606824e+003
1.151124e+003	1.992848e+003
1.153052e+003	2.386056e+003
1.154981e+003	2.891590e+003
1.156909e+003	3.127117e+003
1.158838e+003	3.011831e+003
1.160766e+003	2.626228e+003
1.162695e+003	2.130734e+003
1.164623e+003	1.634943e+003
1.166552e+003	1.247401e+003
1.168480e+003	1.018462e+003
1.170409e+003	8.943043e+002
1.172337e+003	8.303997e+002
1.174266e+003	8.078334e+002
1.176194e+003	8.006572e+002
1.178123e+003	7.978056e+002
1.180051e+003	8.131767e+002
1.181979e+003	8.467109e+002
1.183908e+003	9.313121e+002
1.185836e+003	1.040279e+003
1.187765e+003	1.056892e+003
1.189693e+003	1.016676e+003
1.191622e+003	9.436671e+002
1.193550e+003	8.572101e+002
1.195479e+003	7.953611e+002
1.197407e+003	7.356197e+002
1.199336e+003	6.593087e+002
1.201264e+003	5.975693e+002
1.203193e+003	5.841359e+002
1.205121e+003	6.002103e+002
1.207050e+003	6.206636e+002
1.208978e+003	6.552654e+002
1.210906e+003	6.784338e+002
1.212835e+003	6.493669e+002
1.214763e+003	5.861523e+002
1.216692e+003	5.147433e+002
1.218620e+003	4.500199e+002
1.220549e+003	3.851319e+002
1.222477e+003	3.260225e+002
1.224406e+003	3.382729e+002
1.226334e+003	3.673649e+002
1.228263e+003	3.865011e+002
1.230191e+003	3.851341e+002
1.232120e+003	3.768456e+002
1.234048e+003	3.726081e+002
1.235977e+003	3.630996e+002
1.237905e+003	3.250284e+002
1.239833e+003	2.596011e+002
1.241762e+003	2.276946e+002
1.243690e+003	3.001043e+002
1.245619e+003	3.257216e+002
1.247547e+003	3.564013e+002
1.249476e+003	3.812230e+002
1.251404e+003	3.183678e+002
1.253333e+003	3.314940e+002
1.255261e+003	3.935487e+002
1.257190e+003	3.539768e+002
1.259118e+003	2.890846e+002
1.261047e+003	2.835421e+002
1.262975e+003	3.194689e+002
1.264904e+003	3.617431e+002
1.266832e+003	4.233617e+002
1.268760e+003	4.590515e+002
1.270689e+003	4.046946e+002
1.272617e+003	3.768007e+002
1.274546e+003	4.208090e+002
1.276474e+003	4.189746e+002
1.278403e+003	3.516014e+002
1.280331e+003	3.574137e+002
1.282260e+003	3.462520e+002
1.284188e+003	3.131599e+002
1.286117e+003	2.881791e+002
1.288045e+003	3.439361e+002
1.289974e+003	3.595569e+002
1.291902e+003	3.328568e+002
1.293831e+003	3.440649e+002
1.295759e+003	3.734386e+002
1.297688e+003	3.500098e+002
1.299616e+003	3.522035e+002
1.301544e+003	3.099811e+002
1.303473e+003	3.263662e+002
1.305401e+003	3.126197e+002
1.307330e+003	2.993091e+002
1.309258e+003	2.908109e+002
1.311187e+003	3.034427e+002
1.313115e+003	3.142846e+002
1.315044e+003	2.967983e+002
1.316972e+003	3.178882e+002
1.318901e+003	3.534091e+002
1.320829e+003	3.359732e+002
1.322758e+003	3.435780e+002
1.324686e+003	3.793036e+002
1.326615e+003	3.500160e+002
1.328543e+003	2.968160e+002
1.330471e+003	2.720304e+002
1.332400e+003	2.660802e+002
1.334328e+003	2.517118e+002
1.336257e+003	2.359406e+002
1.338185e+003	2.197133e+002
1.340114e+003	1.851996e+002
1.342042e+003	2.777899e+002
1.343971e+003	3.084513e+002
1.345899e+003	3.163689e+002
1.347828e+003	3.235732e+002
1.349756e+003	2.885215e+002
1.351685e+003	2.578107e+002
1.353613e+003	2.851037e+002
1.355542e+003	3.174254e+002
1.357470e+003	3.142925e+002
1.359398e+003	2.734490e+002
1.361327e+003	2.713264e+002
1.363255e+003	2.611144e+002
1.365184e+003	1.995996e+002
1.367112e+003	2.083837e+002
1.369041e+003	2.571116e+002
1.370969e+003	2.611994e+002
1.372898e+003	2.404295e+002
1.374826e+003	2.468824e+002
1.376755e+003	2.522538e+002
1.378683e+003	2.693806e+002
1.380612e+003	3.332999e+002
1.382540e+003	3.248300e+002
1.384469e+003	3.631601e+002
1.386397e+003	3.992914e+002
1.388325e+003	3.560469e+002
1.390254e+003	3.088839e+002
1.392182e+003	3.260108e+002
1.394111e+003	3.562598e+002
1.396039e+003	3.461427e+002
1.397968e+003	3.407801e+002
1.399896e+003	3.399573e+002
1.401825e+003	3.310810e+002
1.403753e+003	2.833765e+002
1.405682e+003	2.511467e+002
1.407610e+003	2.584591e+002
1.409539e+003	2.663613e+002
1.411467e+003	2.777645e+002
1.413396e+003	2.764359e+002
1.415324e+003	2.654065e+002
1.417252e+003	2.673368e+002
1.419181e+003	2.735236e+002
1.421109e+003	2.654202e+002
1.423038e+003	2.751565e+002
1.424966e+003	2.250114e+002
1.426895e+003	3.075163e+002
1.428823e+003	3.364156e+002
1.430752e+003	3.498026e+002
1.432680e+003	3.736219e+002
1.434609e+003	3.921524e+002
1.436537e+003	3.841230e+002
1.438466e+003	3.740097e+002
1.440394e+003	3.896462e+002
1.442323e+003	4.061705e+002
1.444251e+003	4.279813e+002
1.446179e+003	4.351972e+002
1.448108e+003	4.478955e+002
1.450036e+003	4.531765e+002
1.451965e+003	4.431485e+002
1.453893e+003	3.986223e+002
1.455822e+003	4.506219e+002
1.457750e+003	4.762299e+002
1.459679e+003	4.383117e+002
1.461607e+003	4.420721e+002
1.463536e+003	4.870924e+002
1.465464e+003	4.970755e+002
1.467393e+003	4.948157e+002
1.469321e+003	4.204265e+002
1.471250e+003	4.206015e+002
1.473178e+003	4.349430e+002
1.475106e+003	4.680250e+002
1.477035e+003	5.257626e+002
1.478963e+003	5.507927e+002
1.480892e+003	5.692133e+002
1.482820e+003	5.816021e+002
1.484749e+003	5.996173e+002
1.486677e+003	6.277058e+002
1.488606e+003	6.337757e+002
1.490534e+003	7.176845e+002
1.492463e+003	7.219371e+002
1.494391e+003	8.308976e+002
1.496320e+003	8.337159e+002
1.498248e+003	9.129822e+002
1.500177e+003	9.885753e+002
1.502105e+003	1.053638e+003
1.504033e+003	1.172428e+003
1.505962e+003	1.345067e+003
1.507890e+003	1.526743e+003
1.509819e+003	1.725352e+003
1.511747e+003	1.995622e+003
1.513676e+003	2.335687e+003
1.515604e+003	2.678072e+003
1.517533e+003	3.017996e+003
1.519461e+003	3.379607e+003
1.521390e+003	3.736111e+003
1.523318e+003	3.852183e+003
1.525247e+003	3.770579e+003
1.527175e+003	3.514181e+003
1.529104e+003	3.072653e+003
1.531032e+003	2.556328e+003
1.532960e+003	2.062190e+003
1.534889e+003	1.629733e+003
1.536817e+003	1.291474e+003
1.538746e+003	1.034594e+003
1.540674e+003	8.670105e+002
1.542603e+003	7.898214e+002
1.544531e+003	7.571478e+002
1.546460e+003	6.836832e+002
1.548388e+003	7.057308e+002
1.550317e+003	6.651077e+002
1.552245e+003	6.595519e+002
1.554174e+003	6.372054e+002
1.556102e+003	6.348275e+002
1.558031e+003	6.186104e+002
1.559959e+003	5.900384e+002
1.561887e+003	6.292764e+002
1.563816e+003	6.905299e+002
1.565744e+003	6.953389e+002
1.567673e+003	6.571449e+002
1.569601e+003	5.791276e+002
1.571530e+003	5.993817e+002
1.573458e+003	6.212943e+002
1.575387e+003	6.434523e+002
1.577315e+003	5.870685e+002
1.579244e+003	5.455740e+002
1.581172e+003	5.461268e+002
1.583101e+003	5.789631e+002
1.585029e+003	6.276058e+002
1.586958e+003	6.594962e+002
1.588886e+003	6.400905e+002
1.590814e+003	6.012322e+002
1.592743e+003	6.325035e+002
1.594671e+003	6.741762e+002
1.596600e+003	6.541709e+002
1.598528e+003	6.453331e+002
1.600457e+003	7.058848e+002
1.602385e+003	6.855811e+002
1.604314e+003	6.925695e+002
1.606242e+003	7.249520e+002
1.608171e+003	6.693209e+002
1.610099e+003	6.308190e+002
1.612028e+003	6.282122e+002
1.613956e+003	5.950386e+002
1.615885e+003	5.586619e+002
1.617813e+003	5.419531e+002
1.619741e+003	4.873983e+002
1.621670e+003	4.474504e+002
1.623598e+003	4.399593e+002
1.625527e+003	4.674283e+002
1.627455e+003	5.250668e+002
1.629384e+003	5.093205e+002
1.631312e+003	5.040924e+002
1.633241e+003	5.100136e+002
1.635169e+003	4.499590e+002
1.637098e+003	4.390172e+002
1.639026e+003	3.888938e+002
1.640955e+003	3.630020e+002
1.642883e+003	4.011427e+002
1.644812e+003	4.489314e+002
1.646740e+003	4.523685e+002
1.648668e+003	4.112639e+002
1.650597e+003	4.278691e+002
1.652525e+003	4.299786e+002
1.654454e+003	4.069317e+002
1.656382e+003	4.430840e+002
1.658311e+003	4.413971e+002
1.660239e+003	4.041738e+002
1.662168e+003	3.910901e+002
1.664096e+003	4.082660e+002
1.666025e+003	3.950917e+002
1.667953e+003	4.357251e+002
1.669882e+003	4.187181e+002
1.671810e+003	3.926052e+002
1.673739e+003	4.062918e+002
1.675667e+003	4.297236e+002
1.677595e+003	4.389831e+002
1.679524e+003	4.064463e+002
1.681452e+003	3.654901e+002
1.683381e+003	3.958434e+002
1.685309e+003	4.481509e+002
1.687238e+003	4.784959e+002
1.689166e+003	4.855783e+002
1.691095e+003	4.930191e+002
1.693023e+003	3.874544e+002
1.694952e+003	3.677409e+002
1.696880e+003	3.530114e+002
1.698809e+003	3.715442e+002
1.700737e+003	4.107157e+002
1.702666e+003	4.088725e+002
1.704594e+003	4.128336e+002
1.706522e+003	3.785774e+002
1.708451e+003	2.798124e+002
1.710379e+003	2.314182e+002
1.712308e+003	2.622419e+002
1.714236e+003	2.838958e+002
1.716165e+003	3.223904e+002
1.718093e+003	3.689883e+002
1.720022e+003	3.517136e+002
1.721950e+003	3.846639e+002
1.723879e+003	3.596044e+002
1.725807e+003	3.627958e+002
1.727736e+003	4.126734e+002
1.729664e+003	3.377289e+002
1.731593e+003	3.312106e+002
1.733521e+003	3.249888e+002
1.735449e+003	3.003406e+002
1.737378e+003	3.072146e+002
1.739306e+003	3.207693e+002
1.741235e+003	3.213419e+002
1.743163e+003	3.341227e+002
1.745092e+003	3.640176e+002
1.747020e+003	3.982392e+002
1.748949e+003	4.148951e+002
1.750877e+003	3.792324e+002
1.752806e+003	3.393208e+002
1.754734e+003	3.277070e+002
1.756663e+003	3.772427e+002
1.758591e+003	3.896804e+002
1.760520e+003	4.030464e+002
1.762448e+003	3.318342e+002
1.764376e+003	3.327710e+002
1.766305e+003	3.669889e+002
1.768233e+003	3.677306e+002
1.770162e+003	3.565513e+002
1.772090e+003	3.429955e+002
1.774019e+003	3.596424e+002
1.775947e+003	3.801688e+002
1.777876e+003	3.823196e+002
1.779804e+003	3.738423e+002
1.781733e+003	3.482279e+002
1.783661e+003	3.423649e+002
1.785590e+003	3.682330e+002
1.787518e+003	3.576032e+002
1.789447e+003	3.324471e+002
1.791375e+003	3.155819e+002
1.793303e+003	3.444625e+002
1.795232e+003	3.439543e+002
1.797160e+003	3.012137e+002
1.799089e+003	2.934254e+002
1.801017e+003	2.873723e+002
1.802946e+003	3.432516e+002
1.804874e+003	3.571912e+002
1.806803e+003	3.238380e+002
1.808731e+003	3.217812e+002
1.810660e+003	3.092012e+002
1.812588e+003	2.750854e+002
1.814517e+003	2.482417e+002
1.816445e+003	2.904187e+002
1.818374e+003	2.854048e+002
1.820302e+003	2.616421e+002
1.822230e+003	3.062010e+002
1.824159e+003	3.396151e+002
1.826087e+003	3.333691e+002
1.828016e+003	3.606986e+002
1.829944e+003	3.836573e+002
1.831873e+003	3.635255e+002
1.833801e+003	3.475720e+002
1.835730e+003	3.246096e+002
1.837658e+003	3.092848e+002
1.839587e+003	3.528344e+002
1.841515e+003	3.669360e+002
1.843444e+003	3.559066e+002
1.845372e+003	3.379071e+002
1.847301e+003	3.529467e+002
1.849229e+003	3.654256e+002
1.851157e+003	3.628130e+002
1.853086e+003	3.723982e+002
1.855014e+003	3.597351e+002
1.856943e+003	3.069836e+002
1.858871e+003	3.205100e+002
1.860800e+003	3.193831e+002
1.862728e+003	2.814883e+002
1.864657e+003	3.221987e+002
1.866585e+003	3.199750e+002
1.868514e+003	2.994290e+002
1.870442e+003	3.350287e+002
1.872371e+003	3.271234e+002
1.874299e+003	2.960299e+002
1.876228e+003	3.358831e+002
1.878156e+003	3.803377e+002
1.880084e+003	3.540120e+002
1.882013e+003	3.356857e+002
1.883941e+003	3.522505e+002
1.885870e+003	3.339514e+002
1.887798e+003	2.825023e+002
1.889727e+003	3.449844e+002
1.891655e+003	2.631002e+002
1.893584e+003	2.470556e+002
1.895512e+003	2.986980e+002
1.897441e+003	3.351075e+002
1.899369e+003	3.534251e+002
1.901298e+003	3.546350e+002
1.903226e+003	3.211491e+002
1.905155e+003	2.720147e+002
1.907083e+003	2.552794e+002
1.909011e+003	2.767245e+002
1.910940e+003	3.240829e+002
1.912868e+003	3.305005e+002
1.914797e+003	3.275367e+002
1.916725e+003	3.076236e+002
1.918654e+003	2.837223e+002
1.920582e+003	2.800324e+002
1.922511e+003	2.815468e+002
1.924439e+003	2.945399e+002
1.926368e+003	3.053975e+002
1.928296e+003	3.006538e+002
1.930225e+003	2.851099e+002
1.932153e+003	2.459104e+002
1.934082e+003	2.151497e+002
1.936010e+003	2.006121e+002
1.937938e+003	2.198004e+002
1.939867e+003	2.884699e+002
1.941795e+003	3.319896e+002
1.943724e+003	3.922017e+002
1.945652e+003	3.519171e+002
1.947581e+003	3.349587e+002
1.949509e+003	3.577171e+002
1.951438e+003	3.860332e+002
1.953366e+003	4.133506e+002
1.955295e+003	3.863925e+002
1.957223e+003	3.831132e+002
1.959152e+003	3.965160e+002
1.961080e+003	3.596363e+002
1.963009e+003	3.453498e+002
1.964937e+003	3.363507e+002
1.966865e+003	3.547904e+002
1.968794e+003	3.797518e+002
1.970722e+003	3.921888e+002
1.972651e+003	3.285111e+002
1.974579e+003	3.248279e+002
1.976508e+003	3.200420e+002
1.978436e+003	2.983868e+002
1.980365e+003	3.177304e+002
1.982293e+003	3.402687e+002
1.984222e+003	3.467134e+002
1.986150e+003	3.146945e+002
1.988079e+003	2.803990e+002
1.990007e+003	3.023489e+002
1.991936e+003	3.326071e+002
1.993864e+003	3.491120e+002
1.995792e+003	3.809675e+002
1.997721e+003	3.793159e+002
1.999649e+003	3.509612e+002
2.001578e+003	3.331595e+002
2.003506e+003	2.956746e+002
2.005435e+003	3.053744e+002
2.007363e+003	3.479227e+002
2.009292e+003	3.249973e+002
2.011220e+003	2.799377e+002
2.013149e+003	3.063261e+002
2.015077e+003	3.347900e+002
2.017006e+003	3.154407e+002
2.018934e+003	2.879323e+002
2.020863e+003	2.940871e+002
2.022791e+003	2.770273e+002
2.024719e+003	3.339991e+002
2.026648e+003	3.306838e+002
2.028576e+003	3.172048e+002
2.030505e+003	3.692776e+002
2.032433e+003	3.903256e+002
2.034362e+003	4.042366e+002
2.036290e+003	3.924928e+002
2.038219e+003	3.733267e+002
2.040147e+003	3.457532e+002
2.042076e+003	3.708766e+002
2.044004e+003	4.006576e+002
2.045933e+003	4.187688e+002
2.047861e+003	4.178625e+002
2.049790e+003	3.584835e+002
2.051718e+003	3.563427e+002
2.053646e+003	3.786951e+002
2.055575e+003	3.929914e+002
2.057503e+003	3.841734e+002
2.059432e+003	4.464232e+002
2.061360e+003	4.174081e+002
2.063289e+003	3.399050e+002
2.065217e+003	3.340607e+002
2.067146e+003	3.635681e+002
2.069074e+003	3.509570e+002
2.071003e+003	3.336817e+002
2.072931e+003	3.835985e+002
2.074860e+003	3.750710e+002
2.076788e+003	4.029419e+002
2.078717e+003	4.279516e+002
2.080645e+003	3.729438e+002
2.082573e+003	3.616726e+002
2.084502e+003	4.066814e+002
2.086430e+003	4.143338e+002
2.088359e+003	3.857418e+002
2.090287e+003	3.660307e+002
2.092216e+003	3.698574e+002
2.094144e+003	4.027636e+002
2.096073e+003	4.199282e+002
2.098001e+003	3.943089e+002
2.099930e+003	3.791891e+002
2.101858e+003	3.564186e+002
2.103787e+003	3.648534e+002
2.105715e+003	3.755007e+002
2.107644e+003	3.805010e+002
2.109572e+003	4.057649e+002
2.111500e+003	4.122701e+002
2.113429e+003	4.025272e+002
2.115357e+003	3.378518e+002
2.117286e+003	3.182755e+002
2.119214e+003	3.440519e+002
2.121143e+003	3.790031e+002
2.123071e+003	3.914402e+002
2.125000e+003	4.005291e+002
2.126928e+003	3.659311e+002
2.128857e+003	3.298616e+002
2.130785e+003	3.522048e+002
2.132714e+003	3.800540e+002
2.134642e+003	3.874512e+002
2.136571e+003	3.891982e+002
2.138499e+003	4.340328e+002
2.140427e+003	3.341016e+002
2.142356e+003	3.459664e+002
2.144284e+003	4.035865e+002
2.146213e+003	4.245655e+002
2.148141e+003	4.547124e+002
2.150070e+003	4.637133e+002
2.151998e+003	4.808293e+002
2.153927e+003	4.818655e+002
2.155855e+003	4.519446e+002
2.157784e+003	4.522252e+002
2.159712e+003	4.815193e+002
2.161641e+003	4.940966e+002
2.163569e+003	4.925817e+002
2.165498e+003	4.773381e+002
2.167426e+003	4.942357e+002
2.169354e+003	4.904518e+002
2.171283e+003	4.478543e+002
2.173211e+003	4.303449e+002
2.175140e+003	4.483615e+002
2.177068e+003	4.701457e+002
2.178997e+003	4.624722e+002
2.180925e+003	4.788379e+002
2.182854e+003	4.980216e+002
2.184782e+003	4.923496e+002
2.186711e+003	5.194825e+002
2.188639e+003	4.585647e+002
2.190568e+003	4.281524e+002
2.192496e+003	3.919788e+002
2.194425e+003	4.208700e+002
2.196353e+003	4.671609e+002
2.198281e+003	5.095742e+002
2.200210e+003	5.235065e+002
2.202138e+003	5.166255e+002
2.204067e+003	4.414758e+002
2.205995e+003	3.947340e+002
2.207924e+003	4.003403e+002
2.209852e+003	3.667996e+002
2.211781e+003	3.803129e+002
2.213709e+003	3.770491e+002
2.215638e+003	3.993114e+002
2.217566e+003	4.083492e+002
2.219495e+003	3.957460e+002
2.221423e+003	4.097186e+002
2.223352e+003	3.544201e+002
2.225280e+003	3.586716e+002
2.227208e+003	3.980450e+002
2.229137e+003	3.833048e+002
2.231065e+003	3.754841e+002
2.232994e+003	4.131246e+002
2.234922e+003	4.215458e+002
2.236851e+003	4.630145e+002
2.238779e+003	4.979281e+002
2.240708e+003	4.767171e+002
2.242636e+003	4.644926e+002
2.244565e+003	4.344114e+002
2.246493e+003	3.870919e+002
2.248422e+003	3.918993e+002
2.250350e+003	4.062149e+002
2.252279e+003	4.368949e+002
2.254207e+003	4.890516e+002
2.256135e+003	5.146259e+002
2.258064e+003	4.820901e+002
2.259992e+003	4.391004e+002
2.261921e+003	4.281688e+002
2.263849e+003	4.395960e+002
2.265778e+003	4.855794e+002
2.267706e+003	4.673297e+002
2.269635e+003	4.679475e+002
2.271563e+003	4.931757e+002
2.273492e+003	4.714688e+002
2.275420e+003	4.852467e+002
2.277349e+003	5.239813e+002
2.279277e+003	4.934968e+002
2.281206e+003	4.645912e+002
2.283134e+003	4.807517e+002
2.285063e+003	4.719560e+002
2.286991e+003	4.346573e+002
2.288919e+003	4.665262e+002
2.290848e+003	5.138215e+002
2.292776e+003	5.411240e+002
2.294705e+003	5.136282e+002
2.296633e+003	5.083133e+002
2.298562e+003	5.293850e+002
2.300490e+003	5.165427e+002
2.302419e+003	5.213667e+002
2.304347e+003	5.288298e+002
2.306276e+003	5.206531e+002
2.308204e+003	4.984763e+002
2.310133e+003	5.268858e+002
2.312061e+003	5.602093e+002
2.313990e+003	5.383909e+002
2.315918e+003	5.393174e+002
2.317846e+003	5.329537e+002
2.319775e+003	5.196191e+002
2.321703e+003	5.372177e+002
2.323632e+003	5.308371e+002
2.325560e+003	4.798071e+002
2.327489e+003	4.313288e+002
2.329417e+003	4.397861e+002
2.331346e+003	4.758132e+002
2.333274e+003	4.612185e+002
2.335203e+003	4.669616e+002
2.337131e+003	4.694495e+002
2.339060e+003	4.793541e+002
2.340988e+003	4.841392e+002
2.342917e+003	4.795371e+002
2.344845e+003	4.455582e+002
2.346773e+003	4.577914e+002
2.348702e+003	4.373076e+002
2.350630e+003	4.703061e+002
2.352559e+003	4.899847e+002
2.354487e+003	4.529010e+002
2.356416e+003	4.095688e+002
2.358344e+003	4.084595e+002
2.360273e+003	4.220599e+002
2.362201e+003	4.395875e+002
2.364130e+003	4.896534e+002
2.366058e+003	5.281585e+002
2.367987e+003	5.277991e+002
2.369915e+003	5.114157e+002
2.371844e+003	5.546709e+002
2.373772e+003	5.431740e+002
2.375700e+003	4.534899e+002
2.377629e+003	4.443953e+002
2.379557e+003	4.905250e+002
2.381486e+003	4.936084e+002
2.383414e+003	4.390854e+002
2.385343e+003	4.225586e+002
2.387271e+003	4.700159e+002
2.389200e+003	4.912059e+002
2.391128e+003	4.811743e+002
2.393057e+003	4.749883e+002
2.394985e+003	4.312234e+002
2.396914e+003	4.250351e+002
2.398842e+003	4.518394e+002
2.400771e+003	4.214338e+002
2.402699e+003	3.704185e+002
2.404627e+003	3.674128e+002
2.406556e+003	3.987462e+002
2.408484e+003	3.923980e+002
2.410413e+003	3.720566e+002
2.412341e+003	3.872556e+002
2.414270e+003	3.956693e+002
2.416198e+003	4.061546e+002
2.418127e+003	4.080389e+002
2.420055e+003	3.808401e+002
2.421984e+003	3.486564e+002
2.423912e+003	3.590927e+002
2.425841e+003	3.868864e+002
2.427769e+003	3.971995e+002
2.429698e+003	4.112505e+002
2.431626e+003	4.062342e+002
2.433554e+003	4.025352e+002
2.435483e+003	4.229753e+002
2.437411e+003	4.477677e+002
2.439340e+003	4.778598e+002
2.441268e+003	4.226382e+002
2.443197e+003	3.903739e+002
2.445125e+003	4.066788e+002
2.447054e+003	3.815428e+002
2.448982e+003	3.718906e+002
2.450911e+003	3.690339e+002
2.452839e+003	4.030219e+002
2.454768e+003	4.431430e+002
2.456696e+003	4.607504e+002
2.458625e+003	4.702646e+002
2.460553e+003	4.720454e+002
2.462481e+003	4.421904e+002
2.464410e+003	4.420894e+002
2.466338e+003	4.620189e+002
2.468267e+003	4.638119e+002
2.470195e+003	4.128704e+002
2.472124e+003	3.991109e+002
2.474052e+003	4.484597e+002
2.475981e+003	4.701939e+002
2.477909e+003	4.873226e+002
2.479838e+003	4.876794e+002
2.481766e+003	4.304111e+002
2.483695e+003	3.876430e+002
2.485623e+003	3.607321e+002
2.487552e+003	3.520988e+002
2.489480e+003	4.328399e+002
2.491408e+003	4.938891e+002
2.493337e+003	4.840904e+002
2.495265e+003	4.550454e+002
2.497194e+003	4.460601e+002
2.499122e+003	4.489945e+002
2.501051e+003	4.249195e+002
2.502979e+003	4.185230e+002
2.504908e+003	4.105240e+002
2.506836e+003	4.051395e+002
2.508765e+003	3.830074e+002
2.510693e+003	3.599973e+002
2.512622e+003	3.798354e+002
2.514550e+003	4.080702e+002
2.516479e+003	3.832497e+002
2.518407e+003	4.057340e+002
2.520335e+003	4.239175e+002
2.522264e+003	3.973587e+002
2.524192e+003	3.966681e+002
2.526121e+003	4.688407e+002
2.528049e+003	4.916670e+002
2.529978e+003	4.328698e+002
2.531906e+003	4.085528e+002
2.533835e+003	4.453796e+002
2.535763e+003	4.505370e+002
2.537692e+003	4.202800e+002
2.539620e+003	4.841932e+002
2.541549e+003	4.586921e+002
2.543477e+003	3.838127e+002
2.545406e+003	3.578410e+002
2.547334e+003	4.191654e+002
2.549262e+003	3.934273e+002
2.551191e+003	3.827713e+002
2.553119e+003	3.641433e+002
2.555048e+003	3.751274e+002
2.556976e+003	3.478384e+002
2.558905e+003	3.412426e+002
2.560833e+003	3.795288e+002
2.562762e+003	3.613941e+002
2.564690e+003	4.232773e+002
2.566619e+003	3.766951e+002
2.568547e+003	3.645801e+002
2.570476e+003	4.129350e+002
2.572404e+003	4.305764e+002
2.574333e+003	3.933421e+002
2.576261e+003	3.646926e+002
2.578189e+003	3.551732e+002
2.580118e+003	3.886589e+002
2.582046e+003	4.219727e+002
2.583975e+003	4.439572e+002
2.585903e+003	4.428320e+002
2.587832e+003	4.389290e+002
2.589760e+003	4.043077e+002
2.591689e+003	4.269072e+002
2.593617e+003	4.112356e+002
2.595546e+003	4.240524e+002
2.597474e+003	4.465236e+002
2.599403e+003	4.622590e+002
2.601331e+003	4.263030e+002
2.603260e+003	4.144147e+002
2.605188e+003	4.081417e+002
2.607116e+003	3.890337e+002
2.609045e+003	4.202395e+002
2.610973e+003	4.267105e+002
2.612902e+003	4.081404e+002
2.614830e+003	4.233445e+002
2.616759e+003	3.936991e+002
2.618687e+003	4.221138e+002
2.620616e+003	4.647271e+002
2.622544e+003	4.399556e+002
2.624473e+003	4.633074e+002
2.626401e+003	4.625750e+002
2.628330e+003	4.515727e+002
2.630258e+003	4.484128e+002
2.632187e+003	4.055264e+002
2.634115e+003	3.944753e+002
2.636043e+003	4.365831e+002
2.637972e+003	4.206212e+002
2.639900e+003	4.327654e+002
2.641829e+003	4.495623e+002
2.643757e+003	4.500040e+002
2.645686e+003	4.162100e+002
2.647614e+003	3.967790e+002
2.649543e+003	4.205732e+002
2.651471e+003	4.650195e+002
2.653400e+003	4.711051e+002
2.655328e+003	5.038448e+002
2.657257e+003	5.586558e+002
2.659185e+003	4.956114e+002
2.661114e+003	5.692198e+002
2.663042e+003	5.352747e+002
2.664970e+003	5.444211e+002
2.666899e+003	5.549105e+002
2.668827e+003	5.069367e+002
2.670756e+003	5.418560e+002
2.672684e+003	5.700110e+002
2.674613e+003	5.486586e+002
2.676541e+003	5.519072e+002
2.678470e+003	5.802426e+002
2.680398e+003	5.840820e+002
2.682327e+003	5.581439e+002
2.684255e+003	5.377947e+002
2.686184e+003	5.280950e+002
2.688112e+003	5.401049e+002
2.690041e+003	4.889926e+002
2.691969e+003	4.515132e+002
2.693897e+003	4.996279e+002
2.695826e+003	5.063713e+002
2.697754e+003	5.235372e+002
2.699683e+003	5.156313e+002
2.701611e+003	4.884261e+002
2.703540e+003	5.210766e+002
2.705468e+003	5.277739e+002
2.707397e+003	5.062186e+002
2.709325e+003	5.403268e+002
2.711254e+003	4.796073e+002
2.713182e+003	4.871682e+002
2.715111e+003	4.139724e+002
2.717039e+003	4.095611e+002
2.718968e+003	4.227935e+002
2.720896e+003	4.441534e+002
2.722824e+003	4.481308e+002
2.724753e+003	4.246962e+002
2.726681e+003	4.445879e+002
2.728610e+003	4.759267e+002
2.730538e+003	4.412531e+002
2.732467e+003	4.476211e+002
2.734395e+003	4.314271e+002
2.736324e+003	4.282226e+002
2.738252e+003	4.265935e+002
2.740181e+003	4.256783e+002
2.742109e+003	4.184236e+002
2.744038e+003	4.343158e+002
2.745966e+003	4.042703e+002
2.747895e+003	3.640802e+002
2.749823e+003	3.658603e+002
2.751751e+003	3.924358e+002
2.753680e+003	3.588975e+002
2.755608e+003	4.012716e+002
2.757537e+003	3.996532e+002
2.759465e+003	4.189445e+002
2.761394e+003	4.434852e+002
2.763322e+003	4.047576e+002
2.765251e+003	3.790623e+002
2.767179e+003	3.892663e+002
2.769108e+003	3.968714e+002
2.771036e+003	3.968758e+002
2.772965e+003	4.227169e+002
2.774893e+003	4.432801e+002
2.776822e+003	4.322431e+002
2.778750e+003	3.947250e+002
2.780678e+003	3.798645e+002
2.782607e+003	3.808678e+002
2.784535e+003	3.625922e+002
2.786464e+003	3.276125e+002
2.788392e+003	3.618300e+002
2.790321e+003	3.915585e+002
2.792249e+003	4.334910e+002
2.794178e+003	4.847736e+002
2.796106e+003	4.709427e+002
2.798035e+003	3.897810e+002
2.799963e+003	4.769356e+002
2.801892e+003	4.622550e+002
2.803820e+003	4.586017e+002
2.805749e+003	3.850106e+002
2.807677e+003	3.430162e+002
2.809605e+003	3.932578e+002
2.811534e+003	4.025146e+002
2.813462e+003	4.342674e+002
2.815391e+003	4.346746e+002
2.817319e+003	3.863005e+002
2.819248e+003	4.124665e+002
2.821176e+003	3.749106e+002
2.823105e+003	3.548060e+002
2.825033e+003	4.037940e+002
2.826962e+003	3.807588e+002
2.828890e+003	3.337684e+002
2.830819e+003	3.807943e+002
2.832747e+003	4.373318e+002
2.834676e+003	3.796000e+002
2.836604e+003	3.534963e+002
2.838532e+003	4.025003e+002
2.840461e+003	4.449946e+002
2.842389e+003	4.640761e+002
2.844318e+003	4.459530e+002
2.846246e+003	4.321094e+002
2.848175e+003	4.765817e+002
2.850103e+003	4.914841e+002
2.852032e+003	4.544677e+002
2.853960e+003	4.675048e+002
2.855889e+003	4.632013e+002
2.857817e+003	5.118752e+002
2.859746e+003	4.641099e+002
2.861674e+003	4.328077e+002
2.863603e+003	4.302488e+002
2.865531e+003	4.524501e+002
2.867459e+003	4.688177e+002
2.869388e+003	5.314908e+002
2.871316e+003	4.136043e+002
2.873245e+003	3.595041e+002
2.875173e+003	4.010244e+002
2.877102e+003	3.507940e+002
2.879030e+003	3.665894e+002
2.880959e+003	3.868729e+002
2.882887e+003	4.147141e+002
2.884816e+003	4.338788e+002
2.886744e+003	4.164779e+002
2.888673e+003	4.283165e+002
2.890601e+003	4.219273e+002
2.892530e+003	4.105482e+002
2.894458e+003	4.396170e+002
2.896386e+003	4.420492e+002
2.898315e+003	4.251810e+002
2.900243e+003	4.374832e+002
2.902172e+003	4.687768e+002
2.904100e+003	4.617037e+002
2.906029e+003	4.443588e+002
2.907957e+003	4.769560e+002
2.909886e+003	4.941884e+002
2.911814e+003	3.808364e+002
2.913743e+003	3.888800e+002
2.915671e+003	4.852312e+002
2.917600e+003	4.301598e+002
2.919528e+003	3.978148e+002
2.921457e+003	3.689432e+002
2.923385e+003	4.151629e+002
2.925313e+003	4.779326e+002
2.927242e+003	4.053574e+002
2.929170e+003	3.455770e+002
2.931099e+003	3.367423e+002
2.933027e+003	2.934159e+002
2.934956e+003	3.192781e+002
2.936884e+003	3.067430e+002
2.938813e+003	3.053263e+002
2.940741e+003	3.216006e+002
2.942670e+003	2.768814e+002
2.944598e+003	2.421003e+002
2.946527e+003	2.049154e+002
2.948455e+003	1.721716e+002
2.950384e+003	1.699305e+002
2.952312e+003	1.935027e+002
2.954240e+003	2.386379e+002
2.956169e+003	2.061684e+002
2.958097e+003	1.421932e+002
2.960026e+003	1.575582e+002
2.961954e+003	1.698584e+002
2.963883e+003	1.383946e+002
2.965811e+003	1.010455e+002
2.967740e+003	8.840065e+001
2.969668e+003	4.812096e+001
2.971597e+003	6.487463e+001
2.973525e+003	8.153801e+001
2.975454e+003	2.330939e+001
2.977382e+003	-2.846857e+001
2.979311e+003	3.002694e+000
2.981239e+003	2.957214e+001
2.983167e+003	2.814225e+001
2.985096e+003	-3.467703e+000
2.987024e+003	-3.554949e+001
2.988953e+003	-5.147846e+001
2.990881e+003	-1.328926e+001
2.992810e+003	8.797076e+000
2.994738e+003	-2.148856e+001
2.996667e+003	-1.104504e+002
2.998595e+003	-1.207781e+002
3.000524e+003	-1.030492e+002
3.002452e+003	-8.548976e+001
3.004381e+003	-2.873600e+001
3.006309e+003	2.100273e+001
3.008238e+003	-1.567183e+001
3.010166e+003	-5.132567e+001
3.012094e+003	-8.580858e+001
3.014023e+003	-8.995134e+001
3.015951e+003	-1.123472e+002
3.017880e+003	-1.215508e+002
3.019808e+003	-1.267198e+002
3.021737e+003	-8.559129e+001
3.023665e+003	-1.085540e+002
3.025594e+003	-1.291207e+002
3.027522e+003	-1.762630e+002
3.029451e+003	-8.750088e+001
3.031379e+003	-9.368908e+001
3.033308e+003	-8.804581e+001
3.035236e+003	-5.061175e+001
3.037165e+003	-1.040634e+002
3.039093e+003	-7.082452e+001
3.041021e+003	-7.132079e+001
3.042950e+003	-1.111823e+002
3.044878e+003	-1.836315e+002
3.046807e+003	-2.215406e+002
3.048735e+003	-1.746613e+002
3.050664e+003	-1.805981e+002
3.052592e+003	-1.328264e+002
3.054521e+003	-1.497970e+002
3.056449e+003	-1.388951e+002
3.058378e+003	-1.544756e+002
3.060306e+003	-1.277173e+002
3.062235e+003	-1.257864e+002
3.064163e+003	-1.524060e+002
3.066092e+003	-1.286653e+002
3.068020e+003	-9.205423e+001
3.069948e+003	-8.482108e+001
3.071877e+003	-9.282021e+001
3.073805e+003	-1.451852e+002
3.075734e+003	-1.574728e+002
3.077662e+003	-2.148783e+002
3.079591e+003	-1.477311e+002
3.081519e+003	-1.224314e+002
3.083448e+003	-1.052970e+002
3.085376e+003	-8.006525e+001
3.087305e+003	-5.804559e+001
3.089233e+003	-3.956617e+001
3.091162e+003	-1.377664e+002
3.093090e+003	-1.456886e+002
3.095019e+003	-1.521400e+002
3.096947e+003	-1.546512e+002
3.098875e+003	-5.599000e+001
3.100804e+003	-6.959664e+001
3.102732e+003	-6.142134e+001
3.104661e+003	-6.947043e+001
3.106589e+003	-4.942171e+001
3.108518e+003	-3.878706e+001
3.110446e+003	-2.680385e+001
3.112375e+003	4.446684e+001
3.114303e+003	9.450912e+000
3.116232e+003	7.904645e+000
3.118160e+003	8.676284e+001
3.120089e+003	1.020326e+002
3.122017e+003	1.249794e+002
3.123946e+003	1.532620e+002
3.125874e+003	9.825252e+001
3.127802e+003	1.374802e+002
3.129731e+003	1.542223e+002
3.131659e+003	1.753301e+002
3.133588e+003	2.403203e+002
3.135516e+003	3.010151e+002
3.137445e+003	3.184193e+002
3.139373e+003	2.968996e+002
3.141302e+003	3.218901e+002
3.143230e+003	3.298624e+002
3.145159e+003	3.396266e+002
3.147087e+003	4.346408e+002
3.149016e+003	4.455880e+002
3.150944e+003	5.446586e+002
3.152873e+003	5.715078e+002
3.154801e+003	5.860964e+002
3.156729e+003	6.369506e+002
3.158658e+003	6.106415e+002
3.160586e+003	6.724701e+002
3.162515e+003	6.470686e+002
3.164443e+003	6.987993e+002
3.166372e+003	7.337515e+002
3.168300e+003	7.790499e+002
3.170229e+003	8.291478e+002
3.172157e+003	8.969249e+002
3.174086e+003	8.776373e+002
3.176014e+003	8.823052e+002
3.177943e+003	9.093479e+002
3.179871e+003	1.008389e+003
3.181800e+003	1.104201e+003
3.183728e+003	1.077074e+003
3.185656e+003	1.202358e+003
3.187585e+003	1.294861e+003
3.189513e+003	1.318852e+003
3.191442e+003	1.452956e+003
3.193370e+003	1.440518e+003
3.195299e+003	1.407551e+003
3.197227e+003	1.507073e+003
3.199156e+003	1.563853e+003
3.201084e+003	1.644189e+003
3.203013e+003	1.707193e+003
3.204941e+003	1.790720e+003
3.206870e+003	1.883992e+003
3.208798e+003	1.866962e+003
3.210727e+003	1.936724e+003
3.212655e+003	1.991217e+003
3.214583e+003	2.027082e+003
3.216512e+003	2.159305e+003
3.218440e+003	2.345445e+003
3.220369e+003	2.425462e+003
3.222297e+003	2.503236e+003
3.224226e+003	2.581172e+003
3.226154e+003	2.614153e+003
3.228083e+003	2.771232e+003
3.230011e+003	2.809629e+003
3.231940e+003	2.854439e+003
3.233868e+003	2.907656e+003
3.235797e+003	3.038023e+003
3.237725e+003	3.127579e+003
3.239654e+003	3.348557e+003
3.241582e+003	3.455531e+003
3.243510e+003	3.489753e+003
3.245439e+003	3.582174e+003
3.247367e+003	3.695202e+003
3.249296e+003	3.914792e+003
3.251224e+003	4.013041e+003
3.253153e+003	4.047376e+003
3.255081e+003	4.188259e+003
3.257010e+003	4.314704e+003
3.258938e+003	4.372998e+003
3.260867e+003	4.531415e+003
3.262795e+003	4.623766e+003
3.264724e+003	4.716811e+003
3.266652e+003	4.967124e+003
3.268581e+003	5.051468e+003
3.270509e+003	5.166924e+003
3.272438e+003	5.263188e+003
3.274366e+003	5.476188e+003
3.276294e+003	5.588866e+003
3.278223e+003	5.840473e+003
3.280151e+003	5.971367e+003
3.282080e+003	6.079571e+003
3.284008e+003	6.114531e+003
3.285937e+003	6.270224e+003
3.287865e+003	6.381542e+003
3.289794e+003	6.489188e+003
3.291722e+003	6.657406e+003
3.293651e+003	6.838444e+003
3.295579e+003	7.015880e+003
3.297508e+003	7.161844e+003
3.299436e+003	7.220530e+003
3.301365e+003	7.402104e+003
3.303293e+003	7.649714e+003
3.305221e+003	7.775402e+003
3.307150e+003	8.024950e+003
3.309078e+003	8.214498e+003
3.311007e+003	8.328852e+003
3.312935e+003	8.485304e+003
3.314864e+003	8.653792e+003
3.316792e+003	8.836473e+003
3.318721e+003	8.976408e+003
3.320649e+003	9.114674e+003
3.322578e+003	9.266937e+003
3.324506e+003	9.458945e+003
3.326435e+003	9.599956e+003
3.328363e+003	9.730075e+003
3.330292e+003	9.884264e+003
3.332220e+003	9.997785e+003
3.334148e+003	1.010272e+004
3.336077e+003	1.024994e+004
3.338005e+003	1.050768e+004
3.339934e+003	1.063207e+004
3.341862e+003	1.078028e+004
3.343791e+003	1.098234e+004
3.345719e+003	1.101937e+004
3.347648e+003	1.109311e+004
3.349576e+003	1.123105e+004
3.351505e+003	1.131397e+004
3.353433e+003	1.149571e+004
3.355362e+003	1.158886e+004
3.357290e+003	1.173438e+004
3.359219e+003	1.184089e+004
3.361147e+003	1.205866e+004
3.363075e+003	1.229065e+004
3.365004e+003	1.232854e+004
3.366932e+003	1.235617e+004
3.368861e+003	1.244445e+004
3.370789e+003	1.250184e+004
3.372718e+003	1.257093e+004
3.374646e+003	1.267539e+004
3.376575e+003	1.280862e+004
3.378503e+003	1.287747e+004
3.380432e+003	1.295162e+004
3.382360e+003	1.294110e+004
3.384289e+003	1.296838e+004
3.386217e+003	1.300116e+004
3.388146e+003	1.297190e+004
3.390074e+003	1.292379e+004
3.392002e+003	1.301525e+004
3.393931e+003	1.303973e+004
3.395859e+003	1.297669e+004
3.397788e+003	1.286088e+004
3.399716e+003	1.291725e+004
