# Supplementary material for: Machine learning classification of mango maturity based on carotene content from Raman spectra
Source: PeerJ. 2025 Nov 18;13:e20288. doi: 10.7717/peerj.20288 (PMC12637035; doi:10.7717/peerj.20288)
Supplement: Supplemental Information 1 — Raman spectra from 29 mango samples, with measurements taken from the top, middle, and bottom parts of each mango. These data were used for Raman spectral processing, statistical analysis, and classification analysis. [file peerj-13-20288-s001.zip › Raw Data_Mango/M12/M12-B.CSV]

4.996945e+001	-1.112575e+002
5.189791e+001	2.687427e+002
5.382638e+001	4.586443e+002
5.575485e+001	5.158682e+002
5.768332e+001	5.441194e+002
5.961178e+001	5.755679e+002
6.154025e+001	5.946864e+002
6.346872e+001	5.842280e+002
6.539719e+001	5.595160e+002
6.732565e+001	5.542878e+002
6.925412e+001	5.424120e+002
7.118259e+001	5.126987e+002
7.311105e+001	4.728247e+002
7.503952e+001	4.848684e+002
7.696799e+001	4.965945e+002
7.889645e+001	4.879677e+002
8.082492e+001	4.745858e+002
8.275339e+001	5.020437e+002
8.468185e+001	4.529538e+002
8.661032e+001	4.196042e+002
8.853879e+001	4.008387e+002
9.046725e+001	3.862723e+002
9.239572e+001	3.984064e+002
9.432419e+001	4.029659e+002
9.625266e+001	4.042570e+002
9.818112e+001	4.042130e+002
1.001096e+002	4.022119e+002
1.020381e+002	3.922069e+002
1.039665e+002	3.675186e+002
1.058950e+002	3.402880e+002
1.078235e+002	3.232193e+002
1.097519e+002	3.256686e+002
1.116804e+002	3.394869e+002
1.136089e+002	3.325145e+002
1.155373e+002	3.286045e+002
1.174658e+002	3.323773e+002
1.193943e+002	3.068227e+002
1.213227e+002	3.222198e+002
1.232512e+002	3.069266e+002
1.251797e+002	2.876816e+002
1.271081e+002	2.874341e+002
1.290366e+002	2.399289e+002
1.309651e+002	2.487448e+002
1.328935e+002	2.557574e+002
1.348220e+002	2.525884e+002
1.367505e+002	2.532540e+002
1.386789e+002	2.504036e+002
1.406074e+002	2.497312e+002
1.425359e+002	2.553016e+002
1.444643e+002	2.603925e+002
1.463928e+002	2.535438e+002
1.483213e+002	2.444537e+002
1.502497e+002	2.770283e+002
1.521782e+002	3.036627e+002
1.541067e+002	3.080008e+002
1.560351e+002	3.165252e+002
1.579636e+002	2.727834e+002
1.598921e+002	2.577206e+002
1.618205e+002	2.566550e+002
1.637490e+002	2.540645e+002
1.656775e+002	2.616527e+002
1.676059e+002	2.607657e+002
1.695344e+002	2.603353e+002
1.714629e+002	2.611644e+002
1.733913e+002	2.649278e+002
1.753198e+002	2.793485e+002
1.772483e+002	2.725398e+002
1.791767e+002	2.571950e+002
1.811052e+002	2.488709e+002
1.830337e+002	2.542353e+002
1.849621e+002	2.536109e+002
1.868906e+002	2.577412e+002
1.888191e+002	2.520094e+002
1.907475e+002	2.462134e+002
1.926760e+002	2.526911e+002
1.946045e+002	2.525253e+002
1.965329e+002	2.323809e+002
1.984614e+002	2.404752e+002
2.003899e+002	2.576476e+002
2.023183e+002	2.429877e+002
2.042468e+002	2.323558e+002
2.061753e+002	2.420878e+002
2.081037e+002	2.527467e+002
2.100322e+002	2.532124e+002
2.119607e+002	2.445543e+002
2.138891e+002	2.499501e+002
2.158176e+002	2.636056e+002
2.177461e+002	2.600341e+002
2.196745e+002	2.425204e+002
2.216030e+002	2.344493e+002
2.235315e+002	2.472276e+002
2.254599e+002	2.501520e+002
2.273884e+002	2.583068e+002
2.293169e+002	2.802665e+002
2.312453e+002	3.070226e+002
2.331738e+002	2.723452e+002
2.351023e+002	2.716016e+002
2.370307e+002	2.492828e+002
2.389592e+002	2.154348e+002
2.408877e+002	2.227176e+002
2.428161e+002	2.097073e+002
2.447446e+002	2.117617e+002
2.466731e+002	2.299486e+002
2.486015e+002	2.532239e+002
2.505300e+002	2.648659e+002
2.524585e+002	2.552443e+002
2.543869e+002	2.523836e+002
2.563154e+002	2.519753e+002
2.582439e+002	2.477321e+002
2.601723e+002	2.382271e+002
2.621008e+002	2.419695e+002
2.640293e+002	2.709101e+002
2.659577e+002	2.943448e+002
2.678862e+002	2.865329e+002
2.698147e+002	2.494327e+002
2.717431e+002	2.774214e+002
2.736716e+002	2.706915e+002
2.756001e+002	2.786017e+002
2.775285e+002	2.828060e+002
2.794570e+002	2.481427e+002
2.813855e+002	2.414644e+002
2.833139e+002	2.411560e+002
2.852424e+002	2.400906e+002
2.871709e+002	2.464363e+002
2.890993e+002	2.704793e+002
2.910278e+002	3.068210e+002
2.929563e+002	3.183643e+002
2.948847e+002	3.070222e+002
2.968132e+002	2.913080e+002
2.987417e+002	2.841259e+002
3.006701e+002	2.700799e+002
3.025986e+002	2.899486e+002
3.045271e+002	3.024452e+002
3.064555e+002	3.073548e+002
3.083840e+002	3.156854e+002
3.103125e+002	3.319013e+002
3.122409e+002	3.105848e+002
3.141694e+002	3.101503e+002
3.160979e+002	3.131826e+002
3.180263e+002	3.131664e+002
3.199548e+002	3.370082e+002
3.218833e+002	3.517475e+002
3.238117e+002	3.529382e+002
3.257402e+002	3.480568e+002
3.276687e+002	3.432460e+002
3.295971e+002	3.396561e+002
3.315256e+002	3.311144e+002
3.334541e+002	3.305477e+002
3.353825e+002	3.213776e+002
3.373110e+002	3.156076e+002
3.392395e+002	3.332350e+002
3.411679e+002	3.402940e+002
3.430964e+002	3.362967e+002
3.450249e+002	3.348146e+002
3.469533e+002	3.327441e+002
3.488818e+002	3.280415e+002
3.508103e+002	3.413868e+002
3.527387e+002	3.536469e+002
3.546672e+002	3.541915e+002
3.565957e+002	3.557285e+002
3.585241e+002	3.613291e+002
3.604526e+002	3.503283e+002
3.623811e+002	3.444424e+002
3.643095e+002	3.546950e+002
3.662380e+002	3.672950e+002
3.681665e+002	3.726965e+002
3.700949e+002	3.737945e+002
3.720234e+002	3.926671e+002
3.739519e+002	3.934308e+002
3.758803e+002	3.820736e+002
3.778088e+002	3.652534e+002
3.797373e+002	3.489331e+002
3.816657e+002	3.420811e+002
3.835942e+002	3.210858e+002
3.855227e+002	2.961578e+002
3.874511e+002	3.008399e+002
3.893796e+002	3.404172e+002
3.913081e+002	3.612549e+002
3.932365e+002	3.517191e+002
3.951650e+002	3.469172e+002
3.970935e+002	3.516668e+002
3.990219e+002	3.590687e+002
4.009504e+002	3.589647e+002
4.028789e+002	3.547125e+002
4.048073e+002	3.560188e+002
4.067358e+002	3.467513e+002
4.086643e+002	3.583148e+002
4.105927e+002	4.106989e+002
4.125212e+002	4.286978e+002
4.144497e+002	4.069766e+002
4.163781e+002	3.961314e+002
4.183066e+002	4.038115e+002
4.202351e+002	4.072400e+002
4.221635e+002	3.741205e+002
4.240920e+002	3.788341e+002
4.260205e+002	3.805755e+002
4.279489e+002	3.881095e+002
4.298774e+002	3.946172e+002
4.318059e+002	3.884976e+002
4.337343e+002	3.877979e+002
4.356628e+002	3.928004e+002
4.375913e+002	3.858779e+002
4.395197e+002	3.921434e+002
4.414482e+002	4.116946e+002
4.433767e+002	3.941583e+002
4.453051e+002	3.713462e+002
4.472336e+002	3.712617e+002
4.491621e+002	3.652494e+002
4.510905e+002	3.566389e+002
4.530190e+002	3.696726e+002
4.549475e+002	4.008633e+002
4.568759e+002	3.866339e+002
4.588044e+002	3.770778e+002
4.607329e+002	3.871196e+002
4.626613e+002	4.024570e+002
4.645898e+002	3.930989e+002
4.665183e+002	3.866054e+002
4.684467e+002	4.092008e+002
4.703752e+002	4.234178e+002
4.723037e+002	4.110486e+002
4.742321e+002	3.856441e+002
4.761606e+002	3.936102e+002
4.780891e+002	4.222605e+002
4.800175e+002	4.170040e+002
4.819460e+002	4.014163e+002
4.838745e+002	4.005860e+002
4.858029e+002	4.102255e+002
4.877314e+002	4.003766e+002
4.896599e+002	3.914447e+002
4.915883e+002	4.122035e+002
4.935168e+002	4.299637e+002
4.954453e+002	4.074285e+002
4.973737e+002	3.637562e+002
4.993022e+002	3.693671e+002
5.012307e+002	3.621711e+002
5.031591e+002	3.471009e+002
5.050876e+002	3.449563e+002
5.070161e+002	3.636318e+002
5.089445e+002	3.573606e+002
5.108730e+002	3.520202e+002
5.128015e+002	3.684391e+002
5.147299e+002	3.850073e+002
5.166584e+002	3.919156e+002
5.185869e+002	4.068403e+002
5.205153e+002	4.194142e+002
5.224438e+002	4.207668e+002
5.243723e+002	4.245250e+002
5.263007e+002	4.352963e+002
5.282292e+002	4.426898e+002
5.301577e+002	4.242280e+002
5.320861e+002	4.133189e+002
5.340146e+002	4.097102e+002
5.359431e+002	3.912070e+002
5.378715e+002	3.750332e+002
5.398000e+002	3.895288e+002
5.417285e+002	4.144676e+002
5.436569e+002	4.038219e+002
5.455854e+002	4.067252e+002
5.475139e+002	4.325184e+002
5.494423e+002	4.450769e+002
5.513708e+002	4.054113e+002
5.532993e+002	3.811603e+002
5.552277e+002	3.751229e+002
5.571562e+002	3.574743e+002
5.590847e+002	3.768672e+002
5.610131e+002	4.148659e+002
5.629416e+002	3.822076e+002
5.648701e+002	3.654737e+002
5.667985e+002	3.414843e+002
5.687270e+002	3.303666e+002
5.706555e+002	3.424291e+002
5.725839e+002	3.629236e+002
5.745124e+002	3.582273e+002
5.764409e+002	3.505635e+002
5.783693e+002	3.591214e+002
5.802978e+002	3.746772e+002
5.822263e+002	3.840822e+002
5.841547e+002	3.775777e+002
5.860832e+002	3.558846e+002
5.880117e+002	3.504886e+002
5.899401e+002	3.531154e+002
5.918686e+002	3.622702e+002
5.937971e+002	3.774836e+002
5.957255e+002	3.852040e+002
5.976540e+002	3.586862e+002
5.995825e+002	3.772519e+002
6.015109e+002	3.749780e+002
6.034394e+002	3.727706e+002
6.053679e+002	3.853472e+002
6.072963e+002	4.041840e+002
6.092248e+002	3.993815e+002
6.111533e+002	3.906258e+002
6.130817e+002	3.952911e+002
6.150102e+002	3.803356e+002
6.169387e+002	3.477967e+002
6.188671e+002	3.240895e+002
6.207956e+002	3.289901e+002
6.227241e+002	3.164654e+002
6.246525e+002	3.239778e+002
6.265810e+002	3.204248e+002
6.285095e+002	3.374380e+002
6.304379e+002	3.791429e+002
6.323664e+002	3.518212e+002
6.342949e+002	3.526023e+002
6.362233e+002	3.527076e+002
6.381518e+002	3.228821e+002
6.400803e+002	2.938853e+002
6.420087e+002	3.004382e+002
6.439372e+002	3.275782e+002
6.458657e+002	3.344269e+002
6.477941e+002	3.060822e+002
6.497226e+002	3.005565e+002
6.516511e+002	3.199645e+002
6.535795e+002	3.406010e+002
6.555080e+002	3.470078e+002
6.574365e+002	3.398229e+002
6.593649e+002	3.193835e+002
6.612934e+002	3.232863e+002
6.632219e+002	3.286544e+002
6.651503e+002	3.182599e+002
6.670788e+002	3.088871e+002
6.690073e+002	3.064210e+002
6.709357e+002	3.328255e+002
6.728642e+002	3.444062e+002
6.747927e+002	3.275040e+002
6.767211e+002	3.082978e+002
6.786496e+002	3.247140e+002
6.805781e+002	3.605972e+002
6.825065e+002	3.626452e+002
6.844350e+002	3.448217e+002
6.863635e+002	3.237187e+002
6.882919e+002	3.035861e+002
6.902204e+002	2.821988e+002
6.921489e+002	2.672131e+002
6.940773e+002	2.927493e+002
6.960058e+002	2.672097e+002
6.979343e+002	2.599330e+002
6.998627e+002	2.853325e+002
7.017912e+002	3.101565e+002
7.037197e+002	3.041931e+002
7.056481e+002	2.992798e+002
7.075766e+002	2.841803e+002
7.095051e+002	2.625943e+002
7.114335e+002	2.539894e+002
7.133620e+002	2.566152e+002
7.152905e+002	2.471198e+002
7.172189e+002	2.368800e+002
7.191474e+002	2.585742e+002
7.210759e+002	2.712071e+002
7.230043e+002	2.887068e+002
7.249328e+002	3.156906e+002
7.268613e+002	3.323997e+002
7.287897e+002	3.120495e+002
7.307182e+002	3.230338e+002
7.326467e+002	3.253210e+002
7.345751e+002	3.269099e+002
7.365036e+002	3.169583e+002
7.384321e+002	2.984947e+002
7.403605e+002	3.027617e+002
7.422890e+002	3.213416e+002
7.442175e+002	3.206578e+002
7.461459e+002	2.903144e+002
7.480744e+002	2.690905e+002
7.500029e+002	2.815927e+002
7.519313e+002	3.074950e+002
7.538598e+002	2.889367e+002
7.557883e+002	3.199913e+002
7.577167e+002	2.945857e+002
7.596452e+002	2.638255e+002
7.615737e+002	2.395908e+002
7.635021e+002	2.205854e+002
7.654306e+002	2.266974e+002
7.673591e+002	2.552284e+002
7.692875e+002	2.596063e+002
7.712160e+002	2.539723e+002
7.731445e+002	2.496740e+002
7.750729e+002	2.559689e+002
7.770014e+002	2.722024e+002
7.789299e+002	2.786449e+002
7.808583e+002	2.528313e+002
7.827868e+002	2.318376e+002
7.847153e+002	2.461356e+002
7.866437e+002	2.641902e+002
7.885722e+002	2.565601e+002
7.905007e+002	2.390179e+002
7.924291e+002	2.571321e+002
7.943576e+002	2.199381e+002
7.962861e+002	2.141563e+002
7.982145e+002	2.126277e+002
8.001430e+002	2.345473e+002
8.020715e+002	2.780836e+002
8.039999e+002	2.681811e+002
8.059284e+002	2.934475e+002
8.078569e+002	2.878469e+002
8.097853e+002	2.645035e+002
8.117138e+002	2.402605e+002
8.136423e+002	2.204362e+002
8.155707e+002	2.052030e+002
8.174992e+002	2.053281e+002
8.194277e+002	2.338343e+002
8.213561e+002	2.683164e+002
8.232846e+002	2.670493e+002
8.252131e+002	2.456999e+002
8.271415e+002	2.319009e+002
8.290700e+002	2.410257e+002
8.309985e+002	2.791218e+002
8.329269e+002	2.405180e+002
8.348554e+002	2.175028e+002
8.367839e+002	1.840739e+002
8.387123e+002	1.842656e+002
8.406408e+002	2.169524e+002
8.425693e+002	2.183155e+002
8.444977e+002	2.249990e+002
8.464262e+002	2.317293e+002
8.483547e+002	2.293653e+002
8.502831e+002	2.264259e+002
8.522116e+002	2.262627e+002
8.541401e+002	2.320298e+002
8.560685e+002	2.349694e+002
8.579970e+002	1.741199e+002
8.599255e+002	2.006671e+002
8.618539e+002	2.070433e+002
8.637824e+002	2.378925e+002
8.657109e+002	2.730771e+002
8.676393e+002	2.834414e+002
8.695678e+002	2.809961e+002
8.714963e+002	2.486413e+002
8.734247e+002	2.660214e+002
8.753532e+002	2.719059e+002
8.772817e+002	2.525461e+002
8.792101e+002	2.325751e+002
8.811386e+002	2.356620e+002
8.830671e+002	2.540375e+002
8.849955e+002	2.528942e+002
8.869240e+002	2.563788e+002
8.888525e+002	2.443103e+002
8.907809e+002	2.233446e+002
8.927094e+002	2.220485e+002
8.946379e+002	2.293137e+002
8.965663e+002	2.097016e+002
8.984948e+002	2.180425e+002
9.004233e+002	2.015941e+002
9.023517e+002	1.905856e+002
9.042802e+002	1.699427e+002
9.062087e+002	1.660798e+002
9.081371e+002	1.804195e+002
9.100656e+002	1.919121e+002
9.119941e+002	2.305163e+002
9.139225e+002	2.503672e+002
9.158510e+002	2.149258e+002
9.177795e+002	2.095954e+002
9.197079e+002	2.055814e+002
9.216364e+002	1.767065e+002
9.235649e+002	1.547161e+002
9.254933e+002	1.892841e+002
9.274218e+002	2.101853e+002
9.293503e+002	1.921806e+002
9.312787e+002	1.771327e+002
9.332072e+002	1.929775e+002
9.351357e+002	2.021912e+002
9.370641e+002	1.807442e+002
9.389926e+002	1.775370e+002
9.409211e+002	2.002899e+002
9.428495e+002	2.002335e+002
9.447780e+002	2.131178e+002
9.467065e+002	2.436135e+002
9.486349e+002	2.766522e+002
9.505634e+002	3.069556e+002
9.524919e+002	3.378980e+002
9.544203e+002	3.483098e+002
9.563488e+002	3.580622e+002
9.582773e+002	3.320436e+002
9.602057e+002	3.508191e+002
9.621342e+002	3.916055e+002
9.640627e+002	4.114332e+002
9.659911e+002	3.979499e+002
9.679196e+002	3.724093e+002
9.698481e+002	3.711793e+002
9.717766e+002	3.633937e+002
9.737050e+002	3.207807e+002
9.756335e+002	2.797573e+002
9.775620e+002	2.616278e+002
9.794904e+002	2.674872e+002
9.814189e+002	2.893743e+002
9.833474e+002	3.128928e+002
9.852758e+002	3.050609e+002
9.872043e+002	3.436841e+002
9.891328e+002	3.035383e+002
9.910612e+002	3.002338e+002
9.929897e+002	3.421216e+002
9.949182e+002	3.746013e+002
9.968466e+002	4.337415e+002
9.987751e+002	4.981851e+002
1.000704e+003	5.591437e+002
1.002632e+003	6.622367e+002
1.004560e+003	7.056294e+002
1.006489e+003	6.916118e+002
1.008417e+003	6.501766e+002
1.010346e+003	5.904070e+002
1.012274e+003	5.225386e+002
1.014203e+003	4.626515e+002
1.016131e+003	3.926667e+002
1.018060e+003	3.388486e+002
1.019988e+003	3.449297e+002
1.021917e+003	3.530558e+002
1.023845e+003	3.490440e+002
1.025774e+003	3.560882e+002
1.027702e+003	2.779152e+002
1.029631e+003	2.729533e+002
1.031559e+003	2.877916e+002
1.033488e+003	2.987986e+002
1.035416e+003	2.964254e+002
1.037344e+003	2.827355e+002
1.039273e+003	2.695965e+002
1.041201e+003	2.601189e+002
1.043130e+003	2.281910e+002
1.045058e+003	2.159109e+002
1.046987e+003	2.519237e+002
1.048915e+003	2.486155e+002
1.050844e+003	2.311029e+002
1.052772e+003	2.325352e+002
1.054701e+003	2.603653e+002
1.056629e+003	2.839031e+002
1.058558e+003	2.368549e+002
1.060486e+003	2.317579e+002
1.062415e+003	2.188808e+002
1.064343e+003	2.526812e+002
1.066271e+003	2.628976e+002
1.068200e+003	2.312875e+002
1.070128e+003	2.048380e+002
1.072057e+003	2.160713e+002
1.073985e+003	2.172034e+002
1.075914e+003	1.950650e+002
1.077842e+003	2.225475e+002
1.079771e+003	2.605859e+002
1.081699e+003	2.503851e+002
1.083628e+003	2.252397e+002
1.085556e+003	2.330179e+002
1.087485e+003	2.424766e+002
1.089413e+003	1.755577e+002
1.091342e+003	1.902809e+002
1.093270e+003	1.858948e+002
1.095198e+003	2.121410e+002
1.097127e+003	2.304520e+002
1.099055e+003	2.139469e+002
1.100984e+003	1.982015e+002
1.102912e+003	2.167784e+002
1.104841e+003	2.302323e+002
1.106769e+003	2.272328e+002
1.108698e+003	2.762599e+002
1.110626e+003	3.202793e+002
1.112555e+003	3.174187e+002
1.114483e+003	3.219101e+002
1.116412e+003	3.494136e+002
1.118340e+003	3.748089e+002
1.120269e+003	3.850938e+002
1.122197e+003	3.870388e+002
1.124125e+003	4.418182e+002
1.126054e+003	4.383598e+002
1.127982e+003	4.374106e+002
1.129911e+003	4.559147e+002
1.131839e+003	4.801989e+002
1.133768e+003	5.077446e+002
1.135696e+003	5.405566e+002
1.137625e+003	5.549238e+002
1.139553e+003	5.418585e+002
1.141482e+003	5.614858e+002
1.143410e+003	6.458779e+002
1.145339e+003	7.401888e+002
1.147267e+003	8.530477e+002
1.149196e+003	1.027753e+003
1.151124e+003	1.261488e+003
1.153052e+003	1.514520e+003
1.154981e+003	1.791792e+003
1.156909e+003	1.962641e+003
1.158838e+003	1.925160e+003
1.160766e+003	1.685555e+003
1.162695e+003	1.340470e+003
1.164623e+003	1.037793e+003
1.166552e+003	8.318310e+002
1.168480e+003	6.974081e+002
1.170409e+003	6.184789e+002
1.172337e+003	5.907592e+002
1.174266e+003	5.770765e+002
1.176194e+003	5.896404e+002
1.178123e+003	5.666385e+002
1.180051e+003	5.456954e+002
1.181979e+003	5.973915e+002
1.183908e+003	6.658027e+002
1.185836e+003	6.845842e+002
1.187765e+003	7.061985e+002
1.189693e+003	6.931476e+002
1.191622e+003	6.377476e+002
1.193550e+003	5.801538e+002
1.195479e+003	5.376690e+002
1.197407e+003	5.118282e+002
1.199336e+003	4.788015e+002
1.201264e+003	4.458304e+002
1.203193e+003	4.356661e+002
1.205121e+003	4.403823e+002
1.207050e+003	4.455141e+002
1.208978e+003	4.778468e+002
1.210906e+003	4.412144e+002
1.212835e+003	4.468492e+002
1.214763e+003	4.187325e+002
1.216692e+003	3.990672e+002
1.218620e+003	3.476578e+002
1.220549e+003	2.601353e+002
1.222477e+003	2.499639e+002
1.224406e+003	2.540258e+002
1.226334e+003	2.520176e+002
1.228263e+003	2.777585e+002
1.230191e+003	3.043375e+002
1.232120e+003	3.053049e+002
1.234048e+003	2.918641e+002
1.235977e+003	2.892232e+002
1.237905e+003	2.901053e+002
1.239833e+003	2.571632e+002
1.241762e+003	2.011204e+002
1.243690e+003	2.545426e+002
1.245619e+003	2.322725e+002
1.247547e+003	2.332509e+002
1.249476e+003	2.702457e+002
1.251404e+003	2.766743e+002
1.253333e+003	2.794559e+002
1.255261e+003	2.782878e+002
1.257190e+003	2.591790e+002
1.259118e+003	2.639541e+002
1.261047e+003	2.665356e+002
1.262975e+003	2.713126e+002
1.264904e+003	2.979435e+002
1.266832e+003	3.228926e+002
1.268760e+003	3.270506e+002
1.270689e+003	3.273112e+002
1.272617e+003	3.355787e+002
1.274546e+003	3.511411e+002
1.276474e+003	3.411511e+002
1.278403e+003	2.758202e+002
1.280331e+003	2.974522e+002
1.282260e+003	3.319473e+002
1.284188e+003	3.149925e+002
1.286117e+003	2.930054e+002
1.288045e+003	2.775255e+002
1.289974e+003	2.868394e+002
1.291902e+003	3.182514e+002
1.293831e+003	3.525855e+002
1.295759e+003	3.588800e+002
1.297688e+003	3.060014e+002
1.299616e+003	2.553232e+002
1.301544e+003	2.770619e+002
1.303473e+003	2.852346e+002
1.305401e+003	2.394279e+002
1.307330e+003	2.890775e+002
1.309258e+003	3.136912e+002
1.311187e+003	3.042699e+002
1.313115e+003	3.014010e+002
1.315044e+003	2.762092e+002
1.316972e+003	2.658266e+002
1.318901e+003	2.627855e+002
1.320829e+003	2.897542e+002
1.322758e+003	3.243828e+002
1.324686e+003	3.221204e+002
1.326615e+003	2.743353e+002
1.328543e+003	2.408580e+002
1.330471e+003	2.339116e+002
1.332400e+003	2.311081e+002
1.334328e+003	2.252570e+002
1.336257e+003	2.234996e+002
1.338185e+003	2.305369e+002
1.340114e+003	2.416512e+002
1.342042e+003	2.424315e+002
1.343971e+003	2.725713e+002
1.345899e+003	2.739000e+002
1.347828e+003	2.717620e+002
1.349756e+003	2.801106e+002
1.351685e+003	2.824126e+002
1.353613e+003	2.699071e+002
1.355542e+003	2.646551e+002
1.357470e+003	2.853261e+002
1.359398e+003	2.862009e+002
1.361327e+003	2.845846e+002
1.363255e+003	2.639272e+002
1.365184e+003	2.213226e+002
1.367112e+003	2.045515e+002
1.369041e+003	2.130437e+002
1.370969e+003	2.453662e+002
1.372898e+003	2.352831e+002
1.374826e+003	2.086826e+002
1.376755e+003	2.856618e+002
1.378683e+003	2.796370e+002
1.380612e+003	3.192233e+002
1.382540e+003	3.241266e+002
1.384469e+003	3.225292e+002
1.386397e+003	3.202451e+002
1.388325e+003	2.972654e+002
1.390254e+003	2.861159e+002
1.392182e+003	3.179007e+002
1.394111e+003	3.364210e+002
1.396039e+003	3.079769e+002
1.397968e+003	3.035974e+002
1.399896e+003	3.063716e+002
1.401825e+003	3.281557e+002
1.403753e+003	2.674199e+002
1.405682e+003	2.600221e+002
1.407610e+003	2.683542e+002
1.409539e+003	2.567334e+002
1.411467e+003	2.753034e+002
1.413396e+003	2.879529e+002
1.415324e+003	2.683113e+002
1.417252e+003	2.641010e+002
1.419181e+003	2.943279e+002
1.421109e+003	2.984061e+002
1.423038e+003	2.783871e+002
1.424966e+003	2.527977e+002
1.426895e+003	3.340243e+002
1.428823e+003	3.392031e+002
1.430752e+003	3.319009e+002
1.432680e+003	3.327625e+002
1.434609e+003	3.305077e+002
1.436537e+003	3.313676e+002
1.438466e+003	3.510250e+002
1.440394e+003	3.826460e+002
1.442323e+003	3.969410e+002
1.444251e+003	3.787027e+002
1.446179e+003	3.632789e+002
1.448108e+003	3.769556e+002
1.450036e+003	3.772762e+002
1.451965e+003	3.964349e+002
1.453893e+003	4.118421e+002
1.455822e+003	3.692565e+002
1.457750e+003	3.511054e+002
1.459679e+003	3.763826e+002
1.461607e+003	4.135354e+002
1.463536e+003	4.399024e+002
1.465464e+003	4.098971e+002
1.467393e+003	4.229344e+002
1.469321e+003	3.714169e+002
1.471250e+003	3.732614e+002
1.473178e+003	3.588994e+002
1.475106e+003	3.667434e+002
1.477035e+003	4.084976e+002
1.478963e+003	4.145296e+002
1.480892e+003	4.239274e+002
1.482820e+003	4.604398e+002
1.484749e+003	4.756348e+002
1.486677e+003	4.775737e+002
1.488606e+003	5.201290e+002
1.490534e+003	5.139028e+002
1.492463e+003	5.416237e+002
1.494391e+003	5.429686e+002
1.496320e+003	5.742438e+002
1.498248e+003	5.879204e+002
1.500177e+003	6.363557e+002
1.502105e+003	6.963514e+002
1.504033e+003	7.577689e+002
1.505962e+003	8.384165e+002
1.507890e+003	9.540522e+002
1.509819e+003	1.106539e+003
1.511747e+003	1.287790e+003
1.513676e+003	1.488193e+003
1.515604e+003	1.712566e+003
1.517533e+003	1.926238e+003
1.519461e+003	2.134979e+003
1.521390e+003	2.314964e+003
1.523318e+003	2.416332e+003
1.525247e+003	2.379180e+003
1.527175e+003	2.223061e+003
1.529104e+003	1.939432e+003
1.531032e+003	1.610440e+003
1.532960e+003	1.310116e+003
1.534889e+003	1.052625e+003
1.536817e+003	8.456874e+002
1.538746e+003	6.910249e+002
1.540674e+003	6.051700e+002
1.542603e+003	5.685134e+002
1.544531e+003	5.205583e+002
1.546460e+003	5.038563e+002
1.548388e+003	5.057068e+002
1.550317e+003	5.275762e+002
1.552245e+003	4.957872e+002
1.554174e+003	4.495508e+002
1.556102e+003	4.320566e+002
1.558031e+003	4.267962e+002
1.559959e+003	4.272968e+002
1.561887e+003	4.433855e+002
1.563816e+003	4.478592e+002
1.565744e+003	4.300473e+002
1.567673e+003	4.297769e+002
1.569601e+003	4.342593e+002
1.571530e+003	4.560347e+002
1.573458e+003	4.271850e+002
1.575387e+003	4.765888e+002
1.577315e+003	4.644806e+002
1.579244e+003	4.291570e+002
1.581172e+003	4.071158e+002
1.583101e+003	4.549551e+002
1.585029e+003	4.958376e+002
1.586958e+003	4.876479e+002
1.588886e+003	4.824983e+002
1.590814e+003	4.776104e+002
1.592743e+003	4.995035e+002
1.594671e+003	5.336445e+002
1.596600e+003	5.392240e+002
1.598528e+003	5.341555e+002
1.600457e+003	5.798898e+002
1.602385e+003	6.191641e+002
1.604314e+003	6.583869e+002
1.606242e+003	6.099191e+002
1.608171e+003	6.133034e+002
1.610099e+003	5.921138e+002
1.612028e+003	5.758835e+002
1.613956e+003	5.582841e+002
1.615885e+003	5.018171e+002
1.617813e+003	4.577807e+002
1.619741e+003	4.222002e+002
1.621670e+003	4.041804e+002
1.623598e+003	4.361956e+002
1.625527e+003	4.600845e+002
1.627455e+003	4.340923e+002
1.629384e+003	4.421900e+002
1.631312e+003	4.061598e+002
1.633241e+003	4.017949e+002
1.635169e+003	4.165583e+002
1.637098e+003	3.975732e+002
1.639026e+003	3.688839e+002
1.640955e+003	3.515712e+002
1.642883e+003	3.487882e+002
1.644812e+003	3.499215e+002
1.646740e+003	3.425768e+002
1.648668e+003	3.381071e+002
1.650597e+003	3.439362e+002
1.652525e+003	3.402578e+002
1.654454e+003	3.449063e+002
1.656382e+003	3.683104e+002
1.658311e+003	3.668053e+002
1.660239e+003	3.331874e+002
1.662168e+003	3.426397e+002
1.664096e+003	3.744018e+002
1.666025e+003	3.630307e+002
1.667953e+003	3.600246e+002
1.669882e+003	3.082312e+002
1.671810e+003	3.062029e+002
1.673739e+003	3.252158e+002
1.675667e+003	3.150264e+002
1.677595e+003	3.280909e+002
1.679524e+003	3.246075e+002
1.681452e+003	2.759023e+002
1.683381e+003	2.825238e+002
1.685309e+003	3.476536e+002
1.687238e+003	3.672474e+002
1.689166e+003	3.729426e+002
1.691095e+003	3.476288e+002
1.693023e+003	3.396306e+002
1.694952e+003	3.236633e+002
1.696880e+003	3.042509e+002
1.698809e+003	3.242165e+002
1.700737e+003	3.353857e+002
1.702666e+003	3.345723e+002
1.704594e+003	3.098343e+002
1.706522e+003	2.824570e+002
1.708451e+003	2.559263e+002
1.710379e+003	2.232564e+002
1.712308e+003	2.342799e+002
1.714236e+003	2.882237e+002
1.716165e+003	3.055246e+002
1.718093e+003	3.245611e+002
1.720022e+003	3.248952e+002
1.721950e+003	2.760524e+002
1.723879e+003	2.887008e+002
1.725807e+003	2.859603e+002
1.727736e+003	3.416106e+002
1.729664e+003	3.049866e+002
1.731593e+003	2.886646e+002
1.733521e+003	2.962930e+002
1.735449e+003	2.958759e+002
1.737378e+003	2.725491e+002
1.739306e+003	2.448094e+002
1.741235e+003	2.459598e+002
1.743163e+003	2.595697e+002
1.745092e+003	3.050358e+002
1.747020e+003	3.676694e+002
1.748949e+003	3.556269e+002
1.750877e+003	3.203787e+002
1.752806e+003	2.782948e+002
1.754734e+003	2.872767e+002
1.756663e+003	2.999875e+002
1.758591e+003	2.915887e+002
1.760520e+003	2.903616e+002
1.762448e+003	2.568876e+002
1.764376e+003	2.705641e+002
1.766305e+003	2.932737e+002
1.768233e+003	2.698738e+002
1.770162e+003	2.423800e+002
1.772090e+003	2.748537e+002
1.774019e+003	2.958825e+002
1.775947e+003	2.911826e+002
1.777876e+003	2.977323e+002
1.779804e+003	3.164214e+002
1.781733e+003	2.994695e+002
1.783661e+003	2.716996e+002
1.785590e+003	2.857693e+002
1.787518e+003	2.948590e+002
1.789447e+003	2.769427e+002
1.791375e+003	2.476821e+002
1.793303e+003	2.355258e+002
1.795232e+003	2.196915e+002
1.797160e+003	2.246362e+002
1.799089e+003	2.644396e+002
1.801017e+003	2.526627e+002
1.802946e+003	2.847771e+002
1.804874e+003	3.120952e+002
1.806803e+003	2.476499e+002
1.808731e+003	2.583416e+002
1.810660e+003	2.156863e+002
1.812588e+003	2.010659e+002
1.814517e+003	2.363441e+002
1.816445e+003	2.361775e+002
1.818374e+003	2.141726e+002
1.820302e+003	2.156306e+002
1.822230e+003	2.250779e+002
1.824159e+003	2.255510e+002
1.826087e+003	2.432037e+002
1.828016e+003	2.780210e+002
1.829944e+003	2.752973e+002
1.831873e+003	2.538267e+002
1.833801e+003	2.684686e+002
1.835730e+003	2.166800e+002
1.837658e+003	2.478390e+002
1.839587e+003	2.580351e+002
1.841515e+003	2.739032e+002
1.843444e+003	2.405608e+002
1.845372e+003	2.497016e+002
1.847301e+003	2.857876e+002
1.849229e+003	2.644714e+002
1.851157e+003	2.403299e+002
1.853086e+003	2.686407e+002
1.855014e+003	2.698737e+002
1.856943e+003	2.378122e+002
1.858871e+003	2.031629e+002
1.860800e+003	1.849441e+002
1.862728e+003	2.213048e+002
1.864657e+003	2.754327e+002
1.866585e+003	2.993289e+002
1.868514e+003	2.936045e+002
1.870442e+003	2.617983e+002
1.872371e+003	2.226411e+002
1.874299e+003	2.241680e+002
1.876228e+003	2.537187e+002
1.878156e+003	2.479417e+002
1.880084e+003	2.298311e+002
1.882013e+003	2.396300e+002
1.883941e+003	2.361662e+002
1.885870e+003	2.388593e+002
1.887798e+003	2.108024e+002
1.889727e+003	2.493637e+002
1.891655e+003	2.034492e+002
1.893584e+003	1.900890e+002
1.895512e+003	2.177820e+002
1.897441e+003	2.663549e+002
1.899369e+003	2.776978e+002
1.901298e+003	2.794778e+002
1.903226e+003	2.487599e+002
1.905155e+003	2.241182e+002
1.907083e+003	2.211865e+002
1.909011e+003	2.119094e+002
1.910940e+003	2.418257e+002
1.912868e+003	2.492170e+002
1.914797e+003	2.181314e+002
1.916725e+003	2.129281e+002
1.918654e+003	2.162001e+002
1.920582e+003	2.072047e+002
1.922511e+003	2.156436e+002
1.924439e+003	2.221556e+002
1.926368e+003	2.241770e+002
1.928296e+003	2.149212e+002
1.930225e+003	1.899398e+002
1.932153e+003	2.026748e+002
1.934082e+003	2.021594e+002
1.936010e+003	1.549502e+002
1.937938e+003	1.494479e+002
1.939867e+003	2.057179e+002
1.941795e+003	2.444573e+002
1.943724e+003	2.848034e+002
1.945652e+003	2.626927e+002
1.947581e+003	2.399335e+002
1.949509e+003	2.965761e+002
1.951438e+003	2.041578e+002
1.953366e+003	2.382814e+002
1.955295e+003	2.506814e+002
1.957223e+003	2.611560e+002
1.959152e+003	2.699490e+002
1.961080e+003	2.191265e+002
1.963009e+003	1.981996e+002
1.964937e+003	2.272796e+002
1.966865e+003	2.483349e+002
1.968794e+003	2.862815e+002
1.970722e+003	3.084742e+002
1.972651e+003	2.373974e+002
1.974579e+003	2.110439e+002
1.976508e+003	1.567365e+002
1.978436e+003	1.825451e+002
1.980365e+003	2.280062e+002
1.982293e+003	2.523876e+002
1.984222e+003	2.635037e+002
1.986150e+003	2.393847e+002
1.988079e+003	2.068368e+002
1.990007e+003	2.150521e+002
1.991936e+003	2.498273e+002
1.993864e+003	2.814190e+002
1.995792e+003	2.924509e+002
1.997721e+003	2.635733e+002
1.999649e+003	2.401938e+002
2.001578e+003	2.516965e+002
2.003506e+003	2.513769e+002
2.005435e+003	2.443915e+002
2.007363e+003	2.403860e+002
2.009292e+003	2.573664e+002
2.011220e+003	2.626568e+002
2.013149e+003	2.594879e+002
2.015077e+003	2.459434e+002
2.017006e+003	2.366546e+002
2.018934e+003	2.292430e+002
2.020863e+003	2.285323e+002
2.022791e+003	2.034500e+002
2.024719e+003	1.447103e+002
2.026648e+003	2.074796e+002
2.028576e+003	2.216679e+002
2.030505e+003	2.372442e+002
2.032433e+003	2.494176e+002
2.034362e+003	2.453984e+002
2.036290e+003	2.640164e+002
2.038219e+003	2.882830e+002
2.040147e+003	2.593978e+002
2.042076e+003	2.162726e+002
2.044004e+003	2.295477e+002
2.045933e+003	3.126993e+002
2.047861e+003	3.183850e+002
2.049790e+003	2.546111e+002
2.051718e+003	2.643476e+002
2.053646e+003	2.869154e+002
2.055575e+003	2.459822e+002
2.057503e+003	2.575161e+002
2.059432e+003	3.044809e+002
2.061360e+003	3.033201e+002
2.063289e+003	2.388752e+002
2.065217e+003	2.225004e+002
2.067146e+003	2.212301e+002
2.069074e+003	2.236564e+002
2.071003e+003	2.644245e+002
2.072931e+003	2.844721e+002
2.074860e+003	2.541875e+002
2.076788e+003	2.516915e+002
2.078717e+003	2.463138e+002
2.080645e+003	2.065425e+002
2.082573e+003	2.591444e+002
2.084502e+003	2.931629e+002
2.086430e+003	2.595001e+002
2.088359e+003	2.615423e+002
2.090287e+003	2.772163e+002
2.092216e+003	2.720063e+002
2.094144e+003	2.741448e+002
2.096073e+003	2.741994e+002
2.098001e+003	2.638972e+002
2.099930e+003	2.595731e+002
2.101858e+003	2.486431e+002
2.103787e+003	2.736474e+002
2.105715e+003	3.038652e+002
2.107644e+003	2.983916e+002
2.109572e+003	2.900767e+002
2.111500e+003	2.582647e+002
2.113429e+003	2.517363e+002
2.115357e+003	2.633785e+002
2.117286e+003	2.415524e+002
2.119214e+003	2.439747e+002
2.121143e+003	2.679774e+002
2.123071e+003	2.620697e+002
2.125000e+003	2.716927e+002
2.126928e+003	2.798464e+002
2.128857e+003	2.552710e+002
2.130785e+003	2.550729e+002
2.132714e+003	2.741385e+002
2.134642e+003	2.719425e+002
2.136571e+003	2.576992e+002
2.138499e+003	2.653856e+002
2.140427e+003	2.237439e+002
2.142356e+003	2.628788e+002
2.144284e+003	2.796032e+002
2.146213e+003	2.845809e+002
2.148141e+003	2.946384e+002
2.150070e+003	2.992368e+002
2.151998e+003	3.241285e+002
2.153927e+003	3.200254e+002
2.155855e+003	3.120279e+002
2.157784e+003	3.187078e+002
2.159712e+003	2.937596e+002
2.161641e+003	3.307255e+002
2.163569e+003	3.400007e+002
2.165498e+003	3.576959e+002
2.167426e+003	3.288669e+002
2.169354e+003	3.471952e+002
2.171283e+003	3.448206e+002
2.173211e+003	3.236392e+002
2.175140e+003	3.158143e+002
2.177068e+003	3.448734e+002
2.178997e+003	3.559474e+002
2.180925e+003	3.403323e+002
2.182854e+003	3.556790e+002
2.184782e+003	3.280371e+002
2.186711e+003	3.356513e+002
2.188639e+003	3.481314e+002
2.190568e+003	2.741333e+002
2.192496e+003	2.697658e+002
2.194425e+003	3.091498e+002
2.196353e+003	3.485893e+002
2.198281e+003	3.820684e+002
2.200210e+003	3.754322e+002
2.202138e+003	3.509054e+002
2.204067e+003	3.054370e+002
2.205995e+003	2.959390e+002
2.207924e+003	3.233151e+002
2.209852e+003	3.060298e+002
2.211781e+003	3.228991e+002
2.213709e+003	3.104363e+002
2.215638e+003	2.886823e+002
2.217566e+003	2.529828e+002
2.219495e+003	2.977001e+002
2.221423e+003	3.234851e+002
2.223352e+003	2.737061e+002
2.225280e+003	2.467170e+002
2.227208e+003	2.839221e+002
2.229137e+003	3.121817e+002
2.231065e+003	2.949406e+002
2.232994e+003	3.047876e+002
2.234922e+003	3.294831e+002
2.236851e+003	3.096663e+002
2.238779e+003	3.525366e+002
2.240708e+003	3.543306e+002
2.242636e+003	3.746099e+002
2.244565e+003	3.446367e+002
2.246493e+003	3.499533e+002
2.248422e+003	3.286527e+002
2.250350e+003	3.033853e+002
2.252279e+003	3.313200e+002
2.254207e+003	3.420352e+002
2.256135e+003	3.449371e+002
2.258064e+003	3.785275e+002
2.259992e+003	3.670565e+002
2.261921e+003	3.370833e+002
2.263849e+003	3.160318e+002
2.265778e+003	3.321362e+002
2.267706e+003	3.814783e+002
2.269635e+003	3.991286e+002
2.271563e+003	3.505989e+002
2.273492e+003	3.465642e+002
2.275420e+003	3.730801e+002
2.277349e+003	3.645927e+002
2.279277e+003	3.257152e+002
2.281206e+003	3.432015e+002
2.283134e+003	3.864687e+002
2.285063e+003	3.639722e+002
2.286991e+003	3.362057e+002
2.288919e+003	3.710984e+002
2.290848e+003	4.232922e+002
2.292776e+003	4.339088e+002
2.294705e+003	4.063396e+002
2.296633e+003	3.968072e+002
2.298562e+003	3.926703e+002
2.300490e+003	4.017185e+002
2.302419e+003	4.310107e+002
2.304347e+003	4.595720e+002
2.306276e+003	4.588764e+002
2.308204e+003	4.099994e+002
2.310133e+003	4.020653e+002
2.312061e+003	4.088902e+002
2.313990e+003	4.108063e+002
2.315918e+003	4.259935e+002
2.317846e+003	4.101440e+002
2.319775e+003	3.933861e+002
2.321703e+003	3.697278e+002
2.323632e+003	3.865766e+002
2.325560e+003	3.974779e+002
2.327489e+003	4.023569e+002
2.329417e+003	3.985869e+002
2.331346e+003	3.711501e+002
2.333274e+003	3.698129e+002
2.335203e+003	4.115833e+002
2.337131e+003	3.551961e+002
2.339060e+003	3.727870e+002
2.340988e+003	3.762819e+002
2.342917e+003	3.597321e+002
2.344845e+003	3.609185e+002
2.346773e+003	3.981138e+002
2.348702e+003	4.298970e+002
2.350630e+003	4.546805e+002
2.352559e+003	4.077908e+002
2.354487e+003	3.532413e+002
2.356416e+003	3.533051e+002
2.358344e+003	3.593824e+002
2.360273e+003	3.579825e+002
2.362201e+003	4.041769e+002
2.364130e+003	3.854849e+002
2.366058e+003	3.889012e+002
2.367987e+003	4.116115e+002
2.369915e+003	4.400659e+002
2.371844e+003	4.168584e+002
2.373772e+003	3.838973e+002
2.375700e+003	3.690671e+002
2.377629e+003	3.943260e+002
2.379557e+003	3.920737e+002
2.381486e+003	3.913418e+002
2.383414e+003	3.887844e+002
2.385343e+003	3.839111e+002
2.387271e+003	3.960675e+002
2.389200e+003	4.002075e+002
2.391128e+003	4.022341e+002
2.393057e+003	4.006568e+002
2.394985e+003	3.772911e+002
2.396914e+003	3.509589e+002
2.398842e+003	3.695064e+002
2.400771e+003	3.743081e+002
2.402699e+003	3.917406e+002
2.404627e+003	3.773717e+002
2.406556e+003	3.693467e+002
2.408484e+003	3.823098e+002
2.410413e+003	3.176399e+002
2.412341e+003	3.211019e+002
2.414270e+003	3.590288e+002
2.416198e+003	3.930068e+002
2.418127e+003	3.969561e+002
2.420055e+003	3.823282e+002
2.421984e+003	3.561578e+002
2.423912e+003	3.783419e+002
2.425841e+003	3.426454e+002
2.427769e+003	3.635268e+002
2.429698e+003	3.851192e+002
2.431626e+003	3.459875e+002
2.433554e+003	3.294228e+002
2.435483e+003	3.395486e+002
2.437411e+003	3.996677e+002
2.439340e+003	4.159378e+002
2.441268e+003	3.840558e+002
2.443197e+003	3.694391e+002
2.445125e+003	3.691461e+002
2.447054e+003	3.316720e+002
2.448982e+003	3.283641e+002
2.450911e+003	3.532052e+002
2.452839e+003	3.553238e+002
2.454768e+003	3.693105e+002
2.456696e+003	4.301258e+002
2.458625e+003	4.376131e+002
2.460553e+003	4.022747e+002
2.462481e+003	4.090197e+002
2.464410e+003	3.953221e+002
2.466338e+003	4.172584e+002
2.468267e+003	4.144633e+002
2.470195e+003	4.041590e+002
2.472124e+003	3.982968e+002
2.474052e+003	4.297448e+002
2.475981e+003	4.343781e+002
2.477909e+003	4.164881e+002
2.479838e+003	4.004540e+002
2.481766e+003	3.738354e+002
2.483695e+003	3.879085e+002
2.485623e+003	3.987151e+002
2.487552e+003	3.822736e+002
2.489480e+003	3.630359e+002
2.491408e+003	4.304712e+002
2.493337e+003	4.572515e+002
2.495265e+003	4.639273e+002
2.497194e+003	4.408597e+002
2.499122e+003	4.070691e+002
2.501051e+003	3.670466e+002
2.502979e+003	3.842275e+002
2.504908e+003	3.957471e+002
2.506836e+003	4.055706e+002
2.508765e+003	3.926224e+002
2.510693e+003	3.703382e+002
2.512622e+003	3.821061e+002
2.514550e+003	3.762718e+002
2.516479e+003	3.359183e+002
2.518407e+003	3.940032e+002
2.520335e+003	4.528791e+002
2.522264e+003	4.240453e+002
2.524192e+003	3.677845e+002
2.526121e+003	4.039952e+002
2.528049e+003	4.491848e+002
2.529978e+003	4.375437e+002
2.531906e+003	4.332936e+002
2.533835e+003	3.954242e+002
2.535763e+003	3.980064e+002
2.537692e+003	4.272227e+002
2.539620e+003	4.000106e+002
2.541549e+003	3.946840e+002
2.543477e+003	3.672052e+002
2.545406e+003	3.916218e+002
2.547334e+003	3.788420e+002
2.549262e+003	3.415157e+002
2.551191e+003	3.747101e+002
2.553119e+003	3.707450e+002
2.555048e+003	3.667846e+002
2.556976e+003	3.700357e+002
2.558905e+003	3.568484e+002
2.560833e+003	3.754783e+002
2.562762e+003	3.757052e+002
2.564690e+003	3.512591e+002
2.566619e+003	3.784574e+002
2.568547e+003	3.986673e+002
2.570476e+003	3.932025e+002
2.572404e+003	3.999591e+002
2.574333e+003	3.866523e+002
2.576261e+003	4.243820e+002
2.578189e+003	3.995127e+002
2.580118e+003	3.234444e+002
2.582046e+003	3.355151e+002
2.583975e+003	3.839794e+002
2.585903e+003	4.087980e+002
2.587832e+003	4.485477e+002
2.589760e+003	3.606670e+002
2.591689e+003	3.924185e+002
2.593617e+003	4.007248e+002
2.595546e+003	4.065182e+002
2.597474e+003	4.064431e+002
2.599403e+003	4.133906e+002
2.601331e+003	4.231982e+002
2.603260e+003	4.162296e+002
2.605188e+003	3.868096e+002
2.607116e+003	3.735658e+002
2.609045e+003	4.011881e+002
2.610973e+003	4.044966e+002
2.612902e+003	3.408803e+002
2.614830e+003	3.443033e+002
2.616759e+003	4.037769e+002
2.618687e+003	4.126296e+002
2.620616e+003	4.127951e+002
2.622544e+003	3.836770e+002
2.624473e+003	4.184896e+002
2.626401e+003	4.117833e+002
2.628330e+003	4.178841e+002
2.630258e+003	4.363654e+002
2.632187e+003	4.042069e+002
2.634115e+003	3.925201e+002
2.636043e+003	3.905400e+002
2.637972e+003	4.022007e+002
2.639900e+003	4.171772e+002
2.641829e+003	4.289466e+002
2.643757e+003	3.940060e+002
2.645686e+003	4.026885e+002
2.647614e+003	4.057409e+002
2.649543e+003	3.883779e+002
2.651471e+003	4.046217e+002
2.653400e+003	4.008813e+002
2.655328e+003	4.023142e+002
2.657257e+003	4.276763e+002
2.659185e+003	4.066821e+002
2.661114e+003	4.897645e+002
2.663042e+003	4.428655e+002
2.664970e+003	4.590535e+002
2.666899e+003	4.672596e+002
2.668827e+003	4.604080e+002
2.670756e+003	4.577332e+002
2.672684e+003	4.450705e+002
2.674613e+003	4.420067e+002
2.676541e+003	4.841558e+002
2.678470e+003	5.109346e+002
2.680398e+003	4.857986e+002
2.682327e+003	4.863709e+002
2.684255e+003	4.704600e+002
2.686184e+003	4.260689e+002
2.688112e+003	3.914753e+002
2.690041e+003	4.246859e+002
2.691969e+003	3.863866e+002
2.693897e+003	4.327735e+002
2.695826e+003	4.553340e+002
2.697754e+003	4.608250e+002
2.699683e+003	4.453537e+002
2.701611e+003	3.999469e+002
2.703540e+003	3.666461e+002
2.705468e+003	4.180931e+002
2.707397e+003	4.379384e+002
2.709325e+003	4.107658e+002
2.711254e+003	4.064191e+002
2.713182e+003	3.938921e+002
2.715111e+003	3.712829e+002
2.717039e+003	3.701116e+002
2.718968e+003	3.760242e+002
2.720896e+003	3.835275e+002
2.722824e+003	3.649660e+002
2.724753e+003	3.729172e+002
2.726681e+003	3.946884e+002
2.728610e+003	3.790145e+002
2.730538e+003	3.500244e+002
2.732467e+003	3.563402e+002
2.734395e+003	3.730558e+002
2.736324e+003	3.605775e+002
2.738252e+003	3.375661e+002
2.740181e+003	3.539203e+002
2.742109e+003	3.503679e+002
2.744038e+003	3.358903e+002
2.745966e+003	2.890165e+002
2.747895e+003	2.677245e+002
2.749823e+003	3.119481e+002
2.751751e+003	3.367198e+002
2.753680e+003	2.743594e+002
2.755608e+003	2.740558e+002
2.757537e+003	2.721130e+002
2.759465e+003	2.884029e+002
2.761394e+003	3.012856e+002
2.763322e+003	3.258747e+002
2.765251e+003	3.122215e+002
2.767179e+003	2.813091e+002
2.769108e+003	2.694366e+002
2.771036e+003	2.675173e+002
2.772965e+003	2.780830e+002
2.774893e+003	2.880872e+002
2.776822e+003	3.347015e+002
2.778750e+003	2.846421e+002
2.780678e+003	3.037710e+002
2.782607e+003	2.949006e+002
2.784535e+003	2.456761e+002
2.786464e+003	2.259571e+002
2.788392e+003	2.184509e+002
2.790321e+003	2.565750e+002
2.792249e+003	3.021140e+002
2.794178e+003	3.014601e+002
2.796106e+003	2.852497e+002
2.798035e+003	2.973849e+002
2.799963e+003	2.829392e+002
2.801892e+003	3.144454e+002
2.803820e+003	3.028473e+002
2.805749e+003	2.892429e+002
2.807677e+003	2.517594e+002
2.809605e+003	2.451397e+002
2.811534e+003	2.527682e+002
2.813462e+003	2.881365e+002
2.815391e+003	2.738904e+002
2.817319e+003	2.395914e+002
2.819248e+003	2.496310e+002
2.821176e+003	2.107681e+002
2.823105e+003	2.174602e+002
2.825033e+003	2.221982e+002
2.826962e+003	1.940670e+002
2.828890e+003	2.091948e+002
2.830819e+003	2.119950e+002
2.832747e+003	2.400469e+002
2.834676e+003	2.167463e+002
2.836604e+003	2.122266e+002
2.838532e+003	1.919553e+002
2.840461e+003	2.365091e+002
2.842389e+003	2.836691e+002
2.844318e+003	2.503750e+002
2.846246e+003	2.983840e+002
2.848175e+003	2.944475e+002
2.850103e+003	3.111638e+002
2.852032e+003	3.222339e+002
2.853960e+003	3.237981e+002
2.855889e+003	3.046181e+002
2.857817e+003	3.358096e+002
2.859746e+003	3.477335e+002
2.861674e+003	3.125405e+002
2.863603e+003	2.966152e+002
2.865531e+003	3.248896e+002
2.867459e+003	2.976086e+002
2.869388e+003	2.679539e+002
2.871316e+003	2.871498e+002
2.873245e+003	2.629839e+002
2.875173e+003	2.396547e+002
2.877102e+003	2.502557e+002
2.879030e+003	2.579993e+002
2.880959e+003	2.597288e+002
2.882887e+003	2.686811e+002
2.884816e+003	2.376773e+002
2.886744e+003	2.504057e+002
2.888673e+003	2.655142e+002
2.890601e+003	2.763634e+002
2.892530e+003	2.261119e+002
2.894458e+003	2.587101e+002
2.896386e+003	2.594828e+002
2.898315e+003	3.041440e+002
2.900243e+003	2.683004e+002
2.902172e+003	2.033915e+002
2.904100e+003	2.423875e+002
2.906029e+003	2.468217e+002
2.907957e+003	2.585963e+002
2.909886e+003	2.604969e+002
2.911814e+003	2.125933e+002
2.913743e+003	1.872373e+002
2.915671e+003	2.045564e+002
2.917600e+003	1.808483e+002
2.919528e+003	2.123573e+002
2.921457e+003	1.978311e+002
2.923385e+003	1.848900e+002
2.925313e+003	2.107017e+002
2.927242e+003	2.138917e+002
2.929170e+003	1.775535e+002
2.931099e+003	1.149533e+002
2.933027e+003	7.662472e+001
2.934956e+003	1.214576e+002
2.936884e+003	1.005120e+002
2.938813e+003	1.208964e+002
2.940741e+003	1.110524e+002
2.942670e+003	6.559023e+001
2.944598e+003	7.061177e+001
2.946527e+003	3.988020e+001
2.948455e+003	-2.715804e+001
2.950384e+003	9.636225e-001
2.952312e+003	1.106240e+001
2.954240e+003	-1.807380e+001
2.956169e+003	-2.154678e+000
2.958097e+003	-1.202662e+001
2.960026e+003	-8.813889e+001
2.961954e+003	-9.525918e+001
2.963883e+003	-8.125779e+001
2.965811e+003	-8.209061e+001
2.967740e+003	-8.607570e+001
2.969668e+003	-1.368542e+002
2.971597e+003	-1.562246e+002
2.973525e+003	-1.430309e+002
2.975454e+003	-1.637568e+002
2.977382e+003	-2.048224e+002
2.979311e+003	-1.918164e+002
2.981239e+003	-1.704126e+002
2.983167e+003	-1.422704e+002
2.985096e+003	-1.285555e+002
2.987024e+003	-2.594303e+002
2.988953e+003	-2.244534e+002
2.990881e+003	-1.625074e+002
2.992810e+003	-2.081298e+002
2.994738e+003	-2.236103e+002
2.996667e+003	-3.085042e+002
2.998595e+003	-2.864550e+002
3.000524e+003	-2.689052e+002
3.002452e+003	-2.910238e+002
3.004381e+003	-2.220967e+002
3.006309e+003	-2.326438e+002
3.008238e+003	-2.713841e+002
3.010166e+003	-2.357436e+002
3.012094e+003	-2.395269e+002
3.014023e+003	-2.572050e+002
3.015951e+003	-2.647687e+002
3.017880e+003	-2.822212e+002
3.019808e+003	-2.986682e+002
3.021737e+003	-2.734227e+002
3.023665e+003	-2.995801e+002
3.025594e+003	-3.067521e+002
3.027522e+003	-2.923944e+002
3.029451e+003	-2.395098e+002
3.031379e+003	-2.659141e+002
3.033308e+003	-2.543634e+002
3.035236e+003	-2.689636e+002
3.037165e+003	-2.470154e+002
3.039093e+003	-2.296223e+002
3.041021e+003	-2.466303e+002
3.042950e+003	-2.834661e+002
3.044878e+003	-3.050788e+002
3.046807e+003	-3.287612e+002
3.048735e+003	-3.177643e+002
3.050664e+003	-3.133525e+002
3.052592e+003	-2.841982e+002
3.054521e+003	-3.371689e+002
3.056449e+003	-2.843917e+002
3.058378e+003	-2.946758e+002
3.060306e+003	-2.985319e+002
3.062235e+003	-2.545237e+002
3.064163e+003	-2.701167e+002
3.066092e+003	-2.899033e+002
3.068020e+003	-2.741916e+002
3.069948e+003	-2.683077e+002
3.071877e+003	-1.861149e+002
3.073805e+003	-2.218162e+002
3.075734e+003	-2.459446e+002
3.077662e+003	-2.648199e+002
3.079591e+003	-2.397310e+002
3.081519e+003	-2.153010e+002
3.083448e+003	-2.438313e+002
3.085376e+003	-1.582334e+002
3.087305e+003	-1.424963e+002
3.089233e+003	-1.386996e+002
3.091162e+003	-1.573645e+002
3.093090e+003	-1.649365e+002
3.095019e+003	-2.013918e+002
3.096947e+003	-2.054778e+002
3.098875e+003	-8.326357e+001
3.100804e+003	-8.491471e+001
3.102732e+003	-9.421825e+001
3.104661e+003	-1.108973e+002
3.106589e+003	-6.676215e+001
3.108518e+003	-5.045086e+001
3.110446e+003	-6.481735e+001
3.112375e+003	-4.374306e+001
3.114303e+003	-1.444327e+001
3.116232e+003	2.111675e+001
3.118160e+003	7.612233e+001
3.120089e+003	1.027582e+002
3.122017e+003	1.020340e+002
3.123946e+003	1.040621e+002
3.125874e+003	1.139948e+002
3.127802e+003	1.391519e+002
3.129731e+003	1.288797e+002
3.131659e+003	1.702194e+002
3.133588e+003	2.049653e+002
3.135516e+003	2.008510e+002
3.137445e+003	2.730818e+002
3.139373e+003	2.976100e+002
3.141302e+003	3.359458e+002
3.143230e+003	3.177578e+002
3.145159e+003	4.455050e+002
3.147087e+003	4.387448e+002
3.149016e+003	4.840848e+002
3.150944e+003	5.145665e+002
3.152873e+003	5.720927e+002
3.154801e+003	6.175574e+002
3.156729e+003	6.373342e+002
3.158658e+003	6.262340e+002
3.160586e+003	7.344713e+002
3.162515e+003	7.204012e+002
3.164443e+003	7.483743e+002
3.166372e+003	8.013046e+002
3.168300e+003	8.483860e+002
3.170229e+003	8.436007e+002
3.172157e+003	8.722874e+002
3.174086e+003	9.076959e+002
3.176014e+003	9.148242e+002
3.177943e+003	9.760213e+002
3.179871e+003	1.084893e+003
3.181800e+003	1.166469e+003
3.183728e+003	1.226446e+003
3.185656e+003	1.327404e+003
3.187585e+003	1.375234e+003
3.189513e+003	1.371188e+003
3.191442e+003	1.430516e+003
3.193370e+003	1.495801e+003
3.195299e+003	1.548940e+003
3.197227e+003	1.587768e+003
3.199156e+003	1.617630e+003
3.201084e+003	1.797714e+003
3.203013e+003	1.761797e+003
3.204941e+003	1.865415e+003
3.206870e+003	1.962498e+003
3.208798e+003	2.032754e+003
3.210727e+003	2.048823e+003
3.212655e+003	2.114320e+003
3.214583e+003	2.181211e+003
3.216512e+003	2.289350e+003
3.218440e+003	2.410552e+003
3.220369e+003	2.486785e+003
3.222297e+003	2.539401e+003
3.224226e+003	2.625625e+003
3.226154e+003	2.701062e+003
3.228083e+003	2.869729e+003
3.230011e+003	2.934139e+003
3.231940e+003	2.947878e+003
3.233868e+003	2.979545e+003
3.235797e+003	3.126534e+003
3.237725e+003	3.296250e+003
3.239654e+003	3.417184e+003
3.241582e+003	3.485280e+003
3.243510e+003	3.546383e+003
3.245439e+003	3.620650e+003
3.247367e+003	3.702121e+003
3.249296e+003	3.898927e+003
3.251224e+003	4.027043e+003
3.253153e+003	4.093005e+003
3.255081e+003	4.218842e+003
3.257010e+003	4.345646e+003
3.258938e+003	4.434580e+003
3.260867e+003	4.527879e+003
3.262795e+003	4.685686e+003
3.264724e+003	4.800759e+003
3.266652e+003	4.968551e+003
3.268581e+003	5.115050e+003
3.270509e+003	5.202294e+003
3.272438e+003	5.313609e+003
3.274366e+003	5.426150e+003
3.276294e+003	5.564030e+003
3.278223e+003	5.775681e+003
3.280151e+003	5.941582e+003
3.282080e+003	6.085519e+003
3.284008e+003	6.139329e+003
3.285937e+003	6.228899e+003
3.287865e+003	6.333079e+003
3.289794e+003	6.486737e+003
3.291722e+003	6.699830e+003
3.293651e+003	6.853089e+003
3.295579e+003	7.014242e+003
3.297508e+003	7.187001e+003
3.299436e+003	7.309091e+003
3.301365e+003	7.428117e+003
3.303293e+003	7.624315e+003
3.305221e+003	7.845067e+003
3.307150e+003	8.050794e+003
3.309078e+003	8.238104e+003
3.311007e+003	8.373341e+003
3.312935e+003	8.519655e+003
3.314864e+003	8.689392e+003
3.316792e+003	8.986919e+003
3.318721e+003	9.119959e+003
3.320649e+003	9.325838e+003
3.322578e+003	9.520447e+003
3.324506e+003	9.658476e+003
3.326435e+003	9.825350e+003
3.328363e+003	1.004996e+004
3.330292e+003	1.021406e+004
3.332220e+003	1.041219e+004
3.334148e+003	1.061570e+004
3.336077e+003	1.080021e+004
3.338005e+003	1.097421e+004
3.339934e+003	1.126145e+004
3.341862e+003	1.143670e+004
3.343791e+003	1.169780e+004
3.345719e+003	1.192601e+004
3.347648e+003	1.208829e+004
3.349576e+003	1.227491e+004
3.351505e+003	1.240569e+004
3.353433e+003	1.268910e+004
3.355362e+003	1.288982e+004
3.357290e+003	1.306145e+004
3.359219e+003	1.336016e+004
3.361147e+003	1.363680e+004
3.363075e+003	1.385844e+004
3.365004e+003	1.401720e+004
3.366932e+003	1.424415e+004
3.368861e+003	1.442799e+004
3.370789e+003	1.461383e+004
3.372718e+003	1.481568e+004
3.374646e+003	1.503249e+004
3.376575e+003	1.528908e+004
3.378503e+003	1.546897e+004
3.380432e+003	1.575972e+004
3.382360e+003	1.591979e+004
3.384289e+003	1.607450e+004
3.386217e+003	1.626026e+004
3.388146e+003	1.648860e+004
3.390074e+003	1.666644e+004
3.392002e+003	1.690846e+004
3.393931e+003	1.712855e+004
3.395859e+003	1.731617e+004
3.397788e+003	1.749732e+004
3.399716e+003	1.773081e+004
