# Supplementary material for: Machine learning classification of mango maturity based on carotene content from Raman spectra
Source: PeerJ. 2025 Nov 18;13:e20288. doi: 10.7717/peerj.20288 (PMC12637035; doi:10.7717/peerj.20288)
Supplement: Supplemental Information 1 — Raman spectra from 29 mango samples, with measurements taken from the top, middle, and bottom parts of each mango. These data were used for Raman spectral processing, statistical analysis, and classification analysis. [file peerj-13-20288-s001.zip › Raw Data_Mango/M12/M12-M.CSV]

4.996945e+001	-5.251060e+002
5.189791e+001	8.953274e+001
5.382638e+001	3.774040e+002
5.575485e+001	5.095265e+002
5.768332e+001	5.864093e+002
5.961178e+001	6.237919e+002
6.154025e+001	6.327693e+002
6.346872e+001	6.281788e+002
6.539719e+001	6.437272e+002
6.732565e+001	6.483904e+002
6.925412e+001	6.269496e+002
7.118259e+001	6.020152e+002
7.311105e+001	6.060663e+002
7.503952e+001	5.979752e+002
7.696799e+001	5.808656e+002
7.889645e+001	5.687970e+002
8.082492e+001	5.696006e+002
8.275339e+001	5.793926e+002
8.468185e+001	5.448257e+002
8.661032e+001	5.143559e+002
8.853879e+001	4.975946e+002
9.046725e+001	4.921497e+002
9.239572e+001	4.909005e+002
9.432419e+001	4.968294e+002
9.625266e+001	5.053920e+002
9.818112e+001	5.039870e+002
1.001096e+002	4.853440e+002
1.020381e+002	4.838757e+002
1.039665e+002	4.819128e+002
1.058950e+002	4.680348e+002
1.078235e+002	4.470389e+002
1.097519e+002	4.366671e+002
1.116804e+002	4.396111e+002
1.136089e+002	4.450499e+002
1.155373e+002	4.385076e+002
1.174658e+002	4.163309e+002
1.193943e+002	3.921629e+002
1.213227e+002	3.823505e+002
1.232512e+002	3.929152e+002
1.251797e+002	3.873988e+002
1.271081e+002	3.477811e+002
1.290366e+002	3.361165e+002
1.309651e+002	3.184279e+002
1.328935e+002	3.135935e+002
1.348220e+002	3.345479e+002
1.367505e+002	3.763295e+002
1.386789e+002	3.761402e+002
1.406074e+002	3.587894e+002
1.425359e+002	3.390562e+002
1.444643e+002	3.282458e+002
1.463928e+002	3.349473e+002
1.483213e+002	3.766522e+002
1.502497e+002	3.858299e+002
1.521782e+002	3.738777e+002
1.541067e+002	3.676917e+002
1.560351e+002	3.914532e+002
1.579636e+002	3.587820e+002
1.598921e+002	3.386393e+002
1.618205e+002	3.474890e+002
1.637490e+002	3.654643e+002
1.656775e+002	3.374794e+002
1.676059e+002	3.374063e+002
1.695344e+002	3.470110e+002
1.714629e+002	3.443671e+002
1.733913e+002	3.265903e+002
1.753198e+002	3.323728e+002
1.772483e+002	3.423016e+002
1.791767e+002	3.520723e+002
1.811052e+002	3.628973e+002
1.830337e+002	3.716260e+002
1.849621e+002	3.572011e+002
1.868906e+002	3.450558e+002
1.888191e+002	3.495510e+002
1.907475e+002	3.605566e+002
1.926760e+002	3.567803e+002
1.946045e+002	3.175685e+002
1.965329e+002	3.308965e+002
1.984614e+002	3.326863e+002
2.003899e+002	3.145838e+002
2.023183e+002	2.999603e+002
2.042468e+002	2.932531e+002
2.061753e+002	2.879187e+002
2.081037e+002	2.931896e+002
2.100322e+002	3.044171e+002
2.119607e+002	3.098840e+002
2.138891e+002	3.109904e+002
2.158176e+002	3.101274e+002
2.177461e+002	3.015168e+002
2.196745e+002	2.982592e+002
2.216030e+002	3.182189e+002
2.235315e+002	3.314898e+002
2.254599e+002	3.309836e+002
2.273884e+002	3.376080e+002
2.293169e+002	3.531483e+002
2.312453e+002	3.611082e+002
2.331738e+002	3.350479e+002
2.351023e+002	3.445939e+002
2.370307e+002	3.210409e+002
2.389592e+002	2.711053e+002
2.408877e+002	2.588386e+002
2.428161e+002	2.795114e+002
2.447446e+002	2.762207e+002
2.466731e+002	2.810327e+002
2.486015e+002	3.068073e+002
2.505300e+002	3.391911e+002
2.524585e+002	3.333930e+002
2.543869e+002	3.309892e+002
2.563154e+002	3.260693e+002
2.582439e+002	3.146985e+002
2.601723e+002	3.047119e+002
2.621008e+002	3.464786e+002
2.640293e+002	3.403787e+002
2.659577e+002	3.513718e+002
2.678862e+002	3.661612e+002
2.698147e+002	3.328822e+002
2.717431e+002	2.913531e+002
2.736716e+002	3.498239e+002
2.756001e+002	3.547799e+002
2.775285e+002	3.157009e+002
2.794570e+002	3.136041e+002
2.813855e+002	2.939537e+002
2.833139e+002	2.569681e+002
2.852424e+002	2.660325e+002
2.871709e+002	3.122604e+002
2.890993e+002	3.508665e+002
2.910278e+002	3.493071e+002
2.929563e+002	3.454373e+002
2.948847e+002	3.436706e+002
2.968132e+002	3.375788e+002
2.987417e+002	3.259921e+002
3.006701e+002	3.295475e+002
3.025986e+002	3.448055e+002
3.045271e+002	3.795464e+002
3.064555e+002	4.056843e+002
3.083840e+002	4.034436e+002
3.103125e+002	3.891422e+002
3.122409e+002	3.886884e+002
3.141694e+002	3.724984e+002
3.160979e+002	3.767503e+002
3.180263e+002	4.072433e+002
3.199548e+002	4.150130e+002
3.218833e+002	4.259746e+002
3.238117e+002	4.405677e+002
3.257402e+002	4.353001e+002
3.276687e+002	4.096787e+002
3.295971e+002	3.874128e+002
3.315256e+002	3.736046e+002
3.334541e+002	3.702871e+002
3.353825e+002	3.680438e+002
3.373110e+002	3.737523e+002
3.392395e+002	3.929691e+002
3.411679e+002	3.765500e+002
3.430964e+002	3.969804e+002
3.450249e+002	4.081447e+002
3.469533e+002	4.029479e+002
3.488818e+002	3.973230e+002
3.508103e+002	4.090511e+002
3.527387e+002	4.340835e+002
3.546672e+002	4.472196e+002
3.565957e+002	4.355370e+002
3.585241e+002	4.096258e+002
3.604526e+002	4.058925e+002
3.623811e+002	4.197161e+002
3.643095e+002	4.198817e+002
3.662380e+002	4.323143e+002
3.681665e+002	4.610799e+002
3.700949e+002	4.794197e+002
3.720234e+002	4.725303e+002
3.739519e+002	4.281163e+002
3.758803e+002	4.268270e+002
3.778088e+002	4.450515e+002
3.797373e+002	4.249323e+002
3.816657e+002	4.227916e+002
3.835942e+002	3.806061e+002
3.855227e+002	3.406024e+002
3.874511e+002	3.313841e+002
3.893796e+002	3.543843e+002
3.913081e+002	3.769064e+002
3.932365e+002	3.920634e+002
3.951650e+002	4.111674e+002
3.970935e+002	4.111696e+002
3.990219e+002	3.943571e+002
4.009504e+002	3.924387e+002
4.028789e+002	4.285743e+002
4.048073e+002	4.414512e+002
4.067358e+002	4.328788e+002
4.086643e+002	4.360755e+002
4.105927e+002	4.687871e+002
4.125212e+002	4.737721e+002
4.144497e+002	4.788745e+002
4.163781e+002	4.876267e+002
4.183066e+002	4.925546e+002
4.202351e+002	4.831562e+002
4.221635e+002	4.542681e+002
4.240920e+002	4.341527e+002
4.260205e+002	4.570481e+002
4.279489e+002	4.634724e+002
4.298774e+002	4.489825e+002
4.318059e+002	4.453307e+002
4.337343e+002	4.484601e+002
4.356628e+002	4.330163e+002
4.375913e+002	4.343079e+002
4.395197e+002	4.689804e+002
4.414482e+002	5.076083e+002
4.433767e+002	4.785898e+002
4.453051e+002	4.435104e+002
4.472336e+002	4.384094e+002
4.491621e+002	4.238715e+002
4.510905e+002	4.100194e+002
4.530190e+002	4.294087e+002
4.549475e+002	4.427100e+002
4.568759e+002	4.684789e+002
4.588044e+002	4.558948e+002
4.607329e+002	4.349671e+002
4.626613e+002	4.345987e+002
4.645898e+002	4.415972e+002
4.665183e+002	4.493005e+002
4.684467e+002	4.717145e+002
4.703752e+002	4.887916e+002
4.723037e+002	4.993009e+002
4.742321e+002	5.118515e+002
4.761606e+002	5.200378e+002
4.780891e+002	4.894171e+002
4.800175e+002	4.894685e+002
4.819460e+002	4.988383e+002
4.838745e+002	4.994533e+002
4.858029e+002	5.029836e+002
4.877314e+002	4.954167e+002
4.896599e+002	4.749637e+002
4.915883e+002	4.803642e+002
4.935168e+002	4.821860e+002
4.954453e+002	4.570221e+002
4.973737e+002	4.582865e+002
4.993022e+002	4.399224e+002
5.012307e+002	4.278416e+002
5.031591e+002	4.152179e+002
5.050876e+002	4.019841e+002
5.070161e+002	3.973963e+002
5.089445e+002	4.087471e+002
5.108730e+002	4.043612e+002
5.128015e+002	4.012114e+002
5.147299e+002	4.241769e+002
5.166584e+002	4.501311e+002
5.185869e+002	4.209267e+002
5.205153e+002	4.368780e+002
5.224438e+002	4.927418e+002
5.243723e+002	5.207446e+002
5.263007e+002	5.209224e+002
5.282292e+002	5.145048e+002
5.301577e+002	4.970603e+002
5.320861e+002	5.136268e+002
5.340146e+002	5.255598e+002
5.359431e+002	5.011531e+002
5.378715e+002	4.713018e+002
5.398000e+002	4.794940e+002
5.417285e+002	4.906978e+002
5.436569e+002	4.727675e+002
5.455854e+002	5.017415e+002
5.475139e+002	5.322462e+002
5.494423e+002	5.157224e+002
5.513708e+002	4.548326e+002
5.532993e+002	4.468565e+002
5.552277e+002	4.510712e+002
5.571562e+002	4.487881e+002
5.590847e+002	4.509043e+002
5.610131e+002	4.623109e+002
5.629416e+002	4.695705e+002
5.648701e+002	4.602039e+002
5.667985e+002	4.206870e+002
5.687270e+002	3.979264e+002
5.706555e+002	4.021854e+002
5.725839e+002	4.199735e+002
5.745124e+002	4.321927e+002
5.764409e+002	4.492693e+002
5.783693e+002	4.321761e+002
5.802978e+002	4.058142e+002
5.822263e+002	3.996876e+002
5.841547e+002	4.109804e+002
5.860832e+002	3.972706e+002
5.880117e+002	4.123899e+002
5.899401e+002	4.539107e+002
5.918686e+002	4.713184e+002
5.937971e+002	4.700188e+002
5.957255e+002	4.633430e+002
5.976540e+002	4.293896e+002
5.995825e+002	4.521179e+002
6.015109e+002	4.588344e+002
6.034394e+002	4.632333e+002
6.053679e+002	4.788734e+002
6.072963e+002	4.998901e+002
6.092248e+002	4.984203e+002
6.111533e+002	4.865819e+002
6.130817e+002	4.864582e+002
6.150102e+002	4.703681e+002
6.169387e+002	4.306126e+002
6.188671e+002	3.927668e+002
6.207956e+002	4.064721e+002
6.227241e+002	4.475197e+002
6.246525e+002	4.107027e+002
6.265810e+002	4.065476e+002
6.285095e+002	4.254285e+002
6.304379e+002	4.216458e+002
6.323664e+002	4.285889e+002
6.342949e+002	4.407864e+002
6.362233e+002	4.377009e+002
6.381518e+002	3.971263e+002
6.400803e+002	3.578791e+002
6.420087e+002	3.552385e+002
6.439372e+002	3.669383e+002
6.458657e+002	3.778297e+002
6.477941e+002	3.799048e+002
6.497226e+002	4.080562e+002
6.516511e+002	4.281413e+002
6.535795e+002	4.168232e+002
6.555080e+002	4.089040e+002
6.574365e+002	4.073076e+002
6.593649e+002	4.312058e+002
6.612934e+002	4.109935e+002
6.632219e+002	3.911246e+002
6.651503e+002	3.926493e+002
6.670788e+002	3.748532e+002
6.690073e+002	3.924754e+002
6.709357e+002	4.115732e+002
6.728642e+002	3.894754e+002
6.747927e+002	3.672674e+002
6.767211e+002	3.834919e+002
6.786496e+002	4.298640e+002
6.805781e+002	4.440609e+002
6.825065e+002	4.285109e+002
6.844350e+002	4.257699e+002
6.863635e+002	4.297795e+002
6.882919e+002	4.232872e+002
6.902204e+002	4.045034e+002
6.921489e+002	4.012183e+002
6.940773e+002	3.492895e+002
6.960058e+002	3.303433e+002
6.979343e+002	3.359705e+002
6.998627e+002	3.590485e+002
7.017912e+002	3.771891e+002
7.037197e+002	3.485926e+002
7.056481e+002	3.387202e+002
7.075766e+002	3.167800e+002
7.095051e+002	3.037306e+002
7.114335e+002	3.163757e+002
7.133620e+002	3.383904e+002
7.152905e+002	3.357569e+002
7.172189e+002	3.362795e+002
7.191474e+002	3.571446e+002
7.210759e+002	3.798053e+002
7.230043e+002	3.839219e+002
7.249328e+002	3.864461e+002
7.268613e+002	4.072565e+002
7.287897e+002	4.101588e+002
7.307182e+002	4.118098e+002
7.326467e+002	4.013604e+002
7.345751e+002	3.899269e+002
7.365036e+002	3.632968e+002
7.384321e+002	3.297828e+002
7.403605e+002	3.377446e+002
7.422890e+002	3.803465e+002
7.442175e+002	4.191649e+002
7.461459e+002	4.191901e+002
7.480744e+002	4.050328e+002
7.500029e+002	4.078383e+002
7.519313e+002	4.230532e+002
7.538598e+002	3.925890e+002
7.557883e+002	4.043291e+002
7.577167e+002	3.828170e+002
7.596452e+002	3.350319e+002
7.615737e+002	3.048464e+002
7.635021e+002	2.910924e+002
7.654306e+002	2.417030e+002
7.673591e+002	2.672436e+002
7.692875e+002	2.888147e+002
7.712160e+002	3.178848e+002
7.731445e+002	3.156555e+002
7.750729e+002	2.999388e+002
7.770014e+002	3.147323e+002
7.789299e+002	3.321830e+002
7.808583e+002	3.228932e+002
7.827868e+002	3.137599e+002
7.847153e+002	3.092468e+002
7.866437e+002	3.085304e+002
7.885722e+002	3.036422e+002
7.905007e+002	2.899951e+002
7.924291e+002	2.956431e+002
7.943576e+002	2.739390e+002
7.962861e+002	2.906771e+002
7.982145e+002	2.988485e+002
8.001430e+002	3.132679e+002
8.020715e+002	3.388795e+002
8.039999e+002	3.100871e+002
8.059284e+002	3.305231e+002
8.078569e+002	3.443521e+002
8.097853e+002	3.438788e+002
8.117138e+002	3.306455e+002
8.136423e+002	3.109753e+002
8.155707e+002	2.930652e+002
8.174992e+002	2.856467e+002
8.194277e+002	3.022985e+002
8.213561e+002	3.444937e+002
8.232846e+002	3.427541e+002
8.252131e+002	3.158937e+002
8.271415e+002	3.033779e+002
8.290700e+002	3.138647e+002
8.309985e+002	3.175566e+002
8.329269e+002	2.869594e+002
8.348554e+002	3.013552e+002
8.367839e+002	2.663752e+002
8.387123e+002	2.434069e+002
8.406408e+002	2.629541e+002
8.425693e+002	2.599167e+002
8.444977e+002	2.710814e+002
8.464262e+002	2.923788e+002
8.483547e+002	3.038053e+002
8.502831e+002	2.995756e+002
8.522116e+002	2.838147e+002
8.541401e+002	2.714520e+002
8.560685e+002	2.751989e+002
8.579970e+002	2.730314e+002
8.599255e+002	2.858346e+002
8.618539e+002	2.642814e+002
8.637824e+002	2.974578e+002
8.657109e+002	3.506114e+002
8.676393e+002	3.792635e+002
8.695678e+002	4.055212e+002
8.714963e+002	3.725094e+002
8.734247e+002	3.581269e+002
8.753532e+002	3.168014e+002
8.772817e+002	2.973499e+002
8.792101e+002	3.058843e+002
8.811386e+002	3.250998e+002
8.830671e+002	3.456848e+002
8.849955e+002	3.540063e+002
8.869240e+002	3.140320e+002
8.888525e+002	3.102372e+002
8.907809e+002	3.128916e+002
8.927094e+002	3.107818e+002
8.946379e+002	3.057644e+002
8.965663e+002	2.955450e+002
8.984948e+002	2.774536e+002
9.004233e+002	2.087608e+002
9.023517e+002	2.159938e+002
9.042802e+002	2.175573e+002
9.062087e+002	2.395844e+002
9.081371e+002	2.902774e+002
9.100656e+002	3.107029e+002
9.119941e+002	2.739602e+002
9.139225e+002	2.577396e+002
9.158510e+002	2.690271e+002
9.177795e+002	2.870546e+002
9.197079e+002	2.950772e+002
9.216364e+002	2.831873e+002
9.235649e+002	2.453343e+002
9.254933e+002	1.918546e+002
9.274218e+002	2.473987e+002
9.293503e+002	2.706171e+002
9.312787e+002	2.800786e+002
9.332072e+002	2.610794e+002
9.351357e+002	2.302961e+002
9.370641e+002	2.148108e+002
9.389926e+002	2.187967e+002
9.409211e+002	2.559988e+002
9.428495e+002	2.650774e+002
9.447780e+002	2.745539e+002
9.467065e+002	3.040449e+002
9.486349e+002	3.388098e+002
9.505634e+002	3.647348e+002
9.524919e+002	3.931478e+002
9.544203e+002	4.436174e+002
9.563488e+002	4.440999e+002
9.582773e+002	4.651554e+002
9.602057e+002	4.920053e+002
9.621342e+002	5.276096e+002
9.640627e+002	5.519451e+002
9.659911e+002	5.464313e+002
9.679196e+002	5.272444e+002
9.698481e+002	4.663949e+002
9.717766e+002	4.138407e+002
9.737050e+002	4.138221e+002
9.756335e+002	3.820448e+002
9.775620e+002	3.379686e+002
9.794904e+002	3.417995e+002
9.814189e+002	3.881846e+002
9.833474e+002	3.913251e+002
9.852758e+002	4.064648e+002
9.872043e+002	3.997390e+002
9.891328e+002	3.428954e+002
9.910612e+002	3.389037e+002
9.929897e+002	4.003800e+002
9.949182e+002	4.763805e+002
9.968466e+002	5.572591e+002
9.987751e+002	6.169573e+002
1.000704e+003	7.435159e+002
1.002632e+003	8.919752e+002
1.004560e+003	9.271774e+002
1.006489e+003	9.015558e+002
1.008417e+003	8.547045e+002
1.010346e+003	7.637110e+002
1.012274e+003	6.593208e+002
1.014203e+003	6.023909e+002
1.016131e+003	5.345700e+002
1.018060e+003	4.796054e+002
1.019988e+003	4.387850e+002
1.021917e+003	3.992573e+002
1.023845e+003	3.823609e+002
1.025774e+003	4.095436e+002
1.027702e+003	4.117420e+002
1.029631e+003	3.638112e+002
1.031559e+003	3.588563e+002
1.033488e+003	3.748453e+002
1.035416e+003	3.765710e+002
1.037344e+003	3.600833e+002
1.039273e+003	3.412802e+002
1.041201e+003	3.226296e+002
1.043130e+003	2.781306e+002
1.045058e+003	2.416848e+002
1.046987e+003	2.611960e+002
1.048915e+003	2.918650e+002
1.050844e+003	3.250413e+002
1.052772e+003	3.301960e+002
1.054701e+003	3.159821e+002
1.056629e+003	3.266941e+002
1.058558e+003	3.242109e+002
1.060486e+003	3.159929e+002
1.062415e+003	2.908553e+002
1.064343e+003	2.813645e+002
1.066271e+003	2.923304e+002
1.068200e+003	2.890292e+002
1.070128e+003	2.661999e+002
1.072057e+003	2.648826e+002
1.073985e+003	2.958345e+002
1.075914e+003	3.114036e+002
1.077842e+003	3.185943e+002
1.079771e+003	3.005188e+002
1.081699e+003	2.583121e+002
1.083628e+003	2.365147e+002
1.085556e+003	2.371869e+002
1.087485e+003	2.241200e+002
1.089413e+003	2.186710e+002
1.091342e+003	2.542291e+002
1.093270e+003	2.627744e+002
1.095198e+003	2.709685e+002
1.097127e+003	2.682557e+002
1.099055e+003	2.746686e+002
1.100984e+003	2.959858e+002
1.102912e+003	3.110439e+002
1.104841e+003	3.030748e+002
1.106769e+003	2.841339e+002
1.108698e+003	3.197939e+002
1.110626e+003	3.546719e+002
1.112555e+003	3.693353e+002
1.114483e+003	3.878932e+002
1.116412e+003	3.925298e+002
1.118340e+003	4.050442e+002
1.120269e+003	4.740627e+002
1.122197e+003	4.795616e+002
1.124125e+003	4.994956e+002
1.126054e+003	5.210196e+002
1.127982e+003	5.201334e+002
1.129911e+003	5.481735e+002
1.131839e+003	6.179637e+002
1.133768e+003	6.774995e+002
1.135696e+003	6.790415e+002
1.137625e+003	6.599213e+002
1.139553e+003	6.972695e+002
1.141482e+003	7.811240e+002
1.143410e+003	8.511636e+002
1.145339e+003	9.362421e+002
1.147267e+003	1.118058e+003
1.149196e+003	1.367595e+003
1.151124e+003	1.661110e+003
1.153052e+003	2.027206e+003
1.154981e+003	2.381352e+003
1.156909e+003	2.655171e+003
1.158838e+003	2.580144e+003
1.160766e+003	2.241675e+003
1.162695e+003	1.823464e+003
1.164623e+003	1.442757e+003
1.166552e+003	1.153501e+003
1.168480e+003	9.520687e+002
1.170409e+003	8.045908e+002
1.172337e+003	7.212618e+002
1.174266e+003	6.937700e+002
1.176194e+003	6.894612e+002
1.178123e+003	7.009409e+002
1.180051e+003	7.214869e+002
1.181979e+003	7.624553e+002
1.183908e+003	8.292528e+002
1.185836e+003	8.819763e+002
1.187765e+003	8.702988e+002
1.189693e+003	8.582954e+002
1.191622e+003	8.254635e+002
1.193550e+003	7.633195e+002
1.195479e+003	7.160855e+002
1.197407e+003	6.746712e+002
1.199336e+003	6.226328e+002
1.201264e+003	5.730873e+002
1.203193e+003	5.496141e+002
1.205121e+003	5.544770e+002
1.207050e+003	5.806218e+002
1.208978e+003	5.969065e+002
1.210906e+003	6.023240e+002
1.212835e+003	5.751411e+002
1.214763e+003	4.930368e+002
1.216692e+003	4.496688e+002
1.218620e+003	4.225183e+002
1.220549e+003	3.686248e+002
1.222477e+003	3.422223e+002
1.224406e+003	3.127876e+002
1.226334e+003	3.303875e+002
1.228263e+003	3.532755e+002
1.230191e+003	3.458453e+002
1.232120e+003	3.338153e+002
1.234048e+003	3.347321e+002
1.235977e+003	3.357974e+002
1.237905e+003	3.131170e+002
1.239833e+003	2.620913e+002
1.241762e+003	2.153382e+002
1.243690e+003	2.386709e+002
1.245619e+003	2.944523e+002
1.247547e+003	2.554216e+002
1.249476e+003	2.641568e+002
1.251404e+003	2.890546e+002
1.253333e+003	3.011921e+002
1.255261e+003	3.127295e+002
1.257190e+003	3.194991e+002
1.259118e+003	2.932352e+002
1.261047e+003	2.723328e+002
1.262975e+003	2.751300e+002
1.264904e+003	3.148318e+002
1.266832e+003	3.826044e+002
1.268760e+003	4.030087e+002
1.270689e+003	3.684492e+002
1.272617e+003	3.536016e+002
1.274546e+003	3.629240e+002
1.276474e+003	3.595825e+002
1.278403e+003	3.811609e+002
1.280331e+003	3.234157e+002
1.282260e+003	3.484461e+002
1.284188e+003	3.398168e+002
1.286117e+003	3.382720e+002
1.288045e+003	3.298559e+002
1.289974e+003	3.392892e+002
1.291902e+003	3.482079e+002
1.293831e+003	3.442998e+002
1.295759e+003	3.470365e+002
1.297688e+003	3.381217e+002
1.299616e+003	3.145754e+002
1.301544e+003	3.077009e+002
1.303473e+003	3.079181e+002
1.305401e+003	3.414177e+002
1.307330e+003	3.568405e+002
1.309258e+003	3.325604e+002
1.311187e+003	3.006777e+002
1.313115e+003	2.881668e+002
1.315044e+003	2.914830e+002
1.316972e+003	3.081717e+002
1.318901e+003	3.211966e+002
1.320829e+003	3.530240e+002
1.322758e+003	3.346144e+002
1.324686e+003	3.137293e+002
1.326615e+003	3.032242e+002
1.328543e+003	2.975580e+002
1.330471e+003	2.837036e+002
1.332400e+003	2.481511e+002
1.334328e+003	2.101651e+002
1.336257e+003	2.174088e+002
1.338185e+003	2.407477e+002
1.340114e+003	2.008447e+002
1.342042e+003	3.033501e+002
1.343971e+003	3.076100e+002
1.345899e+003	2.876490e+002
1.347828e+003	2.818893e+002
1.349756e+003	2.797353e+002
1.351685e+003	2.762685e+002
1.353613e+003	2.662666e+002
1.355542e+003	2.494630e+002
1.357470e+003	2.665917e+002
1.359398e+003	2.816618e+002
1.361327e+003	2.891810e+002
1.363255e+003	2.874089e+002
1.365184e+003	2.389460e+002
1.367112e+003	2.594502e+002
1.369041e+003	2.716859e+002
1.370969e+003	2.623254e+002
1.372898e+003	2.623617e+002
1.374826e+003	2.620319e+002
1.376755e+003	2.497773e+002
1.378683e+003	2.503967e+002
1.380612e+003	2.949942e+002
1.382540e+003	3.480848e+002
1.384469e+003	3.646393e+002
1.386397e+003	3.622097e+002
1.388325e+003	3.876351e+002
1.390254e+003	3.889212e+002
1.392182e+003	3.467549e+002
1.394111e+003	3.309609e+002
1.396039e+003	3.586913e+002
1.397968e+003	3.561736e+002
1.399896e+003	3.700238e+002
1.401825e+003	3.269083e+002
1.403753e+003	3.228863e+002
1.405682e+003	3.042819e+002
1.407610e+003	2.957482e+002
1.409539e+003	2.964267e+002
1.411467e+003	2.994761e+002
1.413396e+003	2.924892e+002
1.415324e+003	2.789142e+002
1.417252e+003	2.744385e+002
1.419181e+003	2.813820e+002
1.421109e+003	2.881471e+002
1.423038e+003	2.936659e+002
1.424966e+003	2.687269e+002
1.426895e+003	3.413814e+002
1.428823e+003	3.541913e+002
1.430752e+003	3.751258e+002
1.432680e+003	3.625578e+002
1.434609e+003	3.792339e+002
1.436537e+003	3.912509e+002
1.438466e+003	3.781109e+002
1.440394e+003	3.986339e+002
1.442323e+003	4.260357e+002
1.444251e+003	4.430501e+002
1.446179e+003	4.290323e+002
1.448108e+003	4.357011e+002
1.450036e+003	4.460927e+002
1.451965e+003	4.262373e+002
1.453893e+003	4.157967e+002
1.455822e+003	4.336176e+002
1.457750e+003	4.360050e+002
1.459679e+003	4.250726e+002
1.461607e+003	4.372840e+002
1.463536e+003	4.539705e+002
1.465464e+003	4.452520e+002
1.467393e+003	4.714109e+002
1.469321e+003	4.151166e+002
1.471250e+003	4.058870e+002
1.473178e+003	4.426843e+002
1.475106e+003	4.621958e+002
1.477035e+003	5.099075e+002
1.478963e+003	5.646070e+002
1.480892e+003	5.572731e+002
1.482820e+003	5.235304e+002
1.484749e+003	5.090672e+002
1.486677e+003	5.374889e+002
1.488606e+003	6.217601e+002
1.490534e+003	6.129697e+002
1.492463e+003	6.904633e+002
1.494391e+003	7.658515e+002
1.496320e+003	7.490535e+002
1.498248e+003	8.029509e+002
1.500177e+003	8.490901e+002
1.502105e+003	9.102327e+002
1.504033e+003	1.000968e+003
1.505962e+003	1.128344e+003
1.507890e+003	1.290913e+003
1.509819e+003	1.467626e+003
1.511747e+003	1.679585e+003
1.513676e+003	1.982634e+003
1.515604e+003	2.266354e+003
1.517533e+003	2.564520e+003
1.519461e+003	2.848614e+003
1.521390e+003	3.086537e+003
1.523318e+003	3.173230e+003
1.525247e+003	3.099614e+003
1.527175e+003	2.907101e+003
1.529104e+003	2.572897e+003
1.531032e+003	2.153849e+003
1.532960e+003	1.734788e+003
1.534889e+003	1.371496e+003
1.536817e+003	1.093655e+003
1.538746e+003	8.899190e+002
1.540674e+003	7.594860e+002
1.542603e+003	6.616946e+002
1.544531e+003	6.426666e+002
1.546460e+003	6.383625e+002
1.548388e+003	6.437392e+002
1.550317e+003	5.981064e+002
1.552245e+003	5.678691e+002
1.554174e+003	5.532629e+002
1.556102e+003	5.686575e+002
1.558031e+003	5.786476e+002
1.559959e+003	5.812625e+002
1.561887e+003	6.143254e+002
1.563816e+003	6.291636e+002
1.565744e+003	5.828129e+002
1.567673e+003	5.577664e+002
1.569601e+003	5.572214e+002
1.571530e+003	5.679909e+002
1.573458e+003	5.713618e+002
1.575387e+003	5.726186e+002
1.577315e+003	5.612453e+002
1.579244e+003	5.333949e+002
1.581172e+003	5.276412e+002
1.583101e+003	5.810426e+002
1.585029e+003	6.030102e+002
1.586958e+003	5.898106e+002
1.588886e+003	5.979675e+002
1.590814e+003	5.806219e+002
1.592743e+003	5.996705e+002
1.594671e+003	6.489023e+002
1.596600e+003	6.629063e+002
1.598528e+003	6.583365e+002
1.600457e+003	6.757744e+002
1.602385e+003	6.358322e+002
1.604314e+003	6.515685e+002
1.606242e+003	7.190952e+002
1.608171e+003	6.888275e+002
1.610099e+003	6.448248e+002
1.612028e+003	6.180847e+002
1.613956e+003	5.910522e+002
1.615885e+003	5.777504e+002
1.617813e+003	5.491251e+002
1.619741e+003	4.819316e+002
1.621670e+003	4.622262e+002
1.623598e+003	5.083559e+002
1.625527e+003	5.363491e+002
1.627455e+003	5.184906e+002
1.629384e+003	4.995958e+002
1.631312e+003	4.952135e+002
1.633241e+003	5.050786e+002
1.635169e+003	4.663550e+002
1.637098e+003	4.509709e+002
1.639026e+003	4.256751e+002
1.640955e+003	3.591386e+002
1.642883e+003	3.340538e+002
1.644812e+003	3.876563e+002
1.646740e+003	4.290108e+002
1.648668e+003	4.186154e+002
1.650597e+003	4.209274e+002
1.652525e+003	4.065652e+002
1.654454e+003	4.022912e+002
1.656382e+003	4.474496e+002
1.658311e+003	4.389362e+002
1.660239e+003	4.377809e+002
1.662168e+003	4.131274e+002
1.664096e+003	4.669402e+002
1.666025e+003	4.754127e+002
1.667953e+003	4.533701e+002
1.669882e+003	3.938295e+002
1.671810e+003	3.727201e+002
1.673739e+003	4.125642e+002
1.675667e+003	4.369828e+002
1.677595e+003	4.250723e+002
1.679524e+003	4.176417e+002
1.681452e+003	4.097722e+002
1.683381e+003	4.118070e+002
1.685309e+003	4.429538e+002
1.687238e+003	4.977486e+002
1.689166e+003	4.382684e+002
1.691095e+003	4.451049e+002
1.693023e+003	3.776077e+002
1.694952e+003	3.740341e+002
1.696880e+003	3.699825e+002
1.698809e+003	3.739812e+002
1.700737e+003	3.772009e+002
1.702666e+003	3.883375e+002
1.704594e+003	3.701454e+002
1.706522e+003	3.146272e+002
1.708451e+003	2.660987e+002
1.710379e+003	2.664720e+002
1.712308e+003	3.046539e+002
1.714236e+003	3.251370e+002
1.716165e+003	3.493575e+002
1.718093e+003	4.305436e+002
1.720022e+003	3.652619e+002
1.721950e+003	3.595741e+002
1.723879e+003	3.602162e+002
1.725807e+003	3.271503e+002
1.727736e+003	3.827511e+002
1.729664e+003	4.233591e+002
1.731593e+003	3.533297e+002
1.733521e+003	3.021202e+002
1.735449e+003	2.907009e+002
1.737378e+003	3.209438e+002
1.739306e+003	3.530388e+002
1.741235e+003	3.329665e+002
1.743163e+003	3.240062e+002
1.745092e+003	3.709815e+002
1.747020e+003	3.976492e+002
1.748949e+003	3.768997e+002
1.750877e+003	3.568614e+002
1.752806e+003	3.616193e+002
1.754734e+003	3.783083e+002
1.756663e+003	3.725496e+002
1.758591e+003	3.827023e+002
1.760520e+003	4.080017e+002
1.762448e+003	3.381808e+002
1.764376e+003	3.285694e+002
1.766305e+003	3.437309e+002
1.768233e+003	3.318078e+002
1.770162e+003	3.314861e+002
1.772090e+003	3.221101e+002
1.774019e+003	3.117361e+002
1.775947e+003	3.437678e+002
1.777876e+003	4.001947e+002
1.779804e+003	4.099259e+002
1.781733e+003	3.707606e+002
1.783661e+003	3.408457e+002
1.785590e+003	3.411191e+002
1.787518e+003	3.414588e+002
1.789447e+003	3.116104e+002
1.791375e+003	2.893630e+002
1.793303e+003	3.080593e+002
1.795232e+003	3.143846e+002
1.797160e+003	2.871927e+002
1.799089e+003	2.653676e+002
1.801017e+003	2.582697e+002
1.802946e+003	3.092882e+002
1.804874e+003	3.185407e+002
1.806803e+003	3.346602e+002
1.808731e+003	3.016215e+002
1.810660e+003	3.012896e+002
1.812588e+003	2.758203e+002
1.814517e+003	2.614059e+002
1.816445e+003	2.978535e+002
1.818374e+003	2.822446e+002
1.820302e+003	2.453936e+002
1.822230e+003	2.716152e+002
1.824159e+003	3.167845e+002
1.826087e+003	3.527260e+002
1.828016e+003	3.846584e+002
1.829944e+003	3.597596e+002
1.831873e+003	3.071845e+002
1.833801e+003	2.861912e+002
1.835730e+003	2.743279e+002
1.837658e+003	2.749009e+002
1.839587e+003	3.091363e+002
1.841515e+003	3.013028e+002
1.843444e+003	2.968337e+002
1.845372e+003	3.422334e+002
1.847301e+003	3.742253e+002
1.849229e+003	3.290844e+002
1.851157e+003	2.983810e+002
1.853086e+003	3.321975e+002
1.855014e+003	3.337979e+002
1.856943e+003	3.263159e+002
1.858871e+003	3.397298e+002
1.860800e+003	2.992232e+002
1.862728e+003	2.839270e+002
1.864657e+003	3.316902e+002
1.866585e+003	3.399507e+002
1.868514e+003	3.258265e+002
1.870442e+003	3.219720e+002
1.872371e+003	2.952896e+002
1.874299e+003	2.775399e+002
1.876228e+003	3.098340e+002
1.878156e+003	3.563536e+002
1.880084e+003	3.582586e+002
1.882013e+003	3.499535e+002
1.883941e+003	3.396134e+002
1.885870e+003	2.935489e+002
1.887798e+003	2.816604e+002
1.889727e+003	2.801336e+002
1.891655e+003	2.990647e+002
1.893584e+003	2.917903e+002
1.895512e+003	3.360921e+002
1.897441e+003	3.453637e+002
1.899369e+003	3.294708e+002
1.901298e+003	2.889825e+002
1.903226e+003	2.900051e+002
1.905155e+003	2.775773e+002
1.907083e+003	2.654772e+002
1.909011e+003	3.059508e+002
1.910940e+003	3.341123e+002
1.912868e+003	3.395362e+002
1.914797e+003	2.973339e+002
1.916725e+003	2.904640e+002
1.918654e+003	2.950194e+002
1.920582e+003	2.740514e+002
1.922511e+003	3.127575e+002
1.924439e+003	3.272224e+002
1.926368e+003	2.914505e+002
1.928296e+003	2.754254e+002
1.930225e+003	2.379764e+002
1.932153e+003	2.205272e+002
1.934082e+003	2.302370e+002
1.936010e+003	2.198803e+002
1.937938e+003	2.115305e+002
1.939867e+003	2.442939e+002
1.941795e+003	2.847350e+002
1.943724e+003	3.443457e+002
1.945652e+003	3.861107e+002
1.947581e+003	3.366549e+002
1.949509e+003	3.147328e+002
1.951438e+003	2.859961e+002
1.953366e+003	3.401179e+002
1.955295e+003	3.741979e+002
1.957223e+003	3.644117e+002
1.959152e+003	3.456115e+002
1.961080e+003	2.989596e+002
1.963009e+003	2.957118e+002
1.964937e+003	3.104656e+002
1.966865e+003	3.163106e+002
1.968794e+003	3.541527e+002
1.970722e+003	3.514304e+002
1.972651e+003	3.174815e+002
1.974579e+003	2.938922e+002
1.976508e+003	2.931923e+002
1.978436e+003	3.142457e+002
1.980365e+003	3.290572e+002
1.982293e+003	3.351536e+002
1.984222e+003	3.506419e+002
1.986150e+003	3.211203e+002
1.988079e+003	2.738371e+002
1.990007e+003	2.854400e+002
1.991936e+003	2.992881e+002
1.993864e+003	3.057711e+002
1.995792e+003	3.549047e+002
1.997721e+003	3.476198e+002
1.999649e+003	2.947148e+002
2.001578e+003	2.989084e+002
2.003506e+003	2.967128e+002
2.005435e+003	2.976300e+002
2.007363e+003	3.001647e+002
2.009292e+003	3.210198e+002
2.011220e+003	3.396170e+002
2.013149e+003	3.081667e+002
2.015077e+003	2.789088e+002
2.017006e+003	2.953378e+002
2.018934e+003	2.907902e+002
2.020863e+003	2.743462e+002
2.022791e+003	2.518241e+002
2.024719e+003	2.352527e+002
2.026648e+003	2.247618e+002
2.028576e+003	2.875086e+002
2.030505e+003	3.103263e+002
2.032433e+003	3.143611e+002
2.034362e+003	3.302312e+002
2.036290e+003	3.625396e+002
2.038219e+003	3.599135e+002
2.040147e+003	3.105980e+002
2.042076e+003	3.086182e+002
2.044004e+003	3.390668e+002
2.045933e+003	3.516505e+002
2.047861e+003	3.215607e+002
2.049790e+003	3.576719e+002
2.051718e+003	3.601526e+002
2.053646e+003	3.774001e+002
2.055575e+003	3.671389e+002
2.057503e+003	3.963354e+002
2.059432e+003	3.610573e+002
2.061360e+003	3.311505e+002
2.063289e+003	2.960359e+002
2.065217e+003	2.823420e+002
2.067146e+003	3.126280e+002
2.069074e+003	3.399661e+002
2.071003e+003	3.436073e+002
2.072931e+003	3.610911e+002
2.074860e+003	3.057955e+002
2.076788e+003	3.632463e+002
2.078717e+003	3.862151e+002
2.080645e+003	3.774162e+002
2.082573e+003	3.478985e+002
2.084502e+003	3.405379e+002
2.086430e+003	3.526617e+002
2.088359e+003	3.388783e+002
2.090287e+003	3.395609e+002
2.092216e+003	3.398970e+002
2.094144e+003	3.388326e+002
2.096073e+003	3.582929e+002
2.098001e+003	3.563543e+002
2.099930e+003	3.338753e+002
2.101858e+003	3.246593e+002
2.103787e+003	3.325872e+002
2.105715e+003	3.243835e+002
2.107644e+003	3.208190e+002
2.109572e+003	3.600375e+002
2.111500e+003	3.881886e+002
2.113429e+003	3.620375e+002
2.115357e+003	3.033915e+002
2.117286e+003	2.849775e+002
2.119214e+003	3.096789e+002
2.121143e+003	3.258861e+002
2.123071e+003	3.548997e+002
2.125000e+003	3.630785e+002
2.126928e+003	3.026550e+002
2.128857e+003	2.801571e+002
2.130785e+003	3.039593e+002
2.132714e+003	3.310491e+002
2.134642e+003	3.333632e+002
2.136571e+003	3.575315e+002
2.138499e+003	3.564668e+002
2.140427e+003	2.738997e+002
2.142356e+003	2.862195e+002
2.144284e+003	3.560392e+002
2.146213e+003	3.785998e+002
2.148141e+003	3.994909e+002
2.150070e+003	4.173675e+002
2.151998e+003	4.433676e+002
2.153927e+003	4.492510e+002
2.155855e+003	4.430941e+002
2.157784e+003	4.389343e+002
2.159712e+003	4.326710e+002
2.161641e+003	4.367254e+002
2.163569e+003	4.438759e+002
2.165498e+003	4.380361e+002
2.167426e+003	4.300949e+002
2.169354e+003	4.150325e+002
2.171283e+003	3.909752e+002
2.173211e+003	3.912821e+002
2.175140e+003	4.073879e+002
2.177068e+003	4.239966e+002
2.178997e+003	4.313653e+002
2.180925e+003	4.690746e+002
2.182854e+003	4.976949e+002
2.184782e+003	4.786469e+002
2.186711e+003	4.445219e+002
2.188639e+003	4.261624e+002
2.190568e+003	3.644460e+002
2.192496e+003	3.585841e+002
2.194425e+003	4.083577e+002
2.196353e+003	4.333615e+002
2.198281e+003	4.276653e+002
2.200210e+003	4.168908e+002
2.202138e+003	4.155514e+002
2.204067e+003	3.596263e+002
2.205995e+003	3.459901e+002
2.207924e+003	3.865894e+002
2.209852e+003	3.416231e+002
2.211781e+003	3.623408e+002
2.213709e+003	4.071894e+002
2.215638e+003	3.678356e+002
2.217566e+003	3.703717e+002
2.219495e+003	3.622196e+002
2.221423e+003	3.692565e+002
2.223352e+003	3.751467e+002
2.225280e+003	3.490931e+002
2.227208e+003	3.521211e+002
2.229137e+003	3.711999e+002
2.231065e+003	3.468055e+002
2.232994e+003	3.574103e+002
2.234922e+003	4.025477e+002
2.236851e+003	4.170080e+002
2.238779e+003	4.884698e+002
2.240708e+003	4.472539e+002
2.242636e+003	4.149316e+002
2.244565e+003	4.018612e+002
2.246493e+003	3.589586e+002
2.248422e+003	3.155545e+002
2.250350e+003	3.593213e+002
2.252279e+003	4.238579e+002
2.254207e+003	4.642886e+002
2.256135e+003	4.529344e+002
2.258064e+003	4.202823e+002
2.259992e+003	4.151283e+002
2.261921e+003	3.993201e+002
2.263849e+003	4.365408e+002
2.265778e+003	4.428232e+002
2.267706e+003	4.447022e+002
2.269635e+003	4.908684e+002
2.271563e+003	4.782751e+002
2.273492e+003	4.660527e+002
2.275420e+003	4.997463e+002
2.277349e+003	4.696168e+002
2.279277e+003	3.927074e+002
2.281206e+003	3.994964e+002
2.283134e+003	4.735350e+002
2.285063e+003	4.895886e+002
2.286991e+003	4.427569e+002
2.288919e+003	4.516538e+002
2.290848e+003	5.200927e+002
2.292776e+003	5.280213e+002
2.294705e+003	5.231765e+002
2.296633e+003	5.381881e+002
2.298562e+003	5.001542e+002
2.300490e+003	4.493653e+002
2.302419e+003	4.582737e+002
2.304347e+003	5.128842e+002
2.306276e+003	5.205698e+002
2.308204e+003	4.873498e+002
2.310133e+003	4.909963e+002
2.312061e+003	5.389661e+002
2.313990e+003	5.449315e+002
2.315918e+003	5.529317e+002
2.317846e+003	5.344037e+002
2.319775e+003	4.911506e+002
2.321703e+003	4.696315e+002
2.323632e+003	4.473144e+002
2.325560e+003	4.625288e+002
2.327489e+003	4.591063e+002
2.329417e+003	4.261127e+002
2.331346e+003	4.366742e+002
2.333274e+003	4.634106e+002
2.335203e+003	4.918537e+002
2.337131e+003	4.839019e+002
2.339060e+003	4.404339e+002
2.340988e+003	4.321523e+002
2.342917e+003	4.405566e+002
2.344845e+003	4.242869e+002
2.346773e+003	4.657324e+002
2.348702e+003	4.109413e+002
2.350630e+003	4.422561e+002
2.352559e+003	4.628614e+002
2.354487e+003	4.414516e+002
2.356416e+003	4.133256e+002
2.358344e+003	3.794105e+002
2.360273e+003	3.963947e+002
2.362201e+003	4.645657e+002
2.364130e+003	3.969326e+002
2.366058e+003	4.841615e+002
2.367987e+003	4.922650e+002
2.369915e+003	4.734105e+002
2.371844e+003	5.022652e+002
2.373772e+003	4.728314e+002
2.375700e+003	4.427061e+002
2.377629e+003	4.395826e+002
2.379557e+003	4.419498e+002
2.381486e+003	4.573059e+002
2.383414e+003	4.453344e+002
2.385343e+003	4.119189e+002
2.387271e+003	4.150163e+002
2.389200e+003	4.341153e+002
2.391128e+003	4.363139e+002
2.393057e+003	4.617315e+002
2.394985e+003	4.394104e+002
2.396914e+003	4.511718e+002
2.398842e+003	4.638376e+002
2.400771e+003	4.016817e+002
2.402699e+003	3.973720e+002
2.404627e+003	3.901754e+002
2.406556e+003	3.974364e+002
2.408484e+003	4.164709e+002
2.410413e+003	3.930057e+002
2.412341e+003	3.611816e+002
2.414270e+003	3.570116e+002
2.416198e+003	4.181259e+002
2.418127e+003	4.556117e+002
2.420055e+003	3.633988e+002
2.421984e+003	3.967011e+002
2.423912e+003	3.991020e+002
2.425841e+003	4.328801e+002
2.427769e+003	4.962130e+002
2.429698e+003	4.581045e+002
2.431626e+003	4.063688e+002
2.433554e+003	4.490822e+002
2.435483e+003	4.387704e+002
2.437411e+003	4.303930e+002
2.439340e+003	4.518564e+002
2.441268e+003	4.028123e+002
2.443197e+003	3.959121e+002
2.445125e+003	4.032486e+002
2.447054e+003	3.984678e+002
2.448982e+003	3.959309e+002
2.450911e+003	3.841798e+002
2.452839e+003	4.062188e+002
2.454768e+003	4.334232e+002
2.456696e+003	4.906259e+002
2.458625e+003	5.047916e+002
2.460553e+003	4.872628e+002
2.462481e+003	4.568113e+002
2.464410e+003	4.327678e+002
2.466338e+003	4.553733e+002
2.468267e+003	4.458384e+002
2.470195e+003	4.458052e+002
2.472124e+003	4.476240e+002
2.474052e+003	4.371140e+002
2.475981e+003	4.455664e+002
2.477909e+003	4.659641e+002
2.479838e+003	4.615788e+002
2.481766e+003	4.218506e+002
2.483695e+003	3.900301e+002
2.485623e+003	3.900899e+002
2.487552e+003	4.512270e+002
2.489480e+003	4.353907e+002
2.491408e+003	5.036021e+002
2.493337e+003	4.669270e+002
2.495265e+003	4.850244e+002
2.497194e+003	4.657809e+002
2.499122e+003	4.440073e+002
2.501051e+003	4.415505e+002
2.502979e+003	4.753847e+002
2.504908e+003	4.538415e+002
2.506836e+003	4.441215e+002
2.508765e+003	4.478057e+002
2.510693e+003	4.078529e+002
2.512622e+003	3.953986e+002
2.514550e+003	4.283734e+002
2.516479e+003	4.278033e+002
2.518407e+003	4.409905e+002
2.520335e+003	4.402618e+002
2.522264e+003	4.402964e+002
2.524192e+003	4.323073e+002
2.526121e+003	4.276963e+002
2.528049e+003	4.418962e+002
2.529978e+003	4.408290e+002
2.531906e+003	4.432107e+002
2.533835e+003	4.864778e+002
2.535763e+003	4.738900e+002
2.537692e+003	4.574762e+002
2.539620e+003	4.453871e+002
2.541549e+003	3.887922e+002
2.543477e+003	4.129206e+002
2.545406e+003	4.791600e+002
2.547334e+003	4.278429e+002
2.549262e+003	3.802815e+002
2.551191e+003	4.068761e+002
2.553119e+003	3.995315e+002
2.555048e+003	3.749069e+002
2.556976e+003	3.436874e+002
2.558905e+003	3.482636e+002
2.560833e+003	3.820690e+002
2.562762e+003	3.832578e+002
2.564690e+003	3.865964e+002
2.566619e+003	4.246765e+002
2.568547e+003	3.931569e+002
2.570476e+003	4.253294e+002
2.572404e+003	4.121021e+002
2.574333e+003	3.976326e+002
2.576261e+003	4.005675e+002
2.578189e+003	3.896210e+002
2.580118e+003	4.097745e+002
2.582046e+003	4.194359e+002
2.583975e+003	4.487273e+002
2.585903e+003	4.273597e+002
2.587832e+003	4.746886e+002
2.589760e+003	4.482415e+002
2.591689e+003	4.384088e+002
2.593617e+003	4.354165e+002
2.595546e+003	4.962676e+002
2.597474e+003	4.614756e+002
2.599403e+003	4.531602e+002
2.601331e+003	4.477167e+002
2.603260e+003	4.305284e+002
2.605188e+003	4.287674e+002
2.607116e+003	4.255437e+002
2.609045e+003	4.492491e+002
2.610973e+003	4.297972e+002
2.612902e+003	4.742143e+002
2.614830e+003	4.734369e+002
2.616759e+003	4.476960e+002
2.618687e+003	4.262838e+002
2.620616e+003	4.719603e+002
2.622544e+003	4.570083e+002
2.624473e+003	4.781914e+002
2.626401e+003	4.667526e+002
2.628330e+003	4.643653e+002
2.630258e+003	4.736464e+002
2.632187e+003	4.601624e+002
2.634115e+003	4.440854e+002
2.636043e+003	4.133420e+002
2.637972e+003	4.398602e+002
2.639900e+003	4.761260e+002
2.641829e+003	4.547160e+002
2.643757e+003	4.303212e+002
2.645686e+003	4.510747e+002
2.647614e+003	4.573650e+002
2.649543e+003	4.596776e+002
2.651471e+003	4.665314e+002
2.653400e+003	4.526653e+002
2.655328e+003	4.941754e+002
2.657257e+003	5.211208e+002
2.659185e+003	5.118315e+002
2.661114e+003	5.582632e+002
2.663042e+003	5.578420e+002
2.664970e+003	5.323108e+002
2.666899e+003	5.221703e+002
2.668827e+003	5.060961e+002
2.670756e+003	5.149025e+002
2.672684e+003	5.266176e+002
2.674613e+003	5.263817e+002
2.676541e+003	5.325349e+002
2.678470e+003	6.032360e+002
2.680398e+003	5.556619e+002
2.682327e+003	5.737314e+002
2.684255e+003	5.495730e+002
2.686184e+003	5.238069e+002
2.688112e+003	5.025222e+002
2.690041e+003	4.799642e+002
2.691969e+003	4.672470e+002
2.693897e+003	4.927065e+002
2.695826e+003	5.191392e+002
2.697754e+003	4.992034e+002
2.699683e+003	4.673060e+002
2.701611e+003	4.843350e+002
2.703540e+003	4.907377e+002
2.705468e+003	5.188699e+002
2.707397e+003	5.296967e+002
2.709325e+003	4.896427e+002
2.711254e+003	4.561167e+002
2.713182e+003	4.740209e+002
2.715111e+003	4.407635e+002
2.717039e+003	4.073598e+002
2.718968e+003	3.951682e+002
2.720896e+003	4.397342e+002
2.722824e+003	4.569575e+002
2.724753e+003	4.407346e+002
2.726681e+003	4.304242e+002
2.728610e+003	4.640414e+002
2.730538e+003	4.526166e+002
2.732467e+003	4.209461e+002
2.734395e+003	4.026818e+002
2.736324e+003	3.810477e+002
2.738252e+003	4.282035e+002
2.740181e+003	4.388751e+002
2.742109e+003	4.241585e+002
2.744038e+003	3.999104e+002
2.745966e+003	3.593430e+002
2.747895e+003	3.660801e+002
2.749823e+003	3.722009e+002
2.751751e+003	3.809488e+002
2.753680e+003	3.604626e+002
2.755608e+003	3.350648e+002
2.757537e+003	3.440805e+002
2.759465e+003	3.411301e+002
2.761394e+003	3.938106e+002
2.763322e+003	4.007649e+002
2.765251e+003	3.653414e+002
2.767179e+003	3.349673e+002
2.769108e+003	3.369382e+002
2.771036e+003	3.717439e+002
2.772965e+003	4.145666e+002
2.774893e+003	3.925554e+002
2.776822e+003	3.602294e+002
2.778750e+003	3.374875e+002
2.780678e+003	3.621578e+002
2.782607e+003	3.845536e+002
2.784535e+003	3.338323e+002
2.786464e+003	2.960123e+002
2.788392e+003	3.213465e+002
2.790321e+003	3.853885e+002
2.792249e+003	4.163295e+002
2.794178e+003	4.084941e+002
2.796106e+003	3.778185e+002
2.798035e+003	3.844875e+002
2.799963e+003	3.846843e+002
2.801892e+003	3.969962e+002
2.803820e+003	3.636462e+002
2.805749e+003	4.115767e+002
2.807677e+003	3.484915e+002
2.809605e+003	3.622005e+002
2.811534e+003	3.995936e+002
2.813462e+003	3.977597e+002
2.815391e+003	3.475760e+002
2.817319e+003	3.241505e+002
2.819248e+003	3.979310e+002
2.821176e+003	4.068319e+002
2.823105e+003	3.250202e+002
2.825033e+003	3.058628e+002
2.826962e+003	3.235842e+002
2.828890e+003	3.270027e+002
2.830819e+003	3.171688e+002
2.832747e+003	3.415520e+002
2.834676e+003	3.388730e+002
2.836604e+003	3.154969e+002
2.838532e+003	3.470131e+002
2.840461e+003	3.720556e+002
2.842389e+003	3.820190e+002
2.844318e+003	4.726594e+002
2.846246e+003	4.786692e+002
2.848175e+003	4.728127e+002
2.850103e+003	4.290984e+002
2.852032e+003	4.421982e+002
2.853960e+003	4.138081e+002
2.855889e+003	4.759857e+002
2.857817e+003	4.905982e+002
2.859746e+003	4.439740e+002
2.861674e+003	4.389949e+002
2.863603e+003	4.361751e+002
2.865531e+003	3.988403e+002
2.867459e+003	3.832461e+002
2.869388e+003	4.036122e+002
2.871316e+003	3.367518e+002
2.873245e+003	3.536301e+002
2.875173e+003	4.076158e+002
2.877102e+003	3.843483e+002
2.879030e+003	3.698375e+002
2.880959e+003	3.772078e+002
2.882887e+003	4.136427e+002
2.884816e+003	4.293995e+002
2.886744e+003	3.866523e+002
2.888673e+003	4.265873e+002
2.890601e+003	4.460877e+002
2.892530e+003	3.813706e+002
2.894458e+003	3.310730e+002
2.896386e+003	4.464774e+002
2.898315e+003	3.887181e+002
2.900243e+003	4.043764e+002
2.902172e+003	4.183106e+002
2.904100e+003	4.405607e+002
2.906029e+003	4.329134e+002
2.907957e+003	4.287979e+002
2.909886e+003	3.872259e+002
2.911814e+003	3.629590e+002
2.913743e+003	3.555561e+002
2.915671e+003	3.500761e+002
2.917600e+003	3.138580e+002
2.919528e+003	3.503369e+002
2.921457e+003	3.126757e+002
2.923385e+003	3.492349e+002
2.925313e+003	3.926378e+002
2.927242e+003	3.394132e+002
2.929170e+003	2.985263e+002
2.931099e+003	2.605401e+002
2.933027e+003	2.292478e+002
2.934956e+003	2.844147e+002
2.936884e+003	2.526658e+002
2.938813e+003	1.926892e+002
2.940741e+003	1.971361e+002
2.942670e+003	2.265365e+002
2.944598e+003	1.846443e+002
2.946527e+003	1.384919e+002
2.948455e+003	1.282551e+002
2.950384e+003	1.114383e+002
2.952312e+003	1.153965e+002
2.954240e+003	1.212780e+002
2.956169e+003	9.310085e+001
2.958097e+003	6.046008e+001
2.960026e+003	2.111974e+001
2.961954e+003	3.013704e+001
2.963883e+003	3.653978e+001
2.965811e+003	2.133868e+001
2.967740e+003	2.404407e+001
2.969668e+003	-3.952143e+001
2.971597e+003	-3.776374e+001
2.973525e+003	-7.461130e+001
2.975454e+003	-1.179900e+002
2.977382e+003	-9.884292e+001
2.979311e+003	-8.383496e+001
2.981239e+003	-9.640215e+001
2.983167e+003	-6.129648e+001
2.985096e+003	-1.265069e+002
2.987024e+003	-1.259146e+002
2.988953e+003	-9.930683e+001
2.990881e+003	-8.244537e+001
2.992810e+003	-8.291341e+001
2.994738e+003	-7.789321e+001
2.996667e+003	-1.793811e+002
2.998595e+003	-2.002781e+002
3.000524e+003	-1.991150e+002
3.002452e+003	-1.641071e+002
3.004381e+003	-9.453630e+001
3.006309e+003	-5.607894e+001
3.008238e+003	-1.361096e+002
3.010166e+003	-1.008286e+002
3.012094e+003	-1.360801e+002
3.014023e+003	-1.607915e+002
3.015951e+003	-1.928988e+002
3.017880e+003	-1.752374e+002
3.019808e+003	-1.902844e+002
3.021737e+003	-1.775133e+002
3.023665e+003	-1.794441e+002
3.025594e+003	-1.737867e+002
3.027522e+003	-1.796859e+002
3.029451e+003	-2.062337e+002
3.031379e+003	-1.832023e+002
3.033308e+003	-1.844362e+002
3.035236e+003	-1.401307e+002
3.037165e+003	-1.366307e+002
3.039093e+003	-1.557112e+002
3.041021e+003	-1.726002e+002
3.042950e+003	-1.786023e+002
3.044878e+003	-1.970773e+002
3.046807e+003	-2.494858e+002
3.048735e+003	-2.768588e+002
3.050664e+003	-1.742764e+002
3.052592e+003	-1.731122e+002
3.054521e+003	-2.393133e+002
3.056449e+003	-2.029587e+002
3.058378e+003	-2.207329e+002
3.060306e+003	-1.887324e+002
3.062235e+003	-1.831230e+002
3.064163e+003	-1.753198e+002
3.066092e+003	-1.831673e+002
3.068020e+003	-1.765509e+002
3.069948e+003	-1.477895e+002
3.071877e+003	-1.285542e+002
3.073805e+003	-1.315658e+002
3.075734e+003	-1.755210e+002
3.077662e+003	-1.914694e+002
3.079591e+003	-1.782581e+002
3.081519e+003	-1.568249e+002
3.083448e+003	-1.518405e+002
3.085376e+003	-6.911720e+001
3.087305e+003	-3.974643e+001
3.089233e+003	-1.010348e+002
3.091162e+003	-1.636049e+002
3.093090e+003	-1.228440e+002
3.095019e+003	-1.655029e+002
3.096947e+003	-1.353197e+002
3.098875e+003	-2.290139e+001
3.100804e+003	-7.654314e+001
3.102732e+003	-2.095504e+001
3.104661e+003	-1.930523e+001
3.106589e+003	-5.502286e+001
3.108518e+003	-3.214925e+001
3.110446e+003	2.974601e+001
3.112375e+003	5.161325e+001
3.114303e+003	4.452114e+001
3.116232e+003	1.040602e+002
3.118160e+003	1.611474e+002
3.120089e+003	1.503514e+002
3.122017e+003	1.586942e+002
3.123946e+003	1.818678e+002
3.125874e+003	1.653768e+002
3.127802e+003	2.006255e+002
3.129731e+003	1.941658e+002
3.131659e+003	2.021009e+002
3.133588e+003	2.585013e+002
3.135516e+003	3.396903e+002
3.137445e+003	3.616235e+002
3.139373e+003	3.712061e+002
3.141302e+003	3.625228e+002
3.143230e+003	4.395642e+002
3.145159e+003	4.923582e+002
3.147087e+003	5.706031e+002
3.149016e+003	5.819265e+002
3.150944e+003	6.183245e+002
3.152873e+003	6.348514e+002
3.154801e+003	6.892411e+002
3.156729e+003	6.896224e+002
3.158658e+003	7.012576e+002
3.160586e+003	7.859393e+002
3.162515e+003	8.201793e+002
3.164443e+003	8.349183e+002
3.166372e+003	8.373070e+002
3.168300e+003	8.912880e+002
3.170229e+003	9.342148e+002
3.172157e+003	9.899440e+002
3.174086e+003	1.012583e+003
3.176014e+003	1.012236e+003
3.177943e+003	1.070621e+003
3.179871e+003	1.207095e+003
3.181800e+003	1.327888e+003
3.183728e+003	1.315469e+003
3.185656e+003	1.409863e+003
3.187585e+003	1.447441e+003
3.189513e+003	1.504121e+003
3.191442e+003	1.598165e+003
3.193370e+003	1.646590e+003
3.195299e+003	1.611365e+003
3.197227e+003	1.730716e+003
3.199156e+003	1.826190e+003
3.201084e+003	1.861849e+003
3.203013e+003	1.956802e+003
3.204941e+003	2.020926e+003
3.206870e+003	2.108094e+003
3.208798e+003	2.116883e+003
3.210727e+003	2.228727e+003
3.212655e+003	2.309161e+003
3.214583e+003	2.338982e+003
3.216512e+003	2.434344e+003
3.218440e+003	2.608474e+003
3.220369e+003	2.698771e+003
3.222297e+003	2.731939e+003
3.224226e+003	2.831408e+003
3.226154e+003	2.950353e+003
3.228083e+003	3.043986e+003
3.230011e+003	3.150632e+003
3.231940e+003	3.127943e+003
3.233868e+003	3.285322e+003
3.235797e+003	3.416173e+003
3.237725e+003	3.525920e+003
3.239654e+003	3.713715e+003
3.241582e+003	3.820826e+003
3.243510e+003	3.840353e+003
3.245439e+003	3.919452e+003
3.247367e+003	4.127003e+003
3.249296e+003	4.232734e+003
3.251224e+003	4.385367e+003
3.253153e+003	4.405471e+003
3.255081e+003	4.547663e+003
3.257010e+003	4.703206e+003
3.258938e+003	4.756874e+003
3.260867e+003	4.844249e+003
3.262795e+003	5.018353e+003
3.264724e+003	5.215485e+003
3.266652e+003	5.371397e+003
3.268581e+003	5.457281e+003
3.270509e+003	5.598179e+003
3.272438e+003	5.745426e+003
3.274366e+003	5.892376e+003
3.276294e+003	6.017015e+003
3.278223e+003	6.223458e+003
3.280151e+003	6.375386e+003
3.282080e+003	6.482616e+003
3.284008e+003	6.593696e+003
3.285937e+003	6.711041e+003
3.287865e+003	6.756828e+003
3.289794e+003	6.908560e+003
3.291722e+003	7.102289e+003
3.293651e+003	7.295810e+003
3.295579e+003	7.512418e+003
3.297508e+003	7.607546e+003
3.299436e+003	7.748642e+003
3.301365e+003	7.933623e+003
3.303293e+003	8.117150e+003
3.305221e+003	8.282192e+003
3.307150e+003	8.506905e+003
3.309078e+003	8.669575e+003
3.311007e+003	8.789207e+003
3.312935e+003	8.915682e+003
3.314864e+003	9.128022e+003
3.316792e+003	9.350412e+003
3.318721e+003	9.541526e+003
3.320649e+003	9.684436e+003
3.322578e+003	9.845645e+003
3.324506e+003	1.000576e+004
3.326435e+003	1.014293e+004
3.328363e+003	1.030290e+004
3.330292e+003	1.048057e+004
3.332220e+003	1.061048e+004
3.334148e+003	1.072566e+004
3.336077e+003	1.100709e+004
3.338005e+003	1.113817e+004
3.339934e+003	1.135104e+004
3.341862e+003	1.152928e+004
3.343791e+003	1.173784e+004
3.345719e+003	1.187943e+004
3.347648e+003	1.198553e+004
3.349576e+003	1.214856e+004
3.351505e+003	1.229108e+004
3.353433e+003	1.244559e+004
3.355362e+003	1.257688e+004
3.357290e+003	1.276671e+004
3.359219e+003	1.301098e+004
3.361147e+003	1.319244e+004
3.363075e+003	1.341503e+004
3.365004e+003	1.351147e+004
3.366932e+003	1.362242e+004
3.368861e+003	1.377323e+004
3.370789e+003	1.392566e+004
3.372718e+003	1.404742e+004
3.374646e+003	1.423863e+004
3.376575e+003	1.437810e+004
3.378503e+003	1.452056e+004
3.380432e+003	1.469143e+004
3.382360e+003	1.475541e+004
3.384289e+003	1.489555e+004
3.386217e+003	1.500243e+004
3.388146e+003	1.507666e+004
3.390074e+003	1.514138e+004
3.392002e+003	1.530806e+004
3.393931e+003	1.544736e+004
3.395859e+003	1.546813e+004
3.397788e+003	1.549248e+004
3.399716e+003	1.571662e+004
