# Supplementary material for: Machine learning classification of mango maturity based on carotene content from Raman spectra
Source: PeerJ. 2025 Nov 18;13:e20288. doi: 10.7717/peerj.20288 (PMC12637035; doi:10.7717/peerj.20288)
Supplement: Supplemental Information 1 — Raman spectra from 29 mango samples, with measurements taken from the top, middle, and bottom parts of each mango. These data were used for Raman spectral processing, statistical analysis, and classification analysis. [file peerj-13-20288-s001.zip › Raw Data_Mango/M12/M12-T.CSV]

4.996945e+001	-7.247504e+002
5.189791e+001	-1.344255e+001
5.382638e+001	3.038867e+002
5.575485e+001	4.467584e+002
5.768332e+001	5.388883e+002
5.961178e+001	5.770724e+002
6.154025e+001	5.833633e+002
6.346872e+001	5.847054e+002
6.539719e+001	6.107980e+002
6.732565e+001	6.283369e+002
6.925412e+001	6.164989e+002
7.118259e+001	5.864496e+002
7.311105e+001	5.644408e+002
7.503952e+001	5.506017e+002
7.696799e+001	5.438422e+002
7.889645e+001	5.511926e+002
8.082492e+001	5.606061e+002
8.275339e+001	5.405474e+002
8.468185e+001	5.266948e+002
8.661032e+001	5.030295e+002
8.853879e+001	4.651997e+002
9.046725e+001	4.368714e+002
9.239572e+001	4.997173e+002
9.432419e+001	4.973060e+002
9.625266e+001	4.971151e+002
9.818112e+001	5.029921e+002
1.001096e+002	4.948798e+002
1.020381e+002	4.985113e+002
1.039665e+002	4.874004e+002
1.058950e+002	4.599344e+002
1.078235e+002	4.346088e+002
1.097519e+002	4.388415e+002
1.116804e+002	4.257438e+002
1.136089e+002	4.088770e+002
1.155373e+002	4.085681e+002
1.174658e+002	4.223051e+002
1.193943e+002	4.125561e+002
1.213227e+002	4.047679e+002
1.232512e+002	3.983510e+002
1.251797e+002	3.953480e+002
1.271081e+002	3.872664e+002
1.290366e+002	3.373608e+002
1.309651e+002	3.133963e+002
1.328935e+002	3.189052e+002
1.348220e+002	3.409580e+002
1.367505e+002	3.596546e+002
1.386789e+002	3.621581e+002
1.406074e+002	3.567062e+002
1.425359e+002	3.422493e+002
1.444643e+002	3.308467e+002
1.463928e+002	3.410395e+002
1.483213e+002	3.677130e+002
1.502497e+002	3.765370e+002
1.521782e+002	3.823664e+002
1.541067e+002	3.965231e+002
1.560351e+002	4.149764e+002
1.579636e+002	3.740606e+002
1.598921e+002	3.575381e+002
1.618205e+002	3.529534e+002
1.637490e+002	3.462682e+002
1.656775e+002	3.496450e+002
1.676059e+002	3.554293e+002
1.695344e+002	3.512344e+002
1.714629e+002	3.465721e+002
1.733913e+002	3.530932e+002
1.753198e+002	3.730143e+002
1.772483e+002	3.787458e+002
1.791767e+002	3.873881e+002
1.811052e+002	4.034181e+002
1.830337e+002	4.174862e+002
1.849621e+002	3.970278e+002
1.868906e+002	3.706768e+002
1.888191e+002	3.641612e+002
1.907475e+002	3.684747e+002
1.926760e+002	3.621669e+002
1.946045e+002	3.398669e+002
1.965329e+002	3.353087e+002
1.984614e+002	3.320978e+002
2.003899e+002	3.161825e+002
2.023183e+002	2.914169e+002
2.042468e+002	3.269214e+002
2.061753e+002	3.242095e+002
2.081037e+002	3.083627e+002
2.100322e+002	2.986769e+002
2.119607e+002	3.023448e+002
2.138891e+002	3.090483e+002
2.158176e+002	3.267429e+002
2.177461e+002	3.356031e+002
2.196745e+002	3.339579e+002
2.216030e+002	3.346872e+002
2.235315e+002	3.476859e+002
2.254599e+002	3.700033e+002
2.273884e+002	3.864413e+002
2.293169e+002	3.885099e+002
2.312453e+002	3.755151e+002
2.331738e+002	3.527513e+002
2.351023e+002	3.240997e+002
2.370307e+002	3.090213e+002
2.389592e+002	3.041143e+002
2.408877e+002	2.900074e+002
2.428161e+002	2.645299e+002
2.447446e+002	2.647583e+002
2.466731e+002	2.738952e+002
2.486015e+002	2.968276e+002
2.505300e+002	3.449213e+002
2.524585e+002	3.539388e+002
2.543869e+002	3.308348e+002
2.563154e+002	3.133385e+002
2.582439e+002	3.169326e+002
2.601723e+002	3.340710e+002
2.621008e+002	3.423524e+002
2.640293e+002	3.502256e+002
2.659577e+002	3.728002e+002
2.678862e+002	3.820137e+002
2.698147e+002	3.471560e+002
2.717431e+002	3.519778e+002
2.736716e+002	3.706602e+002
2.756001e+002	3.584378e+002
2.775285e+002	3.250167e+002
2.794570e+002	3.044105e+002
2.813855e+002	2.943955e+002
2.833139e+002	2.591387e+002
2.852424e+002	2.572351e+002
2.871709e+002	2.818224e+002
2.890993e+002	2.987426e+002
2.910278e+002	3.004552e+002
2.929563e+002	3.113418e+002
2.948847e+002	3.032874e+002
2.968132e+002	2.931671e+002
2.987417e+002	3.038797e+002
3.006701e+002	3.271933e+002
3.025986e+002	3.327202e+002
3.045271e+002	3.535115e+002
3.064555e+002	3.794262e+002
3.083840e+002	3.930235e+002
3.103125e+002	3.913657e+002
3.122409e+002	4.120464e+002
3.141694e+002	4.029969e+002
3.160979e+002	3.968477e+002
3.180263e+002	4.066935e+002
3.199548e+002	3.984152e+002
3.218833e+002	4.089743e+002
3.238117e+002	4.474392e+002
3.257402e+002	4.593139e+002
3.276687e+002	4.280529e+002
3.295971e+002	3.877429e+002
3.315256e+002	3.828779e+002
3.334541e+002	3.689138e+002
3.353825e+002	3.464646e+002
3.373110e+002	3.481267e+002
3.392395e+002	3.913093e+002
3.411679e+002	3.587403e+002
3.430964e+002	3.549751e+002
3.450249e+002	3.467005e+002
3.469533e+002	3.544111e+002
3.488818e+002	3.925907e+002
3.508103e+002	3.950043e+002
3.527387e+002	4.150127e+002
3.546672e+002	4.333779e+002
3.565957e+002	4.331747e+002
3.585241e+002	4.108749e+002
3.604526e+002	3.831486e+002
3.623811e+002	3.721498e+002
3.643095e+002	3.816462e+002
3.662380e+002	4.159808e+002
3.681665e+002	4.481250e+002
3.700949e+002	4.381395e+002
3.720234e+002	4.498090e+002
3.739519e+002	4.390460e+002
3.758803e+002	4.376422e+002
3.778088e+002	4.353598e+002
3.797373e+002	4.085150e+002
3.816657e+002	3.846512e+002
3.835942e+002	3.407671e+002
3.855227e+002	3.161103e+002
3.874511e+002	3.179760e+002
3.893796e+002	3.405877e+002
3.913081e+002	3.760538e+002
3.932365e+002	3.818104e+002
3.951650e+002	3.819725e+002
3.970935e+002	3.753989e+002
3.990219e+002	3.708212e+002
4.009504e+002	3.861879e+002
4.028789e+002	4.181551e+002
4.048073e+002	4.209261e+002
4.067358e+002	4.226173e+002
4.086643e+002	4.245936e+002
4.105927e+002	4.247320e+002
4.125212e+002	4.564457e+002
4.144497e+002	4.893617e+002
4.163781e+002	4.866298e+002
4.183066e+002	4.981237e+002
4.202351e+002	5.165449e+002
4.221635e+002	4.539437e+002
4.240920e+002	4.605994e+002
4.260205e+002	4.672375e+002
4.279489e+002	4.729669e+002
4.298774e+002	4.591136e+002
4.318059e+002	4.145725e+002
4.337343e+002	4.012653e+002
4.356628e+002	4.337986e+002
4.375913e+002	4.425854e+002
4.395197e+002	4.476258e+002
4.414482e+002	4.625446e+002
4.433767e+002	4.505953e+002
4.453051e+002	4.483218e+002
4.472336e+002	4.272066e+002
4.491621e+002	3.952315e+002
4.510905e+002	3.988820e+002
4.530190e+002	4.640631e+002
4.549475e+002	4.755461e+002
4.568759e+002	4.790897e+002
4.588044e+002	4.564644e+002
4.607329e+002	4.260684e+002
4.626613e+002	4.116203e+002
4.645898e+002	4.226441e+002
4.665183e+002	4.455486e+002
4.684467e+002	4.896153e+002
4.703752e+002	5.193793e+002
4.723037e+002	5.262713e+002
4.742321e+002	5.253431e+002
4.761606e+002	5.347758e+002
4.780891e+002	4.997001e+002
4.800175e+002	4.880310e+002
4.819460e+002	5.022309e+002
4.838745e+002	5.236758e+002
4.858029e+002	5.306082e+002
4.877314e+002	4.920190e+002
4.896599e+002	4.899980e+002
4.915883e+002	4.933946e+002
4.935168e+002	4.817401e+002
4.954453e+002	4.580204e+002
4.973737e+002	4.487564e+002
4.993022e+002	4.239889e+002
5.012307e+002	4.009019e+002
5.031591e+002	3.906693e+002
5.050876e+002	3.954510e+002
5.070161e+002	4.060088e+002
5.089445e+002	3.992938e+002
5.108730e+002	3.835942e+002
5.128015e+002	3.766370e+002
5.147299e+002	3.924327e+002
5.166584e+002	4.132713e+002
5.185869e+002	4.078325e+002
5.205153e+002	4.943619e+002
5.224438e+002	4.897635e+002
5.243723e+002	4.988760e+002
5.263007e+002	5.174179e+002
5.282292e+002	5.127272e+002
5.301577e+002	5.146986e+002
5.320861e+002	5.314254e+002
5.340146e+002	5.374341e+002
5.359431e+002	5.102298e+002
5.378715e+002	4.869577e+002
5.398000e+002	5.125350e+002
5.417285e+002	5.464401e+002
5.436569e+002	5.261855e+002
5.455854e+002	5.238080e+002
5.475139e+002	5.433734e+002
5.494423e+002	5.569643e+002
5.513708e+002	5.404499e+002
5.532993e+002	5.368596e+002
5.552277e+002	4.881783e+002
5.571562e+002	5.125767e+002
5.590847e+002	5.406440e+002
5.610131e+002	5.188468e+002
5.629416e+002	4.849260e+002
5.648701e+002	4.799435e+002
5.667985e+002	4.358492e+002
5.687270e+002	4.194229e+002
5.706555e+002	4.246415e+002
5.725839e+002	4.264296e+002
5.745124e+002	4.231150e+002
5.764409e+002	4.469318e+002
5.783693e+002	4.357849e+002
5.802978e+002	4.209728e+002
5.822263e+002	4.277332e+002
5.841547e+002	4.449773e+002
5.860832e+002	4.287628e+002
5.880117e+002	4.665494e+002
5.899401e+002	4.600107e+002
5.918686e+002	4.438744e+002
5.937971e+002	4.293692e+002
5.957255e+002	4.284771e+002
5.976540e+002	4.755717e+002
5.995825e+002	4.797449e+002
6.015109e+002	4.726028e+002
6.034394e+002	4.796709e+002
6.053679e+002	5.065827e+002
6.072963e+002	5.296891e+002
6.092248e+002	5.029156e+002
6.111533e+002	4.682194e+002
6.130817e+002	4.818318e+002
6.150102e+002	4.760718e+002
6.169387e+002	4.213252e+002
6.188671e+002	3.602860e+002
6.207956e+002	3.889351e+002
6.227241e+002	3.923277e+002
6.246525e+002	3.961186e+002
6.265810e+002	4.347137e+002
6.285095e+002	4.769394e+002
6.304379e+002	4.808030e+002
6.323664e+002	4.560443e+002
6.342949e+002	4.300666e+002
6.362233e+002	4.167617e+002
6.381518e+002	4.014908e+002
6.400803e+002	3.911942e+002
6.420087e+002	3.909469e+002
6.439372e+002	3.857791e+002
6.458657e+002	3.928983e+002
6.477941e+002	3.742146e+002
6.497226e+002	3.743408e+002
6.516511e+002	3.969800e+002
6.535795e+002	4.162252e+002
6.555080e+002	4.103391e+002
6.574365e+002	4.431172e+002
6.593649e+002	4.245413e+002
6.612934e+002	4.003878e+002
6.632219e+002	4.066087e+002
6.651503e+002	4.095430e+002
6.670788e+002	3.486761e+002
6.690073e+002	3.705880e+002
6.709357e+002	3.953207e+002
6.728642e+002	4.023958e+002
6.747927e+002	4.036703e+002
6.767211e+002	4.203507e+002
6.786496e+002	4.564550e+002
6.805781e+002	4.676480e+002
6.825065e+002	4.384088e+002
6.844350e+002	4.234575e+002
6.863635e+002	4.118165e+002
6.882919e+002	3.898612e+002
6.902204e+002	3.614079e+002
6.921489e+002	3.481971e+002
6.940773e+002	3.664903e+002
6.960058e+002	3.339600e+002
6.979343e+002	2.984158e+002
6.998627e+002	3.073315e+002
7.017912e+002	3.498987e+002
7.037197e+002	3.544227e+002
7.056481e+002	3.581393e+002
7.075766e+002	3.421556e+002
7.095051e+002	3.172538e+002
7.114335e+002	3.096764e+002
7.133620e+002	3.218165e+002
7.152905e+002	3.322095e+002
7.172189e+002	3.556775e+002
7.191474e+002	3.735552e+002
7.210759e+002	3.591129e+002
7.230043e+002	3.626031e+002
7.249328e+002	3.949630e+002
7.268613e+002	4.305622e+002
7.287897e+002	4.633067e+002
7.307182e+002	4.402553e+002
7.326467e+002	4.290352e+002
7.345751e+002	3.858010e+002
7.365036e+002	3.704778e+002
7.384321e+002	3.999765e+002
7.403605e+002	3.830201e+002
7.422890e+002	4.104171e+002
7.442175e+002	4.195028e+002
7.461459e+002	4.060570e+002
7.480744e+002	4.134123e+002
7.500029e+002	4.365075e+002
7.519313e+002	4.289077e+002
7.538598e+002	3.855732e+002
7.557883e+002	3.904497e+002
7.577167e+002	3.603347e+002
7.596452e+002	3.218543e+002
7.615737e+002	2.833470e+002
7.635021e+002	2.519107e+002
7.654306e+002	2.484587e+002
7.673591e+002	2.529101e+002
7.692875e+002	2.959772e+002
7.712160e+002	2.945443e+002
7.731445e+002	2.962312e+002
7.750729e+002	3.068159e+002
7.770014e+002	2.908781e+002
7.789299e+002	2.693392e+002
7.808583e+002	2.942126e+002
7.827868e+002	3.092121e+002
7.847153e+002	2.971063e+002
7.866437e+002	2.986494e+002
7.885722e+002	2.992904e+002
7.905007e+002	2.447055e+002
7.924291e+002	2.661564e+002
7.943576e+002	2.513531e+002
7.962861e+002	2.529492e+002
7.982145e+002	3.003762e+002
8.001430e+002	3.400794e+002
8.020715e+002	3.274163e+002
8.039999e+002	3.094447e+002
8.059284e+002	3.120432e+002
8.078569e+002	3.158780e+002
8.097853e+002	3.156208e+002
8.117138e+002	3.104014e+002
8.136423e+002	2.983909e+002
8.155707e+002	2.786746e+002
8.174992e+002	2.586989e+002
8.194277e+002	2.729617e+002
8.213561e+002	3.060536e+002
8.232846e+002	2.836122e+002
8.252131e+002	2.727137e+002
8.271415e+002	2.941492e+002
8.290700e+002	2.961232e+002
8.309985e+002	3.041157e+002
8.329269e+002	2.966785e+002
8.348554e+002	3.024199e+002
8.367839e+002	2.615994e+002
8.387123e+002	2.393316e+002
8.406408e+002	2.526838e+002
8.425693e+002	2.394918e+002
8.444977e+002	2.809506e+002
8.464262e+002	3.179735e+002
8.483547e+002	3.177654e+002
8.502831e+002	3.046696e+002
8.522116e+002	2.803595e+002
8.541401e+002	2.605431e+002
8.560685e+002	2.731243e+002
8.579970e+002	2.617393e+002
8.599255e+002	2.905910e+002
8.618539e+002	2.981590e+002
8.637824e+002	2.918593e+002
8.657109e+002	3.238501e+002
8.676393e+002	3.740581e+002
8.695678e+002	3.531147e+002
8.714963e+002	3.382140e+002
8.734247e+002	3.414290e+002
8.753532e+002	3.205182e+002
8.772817e+002	3.042145e+002
8.792101e+002	3.099717e+002
8.811386e+002	3.292662e+002
8.830671e+002	3.389008e+002
8.849955e+002	3.271768e+002
8.869240e+002	3.421795e+002
8.888525e+002	3.043583e+002
8.907809e+002	2.887398e+002
8.927094e+002	2.961625e+002
8.946379e+002	2.971880e+002
8.965663e+002	2.857738e+002
8.984948e+002	2.651278e+002
9.004233e+002	2.421645e+002
9.023517e+002	2.171635e+002
9.042802e+002	2.269551e+002
9.062087e+002	2.478073e+002
9.081371e+002	2.571598e+002
9.100656e+002	2.650463e+002
9.119941e+002	2.848336e+002
9.139225e+002	3.008029e+002
9.158510e+002	2.866616e+002
9.177795e+002	2.834145e+002
9.197079e+002	2.820408e+002
9.216364e+002	2.733448e+002
9.235649e+002	2.510332e+002
9.254933e+002	2.002419e+002
9.274218e+002	2.232231e+002
9.293503e+002	2.217187e+002
9.312787e+002	2.566944e+002
9.332072e+002	2.604294e+002
9.351357e+002	2.308457e+002
9.370641e+002	2.200773e+002
9.389926e+002	2.456198e+002
9.409211e+002	2.654420e+002
9.428495e+002	2.571960e+002
9.447780e+002	2.732029e+002
9.467065e+002	3.035090e+002
9.486349e+002	3.322188e+002
9.505634e+002	3.682310e+002
9.524919e+002	4.281631e+002
9.544203e+002	4.804809e+002
9.563488e+002	4.749355e+002
9.582773e+002	4.274245e+002
9.602057e+002	4.660956e+002
9.621342e+002	5.157494e+002
9.640627e+002	5.347663e+002
9.659911e+002	5.412269e+002
9.679196e+002	5.142481e+002
9.698481e+002	4.288694e+002
9.717766e+002	4.113491e+002
9.737050e+002	4.103492e+002
9.756335e+002	3.833744e+002
9.775620e+002	3.453288e+002
9.794904e+002	3.304414e+002
9.814189e+002	3.510885e+002
9.833474e+002	3.910963e+002
9.852758e+002	4.127909e+002
9.872043e+002	3.801978e+002
9.891328e+002	3.568985e+002
9.910612e+002	3.534520e+002
9.929897e+002	3.896080e+002
9.949182e+002	4.631515e+002
9.968466e+002	5.254473e+002
9.987751e+002	5.920633e+002
1.000704e+003	7.063229e+002
1.002632e+003	8.293593e+002
1.004560e+003	9.126919e+002
1.006489e+003	9.700222e+002
1.008417e+003	9.749720e+002
1.010346e+003	8.786276e+002
1.012274e+003	7.175109e+002
1.014203e+003	5.888055e+002
1.016131e+003	5.019176e+002
1.018060e+003	4.428667e+002
1.019988e+003	4.201906e+002
1.021917e+003	4.009872e+002
1.023845e+003	3.856847e+002
1.025774e+003	4.000265e+002
1.027702e+003	3.935753e+002
1.029631e+003	3.504603e+002
1.031559e+003	3.484528e+002
1.033488e+003	3.798180e+002
1.035416e+003	4.035430e+002
1.037344e+003	3.865134e+002
1.039273e+003	3.434783e+002
1.041201e+003	3.124414e+002
1.043130e+003	2.759922e+002
1.045058e+003	2.382241e+002
1.046987e+003	2.555216e+002
1.048915e+003	2.991305e+002
1.050844e+003	3.337871e+002
1.052772e+003	3.350386e+002
1.054701e+003	3.282141e+002
1.056629e+003	3.417151e+002
1.058558e+003	3.011750e+002
1.060486e+003	3.303871e+002
1.062415e+003	2.993078e+002
1.064343e+003	3.248231e+002
1.066271e+003	3.365540e+002
1.068200e+003	3.069389e+002
1.070128e+003	2.650627e+002
1.072057e+003	2.459365e+002
1.073985e+003	2.733970e+002
1.075914e+003	3.074646e+002
1.077842e+003	3.224723e+002
1.079771e+003	3.087847e+002
1.081699e+003	2.930799e+002
1.083628e+003	2.603134e+002
1.085556e+003	2.357698e+002
1.087485e+003	2.428635e+002
1.089413e+003	2.044162e+002
1.091342e+003	2.833033e+002
1.093270e+003	2.896516e+002
1.095198e+003	2.941028e+002
1.097127e+003	3.029125e+002
1.099055e+003	3.204492e+002
1.100984e+003	3.389607e+002
1.102912e+003	3.384326e+002
1.104841e+003	3.098148e+002
1.106769e+003	2.825555e+002
1.108698e+003	3.267036e+002
1.110626e+003	3.663866e+002
1.112555e+003	3.914112e+002
1.114483e+003	4.258724e+002
1.116412e+003	4.387747e+002
1.118340e+003	4.300851e+002
1.120269e+003	4.636344e+002
1.122197e+003	5.141694e+002
1.124125e+003	5.364702e+002
1.126054e+003	5.729476e+002
1.127982e+003	5.640676e+002
1.129911e+003	5.735596e+002
1.131839e+003	6.120878e+002
1.133768e+003	6.528937e+002
1.135696e+003	6.856610e+002
1.137625e+003	7.204111e+002
1.139553e+003	7.307524e+002
1.141482e+003	7.339360e+002
1.143410e+003	8.047236e+002
1.145339e+003	9.152494e+002
1.147267e+003	1.054474e+003
1.149196e+003	1.286021e+003
1.151124e+003	1.648383e+003
1.153052e+003	2.096428e+003
1.154981e+003	2.555134e+003
1.156909e+003	2.799988e+003
1.158838e+003	2.692273e+003
1.160766e+003	2.281880e+003
1.162695e+003	1.763740e+003
1.164623e+003	1.341021e+003
1.166552e+003	1.065767e+003
1.168480e+003	8.830276e+002
1.170409e+003	7.656050e+002
1.172337e+003	7.370654e+002
1.174266e+003	7.219456e+002
1.176194e+003	6.997978e+002
1.178123e+003	7.136139e+002
1.180051e+003	7.114648e+002
1.181979e+003	7.038263e+002
1.183908e+003	7.464310e+002
1.185836e+003	8.119320e+002
1.187765e+003	7.972556e+002
1.189693e+003	7.787159e+002
1.191622e+003	7.152949e+002
1.193550e+003	6.710831e+002
1.195479e+003	6.576514e+002
1.197407e+003	6.262253e+002
1.199336e+003	5.655931e+002
1.201264e+003	5.282281e+002
1.203193e+003	5.572994e+002
1.205121e+003	6.188423e+002
1.207050e+003	6.522010e+002
1.208978e+003	6.487764e+002
1.210906e+003	6.759897e+002
1.212835e+003	6.264469e+002
1.214763e+003	5.276731e+002
1.216692e+003	4.565667e+002
1.218620e+003	4.234656e+002
1.220549e+003	3.967556e+002
1.222477e+003	3.751200e+002
1.224406e+003	3.730318e+002
1.226334e+003	3.696045e+002
1.228263e+003	3.672999e+002
1.230191e+003	3.893208e+002
1.232120e+003	3.930763e+002
1.234048e+003	3.854685e+002
1.235977e+003	3.919518e+002
1.237905e+003	3.685788e+002
1.239833e+003	2.815314e+002
1.241762e+003	2.577476e+002
1.243690e+003	3.480144e+002
1.245619e+003	3.630742e+002
1.247547e+003	3.385568e+002
1.249476e+003	3.453326e+002
1.251404e+003	3.237458e+002
1.253333e+003	3.240168e+002
1.255261e+003	3.405250e+002
1.257190e+003	3.192932e+002
1.259118e+003	2.888551e+002
1.261047e+003	2.700808e+002
1.262975e+003	2.711919e+002
1.264904e+003	2.902689e+002
1.266832e+003	3.231821e+002
1.268760e+003	3.415967e+002
1.270689e+003	3.313244e+002
1.272617e+003	3.539924e+002
1.274546e+003	3.678705e+002
1.276474e+003	3.327480e+002
1.278403e+003	3.799244e+002
1.280331e+003	3.175221e+002
1.282260e+003	3.535818e+002
1.284188e+003	3.040388e+002
1.286117e+003	2.866245e+002
1.288045e+003	2.863032e+002
1.289974e+003	2.913038e+002
1.291902e+003	3.315526e+002
1.293831e+003	3.935345e+002
1.295759e+003	3.998480e+002
1.297688e+003	3.358882e+002
1.299616e+003	3.334656e+002
1.301544e+003	3.135167e+002
1.303473e+003	3.217061e+002
1.305401e+003	3.284538e+002
1.307330e+003	3.381780e+002
1.309258e+003	3.211723e+002
1.311187e+003	3.047908e+002
1.313115e+003	3.111285e+002
1.315044e+003	3.199409e+002
1.316972e+003	3.397567e+002
1.318901e+003	3.634558e+002
1.320829e+003	3.576335e+002
1.322758e+003	3.267332e+002
1.324686e+003	3.267348e+002
1.326615e+003	3.214655e+002
1.328543e+003	3.033048e+002
1.330471e+003	2.802338e+002
1.332400e+003	2.669229e+002
1.334328e+003	2.645740e+002
1.336257e+003	2.502200e+002
1.338185e+003	2.282949e+002
1.340114e+003	2.438001e+002
1.342042e+003	2.639302e+002
1.343971e+003	2.927494e+002
1.345899e+003	3.119320e+002
1.347828e+003	2.976980e+002
1.349756e+003	2.688375e+002
1.351685e+003	2.670869e+002
1.353613e+003	2.775794e+002
1.355542e+003	2.608214e+002
1.357470e+003	2.686949e+002
1.359398e+003	2.721086e+002
1.361327e+003	2.422204e+002
1.363255e+003	2.267255e+002
1.365184e+003	2.073678e+002
1.367112e+003	2.193497e+002
1.369041e+003	2.370020e+002
1.370969e+003	2.639074e+002
1.372898e+003	2.766960e+002
1.374826e+003	2.698867e+002
1.376755e+003	2.845731e+002
1.378683e+003	2.533806e+002
1.380612e+003	2.987888e+002
1.382540e+003	3.515331e+002
1.384469e+003	3.383688e+002
1.386397e+003	3.397978e+002
1.388325e+003	3.806353e+002
1.390254e+003	3.613247e+002
1.392182e+003	3.419580e+002
1.394111e+003	3.728132e+002
1.396039e+003	3.895009e+002
1.397968e+003	3.733506e+002
1.399896e+003	3.677297e+002
1.401825e+003	3.389459e+002
1.403753e+003	2.716429e+002
1.405682e+003	2.812187e+002
1.407610e+003	3.291386e+002
1.409539e+003	2.930723e+002
1.411467e+003	2.834363e+002
1.413396e+003	3.088854e+002
1.415324e+003	3.064656e+002
1.417252e+003	2.902440e+002
1.419181e+003	3.042706e+002
1.421109e+003	3.065058e+002
1.423038e+003	2.796734e+002
1.424966e+003	2.814527e+002
1.426895e+003	3.783897e+002
1.428823e+003	3.285095e+002
1.430752e+003	3.281078e+002
1.432680e+003	3.394714e+002
1.434609e+003	3.781662e+002
1.436537e+003	3.877179e+002
1.438466e+003	3.667587e+002
1.440394e+003	3.762151e+002
1.442323e+003	3.703281e+002
1.444251e+003	4.090628e+002
1.446179e+003	4.422789e+002
1.448108e+003	4.709695e+002
1.450036e+003	4.851686e+002
1.451965e+003	4.392800e+002
1.453893e+003	4.105067e+002
1.455822e+003	4.225425e+002
1.457750e+003	4.308943e+002
1.459679e+003	4.571898e+002
1.461607e+003	4.826840e+002
1.463536e+003	4.775922e+002
1.465464e+003	5.241064e+002
1.467393e+003	4.901250e+002
1.469321e+003	4.453894e+002
1.471250e+003	4.278972e+002
1.473178e+003	4.557904e+002
1.475106e+003	4.776657e+002
1.477035e+003	5.117013e+002
1.478963e+003	5.612194e+002
1.480892e+003	5.860236e+002
1.482820e+003	5.688836e+002
1.484749e+003	5.498143e+002
1.486677e+003	5.823669e+002
1.488606e+003	6.376691e+002
1.490534e+003	6.149684e+002
1.492463e+003	6.691351e+002
1.494391e+003	7.158425e+002
1.496320e+003	7.150191e+002
1.498248e+003	7.650282e+002
1.500177e+003	8.300668e+002
1.502105e+003	8.683939e+002
1.504033e+003	9.385567e+002
1.505962e+003	1.067372e+003
1.507890e+003	1.232173e+003
1.509819e+003	1.447147e+003
1.511747e+003	1.749509e+003
1.513676e+003	2.114284e+003
1.515604e+003	2.511631e+003
1.517533e+003	2.870398e+003
1.519461e+003	3.134992e+003
1.521390e+003	3.292322e+003
1.523318e+003	3.235942e+003
1.525247e+003	3.048220e+003
1.527175e+003	2.756445e+003
1.529104e+003	2.374962e+003
1.531032e+003	1.964461e+003
1.532960e+003	1.589530e+003
1.534889e+003	1.281903e+003
1.536817e+003	1.040260e+003
1.538746e+003	8.581761e+002
1.540674e+003	7.651261e+002
1.542603e+003	6.696437e+002
1.544531e+003	6.639650e+002
1.546460e+003	6.364561e+002
1.548388e+003	6.426172e+002
1.550317e+003	6.645687e+002
1.552245e+003	6.216461e+002
1.554174e+003	5.559347e+002
1.556102e+003	5.341384e+002
1.558031e+003	5.668298e+002
1.559959e+003	6.052286e+002
1.561887e+003	6.344418e+002
1.563816e+003	6.729579e+002
1.565744e+003	6.508865e+002
1.567673e+003	5.974234e+002
1.569601e+003	5.844063e+002
1.571530e+003	6.054613e+002
1.573458e+003	5.718199e+002
1.575387e+003	6.217449e+002
1.577315e+003	5.738406e+002
1.579244e+003	5.539291e+002
1.581172e+003	5.447043e+002
1.583101e+003	5.835489e+002
1.585029e+003	6.157454e+002
1.586958e+003	6.140449e+002
1.588886e+003	6.080945e+002
1.590814e+003	5.678299e+002
1.592743e+003	5.748816e+002
1.594671e+003	6.374549e+002
1.596600e+003	6.626752e+002
1.598528e+003	6.444199e+002
1.600457e+003	6.755127e+002
1.602385e+003	6.159131e+002
1.604314e+003	6.069128e+002
1.606242e+003	6.759943e+002
1.608171e+003	6.244514e+002
1.610099e+003	5.852783e+002
1.612028e+003	6.151972e+002
1.613956e+003	5.882110e+002
1.615885e+003	5.252860e+002
1.617813e+003	5.054353e+002
1.619741e+003	4.502579e+002
1.621670e+003	4.320049e+002
1.623598e+003	4.657720e+002
1.625527e+003	4.856890e+002
1.627455e+003	4.801638e+002
1.629384e+003	4.373563e+002
1.631312e+003	4.484500e+002
1.633241e+003	5.040399e+002
1.635169e+003	4.790023e+002
1.637098e+003	4.149513e+002
1.639026e+003	3.654273e+002
1.640955e+003	3.189480e+002
1.642883e+003	3.296059e+002
1.644812e+003	4.139020e+002
1.646740e+003	4.613102e+002
1.648668e+003	4.357254e+002
1.650597e+003	4.350344e+002
1.652525e+003	4.299463e+002
1.654454e+003	4.127837e+002
1.656382e+003	4.422872e+002
1.658311e+003	4.593571e+002
1.660239e+003	4.255269e+002
1.662168e+003	4.182463e+002
1.664096e+003	4.673445e+002
1.666025e+003	4.081103e+002
1.667953e+003	4.138548e+002
1.669882e+003	4.368224e+002
1.671810e+003	4.367888e+002
1.673739e+003	4.401832e+002
1.675667e+003	4.297693e+002
1.677595e+003	4.106873e+002
1.679524e+003	4.035776e+002
1.681452e+003	3.654055e+002
1.683381e+003	3.559673e+002
1.685309e+003	4.150519e+002
1.687238e+003	4.673928e+002
1.689166e+003	4.710172e+002
1.691095e+003	4.605257e+002
1.693023e+003	3.695449e+002
1.694952e+003	3.557182e+002
1.696880e+003	3.247428e+002
1.698809e+003	3.589526e+002
1.700737e+003	3.742318e+002
1.702666e+003	3.849509e+002
1.704594e+003	3.709365e+002
1.706522e+003	3.066252e+002
1.708451e+003	2.302780e+002
1.710379e+003	1.988593e+002
1.712308e+003	2.282552e+002
1.714236e+003	2.909426e+002
1.716165e+003	3.575717e+002
1.718093e+003	3.780955e+002
1.720022e+003	3.493882e+002
1.721950e+003	3.612162e+002
1.723879e+003	3.196365e+002
1.725807e+003	3.294108e+002
1.727736e+003	4.272845e+002
1.729664e+003	3.833789e+002
1.731593e+003	3.608386e+002
1.733521e+003	3.307013e+002
1.735449e+003	3.099003e+002
1.737378e+003	3.119811e+002
1.739306e+003	2.993269e+002
1.741235e+003	3.056894e+002
1.743163e+003	3.579909e+002
1.745092e+003	4.050797e+002
1.747020e+003	4.263029e+002
1.748949e+003	4.162142e+002
1.750877e+003	3.493270e+002
1.752806e+003	3.477325e+002
1.754734e+003	3.855842e+002
1.756663e+003	3.630765e+002
1.758591e+003	3.656069e+002
1.760520e+003	3.957775e+002
1.762448e+003	3.190660e+002
1.764376e+003	3.268248e+002
1.766305e+003	3.854299e+002
1.768233e+003	3.704624e+002
1.770162e+003	3.012601e+002
1.772090e+003	2.782510e+002
1.774019e+003	3.256035e+002
1.775947e+003	3.870862e+002
1.777876e+003	3.876908e+002
1.779804e+003	3.850983e+002
1.781733e+003	3.565849e+002
1.783661e+003	2.966572e+002
1.785590e+003	3.215172e+002
1.787518e+003	3.735397e+002
1.789447e+003	3.416514e+002
1.791375e+003	2.764518e+002
1.793303e+003	2.805175e+002
1.795232e+003	2.965629e+002
1.797160e+003	2.700748e+002
1.799089e+003	2.661057e+002
1.801017e+003	2.910789e+002
1.802946e+003	2.973410e+002
1.804874e+003	3.189764e+002
1.806803e+003	3.091483e+002
1.808731e+003	3.179665e+002
1.810660e+003	2.888977e+002
1.812588e+003	2.480518e+002
1.814517e+003	2.555962e+002
1.816445e+003	2.608954e+002
1.818374e+003	2.458304e+002
1.820302e+003	2.565807e+002
1.822230e+003	2.940056e+002
1.824159e+003	3.190401e+002
1.826087e+003	3.364584e+002
1.828016e+003	3.444473e+002
1.829944e+003	3.194657e+002
1.831873e+003	3.127032e+002
1.833801e+003	3.160857e+002
1.835730e+003	2.774706e+002
1.837658e+003	3.113220e+002
1.839587e+003	3.322859e+002
1.841515e+003	2.862642e+002
1.843444e+003	3.232152e+002
1.845372e+003	3.135065e+002
1.847301e+003	3.536155e+002
1.849229e+003	3.420058e+002
1.851157e+003	3.199739e+002
1.853086e+003	3.766649e+002
1.855014e+003	3.516792e+002
1.856943e+003	2.876443e+002
1.858871e+003	3.209002e+002
1.860800e+003	3.048967e+002
1.862728e+003	2.890862e+002
1.864657e+003	3.408445e+002
1.866585e+003	3.462639e+002
1.868514e+003	3.311986e+002
1.870442e+003	3.292387e+002
1.872371e+003	3.059580e+002
1.874299e+003	2.953257e+002
1.876228e+003	3.246451e+002
1.878156e+003	3.780930e+002
1.880084e+003	3.832462e+002
1.882013e+003	3.587672e+002
1.883941e+003	3.460673e+002
1.885870e+003	3.122588e+002
1.887798e+003	2.831154e+002
1.889727e+003	3.015244e+002
1.891655e+003	3.061996e+002
1.893584e+003	2.423060e+002
1.895512e+003	3.144592e+002
1.897441e+003	2.825435e+002
1.899369e+003	3.126291e+002
1.901298e+003	3.306990e+002
1.903226e+003	3.010886e+002
1.905155e+003	2.509272e+002
1.907083e+003	2.407348e+002
1.909011e+003	2.618409e+002
1.910940e+003	2.833514e+002
1.912868e+003	3.400108e+002
1.914797e+003	3.447404e+002
1.916725e+003	3.268274e+002
1.918654e+003	2.785399e+002
1.920582e+003	2.452012e+002
1.922511e+003	2.598684e+002
1.924439e+003	3.036267e+002
1.926368e+003	3.129015e+002
1.928296e+003	2.465324e+002
1.930225e+003	1.959209e+002
1.932153e+003	2.239469e+002
1.934082e+003	2.408484e+002
1.936010e+003	1.907310e+002
1.937938e+003	1.770676e+002
1.939867e+003	2.562787e+002
1.941795e+003	3.194585e+002
1.943724e+003	3.317084e+002
1.945652e+003	3.806606e+002
1.947581e+003	2.990407e+002
1.949509e+003	3.556444e+002
1.951438e+003	3.293135e+002
1.953366e+003	3.654962e+002
1.955295e+003	3.899343e+002
1.957223e+003	3.696783e+002
1.959152e+003	3.605515e+002
1.961080e+003	3.199220e+002
1.963009e+003	3.169259e+002
1.964937e+003	3.391678e+002
1.966865e+003	3.392183e+002
1.968794e+003	3.782109e+002
1.970722e+003	4.107966e+002
1.972651e+003	3.247657e+002
1.974579e+003	2.818200e+002
1.976508e+003	2.969650e+002
1.978436e+003	2.734871e+002
1.980365e+003	3.149845e+002
1.982293e+003	3.270847e+002
1.984222e+003	2.867945e+002
1.986150e+003	2.726082e+002
1.988079e+003	2.891336e+002
1.990007e+003	3.085945e+002
1.991936e+003	3.344023e+002
1.993864e+003	3.430754e+002
1.995792e+003	3.564168e+002
1.997721e+003	3.399585e+002
1.999649e+003	2.833269e+002
2.001578e+003	2.665107e+002
2.003506e+003	2.699762e+002
2.005435e+003	3.160062e+002
2.007363e+003	3.195159e+002
2.009292e+003	3.158378e+002
2.011220e+003	2.988783e+002
2.013149e+003	2.896562e+002
2.015077e+003	2.899556e+002
2.017006e+003	3.104762e+002
2.018934e+003	3.100822e+002
2.020863e+003	2.811183e+002
2.022791e+003	2.340907e+002
2.024719e+003	2.307911e+002
2.026648e+003	2.294455e+002
2.028576e+003	2.746863e+002
2.030505e+003	3.102528e+002
2.032433e+003	3.065036e+002
2.034362e+003	3.365635e+002
2.036290e+003	3.719774e+002
2.038219e+003	3.699188e+002
2.040147e+003	3.137038e+002
2.042076e+003	2.961467e+002
2.044004e+003	3.051826e+002
2.045933e+003	3.216735e+002
2.047861e+003	3.239372e+002
2.049790e+003	3.584518e+002
2.051718e+003	3.529455e+002
2.053646e+003	3.640199e+002
2.055575e+003	3.397703e+002
2.057503e+003	3.872565e+002
2.059432e+003	3.782910e+002
2.061360e+003	3.250240e+002
2.063289e+003	3.202808e+002
2.065217e+003	2.984306e+002
2.067146e+003	2.763384e+002
2.069074e+003	3.216003e+002
2.071003e+003	3.588324e+002
2.072931e+003	3.573413e+002
2.074860e+003	3.689955e+002
2.076788e+003	3.916573e+002
2.078717e+003	3.474442e+002
2.080645e+003	3.177789e+002
2.082573e+003	3.259337e+002
2.084502e+003	3.605201e+002
2.086430e+003	3.679886e+002
2.088359e+003	3.354885e+002
2.090287e+003	3.268260e+002
2.092216e+003	3.062111e+002
2.094144e+003	3.107188e+002
2.096073e+003	3.450074e+002
2.098001e+003	3.086956e+002
2.099930e+003	3.081263e+002
2.101858e+003	3.322801e+002
2.103787e+003	3.216231e+002
2.105715e+003	3.232860e+002
2.107644e+003	3.415625e+002
2.109572e+003	3.550533e+002
2.111500e+003	3.458775e+002
2.113429e+003	3.476539e+002
2.115357e+003	3.275292e+002
2.117286e+003	3.246745e+002
2.119214e+003	3.491018e+002
2.121143e+003	3.509070e+002
2.123071e+003	3.617294e+002
2.125000e+003	3.699972e+002
2.126928e+003	3.201493e+002
2.128857e+003	2.924653e+002
2.130785e+003	3.139943e+002
2.132714e+003	3.457732e+002
2.134642e+003	3.272120e+002
2.136571e+003	3.814589e+002
2.138499e+003	3.682692e+002
2.140427e+003	3.105557e+002
2.142356e+003	3.192267e+002
2.144284e+003	3.903484e+002
2.146213e+003	3.835281e+002
2.148141e+003	3.858918e+002
2.150070e+003	4.302818e+002
2.151998e+003	4.717957e+002
2.153927e+003	4.481011e+002
2.155855e+003	4.298264e+002
2.157784e+003	4.209586e+002
2.159712e+003	4.350962e+002
2.161641e+003	4.466907e+002
2.163569e+003	4.791067e+002
2.165498e+003	4.832286e+002
2.167426e+003	4.563835e+002
2.169354e+003	4.422924e+002
2.171283e+003	4.195286e+002
2.173211e+003	4.543410e+002
2.175140e+003	4.818015e+002
2.177068e+003	4.638987e+002
2.178997e+003	4.387772e+002
2.180925e+003	4.547700e+002
2.182854e+003	4.717036e+002
2.184782e+003	4.547412e+002
2.186711e+003	4.456505e+002
2.188639e+003	4.313468e+002
2.190568e+003	3.447438e+002
2.192496e+003	3.426677e+002
2.194425e+003	4.401749e+002
2.196353e+003	4.853965e+002
2.198281e+003	4.619929e+002
2.200210e+003	4.226580e+002
2.202138e+003	4.203678e+002
2.204067e+003	3.997906e+002
2.205995e+003	3.782669e+002
2.207924e+003	3.483160e+002
2.209852e+003	3.809485e+002
2.211781e+003	3.797439e+002
2.213709e+003	3.610782e+002
2.215638e+003	3.768712e+002
2.217566e+003	3.678289e+002
2.219495e+003	3.518112e+002
2.221423e+003	3.144670e+002
2.223352e+003	2.821998e+002
2.225280e+003	3.160401e+002
2.227208e+003	3.287352e+002
2.229137e+003	3.319175e+002
2.231065e+003	3.660593e+002
2.232994e+003	3.856413e+002
2.234922e+003	4.092272e+002
2.236851e+003	4.008302e+002
2.238779e+003	4.257738e+002
2.240708e+003	4.504015e+002
2.242636e+003	4.374468e+002
2.244565e+003	4.189630e+002
2.246493e+003	3.606212e+002
2.248422e+003	3.613597e+002
2.250350e+003	3.999671e+002
2.252279e+003	4.153908e+002
2.254207e+003	4.476404e+002
2.256135e+003	4.603751e+002
2.258064e+003	4.247230e+002
2.259992e+003	4.341365e+002
2.261921e+003	4.466585e+002
2.263849e+003	4.282027e+002
2.265778e+003	4.593710e+002
2.267706e+003	4.876656e+002
2.269635e+003	4.567987e+002
2.271563e+003	4.598672e+002
2.273492e+003	4.714504e+002
2.275420e+003	5.024869e+002
2.277349e+003	4.807701e+002
2.279277e+003	4.039715e+002
2.281206e+003	4.368433e+002
2.283134e+003	4.663482e+002
2.285063e+003	4.476513e+002
2.286991e+003	4.742327e+002
2.288919e+003	4.705297e+002
2.290848e+003	4.863796e+002
2.292776e+003	5.375065e+002
2.294705e+003	5.542631e+002
2.296633e+003	5.219984e+002
2.298562e+003	5.040541e+002
2.300490e+003	5.180416e+002
2.302419e+003	5.322163e+002
2.304347e+003	5.479698e+002
2.306276e+003	5.447617e+002
2.308204e+003	5.216348e+002
2.310133e+003	5.364752e+002
2.312061e+003	5.597684e+002
2.313990e+003	5.853087e+002
2.315918e+003	5.683468e+002
2.317846e+003	5.568279e+002
2.319775e+003	4.803159e+002
2.321703e+003	4.665125e+002
2.323632e+003	4.507176e+002
2.325560e+003	4.537408e+002
2.327489e+003	4.617232e+002
2.329417e+003	4.581871e+002
2.331346e+003	4.600526e+002
2.333274e+003	4.533268e+002
2.335203e+003	5.018109e+002
2.337131e+003	4.447881e+002
2.339060e+003	4.719539e+002
2.340988e+003	4.174013e+002
2.342917e+003	4.205345e+002
2.344845e+003	4.637151e+002
2.346773e+003	4.921978e+002
2.348702e+003	4.716010e+002
2.350630e+003	4.813427e+002
2.352559e+003	4.726205e+002
2.354487e+003	4.640497e+002
2.356416e+003	4.292663e+002
2.358344e+003	3.992434e+002
2.360273e+003	4.488478e+002
2.362201e+003	4.559129e+002
2.364130e+003	4.724786e+002
2.366058e+003	5.043995e+002
2.367987e+003	5.145288e+002
2.369915e+003	5.216041e+002
2.371844e+003	5.218636e+002
2.373772e+003	5.166966e+002
2.375700e+003	4.959644e+002
2.377629e+003	4.906225e+002
2.379557e+003	4.799127e+002
2.381486e+003	4.418646e+002
2.383414e+003	3.986575e+002
2.385343e+003	3.917956e+002
2.387271e+003	4.307303e+002
2.389200e+003	4.728890e+002
2.391128e+003	4.444868e+002
2.393057e+003	4.804754e+002
2.394985e+003	4.674990e+002
2.396914e+003	4.224800e+002
2.398842e+003	4.528834e+002
2.400771e+003	4.338728e+002
2.402699e+003	4.207958e+002
2.404627e+003	4.297835e+002
2.406556e+003	4.440768e+002
2.408484e+003	4.180766e+002
2.410413e+003	3.959372e+002
2.412341e+003	4.180271e+002
2.414270e+003	4.330438e+002
2.416198e+003	4.038947e+002
2.418127e+003	4.446843e+002
2.420055e+003	4.208452e+002
2.421984e+003	3.862851e+002
2.423912e+003	3.470448e+002
2.425841e+003	4.203638e+002
2.427769e+003	4.388685e+002
2.429698e+003	4.047250e+002
2.431626e+003	3.818125e+002
2.433554e+003	3.894095e+002
2.435483e+003	4.071248e+002
2.437411e+003	4.053854e+002
2.439340e+003	4.855327e+002
2.441268e+003	4.784662e+002
2.443197e+003	3.703146e+002
2.445125e+003	4.361579e+002
2.447054e+003	4.167343e+002
2.448982e+003	3.715277e+002
2.450911e+003	3.723387e+002
2.452839e+003	4.007725e+002
2.454768e+003	4.173190e+002
2.456696e+003	4.364855e+002
2.458625e+003	4.831957e+002
2.460553e+003	4.788322e+002
2.462481e+003	4.264893e+002
2.464410e+003	4.308224e+002
2.466338e+003	4.822363e+002
2.468267e+003	4.878235e+002
2.470195e+003	4.481906e+002
2.472124e+003	4.683472e+002
2.474052e+003	5.078163e+002
2.475981e+003	4.937881e+002
2.477909e+003	4.893730e+002
2.479838e+003	4.676492e+002
2.481766e+003	4.013693e+002
2.483695e+003	4.057241e+002
2.485623e+003	4.220419e+002
2.487552e+003	4.141513e+002
2.489480e+003	4.721730e+002
2.491408e+003	4.627531e+002
2.493337e+003	4.506125e+002
2.495265e+003	4.871191e+002
2.497194e+003	4.555451e+002
2.499122e+003	4.345798e+002
2.501051e+003	4.214968e+002
2.502979e+003	4.395512e+002
2.504908e+003	4.397967e+002
2.506836e+003	4.302535e+002
2.508765e+003	3.898630e+002
2.510693e+003	3.946570e+002
2.512622e+003	4.007948e+002
2.514550e+003	3.778402e+002
2.516479e+003	3.925428e+002
2.518407e+003	4.248643e+002
2.520335e+003	4.569242e+002
2.522264e+003	4.017503e+002
2.524192e+003	4.037010e+002
2.526121e+003	4.495218e+002
2.528049e+003	4.623725e+002
2.529978e+003	4.495946e+002
2.531906e+003	4.272330e+002
2.533835e+003	4.456863e+002
2.535763e+003	4.577542e+002
2.537692e+003	4.467503e+002
2.539620e+003	4.265509e+002
2.541549e+003	4.009188e+002
2.543477e+003	4.286622e+002
2.545406e+003	4.250003e+002
2.547334e+003	3.724984e+002
2.549262e+003	3.650440e+002
2.551191e+003	3.402256e+002
2.553119e+003	3.277138e+002
2.555048e+003	3.521877e+002
2.556976e+003	3.683787e+002
2.558905e+003	4.057297e+002
2.560833e+003	4.350168e+002
2.562762e+003	4.202444e+002
2.564690e+003	4.148080e+002
2.566619e+003	3.764421e+002
2.568547e+003	3.726469e+002
2.570476e+003	3.766418e+002
2.572404e+003	3.961920e+002
2.574333e+003	3.887883e+002
2.576261e+003	3.459268e+002
2.578189e+003	3.319055e+002
2.580118e+003	3.615784e+002
2.582046e+003	3.663318e+002
2.583975e+003	4.414072e+002
2.585903e+003	4.400887e+002
2.587832e+003	4.694838e+002
2.589760e+003	4.684135e+002
2.591689e+003	4.523128e+002
2.593617e+003	4.345408e+002
2.595546e+003	4.451495e+002
2.597474e+003	4.479785e+002
2.599403e+003	4.909023e+002
2.601331e+003	4.648577e+002
2.603260e+003	4.287137e+002
2.605188e+003	4.317310e+002
2.607116e+003	4.336154e+002
2.609045e+003	4.589215e+002
2.610973e+003	4.868687e+002
2.612902e+003	4.279268e+002
2.614830e+003	3.996187e+002
2.616759e+003	4.439958e+002
2.618687e+003	4.196718e+002
2.620616e+003	5.023653e+002
2.622544e+003	4.844732e+002
2.624473e+003	4.573916e+002
2.626401e+003	4.364374e+002
2.628330e+003	4.241506e+002
2.630258e+003	3.988009e+002
2.632187e+003	4.005722e+002
2.634115e+003	4.314763e+002
2.636043e+003	4.281747e+002
2.637972e+003	4.275535e+002
2.639900e+003	4.437227e+002
2.641829e+003	4.442462e+002
2.643757e+003	4.227625e+002
2.645686e+003	4.434433e+002
2.647614e+003	4.377550e+002
2.649543e+003	4.335825e+002
2.651471e+003	4.743409e+002
2.653400e+003	4.754541e+002
2.655328e+003	4.905957e+002
2.657257e+003	5.113865e+002
2.659185e+003	5.134705e+002
2.661114e+003	6.015924e+002
2.663042e+003	5.700092e+002
2.664970e+003	5.816326e+002
2.666899e+003	5.398727e+002
2.668827e+003	5.688953e+002
2.670756e+003	6.064155e+002
2.672684e+003	6.053747e+002
2.674613e+003	5.776754e+002
2.676541e+003	5.611978e+002
2.678470e+003	6.122675e+002
2.680398e+003	5.895610e+002
2.682327e+003	5.944117e+002
2.684255e+003	5.564225e+002
2.686184e+003	5.196021e+002
2.688112e+003	4.692538e+002
2.690041e+003	4.654169e+002
2.691969e+003	4.991243e+002
2.693897e+003	5.212369e+002
2.695826e+003	5.406461e+002
2.697754e+003	4.956714e+002
2.699683e+003	4.691478e+002
2.701611e+003	5.048487e+002
2.703540e+003	4.873820e+002
2.705468e+003	4.922501e+002
2.707397e+003	5.465807e+002
2.709325e+003	5.021414e+002
2.711254e+003	4.532505e+002
2.713182e+003	4.504155e+002
2.715111e+003	4.091333e+002
2.717039e+003	3.771880e+002
2.718968e+003	3.952183e+002
2.720896e+003	4.415750e+002
2.722824e+003	4.815265e+002
2.724753e+003	4.622561e+002
2.726681e+003	4.176564e+002
2.728610e+003	4.335474e+002
2.730538e+003	4.423825e+002
2.732467e+003	4.761698e+002
2.734395e+003	4.365027e+002
2.736324e+003	3.936121e+002
2.738252e+003	3.789635e+002
2.740181e+003	3.961510e+002
2.742109e+003	3.820190e+002
2.744038e+003	3.808537e+002
2.745966e+003	3.483978e+002
2.747895e+003	3.568303e+002
2.749823e+003	3.943989e+002
2.751751e+003	3.902892e+002
2.753680e+003	3.584555e+002
2.755608e+003	3.395456e+002
2.757537e+003	3.777010e+002
2.759465e+003	3.806434e+002
2.761394e+003	3.906402e+002
2.763322e+003	3.833541e+002
2.765251e+003	3.669688e+002
2.767179e+003	3.232226e+002
2.769108e+003	3.007957e+002
2.771036e+003	3.564658e+002
2.772965e+003	4.151351e+002
2.774893e+003	4.085650e+002
2.776822e+003	3.826448e+002
2.778750e+003	3.634190e+002
2.780678e+003	3.458137e+002
2.782607e+003	3.686174e+002
2.784535e+003	3.181707e+002
2.786464e+003	2.815165e+002
2.788392e+003	3.193206e+002
2.790321e+003	3.722766e+002
2.792249e+003	3.888130e+002
2.794178e+003	4.140723e+002
2.796106e+003	4.591088e+002
2.798035e+003	4.262740e+002
2.799963e+003	3.523251e+002
2.801892e+003	4.126119e+002
2.803820e+003	3.875163e+002
2.805749e+003	4.229237e+002
2.807677e+003	3.778635e+002
2.809605e+003	3.881378e+002
2.811534e+003	3.986203e+002
2.813462e+003	4.167928e+002
2.815391e+003	3.735211e+002
2.817319e+003	3.496610e+002
2.819248e+003	3.904987e+002
2.821176e+003	4.118240e+002
2.823105e+003	4.125733e+002
2.825033e+003	3.587242e+002
2.826962e+003	3.408678e+002
2.828890e+003	3.066059e+002
2.830819e+003	3.380302e+002
2.832747e+003	3.600923e+002
2.834676e+003	3.490341e+002
2.836604e+003	3.323953e+002
2.838532e+003	3.479510e+002
2.840461e+003	3.779209e+002
2.842389e+003	4.302688e+002
2.844318e+003	4.743204e+002
2.846246e+003	5.065148e+002
2.848175e+003	3.882945e+002
2.850103e+003	4.852357e+002
2.852032e+003	4.243902e+002
2.853960e+003	4.626550e+002
2.855889e+003	4.711304e+002
2.857817e+003	5.003510e+002
2.859746e+003	4.451617e+002
2.861674e+003	3.993223e+002
2.863603e+003	4.169656e+002
2.865531e+003	4.414857e+002
2.867459e+003	4.772610e+002
2.869388e+003	3.589624e+002
2.871316e+003	3.528577e+002
2.873245e+003	3.468205e+002
2.875173e+003	3.526940e+002
2.877102e+003	3.693491e+002
2.879030e+003	3.992903e+002
2.880959e+003	3.752347e+002
2.882887e+003	3.959968e+002
2.884816e+003	4.301350e+002
2.886744e+003	4.351463e+002
2.888673e+003	4.306263e+002
2.890601e+003	4.139451e+002
2.892530e+003	4.066430e+002
2.894458e+003	3.954840e+002
2.896386e+003	4.440866e+002
2.898315e+003	4.395154e+002
2.900243e+003	4.200259e+002
2.902172e+003	4.058076e+002
2.904100e+003	4.274173e+002
2.906029e+003	4.223244e+002
2.907957e+003	4.262011e+002
2.909886e+003	4.102229e+002
2.911814e+003	3.896545e+002
2.913743e+003	4.033773e+002
2.915671e+003	3.517456e+002
2.917600e+003	3.479809e+002
2.919528e+003	3.639058e+002
2.921457e+003	3.676268e+002
2.923385e+003	4.065705e+002
2.925313e+003	3.917267e+002
2.927242e+003	3.513541e+002
2.929170e+003	3.385372e+002
2.931099e+003	2.777681e+002
2.933027e+003	2.033167e+002
2.934956e+003	2.645725e+002
2.936884e+003	2.791614e+002
2.938813e+003	2.644884e+002
2.940741e+003	2.717371e+002
2.942670e+003	2.527467e+002
2.944598e+003	2.016870e+002
2.946527e+003	1.571676e+002
2.948455e+003	1.081417e+002
2.950384e+003	1.345514e+002
2.952312e+003	1.222755e+002
2.954240e+003	1.030144e+002
2.956169e+003	1.017678e+002
2.958097e+003	4.843517e+001
2.960026e+003	3.279874e+001
2.961954e+003	5.960168e+001
2.963883e+003	2.589371e+001
2.965811e+003	2.980773e+001
2.967740e+003	3.664459e+001
2.969668e+003	-4.149894e+001
2.971597e+003	-3.247551e+001
2.973525e+003	-2.859726e+001
2.975454e+003	-6.530655e+001
2.977382e+003	-9.085464e+001
2.979311e+003	-7.988935e+001
2.981239e+003	-7.498207e+001
2.983167e+003	-7.576604e+001
2.985096e+003	-8.712323e+001
2.987024e+003	-1.280364e+002
2.988953e+003	-1.272032e+002
2.990881e+003	-1.028698e+002
2.992810e+003	-6.547884e+001
2.994738e+003	-6.690913e+001
2.996667e+003	-1.369959e+002
2.998595e+003	-1.688280e+002
3.000524e+003	-1.733232e+002
3.002452e+003	-1.425902e+002
3.004381e+003	-1.074175e+002
3.006309e+003	-5.508301e+001
3.008238e+003	-1.153702e+002
3.010166e+003	-3.417795e+001
3.012094e+003	-9.490795e+001
3.014023e+003	-1.318690e+002
3.015951e+003	-1.382852e+002
3.017880e+003	-1.318046e+002
3.019808e+003	-1.577818e+002
3.021737e+003	-1.742875e+002
3.023665e+003	-1.505846e+002
3.025594e+003	-1.031966e+002
3.027522e+003	-1.830468e+002
3.029451e+003	-2.147448e+002
3.031379e+003	-1.107903e+002
3.033308e+003	-1.565774e+002
3.035236e+003	-1.377670e+002
3.037165e+003	-1.637223e+002
3.039093e+003	-1.600274e+002
3.041021e+003	-1.230036e+002
3.042950e+003	-1.524146e+002
3.044878e+003	-2.191203e+002
3.046807e+003	-2.115732e+002
3.048735e+003	-2.281989e+002
3.050664e+003	-2.146542e+002
3.052592e+003	-1.954579e+002
3.054521e+003	-2.326777e+002
3.056449e+003	-2.279217e+002
3.058378e+003	-2.188692e+002
3.060306e+003	-1.858375e+002
3.062235e+003	-1.924995e+002
3.064163e+003	-2.198420e+002
3.066092e+003	-2.143892e+002
3.068020e+003	-1.878695e+002
3.069948e+003	-1.558196e+002
3.071877e+003	-1.096001e+002
3.073805e+003	-1.416366e+002
3.075734e+003	-2.327458e+002
3.077662e+003	-2.237470e+002
3.079591e+003	-2.191769e+002
3.081519e+003	-1.885205e+002
3.083448e+003	-2.150302e+002
3.085376e+003	-1.359111e+002
3.087305e+003	-1.015274e+002
3.089233e+003	-1.449185e+002
3.091162e+003	-2.016093e+002
3.093090e+003	-2.320229e+002
3.095019e+003	-2.387421e+002
3.096947e+003	-1.700567e+002
3.098875e+003	-9.364736e+001
3.100804e+003	-1.077655e+002
3.102732e+003	-1.506793e+002
3.104661e+003	-1.220219e+002
3.106589e+003	-7.465456e+001
3.108518e+003	-6.206100e+001
3.110446e+003	-4.800655e+001
3.112375e+003	-4.323334e+001
3.114303e+003	-3.244017e+001
3.116232e+003	6.201294e+000
3.118160e+003	5.627534e+001
3.120089e+003	4.878734e+001
3.122017e+003	2.361547e+001
3.123946e+003	1.660345e+001
3.125874e+003	2.705700e+001
3.127802e+003	3.678752e+001
3.129731e+003	6.849632e+001
3.131659e+003	1.303463e+002
3.133588e+003	1.508781e+002
3.135516e+003	1.896252e+002
3.137445e+003	2.224572e+002
3.139373e+003	2.890645e+002
3.141302e+003	2.952208e+002
3.143230e+003	2.211929e+002
3.145159e+003	3.316559e+002
3.147087e+003	3.491666e+002
3.149016e+003	3.887643e+002
3.150944e+003	4.419822e+002
3.152873e+003	4.776010e+002
3.154801e+003	5.221776e+002
3.156729e+003	5.377662e+002
3.158658e+003	5.581502e+002
3.160586e+003	5.988056e+002
3.162515e+003	6.004589e+002
3.164443e+003	6.370821e+002
3.166372e+003	6.214480e+002
3.168300e+003	6.544985e+002
3.170229e+003	6.978295e+002
3.172157e+003	7.444651e+002
3.174086e+003	7.353184e+002
3.176014e+003	7.242711e+002
3.177943e+003	8.157300e+002
3.179871e+003	9.131480e+002
3.181800e+003	9.572094e+002
3.183728e+003	1.018742e+003
3.185656e+003	1.096577e+003
3.187585e+003	1.148327e+003
3.189513e+003	1.182365e+003
3.191442e+003	1.223307e+003
3.193370e+003	1.257621e+003
3.195299e+003	1.269500e+003
3.197227e+003	1.366133e+003
3.199156e+003	1.406786e+003
3.201084e+003	1.480098e+003
3.203013e+003	1.565913e+003
3.204941e+003	1.642560e+003
3.206870e+003	1.707389e+003
3.208798e+003	1.710935e+003
3.210727e+003	1.751553e+003
3.212655e+003	1.774538e+003
3.214583e+003	1.843046e+003
3.216512e+003	1.930807e+003
3.218440e+003	2.080895e+003
3.220369e+003	2.207897e+003
3.222297e+003	2.228300e+003
3.224226e+003	2.307518e+003
3.226154e+003	2.382666e+003
3.228083e+003	2.526643e+003
3.230011e+003	2.582015e+003
3.231940e+003	2.613219e+003
3.233868e+003	2.652834e+003
3.235797e+003	2.755584e+003
3.237725e+003	2.939234e+003
3.239654e+003	3.086023e+003
3.241582e+003	3.172987e+003
3.243510e+003	3.161045e+003
3.245439e+003	3.236790e+003
3.247367e+003	3.405661e+003
3.249296e+003	3.478103e+003
3.251224e+003	3.604006e+003
3.253153e+003	3.690189e+003
3.255081e+003	3.753048e+003
3.257010e+003	3.865684e+003
3.258938e+003	3.948944e+003
3.260867e+003	4.118759e+003
3.262795e+003	4.241081e+003
3.264724e+003	4.336092e+003
3.266652e+003	4.508928e+003
3.268581e+003	4.596497e+003
3.270509e+003	4.755044e+003
3.272438e+003	4.846518e+003
3.274366e+003	4.995012e+003
3.276294e+003	5.124960e+003
3.278223e+003	5.263702e+003
3.280151e+003	5.383255e+003
3.282080e+003	5.455747e+003
3.284008e+003	5.533746e+003
3.285937e+003	5.643277e+003
3.287865e+003	5.714177e+003
3.289794e+003	5.877813e+003
3.291722e+003	6.015925e+003
3.293651e+003	6.190895e+003
3.295579e+003	6.364594e+003
3.297508e+003	6.491880e+003
3.299436e+003	6.558057e+003
3.301365e+003	6.738428e+003
3.303293e+003	6.937473e+003
3.305221e+003	7.075929e+003
3.307150e+003	7.286009e+003
3.309078e+003	7.471879e+003
3.311007e+003	7.551738e+003
3.312935e+003	7.716853e+003
3.314864e+003	7.931539e+003
3.316792e+003	8.166161e+003
3.318721e+003	8.228838e+003
3.320649e+003	8.375862e+003
3.322578e+003	8.519367e+003
3.324506e+003	8.691001e+003
3.326435e+003	8.831483e+003
3.328363e+003	8.990158e+003
3.330292e+003	9.168256e+003
3.332220e+003	9.321935e+003
3.334148e+003	9.452688e+003
3.336077e+003	9.668235e+003
3.338005e+003	9.854958e+003
3.339934e+003	1.008145e+004
3.341862e+003	1.018045e+004
3.343791e+003	1.046912e+004
3.345719e+003	1.068046e+004
3.347648e+003	1.076152e+004
3.349576e+003	1.086608e+004
3.351505e+003	1.102740e+004
3.353433e+003	1.121426e+004
3.355362e+003	1.139054e+004
3.357290e+003	1.155949e+004
3.359219e+003	1.178367e+004
3.361147e+003	1.206158e+004
3.363075e+003	1.222488e+004
3.365004e+003	1.233426e+004
3.366932e+003	1.250087e+004
3.368861e+003	1.264695e+004
3.370789e+003	1.285838e+004
3.372718e+003	1.301451e+004
3.374646e+003	1.324871e+004
3.376575e+003	1.340015e+004
3.378503e+003	1.363730e+004
3.380432e+003	1.374787e+004
3.382360e+003	1.388133e+004
3.384289e+003	1.400928e+004
3.386217e+003	1.413570e+004
3.388146e+003	1.426556e+004
3.390074e+003	1.440193e+004
3.392002e+003	1.458657e+004
3.393931e+003	1.471979e+004
3.395859e+003	1.486323e+004
3.397788e+003	1.484072e+004
3.399716e+003	1.514307e+004
