# Supplementary material for: Machine learning classification of mango maturity based on carotene content from Raman spectra
Source: PeerJ. 2025 Nov 18;13:e20288. doi: 10.7717/peerj.20288 (PMC12637035; doi:10.7717/peerj.20288)
Supplement: Supplemental Information 1 — Raman spectra from 29 mango samples, with measurements taken from the top, middle, and bottom parts of each mango. These data were used for Raman spectral processing, statistical analysis, and classification analysis. [file peerj-13-20288-s001.zip › Raw Data_Mango/M13/M13-B.CSV]

4.849098e+001	0.000000e+000
5.041945e+001	1.379205e+003
5.234792e+001	1.185365e+003
5.427638e+001	9.972405e+002
5.620485e+001	9.221192e+002
5.813332e+001	9.381056e+002
6.006178e+001	9.563823e+002
6.199025e+001	9.515469e+002
6.391872e+001	8.923218e+002
6.584718e+001	8.218887e+002
6.777565e+001	7.893359e+002
6.970412e+001	8.326599e+002
7.163258e+001	8.537905e+002
7.356105e+001	8.546591e+002
7.548952e+001	8.349652e+002
7.741798e+001	8.035807e+002
7.934645e+001	7.901945e+002
8.127492e+001	7.235757e+002
8.320338e+001	6.812941e+002
8.513185e+001	6.649799e+002
8.706032e+001	6.378768e+002
8.898878e+001	6.019420e+002
9.091725e+001	5.981694e+002
9.284572e+001	5.829972e+002
9.477419e+001	5.413607e+002
9.670265e+001	4.990932e+002
9.863112e+001	5.028364e+002
1.005596e+002	4.839546e+002
1.024881e+002	4.655613e+002
1.044165e+002	4.633829e+002
1.063450e+002	4.402664e+002
1.082735e+002	4.199295e+002
1.102019e+002	4.114239e+002
1.121304e+002	4.205298e+002
1.140589e+002	4.413010e+002
1.159873e+002	4.356469e+002
1.179158e+002	3.943354e+002
1.198443e+002	3.380502e+002
1.217727e+002	2.937460e+002
1.237012e+002	2.854991e+002
1.256297e+002	3.061371e+002
1.275581e+002	3.104574e+002
1.294866e+002	3.080995e+002
1.314151e+002	3.012159e+002
1.333435e+002	2.775554e+002
1.352720e+002	2.389067e+002
1.372005e+002	2.595242e+002
1.391289e+002	2.682725e+002
1.410574e+002	2.384552e+002
1.429859e+002	2.703282e+002
1.449143e+002	3.124896e+002
1.468428e+002	2.727578e+002
1.487713e+002	2.396866e+002
1.506997e+002	2.738511e+002
1.526282e+002	2.008539e+002
1.545567e+002	1.799036e+002
1.564851e+002	1.618105e+002
1.584136e+002	1.671971e+002
1.603421e+002	2.243012e+002
1.622705e+002	2.569874e+002
1.641990e+002	2.663773e+002
1.661275e+002	2.800634e+002
1.680559e+002	2.781154e+002
1.699844e+002	2.264742e+002
1.719129e+002	1.938634e+002
1.738413e+002	2.254210e+002
1.757698e+002	2.658216e+002
1.776983e+002	2.811773e+002
1.796267e+002	2.729739e+002
1.815552e+002	2.907604e+002
1.834837e+002	2.962475e+002
1.854121e+002	2.759452e+002
1.873406e+002	2.373684e+002
1.892691e+002	2.061698e+002
1.911975e+002	1.880960e+002
1.931260e+002	1.568931e+002
1.950545e+002	1.516488e+002
1.969829e+002	1.832297e+002
1.989114e+002	2.107891e+002
2.008399e+002	2.337755e+002
2.027683e+002	2.524349e+002
2.046968e+002	2.595901e+002
2.066253e+002	2.565436e+002
2.085537e+002	2.597173e+002
2.104822e+002	2.906931e+002
2.124107e+002	2.652739e+002
2.143391e+002	2.397610e+002
2.162676e+002	2.434450e+002
2.181961e+002	1.990811e+002
2.201245e+002	2.470842e+002
2.220530e+002	2.688614e+002
2.239815e+002	2.500023e+002
2.259099e+002	2.210723e+002
2.278384e+002	2.354982e+002
2.297669e+002	2.072634e+002
2.316953e+002	2.109411e+002
2.336238e+002	2.232954e+002
2.355523e+002	2.057770e+002
2.374807e+002	1.514124e+002
2.394092e+002	1.600311e+002
2.413377e+002	1.879941e+002
2.432661e+002	2.140388e+002
2.451946e+002	2.377934e+002
2.471231e+002	2.842039e+002
2.490515e+002	2.483884e+002
2.509800e+002	2.269217e+002
2.529085e+002	2.278369e+002
2.548369e+002	2.405124e+002
2.567654e+002	2.690198e+002
2.586938e+002	2.717014e+002
2.606223e+002	3.129250e+002
2.625508e+002	3.208191e+002
2.644792e+002	2.559137e+002
2.664077e+002	1.980317e+002
2.683362e+002	2.244986e+002
2.702646e+002	2.554189e+002
2.721931e+002	2.672263e+002
2.741216e+002	2.546783e+002
2.760500e+002	2.207860e+002
2.779785e+002	1.866058e+002
2.799070e+002	1.566806e+002
2.818354e+002	1.583470e+002
2.837639e+002	1.978654e+002
2.856924e+002	2.479839e+002
2.876208e+002	2.773998e+002
2.895493e+002	2.987948e+002
2.914778e+002	3.082243e+002
2.934063e+002	3.159457e+002
2.953347e+002	3.407407e+002
2.972632e+002	3.228407e+002
2.991917e+002	3.462045e+002
3.011201e+002	3.814176e+002
3.030486e+002	4.039632e+002
3.049771e+002	4.097845e+002
3.069055e+002	4.115418e+002
3.088340e+002	4.200479e+002
3.107625e+002	4.101967e+002
3.126909e+002	3.985907e+002
3.146194e+002	4.144049e+002
3.165479e+002	4.180884e+002
3.184763e+002	3.913457e+002
3.204048e+002	3.808600e+002
3.223333e+002	3.857010e+002
3.242617e+002	3.892938e+002
3.261902e+002	4.052838e+002
3.281187e+002	4.237290e+002
3.300471e+002	3.767296e+002
3.319756e+002	3.726974e+002
3.339041e+002	4.479919e+002
3.358325e+002	3.965761e+002
3.377610e+002	3.453466e+002
3.396895e+002	4.290123e+002
3.416179e+002	4.976837e+002
3.435464e+002	4.680491e+002
3.454749e+002	4.372793e+002
3.474033e+002	4.833698e+002
3.493318e+002	5.190345e+002
3.512603e+002	5.198358e+002
3.531887e+002	5.034200e+002
3.551172e+002	5.089540e+002
3.570457e+002	5.344310e+002
3.589741e+002	5.507316e+002
3.609026e+002	5.568600e+002
3.628311e+002	5.374500e+002
3.647595e+002	4.977607e+002
3.666880e+002	5.267522e+002
3.686165e+002	4.503563e+002
3.705449e+002	4.516616e+002
3.724734e+002	4.958205e+002
3.744019e+002	4.976100e+002
3.763303e+002	4.372921e+002
3.782588e+002	4.709677e+002
3.801873e+002	5.053224e+002
3.821157e+002	5.063965e+002
3.840442e+002	4.788162e+002
3.859727e+002	4.535381e+002
3.879011e+002	4.397485e+002
3.898296e+002	4.295082e+002
3.917581e+002	4.264335e+002
3.936865e+002	4.405988e+002
3.956150e+002	4.825625e+002
3.975435e+002	5.556631e+002
3.994719e+002	5.851705e+002
4.014004e+002	5.867857e+002
4.033289e+002	5.772593e+002
4.052573e+002	5.795030e+002
4.071858e+002	6.182464e+002
4.091143e+002	6.490187e+002
4.110427e+002	6.322488e+002
4.129712e+002	6.138748e+002
4.148997e+002	5.987225e+002
4.168281e+002	5.623092e+002
4.187566e+002	5.686366e+002
4.206851e+002	5.226699e+002
4.226135e+002	5.061087e+002
4.245420e+002	5.264852e+002
4.264705e+002	5.434365e+002
4.283989e+002	5.075338e+002
4.303274e+002	5.373597e+002
4.322559e+002	5.103505e+002
4.341843e+002	4.905972e+002
4.361128e+002	5.116350e+002
4.380413e+002	5.364703e+002
4.399697e+002	5.436284e+002
4.418982e+002	5.321073e+002
4.438267e+002	5.602468e+002
4.457551e+002	5.938352e+002
4.476836e+002	5.797324e+002
4.496121e+002	5.360593e+002
4.515405e+002	5.375448e+002
4.534690e+002	5.775540e+002
4.553975e+002	5.895027e+002
4.573259e+002	5.766448e+002
4.592544e+002	6.068197e+002
4.611829e+002	6.359769e+002
4.631113e+002	6.229180e+002
4.650398e+002	6.199294e+002
4.669683e+002	6.387316e+002
4.688967e+002	6.501534e+002
4.708252e+002	6.011643e+002
4.727537e+002	6.116440e+002
4.746821e+002	6.111157e+002
4.766106e+002	5.872221e+002
4.785391e+002	5.717596e+002
4.804675e+002	5.998000e+002
4.823960e+002	6.044169e+002
4.843245e+002	5.906110e+002
4.862529e+002	6.002722e+002
4.881814e+002	6.117277e+002
4.901099e+002	6.021306e+002
4.920383e+002	5.856491e+002
4.939668e+002	5.766901e+002
4.958953e+002	5.655229e+002
4.978237e+002	5.329621e+002
4.997522e+002	4.860736e+002
5.016807e+002	4.516684e+002
5.036091e+002	4.580289e+002
5.055376e+002	4.983521e+002
5.074661e+002	5.565536e+002
5.093945e+002	5.854944e+002
5.113230e+002	5.891149e+002
5.132515e+002	6.088494e+002
5.151799e+002	5.861625e+002
5.171084e+002	5.730243e+002
5.190369e+002	6.223381e+002
5.209653e+002	7.003499e+002
5.228938e+002	7.328506e+002
5.248223e+002	6.639860e+002
5.267507e+002	6.224374e+002
5.286792e+002	5.896262e+002
5.306077e+002	5.697121e+002
5.325361e+002	5.853677e+002
5.344646e+002	6.370183e+002
5.363931e+002	6.595220e+002
5.383215e+002	6.154756e+002
5.402500e+002	6.034875e+002
5.421785e+002	5.748889e+002
5.441069e+002	5.476266e+002
5.460354e+002	5.652416e+002
5.479639e+002	5.223809e+002
5.498923e+002	4.726175e+002
5.518208e+002	4.650029e+002
5.537493e+002	4.870179e+002
5.556777e+002	4.952625e+002
5.576062e+002	4.612375e+002
5.595347e+002	4.715741e+002
5.614631e+002	4.990390e+002
5.633916e+002	5.125838e+002
5.653201e+002	5.058744e+002
5.672485e+002	5.001471e+002
5.691770e+002	5.289503e+002
5.711055e+002	5.760422e+002
5.730339e+002	5.204153e+002
5.749624e+002	4.587631e+002
5.768909e+002	4.746495e+002
5.788193e+002	5.133730e+002
5.807478e+002	3.978775e+002
5.826763e+002	4.443212e+002
5.846047e+002	4.667666e+002
5.865332e+002	4.965924e+002
5.884617e+002	5.140899e+002
5.903901e+002	5.141518e+002
5.923186e+002	5.587902e+002
5.942471e+002	5.766345e+002
5.961755e+002	6.083742e+002
5.981040e+002	6.216724e+002
6.000325e+002	6.048934e+002
6.019609e+002	5.782011e+002
6.038894e+002	5.832112e+002
6.058179e+002	5.983828e+002
6.077463e+002	5.674007e+002
6.096748e+002	5.353034e+002
6.116033e+002	5.214108e+002
6.135317e+002	5.113206e+002
6.154602e+002	4.762577e+002
6.173887e+002	4.551165e+002
6.193171e+002	4.244660e+002
6.212456e+002	4.269099e+002
6.231741e+002	4.045235e+002
6.251025e+002	3.585468e+002
6.270310e+002	4.696803e+002
6.289595e+002	5.141003e+002
6.308879e+002	5.176926e+002
6.328164e+002	5.127630e+002
6.347449e+002	4.922682e+002
6.366733e+002	4.597621e+002
6.386018e+002	4.665341e+002
6.405303e+002	4.916072e+002
6.424587e+002	4.495002e+002
6.443872e+002	4.123928e+002
6.463157e+002	4.135681e+002
6.482441e+002	4.402158e+002
6.501726e+002	4.563532e+002
6.521011e+002	4.612507e+002
6.540295e+002	4.736508e+002
6.559580e+002	4.799276e+002
6.578865e+002	4.663593e+002
6.598149e+002	4.629897e+002
6.617434e+002	5.181366e+002
6.636719e+002	4.921707e+002
6.656003e+002	4.846642e+002
6.675288e+002	5.028686e+002
6.694573e+002	4.909778e+002
6.713857e+002	4.560014e+002
6.733142e+002	4.643333e+002
6.752427e+002	4.663395e+002
6.771711e+002	4.362237e+002
6.790996e+002	3.748615e+002
6.810281e+002	3.364494e+002
6.829565e+002	3.489695e+002
6.848850e+002	3.895038e+002
6.868135e+002	3.988321e+002
6.887419e+002	3.774498e+002
6.906704e+002	3.656412e+002
6.925989e+002	3.746149e+002
6.945273e+002	3.782561e+002
6.964558e+002	3.674536e+002
6.983843e+002	3.951437e+002
7.003127e+002	4.079698e+002
7.022412e+002	4.117029e+002
7.041697e+002	4.331733e+002
7.060981e+002	4.404392e+002
7.080266e+002	3.988364e+002
7.099551e+002	3.289125e+002
7.118835e+002	3.454541e+002
7.138120e+002	3.234053e+002
7.157405e+002	2.810030e+002
7.176689e+002	2.866263e+002
7.195974e+002	3.222601e+002
7.215259e+002	3.132927e+002
7.234543e+002	3.019633e+002
7.253828e+002	3.810255e+002
7.273113e+002	4.459323e+002
7.292397e+002	4.512895e+002
7.311682e+002	4.178807e+002
7.330967e+002	3.823222e+002
7.350251e+002	3.452852e+002
7.369536e+002	3.257462e+002
7.388821e+002	3.127879e+002
7.408105e+002	2.997103e+002
7.427390e+002	2.973258e+002
7.446675e+002	3.144751e+002
7.465959e+002	3.420605e+002
7.485244e+002	3.456170e+002
7.504529e+002	2.970441e+002
7.523813e+002	3.106343e+002
7.543098e+002	2.986999e+002
7.562383e+002	2.633527e+002
7.581667e+002	2.643167e+002
7.600952e+002	2.862835e+002
7.620237e+002	2.319534e+002
7.639521e+002	1.922945e+002
7.658806e+002	1.934036e+002
7.678091e+002	2.444888e+002
7.697375e+002	2.892572e+002
7.716660e+002	2.568890e+002
7.735945e+002	2.316895e+002
7.755229e+002	2.730721e+002
7.774514e+002	2.571844e+002
7.793799e+002	2.247480e+002
7.813083e+002	1.820316e+002
7.832368e+002	1.568756e+002
7.851653e+002	2.305583e+002
7.870938e+002	2.322415e+002
7.890222e+002	2.587070e+002
7.909507e+002	2.574546e+002
7.928792e+002	2.053360e+002
7.948076e+002	1.687136e+002
7.967361e+002	2.003815e+002
7.986646e+002	1.798762e+002
8.005930e+002	1.852147e+002
8.025215e+002	1.698337e+002
8.044500e+002	1.651404e+002
8.063784e+002	1.702106e+002
8.083069e+002	1.621915e+002
8.102354e+002	1.481938e+002
8.121638e+002	2.397791e+002
8.140923e+002	2.494829e+002
8.160208e+002	2.138705e+002
8.179492e+002	1.242160e+002
8.198777e+002	9.297749e+001
8.218062e+002	1.420657e+002
8.237346e+002	1.250186e+002
8.256631e+002	1.914627e+002
8.275916e+002	2.087244e+002
8.295200e+002	2.484398e+002
8.314485e+002	2.728065e+002
8.333770e+002	2.540645e+002
8.353054e+002	2.163611e+002
8.372339e+002	2.148060e+002
8.391624e+002	2.177583e+002
8.410908e+002	1.878518e+002
8.430193e+002	1.583943e+002
8.449478e+002	1.518414e+002
8.468762e+002	1.644211e+002
8.488047e+002	1.693751e+002
8.507332e+002	1.474205e+002
8.526616e+002	2.075535e+002
8.545901e+002	2.113141e+002
8.565186e+002	1.339525e+002
8.584470e+002	9.615796e+001
8.603755e+002	1.249777e+002
8.623040e+002	1.588966e+002
8.642324e+002	1.950416e+002
8.661609e+002	2.516005e+002
8.680894e+002	2.911234e+002
8.700178e+002	3.070508e+002
8.719463e+002	2.720632e+002
8.738748e+002	2.152418e+002
8.758032e+002	1.955525e+002
8.777317e+002	2.130509e+002
8.796602e+002	1.800374e+002
8.815886e+002	1.534181e+002
8.835171e+002	1.754161e+002
8.854456e+002	1.402455e+002
8.873740e+002	1.467503e+002
8.893025e+002	2.535552e+002
8.912310e+002	1.525493e+002
8.931594e+002	1.191633e+002
8.950879e+002	1.600611e+002
8.970164e+002	1.262415e+002
8.989448e+002	6.719964e+001
9.008733e+002	6.291276e+001
9.028018e+002	1.049339e+002
9.047302e+002	1.036115e+002
9.066587e+002	1.521046e+002
9.085872e+002	1.741961e+002
9.105156e+002	7.656470e+001
9.124441e+002	4.124207e+001
9.143726e+002	5.312770e+001
9.163010e+002	2.170303e+001
9.182295e+002	-1.795347e+001
9.201580e+002	-1.975924e+001
9.220864e+002	-1.860355e+001
9.240149e+002	-3.989714e+001
9.259434e+002	-6.121624e+000
9.278718e+002	6.524041e+001
9.298003e+002	1.050431e+002
9.317288e+002	8.513172e+001
9.336572e+002	7.120152e+001
9.355857e+002	5.144157e+001
9.375142e+002	1.072169e+002
9.394426e+002	1.759198e+002
9.413711e+002	2.177007e+002
9.432996e+002	2.341194e+002
9.452280e+002	2.272599e+002
9.471565e+002	1.722623e+002
9.490850e+002	1.836323e+002
9.510134e+002	2.673957e+002
9.529419e+002	3.367822e+002
9.548704e+002	3.271594e+002
9.567988e+002	2.933242e+002
9.587273e+002	2.886697e+002
9.606558e+002	2.926839e+002
9.625842e+002	3.806789e+002
9.645127e+002	4.459204e+002
9.664412e+002	4.003223e+002
9.683696e+002	3.168792e+002
9.702981e+002	2.442626e+002
9.722266e+002	1.949041e+002
9.741550e+002	1.654154e+002
9.760835e+002	1.588686e+002
9.780120e+002	2.097775e+002
9.799404e+002	2.372778e+002
9.818689e+002	2.139241e+002
9.837974e+002	1.998228e+002
9.857258e+002	1.909954e+002
9.876543e+002	1.906927e+002
9.895828e+002	2.503751e+002
9.915112e+002	3.230854e+002
9.934397e+002	3.850300e+002
9.953682e+002	4.618443e+002
9.972966e+002	5.547347e+002
9.992251e+002	7.486247e+002
1.001154e+003	9.851742e+002
1.003082e+003	1.116295e+003
1.005010e+003	1.113970e+003
1.006939e+003	1.076684e+003
1.008867e+003	1.037617e+003
1.010796e+003	8.785062e+002
1.012724e+003	7.018423e+002
1.014653e+003	5.675468e+002
1.016581e+003	4.955598e+002
1.018510e+003	4.631255e+002
1.020438e+003	3.968468e+002
1.022367e+003	4.238039e+002
1.024295e+003	3.963955e+002
1.026224e+003	3.357447e+002
1.028152e+003	3.054845e+002
1.030081e+003	3.206625e+002
1.032009e+003	3.285884e+002
1.033938e+003	2.805352e+002
1.035866e+003	2.358032e+002
1.037794e+003	2.329821e+002
1.039723e+003	2.669565e+002
1.041651e+003	3.059784e+002
1.043580e+003	3.115934e+002
1.045508e+003	3.046659e+002
1.047437e+003	3.102136e+002
1.049365e+003	3.142590e+002
1.051294e+003	2.991774e+002
1.053222e+003	2.357088e+002
1.055151e+003	2.205514e+002
1.057079e+003	1.604993e+002
1.059008e+003	1.445768e+002
1.060936e+003	1.933306e+002
1.062865e+003	2.405105e+002
1.064793e+003	2.280385e+002
1.066721e+003	1.800923e+002
1.068650e+003	1.430757e+002
1.070578e+003	1.611113e+002
1.072507e+003	2.195172e+002
1.074435e+003	2.582583e+002
1.076364e+003	2.498732e+002
1.078292e+003	2.318672e+002
1.080221e+003	2.184801e+002
1.082149e+003	1.189685e+002
1.084078e+003	1.726613e+002
1.086006e+003	2.055378e+002
1.087935e+003	2.163899e+002
1.089863e+003	2.099583e+002
1.091792e+003	1.962917e+002
1.093720e+003	1.688746e+002
1.095648e+003	1.504563e+002
1.097577e+003	2.141763e+002
1.099505e+003	2.598925e+002
1.101434e+003	2.860461e+002
1.103362e+003	3.558390e+002
1.105291e+003	3.246967e+002
1.107219e+003	2.840961e+002
1.109148e+003	2.962158e+002
1.111076e+003	2.971981e+002
1.113005e+003	2.426062e+002
1.114933e+003	2.729132e+002
1.116862e+003	3.178678e+002
1.118790e+003	3.222215e+002
1.120719e+003	4.125890e+002
1.122647e+003	4.834555e+002
1.124575e+003	5.426085e+002
1.126504e+003	5.982961e+002
1.128432e+003	5.913898e+002
1.130361e+003	5.700316e+002
1.132289e+003	6.325485e+002
1.134218e+003	7.069216e+002
1.136146e+003	7.169824e+002
1.138075e+003	8.097415e+002
1.140003e+003	9.059886e+002
1.141932e+003	9.277543e+002
1.143860e+003	9.933373e+002
1.145789e+003	1.256888e+003
1.147717e+003	1.499258e+003
1.149646e+003	2.000243e+003
1.151574e+003	2.592139e+003
1.153502e+003	3.177423e+003
1.155431e+003	3.633950e+003
1.157359e+003	3.675803e+003
1.159288e+003	3.201876e+003
1.161216e+003	2.442262e+003
1.163145e+003	1.734604e+003
1.165073e+003	1.277225e+003
1.167002e+003	1.030065e+003
1.168930e+003	8.924126e+002
1.170859e+003	8.690297e+002
1.172787e+003	8.570131e+002
1.174716e+003	8.165047e+002
1.176644e+003	7.677238e+002
1.178573e+003	7.486463e+002
1.180501e+003	8.117471e+002
1.182429e+003	9.557078e+002
1.184358e+003	1.006639e+003
1.186286e+003	1.010695e+003
1.188215e+003	9.113552e+002
1.190143e+003	8.260425e+002
1.192072e+003	7.969903e+002
1.194000e+003	7.632855e+002
1.195929e+003	7.012166e+002
1.197857e+003	6.826454e+002
1.199786e+003	6.070114e+002
1.201714e+003	5.676384e+002
1.203643e+003	5.728380e+002
1.205571e+003	6.549257e+002
1.207500e+003	7.196708e+002
1.209428e+003	7.254536e+002
1.211356e+003	6.688532e+002
1.213285e+003	5.885784e+002
1.215213e+003	5.665507e+002
1.217142e+003	4.206552e+002
1.219070e+003	2.841646e+002
1.220999e+003	3.040467e+002
1.222927e+003	3.472130e+002
1.224856e+003	3.348024e+002
1.226784e+003	3.075195e+002
1.228713e+003	2.833098e+002
1.230641e+003	2.515146e+002
1.232570e+003	2.511160e+002
1.234498e+003	2.664896e+002
1.236427e+003	3.526557e+002
1.238355e+003	2.731163e+002
1.240283e+003	1.782793e+002
1.242212e+003	2.592189e+002
1.244140e+003	3.044033e+002
1.246069e+003	2.256136e+002
1.247997e+003	1.900581e+002
1.249926e+003	3.050502e+002
1.251854e+003	4.175692e+002
1.253783e+003	4.251825e+002
1.255711e+003	3.453651e+002
1.257640e+003	3.436958e+002
1.259568e+003	3.932677e+002
1.261497e+003	4.424811e+002
1.263425e+003	4.548809e+002
1.265354e+003	4.798575e+002
1.267282e+003	5.288560e+002
1.269210e+003	5.125388e+002
1.271139e+003	5.663037e+002
1.273067e+003	4.958220e+002
1.274996e+003	3.932608e+002
1.276924e+003	3.362334e+002
1.278853e+003	3.681746e+002
1.280781e+003	3.902625e+002
1.282710e+003	3.714466e+002
1.284638e+003	3.421535e+002
1.286567e+003	3.359023e+002
1.288495e+003	3.929965e+002
1.290424e+003	4.577534e+002
1.292352e+003	4.576375e+002
1.294281e+003	5.120430e+002
1.296209e+003	4.306981e+002
1.298137e+003	3.892614e+002
1.300066e+003	3.652537e+002
1.301994e+003	3.910775e+002
1.303923e+003	4.314600e+002
1.305851e+003	4.221896e+002
1.307780e+003	5.067550e+002
1.309708e+003	4.279750e+002
1.311637e+003	3.701614e+002
1.313565e+003	3.442636e+002
1.315494e+003	2.832209e+002
1.317422e+003	3.102208e+002
1.319351e+003	3.936786e+002
1.321279e+003	3.602543e+002
1.323208e+003	2.322704e+002
1.325136e+003	1.634376e+002
1.327064e+003	1.364350e+002
1.328993e+003	2.774703e+002
1.330921e+003	2.796138e+002
1.332850e+003	3.518760e+002
1.334778e+003	3.570663e+002
1.336707e+003	4.161972e+002
1.338635e+003	4.164262e+002
1.340564e+003	3.879065e+002
1.342492e+003	4.033640e+002
1.344421e+003	4.221724e+002
1.346349e+003	3.898787e+002
1.348278e+003	3.789672e+002
1.350206e+003	4.390189e+002
1.352135e+003	5.225009e+002
1.354063e+003	4.979065e+002
1.355991e+003	4.248900e+002
1.357920e+003	3.682658e+002
1.359848e+003	3.820252e+002
1.361777e+003	3.789691e+002
1.363705e+003	3.342556e+002
1.365634e+003	3.361925e+002
1.367562e+003	3.513766e+002
1.369491e+003	3.347940e+002
1.371419e+003	4.178184e+002
1.373348e+003	4.412443e+002
1.375276e+003	4.451278e+002
1.377205e+003	4.078909e+002
1.379133e+003	3.799868e+002
1.381062e+003	3.914100e+002
1.382990e+003	4.084388e+002
1.384918e+003	4.087657e+002
1.386847e+003	4.373803e+002
1.388775e+003	5.089075e+002
1.390704e+003	4.791071e+002
1.392632e+003	4.320217e+002
1.394561e+003	3.737374e+002
1.396489e+003	4.025485e+002
1.398418e+003	4.211376e+002
1.400346e+003	4.596177e+002
1.402275e+003	4.585248e+002
1.404203e+003	4.534930e+002
1.406132e+003	4.846135e+002
1.408060e+003	4.862376e+002
1.409989e+003	4.500751e+002
1.411917e+003	4.301187e+002
1.413845e+003	4.669544e+002
1.415774e+003	5.202302e+002
1.417702e+003	3.911945e+002
1.419631e+003	3.245259e+002
1.421559e+003	3.568889e+002
1.423488e+003	4.006477e+002
1.425416e+003	4.581378e+002
1.427345e+003	5.567817e+002
1.429273e+003	6.091173e+002
1.431202e+003	5.393510e+002
1.433130e+003	5.137897e+002
1.435059e+003	5.345330e+002
1.436987e+003	4.968479e+002
1.438916e+003	5.108589e+002
1.440844e+003	5.857403e+002
1.442772e+003	6.277169e+002
1.444701e+003	6.706642e+002
1.446629e+003	7.222062e+002
1.448558e+003	6.776890e+002
1.450486e+003	5.884324e+002
1.452415e+003	5.856950e+002
1.454343e+003	5.770565e+002
1.456272e+003	6.366140e+002
1.458200e+003	7.094385e+002
1.460129e+003	7.360629e+002
1.462057e+003	6.317987e+002
1.463986e+003	6.167350e+002
1.465914e+003	6.574059e+002
1.467843e+003	6.469131e+002
1.469771e+003	5.978183e+002
1.471699e+003	5.932550e+002
1.473628e+003	6.238740e+002
1.475556e+003	6.158780e+002
1.477485e+003	5.928637e+002
1.479413e+003	6.199059e+002
1.481342e+003	7.022259e+002
1.483270e+003	7.075518e+002
1.485199e+003	7.276835e+002
1.487127e+003	7.089280e+002
1.489056e+003	7.975839e+002
1.490984e+003	8.858784e+002
1.492913e+003	9.169648e+002
1.494841e+003	9.150962e+002
1.496770e+003	9.176857e+002
1.498698e+003	9.555087e+002
1.500626e+003	1.044984e+003
1.502555e+003	1.172218e+003
1.504483e+003	1.337731e+003
1.506412e+003	1.610588e+003
1.508340e+003	1.877207e+003
1.510269e+003	2.148740e+003
1.512197e+003	2.575495e+003
1.514126e+003	3.055957e+003
1.516054e+003	3.553066e+003
1.517983e+003	3.920778e+003
1.519911e+003	4.020021e+003
1.521840e+003	3.840118e+003
1.523768e+003	3.480572e+003
1.525697e+003	3.055221e+003
1.527625e+003	2.593917e+003
1.529553e+003	2.115211e+003
1.531482e+003	1.695609e+003
1.533410e+003	1.382305e+003
1.535339e+003	1.226740e+003
1.537267e+003	9.960197e+002
1.539196e+003	9.562670e+002
1.541124e+003	8.258394e+002
1.543053e+003	7.326688e+002
1.544981e+003	6.429866e+002
1.546910e+003	5.755223e+002
1.548838e+003	6.008682e+002
1.550767e+003	5.593542e+002
1.552695e+003	5.675389e+002
1.554624e+003	6.702575e+002
1.556552e+003	7.116534e+002
1.558480e+003	6.318812e+002
1.560409e+003	6.014008e+002
1.562337e+003	6.498881e+002
1.564266e+003	6.194168e+002
1.566194e+003	5.448801e+002
1.568123e+003	4.542187e+002
1.570051e+003	4.690795e+002
1.571980e+003	5.199949e+002
1.573908e+003	5.597463e+002
1.575837e+003	6.046763e+002
1.577765e+003	5.808945e+002
1.579694e+003	6.232747e+002
1.581622e+003	6.176402e+002
1.583551e+003	5.590245e+002
1.585479e+003	4.973845e+002
1.587407e+003	4.843648e+002
1.589336e+003	4.750082e+002
1.591264e+003	4.912972e+002
1.593193e+003	5.806612e+002
1.595121e+003	6.618002e+002
1.597050e+003	6.769458e+002
1.598978e+003	6.871767e+002
1.600907e+003	7.162346e+002
1.602835e+003	7.224687e+002
1.604764e+003	7.028965e+002
1.606692e+003	6.776489e+002
1.608621e+003	6.731356e+002
1.610549e+003	6.160045e+002
1.612478e+003	5.967446e+002
1.614406e+003	5.645671e+002
1.616334e+003	5.840524e+002
1.618263e+003	6.275909e+002
1.620191e+003	6.186271e+002
1.622120e+003	5.912257e+002
1.624048e+003	6.320554e+002
1.625977e+003	6.172457e+002
1.627905e+003	5.848215e+002
1.629834e+003	6.228272e+002
1.631762e+003	6.658886e+002
1.633691e+003	6.502275e+002
1.635619e+003	5.971094e+002
1.637548e+003	5.755313e+002
1.639476e+003	5.459413e+002
1.641405e+003	5.604724e+002
1.643333e+003	5.597878e+002
1.645261e+003	5.164991e+002
1.647190e+003	4.331536e+002
1.649118e+003	4.241241e+002
1.651047e+003	4.266681e+002
1.652975e+003	4.284715e+002
1.654904e+003	4.797918e+002
1.656832e+003	4.448096e+002
1.658761e+003	4.220561e+002
1.660689e+003	4.777897e+002
1.662618e+003	4.989163e+002
1.664546e+003	5.004577e+002
1.666475e+003	4.715922e+002
1.668403e+003	4.952039e+002
1.670332e+003	4.444805e+002
1.672260e+003	3.733370e+002
1.674188e+003	3.666274e+002
1.676117e+003	3.484927e+002
1.678045e+003	3.275644e+002
1.679974e+003	2.833335e+002
1.681902e+003	3.656137e+002
1.683831e+003	4.056376e+002
1.685759e+003	4.531056e+002
1.687688e+003	5.045746e+002
1.689616e+003	5.129441e+002
1.691545e+003	4.681241e+002
1.693473e+003	3.971618e+002
1.695402e+003	3.411660e+002
1.697330e+003	3.288318e+002
1.699259e+003	3.475357e+002
1.701187e+003	2.895968e+002
1.703115e+003	2.295065e+002
1.705044e+003	1.692395e+002
1.706972e+003	9.980126e+001
1.708901e+003	1.164187e+002
1.710829e+003	1.834785e+002
1.712758e+003	2.866792e+002
1.714686e+003	3.615391e+002
1.716615e+003	4.126439e+002
1.718543e+003	4.531987e+002
1.720472e+003	4.376649e+002
1.722400e+003	3.762079e+002
1.724329e+003	3.704115e+002
1.726257e+003	4.416743e+002
1.728186e+003	4.402714e+002
1.730114e+003	3.250726e+002
1.732042e+003	2.856713e+002
1.733971e+003	3.350225e+002
1.735899e+003	3.559193e+002
1.737828e+003	3.817523e+002
1.739756e+003	4.423515e+002
1.741685e+003	3.860719e+002
1.743613e+003	3.783531e+002
1.745542e+003	3.537159e+002
1.747470e+003	3.582456e+002
1.749399e+003	3.782143e+002
1.751327e+003	4.039059e+002
1.753256e+003	4.454707e+002
1.755184e+003	5.017594e+002
1.757113e+003	4.595932e+002
1.759041e+003	3.429704e+002
1.760969e+003	2.823470e+002
1.762898e+003	2.617645e+002
1.764826e+003	2.880960e+002
1.766755e+003	3.943110e+002
1.768683e+003	4.157591e+002
1.770612e+003	3.055352e+002
1.772540e+003	1.746745e+002
1.774469e+003	1.969415e+002
1.776397e+003	1.933514e+002
1.778326e+003	2.171225e+002
1.780254e+003	2.488442e+002
1.782183e+003	2.613558e+002
1.784111e+003	2.674583e+002
1.786040e+003	2.403032e+002
1.787968e+003	2.046218e+002
1.789896e+003	1.656723e+002
1.791825e+003	1.825841e+002
1.793753e+003	2.136220e+002
1.795682e+003	1.952917e+002
1.797610e+003	2.167023e+002
1.799539e+003	2.533169e+002
1.801467e+003	2.733468e+002
1.803396e+003	2.757250e+002
1.805324e+003	2.511817e+002
1.807253e+003	2.640070e+002
1.809181e+003	2.998723e+002
1.811110e+003	2.630311e+002
1.813038e+003	2.273529e+002
1.814967e+003	1.967256e+002
1.816895e+003	2.378433e+002
1.818823e+003	3.293949e+002
1.820752e+003	3.214731e+002
1.822680e+003	2.706013e+002
1.824609e+003	2.596767e+002
1.826537e+003	2.518576e+002
1.828466e+003	2.714934e+002
1.830394e+003	3.041652e+002
1.832323e+003	3.437866e+002
1.834251e+003	2.606875e+002
1.836180e+003	3.254546e+002
1.838108e+003	3.935514e+002
1.840037e+003	3.714213e+002
1.841965e+003	3.212909e+002
1.843894e+003	2.720938e+002
1.845822e+003	2.448281e+002
1.847750e+003	2.629817e+002
1.849679e+003	2.873888e+002
1.851607e+003	3.108804e+002
1.853536e+003	3.511678e+002
1.855464e+003	3.248788e+002
1.857393e+003	2.867614e+002
1.859321e+003	3.086038e+002
1.861250e+003	3.155002e+002
1.863178e+003	3.509376e+002
1.865107e+003	2.592533e+002
1.867035e+003	1.662124e+002
1.868964e+003	2.208520e+002
1.870892e+003	2.354911e+002
1.872821e+003	2.174395e+002
1.874749e+003	3.043910e+002
1.876677e+003	3.391098e+002
1.878606e+003	2.643599e+002
1.880534e+003	2.340692e+002
1.882463e+003	2.163371e+002
1.884391e+003	2.165508e+002
1.886320e+003	2.348297e+002
1.888248e+003	2.472514e+002
1.890177e+003	2.775961e+002
1.892105e+003	3.090038e+002
1.894034e+003	3.314399e+002
1.895962e+003	3.529522e+002
1.897891e+003	3.636600e+002
1.899819e+003	3.290490e+002
1.901748e+003	2.589888e+002
1.903676e+003	2.161605e+002
1.905604e+003	2.260992e+002
1.907533e+003	3.145225e+002
1.909461e+003	3.848705e+002
1.911390e+003	2.999803e+002
1.913318e+003	2.660441e+002
1.915247e+003	3.250903e+002
1.917175e+003	3.032742e+002
1.919104e+003	2.422585e+002
1.921032e+003	2.417495e+002
1.922961e+003	2.980856e+002
1.924889e+003	3.731291e+002
1.926818e+003	3.650836e+002
1.928746e+003	3.278473e+002
1.930675e+003	2.758760e+002
1.932603e+003	2.204175e+002
1.934531e+003	2.360058e+002
1.936460e+003	1.734225e+002
1.938388e+003	2.457424e+002
1.940317e+003	2.279541e+002
1.942245e+003	2.469835e+002
1.944174e+003	2.726984e+002
1.946102e+003	3.262433e+002
1.948031e+003	3.400939e+002
1.949959e+003	3.500416e+002
1.951888e+003	3.371618e+002
1.953816e+003	3.031594e+002
1.955745e+003	3.023015e+002
1.957673e+003	3.124232e+002
1.959602e+003	2.964047e+002
1.961530e+003	3.057005e+002
1.963458e+003	3.278693e+002
1.965387e+003	2.565790e+002
1.967315e+003	1.489778e+002
1.969244e+003	1.055675e+002
1.971172e+003	9.161536e+001
1.973101e+003	3.133780e+001
1.975029e+003	2.847028e+001
1.976958e+003	9.911026e+001
1.978886e+003	1.544224e+002
1.980815e+003	2.480004e+002
1.982743e+003	2.952341e+002
1.984672e+003	2.292627e+002
1.986600e+003	2.138793e+002
1.988529e+003	1.509027e+002
1.990457e+003	1.102846e+002
1.992385e+003	1.639398e+002
1.994314e+003	2.305177e+002
1.996242e+003	2.548840e+002
1.998171e+003	3.640864e+002
2.000099e+003	4.116036e+002
2.002028e+003	3.869765e+002
2.003956e+003	3.816529e+002
2.005885e+003	3.407935e+002
2.007813e+003	2.724359e+002
2.009742e+003	2.695313e+002
2.011670e+003	2.559234e+002
2.013599e+003	2.163259e+002
2.015527e+003	2.539096e+002
2.017456e+003	3.107276e+002
2.019384e+003	2.659323e+002
2.021313e+003	2.786136e+002
2.023241e+003	3.275391e+002
2.025169e+003	2.471443e+002
2.027098e+003	1.760970e+002
2.029026e+003	2.329834e+002
2.030955e+003	2.524762e+002
2.032883e+003	2.276921e+002
2.034812e+003	2.337171e+002
2.036740e+003	2.649756e+002
2.038669e+003	3.221224e+002
2.040597e+003	3.032697e+002
2.042526e+003	2.235311e+002
2.044454e+003	1.971293e+002
2.046383e+003	2.498158e+002
2.048311e+003	3.084328e+002
2.050240e+003	2.983365e+002
2.052168e+003	3.129427e+002
2.054096e+003	2.438965e+002
2.056025e+003	1.726871e+002
2.057953e+003	1.684873e+002
2.059882e+003	1.894884e+002
2.061810e+003	2.121395e+002
2.063739e+003	2.516155e+002
2.065667e+003	2.666918e+002
2.067596e+003	2.316123e+002
2.069524e+003	1.746295e+002
2.071453e+003	1.484704e+002
2.073381e+003	1.800954e+002
2.075310e+003	1.990506e+002
2.077238e+003	2.899817e+002
2.079167e+003	2.404590e+002
2.081095e+003	2.480867e+002
2.083023e+003	2.607501e+002
2.084952e+003	2.460878e+002
2.086880e+003	2.275065e+002
2.088809e+003	2.568786e+002
2.090737e+003	2.706998e+002
2.092666e+003	2.215674e+002
2.094594e+003	2.435161e+002
2.096523e+003	1.830348e+002
2.098451e+003	1.845011e+002
2.100380e+003	2.304865e+002
2.102308e+003	1.901378e+002
2.104237e+003	2.814320e+002
2.106165e+003	2.246143e+002
2.108094e+003	2.458387e+002
2.110022e+003	2.831454e+002
2.111950e+003	3.501804e+002
2.113879e+003	3.989337e+002
2.115807e+003	3.667739e+002
2.117736e+003	3.423746e+002
2.119664e+003	3.084786e+002
2.121593e+003	2.661754e+002
2.123521e+003	2.552362e+002
2.125450e+003	1.730457e+002
2.127378e+003	2.427663e+002
2.129307e+003	3.567008e+002
2.131235e+003	2.574173e+002
2.133164e+003	3.059857e+002
2.135092e+003	2.835095e+002
2.137021e+003	2.899152e+002
2.138949e+003	2.990448e+002
2.140877e+003	3.520006e+002
2.142806e+003	3.512806e+002
2.144734e+003	3.053011e+002
2.146663e+003	3.023941e+002
2.148591e+003	3.359597e+002
2.150520e+003	4.085948e+002
2.152448e+003	4.283506e+002
2.154377e+003	3.929402e+002
2.156305e+003	4.326026e+002
2.158234e+003	4.029113e+002
2.160162e+003	3.833659e+002
2.162091e+003	3.516086e+002
2.164019e+003	3.970172e+002
2.165948e+003	4.355651e+002
2.167876e+003	3.606825e+002
2.169804e+003	3.148206e+002
2.171733e+003	3.271085e+002
2.173661e+003	3.041198e+002
2.175590e+003	3.245442e+002
2.177518e+003	3.695584e+002
2.179447e+003	3.451971e+002
2.181375e+003	3.741964e+002
2.183304e+003	4.362698e+002
2.185232e+003	3.731730e+002
2.187161e+003	3.275596e+002
2.189089e+003	3.651810e+002
2.191018e+003	4.019331e+002
2.192946e+003	4.251606e+002
2.194875e+003	3.967011e+002
2.196803e+003	3.241930e+002
2.198731e+003	3.102599e+002
2.200660e+003	2.740993e+002
2.202588e+003	3.001345e+002
2.204517e+003	3.549848e+002
2.206445e+003	3.576221e+002
2.208374e+003	3.203816e+002
2.210302e+003	3.006872e+002
2.212231e+003	3.167757e+002
2.214159e+003	3.297090e+002
2.216088e+003	3.009939e+002
2.218016e+003	3.395204e+002
2.219945e+003	3.129152e+002
2.221873e+003	2.884348e+002
2.223802e+003	3.687781e+002
2.225730e+003	3.414828e+002
2.227658e+003	3.991843e+002
2.229587e+003	4.554226e+002
2.231515e+003	3.334021e+002
2.233444e+003	2.900775e+002
2.235372e+003	2.952758e+002
2.237301e+003	2.447329e+002
2.239229e+003	3.039529e+002
2.241158e+003	3.560086e+002
2.243086e+003	4.021948e+002
2.245015e+003	4.225410e+002
2.246943e+003	4.323095e+002
2.248872e+003	4.151221e+002
2.250800e+003	4.161015e+002
2.252729e+003	4.544175e+002
2.254657e+003	4.593170e+002
2.256585e+003	3.324305e+002
2.258514e+003	3.900270e+002
2.260442e+003	3.694456e+002
2.262371e+003	3.979457e+002
2.264299e+003	3.662049e+002
2.266228e+003	3.602991e+002
2.268156e+003	3.429937e+002
2.270085e+003	3.732941e+002
2.272013e+003	4.193421e+002
2.273942e+003	4.115634e+002
2.275870e+003	4.480869e+002
2.277799e+003	5.627806e+002
2.279727e+003	4.748730e+002
2.281656e+003	3.756350e+002
2.283584e+003	4.331607e+002
2.285512e+003	3.952233e+002
2.287441e+003	3.883884e+002
2.289369e+003	3.467700e+002
2.291298e+003	4.803503e+002
2.293226e+003	5.865936e+002
2.295155e+003	5.933430e+002
2.297083e+003	5.270768e+002
2.299012e+003	5.164139e+002
2.300940e+003	5.523616e+002
2.302869e+003	5.099391e+002
2.304797e+003	5.640869e+002
2.306726e+003	6.364167e+002
2.308654e+003	5.718181e+002
2.310583e+003	6.731580e+002
2.312511e+003	6.913334e+002
2.314439e+003	6.478150e+002
2.316368e+003	6.631039e+002
2.318296e+003	5.938787e+002
2.320225e+003	5.226636e+002
2.322153e+003	5.606740e+002
2.324082e+003	5.601025e+002
2.326010e+003	4.417287e+002
2.327939e+003	3.505301e+002
2.329867e+003	3.181297e+002
2.331796e+003	3.308258e+002
2.333724e+003	3.925370e+002
2.335653e+003	4.440914e+002
2.337581e+003	5.418228e+002
2.339510e+003	5.334651e+002
2.341438e+003	5.286705e+002
2.343366e+003	4.907368e+002
2.345295e+003	4.648129e+002
2.347223e+003	4.037344e+002
2.349152e+003	4.377317e+002
2.351080e+003	5.307377e+002
2.353009e+003	5.321574e+002
2.354937e+003	4.706821e+002
2.356866e+003	4.763337e+002
2.358794e+003	5.234834e+002
2.360723e+003	5.053244e+002
2.362651e+003	4.979168e+002
2.364580e+003	5.052482e+002
2.366508e+003	5.259249e+002
2.368437e+003	4.837441e+002
2.370365e+003	4.802338e+002
2.372293e+003	5.744346e+002
2.374222e+003	6.320175e+002
2.376150e+003	6.098339e+002
2.378079e+003	5.265083e+002
2.380007e+003	5.000716e+002
2.381936e+003	5.580344e+002
2.383864e+003	6.305813e+002
2.385793e+003	5.345439e+002
2.387721e+003	4.625211e+002
2.389650e+003	4.612036e+002
2.391578e+003	3.541155e+002
2.393507e+003	4.683139e+002
2.395435e+003	4.321065e+002
2.397364e+003	4.557700e+002
2.399292e+003	5.594609e+002
2.401220e+003	5.392263e+002
2.403149e+003	5.577690e+002
2.405077e+003	5.904941e+002
2.407006e+003	5.043721e+002
2.408934e+003	6.151221e+002
2.410863e+003	5.476418e+002
2.412791e+003	5.748941e+002
2.414720e+003	5.768442e+002
2.416648e+003	6.412383e+002
2.418577e+003	5.894624e+002
2.420505e+003	5.811132e+002
2.422434e+003	4.822074e+002
2.424362e+003	4.327667e+002
2.426291e+003	4.839969e+002
2.428219e+003	5.357831e+002
2.430147e+003	5.271836e+002
2.432076e+003	5.655998e+002
2.434004e+003	5.864547e+002
2.435933e+003	5.289185e+002
2.437861e+003	5.079222e+002
2.439790e+003	4.704601e+002
2.441718e+003	4.732896e+002
2.443647e+003	5.252248e+002
2.445575e+003	5.409318e+002
2.447504e+003	5.170167e+002
2.449432e+003	5.168382e+002
2.451361e+003	5.674483e+002
2.453289e+003	5.744639e+002
2.455218e+003	6.250514e+002
2.457146e+003	6.051266e+002
2.459074e+003	6.710167e+002
2.461003e+003	6.030843e+002
2.462931e+003	5.671608e+002
2.464860e+003	5.137554e+002
2.466788e+003	5.856754e+002
2.468717e+003	5.378433e+002
2.470645e+003	5.398067e+002
2.472574e+003	5.643124e+002
2.474502e+003	4.996027e+002
2.476431e+003	4.444646e+002
2.478359e+003	4.774689e+002
2.480288e+003	4.896852e+002
2.482216e+003	4.932171e+002
2.484145e+003	4.709752e+002
2.486073e+003	4.664048e+002
2.488001e+003	5.090679e+002
2.489930e+003	5.370965e+002
2.491858e+003	5.524713e+002
2.493787e+003	5.575720e+002
2.495715e+003	5.589778e+002
2.497644e+003	5.775127e+002
2.499572e+003	5.557856e+002
2.501501e+003	5.445644e+002
2.503429e+003	5.984946e+002
2.505358e+003	5.995574e+002
2.507286e+003	5.443990e+002
2.509215e+003	5.480524e+002
2.511143e+003	4.903000e+002
2.513072e+003	5.073338e+002
2.515000e+003	5.673257e+002
2.516928e+003	4.432892e+002
2.518857e+003	4.723049e+002
2.520785e+003	5.672373e+002
2.522714e+003	5.981285e+002
2.524642e+003	5.365946e+002
2.526571e+003	5.486536e+002
2.528499e+003	6.464044e+002
2.530428e+003	5.893382e+002
2.532356e+003	5.816885e+002
2.534285e+003	6.511268e+002
2.536213e+003	6.109224e+002
2.538142e+003	5.686472e+002
2.540070e+003	5.420834e+002
2.541999e+003	5.222386e+002
2.543927e+003	4.992792e+002
2.545855e+003	5.008157e+002
2.547784e+003	5.210650e+002
2.549712e+003	4.781673e+002
2.551641e+003	4.668411e+002
2.553569e+003	4.595111e+002
2.555498e+003	5.214279e+002
2.557426e+003	4.734422e+002
2.559355e+003	5.436227e+002
2.561283e+003	5.102270e+002
2.563212e+003	4.117773e+002
2.565140e+003	3.859363e+002
2.567069e+003	4.496537e+002
2.568997e+003	4.625855e+002
2.570926e+003	4.843044e+002
2.572854e+003	4.688363e+002
2.574782e+003	3.969772e+002
2.576711e+003	3.782567e+002
2.578639e+003	4.413617e+002
2.580568e+003	4.556478e+002
2.582496e+003	4.380304e+002
2.584425e+003	4.471082e+002
2.586353e+003	4.551032e+002
2.588282e+003	5.273550e+002
2.590210e+003	5.515667e+002
2.592139e+003	5.543430e+002
2.594067e+003	5.659536e+002
2.595996e+003	4.876058e+002
2.597924e+003	4.139465e+002
2.599853e+003	4.379695e+002
2.601781e+003	4.145427e+002
2.603709e+003	4.295792e+002
2.605638e+003	4.350385e+002
2.607566e+003	5.088574e+002
2.609495e+003	5.100521e+002
2.611423e+003	5.058850e+002
2.613352e+003	4.511379e+002
2.615280e+003	4.043885e+002
2.617209e+003	5.000939e+002
2.619137e+003	5.190192e+002
2.621066e+003	5.115638e+002
2.622994e+003	4.811892e+002
2.624923e+003	4.164458e+002
2.626851e+003	4.511978e+002
2.628780e+003	5.788945e+002
2.630708e+003	5.620669e+002
2.632636e+003	5.747801e+002
2.634565e+003	5.301379e+002
2.636493e+003	5.744724e+002
2.638422e+003	5.151465e+002
2.640350e+003	5.729781e+002
2.642279e+003	5.450060e+002
2.644207e+003	6.036935e+002
2.646136e+003	6.313295e+002
2.648064e+003	6.363859e+002
2.649993e+003	6.087142e+002
2.651921e+003	5.379293e+002
2.653850e+003	5.356353e+002
2.655778e+003	6.018124e+002
2.657707e+003	6.167536e+002
2.659635e+003	6.041323e+002
2.661563e+003	5.994625e+002
2.663492e+003	6.505064e+002
2.665420e+003	7.232690e+002
2.667349e+003	7.768532e+002
2.669277e+003	7.891283e+002
2.671206e+003	7.814012e+002
2.673134e+003	7.563925e+002
2.675063e+003	7.235413e+002
2.676991e+003	6.942769e+002
2.678920e+003	7.823685e+002
2.680848e+003	6.180621e+002
2.682777e+003	6.154835e+002
2.684705e+003	5.559528e+002
2.686634e+003	4.882325e+002
2.688562e+003	5.310634e+002
2.690490e+003	5.211865e+002
2.692419e+003	5.044352e+002
2.694347e+003	5.169470e+002
2.696276e+003	5.040516e+002
2.698204e+003	4.360239e+002
2.700133e+003	4.342948e+002
2.702061e+003	4.456948e+002
2.703990e+003	4.606997e+002
2.705918e+003	4.170489e+002
2.707847e+003	4.217275e+002
2.709775e+003	4.835952e+002
2.711704e+003	4.725616e+002
2.713632e+003	4.787626e+002
2.715561e+003	4.874743e+002
2.717489e+003	4.898703e+002
2.719417e+003	4.508660e+002
2.721346e+003	4.382963e+002
2.723274e+003	4.224162e+002
2.725203e+003	5.196309e+002
2.727131e+003	5.325536e+002
2.729060e+003	4.708388e+002
2.730988e+003	4.514071e+002
2.732917e+003	4.497672e+002
2.734845e+003	4.206541e+002
2.736774e+003	4.304690e+002
2.738702e+003	4.789821e+002
2.740631e+003	5.071009e+002
2.742559e+003	4.481248e+002
2.744488e+003	3.419376e+002
2.746416e+003	3.176808e+002
2.748344e+003	3.344567e+002
2.750273e+003	3.624775e+002
2.752201e+003	3.157651e+002
2.754130e+003	2.681816e+002
2.756058e+003	3.514116e+002
2.757987e+003	3.463460e+002
2.759915e+003	3.232760e+002
2.761844e+003	3.096560e+002
2.763772e+003	3.039104e+002
2.765701e+003	3.403561e+002
2.767629e+003	3.628777e+002
2.769558e+003	3.954114e+002
2.771486e+003	3.794333e+002
2.773415e+003	3.206143e+002
2.775343e+003	3.358787e+002
2.777271e+003	3.141882e+002
2.779200e+003	2.743391e+002
2.781128e+003	3.499206e+002
2.783057e+003	3.888511e+002
2.784985e+003	3.991611e+002
2.786914e+003	3.702805e+002
2.788842e+003	3.282335e+002
2.790771e+003	2.497729e+002
2.792699e+003	2.527396e+002
2.794628e+003	2.558049e+002
2.796556e+003	2.774316e+002
2.798485e+003	3.315821e+002
2.800413e+003	3.131887e+002
2.802342e+003	3.378612e+002
2.804270e+003	3.240162e+002
2.806198e+003	3.114691e+002
2.808127e+003	2.592266e+002
2.810055e+003	2.611178e+002
2.811984e+003	2.981434e+002
2.813912e+003	2.836594e+002
2.815841e+003	2.723415e+002
2.817769e+003	2.625420e+002
2.819698e+003	3.169144e+002
2.821626e+003	1.968381e+002
2.823555e+003	1.798167e+002
2.825483e+003	2.270889e+002
2.827412e+003	2.919953e+002
2.829340e+003	3.422306e+002
2.831269e+003	3.224021e+002
2.833197e+003	2.485450e+002
2.835125e+003	1.670771e+002
2.837054e+003	1.858028e+002
2.838982e+003	1.652943e+002
2.840911e+003	2.269043e+002
2.842839e+003	3.369913e+002
2.844768e+003	3.561500e+002
2.846696e+003	4.302171e+002
2.848625e+003	4.090388e+002
2.850553e+003	3.738022e+002
2.852482e+003	3.683315e+002
2.854410e+003	3.073762e+002
2.856339e+003	2.963186e+002
2.858267e+003	3.485934e+002
2.860196e+003	3.741967e+002
2.862124e+003	4.008203e+002
2.864052e+003	3.687522e+002
2.865981e+003	3.768994e+002
2.867909e+003	3.422640e+002
2.869838e+003	3.116326e+002
2.871766e+003	2.659962e+002
2.873695e+003	2.598127e+002
2.875623e+003	3.221483e+002
2.877552e+003	3.537149e+002
2.879480e+003	3.854332e+002
2.881409e+003	4.143646e+002
2.883337e+003	3.806663e+002
2.885266e+003	3.608465e+002
2.887194e+003	3.405902e+002
2.889123e+003	2.975852e+002
2.891051e+003	2.705675e+002
2.892979e+003	3.153030e+002
2.894908e+003	2.689500e+002
2.896836e+003	2.028839e+002
2.898765e+003	2.234471e+002
2.900693e+003	2.384701e+002
2.902622e+003	2.647919e+002
2.904550e+003	3.453705e+002
2.906479e+003	3.619440e+002
2.908407e+003	2.879940e+002
2.910336e+003	2.566030e+002
2.912264e+003	2.659270e+002
2.914193e+003	2.309319e+002
2.916121e+003	2.626927e+002
2.918050e+003	2.449259e+002
2.919978e+003	1.569527e+002
2.921906e+003	1.182278e+002
2.923835e+003	1.673539e+002
2.925763e+003	1.835794e+002
2.927692e+003	1.387207e+002
2.929620e+003	1.311607e+002
2.931549e+003	1.096955e+002
2.933477e+003	1.112131e+002
2.935406e+003	1.817518e+002
2.937334e+003	1.217417e+002
2.939263e+003	7.563840e+001
2.941191e+003	1.515960e+002
2.943120e+003	1.900615e+002
2.945048e+003	1.643173e+002
2.946977e+003	9.818071e+001
2.948905e+003	2.875097e+000
2.950833e+003	2.123647e+001
2.952762e+003	2.280492e+001
2.954690e+003	-7.660460e+000
2.956619e+003	-3.397582e+001
2.958547e+003	-8.772210e+001
2.960476e+003	-1.282835e+002
2.962404e+003	-1.145421e+002
2.964333e+003	-4.850604e+001
2.966261e+003	-5.090499e+001
2.968190e+003	-9.423003e+001
2.970118e+003	-1.265239e+002
2.972047e+003	-9.475800e+001
2.973975e+003	-4.273388e+000
2.975904e+003	-5.308302e+001
2.977832e+003	-1.001884e+002
2.979760e+003	4.592731e+000
2.981689e+003	-6.232987e+000
2.983617e+003	-9.654870e+001
2.985546e+003	-1.279318e+002
2.987474e+003	-1.188590e+002
2.989403e+003	-1.148411e+002
2.991331e+003	-1.251545e+002
2.993260e+003	-9.258519e+001
2.995188e+003	-5.020649e+001
2.997117e+003	-4.373177e+001
2.999045e+003	-5.956000e+001
3.000974e+003	-1.358406e+002
3.002902e+003	-9.804137e+001
3.004831e+003	-1.429156e+002
3.006759e+003	-1.374410e+002
3.008688e+003	-1.518801e+002
3.010616e+003	-8.819582e+001
3.012544e+003	-7.346513e+001
3.014473e+003	-1.148722e+002
3.016401e+003	-1.623921e+002
3.018330e+003	-1.320927e+002
3.020258e+003	-9.662483e+001
3.022187e+003	-6.408105e+001
3.024115e+003	-1.143731e+002
3.026044e+003	-2.523773e+001
3.027972e+003	-1.240093e+001
3.029901e+003	5.594017e+000
3.031829e+003	5.433696e+001
3.033758e+003	3.708064e+001
3.035686e+003	-3.351846e+001
3.037615e+003	-8.971780e+001
3.039543e+003	-7.776939e+001
3.041471e+003	8.815169e+000
3.043400e+003	2.943711e+001
3.045328e+003	-7.033706e+001
3.047257e+003	-8.132475e+001
3.049185e+003	-7.207011e+001
3.051114e+003	-6.298240e+001
3.053042e+003	-8.830582e+001
3.054971e+003	-1.308074e+002
3.056899e+003	-9.506557e+001
3.058828e+003	-8.165697e+001
3.060756e+003	-1.319479e+002
3.062685e+003	-9.271880e+001
3.064613e+003	-3.741314e+001
3.066542e+003	-3.665538e+001
3.068470e+003	-4.057698e+001
3.070398e+003	-2.268120e+002
3.072327e+003	-2.242507e+002
3.074255e+003	-2.519146e+002
3.076184e+003	-1.602962e+002
3.078112e+003	-1.423989e+002
3.080041e+003	-1.514025e+002
3.081969e+003	-6.789564e+001
3.083898e+003	-2.571758e+001
3.085826e+003	-5.277404e+001
3.087755e+003	-3.399982e+001
3.089683e+003	-3.854563e+001
3.091612e+003	-1.428519e+002
3.093540e+003	-1.845905e+001
3.095469e+003	-7.689629e+001
3.097397e+003	-9.512968e+001
3.099325e+003	-8.221178e+001
3.101254e+003	5.132676e+000
3.103182e+003	3.355135e+001
3.105111e+003	2.059033e+001
3.107039e+003	5.711286e+001
3.108968e+003	7.153451e+001
3.110896e+003	6.372559e+001
3.112825e+003	4.808803e+001
3.114753e+003	9.015621e+001
3.116682e+003	1.418013e+002
3.118610e+003	1.600116e+002
3.120539e+003	1.091333e+002
3.122467e+003	9.748479e+001
3.124396e+003	1.564555e+002
3.126324e+003	1.446360e+002
3.128252e+003	2.164847e+002
3.130181e+003	2.706847e+002
3.132109e+003	2.266936e+002
3.134038e+003	2.246340e+002
3.135966e+003	3.420409e+002
3.137895e+003	3.149245e+002
3.139823e+003	3.029581e+002
3.141752e+003	3.130976e+002
3.143680e+003	3.331126e+002
3.145609e+003	3.545796e+002
3.147537e+003	3.758867e+002
3.149466e+003	4.326211e+002
3.151394e+003	5.539736e+002
3.153323e+003	4.589759e+002
3.155251e+003	4.512884e+002
3.157179e+003	4.717913e+002
3.159108e+003	4.789840e+002
3.161036e+003	5.100129e+002
3.162965e+003	5.738171e+002
3.164893e+003	5.829210e+002
3.166822e+003	5.483749e+002
3.168750e+003	5.697649e+002
3.170679e+003	5.743765e+002
3.172607e+003	5.677230e+002
3.174536e+003	6.640197e+002
3.176464e+003	7.699221e+002
3.178393e+003	8.256393e+002
3.180321e+003	7.972987e+002
3.182250e+003	8.731332e+002
3.184178e+003	8.188072e+002
3.186106e+003	8.750629e+002
3.188035e+003	9.627478e+002
3.189963e+003	9.837036e+002
3.191892e+003	9.673977e+002
3.193820e+003	9.398239e+002
3.195749e+003	9.764710e+002
3.197677e+003	1.049284e+003
3.199606e+003	1.144092e+003
3.201534e+003	1.197725e+003
3.203463e+003	1.266902e+003
3.205391e+003	1.273854e+003
3.207320e+003	1.333280e+003
3.209248e+003	1.406475e+003
3.211177e+003	1.439229e+003
3.213105e+003	1.457593e+003
3.215033e+003	1.487920e+003
3.216962e+003	1.578231e+003
3.218890e+003	1.645914e+003
3.220819e+003	1.703944e+003
3.222747e+003	1.781306e+003
3.224676e+003	1.769954e+003
3.226604e+003	1.780245e+003
3.228533e+003	1.831085e+003
3.230461e+003	1.872307e+003
3.232390e+003	1.920288e+003
3.234318e+003	1.981943e+003
3.236247e+003	2.085462e+003
3.238175e+003	2.143366e+003
3.240104e+003	2.241708e+003
3.242032e+003	2.301852e+003
3.243960e+003	2.285869e+003
3.245889e+003	2.338372e+003
3.247817e+003	2.481735e+003
3.249746e+003	2.447429e+003
3.251674e+003	2.442753e+003
3.253603e+003	2.490915e+003
3.255531e+003	2.546838e+003
3.257460e+003	2.631444e+003
3.259388e+003	2.776562e+003
3.261317e+003	2.868962e+003
3.263245e+003	2.898263e+003
3.265174e+003	2.987649e+003
3.267102e+003	3.050881e+003
3.269031e+003	3.128688e+003
3.270959e+003	3.149697e+003
3.272887e+003	3.260285e+003
3.274816e+003	3.317116e+003
3.276744e+003	3.329112e+003
3.278673e+003	3.437113e+003
3.280601e+003	3.548965e+003
3.282530e+003	3.689474e+003
3.284458e+003	3.762624e+003
3.286387e+003	3.815097e+003
3.288315e+003	3.935078e+003
3.290244e+003	4.074560e+003
3.292172e+003	4.109635e+003
3.294101e+003	4.152077e+003
3.296029e+003	4.183762e+003
3.297958e+003	4.327063e+003
3.299886e+003	4.512927e+003
3.301814e+003	4.539853e+003
3.303743e+003	4.675861e+003
3.305671e+003	4.723844e+003
3.307600e+003	4.848091e+003
3.309528e+003	4.924537e+003
3.311457e+003	5.001805e+003
3.313385e+003	5.080316e+003
3.315314e+003	5.132370e+003
3.317242e+003	5.317505e+003
3.319171e+003	5.393727e+003
3.321099e+003	5.538774e+003
3.323028e+003	5.711229e+003
3.324956e+003	5.826059e+003
3.326885e+003	5.880296e+003
3.328813e+003	5.975431e+003
3.330741e+003	6.008035e+003
3.332670e+003	6.152615e+003
3.334598e+003	6.312401e+003
3.336527e+003	6.449784e+003
3.338455e+003	6.531420e+003
3.340384e+003	6.624621e+003
3.342312e+003	6.764036e+003
3.344241e+003	7.004875e+003
3.346169e+003	7.075660e+003
3.348098e+003	7.097461e+003
3.350026e+003	7.218604e+003
3.351955e+003	7.409727e+003
3.353883e+003	7.487625e+003
3.355812e+003	7.674382e+003
3.357740e+003	7.835306e+003
3.359668e+003	7.945558e+003
3.361597e+003	8.055771e+003
3.363525e+003	8.193743e+003
3.365454e+003	8.344533e+003
3.367382e+003	8.529858e+003
3.369311e+003	8.703315e+003
3.371239e+003	8.750630e+003
3.373168e+003	8.879559e+003
3.375096e+003	9.015868e+003
3.377025e+003	9.217461e+003
3.378953e+003	9.407676e+003
3.380882e+003	9.491529e+003
3.382810e+003	9.580642e+003
3.384739e+003	9.743446e+003
3.386667e+003	9.981931e+003
3.388595e+003	1.013214e+004
3.390524e+003	1.028231e+004
3.392452e+003	1.043453e+004
3.394381e+003	1.063782e+004
3.396309e+003	1.082236e+004
3.398238e+003	1.100665e+004
3.400166e+003	1.111911e+004
