# Supplementary material for: Machine learning classification of mango maturity based on carotene content from Raman spectra
Source: PeerJ. 2025 Nov 18;13:e20288. doi: 10.7717/peerj.20288 (PMC12637035; doi:10.7717/peerj.20288)
Supplement: Supplemental Information 1 — Raman spectra from 29 mango samples, with measurements taken from the top, middle, and bottom parts of each mango. These data were used for Raman spectral processing, statistical analysis, and classification analysis. [file peerj-13-20288-s001.zip › Raw Data_Mango/M13/M13-M.CSV]

4.849098e+001	0.000000e+000
5.041945e+001	1.169446e+003
5.234792e+001	1.017016e+003
5.427638e+001	8.471870e+002
5.620485e+001	7.766505e+002
5.813332e+001	7.966589e+002
6.006178e+001	8.272149e+002
6.199025e+001	8.111396e+002
6.391872e+001	8.025148e+002
6.584718e+001	7.852338e+002
6.777565e+001	7.537150e+002
6.970412e+001	7.248613e+002
7.163258e+001	7.622960e+002
7.356105e+001	7.829778e+002
7.548952e+001	7.750988e+002
7.741798e+001	7.527314e+002
7.934645e+001	7.459343e+002
8.127492e+001	6.915609e+002
8.320338e+001	6.480344e+002
8.513185e+001	6.293500e+002
8.706032e+001	6.196848e+002
8.898878e+001	5.891423e+002
9.091725e+001	5.770104e+002
9.284572e+001	5.711165e+002
9.477419e+001	5.558861e+002
9.670265e+001	5.203695e+002
9.863112e+001	4.901092e+002
1.005596e+002	4.896302e+002
1.024881e+002	4.972032e+002
1.044165e+002	4.846919e+002
1.063450e+002	4.338753e+002
1.082735e+002	4.263441e+002
1.102019e+002	4.435432e+002
1.121304e+002	4.553034e+002
1.140589e+002	4.446933e+002
1.159873e+002	4.611615e+002
1.179158e+002	4.427820e+002
1.198443e+002	4.084957e+002
1.217727e+002	3.697219e+002
1.237012e+002	3.332515e+002
1.256297e+002	3.305416e+002
1.275581e+002	3.247771e+002
1.294866e+002	2.905919e+002
1.314151e+002	2.437488e+002
1.333435e+002	2.391483e+002
1.352720e+002	2.619664e+002
1.372005e+002	2.481727e+002
1.391289e+002	2.253333e+002
1.410574e+002	2.245115e+002
1.429859e+002	2.462673e+002
1.449143e+002	2.740037e+002
1.468428e+002	2.890996e+002
1.487713e+002	2.804037e+002
1.506997e+002	2.530170e+002
1.526282e+002	2.445282e+002
1.545567e+002	2.330719e+002
1.564851e+002	2.290804e+002
1.584136e+002	2.290681e+002
1.603421e+002	2.286505e+002
1.622705e+002	2.489050e+002
1.641990e+002	2.460417e+002
1.661275e+002	2.676793e+002
1.680559e+002	3.088023e+002
1.699844e+002	3.278390e+002
1.719129e+002	2.983275e+002
1.738413e+002	2.624507e+002
1.757698e+002	2.631747e+002
1.776983e+002	2.961093e+002
1.796267e+002	3.186746e+002
1.815552e+002	3.285430e+002
1.834837e+002	3.340783e+002
1.854121e+002	2.932697e+002
1.873406e+002	2.275553e+002
1.892691e+002	2.219047e+002
1.911975e+002	1.933031e+002
1.931260e+002	1.927828e+002
1.950545e+002	2.208677e+002
1.969829e+002	2.492565e+002
1.989114e+002	2.305557e+002
2.008399e+002	2.343950e+002
2.027683e+002	2.457847e+002
2.046968e+002	2.575438e+002
2.066253e+002	2.605778e+002
2.085537e+002	2.440643e+002
2.104822e+002	2.526909e+002
2.124107e+002	2.715362e+002
2.143391e+002	2.591645e+002
2.162676e+002	2.122498e+002
2.181961e+002	2.027732e+002
2.201245e+002	2.238260e+002
2.220530e+002	2.436913e+002
2.239815e+002	2.661951e+002
2.259099e+002	2.973528e+002
2.278384e+002	3.265685e+002
2.297669e+002	2.793791e+002
2.316953e+002	2.358961e+002
2.336238e+002	2.156689e+002
2.355523e+002	2.074904e+002
2.374807e+002	1.798668e+002
2.394092e+002	1.876940e+002
2.413377e+002	2.256098e+002
2.432661e+002	2.576476e+002
2.451946e+002	2.652379e+002
2.471231e+002	2.812869e+002
2.490515e+002	2.807175e+002
2.509800e+002	2.583079e+002
2.529085e+002	2.461635e+002
2.548369e+002	2.592663e+002
2.567654e+002	2.618394e+002
2.586938e+002	2.889073e+002
2.606223e+002	3.210961e+002
2.625508e+002	3.171739e+002
2.644792e+002	2.720265e+002
2.664077e+002	2.487072e+002
2.683362e+002	2.577584e+002
2.702646e+002	2.350607e+002
2.721931e+002	2.211262e+002
2.741216e+002	2.166271e+002
2.760500e+002	1.358797e+002
2.779785e+002	1.165303e+002
2.799070e+002	1.391913e+002
2.818354e+002	1.510344e+002
2.837639e+002	1.478052e+002
2.856924e+002	1.912586e+002
2.876208e+002	2.505011e+002
2.895493e+002	2.598427e+002
2.914778e+002	2.549540e+002
2.934063e+002	2.665149e+002
2.953347e+002	2.951534e+002
2.972632e+002	3.089443e+002
2.991917e+002	3.338937e+002
3.011201e+002	3.748549e+002
3.030486e+002	4.017057e+002
3.049771e+002	3.792896e+002
3.069055e+002	4.011798e+002
3.088340e+002	4.086788e+002
3.107625e+002	3.968650e+002
3.126909e+002	3.732787e+002
3.146194e+002	3.552983e+002
3.165479e+002	3.746642e+002
3.184763e+002	4.048760e+002
3.204048e+002	3.982327e+002
3.223333e+002	3.735869e+002
3.242617e+002	3.677542e+002
3.261902e+002	3.698972e+002
3.281187e+002	3.170424e+002
3.300471e+002	3.270289e+002
3.319756e+002	3.528784e+002
3.339041e+002	3.387105e+002
3.358325e+002	3.291741e+002
3.377610e+002	3.485504e+002
3.396895e+002	3.877348e+002
3.416179e+002	4.201720e+002
3.435464e+002	4.365881e+002
3.454749e+002	4.524231e+002
3.474033e+002	4.356025e+002
3.493318e+002	4.624847e+002
3.512603e+002	5.123126e+002
3.531887e+002	5.377122e+002
3.551172e+002	5.018657e+002
3.570457e+002	4.665862e+002
3.589741e+002	4.614959e+002
3.609026e+002	4.639208e+002
3.628311e+002	4.666988e+002
3.647595e+002	4.706303e+002
3.666880e+002	4.668370e+002
3.686165e+002	4.346192e+002
3.705449e+002	3.931587e+002
3.724734e+002	4.082764e+002
3.744019e+002	4.561435e+002
3.763303e+002	3.611395e+002
3.782588e+002	4.008491e+002
3.801873e+002	4.524540e+002
3.821157e+002	4.586221e+002
3.840442e+002	4.214640e+002
3.859727e+002	3.893159e+002
3.879011e+002	3.756758e+002
3.898296e+002	3.605649e+002
3.917581e+002	3.612901e+002
3.936865e+002	3.872856e+002
3.956150e+002	4.305856e+002
3.975435e+002	4.544478e+002
3.994719e+002	4.983155e+002
4.014004e+002	5.233151e+002
4.033289e+002	5.374422e+002
4.052573e+002	5.463494e+002
4.071858e+002	5.326084e+002
4.091143e+002	5.712772e+002
4.110427e+002	5.877914e+002
4.129712e+002	5.956115e+002
4.148997e+002	5.894589e+002
4.168281e+002	5.504038e+002
4.187566e+002	5.210378e+002
4.206851e+002	4.728289e+002
4.226135e+002	4.521166e+002
4.245420e+002	4.653743e+002
4.264705e+002	4.856858e+002
4.283989e+002	4.671122e+002
4.303274e+002	4.697537e+002
4.322559e+002	4.589517e+002
4.341843e+002	4.412697e+002
4.361128e+002	4.374373e+002
4.380413e+002	4.615827e+002
4.399697e+002	4.679023e+002
4.418982e+002	4.301441e+002
4.438267e+002	4.248922e+002
4.457551e+002	4.425726e+002
4.476836e+002	4.500371e+002
4.496121e+002	4.695816e+002
4.515405e+002	5.171696e+002
4.534690e+002	5.446398e+002
4.553975e+002	5.302172e+002
4.573259e+002	5.059261e+002
4.592544e+002	5.313071e+002
4.611829e+002	5.630195e+002
4.631113e+002	5.776789e+002
4.650398e+002	5.787544e+002
4.669683e+002	5.789747e+002
4.688967e+002	5.908914e+002
4.708252e+002	6.148778e+002
4.727537e+002	5.553228e+002
4.746821e+002	5.214444e+002
4.766106e+002	5.094427e+002
4.785391e+002	5.207908e+002
4.804675e+002	5.558384e+002
4.823960e+002	5.209962e+002
4.843245e+002	5.496735e+002
4.862529e+002	5.380313e+002
4.881814e+002	5.057859e+002
4.901099e+002	4.943974e+002
4.920383e+002	4.993702e+002
4.939668e+002	5.041791e+002
4.958953e+002	4.962603e+002
4.978237e+002	4.664489e+002
4.997522e+002	4.301938e+002
5.016807e+002	4.077204e+002
5.036091e+002	3.918544e+002
5.055376e+002	4.104241e+002
5.074661e+002	4.641854e+002
5.093945e+002	5.305540e+002
5.113230e+002	5.777427e+002
5.132515e+002	5.789971e+002
5.151799e+002	5.336427e+002
5.171084e+002	5.503116e+002
5.190369e+002	5.916166e+002
5.209653e+002	6.319185e+002
5.228938e+002	6.414173e+002
5.248223e+002	5.874194e+002
5.267507e+002	5.379435e+002
5.286792e+002	4.969561e+002
5.306077e+002	4.965119e+002
5.325361e+002	5.352311e+002
5.344646e+002	5.770489e+002
5.363931e+002	5.662367e+002
5.383215e+002	5.661743e+002
5.402500e+002	6.087352e+002
5.421785e+002	5.901135e+002
5.441069e+002	5.202358e+002
5.460354e+002	4.935625e+002
5.479639e+002	5.139710e+002
5.498923e+002	4.795527e+002
5.518208e+002	4.544183e+002
5.537493e+002	4.353419e+002
5.556777e+002	4.249503e+002
5.576062e+002	4.332502e+002
5.595347e+002	3.941090e+002
5.614631e+002	4.006633e+002
5.633916e+002	4.042157e+002
5.653201e+002	3.936032e+002
5.672485e+002	3.944018e+002
5.691770e+002	4.428904e+002
5.711055e+002	4.853004e+002
5.730339e+002	4.749130e+002
5.749624e+002	4.502340e+002
5.768909e+002	4.260565e+002
5.788193e+002	3.937246e+002
5.807478e+002	3.465620e+002
5.826763e+002	4.229972e+002
5.846047e+002	4.336606e+002
5.865332e+002	4.569031e+002
5.884617e+002	4.901540e+002
5.903901e+002	5.056799e+002
5.923186e+002	5.197414e+002
5.942471e+002	5.245911e+002
5.961755e+002	5.157141e+002
5.981040e+002	5.172691e+002
6.000325e+002	5.396223e+002
6.019609e+002	5.702166e+002
6.038894e+002	5.771559e+002
6.058179e+002	5.674338e+002
6.077463e+002	5.394302e+002
6.096748e+002	5.039631e+002
6.116033e+002	4.852964e+002
6.135317e+002	4.873229e+002
6.154602e+002	4.698055e+002
6.173887e+002	4.548616e+002
6.193171e+002	4.426777e+002
6.212456e+002	4.135003e+002
6.231741e+002	3.931946e+002
6.251025e+002	4.128528e+002
6.270310e+002	4.565661e+002
6.289595e+002	4.457463e+002
6.308879e+002	4.533752e+002
6.328164e+002	4.755738e+002
6.347449e+002	4.769748e+002
6.366733e+002	4.445552e+002
6.386018e+002	4.209594e+002
6.405303e+002	4.119662e+002
6.424587e+002	4.154752e+002
6.443872e+002	4.336057e+002
6.463157e+002	4.361969e+002
6.482441e+002	4.255911e+002
6.501726e+002	4.634680e+002
6.521011e+002	5.241638e+002
6.540295e+002	5.158629e+002
6.559580e+002	4.997259e+002
6.578865e+002	4.901492e+002
6.598149e+002	4.850781e+002
6.617434e+002	4.911920e+002
6.636719e+002	5.102560e+002
6.656003e+002	4.861956e+002
6.675288e+002	4.899550e+002
6.694573e+002	4.995515e+002
6.713857e+002	4.874222e+002
6.733142e+002	4.604479e+002
6.752427e+002	4.362318e+002
6.771711e+002	4.575110e+002
6.790996e+002	4.130024e+002
6.810281e+002	4.055689e+002
6.829565e+002	4.085104e+002
6.848850e+002	3.479428e+002
6.868135e+002	4.321552e+002
6.887419e+002	3.923485e+002
6.906704e+002	3.810355e+002
6.925989e+002	3.781856e+002
6.945273e+002	3.672644e+002
6.964558e+002	3.608965e+002
6.983843e+002	3.832579e+002
7.003127e+002	4.181919e+002
7.022412e+002	4.291213e+002
7.041697e+002	4.098312e+002
7.060981e+002	3.717633e+002
7.080266e+002	3.353153e+002
7.099551e+002	3.224087e+002
7.118835e+002	3.567460e+002
7.138120e+002	3.546739e+002
7.157405e+002	3.251042e+002
7.176689e+002	2.741414e+002
7.195974e+002	2.508673e+002
7.215259e+002	3.015941e+002
7.234543e+002	3.500470e+002
7.253828e+002	4.058365e+002
7.273113e+002	4.724272e+002
7.292397e+002	4.746587e+002
7.311682e+002	4.257016e+002
7.330967e+002	3.874071e+002
7.350251e+002	3.817847e+002
7.369536e+002	3.752486e+002
7.388821e+002	3.595478e+002
7.408105e+002	3.541108e+002
7.427390e+002	3.465722e+002
7.446675e+002	3.335852e+002
7.465959e+002	3.392459e+002
7.485244e+002	3.929928e+002
7.504529e+002	3.477704e+002
7.523813e+002	3.359380e+002
7.543098e+002	3.124914e+002
7.562383e+002	2.927414e+002
7.581667e+002	3.102582e+002
7.600952e+002	3.151219e+002
7.620237e+002	3.248707e+002
7.639521e+002	3.478638e+002
7.658806e+002	3.322970e+002
7.678091e+002	3.097931e+002
7.697375e+002	3.005712e+002
7.716660e+002	2.844274e+002
7.735945e+002	2.736447e+002
7.755229e+002	2.818647e+002
7.774514e+002	2.593159e+002
7.793799e+002	2.212915e+002
7.813083e+002	2.105234e+002
7.832368e+002	2.412974e+002
7.851653e+002	2.748383e+002
7.870938e+002	3.229749e+002
7.890222e+002	2.990882e+002
7.909507e+002	3.000636e+002
7.928792e+002	2.504306e+002
7.948076e+002	1.835837e+002
7.967361e+002	2.092048e+002
7.986646e+002	2.777759e+002
8.005930e+002	2.674624e+002
8.025215e+002	2.295766e+002
8.044500e+002	2.112649e+002
8.063784e+002	2.212021e+002
8.083069e+002	2.489765e+002
8.102354e+002	2.829145e+002
8.121638e+002	3.110207e+002
8.140923e+002	2.502569e+002
8.160208e+002	2.335580e+002
8.179492e+002	2.185702e+002
8.198777e+002	2.157419e+002
8.218062e+002	2.331522e+002
8.237346e+002	2.310249e+002
8.256631e+002	2.703648e+002
8.275916e+002	2.688076e+002
8.295200e+002	2.933497e+002
8.314485e+002	3.014182e+002
8.333770e+002	2.878986e+002
8.353054e+002	2.730852e+002
8.372339e+002	2.510462e+002
8.391624e+002	2.454539e+002
8.410908e+002	2.434079e+002
8.430193e+002	2.220104e+002
8.449478e+002	2.278105e+002
8.468762e+002	2.386513e+002
8.488047e+002	2.181636e+002
8.507332e+002	2.183730e+002
8.526616e+002	1.640389e+002
8.545901e+002	1.685577e+002
8.565186e+002	2.057234e+002
8.584470e+002	2.483205e+002
8.603755e+002	2.635068e+002
8.623040e+002	2.451381e+002
8.642324e+002	2.452624e+002
8.661609e+002	2.665567e+002
8.680894e+002	2.979359e+002
8.700178e+002	3.333783e+002
8.719463e+002	3.158048e+002
8.738748e+002	2.472702e+002
8.758032e+002	1.917673e+002
8.777317e+002	1.964304e+002
8.796602e+002	2.178062e+002
8.815886e+002	2.136599e+002
8.835171e+002	2.378916e+002
8.854456e+002	2.170480e+002
8.873740e+002	2.045325e+002
8.893025e+002	2.571864e+002
8.912310e+002	2.228075e+002
8.931594e+002	2.037924e+002
8.950879e+002	2.061898e+002
8.970164e+002	1.871586e+002
8.989448e+002	1.670741e+002
9.008733e+002	1.774621e+002
9.028018e+002	1.990378e+002
9.047302e+002	1.648642e+002
9.066587e+002	1.561140e+002
9.085872e+002	1.534793e+002
9.105156e+002	1.315945e+002
9.124441e+002	1.527539e+002
9.143726e+002	1.740707e+002
9.163010e+002	1.422105e+002
9.182295e+002	9.849532e+001
9.201580e+002	7.892745e+001
9.220864e+002	6.646252e+001
9.240149e+002	2.130971e+001
9.259434e+002	6.632841e+001
9.278718e+002	1.456561e+002
9.298003e+002	1.719593e+002
9.317288e+002	1.567270e+002
9.336572e+002	1.530396e+002
9.355857e+002	1.168172e+002
9.375142e+002	1.447174e+002
9.394426e+002	2.103040e+002
9.413711e+002	2.685078e+002
9.432996e+002	2.851048e+002
9.452280e+002	2.503207e+002
9.471565e+002	1.870201e+002
9.490850e+002	1.771867e+002
9.510134e+002	2.679188e+002
9.529419e+002	3.112261e+002
9.548704e+002	2.989283e+002
9.567988e+002	3.005749e+002
9.587273e+002	3.302889e+002
9.606558e+002	3.278543e+002
9.625842e+002	3.722409e+002
9.645127e+002	3.805274e+002
9.664412e+002	3.859278e+002
9.683696e+002	3.580242e+002
9.702981e+002	2.671266e+002
9.722266e+002	1.750684e+002
9.741550e+002	1.747409e+002
9.760835e+002	2.367075e+002
9.780120e+002	2.674455e+002
9.799404e+002	2.966053e+002
9.818689e+002	2.950136e+002
9.837974e+002	2.857914e+002
9.857258e+002	2.761736e+002
9.876543e+002	2.602610e+002
9.895828e+002	2.530728e+002
9.915112e+002	3.095380e+002
9.934397e+002	3.809356e+002
9.953682e+002	4.795720e+002
9.972966e+002	5.415198e+002
9.992251e+002	6.322895e+002
1.001154e+003	7.707793e+002
1.003082e+003	8.860622e+002
1.005010e+003	9.067349e+002
1.006939e+003	8.497814e+002
1.008867e+003	8.217067e+002
1.010796e+003	6.952574e+002
1.012724e+003	5.824409e+002
1.014653e+003	4.927025e+002
1.016581e+003	4.252358e+002
1.018510e+003	3.925992e+002
1.020438e+003	3.435685e+002
1.022367e+003	3.796242e+002
1.024295e+003	3.946490e+002
1.026224e+003	3.877657e+002
1.028152e+003	3.144935e+002
1.030081e+003	2.701437e+002
1.032009e+003	2.938562e+002
1.033938e+003	3.055871e+002
1.035866e+003	3.107110e+002
1.037794e+003	2.847138e+002
1.039723e+003	2.265736e+002
1.041651e+003	2.544358e+002
1.043580e+003	2.924467e+002
1.045508e+003	3.226083e+002
1.047437e+003	3.461895e+002
1.049365e+003	3.328807e+002
1.051294e+003	2.974691e+002
1.053222e+003	2.062710e+002
1.055151e+003	2.005345e+002
1.057079e+003	2.167622e+002
1.059008e+003	2.249414e+002
1.060936e+003	2.436429e+002
1.062865e+003	2.675100e+002
1.064793e+003	2.601344e+002
1.066721e+003	2.444737e+002
1.068650e+003	2.186700e+002
1.070578e+003	2.021433e+002
1.072507e+003	2.370330e+002
1.074435e+003	2.828974e+002
1.076364e+003	2.850645e+002
1.078292e+003	2.327561e+002
1.080221e+003	1.856117e+002
1.082149e+003	2.181641e+002
1.084078e+003	1.386299e+002
1.086006e+003	2.547976e+002
1.087935e+003	2.739276e+002
1.089863e+003	2.431099e+002
1.091792e+003	2.129015e+002
1.093720e+003	1.984432e+002
1.095648e+003	2.033085e+002
1.097577e+003	2.251015e+002
1.099505e+003	2.640169e+002
1.101434e+003	3.404114e+002
1.103362e+003	4.206542e+002
1.105291e+003	4.064790e+002
1.107219e+003	3.439545e+002
1.109148e+003	2.958508e+002
1.111076e+003	2.731250e+002
1.113005e+003	2.650082e+002
1.114933e+003	2.870647e+002
1.116862e+003	2.791128e+002
1.118790e+003	3.267590e+002
1.120719e+003	4.092240e+002
1.122647e+003	4.674560e+002
1.124575e+003	4.926177e+002
1.126504e+003	4.785120e+002
1.128432e+003	4.402972e+002
1.130361e+003	4.883894e+002
1.132289e+003	5.742477e+002
1.134218e+003	6.098461e+002
1.136146e+003	6.371340e+002
1.138075e+003	6.632735e+002
1.140003e+003	6.985374e+002
1.141932e+003	7.364256e+002
1.143860e+003	8.323103e+002
1.145789e+003	1.047521e+003
1.147717e+003	1.160194e+003
1.149646e+003	1.472362e+003
1.151574e+003	1.876503e+003
1.153502e+003	2.313791e+003
1.155431e+003	2.628557e+003
1.157359e+003	2.641854e+003
1.159288e+003	2.351768e+003
1.161216e+003	1.898312e+003
1.163145e+003	1.384490e+003
1.165073e+003	9.740485e+002
1.167002e+003	7.740306e+002
1.168930e+003	6.631110e+002
1.170859e+003	6.806887e+002
1.172787e+003	7.028070e+002
1.174716e+003	6.580642e+002
1.176644e+003	5.916920e+002
1.178573e+003	6.063474e+002
1.180501e+003	7.422866e+002
1.182429e+003	8.114764e+002
1.184358e+003	8.215274e+002
1.186286e+003	8.128478e+002
1.188215e+003	7.800847e+002
1.190143e+003	7.232997e+002
1.192072e+003	6.721143e+002
1.194000e+003	6.271728e+002
1.195929e+003	5.745800e+002
1.197857e+003	5.561455e+002
1.199786e+003	5.233636e+002
1.201714e+003	5.310159e+002
1.203643e+003	5.303775e+002
1.205571e+003	5.918849e+002
1.207500e+003	6.137272e+002
1.209428e+003	6.116332e+002
1.211356e+003	5.901876e+002
1.213285e+003	5.106347e+002
1.215213e+003	4.501189e+002
1.217142e+003	3.716488e+002
1.219070e+003	3.091528e+002
1.220999e+003	2.710219e+002
1.222927e+003	2.980011e+002
1.224856e+003	3.259542e+002
1.226784e+003	3.294085e+002
1.228713e+003	3.194755e+002
1.230641e+003	3.032206e+002
1.232570e+003	2.826765e+002
1.234498e+003	2.799497e+002
1.236427e+003	2.917427e+002
1.238355e+003	3.234492e+002
1.240283e+003	2.522517e+002
1.242212e+003	2.485175e+002
1.244140e+003	2.604275e+002
1.246069e+003	2.609014e+002
1.247997e+003	2.783762e+002
1.249926e+003	3.037996e+002
1.251854e+003	3.675571e+002
1.253783e+003	4.348364e+002
1.255711e+003	3.832458e+002
1.257640e+003	3.462362e+002
1.259568e+003	3.496895e+002
1.261497e+003	3.787285e+002
1.263425e+003	4.321075e+002
1.265354e+003	4.791524e+002
1.267282e+003	5.080675e+002
1.269210e+003	5.457263e+002
1.271139e+003	4.657847e+002
1.273067e+003	4.189699e+002
1.274996e+003	3.935545e+002
1.276924e+003	3.530932e+002
1.278853e+003	3.139626e+002
1.280781e+003	3.065768e+002
1.282710e+003	3.320257e+002
1.284638e+003	3.554141e+002
1.286567e+003	3.579845e+002
1.288495e+003	3.811760e+002
1.290424e+003	4.456444e+002
1.292352e+003	4.829196e+002
1.294281e+003	4.789357e+002
1.296209e+003	4.464741e+002
1.298137e+003	4.211000e+002
1.300066e+003	3.857084e+002
1.301994e+003	3.663065e+002
1.303923e+003	3.806999e+002
1.305851e+003	4.233003e+002
1.307780e+003	4.965491e+002
1.309708e+003	4.078365e+002
1.311637e+003	3.725428e+002
1.313565e+003	3.658357e+002
1.315494e+003	3.425753e+002
1.317422e+003	3.339203e+002
1.319351e+003	3.420189e+002
1.321279e+003	2.984411e+002
1.323208e+003	2.098746e+002
1.325136e+003	1.650300e+002
1.327064e+003	1.699234e+002
1.328993e+003	1.841467e+002
1.330921e+003	2.724099e+002
1.332850e+003	2.831462e+002
1.334778e+003	3.286520e+002
1.336707e+003	3.513484e+002
1.338635e+003	3.564767e+002
1.340564e+003	3.642551e+002
1.342492e+003	3.796577e+002
1.344421e+003	3.827494e+002
1.346349e+003	3.692146e+002
1.348278e+003	4.111484e+002
1.350206e+003	4.609104e+002
1.352135e+003	4.683633e+002
1.354063e+003	4.293008e+002
1.355991e+003	3.750167e+002
1.357920e+003	3.558987e+002
1.359848e+003	3.695464e+002
1.361777e+003	3.487825e+002
1.363705e+003	3.102075e+002
1.365634e+003	3.258343e+002
1.367562e+003	3.396544e+002
1.369491e+003	3.145936e+002
1.371419e+003	3.778757e+002
1.373348e+003	4.443643e+002
1.375276e+003	4.232139e+002
1.377205e+003	3.269533e+002
1.379133e+003	2.938385e+002
1.381062e+003	3.491577e+002
1.382990e+003	4.227817e+002
1.384918e+003	4.763593e+002
1.386847e+003	5.046375e+002
1.388775e+003	4.683045e+002
1.390704e+003	4.285298e+002
1.392632e+003	3.990722e+002
1.394561e+003	3.725766e+002
1.396489e+003	4.154057e+002
1.398418e+003	3.880744e+002
1.400346e+003	4.242027e+002
1.402275e+003	4.565371e+002
1.404203e+003	4.434530e+002
1.406132e+003	4.314882e+002
1.408060e+003	4.286165e+002
1.409989e+003	4.218071e+002
1.411917e+003	4.053381e+002
1.413845e+003	4.033132e+002
1.415774e+003	4.246000e+002
1.417702e+003	3.897561e+002
1.419631e+003	3.559552e+002
1.421559e+003	3.465883e+002
1.423488e+003	3.605845e+002
1.425416e+003	4.048325e+002
1.427345e+003	4.732861e+002
1.429273e+003	5.011015e+002
1.431202e+003	4.548112e+002
1.433130e+003	4.741868e+002
1.435059e+003	4.896290e+002
1.436987e+003	4.820706e+002
1.438916e+003	4.683196e+002
1.440844e+003	4.894435e+002
1.442772e+003	5.397554e+002
1.444701e+003	5.529689e+002
1.446629e+003	5.885187e+002
1.448558e+003	5.699918e+002
1.450486e+003	4.930296e+002
1.452415e+003	4.992451e+002
1.454343e+003	5.425822e+002
1.456272e+003	5.794140e+002
1.458200e+003	5.884092e+002
1.460129e+003	6.021877e+002
1.462057e+003	5.895087e+002
1.463986e+003	5.855055e+002
1.465914e+003	5.946475e+002
1.467843e+003	5.770633e+002
1.469771e+003	5.377953e+002
1.471699e+003	5.383969e+002
1.473628e+003	5.639304e+002
1.475556e+003	5.293734e+002
1.477485e+003	4.729853e+002
1.479413e+003	5.322711e+002
1.481342e+003	6.150087e+002
1.483270e+003	6.547325e+002
1.485199e+003	6.117563e+002
1.487127e+003	6.588585e+002
1.489056e+003	6.730480e+002
1.490984e+003	7.469543e+002
1.492913e+003	7.646619e+002
1.494841e+003	7.466424e+002
1.496770e+003	7.649825e+002
1.498698e+003	7.849654e+002
1.500626e+003	8.182100e+002
1.502555e+003	9.414115e+002
1.504483e+003	1.110278e+003
1.506412e+003	1.274424e+003
1.508340e+003	1.448062e+003
1.510269e+003	1.684541e+003
1.512197e+003	1.948045e+003
1.514126e+003	2.286607e+003
1.516054e+003	2.633456e+003
1.517983e+003	2.929055e+003
1.519911e+003	3.020893e+003
1.521840e+003	2.889023e+003
1.523768e+003	2.670486e+003
1.525697e+003	2.390842e+003
1.527625e+003	2.063795e+003
1.529553e+003	1.715676e+003
1.531482e+003	1.416006e+003
1.533410e+003	1.190156e+003
1.535339e+003	1.057242e+003
1.537267e+003	9.176620e+002
1.539196e+003	8.364164e+002
1.541124e+003	7.684752e+002
1.543053e+003	6.608719e+002
1.544981e+003	5.744226e+002
1.546910e+003	5.362267e+002
1.548838e+003	5.078342e+002
1.550767e+003	5.061381e+002
1.552695e+003	5.430638e+002
1.554624e+003	5.623230e+002
1.556552e+003	6.333625e+002
1.558480e+003	5.989434e+002
1.560409e+003	5.323854e+002
1.562337e+003	6.220484e+002
1.564266e+003	6.078995e+002
1.566194e+003	5.530338e+002
1.568123e+003	4.878128e+002
1.570051e+003	4.752367e+002
1.571980e+003	5.099749e+002
1.573908e+003	5.463668e+002
1.575837e+003	5.721122e+002
1.577765e+003	5.839901e+002
1.579694e+003	5.835547e+002
1.581622e+003	5.115107e+002
1.583551e+003	5.185016e+002
1.585479e+003	4.776117e+002
1.587407e+003	4.366161e+002
1.589336e+003	4.635311e+002
1.591264e+003	5.000238e+002
1.593193e+003	5.386852e+002
1.595121e+003	5.947617e+002
1.597050e+003	6.443749e+002
1.598978e+003	6.617238e+002
1.600907e+003	6.439523e+002
1.602835e+003	6.133754e+002
1.604764e+003	6.112298e+002
1.606692e+003	6.412662e+002
1.608621e+003	6.291953e+002
1.610549e+003	5.831390e+002
1.612478e+003	5.915109e+002
1.614406e+003	5.655102e+002
1.616334e+003	5.545278e+002
1.618263e+003	5.860784e+002
1.620191e+003	6.060053e+002
1.622120e+003	5.857448e+002
1.624048e+003	6.312633e+002
1.625977e+003	5.816576e+002
1.627905e+003	5.170292e+002
1.629834e+003	5.259833e+002
1.631762e+003	5.642907e+002
1.633691e+003	6.285267e+002
1.635619e+003	6.065072e+002
1.637548e+003	5.782847e+002
1.639476e+003	4.949052e+002
1.641405e+003	4.988999e+002
1.643333e+003	4.896560e+002
1.645261e+003	4.845206e+002
1.647190e+003	4.502611e+002
1.649118e+003	4.190178e+002
1.651047e+003	4.279936e+002
1.652975e+003	4.505931e+002
1.654904e+003	4.530255e+002
1.656832e+003	4.283743e+002
1.658761e+003	4.236270e+002
1.660689e+003	4.608493e+002
1.662618e+003	5.069660e+002
1.664546e+003	5.272090e+002
1.666475e+003	5.072955e+002
1.668403e+003	4.828587e+002
1.670332e+003	4.074669e+002
1.672260e+003	3.877130e+002
1.674188e+003	4.220293e+002
1.676117e+003	3.637068e+002
1.678045e+003	3.253618e+002
1.679974e+003	3.474382e+002
1.681902e+003	3.951646e+002
1.683831e+003	3.968180e+002
1.685759e+003	4.563758e+002
1.687688e+003	4.871190e+002
1.689616e+003	4.734532e+002
1.691545e+003	4.735244e+002
1.693473e+003	4.526928e+002
1.695402e+003	3.940063e+002
1.697330e+003	3.789906e+002
1.699259e+003	4.074185e+002
1.701187e+003	3.476658e+002
1.703115e+003	2.721923e+002
1.705044e+003	1.811846e+002
1.706972e+003	1.110176e+002
1.708901e+003	1.766370e+002
1.710829e+003	1.630647e+002
1.712758e+003	2.501184e+002
1.714686e+003	3.539454e+002
1.716615e+003	4.126606e+002
1.718543e+003	4.532541e+002
1.720472e+003	4.445774e+002
1.722400e+003	3.800274e+002
1.724329e+003	3.793623e+002
1.726257e+003	4.608752e+002
1.728186e+003	4.702995e+002
1.730114e+003	3.889676e+002
1.732042e+003	3.696151e+002
1.733971e+003	4.020461e+002
1.735899e+003	4.166339e+002
1.737828e+003	4.384800e+002
1.739756e+003	4.392694e+002
1.741685e+003	4.199291e+002
1.743613e+003	3.853438e+002
1.745542e+003	4.623889e+002
1.747470e+003	4.482247e+002
1.749399e+003	3.942387e+002
1.751327e+003	4.196554e+002
1.753256e+003	4.406269e+002
1.755184e+003	4.555313e+002
1.757113e+003	4.418342e+002
1.759041e+003	3.601290e+002
1.760969e+003	2.726612e+002
1.762898e+003	2.544934e+002
1.764826e+003	3.323461e+002
1.766755e+003	4.204438e+002
1.768683e+003	3.969299e+002
1.770612e+003	3.574959e+002
1.772540e+003	2.980093e+002
1.774469e+003	2.381410e+002
1.776397e+003	2.519182e+002
1.778326e+003	3.006892e+002
1.780254e+003	2.663022e+002
1.782183e+003	2.807667e+002
1.784111e+003	2.624629e+002
1.786040e+003	2.385251e+002
1.787968e+003	2.416515e+002
1.789896e+003	2.050424e+002
1.791825e+003	2.119822e+002
1.793753e+003	2.609538e+002
1.795682e+003	2.355821e+002
1.797610e+003	2.228286e+002
1.799539e+003	2.895961e+002
1.801467e+003	3.480205e+002
1.803396e+003	3.388306e+002
1.805324e+003	2.988349e+002
1.807253e+003	2.989059e+002
1.809181e+003	3.378277e+002
1.811110e+003	3.201986e+002
1.813038e+003	3.031060e+002
1.814967e+003	2.908000e+002
1.816895e+003	3.395642e+002
1.818823e+003	4.176793e+002
1.820752e+003	3.788632e+002
1.822680e+003	2.943449e+002
1.824609e+003	2.972901e+002
1.826537e+003	2.834567e+002
1.828466e+003	3.418747e+002
1.830394e+003	3.781096e+002
1.832323e+003	3.312316e+002
1.834251e+003	3.105515e+002
1.836180e+003	3.608168e+002
1.838108e+003	3.843404e+002
1.840037e+003	3.618515e+002
1.841965e+003	3.174104e+002
1.843894e+003	2.724710e+002
1.845822e+003	2.832661e+002
1.847750e+003	3.531235e+002
1.849679e+003	3.735951e+002
1.851607e+003	3.542666e+002
1.853536e+003	3.917215e+002
1.855464e+003	3.881551e+002
1.857393e+003	3.733757e+002
1.859321e+003	3.970910e+002
1.861250e+003	3.582701e+002
1.863178e+003	3.636202e+002
1.865107e+003	2.894193e+002
1.867035e+003	2.109692e+002
1.868964e+003	2.372411e+002
1.870892e+003	2.529813e+002
1.872821e+003	2.646476e+002
1.874749e+003	3.240242e+002
1.876677e+003	3.244290e+002
1.878606e+003	3.185325e+002
1.880534e+003	2.870820e+002
1.882463e+003	2.335230e+002
1.884391e+003	2.363091e+002
1.886320e+003	2.404920e+002
1.888248e+003	2.776527e+002
1.890177e+003	3.083989e+002
1.892105e+003	3.121939e+002
1.894034e+003	3.341190e+002
1.895962e+003	3.584005e+002
1.897891e+003	3.429380e+002
1.899819e+003	2.813247e+002
1.901748e+003	2.270424e+002
1.903676e+003	2.431246e+002
1.905604e+003	2.809354e+002
1.907533e+003	3.048848e+002
1.909461e+003	3.320968e+002
1.911390e+003	3.433825e+002
1.913318e+003	3.835531e+002
1.915247e+003	3.260111e+002
1.917175e+003	3.352554e+002
1.919104e+003	2.917097e+002
1.921032e+003	3.229696e+002
1.922961e+003	3.475257e+002
1.924889e+003	3.965598e+002
1.926818e+003	3.921680e+002
1.928746e+003	3.360983e+002
1.930675e+003	2.647023e+002
1.932603e+003	2.442840e+002
1.934531e+003	3.060517e+002
1.936460e+003	2.342522e+002
1.938388e+003	2.501133e+002
1.940317e+003	2.536642e+002
1.942245e+003	2.843733e+002
1.944174e+003	3.412378e+002
1.946102e+003	3.805193e+002
1.948031e+003	3.848584e+002
1.949959e+003	3.646481e+002
1.951888e+003	3.304213e+002
1.953816e+003	3.208420e+002
1.955745e+003	3.125288e+002
1.957673e+003	2.932461e+002
1.959602e+003	3.210401e+002
1.961530e+003	3.417498e+002
1.963458e+003	2.881536e+002
1.965387e+003	2.682331e+002
1.967315e+003	2.622725e+002
1.969244e+003	1.504016e+002
1.971172e+003	6.498267e+001
1.973101e+003	-4.004599e-001
1.975029e+003	5.645942e+001
1.976958e+003	1.858962e+002
1.978886e+003	2.637556e+002
1.980815e+003	3.411974e+002
1.982743e+003	3.757297e+002
1.984672e+003	2.886843e+002
1.986600e+003	2.203837e+002
1.988529e+003	1.719057e+002
1.990457e+003	1.867973e+002
1.992385e+003	1.967456e+002
1.994314e+003	2.215264e+002
1.996242e+003	2.952723e+002
1.998171e+003	3.995474e+002
2.000099e+003	4.354723e+002
2.002028e+003	4.271541e+002
2.003956e+003	4.164822e+002
2.005885e+003	3.781199e+002
2.007813e+003	3.450322e+002
2.009742e+003	3.485553e+002
2.011670e+003	3.227971e+002
2.013599e+003	3.127737e+002
2.015527e+003	2.816101e+002
2.017456e+003	2.606997e+002
2.019384e+003	3.071658e+002
2.021313e+003	2.825981e+002
2.023241e+003	2.613399e+002
2.025169e+003	2.723025e+002
2.027098e+003	2.569829e+002
2.029026e+003	2.646955e+002
2.030955e+003	2.559286e+002
2.032883e+003	2.552097e+002
2.034812e+003	2.867387e+002
2.036740e+003	3.223421e+002
2.038669e+003	3.619098e+002
2.040597e+003	3.036726e+002
2.042526e+003	2.115898e+002
2.044454e+003	2.252624e+002
2.046383e+003	2.700762e+002
2.048311e+003	3.039688e+002
2.050240e+003	3.244660e+002
2.052168e+003	3.309559e+002
2.054096e+003	2.617245e+002
2.056025e+003	1.640154e+002
2.057953e+003	1.790490e+002
2.059882e+003	2.370726e+002
2.061810e+003	2.099996e+002
2.063739e+003	1.839988e+002
2.065667e+003	2.164656e+002
2.067596e+003	2.121451e+002
2.069524e+003	1.726552e+002
2.071453e+003	2.136870e+002
2.073381e+003	2.128114e+002
2.075310e+003	2.337019e+002
2.077238e+003	2.718456e+002
2.079167e+003	3.212145e+002
2.081095e+003	2.707417e+002
2.083023e+003	2.388488e+002
2.084952e+003	2.362627e+002
2.086880e+003	2.315831e+002
2.088809e+003	2.546795e+002
2.090737e+003	2.957624e+002
2.092666e+003	2.725640e+002
2.094594e+003	2.594341e+002
2.096523e+003	2.261697e+002
2.098451e+003	1.674518e+002
2.100380e+003	2.174244e+002
2.102308e+003	2.623010e+002
2.104237e+003	2.372097e+002
2.106165e+003	2.612834e+002
2.108094e+003	2.990024e+002
2.110022e+003	2.769965e+002
2.111950e+003	3.383425e+002
2.113879e+003	3.823085e+002
2.115807e+003	3.930976e+002
2.117736e+003	3.836801e+002
2.119664e+003	2.446328e+002
2.121593e+003	2.160406e+002
2.123521e+003	2.207298e+002
2.125450e+003	2.182806e+002
2.127378e+003	2.454162e+002
2.129307e+003	2.624549e+002
2.131235e+003	2.917532e+002
2.133164e+003	2.625746e+002
2.135092e+003	2.792751e+002
2.137021e+003	2.951147e+002
2.138949e+003	2.794194e+002
2.140877e+003	3.201103e+002
2.142806e+003	3.322097e+002
2.144734e+003	3.280437e+002
2.146663e+003	3.373430e+002
2.148591e+003	3.355239e+002
2.150520e+003	3.923419e+002
2.152448e+003	4.150661e+002
2.154377e+003	4.096911e+002
2.156305e+003	3.563635e+002
2.158234e+003	3.200907e+002
2.160162e+003	3.147106e+002
2.162091e+003	3.570652e+002
2.164019e+003	3.627773e+002
2.165948e+003	3.784501e+002
2.167876e+003	3.536854e+002
2.169804e+003	3.106608e+002
2.171733e+003	3.131728e+002
2.173661e+003	3.081793e+002
2.175590e+003	3.193382e+002
2.177518e+003	3.614391e+002
2.179447e+003	3.423041e+002
2.181375e+003	3.696669e+002
2.183304e+003	3.824457e+002
2.185232e+003	3.565927e+002
2.187161e+003	3.316333e+002
2.189089e+003	3.242510e+002
2.191018e+003	3.667033e+002
2.192946e+003	4.092546e+002
2.194875e+003	3.864076e+002
2.196803e+003	3.323216e+002
2.198731e+003	2.921458e+002
2.200660e+003	2.424859e+002
2.202588e+003	2.946438e+002
2.204517e+003	3.041492e+002
2.206445e+003	2.929751e+002
2.208374e+003	3.046264e+002
2.210302e+003	3.189637e+002
2.212231e+003	2.681207e+002
2.214159e+003	2.679243e+002
2.216088e+003	3.034585e+002
2.218016e+003	3.588755e+002
2.219945e+003	3.429749e+002
2.221873e+003	3.145219e+002
2.223802e+003	3.306716e+002
2.225730e+003	3.262182e+002
2.227658e+003	3.715913e+002
2.229587e+003	4.428069e+002
2.231515e+003	4.043511e+002
2.233444e+003	2.866741e+002
2.235372e+003	2.634612e+002
2.237301e+003	2.469283e+002
2.239229e+003	2.908548e+002
2.241158e+003	3.236039e+002
2.243086e+003	3.926461e+002
2.245015e+003	4.243877e+002
2.246943e+003	4.303509e+002
2.248872e+003	4.148613e+002
2.250800e+003	3.888438e+002
2.252729e+003	3.895129e+002
2.254657e+003	3.646549e+002
2.256585e+003	3.465056e+002
2.258514e+003	3.632132e+002
2.260442e+003	3.665726e+002
2.262371e+003	3.301985e+002
2.264299e+003	3.744383e+002
2.266228e+003	3.682878e+002
2.268156e+003	3.088412e+002
2.270085e+003	3.247804e+002
2.272013e+003	3.675345e+002
2.273942e+003	4.414121e+002
2.275870e+003	5.195011e+002
2.277799e+003	4.375750e+002
2.279727e+003	4.192637e+002
2.281656e+003	4.081031e+002
2.283584e+003	3.590765e+002
2.285512e+003	3.554704e+002
2.287441e+003	3.448110e+002
2.289369e+003	3.973345e+002
2.291298e+003	4.579502e+002
2.293226e+003	5.156275e+002
2.295155e+003	5.297416e+002
2.297083e+003	5.257802e+002
2.299012e+003	5.009589e+002
2.300940e+003	4.858345e+002
2.302869e+003	5.034622e+002
2.304797e+003	5.244985e+002
2.306726e+003	5.774136e+002
2.308654e+003	5.154899e+002
2.310583e+003	5.801736e+002
2.312511e+003	5.881030e+002
2.314439e+003	5.740842e+002
2.316368e+003	5.819491e+002
2.318296e+003	5.661867e+002
2.320225e+003	4.903114e+002
2.322153e+003	4.628195e+002
2.324082e+003	4.845604e+002
2.326010e+003	4.232953e+002
2.327939e+003	3.255621e+002
2.329867e+003	3.049730e+002
2.331796e+003	3.009977e+002
2.333724e+003	3.252318e+002
2.335653e+003	4.048608e+002
2.337581e+003	4.249063e+002
2.339510e+003	4.537079e+002
2.341438e+003	4.896969e+002
2.343366e+003	4.830144e+002
2.345295e+003	4.710773e+002
2.347223e+003	4.471457e+002
2.349152e+003	3.889706e+002
2.351080e+003	4.266712e+002
2.353009e+003	5.011259e+002
2.354937e+003	4.507422e+002
2.356866e+003	4.633108e+002
2.358794e+003	4.947937e+002
2.360723e+003	4.303157e+002
2.362651e+003	4.562415e+002
2.364580e+003	4.695218e+002
2.366508e+003	4.670084e+002
2.368437e+003	5.074096e+002
2.370365e+003	5.458523e+002
2.372293e+003	5.810924e+002
2.374222e+003	5.914103e+002
2.376150e+003	5.758228e+002
2.378079e+003	5.318506e+002
2.380007e+003	5.217130e+002
2.381936e+003	5.767346e+002
2.383864e+003	5.474171e+002
2.385793e+003	5.906319e+002
2.387721e+003	4.794034e+002
2.389650e+003	4.330486e+002
2.391578e+003	3.333600e+002
2.393507e+003	3.585675e+002
2.395435e+003	3.945235e+002
2.397364e+003	4.179893e+002
2.399292e+003	4.992564e+002
2.401220e+003	5.589968e+002
2.403149e+003	5.647682e+002
2.405077e+003	5.173351e+002
2.407006e+003	4.693537e+002
2.408934e+003	5.091905e+002
2.410863e+003	5.545259e+002
2.412791e+003	5.098224e+002
2.414720e+003	5.568308e+002
2.416648e+003	5.923288e+002
2.418577e+003	5.627356e+002
2.420505e+003	5.321750e+002
2.422434e+003	4.797994e+002
2.424362e+003	4.570727e+002
2.426291e+003	4.770139e+002
2.428219e+003	5.088169e+002
2.430147e+003	5.057620e+002
2.432076e+003	5.174128e+002
2.434004e+003	5.509763e+002
2.435933e+003	5.329866e+002
2.437861e+003	5.208519e+002
2.439790e+003	4.986366e+002
2.441718e+003	4.740173e+002
2.443647e+003	5.004369e+002
2.445575e+003	5.292186e+002
2.447504e+003	5.315081e+002
2.449432e+003	5.340456e+002
2.451361e+003	5.619038e+002
2.453289e+003	5.423724e+002
2.455218e+003	5.744862e+002
2.457146e+003	5.967651e+002
2.459074e+003	6.120425e+002
2.461003e+003	5.708797e+002
2.462931e+003	5.199786e+002
2.464860e+003	5.206228e+002
2.466788e+003	5.486238e+002
2.468717e+003	5.209603e+002
2.470645e+003	5.253318e+002
2.472574e+003	5.344236e+002
2.474502e+003	5.349370e+002
2.476431e+003	4.817239e+002
2.478359e+003	4.664547e+002
2.480288e+003	5.289888e+002
2.482216e+003	5.129722e+002
2.484145e+003	4.969146e+002
2.486073e+003	4.468807e+002
2.488001e+003	4.802216e+002
2.489930e+003	5.226444e+002
2.491858e+003	5.356643e+002
2.493787e+003	5.643571e+002
2.495715e+003	5.649485e+002
2.497644e+003	5.672701e+002
2.499572e+003	5.582086e+002
2.501501e+003	5.506614e+002
2.503429e+003	5.649521e+002
2.505358e+003	5.838186e+002
2.507286e+003	5.443640e+002
2.509215e+003	5.003314e+002
2.511143e+003	4.378734e+002
2.513072e+003	4.294179e+002
2.515000e+003	4.969120e+002
2.516928e+003	4.627596e+002
2.518857e+003	4.669318e+002
2.520785e+003	5.018701e+002
2.522714e+003	5.319031e+002
2.524642e+003	5.448451e+002
2.526571e+003	5.750122e+002
2.528499e+003	6.051522e+002
2.530428e+003	5.763498e+002
2.532356e+003	5.984651e+002
2.534285e+003	6.458901e+002
2.536213e+003	6.092857e+002
2.538142e+003	5.869029e+002
2.540070e+003	5.687183e+002
2.541999e+003	5.486445e+002
2.543927e+003	5.283453e+002
2.545855e+003	5.160560e+002
2.547784e+003	5.192375e+002
2.549712e+003	4.731434e+002
2.551641e+003	4.219760e+002
2.553569e+003	4.867209e+002
2.555498e+003	4.875989e+002
2.557426e+003	4.119401e+002
2.559355e+003	4.892395e+002
2.561283e+003	5.290922e+002
2.563212e+003	4.561822e+002
2.565140e+003	4.221247e+002
2.567069e+003	4.127360e+002
2.568997e+003	4.046541e+002
2.570926e+003	4.517316e+002
2.572854e+003	4.459755e+002
2.574782e+003	4.291502e+002
2.576711e+003	4.493312e+002
2.578639e+003	4.153147e+002
2.580568e+003	4.005802e+002
2.582496e+003	3.631188e+002
2.584425e+003	4.197670e+002
2.586353e+003	4.542867e+002
2.588282e+003	4.504912e+002
2.590210e+003	5.381776e+002
2.592139e+003	5.324208e+002
2.594067e+003	5.287117e+002
2.595996e+003	5.103597e+002
2.597924e+003	4.261884e+002
2.599853e+003	4.059998e+002
2.601781e+003	4.119128e+002
2.603709e+003	3.971229e+002
2.605638e+003	4.342890e+002
2.607566e+003	4.579507e+002
2.609495e+003	4.893879e+002
2.611423e+003	4.751865e+002
2.613352e+003	5.001306e+002
2.615280e+003	4.689402e+002
2.617209e+003	4.734566e+002
2.619137e+003	4.488532e+002
2.621066e+003	4.259292e+002
2.622994e+003	4.297909e+002
2.624923e+003	4.613817e+002
2.626851e+003	5.007457e+002
2.628780e+003	5.592361e+002
2.630708e+003	5.404227e+002
2.632636e+003	6.031406e+002
2.634565e+003	5.736909e+002
2.636493e+003	5.081793e+002
2.638422e+003	5.277451e+002
2.640350e+003	5.175720e+002
2.642279e+003	5.144749e+002
2.644207e+003	5.713054e+002
2.646136e+003	5.893683e+002
2.648064e+003	6.413455e+002
2.649993e+003	6.069612e+002
2.651921e+003	5.194277e+002
2.653850e+003	5.218669e+002
2.655778e+003	5.847839e+002
2.657707e+003	5.914361e+002
2.659635e+003	5.856217e+002
2.661563e+003	6.095967e+002
2.663492e+003	6.416707e+002
2.665420e+003	7.055263e+002
2.667349e+003	7.134264e+002
2.669277e+003	6.363260e+002
2.671206e+003	6.496501e+002
2.673134e+003	6.960255e+002
2.675063e+003	6.547451e+002
2.676991e+003	6.655843e+002
2.678920e+003	7.040145e+002
2.680848e+003	6.309710e+002
2.682777e+003	5.807831e+002
2.684705e+003	5.316587e+002
2.686634e+003	4.844809e+002
2.688562e+003	4.916892e+002
2.690490e+003	4.931609e+002
2.692419e+003	5.163461e+002
2.694347e+003	5.466957e+002
2.696276e+003	4.789156e+002
2.698204e+003	4.816531e+002
2.700133e+003	4.698241e+002
2.702061e+003	4.694107e+002
2.703990e+003	4.812003e+002
2.705918e+003	4.773693e+002
2.707847e+003	4.431399e+002
2.709775e+003	4.779963e+002
2.711704e+003	4.538990e+002
2.713632e+003	4.268102e+002
2.715561e+003	4.455187e+002
2.717489e+003	5.019121e+002
2.719417e+003	5.080281e+002
2.721346e+003	4.774547e+002
2.723274e+003	4.573291e+002
2.725203e+003	5.158177e+002
2.727131e+003	4.765232e+002
2.729060e+003	4.907589e+002
2.730988e+003	4.434640e+002
2.732917e+003	4.589885e+002
2.734845e+003	4.613084e+002
2.736774e+003	4.853824e+002
2.738702e+003	4.693367e+002
2.740631e+003	4.827647e+002
2.742559e+003	4.646518e+002
2.744488e+003	4.182436e+002
2.746416e+003	3.621142e+002
2.748344e+003	3.348145e+002
2.750273e+003	3.681641e+002
2.752201e+003	3.458866e+002
2.754130e+003	2.848692e+002
2.756058e+003	3.388914e+002
2.757987e+003	4.039803e+002
2.759915e+003	4.099675e+002
2.761844e+003	3.937267e+002
2.763772e+003	3.492873e+002
2.765701e+003	3.618535e+002
2.767629e+003	3.864633e+002
2.769558e+003	3.914362e+002
2.771486e+003	4.204396e+002
2.773415e+003	4.035061e+002
2.775343e+003	3.567731e+002
2.777271e+003	3.041381e+002
2.779200e+003	3.296461e+002
2.781128e+003	3.547719e+002
2.783057e+003	3.931241e+002
2.784985e+003	4.522920e+002
2.786914e+003	4.222115e+002
2.788842e+003	3.539799e+002
2.790771e+003	2.981875e+002
2.792699e+003	3.224786e+002
2.794628e+003	2.608901e+002
2.796556e+003	2.885551e+002
2.798485e+003	3.291399e+002
2.800413e+003	3.269007e+002
2.802342e+003	4.080352e+002
2.804270e+003	3.942670e+002
2.806198e+003	3.599622e+002
2.808127e+003	3.326239e+002
2.810055e+003	2.922232e+002
2.811984e+003	2.981457e+002
2.813912e+003	3.679102e+002
2.815841e+003	4.083011e+002
2.817769e+003	3.330211e+002
2.819698e+003	2.962227e+002
2.821626e+003	2.384128e+002
2.823555e+003	2.175354e+002
2.825483e+003	2.816254e+002
2.827412e+003	3.267767e+002
2.829340e+003	3.214027e+002
2.831269e+003	3.394245e+002
2.833197e+003	3.193535e+002
2.835125e+003	2.435805e+002
2.837054e+003	2.514745e+002
2.838982e+003	2.662104e+002
2.840911e+003	3.018155e+002
2.842839e+003	3.516318e+002
2.844768e+003	3.337888e+002
2.846696e+003	3.513756e+002
2.848625e+003	3.946724e+002
2.850553e+003	3.966086e+002
2.852482e+003	3.842066e+002
2.854410e+003	3.539457e+002
2.856339e+003	3.521836e+002
2.858267e+003	3.507010e+002
2.860196e+003	3.248607e+002
2.862124e+003	3.524542e+002
2.864052e+003	3.430291e+002
2.865981e+003	3.699391e+002
2.867909e+003	3.868513e+002
2.869838e+003	3.029338e+002
2.871766e+003	2.591690e+002
2.873695e+003	2.767633e+002
2.875623e+003	2.934876e+002
2.877552e+003	3.102125e+002
2.879480e+003	3.590758e+002
2.881409e+003	3.961434e+002
2.883337e+003	3.849539e+002
2.885266e+003	3.769289e+002
2.887194e+003	3.513993e+002
2.889123e+003	3.187721e+002
2.891051e+003	3.281243e+002
2.892979e+003	2.555036e+002
2.894908e+003	2.046991e+002
2.896836e+003	2.390361e+002
2.898765e+003	2.651094e+002
2.900693e+003	2.605176e+002
2.902622e+003	3.021931e+002
2.904550e+003	3.715136e+002
2.906479e+003	3.566557e+002
2.908407e+003	3.085802e+002
2.910336e+003	2.784610e+002
2.912264e+003	2.320093e+002
2.914193e+003	2.106403e+002
2.916121e+003	2.511068e+002
2.918050e+003	2.704085e+002
2.919978e+003	2.043477e+002
2.921906e+003	1.551298e+002
2.923835e+003	1.629687e+002
2.925763e+003	1.401865e+002
2.927692e+003	1.145002e+002
2.929620e+003	1.304035e+002
2.931549e+003	1.147397e+002
2.933477e+003	1.093487e+002
2.935406e+003	1.598419e+002
2.937334e+003	1.318167e+002
2.939263e+003	1.581751e+002
2.941191e+003	1.640025e+002
2.943120e+003	1.204655e+002
2.945048e+003	1.445910e+002
2.946977e+003	1.430065e+002
2.948905e+003	6.091811e+001
2.950833e+003	5.052708e+001
2.952762e+003	5.393516e+001
2.954690e+003	5.169581e+001
2.956619e+003	1.633231e+001
2.958547e+003	-1.132419e+001
2.960476e+003	2.642556e+001
2.962404e+003	5.493270e+001
2.964333e+003	1.992355e+001
2.966261e+003	-4.459754e+001
2.968190e+003	-9.355312e+001
2.970118e+003	-1.025076e+002
2.972047e+003	-4.677951e+001
2.973975e+003	-3.269091e+001
2.975904e+003	-1.990690e+001
2.977832e+003	-6.048558e+001
2.979760e+003	-5.729354e+000
2.981689e+003	-6.740480e+001
2.983617e+003	-3.366041e+001
2.985546e+003	-1.099884e+002
2.987474e+003	-1.184292e+002
2.989403e+003	-1.508941e+002
2.991331e+003	-7.983347e+001
2.993260e+003	-2.523386e+001
2.995188e+003	-3.516270e+001
2.997117e+003	-3.343866e+001
2.999045e+003	-3.682054e+000
3.000974e+003	-4.235514e+001
3.002902e+003	-7.907065e+001
3.004831e+003	-6.628025e+001
3.006759e+003	-1.080155e+002
3.008688e+003	-1.801120e+002
3.010616e+003	-1.293753e+002
3.012544e+003	-6.638528e+001
3.014473e+003	-5.242240e+001
3.016401e+003	-5.873560e+001
3.018330e+003	-9.954356e+001
3.020258e+003	-1.348565e+002
3.022187e+003	-1.413819e+002
3.024115e+003	-1.263797e+002
3.026044e+003	-9.067030e+001
3.027972e+003	-1.698613e+001
3.029901e+003	-1.944752e+001
3.031829e+003	4.692418e+000
3.033758e+003	-1.509867e+001
3.035686e+003	-5.495168e+001
3.037615e+003	-7.319904e+001
3.039543e+003	-6.248584e+001
3.041471e+003	-1.631264e+001
3.043400e+003	4.763577e+000
3.045328e+003	-3.727213e+001
3.047257e+003	-8.650750e+001
3.049185e+003	-6.839098e+001
3.051114e+003	-9.714201e+001
3.053042e+003	-5.966351e+001
3.054971e+003	-7.156179e+001
3.056899e+003	-1.306490e+002
3.058828e+003	-9.582001e+001
3.060756e+003	-9.689159e+001
3.062685e+003	-1.269896e+002
3.064613e+003	-7.803934e+001
3.066542e+003	-8.369756e+001
3.068470e+003	-1.238837e+002
3.070398e+003	-1.720490e+002
3.072327e+003	-1.410832e+002
3.074255e+003	-2.029037e+002
3.076184e+003	-1.914424e+002
3.078112e+003	-1.537344e+002
3.080041e+003	-1.265945e+002
3.081969e+003	-8.703931e+001
3.083898e+003	-8.151526e+001
3.085826e+003	-6.196399e+001
3.087755e+003	-9.280920e+001
3.089683e+003	-1.431911e+002
3.091612e+003	-1.001071e+002
3.093540e+003	-7.024545e+001
3.095469e+003	-1.046241e+002
3.097397e+003	-7.032237e+001
3.099325e+003	-6.289824e+001
3.101254e+003	-2.229842e+001
3.103182e+003	3.442371e+001
3.105111e+003	5.859007e+001
3.107039e+003	2.357734e+001
3.108968e+003	4.903862e+001
3.110896e+003	8.367013e+001
3.112825e+003	6.801417e+001
3.114753e+003	6.851723e+001
3.116682e+003	6.956856e+001
3.118610e+003	8.179389e+001
3.120539e+003	1.121961e+002
3.122467e+003	1.247796e+002
3.124396e+003	1.737515e+002
3.126324e+003	1.696084e+002
3.128252e+003	1.615251e+002
3.130181e+003	1.857958e+002
3.132109e+003	2.407486e+002
3.134038e+003	2.839437e+002
3.135966e+003	2.889062e+002
3.137895e+003	2.513468e+002
3.139823e+003	2.917035e+002
3.141752e+003	2.949237e+002
3.143680e+003	3.081639e+002
3.145609e+003	3.076061e+002
3.147537e+003	3.847593e+002
3.149466e+003	4.237203e+002
3.151394e+003	4.383687e+002
3.153323e+003	4.253694e+002
3.155251e+003	3.699604e+002
3.157179e+003	4.358656e+002
3.159108e+003	4.640969e+002
3.161036e+003	5.181886e+002
3.162965e+003	5.633478e+002
3.164893e+003	5.925631e+002
3.166822e+003	5.040189e+002
3.168750e+003	5.158391e+002
3.170679e+003	5.649868e+002
3.172607e+003	5.755600e+002
3.174536e+003	6.244839e+002
3.176464e+003	6.865722e+002
3.178393e+003	7.425027e+002
3.180321e+003	8.231846e+002
3.182250e+003	8.284714e+002
3.184178e+003	8.925286e+002
3.186106e+003	8.974009e+002
3.188035e+003	9.127025e+002
3.189963e+003	8.962249e+002
3.191892e+003	9.084738e+002
3.193820e+003	1.019539e+003
3.195749e+003	1.025178e+003
3.197677e+003	1.049532e+003
3.199606e+003	1.068678e+003
3.201534e+003	1.203187e+003
3.203463e+003	1.265019e+003
3.205391e+003	1.286400e+003
3.207320e+003	1.295893e+003
3.209248e+003	1.368708e+003
3.211177e+003	1.440263e+003
3.213105e+003	1.427339e+003
3.215033e+003	1.496657e+003
3.216962e+003	1.560254e+003
3.218890e+003	1.629003e+003
3.220819e+003	1.675551e+003
3.222747e+003	1.692199e+003
3.224676e+003	1.733156e+003
3.226604e+003	1.767655e+003
3.228533e+003	1.807895e+003
3.230461e+003	1.858689e+003
3.232390e+003	1.928480e+003
3.234318e+003	2.038855e+003
3.236247e+003	2.103754e+003
3.238175e+003	2.174230e+003
3.240104e+003	2.194070e+003
3.242032e+003	2.301359e+003
3.243960e+003	2.328702e+003
3.245889e+003	2.387144e+003
3.247817e+003	2.438031e+003
3.249746e+003	2.470483e+003
3.251674e+003	2.455212e+003
3.253603e+003	2.478319e+003
3.255531e+003	2.567373e+003
3.257460e+003	2.713059e+003
3.259388e+003	2.832188e+003
3.261317e+003	2.908752e+003
3.263245e+003	2.988106e+003
3.265174e+003	3.078632e+003
3.267102e+003	3.113480e+003
3.269031e+003	3.182998e+003
3.270959e+003	3.232541e+003
3.272887e+003	3.310854e+003
3.274816e+003	3.377162e+003
3.276744e+003	3.443812e+003
3.278673e+003	3.553835e+003
3.280601e+003	3.636162e+003
3.282530e+003	3.701880e+003
3.284458e+003	3.843114e+003
3.286387e+003	3.940171e+003
3.288315e+003	4.051820e+003
3.290244e+003	4.063316e+003
3.292172e+003	4.126049e+003
3.294101e+003	4.253575e+003
3.296029e+003	4.329203e+003
3.297958e+003	4.433279e+003
3.299886e+003	4.527712e+003
3.301814e+003	4.629364e+003
3.303743e+003	4.828387e+003
3.305671e+003	4.880857e+003
3.307600e+003	4.910937e+003
3.309528e+003	5.037696e+003
3.311457e+003	5.169219e+003
3.313385e+003	5.275588e+003
3.315314e+003	5.314096e+003
3.317242e+003	5.416470e+003
3.319171e+003	5.580034e+003
3.321099e+003	5.693376e+003
3.323028e+003	5.796282e+003
3.324956e+003	5.969163e+003
3.326885e+003	6.043779e+003
3.328813e+003	6.169144e+003
3.330741e+003	6.261946e+003
3.332670e+003	6.345208e+003
3.334598e+003	6.493171e+003
3.336527e+003	6.644399e+003
3.338455e+003	6.758429e+003
3.340384e+003	6.863140e+003
3.342312e+003	7.024350e+003
3.344241e+003	7.194112e+003
3.346169e+003	7.282883e+003
3.348098e+003	7.311575e+003
3.350026e+003	7.502930e+003
3.351955e+003	7.595096e+003
3.353883e+003	7.761620e+003
3.355812e+003	7.983777e+003
3.357740e+003	8.134656e+003
3.359668e+003	8.231511e+003
3.361597e+003	8.362118e+003
3.363525e+003	8.540711e+003
3.365454e+003	8.702348e+003
3.367382e+003	8.815021e+003
3.369311e+003	8.926813e+003
3.371239e+003	9.048358e+003
3.373168e+003	9.178518e+003
3.375096e+003	9.350595e+003
3.377025e+003	9.526896e+003
3.378953e+003	9.712980e+003
3.380882e+003	9.864693e+003
3.382810e+003	1.001038e+004
3.384739e+003	1.013142e+004
3.386667e+003	1.028995e+004
3.388595e+003	1.052685e+004
3.390524e+003	1.067245e+004
3.392452e+003	1.087937e+004
3.394381e+003	1.101546e+004
3.396309e+003	1.129539e+004
3.398238e+003	1.143345e+004
3.400166e+003	1.154017e+004
