# Supplementary material for: Machine learning classification of mango maturity based on carotene content from Raman spectra
Source: PeerJ. 2025 Nov 18;13:e20288. doi: 10.7717/peerj.20288 (PMC12637035; doi:10.7717/peerj.20288)
Supplement: Supplemental Information 1 — Raman spectra from 29 mango samples, with measurements taken from the top, middle, and bottom parts of each mango. These data were used for Raman spectral processing, statistical analysis, and classification analysis. [file peerj-13-20288-s001.zip › Raw Data_Mango/M13/M13-T.CSV]

4.849098e+001	0.000000e+000
5.041945e+001	7.603772e+002
5.234792e+001	6.815060e+002
5.427638e+001	6.154404e+002
5.620485e+001	5.889902e+002
5.813332e+001	5.953489e+002
6.006178e+001	6.071150e+002
6.199025e+001	5.953239e+002
6.391872e+001	5.805861e+002
6.584718e+001	5.646250e+002
6.777565e+001	5.472922e+002
6.970412e+001	5.301796e+002
7.163258e+001	5.691379e+002
7.356105e+001	5.647333e+002
7.548952e+001	5.494113e+002
7.741798e+001	5.576610e+002
7.934645e+001	5.386449e+002
8.127492e+001	5.013541e+002
8.320338e+001	4.807868e+002
8.513185e+001	4.766395e+002
8.706032e+001	4.694599e+002
8.898878e+001	4.501515e+002
9.091725e+001	4.457190e+002
9.284572e+001	4.407078e+002
9.477419e+001	4.263192e+002
9.670265e+001	4.056342e+002
9.863112e+001	3.841660e+002
1.005596e+002	3.483052e+002
1.024881e+002	3.414417e+002
1.044165e+002	3.769242e+002
1.063450e+002	3.876014e+002
1.082735e+002	3.959814e+002
1.102019e+002	3.700219e+002
1.121304e+002	3.540115e+002
1.140589e+002	3.861466e+002
1.159873e+002	3.708673e+002
1.179158e+002	3.547027e+002
1.198443e+002	3.382215e+002
1.217727e+002	3.176439e+002
1.237012e+002	2.921107e+002
1.256297e+002	2.972530e+002
1.275581e+002	2.783245e+002
1.294866e+002	2.458519e+002
1.314151e+002	2.241732e+002
1.333435e+002	2.385620e+002
1.352720e+002	2.375186e+002
1.372005e+002	2.317943e+002
1.391289e+002	2.400631e+002
1.410574e+002	2.605426e+002
1.429859e+002	2.543542e+002
1.449143e+002	2.537152e+002
1.468428e+002	2.674098e+002
1.487713e+002	2.664403e+002
1.506997e+002	2.319972e+002
1.526282e+002	2.040617e+002
1.545567e+002	2.022467e+002
1.564851e+002	2.173573e+002
1.584136e+002	2.345832e+002
1.603421e+002	2.461050e+002
1.622705e+002	2.828640e+002
1.641990e+002	2.707115e+002
1.661275e+002	2.562258e+002
1.680559e+002	2.478065e+002
1.699844e+002	2.279064e+002
1.719129e+002	2.015225e+002
1.738413e+002	2.277846e+002
1.757698e+002	2.592863e+002
1.776983e+002	2.665476e+002
1.796267e+002	2.521391e+002
1.815552e+002	2.688647e+002
1.834837e+002	2.596003e+002
1.854121e+002	2.480603e+002
1.873406e+002	2.435823e+002
1.892691e+002	2.285227e+002
1.911975e+002	1.964855e+002
1.931260e+002	1.758155e+002
1.950545e+002	1.857617e+002
1.969829e+002	2.175725e+002
1.989114e+002	2.312429e+002
2.008399e+002	2.451437e+002
2.027683e+002	2.509653e+002
2.046968e+002	2.474962e+002
2.066253e+002	2.383813e+002
2.085537e+002	2.324638e+002
2.104822e+002	2.498712e+002
2.124107e+002	2.563445e+002
2.143391e+002	2.547308e+002
2.162676e+002	2.563870e+002
2.181961e+002	2.686963e+002
2.201245e+002	2.467711e+002
2.220530e+002	2.498281e+002
2.239815e+002	2.597924e+002
2.259099e+002	2.620312e+002
2.278384e+002	2.886390e+002
2.297669e+002	2.606140e+002
2.316953e+002	2.218986e+002
2.336238e+002	2.033460e+002
2.355523e+002	2.071390e+002
2.374807e+002	1.899485e+002
2.394092e+002	2.092487e+002
2.413377e+002	2.264156e+002
2.432661e+002	2.307625e+002
2.451946e+002	2.374536e+002
2.471231e+002	2.903893e+002
2.490515e+002	2.855288e+002
2.509800e+002	2.377786e+002
2.529085e+002	2.006305e+002
2.548369e+002	2.097681e+002
2.567654e+002	2.430629e+002
2.586938e+002	2.199952e+002
2.606223e+002	2.591319e+002
2.625508e+002	3.009978e+002
2.644792e+002	2.880052e+002
2.664077e+002	2.533259e+002
2.683362e+002	2.408533e+002
2.702646e+002	2.364289e+002
2.721931e+002	2.156658e+002
2.741216e+002	1.806565e+002
2.760500e+002	1.747020e+002
2.779785e+002	2.021177e+002
2.799070e+002	2.153255e+002
2.818354e+002	2.102502e+002
2.837639e+002	2.012800e+002
2.856924e+002	2.125253e+002
2.876208e+002	2.637328e+002
2.895493e+002	2.657950e+002
2.914778e+002	2.675544e+002
2.934063e+002	2.874429e+002
2.953347e+002	2.906464e+002
2.972632e+002	2.908814e+002
2.991917e+002	2.866926e+002
3.011201e+002	3.030158e+002
3.030486e+002	3.363817e+002
3.049771e+002	3.601465e+002
3.069055e+002	3.757939e+002
3.088340e+002	3.595753e+002
3.107625e+002	3.468107e+002
3.126909e+002	3.412259e+002
3.146194e+002	3.295419e+002
3.165479e+002	3.309589e+002
3.184763e+002	3.605301e+002
3.204048e+002	3.682210e+002
3.223333e+002	3.518204e+002
3.242617e+002	3.380712e+002
3.261902e+002	3.584794e+002
3.281187e+002	3.077064e+002
3.300471e+002	2.995431e+002
3.319756e+002	3.067317e+002
3.339041e+002	2.961457e+002
3.358325e+002	3.209427e+002
3.377610e+002	3.580023e+002
3.396895e+002	3.543618e+002
3.416179e+002	3.481669e+002
3.435464e+002	3.632345e+002
3.454749e+002	3.770048e+002
3.474033e+002	3.980938e+002
3.493318e+002	4.084365e+002
3.512603e+002	4.071821e+002
3.531887e+002	4.017886e+002
3.551172e+002	4.028474e+002
3.570457e+002	4.125260e+002
3.589741e+002	4.159839e+002
3.609026e+002	3.988066e+002
3.628311e+002	3.950175e+002
3.647595e+002	4.270484e+002
3.666880e+002	4.060681e+002
3.686165e+002	3.900486e+002
3.705449e+002	3.892092e+002
3.724734e+002	3.751221e+002
3.744019e+002	3.457626e+002
3.763303e+002	3.620592e+002
3.782588e+002	3.944823e+002
3.801873e+002	4.042775e+002
3.821157e+002	4.003527e+002
3.840442e+002	3.866864e+002
3.859727e+002	3.591767e+002
3.879011e+002	3.605590e+002
3.898296e+002	3.715583e+002
3.917581e+002	3.540063e+002
3.936865e+002	3.312516e+002
3.956150e+002	3.519239e+002
3.975435e+002	4.224645e+002
3.994719e+002	4.293617e+002
4.014004e+002	4.369785e+002
4.033289e+002	4.488074e+002
4.052573e+002	4.594733e+002
4.071858e+002	4.784634e+002
4.091143e+002	4.404608e+002
4.110427e+002	4.510687e+002
4.129712e+002	4.540326e+002
4.148997e+002	4.405674e+002
4.168281e+002	4.491017e+002
4.187566e+002	4.441229e+002
4.206851e+002	4.313492e+002
4.226135e+002	4.018334e+002
4.245420e+002	3.701304e+002
4.264705e+002	3.584387e+002
4.283989e+002	3.784704e+002
4.303274e+002	3.841311e+002
4.322559e+002	3.700755e+002
4.341843e+002	3.749066e+002
4.361128e+002	3.882798e+002
4.380413e+002	3.627636e+002
4.399697e+002	3.749566e+002
4.418982e+002	3.970915e+002
4.438267e+002	4.123464e+002
4.457551e+002	4.040368e+002
4.476836e+002	3.752941e+002
4.496121e+002	3.686759e+002
4.515405e+002	4.220834e+002
4.534690e+002	4.517003e+002
4.553975e+002	4.438771e+002
4.573259e+002	4.189388e+002
4.592544e+002	4.099660e+002
4.611829e+002	4.232561e+002
4.631113e+002	4.440882e+002
4.650398e+002	4.455379e+002
4.669683e+002	4.537440e+002
4.688967e+002	4.790844e+002
4.708252e+002	4.579949e+002
4.727537e+002	4.751891e+002
4.746821e+002	4.654546e+002
4.766106e+002	4.448586e+002
4.785391e+002	4.281608e+002
4.804675e+002	4.284185e+002
4.823960e+002	5.142068e+002
4.843245e+002	4.760686e+002
4.862529e+002	4.383800e+002
4.881814e+002	4.151587e+002
4.901099e+002	3.987818e+002
4.920383e+002	4.139409e+002
4.939668e+002	4.490406e+002
4.958953e+002	4.579040e+002
4.978237e+002	4.204211e+002
4.997522e+002	3.661853e+002
5.016807e+002	3.466378e+002
5.036091e+002	3.872893e+002
5.055376e+002	3.758911e+002
5.074661e+002	4.267269e+002
5.093945e+002	4.440011e+002
5.113230e+002	4.293487e+002
5.132515e+002	4.834409e+002
5.151799e+002	4.759829e+002
5.171084e+002	4.660716e+002
5.190369e+002	4.679813e+002
5.209653e+002	4.928784e+002
5.228938e+002	5.155074e+002
5.248223e+002	4.756644e+002
5.267507e+002	4.500173e+002
5.286792e+002	4.144873e+002
5.306077e+002	4.153023e+002
5.325361e+002	4.640081e+002
5.344646e+002	5.177375e+002
5.363931e+002	4.835819e+002
5.383215e+002	4.566010e+002
5.402500e+002	4.825131e+002
5.421785e+002	4.607436e+002
5.441069e+002	4.071216e+002
5.460354e+002	4.088299e+002
5.479639e+002	4.128470e+002
5.498923e+002	4.074863e+002
5.518208e+002	3.705733e+002
5.537493e+002	3.607610e+002
5.556777e+002	3.689606e+002
5.576062e+002	3.305508e+002
5.595347e+002	3.423472e+002
5.614631e+002	3.779991e+002
5.633916e+002	3.952360e+002
5.653201e+002	3.833150e+002
5.672485e+002	3.631171e+002
5.691770e+002	3.719966e+002
5.711055e+002	4.100200e+002
5.730339e+002	3.861405e+002
5.749624e+002	3.546432e+002
5.768909e+002	3.732803e+002
5.788193e+002	4.130365e+002
5.807478e+002	3.533825e+002
5.826763e+002	3.215340e+002
5.846047e+002	3.215123e+002
5.865332e+002	3.676695e+002
5.884617e+002	4.259946e+002
5.903901e+002	4.448996e+002
5.923186e+002	4.012336e+002
5.942471e+002	4.154426e+002
5.961755e+002	4.029835e+002
5.981040e+002	4.035935e+002
6.000325e+002	4.325489e+002
6.019609e+002	4.666704e+002
6.038894e+002	4.603209e+002
6.058179e+002	4.616504e+002
6.077463e+002	4.525087e+002
6.096748e+002	4.278021e+002
6.116033e+002	3.858718e+002
6.135317e+002	3.458572e+002
6.154602e+002	3.520670e+002
6.173887e+002	3.361744e+002
6.193171e+002	3.662026e+002
6.212456e+002	3.957669e+002
6.231741e+002	3.920230e+002
6.251025e+002	3.601498e+002
6.270310e+002	3.408690e+002
6.289595e+002	3.331446e+002
6.308879e+002	3.432762e+002
6.328164e+002	3.863319e+002
6.347449e+002	4.215930e+002
6.366733e+002	4.124428e+002
6.386018e+002	3.843282e+002
6.405303e+002	3.819227e+002
6.424587e+002	3.543947e+002
6.443872e+002	3.747980e+002
6.463157e+002	3.928459e+002
6.482441e+002	3.648741e+002
6.501726e+002	3.531755e+002
6.521011e+002	3.810070e+002
6.540295e+002	4.062648e+002
6.559580e+002	3.831213e+002
6.578865e+002	3.461148e+002
6.598149e+002	3.426435e+002
6.617434e+002	3.780976e+002
6.636719e+002	4.009597e+002
6.656003e+002	3.727721e+002
6.675288e+002	3.857812e+002
6.694573e+002	4.112014e+002
6.713857e+002	4.066517e+002
6.733142e+002	3.754789e+002
6.752427e+002	3.636516e+002
6.771711e+002	3.516457e+002
6.790996e+002	3.362505e+002
6.810281e+002	3.495517e+002
6.829565e+002	3.470822e+002
6.848850e+002	2.909586e+002
6.868135e+002	3.421311e+002
6.887419e+002	3.248966e+002
6.906704e+002	3.336491e+002
6.925989e+002	3.255083e+002
6.945273e+002	3.092773e+002
6.964558e+002	3.244333e+002
6.983843e+002	3.663965e+002
7.003127e+002	3.411801e+002
7.022412e+002	3.468579e+002
7.041697e+002	3.664425e+002
7.060981e+002	3.441182e+002
7.080266e+002	2.853599e+002
7.099551e+002	2.782682e+002
7.118835e+002	3.187880e+002
7.138120e+002	2.997851e+002
7.157405e+002	3.154919e+002
7.176689e+002	2.995936e+002
7.195974e+002	2.455345e+002
7.215259e+002	2.335172e+002
7.234543e+002	2.822120e+002
7.253828e+002	3.600036e+002
7.273113e+002	3.652599e+002
7.292397e+002	3.442477e+002
7.311682e+002	3.404210e+002
7.330967e+002	3.615587e+002
7.350251e+002	3.823467e+002
7.369536e+002	3.448962e+002
7.388821e+002	2.898673e+002
7.408105e+002	2.838180e+002
7.427390e+002	3.015996e+002
7.446675e+002	2.971093e+002
7.465959e+002	2.652900e+002
7.485244e+002	2.712791e+002
7.504529e+002	2.889995e+002
7.523813e+002	3.225529e+002
7.543098e+002	2.976471e+002
7.562383e+002	2.457177e+002
7.581667e+002	2.359966e+002
7.600952e+002	2.469427e+002
7.620237e+002	2.506608e+002
7.639521e+002	2.330425e+002
7.658806e+002	2.509341e+002
7.678091e+002	2.794835e+002
7.697375e+002	2.734454e+002
7.716660e+002	2.310112e+002
7.735945e+002	2.330827e+002
7.755229e+002	2.618742e+002
7.774514e+002	2.417733e+002
7.793799e+002	2.175029e+002
7.813083e+002	2.219283e+002
7.832368e+002	2.550504e+002
7.851653e+002	2.859453e+002
7.870938e+002	2.066718e+002
7.890222e+002	2.339556e+002
7.909507e+002	2.661657e+002
7.928792e+002	2.633776e+002
7.948076e+002	2.382734e+002
7.967361e+002	2.219621e+002
7.986646e+002	2.228961e+002
8.005930e+002	2.333141e+002
8.025215e+002	2.200148e+002
8.044500e+002	1.904767e+002
8.063784e+002	1.847183e+002
8.083069e+002	2.117198e+002
8.102354e+002	2.335110e+002
8.121638e+002	2.261053e+002
8.140923e+002	2.538014e+002
8.160208e+002	2.230193e+002
8.179492e+002	1.664896e+002
8.198777e+002	1.645156e+002
8.218062e+002	2.050917e+002
8.237346e+002	1.760902e+002
8.256631e+002	2.059830e+002
8.275916e+002	2.308550e+002
8.295200e+002	2.422396e+002
8.314485e+002	2.202793e+002
8.333770e+002	1.968935e+002
8.353054e+002	2.013622e+002
8.372339e+002	2.008976e+002
8.391624e+002	2.008447e+002
8.410908e+002	2.051476e+002
8.430193e+002	1.952090e+002
8.449478e+002	2.016824e+002
8.468762e+002	2.076286e+002
8.488047e+002	1.958939e+002
8.507332e+002	2.227478e+002
8.526616e+002	2.103473e+002
8.545901e+002	2.122006e+002
8.565186e+002	2.078007e+002
8.584470e+002	1.896254e+002
8.603755e+002	1.870972e+002
8.623040e+002	2.165636e+002
8.642324e+002	2.243915e+002
8.661609e+002	2.373983e+002
8.680894e+002	2.687458e+002
8.700178e+002	3.080748e+002
8.719463e+002	2.970178e+002
8.738748e+002	2.438939e+002
8.758032e+002	2.131055e+002
8.777317e+002	2.269795e+002
8.796602e+002	1.863117e+002
8.815886e+002	2.006510e+002
8.835171e+002	2.224748e+002
8.854456e+002	2.033093e+002
8.873740e+002	1.836480e+002
8.893025e+002	2.009617e+002
8.912310e+002	1.744577e+002
8.931594e+002	1.585049e+002
8.950879e+002	1.371125e+002
8.970164e+002	1.409994e+002
8.989448e+002	1.463475e+002
9.008733e+002	1.576392e+002
9.028018e+002	1.800335e+002
9.047302e+002	1.782272e+002
9.066587e+002	1.761362e+002
9.085872e+002	1.733852e+002
9.105156e+002	1.557514e+002
9.124441e+002	1.283125e+002
9.143726e+002	1.254829e+002
9.163010e+002	1.364770e+002
9.182295e+002	1.006518e+002
9.201580e+002	9.192111e+001
9.220864e+002	7.802874e+001
9.240149e+002	8.656257e+001
9.259434e+002	9.959132e+001
9.278718e+002	1.097300e+002
9.298003e+002	1.508278e+002
9.317288e+002	2.227669e+002
9.336572e+002	1.537966e+002
9.355857e+002	8.409385e+001
9.375142e+002	1.335123e+002
9.394426e+002	1.879842e+002
9.413711e+002	2.184610e+002
9.432996e+002	2.423946e+002
9.452280e+002	2.494987e+002
9.471565e+002	1.880916e+002
9.490850e+002	1.761535e+002
9.510134e+002	2.335864e+002
9.529419e+002	2.687906e+002
9.548704e+002	3.010389e+002
9.567988e+002	3.285822e+002
9.587273e+002	3.194135e+002
9.606558e+002	2.788075e+002
9.625842e+002	3.305477e+002
9.645127e+002	3.611870e+002
9.664412e+002	3.563726e+002
9.683696e+002	2.863062e+002
9.702981e+002	1.985948e+002
9.722266e+002	1.640236e+002
9.741550e+002	1.956140e+002
9.760835e+002	2.210710e+002
9.780120e+002	2.796487e+002
9.799404e+002	2.789743e+002
9.818689e+002	2.995732e+002
9.837974e+002	2.551424e+002
9.857258e+002	2.411553e+002
9.876543e+002	2.918860e+002
9.895828e+002	2.629176e+002
9.915112e+002	2.754271e+002
9.934397e+002	3.281982e+002
9.953682e+002	4.036357e+002
9.972966e+002	4.260424e+002
9.992251e+002	4.764533e+002
1.001154e+003	5.893625e+002
1.003082e+003	7.044181e+002
1.005010e+003	7.577110e+002
1.006939e+003	7.387343e+002
1.008867e+003	6.862171e+002
1.010796e+003	5.949836e+002
1.012724e+003	5.011281e+002
1.014653e+003	4.289879e+002
1.016581e+003	3.618207e+002
1.018510e+003	3.067491e+002
1.020438e+003	3.565779e+002
1.022367e+003	3.831628e+002
1.024295e+003	3.081051e+002
1.026224e+003	2.965564e+002
1.028152e+003	3.059096e+002
1.030081e+003	3.088398e+002
1.032009e+003	3.009875e+002
1.033938e+003	2.768510e+002
1.035866e+003	2.530125e+002
1.037794e+003	2.475149e+002
1.039723e+003	2.640052e+002
1.041651e+003	2.671393e+002
1.043580e+003	2.703749e+002
1.045508e+003	2.908749e+002
1.047437e+003	3.127438e+002
1.049365e+003	3.039893e+002
1.051294e+003	2.767648e+002
1.053222e+003	2.205642e+002
1.055151e+003	2.422641e+002
1.057079e+003	2.318797e+002
1.059008e+003	2.452066e+002
1.060936e+003	2.750538e+002
1.062865e+003	2.748563e+002
1.064793e+003	2.447524e+002
1.066721e+003	2.286919e+002
1.068650e+003	2.139503e+002
1.070578e+003	2.099156e+002
1.072507e+003	2.314642e+002
1.074435e+003	2.335986e+002
1.076364e+003	2.338436e+002
1.078292e+003	2.409798e+002
1.080221e+003	2.207359e+002
1.082149e+003	1.780322e+002
1.084078e+003	1.919717e+002
1.086006e+003	2.261191e+002
1.087935e+003	1.958976e+002
1.089863e+003	2.004948e+002
1.091792e+003	2.007725e+002
1.093720e+003	1.869482e+002
1.095648e+003	2.044295e+002
1.097577e+003	2.193363e+002
1.099505e+003	2.635117e+002
1.101434e+003	3.294189e+002
1.103362e+003	3.415480e+002
1.105291e+003	3.173499e+002
1.107219e+003	2.802940e+002
1.109148e+003	2.580581e+002
1.111076e+003	2.465127e+002
1.113005e+003	2.170258e+002
1.114933e+003	2.284143e+002
1.116862e+003	2.356016e+002
1.118790e+003	3.274201e+002
1.120719e+003	3.206422e+002
1.122647e+003	3.749837e+002
1.124575e+003	4.688899e+002
1.126504e+003	4.899987e+002
1.128432e+003	4.477304e+002
1.130361e+003	4.404390e+002
1.132289e+003	4.757079e+002
1.134218e+003	5.119487e+002
1.136146e+003	5.393755e+002
1.138075e+003	5.741333e+002
1.140003e+003	6.053887e+002
1.141932e+003	6.434635e+002
1.143860e+003	7.178395e+002
1.145789e+003	8.263600e+002
1.147717e+003	9.226429e+002
1.149646e+003	1.199021e+003
1.151574e+003	1.530783e+003
1.153502e+003	1.912795e+003
1.155431e+003	2.161799e+003
1.157359e+003	2.185090e+003
1.159288e+003	1.951014e+003
1.161216e+003	1.501321e+003
1.163145e+003	1.031276e+003
1.165073e+003	7.693140e+002
1.167002e+003	6.588575e+002
1.168930e+003	5.462658e+002
1.170859e+003	5.074073e+002
1.172787e+003	5.733839e+002
1.174716e+003	5.568965e+002
1.176644e+003	4.737119e+002
1.178573e+003	5.174515e+002
1.180501e+003	5.648111e+002
1.182429e+003	6.238804e+002
1.184358e+003	6.151650e+002
1.186286e+003	6.815486e+002
1.188215e+003	7.024974e+002
1.190143e+003	6.365553e+002
1.192072e+003	5.872867e+002
1.194000e+003	5.938185e+002
1.195929e+003	5.686265e+002
1.197857e+003	4.925765e+002
1.199786e+003	4.318662e+002
1.201714e+003	4.176216e+002
1.203643e+003	4.352106e+002
1.205571e+003	4.828698e+002
1.207500e+003	5.150511e+002
1.209428e+003	5.047946e+002
1.211356e+003	4.984692e+002
1.213285e+003	5.067822e+002
1.215213e+003	4.131988e+002
1.217142e+003	3.272798e+002
1.219070e+003	3.085728e+002
1.220999e+003	3.133592e+002
1.222927e+003	3.051866e+002
1.224856e+003	3.045920e+002
1.226784e+003	3.119338e+002
1.228713e+003	2.887132e+002
1.230641e+003	2.473522e+002
1.232570e+003	2.692873e+002
1.234498e+003	2.842389e+002
1.236427e+003	2.736869e+002
1.238355e+003	2.710986e+002
1.240283e+003	2.324478e+002
1.242212e+003	2.480376e+002
1.244140e+003	2.641817e+002
1.246069e+003	2.981115e+002
1.247997e+003	3.369120e+002
1.249926e+003	2.827118e+002
1.251854e+003	2.484601e+002
1.253783e+003	3.288639e+002
1.255711e+003	3.280782e+002
1.257640e+003	2.812515e+002
1.259568e+003	2.843476e+002
1.261497e+003	3.199799e+002
1.263425e+003	3.450671e+002
1.265354e+003	3.785365e+002
1.267282e+003	4.117752e+002
1.269210e+003	3.716943e+002
1.271139e+003	3.927042e+002
1.273067e+003	4.025064e+002
1.274996e+003	3.473799e+002
1.276924e+003	3.389312e+002
1.278853e+003	3.089992e+002
1.280781e+003	2.615485e+002
1.282710e+003	2.598598e+002
1.284638e+003	2.884523e+002
1.286567e+003	2.873712e+002
1.288495e+003	3.107143e+002
1.290424e+003	3.980000e+002
1.292352e+003	4.389008e+002
1.294281e+003	4.422976e+002
1.296209e+003	3.957950e+002
1.298137e+003	3.917112e+002
1.300066e+003	3.744787e+002
1.301994e+003	3.505510e+002
1.303923e+003	3.554698e+002
1.305851e+003	3.750449e+002
1.307780e+003	3.960706e+002
1.309708e+003	3.332303e+002
1.311637e+003	3.168814e+002
1.313565e+003	3.319049e+002
1.315494e+003	3.153789e+002
1.317422e+003	3.210749e+002
1.319351e+003	3.506873e+002
1.321279e+003	3.138555e+002
1.323208e+003	2.140711e+002
1.325136e+003	1.574444e+002
1.327064e+003	1.513222e+002
1.328993e+003	1.478500e+002
1.330921e+003	2.360260e+002
1.332850e+003	2.862545e+002
1.334778e+003	2.851120e+002
1.336707e+003	2.780505e+002
1.338635e+003	3.007388e+002
1.340564e+003	3.352283e+002
1.342492e+003	3.320728e+002
1.344421e+003	3.001150e+002
1.346349e+003	3.153454e+002
1.348278e+003	3.740358e+002
1.350206e+003	4.047095e+002
1.352135e+003	4.127027e+002
1.354063e+003	3.870308e+002
1.355991e+003	3.584565e+002
1.357920e+003	3.009516e+002
1.359848e+003	2.578485e+002
1.361777e+003	2.563174e+002
1.363705e+003	2.962842e+002
1.365634e+003	3.414741e+002
1.367562e+003	3.315382e+002
1.369491e+003	3.568213e+002
1.371419e+003	3.191692e+002
1.373348e+003	3.836174e+002
1.375276e+003	3.749339e+002
1.377205e+003	3.464278e+002
1.379133e+003	3.582807e+002
1.381062e+003	3.608376e+002
1.382990e+003	3.643444e+002
1.384918e+003	4.124972e+002
1.386847e+003	4.657128e+002
1.388775e+003	4.510897e+002
1.390704e+003	3.577001e+002
1.392632e+003	3.102995e+002
1.394561e+003	3.183672e+002
1.396489e+003	3.639528e+002
1.398418e+003	3.304569e+002
1.400346e+003	3.548665e+002
1.402275e+003	3.960176e+002
1.404203e+003	4.166841e+002
1.406132e+003	4.150032e+002
1.408060e+003	3.896710e+002
1.409989e+003	4.145947e+002
1.411917e+003	4.499807e+002
1.413845e+003	3.895310e+002
1.415774e+003	3.431943e+002
1.417702e+003	2.705585e+002
1.419631e+003	3.051016e+002
1.421559e+003	3.010322e+002
1.423488e+003	2.927449e+002
1.425416e+003	3.391314e+002
1.427345e+003	4.112375e+002
1.429273e+003	4.434808e+002
1.431202e+003	4.148121e+002
1.433130e+003	3.828921e+002
1.435059e+003	3.832675e+002
1.436987e+003	4.207622e+002
1.438916e+003	4.529941e+002
1.440844e+003	4.249323e+002
1.442772e+003	3.859054e+002
1.444701e+003	4.263972e+002
1.446629e+003	5.048854e+002
1.448558e+003	4.783719e+002
1.450486e+003	3.890118e+002
1.452415e+003	4.131331e+002
1.454343e+003	5.060209e+002
1.456272e+003	5.390598e+002
1.458200e+003	4.913628e+002
1.460129e+003	4.949828e+002
1.462057e+003	4.932844e+002
1.463986e+003	4.964867e+002
1.465914e+003	4.700986e+002
1.467843e+003	4.591695e+002
1.469771e+003	4.798430e+002
1.471699e+003	4.959632e+002
1.473628e+003	4.862997e+002
1.475556e+003	4.698029e+002
1.477485e+003	4.619005e+002
1.479413e+003	4.753444e+002
1.481342e+003	5.684088e+002
1.483270e+003	5.551582e+002
1.485199e+003	5.752338e+002
1.487127e+003	5.897152e+002
1.489056e+003	5.869722e+002
1.490984e+003	6.104290e+002
1.492913e+003	6.293730e+002
1.494841e+003	6.185648e+002
1.496770e+003	6.243741e+002
1.498698e+003	6.814051e+002
1.500626e+003	7.449581e+002
1.502555e+003	7.897809e+002
1.504483e+003	8.665038e+002
1.506412e+003	1.004120e+003
1.508340e+003	1.237573e+003
1.510269e+003	1.422484e+003
1.512197e+003	1.622718e+003
1.514126e+003	1.932776e+003
1.516054e+003	2.320058e+003
1.517983e+003	2.592322e+003
1.519911e+003	2.632192e+003
1.521840e+003	2.524780e+003
1.523768e+003	2.343060e+003
1.525697e+003	2.046391e+003
1.527625e+003	1.747828e+003
1.529553e+003	1.462266e+003
1.531482e+003	1.152606e+003
1.533410e+003	9.322427e+002
1.535339e+003	8.729105e+002
1.537267e+003	7.492966e+002
1.539196e+003	6.724746e+002
1.541124e+003	6.203549e+002
1.543053e+003	5.778860e+002
1.544981e+003	5.034950e+002
1.546910e+003	4.609275e+002
1.548838e+003	4.931295e+002
1.550767e+003	5.068918e+002
1.552695e+003	5.333112e+002
1.554624e+003	5.209667e+002
1.556552e+003	5.310357e+002
1.558480e+003	5.081856e+002
1.560409e+003	5.021251e+002
1.562337e+003	5.570525e+002
1.564266e+003	5.102744e+002
1.566194e+003	5.800292e+002
1.568123e+003	4.991658e+002
1.570051e+003	4.552316e+002
1.571980e+003	4.799966e+002
1.573908e+003	4.695986e+002
1.575837e+003	5.135853e+002
1.577765e+003	5.764743e+002
1.579694e+003	5.472358e+002
1.581622e+003	4.777691e+002
1.583551e+003	4.695784e+002
1.585479e+003	4.863972e+002
1.587407e+003	4.679400e+002
1.589336e+003	4.234454e+002
1.591264e+003	4.296693e+002
1.593193e+003	4.795318e+002
1.595121e+003	5.314915e+002
1.597050e+003	6.053703e+002
1.598978e+003	5.752844e+002
1.600907e+003	4.973264e+002
1.602835e+003	5.177992e+002
1.604764e+003	5.516132e+002
1.606692e+003	5.523298e+002
1.608621e+003	5.013496e+002
1.610549e+003	4.844872e+002
1.612478e+003	5.248276e+002
1.614406e+003	4.710486e+002
1.616334e+003	4.682258e+002
1.618263e+003	5.336435e+002
1.620191e+003	5.343756e+002
1.622120e+003	5.230943e+002
1.624048e+003	5.079812e+002
1.625977e+003	4.384453e+002
1.627905e+003	4.336562e+002
1.629834e+003	4.902418e+002
1.631762e+003	5.080753e+002
1.633691e+003	5.007271e+002
1.635619e+003	4.529006e+002
1.637548e+003	4.896175e+002
1.639476e+003	4.401580e+002
1.641405e+003	4.236736e+002
1.643333e+003	4.002755e+002
1.645261e+003	4.270168e+002
1.647190e+003	4.407109e+002
1.649118e+003	4.232348e+002
1.651047e+003	4.447232e+002
1.652975e+003	4.099934e+002
1.654904e+003	4.241572e+002
1.656832e+003	4.116107e+002
1.658761e+003	4.472201e+002
1.660689e+003	4.987693e+002
1.662618e+003	4.831637e+002
1.664546e+003	5.437037e+002
1.666475e+003	5.327158e+002
1.668403e+003	4.638064e+002
1.670332e+003	4.034995e+002
1.672260e+003	3.728075e+002
1.674188e+003	3.789041e+002
1.676117e+003	3.488527e+002
1.678045e+003	3.321064e+002
1.679974e+003	3.585804e+002
1.681902e+003	3.696638e+002
1.683831e+003	3.879483e+002
1.685759e+003	3.813056e+002
1.687688e+003	4.256938e+002
1.689616e+003	4.870952e+002
1.691545e+003	4.499795e+002
1.693473e+003	3.905478e+002
1.695402e+003	3.879349e+002
1.697330e+003	3.602651e+002
1.699259e+003	3.738271e+002
1.701187e+003	3.496937e+002
1.703115e+003	3.102173e+002
1.705044e+003	2.073830e+002
1.706972e+003	9.299438e+001
1.708901e+003	1.765394e+002
1.710829e+003	2.182799e+002
1.712758e+003	2.259485e+002
1.714686e+003	3.183437e+002
1.716615e+003	3.929221e+002
1.718543e+003	3.893237e+002
1.720472e+003	3.975992e+002
1.722400e+003	3.782147e+002
1.724329e+003	3.701594e+002
1.726257e+003	3.682136e+002
1.728186e+003	3.250556e+002
1.730114e+003	3.162099e+002
1.732042e+003	3.326487e+002
1.733971e+003	3.111821e+002
1.735899e+003	3.116005e+002
1.737828e+003	3.593850e+002
1.739756e+003	4.146811e+002
1.741685e+003	3.976359e+002
1.743613e+003	3.550467e+002
1.745542e+003	4.269633e+002
1.747470e+003	4.200729e+002
1.749399e+003	3.552045e+002
1.751327e+003	3.772905e+002
1.753256e+003	4.397672e+002
1.755184e+003	4.305004e+002
1.757113e+003	3.600955e+002
1.759041e+003	2.968602e+002
1.760969e+003	2.833841e+002
1.762898e+003	3.120729e+002
1.764826e+003	3.708077e+002
1.766755e+003	3.918512e+002
1.768683e+003	3.360758e+002
1.770612e+003	3.306853e+002
1.772540e+003	2.804489e+002
1.774469e+003	2.846954e+002
1.776397e+003	2.805646e+002
1.778326e+003	2.750860e+002
1.780254e+003	2.504517e+002
1.782183e+003	2.900599e+002
1.784111e+003	2.208413e+002
1.786040e+003	2.218547e+002
1.787968e+003	2.591158e+002
1.789896e+003	2.003919e+002
1.791825e+003	1.871638e+002
1.793753e+003	1.949632e+002
1.795682e+003	2.252243e+002
1.797610e+003	2.206108e+002
1.799539e+003	2.103189e+002
1.801467e+003	2.106149e+002
1.803396e+003	2.088103e+002
1.805324e+003	2.322393e+002
1.807253e+003	2.669819e+002
1.809181e+003	2.647899e+002
1.811110e+003	2.286102e+002
1.813038e+003	2.237530e+002
1.814967e+003	2.115436e+002
1.816895e+003	2.636024e+002
1.818823e+003	3.262248e+002
1.820752e+003	2.526979e+002
1.822680e+003	2.369657e+002
1.824609e+003	2.874933e+002
1.826537e+003	2.271503e+002
1.828466e+003	2.751316e+002
1.830394e+003	2.746249e+002
1.832323e+003	3.192244e+002
1.834251e+003	2.619311e+002
1.836180e+003	2.790154e+002
1.838108e+003	3.149640e+002
1.840037e+003	2.844365e+002
1.841965e+003	2.552347e+002
1.843894e+003	2.784626e+002
1.845822e+003	2.970086e+002
1.847750e+003	2.728328e+002
1.849679e+003	2.660124e+002
1.851607e+003	2.985701e+002
1.853536e+003	3.117372e+002
1.855464e+003	2.902894e+002
1.857393e+003	2.675186e+002
1.859321e+003	3.508936e+002
1.861250e+003	3.273586e+002
1.863178e+003	3.036982e+002
1.865107e+003	2.506449e+002
1.867035e+003	2.304764e+002
1.868964e+003	2.847119e+002
1.870892e+003	2.895100e+002
1.872821e+003	2.257343e+002
1.874749e+003	2.470685e+002
1.876677e+003	3.289501e+002
1.878606e+003	2.709989e+002
1.880534e+003	2.234294e+002
1.882463e+003	1.484561e+002
1.884391e+003	1.934496e+002
1.886320e+003	1.942274e+002
1.888248e+003	1.567089e+002
1.890177e+003	2.178981e+002
1.892105e+003	2.605165e+002
1.894034e+003	2.887912e+002
1.895962e+003	2.900070e+002
1.897891e+003	2.225004e+002
1.899819e+003	1.832428e+002
1.901748e+003	1.970043e+002
1.903676e+003	2.047929e+002
1.905604e+003	1.946554e+002
1.907533e+003	2.054229e+002
1.909461e+003	2.295981e+002
1.911390e+003	2.206254e+002
1.913318e+003	1.884713e+002
1.915247e+003	1.430249e+002
1.917175e+003	1.797892e+002
1.919104e+003	1.511561e+002
1.921032e+003	1.726556e+002
1.922961e+003	1.864252e+002
1.924889e+003	2.247401e+002
1.926818e+003	2.596375e+002
1.928746e+003	2.367575e+002
1.930675e+003	1.799043e+002
1.932603e+003	2.181146e+002
1.934531e+003	2.430570e+002
1.936460e+003	1.950201e+002
1.938388e+003	1.778427e+002
1.940317e+003	1.593964e+002
1.942245e+003	2.039592e+002
1.944174e+003	2.515199e+002
1.946102e+003	3.070349e+002
1.948031e+003	2.787908e+002
1.949959e+003	2.669099e+002
1.951888e+003	2.660434e+002
1.953816e+003	2.435248e+002
1.955745e+003	2.302719e+002
1.957673e+003	1.963739e+002
1.959602e+003	1.920045e+002
1.961530e+003	2.277343e+002
1.963458e+003	2.599354e+002
1.965387e+003	2.659384e+002
1.967315e+003	1.850098e+002
1.969244e+003	1.484854e+002
1.971172e+003	6.548071e+001
1.973101e+003	-2.656517e+001
1.975029e+003	9.751693e+000
1.976958e+003	4.485350e+001
1.978886e+003	1.192841e+002
1.980815e+003	2.341450e+002
1.982743e+003	2.881288e+002
1.984672e+003	2.244604e+002
1.986600e+003	1.530327e+002
1.988529e+003	1.091292e+002
1.990457e+003	4.971072e+001
1.992385e+003	1.243529e+002
1.994314e+003	8.435705e+001
1.996242e+003	1.821674e+002
1.998171e+003	2.354296e+002
2.000099e+003	2.797398e+002
2.002028e+003	2.754127e+002
2.003956e+003	2.081206e+002
2.005885e+003	1.829050e+002
2.007813e+003	1.377256e+002
2.009742e+003	1.388824e+002
2.011670e+003	2.154630e+002
2.013599e+003	2.173920e+002
2.015527e+003	2.185217e+002
2.017456e+003	1.646380e+002
2.019384e+003	1.799401e+002
2.021313e+003	1.040643e+002
2.023241e+003	1.515208e+002
2.025169e+003	1.757459e+002
2.027098e+003	2.155192e+002
2.029026e+003	2.440136e+002
2.030955e+003	1.485665e+002
2.032883e+003	1.006673e+002
2.034812e+003	1.855381e+002
2.036740e+003	2.650544e+002
2.038669e+003	2.617065e+002
2.040597e+003	1.721506e+002
2.042526e+003	1.174724e+002
2.044454e+003	1.695680e+002
2.046383e+003	2.459273e+002
2.048311e+003	2.510630e+002
2.050240e+003	1.951059e+002
2.052168e+003	2.050428e+002
2.054096e+003	1.889093e+002
2.056025e+003	1.986205e+002
2.057953e+003	1.728370e+002
2.059882e+003	1.711878e+002
2.061810e+003	1.771863e+002
2.063739e+003	1.691471e+002
2.065667e+003	1.701642e+002
2.067596e+003	1.653183e+002
2.069524e+003	1.515118e+002
2.071453e+003	2.101967e+002
2.073381e+003	1.365515e+002
2.075310e+003	1.831367e+002
2.077238e+003	2.227655e+002
2.079167e+003	9.131161e+001
2.081095e+003	1.402606e+002
2.083023e+003	1.603412e+002
2.084952e+003	1.225140e+002
2.086880e+003	1.185509e+002
2.088809e+003	1.488185e+002
2.090737e+003	1.596374e+002
2.092666e+003	1.332900e+002
2.094594e+003	1.344570e+002
2.096523e+003	1.069680e+002
2.098451e+003	1.067849e+002
2.100380e+003	1.662802e+002
2.102308e+003	1.114873e+002
2.104237e+003	1.067955e+002
2.106165e+003	1.105586e+002
2.108094e+003	9.787656e+001
2.110022e+003	1.391435e+002
2.111950e+003	1.599672e+002
2.113879e+003	1.964197e+002
2.115807e+003	2.142191e+002
2.117736e+003	2.225955e+002
2.119664e+003	1.997739e+002
2.121593e+003	1.107141e+002
2.123521e+003	9.043923e+001
2.125450e+003	7.729617e+001
2.127378e+003	1.132504e+002
2.129307e+003	1.980365e+002
2.131235e+003	1.358700e+002
2.133164e+003	1.389215e+002
2.135092e+003	1.600962e+002
2.137021e+003	1.722996e+002
2.138949e+003	1.583022e+002
2.140877e+003	1.574108e+002
2.142806e+003	1.721314e+002
2.144734e+003	2.171937e+002
2.146663e+003	2.106137e+002
2.148591e+003	1.899605e+002
2.150520e+003	3.023291e+002
2.152448e+003	3.169302e+002
2.154377e+003	2.665806e+002
2.156305e+003	2.788469e+002
2.158234e+003	1.868494e+002
2.160162e+003	2.815288e+002
2.162091e+003	3.120115e+002
2.164019e+003	2.707438e+002
2.165948e+003	2.668883e+002
2.167876e+003	2.724597e+002
2.169804e+003	2.477284e+002
2.171733e+003	2.173358e+002
2.173661e+003	2.538418e+002
2.175590e+003	2.005201e+002
2.177518e+003	2.214622e+002
2.179447e+003	2.196750e+002
2.181375e+003	2.035645e+002
2.183304e+003	2.460434e+002
2.185232e+003	2.226314e+002
2.187161e+003	2.388578e+002
2.189089e+003	1.767844e+002
2.191018e+003	1.645602e+002
2.192946e+003	2.422509e+002
2.194875e+003	2.445088e+002
2.196803e+003	1.802495e+002
2.198731e+003	1.636490e+002
2.200660e+003	1.406517e+002
2.202588e+003	1.942355e+002
2.204517e+003	1.346834e+002
2.206445e+003	1.297285e+002
2.208374e+003	1.980112e+002
2.210302e+003	1.733448e+002
2.212231e+003	1.685367e+002
2.214159e+003	1.582589e+002
2.216088e+003	1.724922e+002
2.218016e+003	2.116487e+002
2.219945e+003	1.672216e+002
2.221873e+003	1.089646e+002
2.223802e+003	1.354422e+002
2.225730e+003	1.898773e+002
2.227658e+003	2.229592e+002
2.229587e+003	3.196785e+002
2.231515e+003	1.910645e+002
2.233444e+003	1.882909e+002
2.235372e+003	1.279239e+002
2.237301e+003	1.159154e+002
2.239229e+003	2.017248e+002
2.241158e+003	1.832961e+002
2.243086e+003	2.161936e+002
2.245015e+003	2.721776e+002
2.246943e+003	3.196386e+002
2.248872e+003	3.444651e+002
2.250800e+003	2.948832e+002
2.252729e+003	2.609372e+002
2.254657e+003	2.583239e+002
2.256585e+003	1.991638e+002
2.258514e+003	2.335343e+002
2.260442e+003	3.286981e+002
2.262371e+003	2.257501e+002
2.264299e+003	2.029081e+002
2.266228e+003	2.403269e+002
2.268156e+003	2.112189e+002
2.270085e+003	2.550193e+002
2.272013e+003	3.014066e+002
2.273942e+003	3.359669e+002
2.275870e+003	4.146830e+002
2.277799e+003	3.675047e+002
2.279727e+003	3.292314e+002
2.281656e+003	2.809007e+002
2.283584e+003	3.134260e+002
2.285512e+003	2.277734e+002
2.287441e+003	2.444614e+002
2.289369e+003	2.259150e+002
2.291298e+003	3.283000e+002
2.293226e+003	4.143637e+002
2.295155e+003	4.163911e+002
2.297083e+003	4.081378e+002
2.299012e+003	4.034620e+002
2.300940e+003	3.816651e+002
2.302869e+003	3.439236e+002
2.304797e+003	3.230139e+002
2.306726e+003	3.678094e+002
2.308654e+003	3.399345e+002
2.310583e+003	3.716597e+002
2.312511e+003	4.410705e+002
2.314439e+003	2.942445e+002
2.316368e+003	3.708542e+002
2.318296e+003	3.760270e+002
2.320225e+003	3.422388e+002
2.322153e+003	3.596016e+002
2.324082e+003	3.930048e+002
2.326010e+003	3.317356e+002
2.327939e+003	2.462077e+002
2.329867e+003	2.192671e+002
2.331796e+003	2.032971e+002
2.333724e+003	3.244636e+002
2.335653e+003	3.765897e+002
2.337581e+003	3.622707e+002
2.339510e+003	4.216698e+002
2.341438e+003	4.332972e+002
2.343366e+003	4.284144e+002
2.345295e+003	3.752497e+002
2.347223e+003	3.482322e+002
2.349152e+003	3.710139e+002
2.351080e+003	4.141448e+002
2.353009e+003	4.330197e+002
2.354937e+003	4.075811e+002
2.356866e+003	3.691483e+002
2.358794e+003	3.298054e+002
2.360723e+003	3.794219e+002
2.362651e+003	3.852511e+002
2.364580e+003	3.882966e+002
2.366508e+003	4.408889e+002
2.368437e+003	4.442704e+002
2.370365e+003	4.110726e+002
2.372293e+003	4.719013e+002
2.374222e+003	5.292098e+002
2.376150e+003	4.639647e+002
2.378079e+003	4.100825e+002
2.380007e+003	4.384924e+002
2.381936e+003	4.281423e+002
2.383864e+003	4.341679e+002
2.385793e+003	3.910473e+002
2.387721e+003	3.830930e+002
2.389650e+003	3.532594e+002
2.391578e+003	3.537798e+002
2.393507e+003	2.973105e+002
2.395435e+003	3.140108e+002
2.397364e+003	4.044604e+002
2.399292e+003	4.222720e+002
2.401220e+003	3.947123e+002
2.403149e+003	4.276483e+002
2.405077e+003	4.262927e+002
2.407006e+003	4.553907e+002
2.408934e+003	3.849473e+002
2.410863e+003	4.447183e+002
2.412791e+003	3.752369e+002
2.414720e+003	4.554766e+002
2.416648e+003	4.515700e+002
2.418577e+003	4.519939e+002
2.420505e+003	4.468432e+002
2.422434e+003	3.800243e+002
2.424362e+003	3.715774e+002
2.426291e+003	4.075342e+002
2.428219e+003	4.273370e+002
2.430147e+003	4.225793e+002
2.432076e+003	4.417311e+002
2.434004e+003	4.825634e+002
2.435933e+003	4.868727e+002
2.437861e+003	4.591851e+002
2.439790e+003	3.807065e+002
2.441718e+003	4.034668e+002
2.443647e+003	4.369732e+002
2.445575e+003	4.405653e+002
2.447504e+003	4.513050e+002
2.449432e+003	4.697065e+002
2.451361e+003	5.002853e+002
2.453289e+003	4.910689e+002
2.455218e+003	5.691188e+002
2.457146e+003	5.530413e+002
2.459074e+003	4.755478e+002
2.461003e+003	4.725189e+002
2.462931e+003	5.000814e+002
2.464860e+003	4.602255e+002
2.466788e+003	4.740917e+002
2.468717e+003	5.126625e+002
2.470645e+003	5.102713e+002
2.472574e+003	5.228871e+002
2.474502e+003	5.048529e+002
2.476431e+003	4.442858e+002
2.478359e+003	4.504471e+002
2.480288e+003	5.180999e+002
2.482216e+003	5.477518e+002
2.484145e+003	4.928259e+002
2.486073e+003	4.573682e+002
2.488001e+003	4.997909e+002
2.489930e+003	5.152379e+002
2.491858e+003	5.194546e+002
2.493787e+003	5.451456e+002
2.495715e+003	5.249982e+002
2.497644e+003	4.971287e+002
2.499572e+003	5.039835e+002
2.501501e+003	4.938220e+002
2.503429e+003	4.604715e+002
2.505358e+003	5.144513e+002
2.507286e+003	5.115526e+002
2.509215e+003	4.195266e+002
2.511143e+003	4.218467e+002
2.513072e+003	3.800492e+002
2.515000e+003	5.040623e+002
2.516928e+003	4.361650e+002
2.518857e+003	4.597431e+002
2.520785e+003	4.982062e+002
2.522714e+003	4.705108e+002
2.524642e+003	5.083306e+002
2.526571e+003	5.845974e+002
2.528499e+003	5.708737e+002
2.530428e+003	5.330887e+002
2.532356e+003	5.080189e+002
2.534285e+003	5.620964e+002
2.536213e+003	5.525040e+002
2.538142e+003	4.895014e+002
2.540070e+003	5.402440e+002
2.541999e+003	5.077489e+002
2.543927e+003	4.705613e+002
2.545855e+003	4.359650e+002
2.547784e+003	4.409517e+002
2.549712e+003	4.837029e+002
2.551641e+003	4.254816e+002
2.553569e+003	4.486032e+002
2.555498e+003	4.792414e+002
2.557426e+003	4.863009e+002
2.559355e+003	5.301728e+002
2.561283e+003	5.043948e+002
2.563212e+003	4.113918e+002
2.565140e+003	4.756956e+002
2.567069e+003	5.393615e+002
2.568997e+003	5.299678e+002
2.570926e+003	5.228464e+002
2.572854e+003	5.080268e+002
2.574782e+003	5.127065e+002
2.576711e+003	5.448281e+002
2.578639e+003	5.313859e+002
2.580568e+003	5.407794e+002
2.582496e+003	5.545475e+002
2.584425e+003	5.380516e+002
2.586353e+003	6.062028e+002
2.588282e+003	5.556626e+002
2.590210e+003	5.294734e+002
2.592139e+003	5.710123e+002
2.594067e+003	6.385214e+002
2.595996e+003	5.925740e+002
2.597924e+003	4.896638e+002
2.599853e+003	5.290500e+002
2.601781e+003	5.304083e+002
2.603709e+003	4.582321e+002
2.605638e+003	4.806011e+002
2.607566e+003	5.789464e+002
2.609495e+003	5.277260e+002
2.611423e+003	5.364335e+002
2.613352e+003	5.578402e+002
2.615280e+003	5.317532e+002
2.617209e+003	5.222876e+002
2.619137e+003	4.885387e+002
2.621066e+003	4.783360e+002
2.622994e+003	5.115406e+002
2.624923e+003	5.322977e+002
2.626851e+003	4.967656e+002
2.628780e+003	4.845090e+002
2.630708e+003	5.763205e+002
2.632636e+003	5.679535e+002
2.634565e+003	5.526980e+002
2.636493e+003	4.980680e+002
2.638422e+003	5.109485e+002
2.640350e+003	4.951064e+002
2.642279e+003	5.678351e+002
2.644207e+003	6.469141e+002
2.646136e+003	6.036830e+002
2.648064e+003	5.785789e+002
2.649993e+003	5.647474e+002
2.651921e+003	5.597702e+002
2.653850e+003	5.187994e+002
2.655778e+003	5.570028e+002
2.657707e+003	5.650419e+002
2.659635e+003	5.697993e+002
2.661563e+003	6.361214e+002
2.663492e+003	6.416755e+002
2.665420e+003	7.106777e+002
2.667349e+003	7.400270e+002
2.669277e+003	7.215529e+002
2.671206e+003	7.594662e+002
2.673134e+003	7.290414e+002
2.675063e+003	7.247862e+002
2.676991e+003	7.445634e+002
2.678920e+003	7.168300e+002
2.680848e+003	6.513723e+002
2.682777e+003	6.635759e+002
2.684705e+003	6.439026e+002
2.686634e+003	5.494282e+002
2.688562e+003	5.408577e+002
2.690490e+003	5.424134e+002
2.692419e+003	5.464400e+002
2.694347e+003	5.761931e+002
2.696276e+003	5.521428e+002
2.698204e+003	4.786891e+002
2.700133e+003	5.016791e+002
2.702061e+003	4.952094e+002
2.703990e+003	5.602355e+002
2.705918e+003	5.326702e+002
2.707847e+003	4.724773e+002
2.709775e+003	4.576399e+002
2.711704e+003	4.657083e+002
2.713632e+003	5.023903e+002
2.715561e+003	4.982488e+002
2.717489e+003	5.144711e+002
2.719417e+003	4.578119e+002
2.721346e+003	4.174713e+002
2.723274e+003	4.391039e+002
2.725203e+003	4.362625e+002
2.727131e+003	4.344481e+002
2.729060e+003	4.766579e+002
2.730988e+003	3.983311e+002
2.732917e+003	4.662629e+002
2.734845e+003	4.839334e+002
2.736774e+003	4.779507e+002
2.738702e+003	4.809379e+002
2.740631e+003	4.684852e+002
2.742559e+003	4.212469e+002
2.744488e+003	3.959367e+002
2.746416e+003	3.948327e+002
2.748344e+003	3.293708e+002
2.750273e+003	3.463287e+002
2.752201e+003	3.826345e+002
2.754130e+003	3.392119e+002
2.756058e+003	3.351357e+002
2.757987e+003	3.672439e+002
2.759915e+003	3.484172e+002
2.761844e+003	3.505646e+002
2.763772e+003	3.719756e+002
2.765701e+003	3.544665e+002
2.767629e+003	3.511101e+002
2.769558e+003	4.080756e+002
2.771486e+003	3.834223e+002
2.773415e+003	3.277261e+002
2.775343e+003	3.231228e+002
2.777271e+003	3.138393e+002
2.779200e+003	3.167851e+002
2.781128e+003	3.301852e+002
2.783057e+003	3.704595e+002
2.784985e+003	4.059313e+002
2.786914e+003	3.754644e+002
2.788842e+003	3.476671e+002
2.790771e+003	3.194966e+002
2.792699e+003	3.268400e+002
2.794628e+003	3.268078e+002
2.796556e+003	3.436476e+002
2.798485e+003	3.222937e+002
2.800413e+003	3.311869e+002
2.802342e+003	3.837853e+002
2.804270e+003	3.580983e+002
2.806198e+003	3.294920e+002
2.808127e+003	3.014520e+002
2.810055e+003	2.832990e+002
2.811984e+003	2.949373e+002
2.813912e+003	3.165558e+002
2.815841e+003	3.310540e+002
2.817769e+003	2.617827e+002
2.819698e+003	2.518636e+002
2.821626e+003	1.913431e+002
2.823555e+003	1.770797e+002
2.825483e+003	2.479075e+002
2.827412e+003	2.979514e+002
2.829340e+003	2.654654e+002
2.831269e+003	2.252864e+002
2.833197e+003	2.267603e+002
2.835125e+003	1.882073e+002
2.837054e+003	1.649133e+002
2.838982e+003	2.254114e+002
2.840911e+003	2.641531e+002
2.842839e+003	2.199070e+002
2.844768e+003	2.868575e+002
2.846696e+003	3.151955e+002
2.848625e+003	3.632031e+002
2.850553e+003	3.215343e+002
2.852482e+003	3.351763e+002
2.854410e+003	2.770137e+002
2.856339e+003	2.036440e+002
2.858267e+003	2.293077e+002
2.860196e+003	1.864688e+002
2.862124e+003	1.682632e+002
2.864052e+003	2.575948e+002
2.865981e+003	2.397185e+002
2.867909e+003	1.977256e+002
2.869838e+003	2.375553e+002
2.871766e+003	2.316935e+002
2.873695e+003	2.197251e+002
2.875623e+003	2.688123e+002
2.877552e+003	2.914608e+002
2.879480e+003	3.008613e+002
2.881409e+003	3.882786e+002
2.883337e+003	3.774090e+002
2.885266e+003	2.805189e+002
2.887194e+003	2.784501e+002
2.889123e+003	1.478159e+002
2.891051e+003	2.148430e+002
2.892979e+003	2.112550e+002
2.894908e+003	1.516944e+002
2.896836e+003	1.439628e+002
2.898765e+003	1.834649e+002
2.900693e+003	2.222917e+002
2.902622e+003	2.169403e+002
2.904550e+003	2.379215e+002
2.906479e+003	2.588484e+002
2.908407e+003	1.683946e+002
2.910336e+003	1.476426e+002
2.912264e+003	1.823605e+002
2.914193e+003	1.433873e+002
2.916121e+003	1.456834e+002
2.918050e+003	1.242990e+002
2.919978e+003	1.261484e+002
2.921906e+003	1.111278e+002
2.923835e+003	1.423251e+002
2.925763e+003	9.788780e+001
2.927692e+003	-4.549474e+000
2.929620e+003	4.003303e+001
2.931549e+003	7.946978e+001
2.933477e+003	4.394818e+001
2.935406e+003	2.995871e+001
2.937334e+003	1.398681e+001
2.939263e+003	-1.499382e+001
2.941191e+003	6.376196e+001
2.943120e+003	6.079149e+001
2.945048e+003	2.857122e+001
2.946977e+003	3.406681e+001
2.948905e+003	4.940425e+001
2.950833e+003	-2.085071e+000
2.952762e+003	-6.177990e+001
2.954690e+003	-7.542262e+001
2.956619e+003	-6.341618e+001
2.958547e+003	-6.271235e+001
2.960476e+003	-1.233907e+002
2.962404e+003	-9.715971e+001
2.964333e+003	-7.116845e+001
2.966261e+003	-6.972095e+001
2.968190e+003	-1.278794e+002
2.970118e+003	-1.356115e+002
2.972047e+003	-9.408521e+001
2.973975e+003	-1.005437e+002
2.975904e+003	-1.048102e+002
2.977832e+003	-1.172337e+002
2.979760e+003	-1.010825e+002
2.981689e+003	-9.399019e+001
2.983617e+003	-1.318425e+002
2.985546e+003	-2.141192e+002
2.987474e+003	-1.478433e+002
2.989403e+003	-1.006228e+002
2.991331e+003	-9.123260e+001
2.993260e+003	-1.130654e+002
2.995188e+003	-1.246777e+002
2.997117e+003	-1.272377e+002
2.999045e+003	-1.674163e+002
3.000974e+003	-8.093892e+001
3.002902e+003	-1.590657e+002
3.004831e+003	-1.721741e+002
3.006759e+003	-9.735497e+001
3.008688e+003	-1.484864e+002
3.010616e+003	-1.410237e+002
3.012544e+003	-1.305781e+002
3.014473e+003	-1.197220e+002
3.016401e+003	-1.110975e+002
3.018330e+003	-1.427245e+002
3.020258e+003	-1.504686e+002
3.022187e+003	-1.694837e+002
3.024115e+003	-1.320551e+002
3.026044e+003	-1.440056e+002
3.027972e+003	-1.074393e+002
3.029901e+003	-7.568633e+001
3.031829e+003	-8.778692e+001
3.033758e+003	-9.882224e+001
3.035686e+003	-1.078165e+002
3.037615e+003	-1.317828e+002
3.039543e+003	-1.215273e+002
3.041471e+003	-7.467295e+001
3.043400e+003	-8.591574e+001
3.045328e+003	-1.404308e+002
3.047257e+003	-1.195115e+002
3.049185e+003	-1.050189e+002
3.051114e+003	-1.368984e+002
3.053042e+003	-1.001219e+002
3.054971e+003	-1.435452e+002
3.056899e+003	-2.040549e+002
3.058828e+003	-1.712912e+002
3.060756e+003	-1.619599e+002
3.062685e+003	-1.583453e+002
3.064613e+003	-1.699352e+002
3.066542e+003	-1.766631e+002
3.068470e+003	-1.575194e+002
3.070398e+003	-1.867165e+002
3.072327e+003	-2.318884e+002
3.074255e+003	-2.525011e+002
3.076184e+003	-2.009685e+002
3.078112e+003	-1.896560e+002
3.080041e+003	-1.458928e+002
3.081969e+003	-1.202052e+002
3.083898e+003	-1.367641e+002
3.085826e+003	-1.743511e+002
3.087755e+003	-1.437978e+002
3.089683e+003	-1.815199e+002
3.091612e+003	-9.650259e+001
3.093540e+003	-1.022352e+002
3.095469e+003	-9.061417e+001
3.097397e+003	-8.270432e+001
3.099325e+003	-1.090517e+002
3.101254e+003	-8.938383e+001
3.103182e+003	-4.517489e+001
3.105111e+003	-1.252608e+001
3.107039e+003	2.071951e+001
3.108968e+003	1.405946e+001
3.110896e+003	-1.167878e+001
3.112825e+003	-1.555813e+001
3.114753e+003	-5.715122e+000
3.116682e+003	8.217535e+001
3.118610e+003	5.333851e+001
3.120539e+003	5.083361e+001
3.122467e+003	3.802943e+001
3.124396e+003	8.331155e+001
3.126324e+003	1.133205e+002
3.128252e+003	1.494879e+002
3.130181e+003	1.540394e+002
3.132109e+003	1.017392e+002
3.134038e+003	2.086491e+002
3.135966e+003	1.148259e+002
3.137895e+003	1.782907e+002
3.139823e+003	1.821779e+002
3.141752e+003	1.746120e+002
3.143680e+003	2.329312e+002
3.145609e+003	2.530604e+002
3.147537e+003	2.785967e+002
3.149466e+003	2.640910e+002
3.151394e+003	3.117318e+002
3.153323e+003	3.569069e+002
3.155251e+003	3.410074e+002
3.157179e+003	3.505009e+002
3.159108e+003	3.211698e+002
3.161036e+003	4.005369e+002
3.162965e+003	4.174078e+002
3.164893e+003	4.282385e+002
3.166822e+003	4.257224e+002
3.168750e+003	4.261134e+002
3.170679e+003	4.312749e+002
3.172607e+003	4.425804e+002
3.174536e+003	4.488393e+002
3.176464e+003	4.884405e+002
3.178393e+003	5.232465e+002
3.180321e+003	5.645471e+002
3.182250e+003	6.148329e+002
3.184178e+003	6.501060e+002
3.186106e+003	6.793358e+002
3.188035e+003	7.086722e+002
3.189963e+003	7.567380e+002
3.191892e+003	7.965252e+002
3.193820e+003	7.584780e+002
3.195749e+003	8.354325e+002
3.197677e+003	8.060364e+002
3.199606e+003	9.186447e+002
3.201534e+003	9.851750e+002
3.203463e+003	1.046262e+003
3.205391e+003	9.620529e+002
3.207320e+003	1.035073e+003
3.209248e+003	1.123357e+003
3.211177e+003	1.119861e+003
3.213105e+003	1.148128e+003
3.215033e+003	1.171081e+003
3.216962e+003	1.195604e+003
3.218890e+003	1.283573e+003
3.220819e+003	1.346400e+003
3.222747e+003	1.393342e+003
3.224676e+003	1.405679e+003
3.226604e+003	1.417742e+003
3.228533e+003	1.458861e+003
3.230461e+003	1.532819e+003
3.232390e+003	1.576412e+003
3.234318e+003	1.596722e+003
3.236247e+003	1.642265e+003
3.238175e+003	1.704807e+003
3.240104e+003	1.795499e+003
3.242032e+003	1.799787e+003
3.243960e+003	1.823498e+003
3.245889e+003	1.883699e+003
3.247817e+003	1.940526e+003
3.249746e+003	1.951900e+003
3.251674e+003	1.961266e+003
3.253603e+003	1.965817e+003
3.255531e+003	2.036453e+003
3.257460e+003	2.112824e+003
3.259388e+003	2.215417e+003
3.261317e+003	2.291735e+003
3.263245e+003	2.323594e+003
3.265174e+003	2.416277e+003
3.267102e+003	2.469570e+003
3.269031e+003	2.533265e+003
3.270959e+003	2.576156e+003
3.272887e+003	2.645988e+003
3.274816e+003	2.728033e+003
3.276744e+003	2.777147e+003
3.278673e+003	2.809374e+003
3.280601e+003	2.886175e+003
3.282530e+003	3.026257e+003
3.284458e+003	3.041128e+003
3.286387e+003	3.104385e+003
3.288315e+003	3.218145e+003
3.290244e+003	3.231881e+003
3.292172e+003	3.323544e+003
3.294101e+003	3.382674e+003
3.296029e+003	3.469643e+003
3.297958e+003	3.567679e+003
3.299886e+003	3.597741e+003
3.301814e+003	3.675913e+003
3.303743e+003	3.905043e+003
3.305671e+003	3.877132e+003
3.307600e+003	3.934480e+003
3.309528e+003	4.011204e+003
3.311457e+003	4.085085e+003
3.313385e+003	4.144194e+003
3.315314e+003	4.259317e+003
3.317242e+003	4.335236e+003
3.319171e+003	4.441600e+003
3.321099e+003	4.556940e+003
3.323028e+003	4.625851e+003
3.324956e+003	4.704638e+003
3.326885e+003	4.788140e+003
3.328813e+003	4.884795e+003
3.330741e+003	5.000884e+003
3.332670e+003	5.024884e+003
3.334598e+003	5.122092e+003
3.336527e+003	5.242219e+003
3.338455e+003	5.373706e+003
3.340384e+003	5.480404e+003
3.342312e+003	5.543723e+003
3.344241e+003	5.719383e+003
3.346169e+003	5.836212e+003
3.348098e+003	5.860861e+003
3.350026e+003	5.976306e+003
3.351955e+003	6.059750e+003
3.353883e+003	6.161266e+003
3.355812e+003	6.262513e+003
3.357740e+003	6.392539e+003
3.359668e+003	6.533088e+003
3.361597e+003	6.617353e+003
3.363525e+003	6.723936e+003
3.365454e+003	6.878765e+003
3.367382e+003	7.028669e+003
3.369311e+003	7.126242e+003
3.371239e+003	7.191427e+003
3.373168e+003	7.347433e+003
3.375096e+003	7.409471e+003
3.377025e+003	7.527681e+003
3.378953e+003	7.712479e+003
3.380882e+003	7.856808e+003
3.382810e+003	7.966913e+003
3.384739e+003	8.103129e+003
3.386667e+003	8.190747e+003
3.388595e+003	8.333992e+003
3.390524e+003	8.492489e+003
3.392452e+003	8.613638e+003
3.394381e+003	8.747614e+003
3.396309e+003	8.880275e+003
3.398238e+003	9.052078e+003
3.400166e+003	9.212574e+003
