# Supplementary material for: Machine learning classification of mango maturity based on carotene content from Raman spectra
Source: PeerJ. 2025 Nov 18;13:e20288. doi: 10.7717/peerj.20288 (PMC12637035; doi:10.7717/peerj.20288)
Supplement: Supplemental Information 1 — Raman spectra from 29 mango samples, with measurements taken from the top, middle, and bottom parts of each mango. These data were used for Raman spectral processing, statistical analysis, and classification analysis. [file peerj-13-20288-s001.zip › Raw Data_Mango/M14/M14-B.CSV]

4.849098e+001	0.000000e+000
5.041945e+001	6.758900e+002
5.234792e+001	5.755578e+002
5.427638e+001	4.954136e+002
5.620485e+001	4.641542e+002
5.813332e+001	4.667557e+002
6.006178e+001	4.663666e+002
6.199025e+001	4.470987e+002
6.391872e+001	4.501823e+002
6.584718e+001	4.452448e+002
6.777565e+001	4.249072e+002
6.970412e+001	4.170393e+002
7.163258e+001	4.253087e+002
7.356105e+001	4.184254e+002
7.548952e+001	4.139650e+002
7.741798e+001	4.230818e+002
7.934645e+001	4.070866e+002
8.127492e+001	3.935097e+002
8.320338e+001	3.796739e+002
8.513185e+001	3.598147e+002
8.706032e+001	3.327383e+002
8.898878e+001	3.313115e+002
9.091725e+001	3.304401e+002
9.284572e+001	3.195032e+002
9.477419e+001	3.015592e+002
9.670265e+001	2.911765e+002
9.863112e+001	2.732466e+002
1.005596e+002	2.612121e+002
1.024881e+002	2.645753e+002
1.044165e+002	2.754423e+002
1.063450e+002	2.554305e+002
1.082735e+002	2.346270e+002
1.102019e+002	2.204377e+002
1.121304e+002	2.249331e+002
1.140589e+002	2.462641e+002
1.159873e+002	2.290406e+002
1.179158e+002	2.151428e+002
1.198443e+002	2.020081e+002
1.217727e+002	1.953378e+002
1.237012e+002	2.021931e+002
1.256297e+002	1.935259e+002
1.275581e+002	1.829657e+002
1.294866e+002	1.748751e+002
1.314151e+002	1.710040e+002
1.333435e+002	1.708913e+002
1.352720e+002	1.746529e+002
1.372005e+002	1.705548e+002
1.391289e+002	1.550358e+002
1.410574e+002	1.402639e+002
1.429859e+002	1.598515e+002
1.449143e+002	1.841677e+002
1.468428e+002	1.857944e+002
1.487713e+002	1.776913e+002
1.506997e+002	1.747603e+002
1.526282e+002	1.595459e+002
1.545567e+002	1.277963e+002
1.564851e+002	1.215186e+002
1.584136e+002	1.359307e+002
1.603421e+002	1.496572e+002
1.622705e+002	1.731395e+002
1.641990e+002	1.820082e+002
1.661275e+002	1.837470e+002
1.680559e+002	1.816534e+002
1.699844e+002	1.760396e+002
1.719129e+002	1.724771e+002
1.738413e+002	1.717273e+002
1.757698e+002	1.785010e+002
1.776983e+002	1.882344e+002
1.796267e+002	1.886894e+002
1.815552e+002	1.712464e+002
1.834837e+002	1.715672e+002
1.854121e+002	1.641033e+002
1.873406e+002	1.466624e+002
1.892691e+002	1.485667e+002
1.911975e+002	1.535549e+002
1.931260e+002	1.530778e+002
1.950545e+002	1.525092e+002
1.969829e+002	1.529625e+002
1.989114e+002	1.477769e+002
2.008399e+002	1.625958e+002
2.027683e+002	1.720282e+002
2.046968e+002	1.711124e+002
2.066253e+002	1.655175e+002
2.085537e+002	1.693755e+002
2.104822e+002	1.812005e+002
2.124107e+002	1.795353e+002
2.143391e+002	1.797993e+002
2.162676e+002	1.899119e+002
2.181961e+002	1.883556e+002
2.201245e+002	1.761871e+002
2.220530e+002	1.619949e+002
2.239815e+002	1.657131e+002
2.259099e+002	1.871765e+002
2.278384e+002	1.850453e+002
2.297669e+002	1.717679e+002
2.316953e+002	1.544517e+002
2.336238e+002	1.501993e+002
2.355523e+002	1.655478e+002
2.374807e+002	1.817313e+002
2.394092e+002	1.848741e+002
2.413377e+002	1.868844e+002
2.432661e+002	1.884801e+002
2.451946e+002	1.898797e+002
2.471231e+002	1.965835e+002
2.490515e+002	2.003131e+002
2.509800e+002	1.935776e+002
2.529085e+002	1.950261e+002
2.548369e+002	2.041180e+002
2.567654e+002	1.746800e+002
2.586938e+002	2.050407e+002
2.606223e+002	2.108611e+002
2.625508e+002	1.983351e+002
2.644792e+002	1.890263e+002
2.664077e+002	1.862636e+002
2.683362e+002	1.841950e+002
2.702646e+002	1.918693e+002
2.721931e+002	1.920769e+002
2.741216e+002	1.793910e+002
2.760500e+002	1.741259e+002
2.779785e+002	1.629365e+002
2.799070e+002	1.487421e+002
2.818354e+002	1.520490e+002
2.837639e+002	1.768156e+002
2.856924e+002	2.018816e+002
2.876208e+002	2.255887e+002
2.895493e+002	2.183282e+002
2.914778e+002	2.054085e+002
2.934063e+002	2.056067e+002
2.953347e+002	2.185030e+002
2.972632e+002	2.376184e+002
2.991917e+002	2.606226e+002
3.011201e+002	2.711661e+002
3.030486e+002	2.652536e+002
3.049771e+002	2.558532e+002
3.069055e+002	2.841656e+002
3.088340e+002	2.760479e+002
3.107625e+002	2.607658e+002
3.126909e+002	2.531435e+002
3.146194e+002	2.526465e+002
3.165479e+002	2.615282e+002
3.184763e+002	2.730074e+002
3.204048e+002	2.692060e+002
3.223333e+002	2.647194e+002
3.242617e+002	2.739493e+002
3.261902e+002	2.652469e+002
3.281187e+002	2.366742e+002
3.300471e+002	2.492047e+002
3.319756e+002	2.723705e+002
3.339041e+002	2.720256e+002
3.358325e+002	2.725601e+002
3.377610e+002	2.925141e+002
3.396895e+002	3.027411e+002
3.416179e+002	2.924393e+002
3.435464e+002	2.773288e+002
3.454749e+002	2.936987e+002
3.474033e+002	3.069674e+002
3.493318e+002	3.202763e+002
3.512603e+002	3.282064e+002
3.531887e+002	3.259415e+002
3.551172e+002	3.138975e+002
3.570457e+002	3.109837e+002
3.589741e+002	3.122821e+002
3.609026e+002	3.136321e+002
3.628311e+002	3.053445e+002
3.647595e+002	2.854926e+002
3.666880e+002	2.821352e+002
3.686165e+002	2.550963e+002
3.705449e+002	2.937086e+002
3.724734e+002	3.259767e+002
3.744019e+002	2.951367e+002
3.763303e+002	2.704274e+002
3.782588e+002	2.861544e+002
3.801873e+002	2.954174e+002
3.821157e+002	2.889992e+002
3.840442e+002	2.798720e+002
3.859727e+002	2.883282e+002
3.879011e+002	2.855933e+002
3.898296e+002	2.810481e+002
3.917581e+002	2.947915e+002
3.936865e+002	3.135944e+002
3.956150e+002	3.161319e+002
3.975435e+002	3.200983e+002
3.994719e+002	3.396033e+002
4.014004e+002	3.504008e+002
4.033289e+002	3.402369e+002
4.052573e+002	3.253956e+002
4.071858e+002	3.497219e+002
4.091143e+002	3.443024e+002
4.110427e+002	3.418182e+002
4.129712e+002	3.437480e+002
4.148997e+002	3.497230e+002
4.168281e+002	3.572560e+002
4.187566e+002	3.456424e+002
4.206851e+002	3.276879e+002
4.226135e+002	3.233457e+002
4.245420e+002	3.335549e+002
4.264705e+002	3.457707e+002
4.283989e+002	3.416566e+002
4.303274e+002	3.321237e+002
4.322559e+002	3.209218e+002
4.341843e+002	3.075067e+002
4.361128e+002	3.018022e+002
4.380413e+002	3.146336e+002
4.399697e+002	2.980401e+002
4.418982e+002	3.208005e+002
4.438267e+002	3.441026e+002
4.457551e+002	3.427689e+002
4.476836e+002	3.223029e+002
4.496121e+002	3.268106e+002
4.515405e+002	3.271641e+002
4.534690e+002	3.328818e+002
4.553975e+002	3.384918e+002
4.573259e+002	3.436891e+002
4.592544e+002	3.543192e+002
4.611829e+002	3.635016e+002
4.631113e+002	3.801166e+002
4.650398e+002	3.889120e+002
4.669683e+002	3.785659e+002
4.688967e+002	3.601651e+002
4.708252e+002	3.766906e+002
4.727537e+002	3.804566e+002
4.746821e+002	3.539557e+002
4.766106e+002	3.388764e+002
4.785391e+002	3.519700e+002
4.804675e+002	3.726478e+002
4.823960e+002	3.653169e+002
4.843245e+002	3.659093e+002
4.862529e+002	3.474962e+002
4.881814e+002	3.210894e+002
4.901099e+002	3.091435e+002
4.920383e+002	3.238476e+002
4.939668e+002	3.484955e+002
4.958953e+002	3.505251e+002
4.978237e+002	3.276143e+002
4.997522e+002	3.045642e+002
5.016807e+002	3.064574e+002
5.036091e+002	3.205320e+002
5.055376e+002	3.130133e+002
5.074661e+002	3.332902e+002
5.093945e+002	3.557503e+002
5.113230e+002	3.682610e+002
5.132515e+002	3.811863e+002
5.151799e+002	3.563079e+002
5.171084e+002	3.825798e+002
5.190369e+002	3.881077e+002
5.209653e+002	3.786874e+002
5.228938e+002	3.718569e+002
5.248223e+002	3.539233e+002
5.267507e+002	3.336151e+002
5.286792e+002	3.161211e+002
5.306077e+002	3.195294e+002
5.325361e+002	3.448936e+002
5.344646e+002	3.731899e+002
5.363931e+002	3.700706e+002
5.383215e+002	3.467041e+002
5.402500e+002	3.424133e+002
5.421785e+002	3.309551e+002
5.441069e+002	3.137599e+002
5.460354e+002	3.177718e+002
5.479639e+002	3.483699e+002
5.498923e+002	3.227092e+002
5.518208e+002	3.357041e+002
5.537493e+002	3.322953e+002
5.556777e+002	3.012856e+002
5.576062e+002	2.983450e+002
5.595347e+002	2.843882e+002
5.614631e+002	3.042737e+002
5.633916e+002	3.121078e+002
5.653201e+002	2.973949e+002
5.672485e+002	2.831778e+002
5.691770e+002	3.044218e+002
5.711055e+002	3.277105e+002
5.730339e+002	3.259945e+002
5.749624e+002	3.273608e+002
5.768909e+002	3.091628e+002
5.788193e+002	2.707544e+002
5.807478e+002	2.722415e+002
5.826763e+002	3.237926e+002
5.846047e+002	3.052961e+002
5.865332e+002	2.978518e+002
5.884617e+002	3.229676e+002
5.903901e+002	3.471322e+002
5.923186e+002	3.252071e+002
5.942471e+002	3.376360e+002
5.961755e+002	3.273193e+002
5.981040e+002	3.235948e+002
6.000325e+002	3.357075e+002
6.019609e+002	3.466624e+002
6.038894e+002	3.282490e+002
6.058179e+002	3.206611e+002
6.077463e+002	3.145161e+002
6.096748e+002	3.158411e+002
6.116033e+002	3.159739e+002
6.135317e+002	3.042476e+002
6.154602e+002	2.847979e+002
6.173887e+002	2.697971e+002
6.193171e+002	2.999807e+002
6.212456e+002	2.924268e+002
6.231741e+002	2.709830e+002
6.251025e+002	2.886726e+002
6.270310e+002	3.195128e+002
6.289595e+002	3.088975e+002
6.308879e+002	2.992151e+002
6.328164e+002	2.959345e+002
6.347449e+002	2.915393e+002
6.366733e+002	2.856790e+002
6.386018e+002	2.946911e+002
6.405303e+002	2.968291e+002
6.424587e+002	2.807309e+002
6.443872e+002	2.910409e+002
6.463157e+002	3.044823e+002
6.482441e+002	2.866376e+002
6.501726e+002	2.526388e+002
6.521011e+002	2.920688e+002
6.540295e+002	3.058681e+002
6.559580e+002	2.955516e+002
6.578865e+002	2.889262e+002
6.598149e+002	2.972139e+002
6.617434e+002	3.027516e+002
6.636719e+002	3.137723e+002
6.656003e+002	3.136166e+002
6.675288e+002	3.116305e+002
6.694573e+002	3.102625e+002
6.713857e+002	3.082445e+002
6.733142e+002	2.997971e+002
6.752427e+002	2.666026e+002
6.771711e+002	2.635009e+002
6.790996e+002	2.471779e+002
6.810281e+002	2.537887e+002
6.829565e+002	2.634333e+002
6.848850e+002	2.346649e+002
6.868135e+002	2.394434e+002
6.887419e+002	2.235711e+002
6.906704e+002	2.276802e+002
6.925989e+002	2.512667e+002
6.945273e+002	2.717997e+002
6.964558e+002	2.721995e+002
6.983843e+002	2.654253e+002
7.003127e+002	2.681967e+002
7.022412e+002	2.700668e+002
7.041697e+002	2.676011e+002
7.060981e+002	2.548896e+002
7.080266e+002	2.321866e+002
7.099551e+002	2.132297e+002
7.118835e+002	2.305956e+002
7.138120e+002	2.054910e+002
7.157405e+002	2.132355e+002
7.176689e+002	2.299974e+002
7.195974e+002	2.268900e+002
7.215259e+002	2.071930e+002
7.234543e+002	1.905205e+002
7.253828e+002	2.542030e+002
7.273113e+002	2.628456e+002
7.292397e+002	2.600356e+002
7.311682e+002	2.541933e+002
7.330967e+002	2.344089e+002
7.350251e+002	2.269573e+002
7.369536e+002	2.318897e+002
7.388821e+002	2.226440e+002
7.408105e+002	2.137677e+002
7.427390e+002	2.216655e+002
7.446675e+002	2.426557e+002
7.465959e+002	2.484912e+002
7.485244e+002	2.044613e+002
7.504529e+002	2.058062e+002
7.523813e+002	2.432522e+002
7.543098e+002	2.392290e+002
7.562383e+002	1.922505e+002
7.581667e+002	1.601013e+002
7.600952e+002	1.788497e+002
7.620237e+002	1.893021e+002
7.639521e+002	2.113559e+002
7.658806e+002	2.069984e+002
7.678091e+002	2.001869e+002
7.697375e+002	2.009482e+002
7.716660e+002	1.875736e+002
7.735945e+002	1.762341e+002
7.755229e+002	1.921409e+002
7.774514e+002	1.816395e+002
7.793799e+002	1.658866e+002
7.813083e+002	1.616658e+002
7.832368e+002	1.582681e+002
7.851653e+002	1.342831e+002
7.870938e+002	1.616524e+002
7.890222e+002	1.663995e+002
7.909507e+002	1.720521e+002
7.928792e+002	1.631283e+002
7.948076e+002	1.479524e+002
7.967361e+002	1.590460e+002
7.986646e+002	2.033173e+002
8.005930e+002	1.880654e+002
8.025215e+002	1.613890e+002
8.044500e+002	1.409650e+002
8.063784e+002	1.397387e+002
8.083069e+002	1.605910e+002
8.102354e+002	1.883778e+002
8.121638e+002	1.845876e+002
8.140923e+002	1.927806e+002
8.160208e+002	1.471378e+002
8.179492e+002	9.942969e+001
8.198777e+002	1.109396e+002
8.218062e+002	1.582385e+002
8.237346e+002	1.490498e+002
8.256631e+002	1.863168e+002
8.275916e+002	1.743515e+002
8.295200e+002	1.759294e+002
8.314485e+002	1.852790e+002
8.333770e+002	1.892741e+002
8.353054e+002	1.823083e+002
8.372339e+002	1.657647e+002
8.391624e+002	1.648412e+002
8.410908e+002	1.787168e+002
8.430193e+002	1.713078e+002
8.449478e+002	1.545790e+002
8.468762e+002	1.592425e+002
8.488047e+002	1.787772e+002
8.507332e+002	1.451039e+002
8.526616e+002	1.017236e+002
8.545901e+002	1.330325e+002
8.565186e+002	1.442102e+002
8.584470e+002	1.410399e+002
8.603755e+002	1.384743e+002
8.623040e+002	1.416758e+002
8.642324e+002	1.704574e+002
8.661609e+002	1.882241e+002
8.680894e+002	1.886211e+002
8.700178e+002	2.052809e+002
8.719463e+002	2.139008e+002
8.738748e+002	1.981568e+002
8.758032e+002	1.771192e+002
8.777317e+002	1.842228e+002
8.796602e+002	1.787492e+002
8.815886e+002	1.344417e+002
8.835171e+002	1.422500e+002
8.854456e+002	1.445999e+002
8.873740e+002	1.411153e+002
8.893025e+002	1.664104e+002
8.912310e+002	1.692612e+002
8.931594e+002	1.480215e+002
8.950879e+002	1.147029e+002
8.970164e+002	1.074860e+002
8.989448e+002	1.198756e+002
9.008733e+002	1.414150e+002
9.028018e+002	1.538142e+002
9.047302e+002	1.306775e+002
9.066587e+002	1.233308e+002
9.085872e+002	1.269999e+002
9.105156e+002	1.068862e+002
9.124441e+002	1.067653e+002
9.143726e+002	1.201160e+002
9.163010e+002	1.165107e+002
9.182295e+002	9.785946e+001
9.201580e+002	8.880225e+001
9.220864e+002	1.050667e+002
9.240149e+002	5.974066e+001
9.259434e+002	7.336196e+001
9.278718e+002	9.991370e+001
9.298003e+002	1.003089e+002
9.317288e+002	1.204368e+002
9.336572e+002	1.103710e+002
9.355857e+002	8.388192e+001
9.375142e+002	1.192385e+002
9.394426e+002	1.603090e+002
9.413711e+002	1.724353e+002
9.432996e+002	1.697086e+002
9.452280e+002	1.655856e+002
9.471565e+002	1.272081e+002
9.490850e+002	1.425512e+002
9.510134e+002	1.693022e+002
9.529419e+002	2.029231e+002
9.548704e+002	2.082728e+002
9.567988e+002	2.000290e+002
9.587273e+002	1.994807e+002
9.606558e+002	1.967910e+002
9.625842e+002	2.173154e+002
9.645127e+002	2.354591e+002
9.664412e+002	2.101502e+002
9.683696e+002	1.736733e+002
9.702981e+002	1.480801e+002
9.722266e+002	1.357525e+002
9.741550e+002	1.295259e+002
9.760835e+002	1.283371e+002
9.780120e+002	1.506979e+002
9.799404e+002	1.768037e+002
9.818689e+002	1.811234e+002
9.837974e+002	1.663377e+002
9.857258e+002	1.684373e+002
9.876543e+002	1.752417e+002
9.895828e+002	1.427053e+002
9.915112e+002	1.845066e+002
9.934397e+002	2.048191e+002
9.953682e+002	2.319634e+002
9.972966e+002	2.937328e+002
9.992251e+002	3.568226e+002
1.001154e+003	4.131215e+002
1.003082e+003	4.684581e+002
1.005010e+003	4.880864e+002
1.006939e+003	4.502571e+002
1.008867e+003	4.529657e+002
1.010796e+003	3.833397e+002
1.012724e+003	3.563979e+002
1.014653e+003	3.123007e+002
1.016581e+003	2.484902e+002
1.018510e+003	2.477205e+002
1.020438e+003	2.531012e+002
1.022367e+003	2.583669e+002
1.024295e+003	2.642635e+002
1.026224e+003	2.367154e+002
1.028152e+003	1.861327e+002
1.030081e+003	1.708093e+002
1.032009e+003	1.973597e+002
1.033938e+003	2.099566e+002
1.035866e+003	2.044029e+002
1.037794e+003	1.993028e+002
1.039723e+003	1.876635e+002
1.041651e+003	1.807737e+002
1.043580e+003	1.904702e+002
1.045508e+003	2.197040e+002
1.047437e+003	2.445359e+002
1.049365e+003	2.256980e+002
1.051294e+003	1.608386e+002
1.053222e+003	1.294001e+002
1.055151e+003	1.872922e+002
1.057079e+003	1.642282e+002
1.059008e+003	1.591998e+002
1.060936e+003	1.855268e+002
1.062865e+003	1.951568e+002
1.064793e+003	1.858041e+002
1.066721e+003	1.795768e+002
1.068650e+003	1.547966e+002
1.070578e+003	1.421274e+002
1.072507e+003	1.672749e+002
1.074435e+003	1.796547e+002
1.076364e+003	2.025180e+002
1.078292e+003	2.202441e+002
1.080221e+003	1.795623e+002
1.082149e+003	1.535439e+002
1.084078e+003	1.606304e+002
1.086006e+003	1.451358e+002
1.087935e+003	1.981381e+002
1.089863e+003	2.160722e+002
1.091792e+003	1.869404e+002
1.093720e+003	1.593801e+002
1.095648e+003	1.585130e+002
1.097577e+003	1.644236e+002
1.099505e+003	1.646021e+002
1.101434e+003	2.076030e+002
1.103362e+003	2.673267e+002
1.105291e+003	2.446591e+002
1.107219e+003	2.024978e+002
1.109148e+003	1.978381e+002
1.111076e+003	2.021526e+002
1.113005e+003	1.840648e+002
1.114933e+003	2.381333e+002
1.116862e+003	2.119957e+002
1.118790e+003	2.488589e+002
1.120719e+003	2.705079e+002
1.122647e+003	2.797705e+002
1.124575e+003	2.910698e+002
1.126504e+003	2.991523e+002
1.128432e+003	3.008145e+002
1.130361e+003	3.231681e+002
1.132289e+003	3.599797e+002
1.134218e+003	3.839523e+002
1.136146e+003	3.806638e+002
1.138075e+003	3.630136e+002
1.140003e+003	3.725050e+002
1.141932e+003	4.190649e+002
1.143860e+003	4.948422e+002
1.145789e+003	5.847102e+002
1.147717e+003	6.147007e+002
1.149646e+003	8.270583e+002
1.151574e+003	1.053938e+003
1.153502e+003	1.293216e+003
1.155431e+003	1.447907e+003
1.157359e+003	1.428609e+003
1.159288e+003	1.249756e+003
1.161216e+003	9.990843e+002
1.163145e+003	7.445559e+002
1.165073e+003	5.631854e+002
1.167002e+003	5.015818e+002
1.168930e+003	4.689871e+002
1.170859e+003	4.124675e+002
1.172787e+003	4.084534e+002
1.174716e+003	4.194390e+002
1.176644e+003	3.990107e+002
1.178573e+003	3.738979e+002
1.180501e+003	3.590853e+002
1.182429e+003	4.158055e+002
1.184358e+003	4.660334e+002
1.186286e+003	4.529406e+002
1.188215e+003	4.423944e+002
1.190143e+003	4.396521e+002
1.192072e+003	4.293909e+002
1.194000e+003	4.015406e+002
1.195929e+003	3.667010e+002
1.197857e+003	3.559319e+002
1.199786e+003	3.471242e+002
1.201714e+003	3.541609e+002
1.203643e+003	3.424060e+002
1.205571e+003	3.472600e+002
1.207500e+003	3.762648e+002
1.209428e+003	3.913893e+002
1.211356e+003	3.767311e+002
1.213285e+003	3.495510e+002
1.215213e+003	3.057218e+002
1.217142e+003	2.556994e+002
1.219070e+003	2.257931e+002
1.220999e+003	2.349921e+002
1.222927e+003	2.390857e+002
1.224856e+003	2.398999e+002
1.226784e+003	2.477733e+002
1.228713e+003	2.338912e+002
1.230641e+003	1.889312e+002
1.232570e+003	1.776351e+002
1.234498e+003	2.073036e+002
1.236427e+003	2.202357e+002
1.238355e+003	2.270948e+002
1.240283e+003	2.039077e+002
1.242212e+003	2.475439e+002
1.244140e+003	2.494199e+002
1.246069e+003	2.071523e+002
1.247997e+003	2.034281e+002
1.249926e+003	2.251829e+002
1.251854e+003	2.354288e+002
1.253783e+003	2.524265e+002
1.255711e+003	1.981853e+002
1.257640e+003	1.813838e+002
1.259568e+003	2.358823e+002
1.261497e+003	2.677559e+002
1.263425e+003	2.826725e+002
1.265354e+003	2.923707e+002
1.267282e+003	2.971917e+002
1.269210e+003	3.382535e+002
1.271139e+003	3.270952e+002
1.273067e+003	2.997209e+002
1.274996e+003	2.691971e+002
1.276924e+003	2.387622e+002
1.278853e+003	2.329097e+002
1.280781e+003	2.410423e+002
1.282710e+003	2.476158e+002
1.284638e+003	2.473992e+002
1.286567e+003	2.572346e+002
1.288495e+003	3.068618e+002
1.290424e+003	3.552643e+002
1.292352e+003	3.421990e+002
1.294281e+003	3.554373e+002
1.296209e+003	3.624474e+002
1.298137e+003	3.161163e+002
1.300066e+003	2.670298e+002
1.301994e+003	2.660299e+002
1.303923e+003	2.924787e+002
1.305851e+003	3.123484e+002
1.307780e+003	3.369193e+002
1.309708e+003	2.772798e+002
1.311637e+003	2.567572e+002
1.313565e+003	2.789124e+002
1.315494e+003	2.671269e+002
1.317422e+003	2.502196e+002
1.319351e+003	2.582211e+002
1.321279e+003	2.500693e+002
1.323208e+003	2.093410e+002
1.325136e+003	1.775152e+002
1.327064e+003	1.726190e+002
1.328993e+003	2.054752e+002
1.330921e+003	2.320184e+002
1.332850e+003	2.514248e+002
1.334778e+003	2.318245e+002
1.336707e+003	2.381660e+002
1.338635e+003	2.598456e+002
1.340564e+003	2.721125e+002
1.342492e+003	2.633467e+002
1.344421e+003	2.529006e+002
1.346349e+003	2.700370e+002
1.348278e+003	2.812100e+002
1.350206e+003	2.829343e+002
1.352135e+003	3.301454e+002
1.354063e+003	3.402233e+002
1.355991e+003	2.841684e+002
1.357920e+003	2.796593e+002
1.359848e+003	2.811236e+002
1.361777e+003	2.646247e+002
1.363705e+003	2.586295e+002
1.365634e+003	2.591982e+002
1.367562e+003	2.533095e+002
1.369491e+003	2.781074e+002
1.371419e+003	3.119728e+002
1.373348e+003	3.408284e+002
1.375276e+003	3.146359e+002
1.377205e+003	2.813967e+002
1.379133e+003	2.689452e+002
1.381062e+003	2.742256e+002
1.382990e+003	3.057307e+002
1.384918e+003	3.357686e+002
1.386847e+003	3.295091e+002
1.388775e+003	3.354716e+002
1.390704e+003	3.113353e+002
1.392632e+003	3.020906e+002
1.394561e+003	3.005615e+002
1.396489e+003	2.862062e+002
1.398418e+003	2.694901e+002
1.400346e+003	3.354004e+002
1.402275e+003	3.597565e+002
1.404203e+003	3.205778e+002
1.406132e+003	3.028057e+002
1.408060e+003	3.108020e+002
1.409989e+003	3.081297e+002
1.411917e+003	2.975290e+002
1.413845e+003	3.019928e+002
1.415774e+003	3.020762e+002
1.417702e+003	2.521319e+002
1.419631e+003	2.631486e+002
1.421559e+003	2.668326e+002
1.423488e+003	2.417736e+002
1.425416e+003	2.709180e+002
1.427345e+003	3.273782e+002
1.429273e+003	3.204119e+002
1.431202e+003	3.046306e+002
1.433130e+003	3.259257e+002
1.435059e+003	3.077426e+002
1.436987e+003	3.236244e+002
1.438916e+003	3.529348e+002
1.440844e+003	3.699541e+002
1.442772e+003	3.964311e+002
1.444701e+003	3.872383e+002
1.446629e+003	3.608866e+002
1.448558e+003	3.516584e+002
1.450486e+003	3.685856e+002
1.452415e+003	3.812628e+002
1.454343e+003	3.619153e+002
1.456272e+003	4.027863e+002
1.458200e+003	3.837620e+002
1.460129e+003	4.279934e+002
1.462057e+003	3.799505e+002
1.463986e+003	3.812360e+002
1.465914e+003	3.680483e+002
1.467843e+003	3.597211e+002
1.469771e+003	3.829278e+002
1.471699e+003	4.023013e+002
1.473628e+003	3.973246e+002
1.475556e+003	3.880729e+002
1.477485e+003	3.669576e+002
1.479413e+003	3.473495e+002
1.481342e+003	3.894680e+002
1.483270e+003	3.757526e+002
1.485199e+003	4.186595e+002
1.487127e+003	4.528305e+002
1.489056e+003	4.483396e+002
1.490984e+003	4.646287e+002
1.492913e+003	4.863875e+002
1.494841e+003	4.880378e+002
1.496770e+003	4.784871e+002
1.498698e+003	4.812778e+002
1.500626e+003	5.147831e+002
1.502555e+003	5.757587e+002
1.504483e+003	6.315359e+002
1.506412e+003	6.878829e+002
1.508340e+003	8.238532e+002
1.510269e+003	9.843699e+002
1.512197e+003	1.115369e+003
1.514126e+003	1.303601e+003
1.516054e+003	1.526187e+003
1.517983e+003	1.695472e+003
1.519911e+003	1.738504e+003
1.521840e+003	1.667599e+003
1.523768e+003	1.531152e+003
1.525697e+003	1.343473e+003
1.527625e+003	1.149878e+003
1.529553e+003	9.646620e+002
1.531482e+003	7.823660e+002
1.533410e+003	6.403992e+002
1.535339e+003	5.955372e+002
1.537267e+003	5.190612e+002
1.539196e+003	4.908465e+002
1.541124e+003	4.570759e+002
1.543053e+003	4.253947e+002
1.544981e+003	3.837759e+002
1.546910e+003	3.449933e+002
1.548838e+003	3.377285e+002
1.550767e+003	3.349201e+002
1.552695e+003	3.410771e+002
1.554624e+003	3.616938e+002
1.556552e+003	3.960513e+002
1.558480e+003	4.020312e+002
1.560409e+003	3.900430e+002
1.562337e+003	4.054645e+002
1.564266e+003	4.221874e+002
1.566194e+003	4.040408e+002
1.568123e+003	3.912151e+002
1.570051e+003	3.820924e+002
1.571980e+003	3.721385e+002
1.573908e+003	3.770178e+002
1.575837e+003	4.044857e+002
1.577765e+003	4.243059e+002
1.579694e+003	3.870313e+002
1.581622e+003	3.842133e+002
1.583551e+003	3.901062e+002
1.585479e+003	3.582659e+002
1.587407e+003	3.372458e+002
1.589336e+003	3.397891e+002
1.591264e+003	3.455984e+002
1.593193e+003	3.686930e+002
1.595121e+003	4.161700e+002
1.597050e+003	4.022661e+002
1.598978e+003	4.021521e+002
1.600907e+003	4.486963e+002
1.602835e+003	4.752269e+002
1.604764e+003	4.953407e+002
1.606692e+003	4.925989e+002
1.608621e+003	4.444399e+002
1.610549e+003	4.203447e+002
1.612478e+003	3.837052e+002
1.614406e+003	3.420485e+002
1.616334e+003	3.746716e+002
1.618263e+003	3.992076e+002
1.620191e+003	3.794563e+002
1.622120e+003	4.155993e+002
1.624048e+003	4.219855e+002
1.625977e+003	3.668224e+002
1.627905e+003	3.700205e+002
1.629834e+003	4.189035e+002
1.631762e+003	4.267018e+002
1.633691e+003	4.267594e+002
1.635619e+003	4.072844e+002
1.637548e+003	3.554089e+002
1.639476e+003	3.186980e+002
1.641405e+003	3.442701e+002
1.643333e+003	3.310938e+002
1.645261e+003	3.297862e+002
1.647190e+003	3.261599e+002
1.649118e+003	3.028869e+002
1.651047e+003	3.082697e+002
1.652975e+003	2.783093e+002
1.654904e+003	2.860460e+002
1.656832e+003	2.953724e+002
1.658761e+003	2.856807e+002
1.660689e+003	2.854300e+002
1.662618e+003	2.977292e+002
1.664546e+003	3.153437e+002
1.666475e+003	3.041764e+002
1.668403e+003	2.967475e+002
1.670332e+003	2.711299e+002
1.672260e+003	2.543026e+002
1.674188e+003	2.683524e+002
1.676117e+003	2.655118e+002
1.678045e+003	2.596753e+002
1.679974e+003	2.497614e+002
1.681902e+003	2.582950e+002
1.683831e+003	2.645298e+002
1.685759e+003	2.958529e+002
1.687688e+003	2.864474e+002
1.689616e+003	2.996249e+002
1.691545e+003	3.170305e+002
1.693473e+003	2.742390e+002
1.695402e+003	2.447642e+002
1.697330e+003	2.533182e+002
1.699259e+003	2.458909e+002
1.701187e+003	2.010804e+002
1.703115e+003	1.998370e+002
1.705044e+003	1.792464e+002
1.706972e+003	1.101787e+002
1.708901e+003	1.347134e+002
1.710829e+003	1.541686e+002
1.712758e+003	1.857723e+002
1.714686e+003	2.068014e+002
1.716615e+003	2.655755e+002
1.718543e+003	2.403004e+002
1.720472e+003	2.493676e+002
1.722400e+003	2.212975e+002
1.724329e+003	1.908040e+002
1.726257e+003	2.268128e+002
1.728186e+003	2.494947e+002
1.730114e+003	2.285830e+002
1.732042e+003	2.013734e+002
1.733971e+003	2.159049e+002
1.735899e+003	2.736785e+002
1.737828e+003	2.792346e+002
1.739756e+003	2.496719e+002
1.741685e+003	2.624137e+002
1.743613e+003	2.709586e+002
1.745542e+003	2.749743e+002
1.747470e+003	2.435629e+002
1.749399e+003	2.611378e+002
1.751327e+003	2.951083e+002
1.753256e+003	3.240781e+002
1.755184e+003	3.041251e+002
1.757113e+003	2.748326e+002
1.759041e+003	2.550461e+002
1.760969e+003	2.275219e+002
1.762898e+003	2.077083e+002
1.764826e+003	2.367242e+002
1.766755e+003	2.809612e+002
1.768683e+003	2.645521e+002
1.770612e+003	2.251763e+002
1.772540e+003	1.968366e+002
1.774469e+003	1.915809e+002
1.776397e+003	2.001750e+002
1.778326e+003	1.991431e+002
1.780254e+003	1.938102e+002
1.782183e+003	1.580597e+002
1.784111e+003	1.636118e+002
1.786040e+003	1.811885e+002
1.787968e+003	1.777770e+002
1.789896e+003	1.579195e+002
1.791825e+003	1.510791e+002
1.793753e+003	1.456159e+002
1.795682e+003	1.800561e+002
1.797610e+003	1.905831e+002
1.799539e+003	1.697305e+002
1.801467e+003	1.731628e+002
1.803396e+003	1.786567e+002
1.805324e+003	1.707552e+002
1.807253e+003	1.972810e+002
1.809181e+003	2.131786e+002
1.811110e+003	1.544790e+002
1.813038e+003	1.376088e+002
1.814967e+003	1.654612e+002
1.816895e+003	2.066509e+002
1.818823e+003	2.315901e+002
1.820752e+003	2.012620e+002
1.822680e+003	1.677180e+002
1.824609e+003	1.644556e+002
1.826537e+003	1.346795e+002
1.828466e+003	1.802723e+002
1.830394e+003	2.240379e+002
1.832323e+003	2.426532e+002
1.834251e+003	1.655558e+002
1.836180e+003	1.826943e+002
1.838108e+003	1.934964e+002
1.840037e+003	1.940809e+002
1.841965e+003	2.121181e+002
1.843894e+003	1.944612e+002
1.845822e+003	1.640931e+002
1.847750e+003	1.933978e+002
1.849679e+003	2.294948e+002
1.851607e+003	2.208957e+002
1.853536e+003	2.241125e+002
1.855464e+003	2.125090e+002
1.857393e+003	2.019312e+002
1.859321e+003	2.553103e+002
1.861250e+003	2.469314e+002
1.863178e+003	1.712986e+002
1.865107e+003	1.714924e+002
1.867035e+003	1.604140e+002
1.868964e+003	1.672106e+002
1.870892e+003	1.745253e+002
1.872821e+003	1.625968e+002
1.874749e+003	1.818495e+002
1.876677e+003	2.192877e+002
1.878606e+003	1.918796e+002
1.880534e+003	1.546145e+002
1.882463e+003	1.637269e+002
1.884391e+003	1.357047e+002
1.886320e+003	1.327545e+002
1.888248e+003	1.565319e+002
1.890177e+003	1.593291e+002
1.892105e+003	1.441404e+002
1.894034e+003	1.637871e+002
1.895962e+003	1.912080e+002
1.897891e+003	1.582895e+002
1.899819e+003	9.469827e+001
1.901748e+003	8.960300e+001
1.903676e+003	1.400151e+002
1.905604e+003	1.655869e+002
1.907533e+003	1.692693e+002
1.909461e+003	1.594974e+002
1.911390e+003	1.499410e+002
1.913318e+003	1.841700e+002
1.915247e+003	1.482417e+002
1.917175e+003	1.817470e+002
1.919104e+003	1.902735e+002
1.921032e+003	1.834095e+002
1.922961e+003	1.883796e+002
1.924889e+003	1.686111e+002
1.926818e+003	1.572584e+002
1.928746e+003	1.703018e+002
1.930675e+003	1.608901e+002
1.932603e+003	1.691952e+002
1.934531e+003	9.724626e+001
1.936460e+003	1.137588e+002
1.938388e+003	1.614362e+002
1.940317e+003	1.499787e+002
1.942245e+003	1.637081e+002
1.944174e+003	1.657350e+002
1.946102e+003	2.128776e+002
1.948031e+003	2.416001e+002
1.949959e+003	2.210293e+002
1.951888e+003	2.023429e+002
1.953816e+003	1.912723e+002
1.955745e+003	1.639129e+002
1.957673e+003	1.610358e+002
1.959602e+003	1.928942e+002
1.961530e+003	2.064830e+002
1.963458e+003	1.545378e+002
1.965387e+003	1.132048e+002
1.967315e+003	1.512419e+002
1.969244e+003	1.021442e+002
1.971172e+003	6.997838e+001
1.973101e+003	5.292776e+001
1.975029e+003	1.609617e+001
1.976958e+003	7.109433e+001
1.978886e+003	1.193303e+002
1.980815e+003	1.254376e+002
1.982743e+003	1.329461e+002
1.984672e+003	1.372907e+002
1.986600e+003	1.171112e+002
1.988529e+003	6.196875e+001
1.990457e+003	9.494809e+001
1.992385e+003	6.858163e+001
1.994314e+003	6.380470e+001
1.996242e+003	1.202405e+002
1.998171e+003	2.019552e+002
2.000099e+003	1.855047e+002
2.002028e+003	1.514045e+002
2.003956e+003	1.583808e+002
2.005885e+003	1.492597e+002
2.007813e+003	1.155298e+002
2.009742e+003	1.365291e+002
2.011670e+003	1.693216e+002
2.013599e+003	1.380636e+002
2.015527e+003	1.202985e+002
2.017456e+003	1.333259e+002
2.019384e+003	1.482388e+002
2.021313e+003	1.145726e+002
2.023241e+003	1.364371e+002
2.025169e+003	1.418947e+002
2.027098e+003	1.160750e+002
2.029026e+003	1.291999e+002
2.030955e+003	1.157630e+002
2.032883e+003	1.133056e+002
2.034812e+003	1.506356e+002
2.036740e+003	1.736129e+002
2.038669e+003	1.963894e+002
2.040597e+003	1.675087e+002
2.042526e+003	1.300201e+002
2.044454e+003	1.361934e+002
2.046383e+003	1.240044e+002
2.048311e+003	1.594259e+002
2.050240e+003	1.832388e+002
2.052168e+003	1.558555e+002
2.054096e+003	1.446249e+002
2.056025e+003	1.032513e+002
2.057953e+003	1.199886e+002
2.059882e+003	1.454146e+002
2.061810e+003	1.479109e+002
2.063739e+003	1.480676e+002
2.065667e+003	1.479766e+002
2.067596e+003	1.340506e+002
2.069524e+003	1.165539e+002
2.071453e+003	1.332709e+002
2.073381e+003	1.106983e+002
2.075310e+003	9.587424e+001
2.077238e+003	7.693510e+001
2.079167e+003	1.617313e+002
2.081095e+003	1.637140e+002
2.083023e+003	1.375983e+002
2.084952e+003	1.472340e+002
2.086880e+003	1.362910e+002
2.088809e+003	1.164787e+002
2.090737e+003	1.523461e+002
2.092666e+003	1.797760e+002
2.094594e+003	1.492155e+002
2.096523e+003	1.169348e+002
2.098451e+003	8.194273e+001
2.100380e+003	1.206168e+002
2.102308e+003	1.144116e+002
2.104237e+003	1.147128e+002
2.106165e+003	1.080371e+002
2.108094e+003	6.277146e+001
2.110022e+003	1.054559e+002
2.111950e+003	1.656045e+002
2.113879e+003	1.759165e+002
2.115807e+003	1.908685e+002
2.117736e+003	2.205932e+002
2.119664e+003	1.672545e+002
2.121593e+003	1.191661e+002
2.123521e+003	1.300880e+002
2.125450e+003	1.012061e+002
2.127378e+003	1.479979e+002
2.129307e+003	1.385194e+002
2.131235e+003	1.391882e+002
2.133164e+003	1.224385e+002
2.135092e+003	1.313577e+002
2.137021e+003	1.454819e+002
2.138949e+003	1.688409e+002
2.140877e+003	2.050902e+002
2.142806e+003	1.846554e+002
2.144734e+003	1.810121e+002
2.146663e+003	2.213775e+002
2.148591e+003	1.640692e+002
2.150520e+003	1.957209e+002
2.152448e+003	2.198902e+002
2.154377e+003	2.597738e+002
2.156305e+003	1.875619e+002
2.158234e+003	1.995585e+002
2.160162e+003	2.258282e+002
2.162091e+003	2.198621e+002
2.164019e+003	2.643471e+002
2.165948e+003	2.654539e+002
2.167876e+003	1.983654e+002
2.169804e+003	1.718106e+002
2.171733e+003	1.852015e+002
2.173661e+003	2.108201e+002
2.175590e+003	1.989400e+002
2.177518e+003	2.045810e+002
2.179447e+003	1.799451e+002
2.181375e+003	2.016463e+002
2.183304e+003	2.169180e+002
2.185232e+003	2.284689e+002
2.187161e+003	2.263489e+002
2.189089e+003	1.939834e+002
2.191018e+003	1.965866e+002
2.192946e+003	2.295588e+002
2.194875e+003	2.341935e+002
2.196803e+003	2.041036e+002
2.198731e+003	1.627465e+002
2.200660e+003	1.207284e+002
2.202588e+003	1.132995e+002
2.204517e+003	1.398319e+002
2.206445e+003	1.844559e+002
2.208374e+003	1.536737e+002
2.210302e+003	1.603660e+002
2.212231e+003	1.557790e+002
2.214159e+003	1.547559e+002
2.216088e+003	1.809374e+002
2.218016e+003	1.936527e+002
2.219945e+003	1.750263e+002
2.221873e+003	1.613026e+002
2.223802e+003	1.703945e+002
2.225730e+003	2.217376e+002
2.227658e+003	2.057246e+002
2.229587e+003	2.292388e+002
2.231515e+003	1.964687e+002
2.233444e+003	1.695722e+002
2.235372e+003	1.741584e+002
2.237301e+003	1.190702e+002
2.239229e+003	1.454148e+002
2.241158e+003	2.295812e+002
2.243086e+003	2.594669e+002
2.245015e+003	2.252577e+002
2.246943e+003	2.485803e+002
2.248872e+003	2.826235e+002
2.250800e+003	2.347054e+002
2.252729e+003	2.133203e+002
2.254657e+003	2.085430e+002
2.256585e+003	2.278277e+002
2.258514e+003	2.748457e+002
2.260442e+003	2.518075e+002
2.262371e+003	2.300538e+002
2.264299e+003	2.393572e+002
2.266228e+003	2.363759e+002
2.268156e+003	1.959932e+002
2.270085e+003	2.157774e+002
2.272013e+003	2.552718e+002
2.273942e+003	2.621959e+002
2.275870e+003	2.861438e+002
2.277799e+003	3.051821e+002
2.279727e+003	2.734526e+002
2.281656e+003	2.414580e+002
2.283584e+003	2.182035e+002
2.285512e+003	2.448851e+002
2.287441e+003	2.265513e+002
2.289369e+003	2.764662e+002
2.291298e+003	3.055933e+002
2.293226e+003	3.147294e+002
2.295155e+003	2.693384e+002
2.297083e+003	2.657534e+002
2.299012e+003	3.101310e+002
2.300940e+003	3.043376e+002
2.302869e+003	2.696461e+002
2.304797e+003	2.935597e+002
2.306726e+003	2.822383e+002
2.308654e+003	2.740255e+002
2.310583e+003	3.357385e+002
2.312511e+003	3.712007e+002
2.314439e+003	3.046990e+002
2.316368e+003	3.689597e+002
2.318296e+003	3.590387e+002
2.320225e+003	2.868533e+002
2.322153e+003	2.651158e+002
2.324082e+003	3.056706e+002
2.326010e+003	2.514758e+002
2.327939e+003	1.743802e+002
2.329867e+003	2.227543e+002
2.331796e+003	2.109783e+002
2.333724e+003	2.211077e+002
2.335653e+003	2.570572e+002
2.337581e+003	2.613303e+002
2.339510e+003	3.071437e+002
2.341438e+003	3.025132e+002
2.343366e+003	2.670569e+002
2.345295e+003	2.777687e+002
2.347223e+003	2.572584e+002
2.349152e+003	2.377710e+002
2.351080e+003	2.879333e+002
2.353009e+003	3.284114e+002
2.354937e+003	2.768307e+002
2.356866e+003	2.820280e+002
2.358794e+003	3.063666e+002
2.360723e+003	3.226903e+002
2.362651e+003	2.763388e+002
2.364580e+003	2.954388e+002
2.366508e+003	3.073654e+002
2.368437e+003	3.100078e+002
2.370365e+003	3.400033e+002
2.372293e+003	3.797509e+002
2.374222e+003	3.826880e+002
2.376150e+003	3.529450e+002
2.378079e+003	3.551779e+002
2.380007e+003	3.526519e+002
2.381936e+003	3.679900e+002
2.383864e+003	3.729472e+002
2.385793e+003	3.154050e+002
2.387721e+003	3.158440e+002
2.389650e+003	2.629793e+002
2.391578e+003	2.580212e+002
2.393507e+003	2.698312e+002
2.395435e+003	2.732984e+002
2.397364e+003	2.861714e+002
2.399292e+003	3.076655e+002
2.401220e+003	3.245547e+002
2.403149e+003	3.491300e+002
2.405077e+003	3.499615e+002
2.407006e+003	3.634400e+002
2.408934e+003	3.612860e+002
2.410863e+003	3.285956e+002
2.412791e+003	3.132589e+002
2.414720e+003	3.301856e+002
2.416648e+003	3.622250e+002
2.418577e+003	3.285019e+002
2.420505e+003	3.525200e+002
2.422434e+003	2.963773e+002
2.424362e+003	2.669861e+002
2.426291e+003	2.927962e+002
2.428219e+003	3.268265e+002
2.430147e+003	3.318771e+002
2.432076e+003	3.499934e+002
2.434004e+003	3.502377e+002
2.435933e+003	3.492140e+002
2.437861e+003	3.576891e+002
2.439790e+003	3.117321e+002
2.441718e+003	3.381406e+002
2.443647e+003	3.728999e+002
2.445575e+003	3.828700e+002
2.447504e+003	3.689579e+002
2.449432e+003	3.801114e+002
2.451361e+003	4.355205e+002
2.453289e+003	4.180482e+002
2.455218e+003	4.358505e+002
2.457146e+003	4.279423e+002
2.459074e+003	3.946492e+002
2.461003e+003	4.293319e+002
2.462931e+003	3.906673e+002
2.464860e+003	3.344355e+002
2.466788e+003	3.379583e+002
2.468717e+003	3.465031e+002
2.470645e+003	3.842642e+002
2.472574e+003	3.961793e+002
2.474502e+003	3.895546e+002
2.476431e+003	3.892962e+002
2.478359e+003	4.040218e+002
2.480288e+003	4.063011e+002
2.482216e+003	3.798853e+002
2.484145e+003	3.818827e+002
2.486073e+003	3.568993e+002
2.488001e+003	3.807828e+002
2.489930e+003	3.966071e+002
2.491858e+003	3.655272e+002
2.493787e+003	3.867537e+002
2.495715e+003	3.962672e+002
2.497644e+003	3.960948e+002
2.499572e+003	3.775544e+002
2.501501e+003	3.683607e+002
2.503429e+003	3.505930e+002
2.505358e+003	3.989575e+002
2.507286e+003	3.766934e+002
2.509215e+003	3.246932e+002
2.511143e+003	3.493183e+002
2.513072e+003	3.716181e+002
2.515000e+003	3.778536e+002
2.516928e+003	3.516830e+002
2.518857e+003	3.100894e+002
2.520785e+003	3.447968e+002
2.522714e+003	3.787202e+002
2.524642e+003	3.768458e+002
2.526571e+003	3.803230e+002
2.528499e+003	3.789506e+002
2.530428e+003	3.772503e+002
2.532356e+003	3.958311e+002
2.534285e+003	4.281628e+002
2.536213e+003	4.195700e+002
2.538142e+003	3.838478e+002
2.540070e+003	3.940592e+002
2.541999e+003	3.841832e+002
2.543927e+003	3.324568e+002
2.545855e+003	3.446561e+002
2.547784e+003	3.864683e+002
2.549712e+003	3.706569e+002
2.551641e+003	3.980908e+002
2.553569e+003	3.883050e+002
2.555498e+003	3.649236e+002
2.557426e+003	3.653971e+002
2.559355e+003	4.072338e+002
2.561283e+003	4.329384e+002
2.563212e+003	3.246198e+002
2.565140e+003	3.551610e+002
2.567069e+003	3.435182e+002
2.568997e+003	3.566590e+002
2.570926e+003	3.359552e+002
2.572854e+003	3.427307e+002
2.574782e+003	3.704264e+002
2.576711e+003	3.781097e+002
2.578639e+003	3.996286e+002
2.580568e+003	3.751874e+002
2.582496e+003	3.574024e+002
2.584425e+003	3.814311e+002
2.586353e+003	4.111089e+002
2.588282e+003	4.163635e+002
2.590210e+003	4.575089e+002
2.592139e+003	4.437762e+002
2.594067e+003	4.231563e+002
2.595996e+003	4.018755e+002
2.597924e+003	3.720560e+002
2.599853e+003	4.034139e+002
2.601781e+003	4.039518e+002
2.603709e+003	3.586101e+002
2.605638e+003	3.296588e+002
2.607566e+003	3.995864e+002
2.609495e+003	3.875880e+002
2.611423e+003	3.539606e+002
2.613352e+003	3.668090e+002
2.615280e+003	3.456030e+002
2.617209e+003	3.664014e+002
2.619137e+003	3.731076e+002
2.621066e+003	3.533666e+002
2.622994e+003	3.354969e+002
2.624923e+003	3.499899e+002
2.626851e+003	3.899069e+002
2.628780e+003	3.855442e+002
2.630708e+003	4.165245e+002
2.632636e+003	4.296779e+002
2.634565e+003	4.061023e+002
2.636493e+003	3.906716e+002
2.638422e+003	3.817227e+002
2.640350e+003	4.105176e+002
2.642279e+003	3.979752e+002
2.644207e+003	3.844717e+002
2.646136e+003	3.906613e+002
2.648064e+003	4.142389e+002
2.649993e+003	4.002459e+002
2.651921e+003	4.147921e+002
2.653850e+003	4.133196e+002
2.655778e+003	4.419127e+002
2.657707e+003	4.274488e+002
2.659635e+003	3.728011e+002
2.661563e+003	4.153007e+002
2.663492e+003	4.467287e+002
2.665420e+003	4.760782e+002
2.667349e+003	4.928253e+002
2.669277e+003	4.741376e+002
2.671206e+003	5.047647e+002
2.673134e+003	5.584165e+002
2.675063e+003	5.242537e+002
2.676991e+003	4.619929e+002
2.678920e+003	5.155814e+002
2.680848e+003	4.712897e+002
2.682777e+003	4.637597e+002
2.684705e+003	4.777157e+002
2.686634e+003	4.077170e+002
2.688562e+003	3.631328e+002
2.690490e+003	3.941552e+002
2.692419e+003	4.112994e+002
2.694347e+003	3.879919e+002
2.696276e+003	3.879694e+002
2.698204e+003	3.845807e+002
2.700133e+003	3.415376e+002
2.702061e+003	3.570626e+002
2.703990e+003	3.726497e+002
2.705918e+003	3.901562e+002
2.707847e+003	3.914293e+002
2.709775e+003	3.641347e+002
2.711704e+003	3.228447e+002
2.713632e+003	3.417047e+002
2.715561e+003	3.495916e+002
2.717489e+003	3.621744e+002
2.719417e+003	3.540990e+002
2.721346e+003	3.611723e+002
2.723274e+003	3.628810e+002
2.725203e+003	3.410100e+002
2.727131e+003	3.502687e+002
2.729060e+003	3.314496e+002
2.730988e+003	2.980342e+002
2.732917e+003	3.239464e+002
2.734845e+003	3.222758e+002
2.736774e+003	3.145370e+002
2.738702e+003	3.181512e+002
2.740631e+003	3.314039e+002
2.742559e+003	3.448315e+002
2.744488e+003	3.244340e+002
2.746416e+003	2.801175e+002
2.748344e+003	2.502999e+002
2.750273e+003	2.857408e+002
2.752201e+003	2.809297e+002
2.754130e+003	1.949502e+002
2.756058e+003	2.323606e+002
2.757987e+003	2.890367e+002
2.759915e+003	3.124306e+002
2.761844e+003	2.777493e+002
2.763772e+003	2.637299e+002
2.765701e+003	2.679481e+002
2.767629e+003	2.503027e+002
2.769558e+003	2.847022e+002
2.771486e+003	2.805020e+002
2.773415e+003	2.684832e+002
2.775343e+003	2.273334e+002
2.777271e+003	1.840497e+002
2.779200e+003	2.289992e+002
2.781128e+003	2.751153e+002
2.783057e+003	3.116669e+002
2.784985e+003	3.039797e+002
2.786914e+003	2.940069e+002
2.788842e+003	2.937558e+002
2.790771e+003	2.258203e+002
2.792699e+003	2.351034e+002
2.794628e+003	2.836399e+002
2.796556e+003	2.974270e+002
2.798485e+003	2.410060e+002
2.800413e+003	2.247010e+002
2.802342e+003	2.417369e+002
2.804270e+003	2.443720e+002
2.806198e+003	2.343661e+002
2.808127e+003	2.285635e+002
2.810055e+003	2.288887e+002
2.811984e+003	2.113317e+002
2.813912e+003	2.233253e+002
2.815841e+003	2.414767e+002
2.817769e+003	1.800536e+002
2.819698e+003	1.738732e+002
2.821626e+003	1.250331e+002
2.823555e+003	1.279263e+002
2.825483e+003	1.913830e+002
2.827412e+003	2.155956e+002
2.829340e+003	2.000484e+002
2.831269e+003	2.043636e+002
2.833197e+003	1.864472e+002
2.835125e+003	1.498822e+002
2.837054e+003	1.596976e+002
2.838982e+003	1.851523e+002
2.840911e+003	2.153104e+002
2.842839e+003	2.670217e+002
2.844768e+003	2.693958e+002
2.846696e+003	2.843457e+002
2.848625e+003	3.256414e+002
2.850553e+003	2.861147e+002
2.852482e+003	2.501578e+002
2.854410e+003	2.557690e+002
2.856339e+003	2.758459e+002
2.858267e+003	2.736160e+002
2.860196e+003	2.426157e+002
2.862124e+003	2.468656e+002
2.864052e+003	2.369164e+002
2.865981e+003	2.412951e+002
2.867909e+003	2.624859e+002
2.869838e+003	2.317670e+002
2.871766e+003	2.248350e+002
2.873695e+003	2.307988e+002
2.875623e+003	2.308341e+002
2.877552e+003	2.717806e+002
2.879480e+003	3.375344e+002
2.881409e+003	3.494373e+002
2.883337e+003	3.227982e+002
2.885266e+003	2.801627e+002
2.887194e+003	2.483302e+002
2.889123e+003	2.227779e+002
2.891051e+003	2.277593e+002
2.892979e+003	1.705803e+002
2.894908e+003	1.735399e+002
2.896836e+003	1.979832e+002
2.898765e+003	1.874466e+002
2.900693e+003	2.083621e+002
2.902622e+003	2.184946e+002
2.904550e+003	2.271885e+002
2.906479e+003	2.524470e+002
2.908407e+003	2.249710e+002
2.910336e+003	1.939074e+002
2.912264e+003	2.080254e+002
2.914193e+003	1.763444e+002
2.916121e+003	1.686485e+002
2.918050e+003	1.802420e+002
2.919978e+003	1.665303e+002
2.921906e+003	1.237036e+002
2.923835e+003	1.223813e+002
2.925763e+003	1.077571e+002
2.927692e+003	5.894633e+001
2.929620e+003	8.451240e+001
2.931549e+003	8.961987e+001
2.933477e+003	8.758139e+001
2.935406e+003	1.226211e+002
2.937334e+003	1.100380e+002
2.939263e+003	6.763175e+001
2.941191e+003	7.369069e+001
2.943120e+003	8.169660e+001
2.945048e+003	3.606604e+001
2.946977e+003	3.257579e+001
2.948905e+003	4.297868e+001
2.950833e+003	2.338261e+001
2.952762e+003	-3.733022e+001
2.954690e+003	-3.041830e+001
2.956619e+003	-7.523007e+000
2.958547e+003	-5.244721e+001
2.960476e+003	-3.860461e+001
2.962404e+003	-6.524134e+001
2.964333e+003	-5.979004e+001
2.966261e+003	-7.823903e+001
2.968190e+003	-9.984673e+001
2.970118e+003	-1.142698e+002
2.972047e+003	-9.355526e+001
2.973975e+003	-5.953802e+001
2.975904e+003	-6.650514e+001
2.977832e+003	-1.070092e+002
2.979760e+003	-8.801195e+001
2.981689e+003	-1.172243e+002
2.983617e+003	-1.180687e+002
2.985546e+003	-9.783475e+001
2.987474e+003	-1.470187e+002
2.989403e+003	-1.602623e+002
2.991331e+003	-1.042254e+002
2.993260e+003	-9.911806e+001
2.995188e+003	-9.923124e+001
2.997117e+003	-1.070316e+002
2.999045e+003	-1.203080e+002
3.000974e+003	-1.148194e+002
3.002902e+003	-1.554715e+002
3.004831e+003	-1.242794e+002
3.006759e+003	-9.394569e+001
3.008688e+003	-1.505605e+002
3.010616e+003	-1.661973e+002
3.012544e+003	-1.411996e+002
3.014473e+003	-1.284705e+002
3.016401e+003	-1.421185e+002
3.018330e+003	-1.560342e+002
3.020258e+003	-1.444487e+002
3.022187e+003	-1.611397e+002
3.024115e+003	-1.774174e+002
3.026044e+003	-1.529466e+002
3.027972e+003	-1.177146e+002
3.029901e+003	-1.070823e+002
3.031829e+003	-1.017609e+002
3.033758e+003	-1.238940e+002
3.035686e+003	-1.353113e+002
3.037615e+003	-1.724557e+002
3.039543e+003	-1.925219e+002
3.041471e+003	-1.303731e+002
3.043400e+003	-1.208195e+002
3.045328e+003	-1.448105e+002
3.047257e+003	-1.633116e+002
3.049185e+003	-1.651599e+002
3.051114e+003	-1.206480e+002
3.053042e+003	-1.654442e+002
3.054971e+003	-1.471708e+002
3.056899e+003	-1.978050e+002
3.058828e+003	-1.870244e+002
3.060756e+003	-1.627880e+002
3.062685e+003	-1.684895e+002
3.064613e+003	-1.808101e+002
3.066542e+003	-1.524588e+002
3.068470e+003	-1.508256e+002
3.070398e+003	-1.775075e+002
3.072327e+003	-1.842415e+002
3.074255e+003	-2.612190e+002
3.076184e+003	-1.800958e+002
3.078112e+003	-1.808052e+002
3.080041e+003	-2.055514e+002
3.081969e+003	-2.020444e+002
3.083898e+003	-1.915085e+002
3.085826e+003	-1.495061e+002
3.087755e+003	-1.349537e+002
3.089683e+003	-1.643290e+002
3.091612e+003	-1.975886e+002
3.093540e+003	-1.338844e+002
3.095469e+003	-1.441541e+002
3.097397e+003	-1.419360e+002
3.099325e+003	-1.419754e+002
3.101254e+003	-1.056637e+002
3.103182e+003	-1.018225e+002
3.105111e+003	-1.110883e+002
3.107039e+003	-1.060660e+002
3.108968e+003	-1.011785e+002
3.110896e+003	-9.963500e+001
3.112825e+003	-8.492797e+001
3.114753e+003	-6.751532e+001
3.116682e+003	-4.059267e+001
3.118610e+003	-3.183726e+001
3.120539e+003	-7.403824e+001
3.122467e+003	-7.028072e+001
3.124396e+003	-5.946360e+001
3.126324e+003	-4.608871e+001
3.128252e+003	-2.905965e+001
3.130181e+003	1.320568e+001
3.132109e+003	2.819575e+001
3.134038e+003	1.271360e+001
3.135966e+003	7.657740e+000
3.137895e+003	3.185508e+001
3.139823e+003	4.424784e+001
3.141752e+003	4.712041e+001
3.143680e+003	5.553611e+001
3.145609e+003	8.638613e+001
3.147537e+003	1.132470e+002
3.149466e+003	1.555173e+002
3.151394e+003	1.622691e+002
3.153323e+003	1.373040e+002
3.155251e+003	1.414031e+002
3.157179e+003	1.052764e+002
3.159108e+003	1.573114e+002
3.161036e+003	1.753821e+002
3.162965e+003	2.108504e+002
3.164893e+003	2.343147e+002
3.166822e+003	2.156906e+002
3.168750e+003	2.218559e+002
3.170679e+003	2.293903e+002
3.172607e+003	2.573052e+002
3.174536e+003	2.615677e+002
3.176464e+003	2.879372e+002
3.178393e+003	3.783492e+002
3.180321e+003	3.729767e+002
3.182250e+003	3.283429e+002
3.184178e+003	4.053336e+002
3.186106e+003	4.329079e+002
3.188035e+003	4.552814e+002
3.189963e+003	4.561097e+002
3.191892e+003	4.769157e+002
3.193820e+003	4.565305e+002
3.195749e+003	4.717881e+002
3.197677e+003	5.165323e+002
3.199606e+003	5.731857e+002
3.201534e+003	6.146288e+002
3.203463e+003	6.553151e+002
3.205391e+003	6.430325e+002
3.207320e+003	6.951820e+002
3.209248e+003	7.379163e+002
3.211177e+003	7.694148e+002
3.213105e+003	7.715811e+002
3.215033e+003	7.736750e+002
3.216962e+003	8.157911e+002
3.218890e+003	8.792284e+002
3.220819e+003	9.016455e+002
3.222747e+003	9.176729e+002
3.224676e+003	9.325132e+002
3.226604e+003	9.330790e+002
3.228533e+003	9.764200e+002
3.230461e+003	1.046222e+003
3.232390e+003	1.063886e+003
3.234318e+003	1.093364e+003
3.236247e+003	1.127928e+003
3.238175e+003	1.156459e+003
3.240104e+003	1.193262e+003
3.242032e+003	1.211644e+003
3.243960e+003	1.280866e+003
3.245889e+003	1.305485e+003
3.247817e+003	1.339072e+003
3.249746e+003	1.351226e+003
3.251674e+003	1.383644e+003
3.253603e+003	1.409151e+003
3.255531e+003	1.448167e+003
3.257460e+003	1.519364e+003
3.259388e+003	1.589298e+003
3.261317e+003	1.642365e+003
3.263245e+003	1.640155e+003
3.265174e+003	1.720876e+003
3.267102e+003	1.804850e+003
3.269031e+003	1.816641e+003
3.270959e+003	1.850392e+003
3.272887e+003	1.885239e+003
3.274816e+003	1.918277e+003
3.276744e+003	1.965369e+003
3.278673e+003	2.025559e+003
3.280601e+003	2.057011e+003
3.282530e+003	2.127341e+003
3.284458e+003	2.253224e+003
3.286387e+003	2.272437e+003
3.288315e+003	2.305679e+003
3.290244e+003	2.342709e+003
3.292172e+003	2.367804e+003
3.294101e+003	2.439844e+003
3.296029e+003	2.495935e+003
3.297958e+003	2.564160e+003
3.299886e+003	2.631004e+003
3.301814e+003	2.685854e+003
3.303743e+003	2.744066e+003
3.305671e+003	2.759034e+003
3.307600e+003	2.833180e+003
3.309528e+003	2.907650e+003
3.311457e+003	2.988250e+003
3.313385e+003	3.058622e+003
3.315314e+003	3.109912e+003
3.317242e+003	3.158923e+003
3.319171e+003	3.210534e+003
3.321099e+003	3.303541e+003
3.323028e+003	3.425677e+003
3.324956e+003	3.508056e+003
3.326885e+003	3.548417e+003
3.328813e+003	3.568833e+003
3.330741e+003	3.624338e+003
3.332670e+003	3.728560e+003
3.334598e+003	3.797219e+003
3.336527e+003	3.862185e+003
3.338455e+003	3.908723e+003
3.340384e+003	3.972048e+003
3.342312e+003	4.089192e+003
3.344241e+003	4.190557e+003
3.346169e+003	4.291953e+003
3.348098e+003	4.359125e+003
3.350026e+003	4.395972e+003
3.351955e+003	4.501425e+003
3.353883e+003	4.580237e+003
3.355812e+003	4.677293e+003
3.357740e+003	4.758961e+003
3.359668e+003	4.865414e+003
3.361597e+003	4.942035e+003
3.363525e+003	5.014225e+003
3.365454e+003	5.108030e+003
3.367382e+003	5.218465e+003
3.369311e+003	5.286478e+003
3.371239e+003	5.395783e+003
3.373168e+003	5.488033e+003
3.375096e+003	5.535355e+003
3.377025e+003	5.652370e+003
3.378953e+003	5.785350e+003
3.380882e+003	5.883897e+003
3.382810e+003	5.977151e+003
3.384739e+003	6.061342e+003
3.386667e+003	6.136051e+003
3.388595e+003	6.258605e+003
3.390524e+003	6.377204e+003
3.392452e+003	6.494297e+003
3.394381e+003	6.563668e+003
3.396309e+003	6.690724e+003
3.398238e+003	6.823746e+003
3.400166e+003	6.948868e+003
