# Supplementary material for: Machine learning classification of mango maturity based on carotene content from Raman spectra
Source: PeerJ. 2025 Nov 18;13:e20288. doi: 10.7717/peerj.20288 (PMC12637035; doi:10.7717/peerj.20288)
Supplement: Supplemental Information 1 — Raman spectra from 29 mango samples, with measurements taken from the top, middle, and bottom parts of each mango. These data were used for Raman spectral processing, statistical analysis, and classification analysis. [file peerj-13-20288-s001.zip › Raw Data_Mango/M14/M14-M.CSV]

5.041945e+001	9.248611e+002
5.234792e+001	7.730936e+002
5.427638e+001	6.637756e+002
5.620485e+001	6.220027e+002
5.813332e+001	6.208777e+002
6.006178e+001	6.116265e+002
6.199025e+001	5.949008e+002
6.391872e+001	5.790729e+002
6.584718e+001	5.449905e+002
6.777565e+001	5.021091e+002
6.970412e+001	4.939704e+002
7.163258e+001	5.009627e+002
7.356105e+001	5.044077e+002
7.548952e+001	4.977492e+002
7.741798e+001	4.822059e+002
7.934645e+001	4.685144e+002
8.127492e+001	4.450016e+002
8.320338e+001	4.198771e+002
8.513185e+001	3.984601e+002
8.706032e+001	3.823983e+002
8.898878e+001	3.623144e+002
9.091725e+001	3.682458e+002
9.284572e+001	3.666034e+002
9.477419e+001	3.430140e+002
9.670265e+001	3.124946e+002
9.863112e+001	3.205259e+002
1.005596e+002	3.065058e+002
1.024881e+002	2.934222e+002
1.044165e+002	2.947093e+002
1.063450e+002	2.703799e+002
1.082735e+002	2.664516e+002
1.102019e+002	2.762628e+002
1.121304e+002	2.846342e+002
1.140589e+002	2.813212e+002
1.159873e+002	2.884719e+002
1.179158e+002	2.599576e+002
1.198443e+002	2.445941e+002
1.217727e+002	2.388524e+002
1.237012e+002	2.100653e+002
1.256297e+002	2.023611e+002
1.275581e+002	2.008160e+002
1.294866e+002	1.960122e+002
1.314151e+002	1.911257e+002
1.333435e+002	2.006164e+002
1.352720e+002	2.026944e+002
1.372005e+002	1.942344e+002
1.391289e+002	1.934634e+002
1.410574e+002	2.087564e+002
1.429859e+002	2.231469e+002
1.449143e+002	1.964196e+002
1.468428e+002	1.873063e+002
1.487713e+002	1.775045e+002
1.506997e+002	1.520253e+002
1.526282e+002	1.728013e+002
1.545567e+002	1.757749e+002
1.564851e+002	1.685856e+002
1.584136e+002	1.694330e+002
1.603421e+002	1.921609e+002
1.622705e+002	2.181591e+002
1.641990e+002	2.100101e+002
1.661275e+002	2.023794e+002
1.680559e+002	2.036032e+002
1.699844e+002	2.024527e+002
1.719129e+002	1.956034e+002
1.738413e+002	2.010641e+002
1.757698e+002	2.108192e+002
1.776983e+002	2.138540e+002
1.796267e+002	2.040835e+002
1.815552e+002	2.179900e+002
1.834837e+002	2.267469e+002
1.854121e+002	2.262267e+002
1.873406e+002	2.142547e+002
1.892691e+002	1.898209e+002
1.911975e+002	1.773959e+002
1.931260e+002	1.724527e+002
1.950545e+002	1.640168e+002
1.969829e+002	1.647690e+002
1.989114e+002	2.128141e+002
2.008399e+002	2.124007e+002
2.027683e+002	1.884233e+002
2.046968e+002	1.810625e+002
2.066253e+002	2.005939e+002
2.085537e+002	2.054100e+002
2.104822e+002	1.955160e+002
2.124107e+002	1.963208e+002
2.143391e+002	2.083950e+002
2.162676e+002	2.165416e+002
2.181961e+002	1.934874e+002
2.201245e+002	2.160009e+002
2.220530e+002	2.111324e+002
2.239815e+002	2.191218e+002
2.259099e+002	2.617839e+002
2.278384e+002	2.679267e+002
2.297669e+002	2.314888e+002
2.316953e+002	1.931798e+002
2.336238e+002	1.847545e+002
2.355523e+002	2.052868e+002
2.374807e+002	2.001983e+002
2.394092e+002	2.008815e+002
2.413377e+002	2.064334e+002
2.432661e+002	2.131064e+002
2.451946e+002	2.254930e+002
2.471231e+002	2.644029e+002
2.490515e+002	2.663793e+002
2.509800e+002	2.319833e+002
2.529085e+002	2.088995e+002
2.548369e+002	2.171026e+002
2.567654e+002	2.013269e+002
2.586938e+002	2.092622e+002
2.606223e+002	2.432552e+002
2.625508e+002	2.636074e+002
2.644792e+002	2.559821e+002
2.664077e+002	2.663900e+002
2.683362e+002	2.509326e+002
2.702646e+002	2.453068e+002
2.721931e+002	2.407359e+002
2.741216e+002	2.272730e+002
2.760500e+002	2.103746e+002
2.779785e+002	2.022587e+002
2.799070e+002	1.853386e+002
2.818354e+002	1.842717e+002
2.837639e+002	2.133007e+002
2.856924e+002	2.575285e+002
2.876208e+002	2.539184e+002
2.895493e+002	2.796923e+002
2.914778e+002	3.002348e+002
2.934063e+002	2.976196e+002
2.953347e+002	2.935223e+002
2.972632e+002	3.196827e+002
2.991917e+002	3.225938e+002
3.011201e+002	3.324540e+002
3.030486e+002	3.508128e+002
3.049771e+002	3.533116e+002
3.069055e+002	3.635940e+002
3.088340e+002	3.615674e+002
3.107625e+002	3.509696e+002
3.126909e+002	3.399557e+002
3.146194e+002	3.370090e+002
3.165479e+002	3.458969e+002
3.184763e+002	3.557498e+002
3.204048e+002	3.562561e+002
3.223333e+002	3.517858e+002
3.242617e+002	3.489101e+002
3.261902e+002	3.391295e+002
3.281187e+002	3.312278e+002
3.300471e+002	3.094676e+002
3.319756e+002	3.153351e+002
3.339041e+002	3.534256e+002
3.358325e+002	3.285284e+002
3.377610e+002	3.421530e+002
3.396895e+002	3.604354e+002
3.416179e+002	3.631802e+002
3.435464e+002	3.529872e+002
3.454749e+002	3.563848e+002
3.474033e+002	3.793067e+002
3.493318e+002	3.952409e+002
3.512603e+002	4.068558e+002
3.531887e+002	4.132847e+002
3.551172e+002	4.096152e+002
3.570457e+002	4.026116e+002
3.589741e+002	4.209245e+002
3.609026e+002	4.157902e+002
3.628311e+002	3.963855e+002
3.647595e+002	3.907302e+002
3.666880e+002	3.733739e+002
3.686165e+002	3.950792e+002
3.705449e+002	3.857276e+002
3.724734e+002	3.681686e+002
3.744019e+002	3.700746e+002
3.763303e+002	3.698770e+002
3.782588e+002	3.885863e+002
3.801873e+002	3.917211e+002
3.821157e+002	3.844229e+002
3.840442e+002	3.722350e+002
3.859727e+002	3.568530e+002
3.879011e+002	3.649504e+002
3.898296e+002	3.855007e+002
3.917581e+002	3.919165e+002
3.936865e+002	3.858912e+002
3.956150e+002	3.858958e+002
3.975435e+002	4.028098e+002
3.994719e+002	4.365090e+002
4.014004e+002	4.410888e+002
4.033289e+002	4.333441e+002
4.052573e+002	4.421742e+002
4.071858e+002	4.724666e+002
4.091143e+002	4.351237e+002
4.110427e+002	4.402838e+002
4.129712e+002	4.571272e+002
4.148997e+002	4.601510e+002
4.168281e+002	4.480799e+002
4.187566e+002	4.162980e+002
4.206851e+002	3.941233e+002
4.226135e+002	3.938229e+002
4.245420e+002	4.055821e+002
4.264705e+002	4.131747e+002
4.283989e+002	4.096592e+002
4.303274e+002	4.065245e+002
4.322559e+002	3.860454e+002
4.341843e+002	3.839132e+002
4.361128e+002	4.010427e+002
4.380413e+002	4.029099e+002
4.399697e+002	4.225707e+002
4.418982e+002	4.058500e+002
4.438267e+002	4.202405e+002
4.457551e+002	4.346451e+002
4.476836e+002	4.116594e+002
4.496121e+002	4.168612e+002
4.515405e+002	4.448883e+002
4.534690e+002	4.595682e+002
4.553975e+002	4.543538e+002
4.573259e+002	4.525187e+002
4.592544e+002	4.816600e+002
4.611829e+002	4.753477e+002
4.631113e+002	4.453293e+002
4.650398e+002	4.540012e+002
4.669683e+002	4.828993e+002
4.688967e+002	4.888814e+002
4.708252e+002	4.663808e+002
4.727537e+002	4.596714e+002
4.746821e+002	4.235783e+002
4.766106e+002	4.178474e+002
4.785391e+002	4.301665e+002
4.804675e+002	4.086685e+002
4.823960e+002	4.667639e+002
4.843245e+002	4.490480e+002
4.862529e+002	4.318967e+002
4.881814e+002	4.310101e+002
4.901099e+002	4.278882e+002
4.920383e+002	4.001777e+002
4.939668e+002	4.014663e+002
4.958953e+002	4.174795e+002
4.978237e+002	4.191424e+002
4.997522e+002	4.102298e+002
5.016807e+002	4.038199e+002
5.036091e+002	3.785403e+002
5.055376e+002	3.751870e+002
5.074661e+002	3.880756e+002
5.093945e+002	4.163598e+002
5.113230e+002	4.437409e+002
5.132515e+002	4.480150e+002
5.151799e+002	4.499855e+002
5.171084e+002	4.730161e+002
5.190369e+002	4.981034e+002
5.209653e+002	4.937410e+002
5.228938e+002	4.699024e+002
5.248223e+002	4.875901e+002
5.267507e+002	4.672101e+002
5.286792e+002	4.275902e+002
5.306077e+002	4.209482e+002
5.325361e+002	4.495624e+002
5.344646e+002	4.784706e+002
5.363931e+002	4.686427e+002
5.383215e+002	4.386511e+002
5.402500e+002	4.495686e+002
5.421785e+002	4.349869e+002
5.441069e+002	3.912300e+002
5.460354e+002	3.775113e+002
5.479639e+002	4.273114e+002
5.498923e+002	3.894655e+002
5.518208e+002	3.618165e+002
5.537493e+002	3.604208e+002
5.556777e+002	3.636736e+002
5.576062e+002	3.513331e+002
5.595347e+002	3.762798e+002
5.614631e+002	3.922832e+002
5.633916e+002	3.832179e+002
5.653201e+002	3.603275e+002
5.672485e+002	3.448023e+002
5.691770e+002	3.530973e+002
5.711055e+002	3.832018e+002
5.730339e+002	3.889081e+002
5.749624e+002	3.721671e+002
5.768909e+002	3.417889e+002
5.788193e+002	3.217358e+002
5.807478e+002	3.446141e+002
5.826763e+002	3.718650e+002
5.846047e+002	3.429331e+002
5.865332e+002	3.639531e+002
5.884617e+002	3.943762e+002
5.903901e+002	3.818971e+002
5.923186e+002	3.873366e+002
5.942471e+002	3.978370e+002
5.961755e+002	3.996799e+002
5.981040e+002	3.944936e+002
6.000325e+002	3.975072e+002
6.019609e+002	4.129053e+002
6.038894e+002	4.149031e+002
6.058179e+002	3.928525e+002
6.077463e+002	3.887191e+002
6.096748e+002	3.703092e+002
6.116033e+002	3.429974e+002
6.135317e+002	3.336379e+002
6.154602e+002	3.533218e+002
6.173887e+002	3.640421e+002
6.193171e+002	2.999908e+002
6.212456e+002	2.884688e+002
6.231741e+002	3.247310e+002
6.251025e+002	3.434534e+002
6.270310e+002	3.380930e+002
6.289595e+002	3.201064e+002
6.308879e+002	3.119482e+002
6.328164e+002	3.221621e+002
6.347449e+002	3.344535e+002
6.366733e+002	3.378030e+002
6.386018e+002	3.489553e+002
6.405303e+002	3.604917e+002
6.424587e+002	3.297825e+002
6.443872e+002	3.184245e+002
6.463157e+002	3.286344e+002
6.482441e+002	3.371180e+002
6.501726e+002	3.385825e+002
6.521011e+002	3.534102e+002
6.540295e+002	3.519857e+002
6.559580e+002	3.598894e+002
6.578865e+002	3.451896e+002
6.598149e+002	3.232457e+002
6.617434e+002	3.687037e+002
6.636719e+002	3.768510e+002
6.656003e+002	3.488986e+002
6.675288e+002	3.471983e+002
6.694573e+002	3.561442e+002
6.713857e+002	3.485872e+002
6.733142e+002	3.211497e+002
6.752427e+002	2.882494e+002
6.771711e+002	2.927929e+002
6.790996e+002	2.718145e+002
6.810281e+002	2.565173e+002
6.829565e+002	2.616091e+002
6.848850e+002	2.693178e+002
6.868135e+002	2.726778e+002
6.887419e+002	2.982578e+002
6.906704e+002	3.336410e+002
6.925989e+002	3.194589e+002
6.945273e+002	2.760988e+002
6.964558e+002	2.582869e+002
6.983843e+002	2.685591e+002
7.003127e+002	2.641013e+002
7.022412e+002	2.642432e+002
7.041697e+002	2.762097e+002
7.060981e+002	2.792708e+002
7.080266e+002	2.577409e+002
7.099551e+002	2.269803e+002
7.118835e+002	2.336632e+002
7.138120e+002	2.429145e+002
7.157405e+002	2.194959e+002
7.176689e+002	2.234463e+002
7.195974e+002	2.441040e+002
7.215259e+002	2.242812e+002
7.234543e+002	2.459685e+002
7.253828e+002	2.879601e+002
7.273113e+002	3.212570e+002
7.292397e+002	3.256948e+002
7.311682e+002	3.009122e+002
7.330967e+002	2.670547e+002
7.350251e+002	2.528969e+002
7.369536e+002	2.423947e+002
7.388821e+002	2.359064e+002
7.408105e+002	2.333398e+002
7.427390e+002	2.201327e+002
7.446675e+002	2.107824e+002
7.465959e+002	2.350780e+002
7.485244e+002	2.429848e+002
7.504529e+002	2.348964e+002
7.523813e+002	2.332935e+002
7.543098e+002	2.129803e+002
7.562383e+002	1.986031e+002
7.581667e+002	2.106105e+002
7.600952e+002	1.951049e+002
7.620237e+002	1.918684e+002
7.639521e+002	1.768924e+002
7.658806e+002	1.668938e+002
7.678091e+002	1.717057e+002
7.697375e+002	1.808135e+002
7.716660e+002	1.761761e+002
7.735945e+002	1.722686e+002
7.755229e+002	1.715335e+002
7.774514e+002	1.630990e+002
7.793799e+002	1.627870e+002
7.813083e+002	1.643213e+002
7.832368e+002	1.568122e+002
7.851653e+002	1.486121e+002
7.870938e+002	1.456967e+002
7.890222e+002	1.828538e+002
7.909507e+002	2.136977e+002
7.928792e+002	1.838341e+002
7.948076e+002	1.353609e+002
7.967361e+002	1.412753e+002
7.986646e+002	1.502635e+002
8.005930e+002	1.329124e+002
8.025215e+002	1.034531e+002
8.044500e+002	1.105727e+002
8.063784e+002	1.401021e+002
8.083069e+002	1.523613e+002
8.102354e+002	1.400579e+002
8.121638e+002	1.786328e+002
8.140923e+002	1.834499e+002
8.160208e+002	1.883127e+002
8.179492e+002	1.441825e+002
8.198777e+002	1.045923e+002
8.218062e+002	1.189589e+002
8.237346e+002	1.433029e+002
8.256631e+002	1.737229e+002
8.275916e+002	1.631151e+002
8.295200e+002	1.825401e+002
8.314485e+002	1.652692e+002
8.333770e+002	1.445484e+002
8.353054e+002	1.679785e+002
8.372339e+002	1.646785e+002
8.391624e+002	1.377609e+002
8.410908e+002	1.444930e+002
8.430193e+002	1.448816e+002
8.449478e+002	1.519648e+002
8.468762e+002	1.695435e+002
8.488047e+002	1.718751e+002
8.507332e+002	1.329494e+002
8.526616e+002	1.662320e+002
8.545901e+002	1.631754e+002
8.565186e+002	1.624870e+002
8.584470e+002	1.795318e+002
8.603755e+002	1.820590e+002
8.623040e+002	1.572242e+002
8.642324e+002	1.837071e+002
8.661609e+002	2.459121e+002
8.680894e+002	2.372997e+002
8.700178e+002	2.380846e+002
8.719463e+002	2.510899e+002
8.738748e+002	2.414970e+002
8.758032e+002	1.946625e+002
8.777317e+002	1.494613e+002
8.796602e+002	1.140813e+002
8.815886e+002	1.557130e+002
8.835171e+002	1.591320e+002
8.854456e+002	1.417581e+002
8.873740e+002	1.384676e+002
8.893025e+002	1.506739e+002
8.912310e+002	1.519041e+002
8.931594e+002	8.179374e+001
8.950879e+002	6.989372e+001
8.970164e+002	1.033897e+002
8.989448e+002	1.067269e+002
9.008733e+002	1.021608e+002
9.028018e+002	1.261848e+002
9.047302e+002	1.146612e+002
9.066587e+002	8.223470e+001
9.085872e+002	9.107605e+001
9.105156e+002	1.013932e+002
9.124441e+002	8.016637e+001
9.143726e+002	5.994283e+001
9.163010e+002	5.419827e+001
9.182295e+002	1.932823e+001
9.201580e+002	1.150988e+001
9.220864e+002	1.959660e+001
9.240149e+002	3.199293e+001
9.259434e+002	6.885189e+001
9.278718e+002	1.076767e+002
9.298003e+002	1.231800e+002
9.317288e+002	1.185312e+002
9.336572e+002	1.071952e+002
9.355857e+002	7.809950e+001
9.375142e+002	9.434521e+001
9.394426e+002	1.389133e+002
9.413711e+002	1.755441e+002
9.432996e+002	1.814288e+002
9.452280e+002	1.709968e+002
9.471565e+002	1.927671e+002
9.490850e+002	2.509050e+002
9.510134e+002	2.887721e+002
9.529419e+002	2.920999e+002
9.548704e+002	3.098654e+002
9.567988e+002	3.194533e+002
9.587273e+002	3.025124e+002
9.606558e+002	3.136124e+002
9.625842e+002	3.679005e+002
9.645127e+002	3.858969e+002
9.664412e+002	3.545878e+002
9.683696e+002	2.977415e+002
9.702981e+002	2.497043e+002
9.722266e+002	2.220712e+002
9.741550e+002	1.993022e+002
9.760835e+002	1.726456e+002
9.780120e+002	2.280329e+002
9.799404e+002	2.347690e+002
9.818689e+002	2.269420e+002
9.837974e+002	2.041892e+002
9.857258e+002	2.172605e+002
9.876543e+002	2.572497e+002
9.895828e+002	2.428865e+002
9.915112e+002	2.648779e+002
9.934397e+002	3.209187e+002
9.953682e+002	4.233091e+002
9.972966e+002	5.373152e+002
9.992251e+002	6.715613e+002
1.001154e+003	8.278977e+002
1.003082e+003	9.863569e+002
1.005010e+003	1.114074e+003
1.006939e+003	1.137714e+003
1.008867e+003	1.056389e+003
1.010796e+003	9.017538e+002
1.012724e+003	7.095317e+002
1.014653e+003	5.737330e+002
1.016581e+003	5.097550e+002
1.018510e+003	4.495379e+002
1.020438e+003	3.863075e+002
1.022367e+003	4.124369e+002
1.024295e+003	3.939971e+002
1.026224e+003	3.271446e+002
1.028152e+003	2.671907e+002
1.030081e+003	2.621456e+002
1.032009e+003	2.837832e+002
1.033938e+003	2.722114e+002
1.035866e+003	2.670391e+002
1.037794e+003	2.704633e+002
1.039723e+003	2.465354e+002
1.041651e+003	2.411788e+002
1.043580e+003	2.380496e+002
1.045508e+003	2.622419e+002
1.047437e+003	2.971212e+002
1.049365e+003	2.785980e+002
1.051294e+003	2.503345e+002
1.053222e+003	2.320901e+002
1.055151e+003	2.265974e+002
1.057079e+003	1.994542e+002
1.059008e+003	1.950847e+002
1.060936e+003	2.114677e+002
1.062865e+003	2.202889e+002
1.064793e+003	2.160768e+002
1.066721e+003	2.112969e+002
1.068650e+003	2.006175e+002
1.070578e+003	1.885403e+002
1.072507e+003	2.003716e+002
1.074435e+003	2.373797e+002
1.076364e+003	2.237863e+002
1.078292e+003	1.863652e+002
1.080221e+003	2.100721e+002
1.082149e+003	1.877783e+002
1.084078e+003	1.948615e+002
1.086006e+003	2.304843e+002
1.087935e+003	2.183069e+002
1.089863e+003	2.068499e+002
1.091792e+003	2.060316e+002
1.093720e+003	2.037422e+002
1.095648e+003	2.116008e+002
1.097577e+003	2.543241e+002
1.099505e+003	2.681358e+002
1.101434e+003	2.889665e+002
1.103362e+003	3.623316e+002
1.105291e+003	3.568097e+002
1.107219e+003	3.080969e+002
1.109148e+003	2.910453e+002
1.111076e+003	3.086403e+002
1.113005e+003	3.141814e+002
1.114933e+003	3.314406e+002
1.116862e+003	3.646661e+002
1.118790e+003	3.939413e+002
1.120719e+003	4.660116e+002
1.122647e+003	5.020315e+002
1.124575e+003	5.335165e+002
1.126504e+003	5.652913e+002
1.128432e+003	5.451005e+002
1.130361e+003	5.531554e+002
1.132289e+003	6.129718e+002
1.134218e+003	6.282874e+002
1.136146e+003	6.332466e+002
1.138075e+003	7.176033e+002
1.140003e+003	8.042321e+002
1.141932e+003	8.708209e+002
1.143860e+003	9.956298e+002
1.145789e+003	1.221138e+003
1.147717e+003	1.477565e+003
1.149646e+003	1.866729e+003
1.151574e+003	2.477775e+003
1.153502e+003	3.167282e+003
1.155431e+003	3.592899e+003
1.157359e+003	3.550005e+003
1.159288e+003	3.054191e+003
1.161216e+003	2.306754e+003
1.163145e+003	1.603608e+003
1.165073e+003	1.162169e+003
1.167002e+003	9.524737e+002
1.168930e+003	8.582763e+002
1.170859e+003	8.313372e+002
1.172787e+003	8.330903e+002
1.174716e+003	8.048724e+002
1.176644e+003	7.456294e+002
1.178573e+003	7.374700e+002
1.180501e+003	8.261997e+002
1.182429e+003	8.312562e+002
1.184358e+003	8.637299e+002
1.186286e+003	8.676605e+002
1.188215e+003	8.571932e+002
1.190143e+003	8.264845e+002
1.192072e+003	7.632664e+002
1.194000e+003	6.834418e+002
1.195929e+003	6.347350e+002
1.197857e+003	6.369298e+002
1.199786e+003	5.745612e+002
1.201714e+003	5.410228e+002
1.203643e+003	6.069613e+002
1.205571e+003	6.772205e+002
1.207500e+003	7.462181e+002
1.209428e+003	7.766753e+002
1.211356e+003	7.196064e+002
1.213285e+003	6.011216e+002
1.215213e+003	5.135338e+002
1.217142e+003	4.287325e+002
1.219070e+003	3.423027e+002
1.220999e+003	2.925390e+002
1.222927e+003	2.743360e+002
1.224856e+003	2.808620e+002
1.226784e+003	2.955541e+002
1.228713e+003	2.836451e+002
1.230641e+003	2.550375e+002
1.232570e+003	2.777611e+002
1.234498e+003	3.024323e+002
1.236427e+003	2.782502e+002
1.238355e+003	2.576714e+002
1.240283e+003	2.512827e+002
1.242212e+003	2.369950e+002
1.244140e+003	2.453083e+002
1.246069e+003	2.491916e+002
1.247997e+003	2.463505e+002
1.249926e+003	2.923846e+002
1.251854e+003	3.233658e+002
1.253783e+003	3.176924e+002
1.255711e+003	3.137408e+002
1.257640e+003	3.330712e+002
1.259568e+003	3.205608e+002
1.261497e+003	3.329541e+002
1.263425e+003	3.894398e+002
1.265354e+003	4.661590e+002
1.267282e+003	5.076045e+002
1.269210e+003	4.688157e+002
1.271139e+003	4.577226e+002
1.273067e+003	3.928575e+002
1.274996e+003	3.630745e+002
1.276924e+003	3.022978e+002
1.278853e+003	3.345241e+002
1.280781e+003	3.592681e+002
1.282710e+003	3.565663e+002
1.284638e+003	3.560028e+002
1.286567e+003	3.425977e+002
1.288495e+003	3.439943e+002
1.290424e+003	3.994909e+002
1.292352e+003	4.440044e+002
1.294281e+003	4.596094e+002
1.296209e+003	4.187200e+002
1.298137e+003	3.926382e+002
1.300066e+003	3.680941e+002
1.301994e+003	3.468729e+002
1.303923e+003	3.553334e+002
1.305851e+003	3.885724e+002
1.307780e+003	3.994973e+002
1.309708e+003	3.341479e+002
1.311637e+003	3.330321e+002
1.313565e+003	3.294606e+002
1.315494e+003	3.183551e+002
1.317422e+003	3.107008e+002
1.319351e+003	2.851209e+002
1.321279e+003	2.238215e+002
1.323208e+003	1.736131e+002
1.325136e+003	1.807203e+002
1.327064e+003	1.926010e+002
1.328993e+003	1.861139e+002
1.330921e+003	2.148041e+002
1.332850e+003	2.586090e+002
1.334778e+003	2.857341e+002
1.336707e+003	3.041106e+002
1.338635e+003	3.135632e+002
1.340564e+003	3.212431e+002
1.342492e+003	3.047326e+002
1.344421e+003	2.782974e+002
1.346349e+003	3.122392e+002
1.348278e+003	3.593789e+002
1.350206e+003	3.718279e+002
1.352135e+003	4.237095e+002
1.354063e+003	4.357779e+002
1.355991e+003	3.452873e+002
1.357920e+003	2.673997e+002
1.359848e+003	2.630406e+002
1.361777e+003	2.951380e+002
1.363705e+003	2.967607e+002
1.365634e+003	2.653493e+002
1.367562e+003	2.739787e+002
1.369491e+003	3.289453e+002
1.371419e+003	3.299834e+002
1.373348e+003	3.627903e+002
1.375276e+003	3.396729e+002
1.377205e+003	3.016367e+002
1.379133e+003	3.124443e+002
1.381062e+003	3.374579e+002
1.382990e+003	3.549116e+002
1.384918e+003	3.867948e+002
1.386847e+003	4.225647e+002
1.388775e+003	4.151969e+002
1.390704e+003	3.994417e+002
1.392632e+003	3.967941e+002
1.394561e+003	3.542339e+002
1.396489e+003	3.709384e+002
1.398418e+003	3.713095e+002
1.400346e+003	3.893295e+002
1.402275e+003	3.843340e+002
1.404203e+003	3.558087e+002
1.406132e+003	3.534705e+002
1.408060e+003	3.779757e+002
1.409989e+003	3.817253e+002
1.411917e+003	3.563358e+002
1.413845e+003	3.456658e+002
1.415774e+003	3.477707e+002
1.417702e+003	3.480505e+002
1.419631e+003	2.966068e+002
1.421559e+003	3.185575e+002
1.423488e+003	3.161008e+002
1.425416e+003	3.007165e+002
1.427345e+003	3.658960e+002
1.429273e+003	4.446410e+002
1.431202e+003	4.133445e+002
1.433130e+003	4.029335e+002
1.435059e+003	4.287120e+002
1.436987e+003	4.384030e+002
1.438916e+003	4.610375e+002
1.440844e+003	4.991620e+002
1.442772e+003	5.360203e+002
1.444701e+003	5.656396e+002
1.446629e+003	5.465476e+002
1.448558e+003	5.122234e+002
1.450486e+003	5.083787e+002
1.452415e+003	5.215198e+002
1.454343e+003	5.459478e+002
1.456272e+003	5.621165e+002
1.458200e+003	5.227967e+002
1.460129e+003	5.138555e+002
1.462057e+003	5.434486e+002
1.463986e+003	5.638438e+002
1.465914e+003	5.129075e+002
1.467843e+003	5.097506e+002
1.469771e+003	5.582639e+002
1.471699e+003	5.647585e+002
1.473628e+003	5.394656e+002
1.475556e+003	5.432672e+002
1.477485e+003	5.309733e+002
1.479413e+003	5.441780e+002
1.481342e+003	6.334833e+002
1.483270e+003	6.202441e+002
1.485199e+003	6.271122e+002
1.487127e+003	6.647836e+002
1.489056e+003	7.057285e+002
1.490984e+003	7.590679e+002
1.492913e+003	7.930845e+002
1.494841e+003	8.137989e+002
1.496770e+003	8.404964e+002
1.498698e+003	8.744148e+002
1.500626e+003	9.315286e+002
1.502555e+003	1.035478e+003
1.504483e+003	1.197986e+003
1.506412e+003	1.456567e+003
1.508340e+003	1.729891e+003
1.510269e+003	2.081675e+003
1.512197e+003	2.521851e+003
1.514126e+003	3.107696e+003
1.516054e+003	3.736052e+003
1.517983e+003	4.165119e+003
1.519911e+003	4.296032e+003
1.521840e+003	4.129788e+003
1.523768e+003	3.706870e+003
1.525697e+003	3.171045e+003
1.527625e+003	2.610900e+003
1.529553e+003	2.019887e+003
1.531482e+003	1.510388e+003
1.533410e+003	1.188622e+003
1.535339e+003	9.939266e+002
1.537267e+003	8.801866e+002
1.539196e+003	7.532095e+002
1.541124e+003	6.827207e+002
1.543053e+003	6.326489e+002
1.544981e+003	5.569054e+002
1.546910e+003	5.077719e+002
1.548838e+003	5.068542e+002
1.550767e+003	4.999117e+002
1.552695e+003	5.113082e+002
1.554624e+003	5.333386e+002
1.556552e+003	5.512413e+002
1.558480e+003	5.112254e+002
1.560409e+003	4.977769e+002
1.562337e+003	5.522991e+002
1.564266e+003	5.234312e+002
1.566194e+003	5.156772e+002
1.568123e+003	4.897726e+002
1.570051e+003	4.666592e+002
1.571980e+003	4.881714e+002
1.573908e+003	5.067253e+002
1.575837e+003	5.017465e+002
1.577765e+003	5.320920e+002
1.579694e+003	5.548766e+002
1.581622e+003	5.335610e+002
1.583551e+003	4.875530e+002
1.585479e+003	4.553784e+002
1.587407e+003	4.347396e+002
1.589336e+003	4.242756e+002
1.591264e+003	4.596118e+002
1.593193e+003	4.900454e+002
1.595121e+003	5.110526e+002
1.597050e+003	5.463363e+002
1.598978e+003	5.900818e+002
1.600907e+003	5.695354e+002
1.602835e+003	5.130227e+002
1.604764e+003	5.557006e+002
1.606692e+003	6.290487e+002
1.608621e+003	5.729736e+002
1.610549e+003	4.985262e+002
1.612478e+003	4.891235e+002
1.614406e+003	4.430020e+002
1.616334e+003	4.027406e+002
1.618263e+003	4.064006e+002
1.620191e+003	4.203563e+002
1.622120e+003	4.358183e+002
1.624048e+003	4.858621e+002
1.625977e+003	4.590457e+002
1.627905e+003	4.268534e+002
1.629834e+003	4.804252e+002
1.631762e+003	5.381547e+002
1.633691e+003	5.391707e+002
1.635619e+003	5.026008e+002
1.637548e+003	4.540262e+002
1.639476e+003	4.431725e+002
1.641405e+003	4.318636e+002
1.643333e+003	3.799962e+002
1.645261e+003	3.907227e+002
1.647190e+003	3.979800e+002
1.649118e+003	3.661962e+002
1.651047e+003	3.631357e+002
1.652975e+003	3.679978e+002
1.654904e+003	3.728476e+002
1.656832e+003	3.644462e+002
1.658761e+003	3.675557e+002
1.660689e+003	3.853218e+002
1.662618e+003	3.876277e+002
1.664546e+003	4.085662e+002
1.666475e+003	4.659206e+002
1.668403e+003	4.499210e+002
1.670332e+003	3.856763e+002
1.672260e+003	3.195471e+002
1.674188e+003	3.286116e+002
1.676117e+003	3.114740e+002
1.678045e+003	2.788326e+002
1.679974e+003	3.087321e+002
1.681902e+003	2.556561e+002
1.683831e+003	2.960642e+002
1.685759e+003	3.331942e+002
1.687688e+003	3.363322e+002
1.689616e+003	3.157057e+002
1.691545e+003	3.000145e+002
1.693473e+003	2.743063e+002
1.695402e+003	2.341687e+002
1.697330e+003	2.552597e+002
1.699259e+003	2.592038e+002
1.701187e+003	2.206985e+002
1.703115e+003	1.973954e+002
1.705044e+003	1.331348e+002
1.706972e+003	5.220142e+001
1.708901e+003	7.910344e+001
1.710829e+003	1.244190e+002
1.712758e+003	1.744055e+002
1.714686e+003	2.490434e+002
1.716615e+003	2.376317e+002
1.718543e+003	2.512412e+002
1.720472e+003	2.747069e+002
1.722400e+003	2.247698e+002
1.724329e+003	2.245600e+002
1.726257e+003	3.010361e+002
1.728186e+003	2.971402e+002
1.730114e+003	2.198723e+002
1.732042e+003	2.042243e+002
1.733971e+003	2.511316e+002
1.735899e+003	2.908668e+002
1.737828e+003	2.928814e+002
1.739756e+003	2.640759e+002
1.741685e+003	2.839603e+002
1.743613e+003	2.814230e+002
1.745542e+003	2.866143e+002
1.747470e+003	2.863975e+002
1.749399e+003	2.295368e+002
1.751327e+003	2.389692e+002
1.753256e+003	2.746051e+002
1.755184e+003	3.350394e+002
1.757113e+003	3.149230e+002
1.759041e+003	2.303840e+002
1.760969e+003	2.016239e+002
1.762898e+003	2.163216e+002
1.764826e+003	2.647136e+002
1.766755e+003	3.348889e+002
1.768683e+003	2.999580e+002
1.770612e+003	2.424147e+002
1.772540e+003	2.169339e+002
1.774469e+003	1.465997e+002
1.776397e+003	1.610484e+002
1.778326e+003	1.849364e+002
1.780254e+003	2.199940e+002
1.782183e+003	2.404335e+002
1.784111e+003	1.659189e+002
1.786040e+003	1.279444e+002
1.787968e+003	1.475496e+002
1.789896e+003	8.475884e+001
1.791825e+003	3.396450e+001
1.793753e+003	1.074687e+002
1.795682e+003	1.267632e+002
1.797610e+003	7.909496e+001
1.799539e+003	1.112983e+002
1.801467e+003	1.468202e+002
1.803396e+003	1.254375e+002
1.805324e+003	1.245605e+002
1.807253e+003	1.343951e+002
1.809181e+003	1.495434e+002
1.811110e+003	1.668936e+002
1.813038e+003	1.437406e+002
1.814967e+003	1.272029e+002
1.816895e+003	1.673924e+002
1.818823e+003	2.045080e+002
1.820752e+003	1.668965e+002
1.822680e+003	1.171753e+002
1.824609e+003	1.399557e+002
1.826537e+003	1.377638e+002
1.828466e+003	1.715787e+002
1.830394e+003	2.419499e+002
1.832323e+003	2.410475e+002
1.834251e+003	1.792004e+002
1.836180e+003	2.431313e+002
1.838108e+003	2.483732e+002
1.840037e+003	1.942977e+002
1.841965e+003	1.632817e+002
1.843894e+003	1.704832e+002
1.845822e+003	2.149966e+002
1.847750e+003	2.424123e+002
1.849679e+003	2.188043e+002
1.851607e+003	2.113083e+002
1.853536e+003	2.267440e+002
1.855464e+003	2.244956e+002
1.857393e+003	2.644207e+002
1.859321e+003	2.597129e+002
1.861250e+003	2.570823e+002
1.863178e+003	2.026648e+002
1.865107e+003	1.855368e+002
1.867035e+003	1.380514e+002
1.868964e+003	1.353411e+002
1.870892e+003	1.644176e+002
1.872821e+003	1.956452e+002
1.874749e+003	2.263194e+002
1.876677e+003	2.387865e+002
1.878606e+003	2.699907e+002
1.880534e+003	2.042647e+002
1.882463e+003	1.349189e+002
1.884391e+003	1.376580e+002
1.886320e+003	1.233246e+002
1.888248e+003	1.376824e+002
1.890177e+003	1.682303e+002
1.892105e+003	1.919037e+002
1.894034e+003	1.988017e+002
1.895962e+003	1.846800e+002
1.897891e+003	1.749154e+002
1.899819e+003	1.551327e+002
1.901748e+003	1.240904e+002
1.903676e+003	1.415436e+002
1.905604e+003	1.435156e+002
1.907533e+003	9.718456e+001
1.909461e+003	1.748157e+002
1.911390e+003	1.941627e+002
1.913318e+003	1.001942e+002
1.915247e+003	1.473533e+002
1.917175e+003	1.582657e+002
1.919104e+003	1.321132e+002
1.921032e+003	7.588898e+001
1.922961e+003	1.024977e+002
1.924889e+003	1.864602e+002
1.926818e+003	2.333523e+002
1.928746e+003	2.133653e+002
1.930675e+003	1.321153e+002
1.932603e+003	1.261066e+002
1.934531e+003	1.715268e+002
1.936460e+003	1.072212e+002
1.938388e+003	1.816419e+002
1.940317e+003	1.494069e+002
1.942245e+003	1.466682e+002
1.944174e+003	2.321220e+002
1.946102e+003	2.595438e+002
1.948031e+003	2.368557e+002
1.949959e+003	2.256080e+002
1.951888e+003	2.127433e+002
1.953816e+003	2.145359e+002
1.955745e+003	2.258414e+002
1.957673e+003	2.179907e+002
1.959602e+003	2.200028e+002
1.961530e+003	2.238512e+002
1.963458e+003	1.984965e+002
1.965387e+003	1.499496e+002
1.967315e+003	8.200129e+001
1.969244e+003	3.602357e+001
1.971172e+003	-3.484004e+000
1.973101e+003	1.332901e+001
1.975029e+003	4.295688e+001
1.976958e+003	1.063078e+002
1.978886e+003	1.472195e+002
1.980815e+003	2.016764e+002
1.982743e+003	2.065472e+002
1.984672e+003	1.318494e+002
1.986600e+003	1.237718e+002
1.988529e+003	1.024486e+002
1.990457e+003	6.790372e+001
1.992385e+003	6.165764e+001
1.994314e+003	1.058686e+002
1.996242e+003	1.414175e+002
1.998171e+003	1.779606e+002
2.000099e+003	2.287756e+002
2.002028e+003	2.361878e+002
2.003956e+003	2.169450e+002
2.005885e+003	1.878994e+002
2.007813e+003	1.461522e+002
2.009742e+003	1.626905e+002
2.011670e+003	1.887270e+002
2.013599e+003	1.465235e+002
2.015527e+003	1.569277e+002
2.017456e+003	1.909516e+002
2.019384e+003	1.629042e+002
2.021313e+003	1.311351e+002
2.023241e+003	1.595951e+002
2.025169e+003	1.541602e+002
2.027098e+003	1.377290e+002
2.029026e+003	1.772462e+002
2.030955e+003	1.630346e+002
2.032883e+003	1.024925e+002
2.034812e+003	1.266313e+002
2.036740e+003	2.165560e+002
2.038669e+003	2.441752e+002
2.040597e+003	1.922667e+002
2.042526e+003	1.623598e+002
2.044454e+003	1.661925e+002
2.046383e+003	2.098277e+002
2.048311e+003	2.452219e+002
2.050240e+003	1.917106e+002
2.052168e+003	2.109233e+002
2.054096e+003	2.190537e+002
2.056025e+003	1.379354e+002
2.057953e+003	1.353615e+002
2.059882e+003	1.502797e+002
2.061810e+003	1.619987e+002
2.063739e+003	1.602360e+002
2.065667e+003	1.472073e+002
2.067596e+003	1.327195e+002
2.069524e+003	9.979211e+001
2.071453e+003	1.466474e+002
2.073381e+003	1.336129e+002
2.075310e+003	1.986526e+002
2.077238e+003	1.674378e+002
2.079167e+003	2.124975e+002
2.081095e+003	1.985321e+002
2.083023e+003	1.737157e+002
2.084952e+003	1.791165e+002
2.086880e+003	1.618149e+002
2.088809e+003	1.484441e+002
2.090737e+003	1.697736e+002
2.092666e+003	1.501447e+002
2.094594e+003	1.215114e+002
2.096523e+003	1.268817e+002
2.098451e+003	1.245381e+002
2.100380e+003	8.492539e+001
2.102308e+003	1.917037e+002
2.104237e+003	1.848427e+002
2.106165e+003	1.399658e+002
2.108094e+003	1.192854e+002
2.110022e+003	1.674283e+002
2.111950e+003	1.878196e+002
2.113879e+003	2.426353e+002
2.115807e+003	3.030214e+002
2.117736e+003	2.880475e+002
2.119664e+003	1.875120e+002
2.121593e+003	1.339239e+002
2.123521e+003	1.520421e+002
2.125450e+003	1.601486e+002
2.127378e+003	1.895095e+002
2.129307e+003	2.488682e+002
2.131235e+003	2.236456e+002
2.133164e+003	1.855827e+002
2.135092e+003	2.013071e+002
2.137021e+003	2.610193e+002
2.138949e+003	2.494541e+002
2.140877e+003	2.715707e+002
2.142806e+003	3.061754e+002
2.144734e+003	3.019799e+002
2.146663e+003	2.960588e+002
2.148591e+003	3.035038e+002
2.150520e+003	3.295234e+002
2.152448e+003	4.033656e+002
2.154377e+003	3.931037e+002
2.156305e+003	3.598033e+002
2.158234e+003	3.377334e+002
2.160162e+003	4.033230e+002
2.162091e+003	4.590265e+002
2.164019e+003	4.674081e+002
2.165948e+003	4.287493e+002
2.167876e+003	3.071771e+002
2.169804e+003	2.530148e+002
2.171733e+003	3.328615e+002
2.173661e+003	3.481696e+002
2.175590e+003	3.284359e+002
2.177518e+003	3.344344e+002
2.179447e+003	3.641595e+002
2.181375e+003	3.439840e+002
2.183304e+003	3.314153e+002
2.185232e+003	3.284211e+002
2.187161e+003	3.501154e+002
2.189089e+003	3.052139e+002
2.191018e+003	2.887244e+002
2.192946e+003	3.240729e+002
2.194875e+003	3.178389e+002
2.196803e+003	2.976650e+002
2.198731e+003	3.043519e+002
2.200660e+003	2.396071e+002
2.202588e+003	2.434346e+002
2.204517e+003	2.378550e+002
2.206445e+003	2.673270e+002
2.208374e+003	2.560509e+002
2.210302e+003	2.709543e+002
2.212231e+003	2.786430e+002
2.214159e+003	2.920743e+002
2.216088e+003	2.946032e+002
2.218016e+003	2.729673e+002
2.219945e+003	2.572051e+002
2.221873e+003	2.825669e+002
2.223802e+003	2.684967e+002
2.225730e+003	2.322645e+002
2.227658e+003	2.785641e+002
2.229587e+003	3.566955e+002
2.231515e+003	3.032800e+002
2.233444e+003	2.516454e+002
2.235372e+003	2.360676e+002
2.237301e+003	2.447882e+002
2.239229e+003	2.728280e+002
2.241158e+003	3.180591e+002
2.243086e+003	3.729922e+002
2.245015e+003	3.798094e+002
2.246943e+003	3.812326e+002
2.248872e+003	4.023574e+002
2.250800e+003	4.340135e+002
2.252729e+003	4.134843e+002
2.254657e+003	3.554879e+002
2.256585e+003	3.843539e+002
2.258514e+003	3.433168e+002
2.260442e+003	3.801926e+002
2.262371e+003	3.867126e+002
2.264299e+003	3.683596e+002
2.266228e+003	3.398151e+002
2.268156e+003	3.508615e+002
2.270085e+003	3.782667e+002
2.272013e+003	4.166419e+002
2.273942e+003	4.575381e+002
2.275870e+003	4.656750e+002
2.277799e+003	4.640883e+002
2.279727e+003	4.431619e+002
2.281656e+003	3.876903e+002
2.283584e+003	3.912661e+002
2.285512e+003	3.991351e+002
2.287441e+003	3.518508e+002
2.289369e+003	3.877191e+002
2.291298e+003	4.754194e+002
2.293226e+003	4.691884e+002
2.295155e+003	4.846623e+002
2.297083e+003	5.059529e+002
2.299012e+003	4.754191e+002
2.300940e+003	4.635988e+002
2.302869e+003	4.990907e+002
2.304797e+003	5.294747e+002
2.306726e+003	5.172352e+002
2.308654e+003	5.466241e+002
2.310583e+003	5.188790e+002
2.312511e+003	6.285210e+002
2.314439e+003	5.844999e+002
2.316368e+003	6.024562e+002
2.318296e+003	5.312617e+002
2.320225e+003	5.113565e+002
2.322153e+003	5.066620e+002
2.324082e+003	4.520121e+002
2.326010e+003	3.817890e+002
2.327939e+003	3.617533e+002
2.329867e+003	3.377568e+002
2.331796e+003	2.827004e+002
2.333724e+003	3.436354e+002
2.335653e+003	4.096473e+002
2.337581e+003	4.251358e+002
2.339510e+003	4.530856e+002
2.341438e+003	4.852397e+002
2.343366e+003	4.649481e+002
2.345295e+003	4.571770e+002
2.347223e+003	4.619624e+002
2.349152e+003	4.500882e+002
2.351080e+003	4.485440e+002
2.353009e+003	5.020373e+002
2.354937e+003	5.026179e+002
2.356866e+003	4.686509e+002
2.358794e+003	4.460973e+002
2.360723e+003	4.256034e+002
2.362651e+003	4.573214e+002
2.364580e+003	4.695153e+002
2.366508e+003	4.648098e+002
2.368437e+003	4.510908e+002
2.370365e+003	4.865759e+002
2.372293e+003	5.288774e+002
2.374222e+003	5.014750e+002
2.376150e+003	4.900229e+002
2.378079e+003	4.965759e+002
2.380007e+003	4.742614e+002
2.381936e+003	5.188929e+002
2.383864e+003	5.241444e+002
2.385793e+003	5.035798e+002
2.387721e+003	3.985116e+002
2.389650e+003	3.789954e+002
2.391578e+003	3.170466e+002
2.393507e+003	3.315716e+002
2.395435e+003	3.393704e+002
2.397364e+003	4.006064e+002
2.399292e+003	4.353019e+002
2.401220e+003	4.097654e+002
2.403149e+003	4.540388e+002
2.405077e+003	4.764192e+002
2.407006e+003	4.593191e+002
2.408934e+003	4.336599e+002
2.410863e+003	4.571153e+002
2.412791e+003	4.055339e+002
2.414720e+003	4.224370e+002
2.416648e+003	4.172058e+002
2.418577e+003	4.379526e+002
2.420505e+003	4.466656e+002
2.422434e+003	4.038294e+002
2.424362e+003	3.302394e+002
2.426291e+003	3.456813e+002
2.428219e+003	3.940046e+002
2.430147e+003	4.067624e+002
2.432076e+003	4.245414e+002
2.434004e+003	4.353416e+002
2.435933e+003	4.419030e+002
2.437861e+003	4.174601e+002
2.439790e+003	4.414885e+002
2.441718e+003	4.076535e+002
2.443647e+003	4.137993e+002
2.445575e+003	4.525535e+002
2.447504e+003	4.674657e+002
2.449432e+003	4.776223e+002
2.451361e+003	4.884714e+002
2.453289e+003	4.885540e+002
2.455218e+003	5.321739e+002
2.457146e+003	5.393342e+002
2.459074e+003	4.666055e+002
2.461003e+003	4.728029e+002
2.462931e+003	4.790992e+002
2.464860e+003	4.648306e+002
2.466788e+003	5.035540e+002
2.468717e+003	4.618705e+002
2.470645e+003	4.537555e+002
2.472574e+003	4.756047e+002
2.474502e+003	4.299195e+002
2.476431e+003	3.672932e+002
2.478359e+003	3.930670e+002
2.480288e+003	4.257756e+002
2.482216e+003	4.355753e+002
2.484145e+003	4.585475e+002
2.486073e+003	4.316130e+002
2.488001e+003	4.455167e+002
2.489930e+003	4.224590e+002
2.491858e+003	4.602433e+002
2.493787e+003	5.059790e+002
2.495715e+003	4.696012e+002
2.497644e+003	4.500281e+002
2.499572e+003	4.299947e+002
2.501501e+003	4.230223e+002
2.503429e+003	4.649715e+002
2.505358e+003	4.683152e+002
2.507286e+003	4.556091e+002
2.509215e+003	4.091912e+002
2.511143e+003	3.517932e+002
2.513072e+003	3.435142e+002
2.515000e+003	4.086473e+002
2.516928e+003	3.501347e+002
2.518857e+003	3.484193e+002
2.520785e+003	4.247012e+002
2.522714e+003	4.640895e+002
2.524642e+003	4.718183e+002
2.526571e+003	4.739954e+002
2.528499e+003	4.544741e+002
2.530428e+003	4.519561e+002
2.532356e+003	4.745031e+002
2.534285e+003	5.145546e+002
2.536213e+003	4.617504e+002
2.538142e+003	3.993502e+002
2.540070e+003	4.134182e+002
2.541999e+003	3.997648e+002
2.543927e+003	3.402017e+002
2.545855e+003	3.355063e+002
2.547784e+003	3.724237e+002
2.549712e+003	3.751160e+002
2.551641e+003	3.498209e+002
2.553569e+003	3.108033e+002
2.555498e+003	3.227645e+002
2.557426e+003	3.043082e+002
2.559355e+003	4.112461e+002
2.561283e+003	4.184818e+002
2.563212e+003	3.749039e+002
2.565140e+003	3.293885e+002
2.567069e+003	3.468918e+002
2.568997e+003	3.107006e+002
2.570926e+003	3.474131e+002
2.572854e+003	3.618360e+002
2.574782e+003	3.430959e+002
2.576711e+003	3.593091e+002
2.578639e+003	3.476961e+002
2.580568e+003	3.693611e+002
2.582496e+003	3.552232e+002
2.584425e+003	3.473174e+002
2.586353e+003	3.745277e+002
2.588282e+003	3.845757e+002
2.590210e+003	3.911463e+002
2.592139e+003	4.042675e+002
2.594067e+003	4.442908e+002
2.595996e+003	3.979798e+002
2.597924e+003	3.245891e+002
2.599853e+003	3.344669e+002
2.601781e+003	3.123722e+002
2.603709e+003	3.186484e+002
2.605638e+003	2.505954e+002
2.607566e+003	2.946535e+002
2.609495e+003	3.393648e+002
2.611423e+003	3.380864e+002
2.613352e+003	3.647696e+002
2.615280e+003	3.611770e+002
2.617209e+003	3.379345e+002
2.619137e+003	3.029843e+002
2.621066e+003	3.214317e+002
2.622994e+003	3.704084e+002
2.624923e+003	3.572581e+002
2.626851e+003	3.585166e+002
2.628780e+003	3.831784e+002
2.630708e+003	3.515623e+002
2.632636e+003	3.561780e+002
2.634565e+003	4.603683e+002
2.636493e+003	3.618563e+002
2.638422e+003	3.660440e+002
2.640350e+003	4.163160e+002
2.642279e+003	4.483923e+002
2.644207e+003	4.362972e+002
2.646136e+003	4.171082e+002
2.648064e+003	4.698264e+002
2.649993e+003	4.538550e+002
2.651921e+003	4.519823e+002
2.653850e+003	4.316869e+002
2.655778e+003	4.321226e+002
2.657707e+003	5.101249e+002
2.659635e+003	5.125543e+002
2.661563e+003	5.349145e+002
2.663492e+003	5.612341e+002
2.665420e+003	6.111238e+002
2.667349e+003	6.413229e+002
2.669277e+003	6.301699e+002
2.671206e+003	6.626246e+002
2.673134e+003	7.013520e+002
2.675063e+003	7.332208e+002
2.676991e+003	7.034455e+002
2.678920e+003	6.767235e+002
2.680848e+003	6.383720e+002
2.682777e+003	5.078639e+002
2.684705e+003	4.850067e+002
2.686634e+003	4.622912e+002
2.688562e+003	4.678623e+002
2.690490e+003	4.494792e+002
2.692419e+003	4.322792e+002
2.694347e+003	4.124709e+002
2.696276e+003	3.724513e+002
2.698204e+003	3.903778e+002
2.700133e+003	3.415783e+002
2.702061e+003	3.831176e+002
2.703990e+003	3.643958e+002
2.705918e+003	4.058710e+002
2.707847e+003	3.922615e+002
2.709775e+003	3.421336e+002
2.711704e+003	3.079786e+002
2.713632e+003	3.106042e+002
2.715561e+003	2.989048e+002
2.717489e+003	3.378632e+002
2.719417e+003	3.837146e+002
2.721346e+003	3.717675e+002
2.723274e+003	3.560208e+002
2.725203e+003	3.404511e+002
2.727131e+003	3.454249e+002
2.729060e+003	3.687083e+002
2.730988e+003	3.230982e+002
2.732917e+003	3.425727e+002
2.734845e+003	3.093504e+002
2.736774e+003	3.235566e+002
2.738702e+003	3.430962e+002
2.740631e+003	3.296614e+002
2.742559e+003	3.086288e+002
2.744488e+003	2.748756e+002
2.746416e+003	2.408770e+002
2.748344e+003	2.693723e+002
2.750273e+003	2.965663e+002
2.752201e+003	3.187452e+002
2.754130e+003	2.029283e+002
2.756058e+003	2.230081e+002
2.757987e+003	2.701137e+002
2.759915e+003	2.436207e+002
2.761844e+003	2.712522e+002
2.763772e+003	3.119862e+002
2.765701e+003	2.921817e+002
2.767629e+003	2.646099e+002
2.769558e+003	2.899105e+002
2.771486e+003	3.076773e+002
2.773415e+003	3.137376e+002
2.775343e+003	2.798495e+002
2.777271e+003	2.830148e+002
2.779200e+003	2.815794e+002
2.781128e+003	2.867560e+002
2.783057e+003	2.820964e+002
2.784985e+003	3.262980e+002
2.786914e+003	3.344539e+002
2.788842e+003	3.032133e+002
2.790771e+003	2.694828e+002
2.792699e+003	2.638653e+002
2.794628e+003	2.439194e+002
2.796556e+003	2.782119e+002
2.798485e+003	2.907758e+002
2.800413e+003	2.770712e+002
2.802342e+003	3.170040e+002
2.804270e+003	3.066442e+002
2.806198e+003	2.956369e+002
2.808127e+003	2.513534e+002
2.810055e+003	2.544930e+002
2.811984e+003	3.391715e+002
2.813912e+003	3.467608e+002
2.815841e+003	2.835604e+002
2.817769e+003	2.431313e+002
2.819698e+003	2.183377e+002
2.821626e+003	1.483615e+002
2.823555e+003	1.711694e+002
2.825483e+003	2.001780e+002
2.827412e+003	2.429731e+002
2.829340e+003	3.051465e+002
2.831269e+003	2.993699e+002
2.833197e+003	2.486444e+002
2.835125e+003	1.958191e+002
2.837054e+003	1.706153e+002
2.838982e+003	1.663636e+002
2.840911e+003	2.492685e+002
2.842839e+003	2.857763e+002
2.844768e+003	2.672095e+002
2.846696e+003	3.202632e+002
2.848625e+003	3.392328e+002
2.850553e+003	2.958954e+002
2.852482e+003	3.070231e+002
2.854410e+003	3.112071e+002
2.856339e+003	3.292455e+002
2.858267e+003	3.663142e+002
2.860196e+003	3.108304e+002
2.862124e+003	3.169108e+002
2.864052e+003	3.499405e+002
2.865981e+003	3.147158e+002
2.867909e+003	3.235258e+002
2.869838e+003	3.447739e+002
2.871766e+003	3.344235e+002
2.873695e+003	2.981920e+002
2.875623e+003	2.939007e+002
2.877552e+003	3.528426e+002
2.879480e+003	3.961858e+002
2.881409e+003	4.259170e+002
2.883337e+003	4.029355e+002
2.885266e+003	3.024511e+002
2.887194e+003	3.147114e+002
2.889123e+003	3.082271e+002
2.891051e+003	3.186337e+002
2.892979e+003	2.976386e+002
2.894908e+003	2.452713e+002
2.896836e+003	2.384292e+002
2.898765e+003	3.126966e+002
2.900693e+003	3.562324e+002
2.902622e+003	3.672182e+002
2.904550e+003	3.741053e+002
2.906479e+003	3.383167e+002
2.908407e+003	3.157072e+002
2.910336e+003	2.890789e+002
2.912264e+003	3.021388e+002
2.914193e+003	2.929429e+002
2.916121e+003	2.968683e+002
2.918050e+003	3.243358e+002
2.919978e+003	3.061569e+002
2.921906e+003	2.354372e+002
2.923835e+003	2.277303e+002
2.925763e+003	2.213793e+002
2.927692e+003	1.713451e+002
2.929620e+003	1.636449e+002
2.931549e+003	1.545548e+002
2.933477e+003	1.652483e+002
2.935406e+003	1.725270e+002
2.937334e+003	2.038609e+002
2.939263e+003	1.368017e+002
2.941191e+003	1.356077e+002
2.943120e+003	1.310579e+002
2.945048e+003	1.244775e+002
2.946977e+003	1.174212e+002
2.948905e+003	9.926677e+001
2.950833e+003	9.587234e+001
2.952762e+003	6.105147e+001
2.954690e+003	1.174385e+001
2.956619e+003	6.872089e+000
2.958547e+003	-3.095317e+001
2.960476e+003	4.090054e+001
2.962404e+003	-4.065438e+001
2.964333e+003	-4.782515e+001
2.966261e+003	2.771432e+001
2.968190e+003	-2.242784e+001
2.970118e+003	-8.005933e+001
2.972047e+003	-4.895381e+001
2.973975e+003	-2.883630e+001
2.975904e+003	1.020108e+001
2.977832e+003	-1.891716e+001
2.979760e+003	1.900862e+001
2.981689e+003	-3.399887e+001
2.983617e+003	-1.977587e+001
2.985546e+003	-1.529625e+002
2.987474e+003	-9.774014e+001
2.989403e+003	-6.373355e+001
2.991331e+003	-3.414240e+001
2.993260e+003	-7.302329e+000
2.995188e+003	5.338013e+000
2.997117e+003	-2.476928e+000
2.999045e+003	9.223894e+000
3.000974e+003	-7.828771e+001
3.002902e+003	-7.896695e+001
3.004831e+003	-6.056232e+001
3.006759e+003	-6.352748e+001
3.008688e+003	-5.971115e+001
3.010616e+003	-3.665508e+001
3.012544e+003	-3.399196e+001
3.014473e+003	-2.942624e+001
3.016401e+003	-1.575198e+001
3.018330e+003	-5.761353e+001
3.020258e+003	-8.555194e+001
3.022187e+003	-5.513084e+001
3.024115e+003	-1.112115e+002
3.026044e+003	-2.741732e+001
3.027972e+003	6.207675e+001
3.029901e+003	7.199339e+001
3.031829e+003	6.168533e+001
3.033758e+003	3.942959e+001
3.035686e+003	-9.543204e+000
3.037615e+003	-1.310824e+001
3.039543e+003	2.248822e+001
3.041471e+003	7.378539e+001
3.043400e+003	6.122851e+001
3.045328e+003	1.281437e+000
3.047257e+003	-3.037648e+000
3.049185e+003	-4.435690e+001
3.051114e+003	-4.423569e+001
3.053042e+003	-1.629684e+001
3.054971e+003	-6.153738e+001
3.056899e+003	-6.662471e+001
3.058828e+003	-4.965812e+001
3.060756e+003	-6.405393e+001
3.062685e+003	-7.549402e+001
3.064613e+003	-3.115369e+001
3.066542e+003	-3.426377e+001
3.068470e+003	-5.483112e+001
3.070398e+003	-1.378176e+002
3.072327e+003	-1.677555e+002
3.074255e+003	-2.072522e+002
3.076184e+003	-1.684315e+002
3.078112e+003	-1.442827e+002
3.080041e+003	-1.158316e+002
3.081969e+003	-5.330406e+001
3.083898e+003	-2.091319e+001
3.085826e+003	-3.165389e+001
3.087755e+003	-7.321072e+001
3.089683e+003	-1.170104e+002
3.091612e+003	-1.256424e+002
3.093540e+003	-7.502534e+001
3.095469e+003	-6.057830e+001
3.097397e+003	-9.193437e+001
3.099325e+003	-7.005962e+001
3.101254e+003	-3.681865e+001
3.103182e+003	-1.699851e+001
3.105111e+003	1.761633e+001
3.107039e+003	3.637669e+001
3.108968e+003	9.963935e+000
3.110896e+003	-1.511882e+001
3.112825e+003	1.735687e+001
3.114753e+003	-2.371319e+000
3.116682e+003	3.777370e+001
3.118610e+003	7.317343e+001
3.120539e+003	4.606285e+001
3.122467e+003	5.606403e+001
3.124396e+003	4.777234e+001
3.126324e+003	7.055997e+001
3.128252e+003	1.341403e+002
3.130181e+003	1.503564e+002
3.132109e+003	1.287637e+002
3.134038e+003	1.564933e+002
3.135966e+003	1.119838e+002
3.137895e+003	9.922182e+001
3.139823e+003	1.382121e+002
3.141752e+003	1.478031e+002
3.143680e+003	1.536700e+002
3.145609e+003	2.131015e+002
3.147537e+003	2.619336e+002
3.149466e+003	2.573977e+002
3.151394e+003	2.894541e+002
3.153323e+003	2.653882e+002
3.155251e+003	2.436466e+002
3.157179e+003	2.298574e+002
3.159108e+003	2.716493e+002
3.161036e+003	2.812089e+002
3.162965e+003	2.938124e+002
3.164893e+003	3.417091e+002
3.166822e+003	3.286456e+002
3.168750e+003	3.145801e+002
3.170679e+003	3.281416e+002
3.172607e+003	3.481269e+002
3.174536e+003	3.378085e+002
3.176464e+003	4.307020e+002
3.178393e+003	4.602815e+002
3.180321e+003	4.116427e+002
3.182250e+003	4.747070e+002
3.184178e+003	5.146294e+002
3.186106e+003	5.235596e+002
3.188035e+003	4.997950e+002
3.189963e+003	5.150607e+002
3.191892e+003	6.279239e+002
3.193820e+003	6.249484e+002
3.195749e+003	5.634598e+002
3.197677e+003	6.159985e+002
3.199606e+003	6.682759e+002
3.201534e+003	7.278325e+002
3.203463e+003	7.869766e+002
3.205391e+003	8.083099e+002
3.207320e+003	7.803677e+002
3.209248e+003	8.049465e+002
3.211177e+003	8.393805e+002
3.213105e+003	8.828420e+002
3.215033e+003	9.366906e+002
3.216962e+003	9.340163e+002
3.218890e+003	9.444109e+002
3.220819e+003	1.000206e+003
3.222747e+003	1.032242e+003
3.224676e+003	1.013328e+003
3.226604e+003	1.063613e+003
3.228533e+003	1.113198e+003
3.230461e+003	1.125935e+003
3.232390e+003	1.187793e+003
3.234318e+003	1.266945e+003
3.236247e+003	1.298369e+003
3.238175e+003	1.308667e+003
3.240104e+003	1.336731e+003
3.242032e+003	1.372871e+003
3.243960e+003	1.414345e+003
3.245889e+003	1.422896e+003
3.247817e+003	1.414144e+003
3.249746e+003	1.447813e+003
3.251674e+003	1.472469e+003
3.253603e+003	1.458849e+003
3.255531e+003	1.520947e+003
3.257460e+003	1.657027e+003
3.259388e+003	1.708062e+003
3.261317e+003	1.728279e+003
3.263245e+003	1.757202e+003
3.265174e+003	1.829989e+003
3.267102e+003	1.869482e+003
3.269031e+003	1.887724e+003
3.270959e+003	1.897201e+003
3.272887e+003	1.976922e+003
3.274816e+003	2.007195e+003
3.276744e+003	2.045621e+003
3.278673e+003	2.148474e+003
3.280601e+003	2.181842e+003
3.282530e+003	2.234586e+003
3.284458e+003	2.262600e+003
3.286387e+003	2.300725e+003
3.288315e+003	2.401450e+003
3.290244e+003	2.422167e+003
3.292172e+003	2.457579e+003
3.294101e+003	2.521543e+003
3.296029e+003	2.561411e+003
3.297958e+003	2.654603e+003
3.299886e+003	2.711124e+003
3.301814e+003	2.765853e+003
3.303743e+003	2.830301e+003
3.305671e+003	2.833080e+003
3.307600e+003	2.883171e+003
3.309528e+003	2.939984e+003
3.311457e+003	3.095538e+003
3.313385e+003	3.114858e+003
3.315314e+003	3.137454e+003
3.317242e+003	3.215708e+003
3.319171e+003	3.295817e+003
3.321099e+003	3.318373e+003
3.323028e+003	3.400100e+003
3.324956e+003	3.503334e+003
3.326885e+003	3.554250e+003
3.328813e+003	3.595292e+003
3.330741e+003	3.644442e+003
3.332670e+003	3.763736e+003
3.334598e+003	3.828897e+003
3.336527e+003	3.891696e+003
3.338455e+003	3.959624e+003
3.340384e+003	4.047321e+003
3.342312e+003	4.122025e+003
3.344241e+003	4.253248e+003
3.346169e+003	4.284653e+003
3.348098e+003	4.295527e+003
3.350026e+003	4.316869e+003
3.351955e+003	4.427769e+003
3.353883e+003	4.500993e+003
3.355812e+003	4.636916e+003
3.357740e+003	4.734659e+003
3.359668e+003	4.823282e+003
3.361597e+003	4.877283e+003
3.363525e+003	4.938563e+003
3.365454e+003	5.069764e+003
3.367382e+003	5.173333e+003
3.369311e+003	5.208345e+003
3.371239e+003	5.265348e+003
3.373168e+003	5.374628e+003
3.375096e+003	5.430978e+003
3.377025e+003	5.528155e+003
3.378953e+003	5.631959e+003
3.380882e+003	5.722078e+003
3.382810e+003	5.824571e+003
3.384739e+003	5.885353e+003
3.386667e+003	6.006563e+003
3.388595e+003	6.094980e+003
3.390524e+003	6.211956e+003
3.392452e+003	6.284116e+003
3.394381e+003	6.448042e+003
3.396309e+003	6.544335e+003
3.398238e+003	6.609407e+003
3.400166e+003	6.684720e+003
