# Supplementary material for: Machine learning classification of mango maturity based on carotene content from Raman spectra
Source: PeerJ. 2025 Nov 18;13:e20288. doi: 10.7717/peerj.20288 (PMC12637035; doi:10.7717/peerj.20288)
Supplement: Supplemental Information 1 — Raman spectra from 29 mango samples, with measurements taken from the top, middle, and bottom parts of each mango. These data were used for Raman spectral processing, statistical analysis, and classification analysis. [file peerj-13-20288-s001.zip › Raw Data_Mango/M14/M14-T.CSV]

4.849098e+001	0.000000e+000
5.041945e+001	1.035021e+003
5.234792e+001	8.913708e+002
5.427638e+001	7.764811e+002
5.620485e+001	7.273483e+002
5.813332e+001	7.248138e+002
6.006178e+001	7.216400e+002
6.199025e+001	7.000016e+002
6.391872e+001	6.838817e+002
6.584718e+001	6.636714e+002
6.777565e+001	6.308517e+002
6.970412e+001	5.858334e+002
7.163258e+001	6.136147e+002
7.356105e+001	6.113011e+002
7.548952e+001	5.979329e+002
7.741798e+001	6.003249e+002
7.934645e+001	5.825349e+002
8.127492e+001	5.289659e+002
8.320338e+001	5.074133e+002
8.513185e+001	5.058983e+002
8.706032e+001	4.781313e+002
8.898878e+001	4.485815e+002
9.091725e+001	4.342621e+002
9.284572e+001	4.234060e+002
9.477419e+001	4.093098e+002
9.670265e+001	3.940703e+002
9.863112e+001	3.775433e+002
1.005596e+002	3.708172e+002
1.024881e+002	3.621441e+002
1.044165e+002	3.429497e+002
1.063450e+002	3.207658e+002
1.082735e+002	3.025232e+002
1.102019e+002	3.016217e+002
1.121304e+002	3.191942e+002
1.140589e+002	3.400348e+002
1.159873e+002	3.106063e+002
1.179158e+002	2.851933e+002
1.198443e+002	2.811237e+002
1.217727e+002	2.798604e+002
1.237012e+002	2.497832e+002
1.256297e+002	2.360682e+002
1.275581e+002	2.238618e+002
1.294866e+002	2.101023e+002
1.314151e+002	2.000348e+002
1.333435e+002	2.048094e+002
1.352720e+002	2.035048e+002
1.372005e+002	2.052061e+002
1.391289e+002	2.125560e+002
1.410574e+002	2.206566e+002
1.429859e+002	2.145113e+002
1.449143e+002	1.948982e+002
1.468428e+002	1.811219e+002
1.487713e+002	1.702947e+002
1.506997e+002	1.596543e+002
1.526282e+002	1.673615e+002
1.545567e+002	1.623964e+002
1.564851e+002	1.548347e+002
1.584136e+002	1.630253e+002
1.603421e+002	1.946244e+002
1.622705e+002	2.043213e+002
1.641990e+002	1.957075e+002
1.661275e+002	2.079224e+002
1.680559e+002	2.328195e+002
1.699844e+002	2.349453e+002
1.719129e+002	2.151034e+002
1.738413e+002	2.121768e+002
1.757698e+002	2.209236e+002
1.776983e+002	2.319698e+002
1.796267e+002	2.384995e+002
1.815552e+002	2.551192e+002
1.834837e+002	2.562262e+002
1.854121e+002	2.319132e+002
1.873406e+002	2.000202e+002
1.892691e+002	1.999972e+002
1.911975e+002	1.990848e+002
1.931260e+002	1.823470e+002
1.950545e+002	1.704485e+002
1.969829e+002	1.770358e+002
1.989114e+002	1.953817e+002
2.008399e+002	2.033064e+002
2.027683e+002	1.858007e+002
2.046968e+002	1.651951e+002
2.066253e+002	1.604918e+002
2.085537e+002	1.705785e+002
2.104822e+002	1.914254e+002
2.124107e+002	2.039461e+002
2.143391e+002	1.933378e+002
2.162676e+002	1.722369e+002
2.181961e+002	1.938795e+002
2.201245e+002	2.007347e+002
2.220530e+002	1.924829e+002
2.239815e+002	1.911123e+002
2.259099e+002	2.061416e+002
2.278384e+002	2.110560e+002
2.297669e+002	1.878212e+002
2.316953e+002	1.977306e+002
2.336238e+002	2.047965e+002
2.355523e+002	1.828936e+002
2.374807e+002	1.823107e+002
2.394092e+002	1.869728e+002
2.413377e+002	1.994164e+002
2.432661e+002	2.125858e+002
2.451946e+002	2.199329e+002
2.471231e+002	2.217126e+002
2.490515e+002	2.232655e+002
2.509800e+002	2.066451e+002
2.529085e+002	1.931610e+002
2.548369e+002	2.013739e+002
2.567654e+002	2.216158e+002
2.586938e+002	2.108906e+002
2.606223e+002	2.302692e+002
2.625508e+002	2.476703e+002
2.644792e+002	2.305717e+002
2.664077e+002	1.935777e+002
2.683362e+002	2.196749e+002
2.702646e+002	2.343969e+002
2.721931e+002	2.307990e+002
2.741216e+002	2.158617e+002
2.760500e+002	1.933232e+002
2.779785e+002	1.857284e+002
2.799070e+002	1.831502e+002
2.818354e+002	1.897203e+002
2.837639e+002	2.103571e+002
2.856924e+002	2.449400e+002
2.876208e+002	2.667596e+002
2.895493e+002	2.636505e+002
2.914778e+002	2.724478e+002
2.934063e+002	2.878143e+002
2.953347e+002	2.681544e+002
2.972632e+002	3.336831e+002
2.991917e+002	3.537143e+002
3.011201e+002	3.513344e+002
3.030486e+002	3.518139e+002
3.049771e+002	3.612057e+002
3.069055e+002	3.601977e+002
3.088340e+002	3.618888e+002
3.107625e+002	3.712983e+002
3.126909e+002	3.753121e+002
3.146194e+002	3.590587e+002
3.165479e+002	3.458613e+002
3.184763e+002	3.516130e+002
3.204048e+002	3.500099e+002
3.223333e+002	3.400612e+002
3.242617e+002	3.318144e+002
3.261902e+002	3.259095e+002
3.281187e+002	3.211875e+002
3.300471e+002	3.271083e+002
3.319756e+002	3.377084e+002
3.339041e+002	3.422314e+002
3.358325e+002	3.332998e+002
3.377610e+002	3.252398e+002
3.396895e+002	3.335616e+002
3.416179e+002	3.489741e+002
3.435464e+002	3.590633e+002
3.454749e+002	3.600665e+002
3.474033e+002	3.908809e+002
3.493318e+002	4.003026e+002
3.512603e+002	3.962628e+002
3.531887e+002	3.926545e+002
3.551172e+002	3.977059e+002
3.570457e+002	4.019992e+002
3.589741e+002	4.293430e+002
3.609026e+002	4.260511e+002
3.628311e+002	4.068647e+002
3.647595e+002	4.081017e+002
3.666880e+002	4.033256e+002
3.686165e+002	4.121573e+002
3.705449e+002	4.027534e+002
3.724734e+002	3.963322e+002
3.744019e+002	4.041146e+002
3.763303e+002	3.919027e+002
3.782588e+002	4.191634e+002
3.801873e+002	4.181111e+002
3.821157e+002	4.101733e+002
3.840442e+002	4.092633e+002
3.859727e+002	4.030486e+002
3.879011e+002	3.777616e+002
3.898296e+002	3.639959e+002
3.917581e+002	3.704256e+002
3.936865e+002	3.884430e+002
3.956150e+002	4.067702e+002
3.975435e+002	4.352852e+002
3.994719e+002	4.624113e+002
4.014004e+002	4.576819e+002
4.033289e+002	4.491105e+002
4.052573e+002	4.572733e+002
4.071858e+002	4.615192e+002
4.091143e+002	4.899775e+002
4.110427e+002	4.873064e+002
4.129712e+002	4.885452e+002
4.148997e+002	4.893994e+002
4.168281e+002	4.569685e+002
4.187566e+002	4.374803e+002
4.206851e+002	4.182735e+002
4.226135e+002	4.135282e+002
4.245420e+002	4.217225e+002
4.264705e+002	4.288795e+002
4.283989e+002	4.152088e+002
4.303274e+002	4.168843e+002
4.322559e+002	4.177018e+002
4.341843e+002	4.194985e+002
4.361128e+002	4.225546e+002
4.380413e+002	4.234525e+002
4.399697e+002	4.280684e+002
4.418982e+002	4.119033e+002
4.438267e+002	4.073878e+002
4.457551e+002	4.180616e+002
4.476836e+002	4.353642e+002
4.496121e+002	4.613111e+002
4.515405e+002	4.647182e+002
4.534690e+002	4.767624e+002
4.553975e+002	4.798465e+002
4.573259e+002	4.772922e+002
4.592544e+002	4.961407e+002
4.611829e+002	5.193805e+002
4.631113e+002	5.363596e+002
4.650398e+002	5.360038e+002
4.669683e+002	5.107454e+002
4.688967e+002	4.847650e+002
4.708252e+002	5.268743e+002
4.727537e+002	4.843829e+002
4.746821e+002	4.661541e+002
4.766106e+002	4.465286e+002
4.785391e+002	4.502111e+002
4.804675e+002	5.134038e+002
4.823960e+002	4.620374e+002
4.843245e+002	4.712555e+002
4.862529e+002	4.622950e+002
4.881814e+002	4.532979e+002
4.901099e+002	4.675414e+002
4.920383e+002	4.778685e+002
4.939668e+002	4.733782e+002
4.958953e+002	4.668729e+002
4.978237e+002	4.410301e+002
4.997522e+002	4.005073e+002
5.016807e+002	3.716768e+002
5.036091e+002	3.903432e+002
5.055376e+002	4.177330e+002
5.074661e+002	4.347282e+002
5.093945e+002	4.735558e+002
5.113230e+002	5.145192e+002
5.132515e+002	5.004227e+002
5.151799e+002	4.964198e+002
5.171084e+002	5.083255e+002
5.190369e+002	5.139194e+002
5.209653e+002	5.415464e+002
5.228938e+002	5.766948e+002
5.248223e+002	5.311246e+002
5.267507e+002	4.899888e+002
5.286792e+002	4.427601e+002
5.306077e+002	4.232351e+002
5.325361e+002	4.433299e+002
5.344646e+002	4.791457e+002
5.363931e+002	4.723441e+002
5.383215e+002	4.977429e+002
5.402500e+002	5.274677e+002
5.421785e+002	4.933657e+002
5.441069e+002	4.352802e+002
5.460354e+002	4.370807e+002
5.479639e+002	4.319611e+002
5.498923e+002	4.225028e+002
5.518208e+002	4.350122e+002
5.537493e+002	4.209511e+002
5.556777e+002	3.820099e+002
5.576062e+002	3.757727e+002
5.595347e+002	3.839125e+002
5.614631e+002	4.046543e+002
5.633916e+002	4.044076e+002
5.653201e+002	3.913513e+002
5.672485e+002	3.892395e+002
5.691770e+002	4.112433e+002
5.711055e+002	4.166591e+002
5.730339e+002	4.010916e+002
5.749624e+002	4.022502e+002
5.768909e+002	4.091704e+002
5.788193e+002	3.950275e+002
5.807478e+002	3.568416e+002
5.826763e+002	3.892760e+002
5.846047e+002	4.142441e+002
5.865332e+002	4.034492e+002
5.884617e+002	3.995429e+002
5.903901e+002	4.347639e+002
5.923186e+002	4.658039e+002
5.942471e+002	4.595788e+002
5.961755e+002	4.405657e+002
5.981040e+002	4.327855e+002
6.000325e+002	4.398503e+002
6.019609e+002	4.512780e+002
6.038894e+002	4.547224e+002
6.058179e+002	4.543645e+002
6.077463e+002	4.305880e+002
6.096748e+002	3.974261e+002
6.116033e+002	3.796088e+002
6.135317e+002	3.939836e+002
6.154602e+002	4.288022e+002
6.173887e+002	3.834561e+002
6.193171e+002	3.688874e+002
6.212456e+002	3.642385e+002
6.231741e+002	3.527611e+002
6.251025e+002	3.445839e+002
6.270310e+002	3.696560e+002
6.289595e+002	3.634851e+002
6.308879e+002	3.467371e+002
6.328164e+002	3.604856e+002
6.347449e+002	3.862441e+002
6.366733e+002	3.932153e+002
6.386018e+002	3.902870e+002
6.405303e+002	3.993972e+002
6.424587e+002	3.735433e+002
6.443872e+002	3.691057e+002
6.463157e+002	3.614271e+002
6.482441e+002	3.384236e+002
6.501726e+002	3.618871e+002
6.521011e+002	4.089777e+002
6.540295e+002	3.973549e+002
6.559580e+002	3.728175e+002
6.578865e+002	3.713314e+002
6.598149e+002	3.852818e+002
6.617434e+002	3.772716e+002
6.636719e+002	3.963838e+002
6.656003e+002	3.747163e+002
6.675288e+002	3.693196e+002
6.694573e+002	3.760266e+002
6.713857e+002	3.745581e+002
6.733142e+002	3.587131e+002
6.752427e+002	3.459022e+002
6.771711e+002	3.444106e+002
6.790996e+002	3.239232e+002
6.810281e+002	3.010132e+002
6.829565e+002	2.812919e+002
6.848850e+002	2.708855e+002
6.868135e+002	3.238472e+002
6.887419e+002	3.066154e+002
6.906704e+002	3.120356e+002
6.925989e+002	3.247090e+002
6.945273e+002	3.211393e+002
6.964558e+002	3.030346e+002
6.983843e+002	3.036093e+002
7.003127e+002	3.194572e+002
7.022412e+002	3.247796e+002
7.041697e+002	3.216652e+002
7.060981e+002	3.024084e+002
7.080266e+002	2.670324e+002
7.099551e+002	2.414125e+002
7.118835e+002	2.934676e+002
7.138120e+002	2.805213e+002
7.157405e+002	2.462524e+002
7.176689e+002	2.431714e+002
7.195974e+002	2.485395e+002
7.215259e+002	2.219389e+002
7.234543e+002	2.752108e+002
7.253828e+002	3.279851e+002
7.273113e+002	3.496889e+002
7.292397e+002	3.466339e+002
7.311682e+002	3.384065e+002
7.330967e+002	3.344513e+002
7.350251e+002	3.187858e+002
7.369536e+002	2.674845e+002
7.388821e+002	2.422245e+002
7.408105e+002	2.356706e+002
7.427390e+002	2.080186e+002
7.446675e+002	1.918132e+002
7.465959e+002	2.528606e+002
7.485244e+002	2.533639e+002
7.504529e+002	2.434427e+002
7.523813e+002	2.438341e+002
7.543098e+002	2.257043e+002
7.562383e+002	2.104058e+002
7.581667e+002	2.226423e+002
7.600952e+002	2.202554e+002
7.620237e+002	2.115866e+002
7.639521e+002	1.992787e+002
7.658806e+002	1.995985e+002
7.678091e+002	2.065659e+002
7.697375e+002	2.044049e+002
7.716660e+002	1.879227e+002
7.735945e+002	1.853418e+002
7.755229e+002	2.003248e+002
7.774514e+002	2.039780e+002
7.793799e+002	1.798964e+002
7.813083e+002	1.505084e+002
7.832368e+002	1.423834e+002
7.851653e+002	1.553940e+002
7.870938e+002	2.164729e+002
7.890222e+002	1.641540e+002
7.909507e+002	1.956298e+002
7.928792e+002	1.881317e+002
7.948076e+002	1.385271e+002
7.967361e+002	1.573638e+002
7.986646e+002	1.743248e+002
8.005930e+002	1.685038e+002
8.025215e+002	1.589430e+002
8.044500e+002	1.550870e+002
8.063784e+002	1.416411e+002
8.083069e+002	1.154593e+002
8.102354e+002	1.067418e+002
8.121638e+002	1.635600e+002
8.140923e+002	1.612323e+002
8.160208e+002	1.536127e+002
8.179492e+002	1.157977e+002
8.198777e+002	1.062198e+002
8.218062e+002	1.438974e+002
8.237346e+002	1.403578e+002
8.256631e+002	1.306454e+002
8.275916e+002	1.438266e+002
8.295200e+002	1.640154e+002
8.314485e+002	1.772885e+002
8.333770e+002	1.786774e+002
8.353054e+002	1.644900e+002
8.372339e+002	1.294810e+002
8.391624e+002	1.061711e+002
8.410908e+002	1.042393e+002
8.430193e+002	1.041916e+002
8.449478e+002	1.231244e+002
8.468762e+002	1.509277e+002
8.488047e+002	1.511990e+002
8.507332e+002	1.078280e+002
8.526616e+002	1.036527e+002
8.545901e+002	1.226135e+002
8.565186e+002	1.289494e+002
8.584470e+002	1.510101e+002
8.603755e+002	1.662747e+002
8.623040e+002	1.459010e+002
8.642324e+002	1.594756e+002
8.661609e+002	2.076238e+002
8.680894e+002	2.252289e+002
8.700178e+002	2.338648e+002
8.719463e+002	2.289468e+002
8.738748e+002	2.003243e+002
8.758032e+002	1.522727e+002
8.777317e+002	1.120248e+002
8.796602e+002	1.159956e+002
8.815886e+002	1.488075e+002
8.835171e+002	1.492586e+002
8.854456e+002	1.100130e+002
8.873740e+002	1.047048e+002
8.893025e+002	1.413891e+002
8.912310e+002	7.051762e+001
8.931594e+002	1.567068e+002
8.950879e+002	1.401622e+002
8.970164e+002	1.019428e+002
8.989448e+002	8.623012e+001
9.008733e+002	9.190282e+001
9.028018e+002	8.952513e+001
9.047302e+002	5.794498e+001
9.066587e+002	4.870177e+001
9.085872e+002	4.189309e+001
9.105156e+002	3.597310e+001
9.124441e+002	5.500747e+001
9.143726e+002	6.466020e+001
9.163010e+002	3.640092e+001
9.182295e+002	1.179506e+001
9.201580e+002	4.765142e+001
9.220864e+002	-3.072759e+000
9.240149e+002	-2.353892e+001
9.259434e+002	2.581463e+001
9.278718e+002	6.958549e+001
9.298003e+002	6.015815e+001
9.317288e+002	3.997071e+001
9.336572e+002	4.182547e+001
9.355857e+002	3.608261e+001
9.375142e+002	6.689751e+001
9.394426e+002	1.130054e+002
9.413711e+002	1.525243e+002
9.432996e+002	1.691680e+002
9.452280e+002	1.568815e+002
9.471565e+002	1.286776e+002
9.490850e+002	1.358999e+002
9.510134e+002	1.480968e+002
9.529419e+002	2.227601e+002
9.548704e+002	2.718781e+002
9.567988e+002	2.542644e+002
9.587273e+002	2.262975e+002
9.606558e+002	2.684058e+002
9.625842e+002	3.268478e+002
9.645127e+002	3.592428e+002
9.664412e+002	3.405582e+002
9.683696e+002	2.889130e+002
9.702981e+002	2.147113e+002
9.722266e+002	1.466888e+002
9.741550e+002	1.234522e+002
9.760835e+002	1.497182e+002
9.780120e+002	1.874959e+002
9.799404e+002	2.050976e+002
9.818689e+002	2.181207e+002
9.837974e+002	1.943663e+002
9.857258e+002	1.759034e+002
9.876543e+002	1.821989e+002
9.895828e+002	1.736084e+002
9.915112e+002	2.338788e+002
9.934397e+002	2.951000e+002
9.953682e+002	3.736020e+002
9.972966e+002	4.632082e+002
9.992251e+002	5.816684e+002
1.001154e+003	7.521880e+002
1.003082e+003	9.503433e+002
1.005010e+003	1.080880e+003
1.006939e+003	1.079383e+003
1.008867e+003	1.061998e+003
1.010796e+003	9.266749e+002
1.012724e+003	7.168831e+002
1.014653e+003	5.473769e+002
1.016581e+003	4.727667e+002
1.018510e+003	4.341461e+002
1.020438e+003	3.455649e+002
1.022367e+003	3.660572e+002
1.024295e+003	3.742585e+002
1.026224e+003	3.221498e+002
1.028152e+003	2.624497e+002
1.030081e+003	2.522207e+002
1.032009e+003	2.625329e+002
1.033938e+003	2.269248e+002
1.035866e+003	1.970266e+002
1.037794e+003	1.997453e+002
1.039723e+003	1.858199e+002
1.041651e+003	1.872232e+002
1.043580e+003	2.181446e+002
1.045508e+003	2.512927e+002
1.047437e+003	2.665044e+002
1.049365e+003	2.586591e+002
1.051294e+003	1.870251e+002
1.053222e+003	1.442759e+002
1.055151e+003	1.176872e+002
1.057079e+003	1.620982e+002
1.059008e+003	1.869436e+002
1.060936e+003	1.888244e+002
1.062865e+003	2.018376e+002
1.064793e+003	2.044128e+002
1.066721e+003	1.534219e+002
1.068650e+003	1.193482e+002
1.070578e+003	1.404797e+002
1.072507e+003	1.567545e+002
1.074435e+003	1.995394e+002
1.076364e+003	2.135596e+002
1.078292e+003	1.935590e+002
1.080221e+003	2.021216e+002
1.082149e+003	1.919392e+002
1.084078e+003	1.604530e+002
1.086006e+003	1.924769e+002
1.087935e+003	2.291470e+002
1.089863e+003	1.946022e+002
1.091792e+003	1.585239e+002
1.093720e+003	1.513296e+002
1.095648e+003	1.489762e+002
1.097577e+003	2.003198e+002
1.099505e+003	2.581252e+002
1.101434e+003	2.681678e+002
1.103362e+003	3.006418e+002
1.105291e+003	3.159656e+002
1.107219e+003	2.584851e+002
1.109148e+003	2.170430e+002
1.111076e+003	2.640119e+002
1.113005e+003	2.956188e+002
1.114933e+003	2.716370e+002
1.116862e+003	3.116606e+002
1.118790e+003	3.492176e+002
1.120719e+003	4.507913e+002
1.122647e+003	4.660108e+002
1.124575e+003	4.718018e+002
1.126504e+003	5.346940e+002
1.128432e+003	5.597051e+002
1.130361e+003	5.416796e+002
1.132289e+003	5.723767e+002
1.134218e+003	6.183152e+002
1.136146e+003	6.396981e+002
1.138075e+003	7.267592e+002
1.140003e+003	7.856317e+002
1.141932e+003	8.508961e+002
1.143860e+003	9.983832e+002
1.145789e+003	1.170678e+003
1.147717e+003	1.447180e+003
1.149646e+003	1.864815e+003
1.151574e+003	2.445561e+003
1.153502e+003	3.100456e+003
1.155431e+003	3.557583e+003
1.157359e+003	3.564515e+003
1.159288e+003	3.085257e+003
1.161216e+003	2.328601e+003
1.163145e+003	1.602635e+003
1.165073e+003	1.127528e+003
1.167002e+003	8.996268e+002
1.168930e+003	8.138299e+002
1.170859e+003	8.130200e+002
1.172787e+003	8.146486e+002
1.174716e+003	7.845507e+002
1.176644e+003	7.316984e+002
1.178573e+003	7.123338e+002
1.180501e+003	7.977407e+002
1.182429e+003	7.994005e+002
1.184358e+003	8.585357e+002
1.186286e+003	8.870587e+002
1.188215e+003	8.750903e+002
1.190143e+003	8.293214e+002
1.192072e+003	7.731285e+002
1.194000e+003	7.111759e+002
1.195929e+003	6.401930e+002
1.197857e+003	5.928053e+002
1.199786e+003	5.533433e+002
1.201714e+003	5.603289e+002
1.203643e+003	5.488369e+002
1.205571e+003	6.137721e+002
1.207500e+003	6.926898e+002
1.209428e+003	7.441915e+002
1.211356e+003	7.094266e+002
1.213285e+003	5.843045e+002
1.215213e+003	5.220316e+002
1.217142e+003	3.996922e+002
1.219070e+003	3.448301e+002
1.220999e+003	3.266024e+002
1.222927e+003	3.205290e+002
1.224856e+003	3.050703e+002
1.226784e+003	2.904667e+002
1.228713e+003	2.785540e+002
1.230641e+003	2.561673e+002
1.232570e+003	2.299176e+002
1.234498e+003	2.266508e+002
1.236427e+003	2.414365e+002
1.238355e+003	2.702168e+002
1.240283e+003	2.345576e+002
1.242212e+003	2.052644e+002
1.244140e+003	2.066802e+002
1.246069e+003	2.152443e+002
1.247997e+003	2.376238e+002
1.249926e+003	2.900908e+002
1.251854e+003	3.022530e+002
1.253783e+003	3.495682e+002
1.255711e+003	3.262853e+002
1.257640e+003	2.935296e+002
1.259568e+003	3.078537e+002
1.261497e+003	3.326273e+002
1.263425e+003	3.601656e+002
1.265354e+003	3.834977e+002
1.267282e+003	4.242765e+002
1.269210e+003	5.109976e+002
1.271139e+003	4.432706e+002
1.273067e+003	4.037446e+002
1.274996e+003	3.704531e+002
1.276924e+003	3.320535e+002
1.278853e+003	3.355825e+002
1.280781e+003	3.345237e+002
1.282710e+003	3.173309e+002
1.284638e+003	2.999806e+002
1.286567e+003	2.893246e+002
1.288495e+003	3.112972e+002
1.290424e+003	3.838525e+002
1.292352e+003	4.548378e+002
1.294281e+003	4.750679e+002
1.296209e+003	4.075099e+002
1.298137e+003	3.548113e+002
1.300066e+003	3.477031e+002
1.301994e+003	3.644087e+002
1.303923e+003	3.826293e+002
1.305851e+003	4.022070e+002
1.307780e+003	4.186281e+002
1.309708e+003	3.565565e+002
1.311637e+003	3.541832e+002
1.313565e+003	3.299207e+002
1.315494e+003	2.744702e+002
1.317422e+003	2.613015e+002
1.319351e+003	2.725441e+002
1.321279e+003	2.469739e+002
1.323208e+003	2.175451e+002
1.325136e+003	2.213312e+002
1.327064e+003	1.730119e+002
1.328993e+003	1.672496e+002
1.330921e+003	2.253296e+002
1.332850e+003	2.708137e+002
1.334778e+003	3.064787e+002
1.336707e+003	2.762757e+002
1.338635e+003	2.781721e+002
1.340564e+003	2.980497e+002
1.342492e+003	3.038664e+002
1.344421e+003	3.142065e+002
1.346349e+003	3.265453e+002
1.348278e+003	3.311877e+002
1.350206e+003	3.442814e+002
1.352135e+003	4.017505e+002
1.354063e+003	4.313447e+002
1.355991e+003	4.139059e+002
1.357920e+003	3.472252e+002
1.359848e+003	3.120887e+002
1.361777e+003	3.187727e+002
1.363705e+003	3.258343e+002
1.365634e+003	3.134938e+002
1.367562e+003	2.858293e+002
1.369491e+003	3.081066e+002
1.371419e+003	3.578314e+002
1.373348e+003	4.026190e+002
1.375276e+003	3.593685e+002
1.377205e+003	2.716668e+002
1.379133e+003	2.601162e+002
1.381062e+003	3.215233e+002
1.382990e+003	3.910573e+002
1.384918e+003	4.462321e+002
1.386847e+003	4.634643e+002
1.388775e+003	3.973453e+002
1.390704e+003	4.220033e+002
1.392632e+003	3.508987e+002
1.394561e+003	3.587766e+002
1.396489e+003	3.667889e+002
1.398418e+003	3.322320e+002
1.400346e+003	3.390597e+002
1.402275e+003	3.614432e+002
1.404203e+003	3.791809e+002
1.406132e+003	3.829717e+002
1.408060e+003	3.629216e+002
1.409989e+003	3.744923e+002
1.411917e+003	3.986212e+002
1.413845e+003	3.629396e+002
1.415774e+003	3.583063e+002
1.417702e+003	3.619475e+002
1.419631e+003	2.904405e+002
1.421559e+003	3.495163e+002
1.423488e+003	3.348157e+002
1.425416e+003	3.265693e+002
1.427345e+003	4.289225e+002
1.429273e+003	4.864970e+002
1.431202e+003	4.442462e+002
1.433130e+003	4.326546e+002
1.435059e+003	4.554779e+002
1.436987e+003	4.587856e+002
1.438916e+003	4.447219e+002
1.440844e+003	4.797047e+002
1.442772e+003	5.490494e+002
1.444701e+003	5.610815e+002
1.446629e+003	5.641121e+002
1.448558e+003	5.594971e+002
1.450486e+003	5.657224e+002
1.452415e+003	5.771548e+002
1.454343e+003	4.910876e+002
1.456272e+003	5.633417e+002
1.458200e+003	5.524576e+002
1.460129e+003	6.030372e+002
1.462057e+003	5.654333e+002
1.463986e+003	5.612292e+002
1.465914e+003	5.524735e+002
1.467843e+003	5.292216e+002
1.469771e+003	5.096017e+002
1.471699e+003	5.029372e+002
1.473628e+003	5.069280e+002
1.475556e+003	5.141841e+002
1.477485e+003	5.196203e+002
1.479413e+003	5.474003e+002
1.481342e+003	6.153416e+002
1.483270e+003	6.183049e+002
1.485199e+003	6.581015e+002
1.487127e+003	6.958894e+002
1.489056e+003	7.480140e+002
1.490984e+003	7.642924e+002
1.492913e+003	7.786882e+002
1.494841e+003	7.966064e+002
1.496770e+003	8.043441e+002
1.498698e+003	8.276932e+002
1.500626e+003	9.001329e+002
1.502555e+003	1.026030e+003
1.504483e+003	1.192314e+003
1.506412e+003	1.405000e+003
1.508340e+003	1.692516e+003
1.510269e+003	1.987124e+003
1.512197e+003	2.472240e+003
1.514126e+003	3.035621e+003
1.516054e+003	3.662094e+003
1.517983e+003	4.143786e+003
1.519911e+003	4.307734e+003
1.521840e+003	4.149445e+003
1.523768e+003	3.749386e+003
1.525697e+003	3.208748e+003
1.527625e+003	2.599929e+003
1.529553e+003	1.983119e+003
1.531482e+003	1.469330e+003
1.533410e+003	1.114345e+003
1.535339e+003	9.193912e+002
1.537267e+003	7.896433e+002
1.539196e+003	6.772492e+002
1.541124e+003	5.828350e+002
1.543053e+003	5.613484e+002
1.544981e+003	5.329757e+002
1.546910e+003	4.941837e+002
1.548838e+003	4.961534e+002
1.550767e+003	4.944783e+002
1.552695e+003	5.304789e+002
1.554624e+003	5.291412e+002
1.556552e+003	5.577698e+002
1.558480e+003	5.359338e+002
1.560409e+003	4.821903e+002
1.562337e+003	5.408494e+002
1.564266e+003	5.657709e+002
1.566194e+003	4.814861e+002
1.568123e+003	4.249860e+002
1.570051e+003	4.569983e+002
1.571980e+003	4.869770e+002
1.573908e+003	5.089925e+002
1.575837e+003	5.376946e+002
1.577765e+003	4.950980e+002
1.579694e+003	4.746361e+002
1.581622e+003	4.559368e+002
1.583551e+003	4.666395e+002
1.585479e+003	4.507030e+002
1.587407e+003	4.166688e+002
1.589336e+003	3.997716e+002
1.591264e+003	4.330645e+002
1.593193e+003	5.018068e+002
1.595121e+003	5.386161e+002
1.597050e+003	5.659987e+002
1.598978e+003	6.100886e+002
1.600907e+003	6.231107e+002
1.602835e+003	5.862004e+002
1.604764e+003	5.803256e+002
1.606692e+003	6.324995e+002
1.608621e+003	6.174481e+002
1.610549e+003	5.677428e+002
1.612478e+003	5.561403e+002
1.614406e+003	5.047689e+002
1.616334e+003	4.643614e+002
1.618263e+003	4.796222e+002
1.620191e+003	5.098839e+002
1.622120e+003	5.034638e+002
1.624048e+003	4.962086e+002
1.625977e+003	4.793010e+002
1.627905e+003	4.906454e+002
1.629834e+003	5.014067e+002
1.631762e+003	5.027583e+002
1.633691e+003	5.412183e+002
1.635619e+003	5.106080e+002
1.637548e+003	4.634078e+002
1.639476e+003	4.222776e+002
1.641405e+003	4.293657e+002
1.643333e+003	3.771115e+002
1.645261e+003	3.693633e+002
1.647190e+003	3.856415e+002
1.649118e+003	3.822332e+002
1.651047e+003	4.046362e+002
1.652975e+003	3.762190e+002
1.654904e+003	3.702427e+002
1.656832e+003	3.533541e+002
1.658761e+003	3.658387e+002
1.660689e+003	3.793211e+002
1.662618e+003	3.386178e+002
1.664546e+003	3.548207e+002
1.666475e+003	3.710409e+002
1.668403e+003	3.435080e+002
1.670332e+003	3.741896e+002
1.672260e+003	3.682781e+002
1.674188e+003	3.491387e+002
1.676117e+003	3.135916e+002
1.678045e+003	2.793317e+002
1.679974e+003	2.875421e+002
1.681902e+003	2.907513e+002
1.683831e+003	2.927578e+002
1.685759e+003	3.455333e+002
1.687688e+003	3.457566e+002
1.689616e+003	3.298487e+002
1.691545e+003	3.455898e+002
1.693473e+003	3.230049e+002
1.695402e+003	2.549289e+002
1.697330e+003	2.244865e+002
1.699259e+003	2.585310e+002
1.701187e+003	2.730488e+002
1.703115e+003	1.922424e+002
1.705044e+003	1.355293e+002
1.706972e+003	1.892653e+002
1.708901e+003	1.367266e+002
1.710829e+003	1.393091e+002
1.712758e+003	2.640086e+002
1.714686e+003	2.817119e+002
1.716615e+003	2.858643e+002
1.718543e+003	2.772445e+002
1.720472e+003	3.004654e+002
1.722400e+003	3.065657e+002
1.724329e+003	2.842961e+002
1.726257e+003	2.954888e+002
1.728186e+003	3.017585e+002
1.730114e+003	2.546648e+002
1.732042e+003	2.421575e+002
1.733971e+003	2.753090e+002
1.735899e+003	2.930013e+002
1.737828e+003	3.166455e+002
1.739756e+003	3.518427e+002
1.741685e+003	2.526893e+002
1.743613e+003	2.491224e+002
1.745542e+003	3.141205e+002
1.747470e+003	3.897775e+002
1.749399e+003	2.866983e+002
1.751327e+003	2.885497e+002
1.753256e+003	3.443231e+002
1.755184e+003	3.730641e+002
1.757113e+003	3.461395e+002
1.759041e+003	2.739969e+002
1.760969e+003	2.091018e+002
1.762898e+003	1.904147e+002
1.764826e+003	2.489799e+002
1.766755e+003	3.276428e+002
1.768683e+003	3.236381e+002
1.770612e+003	2.812316e+002
1.772540e+003	1.494290e+002
1.774469e+003	1.814459e+002
1.776397e+003	2.620297e+002
1.778326e+003	2.079536e+002
1.780254e+003	2.129824e+002
1.782183e+003	2.277021e+002
1.784111e+003	1.709091e+002
1.786040e+003	1.274703e+002
1.787968e+003	1.355033e+002
1.789896e+003	1.114148e+002
1.791825e+003	9.158369e+001
1.793753e+003	1.160980e+002
1.795682e+003	1.538995e+002
1.797610e+003	1.628695e+002
1.799539e+003	2.004930e+002
1.801467e+003	2.151294e+002
1.803396e+003	2.033850e+002
1.805324e+003	2.036673e+002
1.807253e+003	1.727811e+002
1.809181e+003	1.915352e+002
1.811110e+003	2.484020e+002
1.813038e+003	2.201508e+002
1.814967e+003	1.635860e+002
1.816895e+003	2.154016e+002
1.818823e+003	2.736638e+002
1.820752e+003	2.060199e+002
1.822680e+003	1.791484e+002
1.824609e+003	1.880581e+002
1.826537e+003	2.314491e+002
1.828466e+003	1.977009e+002
1.830394e+003	2.365071e+002
1.832323e+003	2.172778e+002
1.834251e+003	2.217589e+002
1.836180e+003	2.331758e+002
1.838108e+003	2.275347e+002
1.840037e+003	2.118898e+002
1.841965e+003	2.064611e+002
1.843894e+003	1.923601e+002
1.845822e+003	1.701711e+002
1.847750e+003	1.897527e+002
1.849679e+003	2.259130e+002
1.851607e+003	2.376355e+002
1.853536e+003	2.602253e+002
1.855464e+003	2.601886e+002
1.857393e+003	2.556673e+002
1.859321e+003	2.833960e+002
1.861250e+003	2.333955e+002
1.863178e+003	2.242852e+002
1.865107e+003	1.600417e+002
1.867035e+003	1.375868e+002
1.868964e+003	1.195367e+002
1.870892e+003	1.240279e+002
1.872821e+003	1.823894e+002
1.874749e+003	2.399918e+002
1.876677e+003	2.337177e+002
1.878606e+003	1.936497e+002
1.880534e+003	2.077402e+002
1.882463e+003	1.831923e+002
1.884391e+003	1.579391e+002
1.886320e+003	1.607801e+002
1.888248e+003	1.727174e+002
1.890177e+003	1.880539e+002
1.892105e+003	1.888249e+002
1.894034e+003	2.115954e+002
1.895962e+003	2.375003e+002
1.897891e+003	2.117041e+002
1.899819e+003	1.533229e+002
1.901748e+003	1.228579e+002
1.903676e+003	1.423599e+002
1.905604e+003	1.526338e+002
1.907533e+003	1.437171e+002
1.909461e+003	1.748263e+002
1.911390e+003	2.009945e+002
1.913318e+003	1.351033e+002
1.915247e+003	1.868566e+002
1.917175e+003	1.657694e+002
1.919104e+003	1.089617e+002
1.921032e+003	1.137357e+002
1.922961e+003	1.772544e+002
1.924889e+003	2.183570e+002
1.926818e+003	2.122560e+002
1.928746e+003	2.030015e+002
1.930675e+003	1.887833e+002
1.932603e+003	2.041978e+002
1.934531e+003	1.452068e+002
1.936460e+003	1.086805e+002
1.938388e+003	1.776709e+002
1.940317e+003	1.663636e+002
1.942245e+003	2.172983e+002
1.944174e+003	2.370766e+002
1.946102e+003	2.784347e+002
1.948031e+003	2.515032e+002
1.949959e+003	2.053006e+002
1.951888e+003	2.301492e+002
1.953816e+003	2.586292e+002
1.955745e+003	2.295753e+002
1.957673e+003	2.293936e+002
1.959602e+003	2.737150e+002
1.961530e+003	2.578492e+002
1.963458e+003	2.236084e+002
1.965387e+003	1.874010e+002
1.967315e+003	1.170937e+002
1.969244e+003	1.061078e+002
1.971172e+003	3.640840e+001
1.973101e+003	4.491438e+001
1.975029e+003	3.764847e+001
1.976958e+003	8.543832e+001
1.978886e+003	1.513602e+002
1.980815e+003	1.884579e+002
1.982743e+003	2.001436e+002
1.984672e+003	1.909871e+002
1.986600e+003	1.543786e+002
1.988529e+003	7.063772e+001
1.990457e+003	1.570680e+002
1.992385e+003	8.185922e+001
1.994314e+003	1.029196e+002
1.996242e+003	2.143127e+002
1.998171e+003	2.451781e+002
2.000099e+003	2.572003e+002
2.002028e+003	2.550295e+002
2.003956e+003	2.453649e+002
2.005885e+003	2.213636e+002
2.007813e+003	1.734614e+002
2.009742e+003	1.670014e+002
2.011670e+003	1.984967e+002
2.013599e+003	2.001090e+002
2.015527e+003	1.522523e+002
2.017456e+003	1.960623e+002
2.019384e+003	1.647137e+002
2.021313e+003	1.549951e+002
2.023241e+003	1.795810e+002
2.025169e+003	1.833656e+002
2.027098e+003	1.727224e+002
2.029026e+003	1.867555e+002
2.030955e+003	1.732204e+002
2.032883e+003	1.609230e+002
2.034812e+003	1.909374e+002
2.036740e+003	2.238015e+002
2.038669e+003	2.395204e+002
2.040597e+003	2.115492e+002
2.042526e+003	1.729184e+002
2.044454e+003	1.644887e+002
2.046383e+003	2.000912e+002
2.048311e+003	2.297728e+002
2.050240e+003	1.979240e+002
2.052168e+003	1.867198e+002
2.054096e+003	1.594725e+002
2.056025e+003	1.781846e+002
2.057953e+003	1.564427e+002
2.059882e+003	1.735440e+002
2.061810e+003	1.914493e+002
2.063739e+003	1.752565e+002
2.065667e+003	1.865440e+002
2.067596e+003	1.843953e+002
2.069524e+003	1.017757e+002
2.071453e+003	1.387079e+002
2.073381e+003	1.414088e+002
2.075310e+003	2.139069e+002
2.077238e+003	2.111003e+002
2.079167e+003	1.776527e+002
2.081095e+003	1.745990e+002
2.083023e+003	2.190527e+002
2.084952e+003	2.128619e+002
2.086880e+003	1.990163e+002
2.088809e+003	1.754603e+002
2.090737e+003	1.649459e+002
2.092666e+003	1.504548e+002
2.094594e+003	1.437575e+002
2.096523e+003	2.098883e+002
2.098451e+003	1.716189e+002
2.100380e+003	1.425821e+002
2.102308e+003	1.630524e+002
2.104237e+003	1.870631e+002
2.106165e+003	1.477533e+002
2.108094e+003	1.696784e+002
2.110022e+003	1.956873e+002
2.111950e+003	2.033921e+002
2.113879e+003	2.355752e+002
2.115807e+003	2.470291e+002
2.117736e+003	2.246456e+002
2.119664e+003	1.969206e+002
2.121593e+003	2.048503e+002
2.123521e+003	1.364973e+002
2.125450e+003	1.552104e+002
2.127378e+003	1.903957e+002
2.129307e+003	1.865288e+002
2.131235e+003	1.843034e+002
2.133164e+003	1.652813e+002
2.135092e+003	2.299116e+002
2.137021e+003	2.630805e+002
2.138949e+003	2.706493e+002
2.140877e+003	2.969630e+002
2.142806e+003	2.712008e+002
2.144734e+003	2.741832e+002
2.146663e+003	3.181570e+002
2.148591e+003	2.812093e+002
2.150520e+003	3.353964e+002
2.152448e+003	3.664510e+002
2.154377e+003	4.353849e+002
2.156305e+003	3.858997e+002
2.158234e+003	3.348670e+002
2.160162e+003	3.320739e+002
2.162091e+003	3.645860e+002
2.164019e+003	3.944717e+002
2.165948e+003	4.112960e+002
2.167876e+003	3.765263e+002
2.169804e+003	3.233328e+002
2.171733e+003	2.997395e+002
2.173661e+003	3.106167e+002
2.175590e+003	3.169155e+002
2.177518e+003	3.274122e+002
2.179447e+003	3.075147e+002
2.181375e+003	3.159119e+002
2.183304e+003	2.993802e+002
2.185232e+003	2.824706e+002
2.187161e+003	2.592725e+002
2.189089e+003	2.508402e+002
2.191018e+003	2.773611e+002
2.192946e+003	3.151632e+002
2.194875e+003	3.042763e+002
2.196803e+003	2.735025e+002
2.198731e+003	2.915280e+002
2.200660e+003	2.562992e+002
2.202588e+003	2.250478e+002
2.204517e+003	2.466484e+002
2.206445e+003	2.362994e+002
2.208374e+003	2.217703e+002
2.210302e+003	2.520741e+002
2.212231e+003	1.914909e+002
2.214159e+003	2.106924e+002
2.216088e+003	2.390764e+002
2.218016e+003	2.708279e+002
2.219945e+003	2.643114e+002
2.221873e+003	2.472894e+002
2.223802e+003	2.804932e+002
2.225730e+003	2.799557e+002
2.227658e+003	2.508573e+002
2.229587e+003	3.137314e+002
2.231515e+003	2.828837e+002
2.233444e+003	2.437887e+002
2.235372e+003	2.331092e+002
2.237301e+003	2.310365e+002
2.239229e+003	2.560352e+002
2.241158e+003	3.042382e+002
2.243086e+003	3.408058e+002
2.245015e+003	3.442320e+002
2.246943e+003	3.608056e+002
2.248872e+003	3.564203e+002
2.250800e+003	3.480131e+002
2.252729e+003	3.748261e+002
2.254657e+003	3.733359e+002
2.256585e+003	3.430985e+002
2.258514e+003	2.936163e+002
2.260442e+003	3.504328e+002
2.262371e+003	3.209121e+002
2.264299e+003	3.425585e+002
2.266228e+003	3.509979e+002
2.268156e+003	3.239081e+002
2.270085e+003	3.171389e+002
2.272013e+003	3.449361e+002
2.273942e+003	4.128645e+002
2.275870e+003	4.810882e+002
2.277799e+003	4.650549e+002
2.279727e+003	4.050010e+002
2.281656e+003	3.371825e+002
2.283584e+003	3.464542e+002
2.285512e+003	3.503911e+002
2.287441e+003	3.480588e+002
2.289369e+003	3.675016e+002
2.291298e+003	4.371599e+002
2.293226e+003	4.954732e+002
2.295155e+003	4.742510e+002
2.297083e+003	4.805551e+002
2.299012e+003	4.890440e+002
2.300940e+003	4.606097e+002
2.302869e+003	4.827866e+002
2.304797e+003	5.297562e+002
2.306726e+003	5.234258e+002
2.308654e+003	4.989385e+002
2.310583e+003	5.821219e+002
2.312511e+003	5.551204e+002
2.314439e+003	5.026046e+002
2.316368e+003	5.520197e+002
2.318296e+003	5.828391e+002
2.320225e+003	5.235399e+002
2.322153e+003	4.475279e+002
2.324082e+003	4.507968e+002
2.326010e+003	4.202527e+002
2.327939e+003	3.366678e+002
2.329867e+003	2.926938e+002
2.331796e+003	2.615973e+002
2.333724e+003	3.575317e+002
2.335653e+003	3.893335e+002
2.337581e+003	4.142491e+002
2.339510e+003	4.717314e+002
2.341438e+003	4.683860e+002
2.343366e+003	4.486193e+002
2.345295e+003	4.395277e+002
2.347223e+003	3.890253e+002
2.349152e+003	3.418326e+002
2.351080e+003	3.976049e+002
2.353009e+003	4.587884e+002
2.354937e+003	3.990855e+002
2.356866e+003	3.949642e+002
2.358794e+003	4.238896e+002
2.360723e+003	4.338193e+002
2.362651e+003	4.344938e+002
2.364580e+003	4.260475e+002
2.366508e+003	4.366356e+002
2.368437e+003	4.909566e+002
2.370365e+003	4.786109e+002
2.372293e+003	4.793970e+002
2.374222e+003	5.069695e+002
2.376150e+003	4.705853e+002
2.378079e+003	4.376165e+002
2.380007e+003	4.401698e+002
2.381936e+003	4.652267e+002
2.383864e+003	4.624577e+002
2.385793e+003	4.673188e+002
2.387721e+003	4.187546e+002
2.389650e+003	3.465418e+002
2.391578e+003	3.589971e+002
2.393507e+003	3.629731e+002
2.395435e+003	3.641934e+002
2.397364e+003	3.917971e+002
2.399292e+003	4.361242e+002
2.401220e+003	4.444496e+002
2.403149e+003	4.603762e+002
2.405077e+003	4.710493e+002
2.407006e+003	4.241571e+002
2.408934e+003	4.326304e+002
2.410863e+003	4.505359e+002
2.412791e+003	3.747343e+002
2.414720e+003	4.816510e+002
2.416648e+003	4.710435e+002
2.418577e+003	4.626221e+002
2.420505e+003	4.671862e+002
2.422434e+003	4.147223e+002
2.424362e+003	3.650556e+002
2.426291e+003	3.634238e+002
2.428219e+003	3.858325e+002
2.430147e+003	3.879275e+002
2.432076e+003	4.388022e+002
2.434004e+003	5.027406e+002
2.435933e+003	4.359863e+002
2.437861e+003	3.861777e+002
2.439790e+003	3.518383e+002
2.441718e+003	3.886845e+002
2.443647e+003	4.125205e+002
2.445575e+003	4.074442e+002
2.447504e+003	4.578865e+002
2.449432e+003	5.114557e+002
2.451361e+003	5.182363e+002
2.453289e+003	4.780519e+002
2.455218e+003	5.139362e+002
2.457146e+003	4.884807e+002
2.459074e+003	4.573990e+002
2.461003e+003	4.426959e+002
2.462931e+003	4.479178e+002
2.464860e+003	3.621942e+002
2.466788e+003	3.979981e+002
2.468717e+003	4.572341e+002
2.470645e+003	4.203525e+002
2.472574e+003	4.872507e+002
2.474502e+003	5.032873e+002
2.476431e+003	3.998757e+002
2.478359e+003	4.069953e+002
2.480288e+003	4.656426e+002
2.482216e+003	4.451101e+002
2.484145e+003	4.476355e+002
2.486073e+003	4.347738e+002
2.488001e+003	4.389626e+002
2.489930e+003	4.724384e+002
2.491858e+003	4.729467e+002
2.493787e+003	4.978896e+002
2.495715e+003	4.858705e+002
2.497644e+003	4.659062e+002
2.499572e+003	4.668213e+002
2.501501e+003	4.415895e+002
2.503429e+003	4.600007e+002
2.505358e+003	5.322492e+002
2.507286e+003	5.114826e+002
2.509215e+003	4.231884e+002
2.511143e+003	3.617210e+002
2.513072e+003	3.656062e+002
2.515000e+003	3.973028e+002
2.516928e+003	3.798369e+002
2.518857e+003	4.362693e+002
2.520785e+003	4.496866e+002
2.522714e+003	4.408464e+002
2.524642e+003	4.729839e+002
2.526571e+003	5.048609e+002
2.528499e+003	4.974190e+002
2.530428e+003	4.984512e+002
2.532356e+003	5.306429e+002
2.534285e+003	5.285653e+002
2.536213e+003	5.183071e+002
2.538142e+003	5.072227e+002
2.540070e+003	4.763841e+002
2.541999e+003	4.062521e+002
2.543927e+003	3.636496e+002
2.545855e+003	3.820168e+002
2.547784e+003	4.432222e+002
2.549712e+003	4.355425e+002
2.551641e+003	4.053952e+002
2.553569e+003	4.204579e+002
2.555498e+003	4.259980e+002
2.557426e+003	3.873920e+002
2.559355e+003	4.288404e+002
2.561283e+003	4.010588e+002
2.563212e+003	3.768638e+002
2.565140e+003	3.519148e+002
2.567069e+003	3.602215e+002
2.568997e+003	3.705493e+002
2.570926e+003	3.873561e+002
2.572854e+003	4.099564e+002
2.574782e+003	4.064691e+002
2.576711e+003	3.726142e+002
2.578639e+003	3.529159e+002
2.580568e+003	3.673508e+002
2.582496e+003	3.565190e+002
2.584425e+003	3.783098e+002
2.586353e+003	4.198336e+002
2.588282e+003	4.297557e+002
2.590210e+003	4.575928e+002
2.592139e+003	4.832134e+002
2.594067e+003	4.801384e+002
2.595996e+003	4.198247e+002
2.597924e+003	3.661201e+002
2.599853e+003	3.729499e+002
2.601781e+003	3.609803e+002
2.603709e+003	3.666950e+002
2.605638e+003	3.949827e+002
2.607566e+003	3.754002e+002
2.609495e+003	4.133740e+002
2.611423e+003	3.909389e+002
2.613352e+003	3.548021e+002
2.615280e+003	3.900635e+002
2.617209e+003	3.996406e+002
2.619137e+003	4.033036e+002
2.621066e+003	4.097671e+002
2.622994e+003	4.066526e+002
2.624923e+003	4.002961e+002
2.626851e+003	4.067500e+002
2.628780e+003	5.059203e+002
2.630708e+003	4.418108e+002
2.632636e+003	4.961837e+002
2.634565e+003	4.944151e+002
2.636493e+003	4.429582e+002
2.638422e+003	4.395987e+002
2.640350e+003	5.011029e+002
2.642279e+003	4.509437e+002
2.644207e+003	4.905254e+002
2.646136e+003	5.120982e+002
2.648064e+003	5.047590e+002
2.649993e+003	5.055035e+002
2.651921e+003	4.753399e+002
2.653850e+003	4.911250e+002
2.655778e+003	5.416793e+002
2.657707e+003	5.102708e+002
2.659635e+003	5.607325e+002
2.661563e+003	6.229777e+002
2.663492e+003	6.406414e+002
2.665420e+003	6.998957e+002
2.667349e+003	7.164451e+002
2.669277e+003	7.048624e+002
2.671206e+003	7.307939e+002
2.673134e+003	7.315602e+002
2.675063e+003	7.628256e+002
2.676991e+003	6.926773e+002
2.678920e+003	7.174971e+002
2.680848e+003	6.348583e+002
2.682777e+003	6.126090e+002
2.684705e+003	5.798621e+002
2.686634e+003	5.080197e+002
2.688562e+003	4.890001e+002
2.690490e+003	4.616468e+002
2.692419e+003	4.752502e+002
2.694347e+003	4.882228e+002
2.696276e+003	4.191879e+002
2.698204e+003	4.737850e+002
2.700133e+003	4.064615e+002
2.702061e+003	3.955025e+002
2.703990e+003	3.879204e+002
2.705918e+003	3.876267e+002
2.707847e+003	4.365638e+002
2.709775e+003	4.023765e+002
2.711704e+003	4.065048e+002
2.713632e+003	3.785442e+002
2.715561e+003	3.485208e+002
2.717489e+003	4.048843e+002
2.719417e+003	4.293891e+002
2.721346e+003	3.926761e+002
2.723274e+003	3.602013e+002
2.725203e+003	3.703118e+002
2.727131e+003	3.853556e+002
2.729060e+003	3.802490e+002
2.730988e+003	3.673240e+002
2.732917e+003	3.537806e+002
2.734845e+003	4.030782e+002
2.736774e+003	3.733539e+002
2.738702e+003	3.683835e+002
2.740631e+003	3.762160e+002
2.742559e+003	2.835858e+002
2.744488e+003	2.850356e+002
2.746416e+003	3.056512e+002
2.748344e+003	2.526465e+002
2.750273e+003	3.140427e+002
2.752201e+003	2.996052e+002
2.754130e+003	1.848564e+002
2.756058e+003	2.877903e+002
2.757987e+003	3.231293e+002
2.759915e+003	3.025946e+002
2.761844e+003	3.036256e+002
2.763772e+003	2.746618e+002
2.765701e+003	2.756550e+002
2.767629e+003	2.978947e+002
2.769558e+003	2.963276e+002
2.771486e+003	2.955464e+002
2.773415e+003	2.617962e+002
2.775343e+003	2.335950e+002
2.777271e+003	2.029842e+002
2.779200e+003	2.442748e+002
2.781128e+003	2.525490e+002
2.783057e+003	3.101817e+002
2.784985e+003	3.410299e+002
2.786914e+003	3.185855e+002
2.788842e+003	2.923824e+002
2.790771e+003	2.342068e+002
2.792699e+003	2.816624e+002
2.794628e+003	2.623936e+002
2.796556e+003	2.924917e+002
2.798485e+003	2.726609e+002
2.800413e+003	2.805954e+002
2.802342e+003	2.724012e+002
2.804270e+003	3.243382e+002
2.806198e+003	3.160477e+002
2.808127e+003	2.590082e+002
2.810055e+003	2.404753e+002
2.811984e+003	2.335599e+002
2.813912e+003	2.546256e+002
2.815841e+003	2.319831e+002
2.817769e+003	2.232560e+002
2.819698e+003	2.079652e+002
2.821626e+003	1.552744e+002
2.823555e+003	1.327036e+002
2.825483e+003	1.947475e+002
2.827412e+003	2.446848e+002
2.829340e+003	2.710271e+002
2.831269e+003	2.474003e+002
2.833197e+003	1.713292e+002
2.835125e+003	1.591311e+002
2.837054e+003	1.794413e+002
2.838982e+003	1.572746e+002
2.840911e+003	1.791186e+002
2.842839e+003	2.402446e+002
2.844768e+003	3.168398e+002
2.846696e+003	3.466565e+002
2.848625e+003	3.611587e+002
2.850553e+003	3.801601e+002
2.852482e+003	3.499126e+002
2.854410e+003	2.914061e+002
2.856339e+003	2.936313e+002
2.858267e+003	3.236101e+002
2.860196e+003	3.145935e+002
2.862124e+003	3.181579e+002
2.864052e+003	3.331467e+002
2.865981e+003	3.337082e+002
2.867909e+003	3.052446e+002
2.869838e+003	3.254310e+002
2.871766e+003	3.398048e+002
2.873695e+003	3.028199e+002
2.875623e+003	2.796811e+002
2.877552e+003	3.355797e+002
2.879480e+003	3.717902e+002
2.881409e+003	3.453933e+002
2.883337e+003	3.560653e+002
2.885266e+003	3.456169e+002
2.887194e+003	3.432427e+002
2.889123e+003	3.116381e+002
2.891051e+003	2.718660e+002
2.892979e+003	2.237532e+002
2.894908e+003	2.642800e+002
2.896836e+003	2.991917e+002
2.898765e+003	2.798502e+002
2.900693e+003	2.918360e+002
2.902622e+003	3.307829e+002
2.904550e+003	3.370121e+002
2.906479e+003	3.252058e+002
2.908407e+003	3.340431e+002
2.910336e+003	2.843170e+002
2.912264e+003	2.585127e+002
2.914193e+003	2.391105e+002
2.916121e+003	2.716175e+002
2.918050e+003	2.933110e+002
2.919978e+003	2.221631e+002
2.921906e+003	1.692146e+002
2.923835e+003	1.930602e+002
2.925763e+003	2.005376e+002
2.927692e+003	1.708630e+002
2.929620e+003	1.841494e+002
2.931549e+003	1.653243e+002
2.933477e+003	1.313309e+002
2.935406e+003	1.574048e+002
2.937334e+003	1.551404e+002
2.939263e+003	1.426593e+002
2.941191e+003	1.765276e+002
2.943120e+003	1.451046e+002
2.945048e+003	1.191656e+002
2.946977e+003	1.410810e+002
2.948905e+003	1.063113e+002
2.950833e+003	8.204601e+001
2.952762e+003	6.503204e+001
2.954690e+003	1.846206e+001
2.956619e+003	2.373393e+001
2.958547e+003	-2.983690e+001
2.960476e+003	-4.744951e+000
2.962404e+003	4.690731e+001
2.964333e+003	-2.547938e+001
2.966261e+003	7.658617e+000
2.968190e+003	1.045694e+001
2.970118e+003	-6.998467e+001
2.972047e+003	-4.586789e+001
2.973975e+003	4.224357e+000
2.975904e+003	1.661382e+001
2.977832e+003	-3.257965e+000
2.979760e+003	-6.722311e+001
2.981689e+003	-2.625157e+001
2.983617e+003	-2.842037e+001
2.985546e+003	-1.086507e+002
2.987474e+003	-8.833582e+001
2.989403e+003	-1.183238e+002
2.991331e+003	-7.762361e+001
2.993260e+003	-3.936074e+001
2.995188e+003	-1.643663e+001
2.997117e+003	-5.681052e+001
2.999045e+003	-2.816016e+001
3.000974e+003	-5.370944e+001
3.002902e+003	-9.006198e+001
3.004831e+003	-7.143575e+001
3.006759e+003	-9.227560e+001
3.008688e+003	-8.892950e+001
3.010616e+003	-7.710969e+001
3.012544e+003	-1.041567e+002
3.014473e+003	-6.757106e+001
3.016401e+003	-6.191478e+001
3.018330e+003	-9.940660e+001
3.020258e+003	-9.535222e+001
3.022187e+003	-1.022646e+002
3.024115e+003	-1.056165e+002
3.026044e+003	-5.514963e+001
3.027972e+003	-2.296371e+001
3.029901e+003	1.381324e+001
3.031829e+003	-1.609725e+000
3.033758e+003	-3.561712e+001
3.035686e+003	-2.531166e+001
3.037615e+003	-8.919336e+000
3.039543e+003	-2.866224e+000
3.041471e+003	3.644005e+001
3.043400e+003	1.439350e+001
3.045328e+003	-3.332823e+001
3.047257e+003	-3.829180e+001
3.049185e+003	-6.490430e+001
3.051114e+003	-5.701277e+001
3.053042e+003	-7.802640e+001
3.054971e+003	-8.570166e+001
3.056899e+003	-1.001742e+002
3.058828e+003	-1.226665e+002
3.060756e+003	-1.130106e+002
3.062685e+003	-9.631992e+001
3.064613e+003	-9.388065e+001
3.066542e+003	-9.364110e+001
3.068470e+003	-6.019704e+001
3.070398e+003	-1.421387e+002
3.072327e+003	-2.344169e+002
3.074255e+003	-2.346658e+002
3.076184e+003	-1.819937e+002
3.078112e+003	-1.680810e+002
3.080041e+003	-1.125289e+002
3.081969e+003	-8.506821e+001
3.083898e+003	-8.630026e+001
3.085826e+003	-8.231273e+001
3.087755e+003	-1.247205e+002
3.089683e+003	-1.468201e+002
3.091612e+003	-1.528506e+002
3.093540e+003	-1.508743e+002
3.095469e+003	-1.297493e+002
3.097397e+003	-1.195027e+002
3.099325e+003	-1.315319e+002
3.101254e+003	-7.001716e+001
3.103182e+003	-2.687068e+001
3.105111e+003	-2.436766e+001
3.107039e+003	-5.688674e+000
3.108968e+003	-4.302605e+001
3.110896e+003	-6.271260e+001
3.112825e+003	-5.482077e+001
3.114753e+003	-5.225762e+001
3.116682e+003	1.465405e+001
3.118610e+003	3.996399e+001
3.120539e+003	-6.011306e+000
3.122467e+003	-5.528090e+001
3.124396e+003	-1.254160e+000
3.126324e+003	5.802487e+001
3.128252e+003	6.553997e+001
3.130181e+003	8.274611e+001
3.132109e+003	7.927145e+001
3.134038e+003	1.090038e+002
3.135966e+003	6.288535e+001
3.137895e+003	8.872124e+001
3.139823e+003	1.193774e+002
3.141752e+003	1.328855e+002
3.143680e+003	1.321360e+002
3.145609e+003	1.622452e+002
3.147537e+003	1.839985e+002
3.149466e+003	1.949500e+002
3.151394e+003	2.107892e+002
3.153323e+003	2.309039e+002
3.155251e+003	2.300381e+002
3.157179e+003	1.816082e+002
3.159108e+003	2.062313e+002
3.161036e+003	2.329283e+002
3.162965e+003	2.931717e+002
3.164893e+003	2.716488e+002
3.166822e+003	2.676421e+002
3.168750e+003	2.836638e+002
3.170679e+003	2.916588e+002
3.172607e+003	3.051741e+002
3.174536e+003	3.106797e+002
3.176464e+003	3.602551e+002
3.178393e+003	3.661527e+002
3.180321e+003	4.705512e+002
3.182250e+003	4.406709e+002
3.184178e+003	4.467142e+002
3.186106e+003	4.905410e+002
3.188035e+003	5.100461e+002
3.189963e+003	5.378381e+002
3.191892e+003	5.269656e+002
3.193820e+003	5.414195e+002
3.195749e+003	5.715698e+002
3.197677e+003	5.381135e+002
3.199606e+003	6.288226e+002
3.201534e+003	6.464865e+002
3.203463e+003	7.160688e+002
3.205391e+003	7.449929e+002
3.207320e+003	7.578244e+002
3.209248e+003	8.037155e+002
3.211177e+003	8.568712e+002
3.213105e+003	8.646995e+002
3.215033e+003	8.913762e+002
3.216962e+003	8.886354e+002
3.218890e+003	9.149760e+002
3.220819e+003	9.480295e+002
3.222747e+003	9.773710e+002
3.224676e+003	9.833058e+002
3.226604e+003	1.031077e+003
3.228533e+003	1.061788e+003
3.230461e+003	1.092685e+003
3.232390e+003	1.154320e+003
3.234318e+003	1.207389e+003
3.236247e+003	1.205126e+003
3.238175e+003	1.232638e+003
3.240104e+003	1.310815e+003
3.242032e+003	1.333580e+003
3.243960e+003	1.371953e+003
3.245889e+003	1.412371e+003
3.247817e+003	1.427108e+003
3.249746e+003	1.445571e+003
3.251674e+003	1.462809e+003
3.253603e+003	1.469862e+003
3.255531e+003	1.488056e+003
3.257460e+003	1.606607e+003
3.259388e+003	1.638305e+003
3.261317e+003	1.687551e+003
3.263245e+003	1.746099e+003
3.265174e+003	1.783157e+003
3.267102e+003	1.887629e+003
3.269031e+003	1.885705e+003
3.270959e+003	1.907379e+003
3.272887e+003	1.966236e+003
3.274816e+003	1.998575e+003
3.276744e+003	2.049630e+003
3.278673e+003	2.060572e+003
3.280601e+003	2.117641e+003
3.282530e+003	2.222419e+003
3.284458e+003	2.286445e+003
3.286387e+003	2.328065e+003
3.288315e+003	2.396397e+003
3.290244e+003	2.447265e+003
3.292172e+003	2.419057e+003
3.294101e+003	2.507072e+003
3.296029e+003	2.556012e+003
3.297958e+003	2.642320e+003
3.299886e+003	2.685119e+003
3.301814e+003	2.742627e+003
3.303743e+003	2.852360e+003
3.305671e+003	2.870542e+003
3.307600e+003	2.944735e+003
3.309528e+003	2.994551e+003
3.311457e+003	3.067818e+003
3.313385e+003	3.169500e+003
3.315314e+003	3.237332e+003
3.317242e+003	3.263143e+003
3.319171e+003	3.306767e+003
3.321099e+003	3.368503e+003
3.323028e+003	3.427964e+003
3.324956e+003	3.558951e+003
3.326885e+003	3.609647e+003
3.328813e+003	3.646652e+003
3.330741e+003	3.697739e+003
3.332670e+003	3.785431e+003
3.334598e+003	3.921113e+003
3.336527e+003	3.965329e+003
3.338455e+003	4.035952e+003
3.340384e+003	4.088208e+003
3.342312e+003	4.160185e+003
3.344241e+003	4.321488e+003
3.346169e+003	4.361230e+003
3.348098e+003	4.422167e+003
3.350026e+003	4.491959e+003
3.351955e+003	4.555060e+003
3.353883e+003	4.632500e+003
3.355812e+003	4.728408e+003
3.357740e+003	4.813940e+003
3.359668e+003	4.893931e+003
3.361597e+003	4.990417e+003
3.363525e+003	5.076796e+003
3.365454e+003	5.189809e+003
3.367382e+003	5.336639e+003
3.369311e+003	5.344415e+003
3.371239e+003	5.465987e+003
3.373168e+003	5.559500e+003
3.375096e+003	5.619167e+003
3.377025e+003	5.705666e+003
3.378953e+003	5.764969e+003
3.380882e+003	5.829579e+003
3.382810e+003	5.921119e+003
3.384739e+003	6.042659e+003
3.386667e+003	6.158720e+003
3.388595e+003	6.231670e+003
3.390524e+003	6.382077e+003
3.392452e+003	6.469477e+003
3.394381e+003	6.646629e+003
3.396309e+003	6.753896e+003
3.398238e+003	6.818804e+003
3.400166e+003	6.907095e+003
