# Supplementary material for: Machine learning classification of mango maturity based on carotene content from Raman spectra
Source: PeerJ. 2025 Nov 18;13:e20288. doi: 10.7717/peerj.20288 (PMC12637035; doi:10.7717/peerj.20288)
Supplement: Supplemental Information 1 — Raman spectra from 29 mango samples, with measurements taken from the top, middle, and bottom parts of each mango. These data were used for Raman spectral processing, statistical analysis, and classification analysis. [file peerj-13-20288-s001.zip › Raw Data_Mango/M15/M15 Repeat/M15-B.CSV]

5.041945e+001	7.548353e+002
5.234792e+001	6.545350e+002
5.427638e+001	5.656711e+002
5.620485e+001	5.321125e+002
5.813332e+001	5.411919e+002
6.006178e+001	5.503734e+002
6.199025e+001	5.375547e+002
6.391872e+001	5.347198e+002
6.584718e+001	5.263386e+002
6.777565e+001	5.053836e+002
6.970412e+001	4.818104e+002
7.163258e+001	4.903757e+002
7.356105e+001	4.863824e+002
7.548952e+001	4.672885e+002
7.741798e+001	4.484747e+002
7.934645e+001	4.616082e+002
8.127492e+001	4.429827e+002
8.320338e+001	4.233557e+002
8.513185e+001	4.070424e+002
8.706032e+001	3.862637e+002
8.898878e+001	3.752492e+002
9.091725e+001	3.720911e+002
9.284572e+001	3.627457e+002
9.477419e+001	3.467773e+002
9.670265e+001	3.389709e+002
9.863112e+001	3.444877e+002
1.005596e+002	3.421555e+002
1.024881e+002	3.257568e+002
1.044165e+002	3.037892e+002
1.063450e+002	3.052833e+002
1.082735e+002	2.983730e+002
1.102019e+002	2.826152e+002
1.121304e+002	2.773315e+002
1.140589e+002	2.957809e+002
1.159873e+002	3.013856e+002
1.179158e+002	2.988721e+002
1.198443e+002	2.760294e+002
1.217727e+002	2.507265e+002
1.237012e+002	2.529327e+002
1.256297e+002	2.508418e+002
1.275581e+002	2.394661e+002
1.294866e+002	2.316920e+002
1.314151e+002	2.304591e+002
1.333435e+002	2.249928e+002
1.352720e+002	2.068752e+002
1.372005e+002	2.040132e+002
1.391289e+002	2.047222e+002
1.410574e+002	2.047791e+002
1.429859e+002	2.262478e+002
1.449143e+002	2.241419e+002
1.468428e+002	2.168125e+002
1.487713e+002	2.122363e+002
1.506997e+002	2.128215e+002
1.526282e+002	2.158731e+002
1.545567e+002	1.922220e+002
1.564851e+002	1.840687e+002
1.584136e+002	1.973138e+002
1.603421e+002	2.170728e+002
1.622705e+002	2.238821e+002
1.641990e+002	2.287543e+002
1.661275e+002	2.334875e+002
1.680559e+002	2.306675e+002
1.699844e+002	2.140195e+002
1.719129e+002	2.163339e+002
1.738413e+002	2.282358e+002
1.757698e+002	2.321927e+002
1.776983e+002	2.267251e+002
1.796267e+002	2.257385e+002
1.815552e+002	2.438499e+002
1.834837e+002	2.527854e+002
1.854121e+002	2.429054e+002
1.873406e+002	2.183822e+002
1.892691e+002	1.966598e+002
1.911975e+002	2.088999e+002
1.931260e+002	1.879067e+002
1.950545e+002	1.797083e+002
1.969829e+002	2.027383e+002
1.989114e+002	2.135930e+002
2.008399e+002	2.261670e+002
2.027683e+002	2.234773e+002
2.046968e+002	2.242186e+002
2.066253e+002	2.406976e+002
2.085537e+002	2.619228e+002
2.104822e+002	2.605342e+002
2.124107e+002	2.536392e+002
2.143391e+002	2.437384e+002
2.162676e+002	2.329925e+002
2.181961e+002	2.287500e+002
2.201245e+002	2.318601e+002
2.220530e+002	2.592074e+002
2.239815e+002	2.694456e+002
2.259099e+002	2.470525e+002
2.278384e+002	2.537044e+002
2.297669e+002	2.447321e+002
2.316953e+002	2.161573e+002
2.336238e+002	1.979220e+002
2.355523e+002	2.033665e+002
2.374807e+002	1.942133e+002
2.394092e+002	1.934203e+002
2.413377e+002	2.137730e+002
2.432661e+002	2.427433e+002
2.451946e+002	2.632935e+002
2.471231e+002	2.668454e+002
2.490515e+002	2.444501e+002
2.509800e+002	2.389954e+002
2.529085e+002	2.369276e+002
2.548369e+002	2.293544e+002
2.567654e+002	2.465096e+002
2.586938e+002	2.685275e+002
2.606223e+002	2.858896e+002
2.625508e+002	2.867732e+002
2.644792e+002	2.671975e+002
2.664077e+002	2.382593e+002
2.683362e+002	2.616530e+002
2.702646e+002	2.700282e+002
2.721931e+002	2.629324e+002
2.741216e+002	2.468631e+002
2.760500e+002	2.157840e+002
2.779785e+002	2.026113e+002
2.799070e+002	2.028556e+002
2.818354e+002	2.102036e+002
2.837639e+002	2.224745e+002
2.856924e+002	2.429774e+002
2.876208e+002	2.629224e+002
2.895493e+002	2.750717e+002
2.914778e+002	2.873703e+002
2.934063e+002	3.056905e+002
2.953347e+002	3.270838e+002
2.972632e+002	3.191631e+002
2.991917e+002	3.155883e+002
3.011201e+002	3.190269e+002
3.030486e+002	3.211798e+002
3.049771e+002	3.156025e+002
3.069055e+002	3.446655e+002
3.088340e+002	3.569283e+002
3.107625e+002	3.462443e+002
3.126909e+002	3.324977e+002
3.146194e+002	3.404266e+002
3.165479e+002	3.548995e+002
3.184763e+002	3.530097e+002
3.204048e+002	3.496728e+002
3.223333e+002	3.532936e+002
3.242617e+002	3.608068e+002
3.261902e+002	3.510092e+002
3.281187e+002	3.284379e+002
3.300471e+002	3.172383e+002
3.319756e+002	3.214467e+002
3.339041e+002	3.308006e+002
3.358325e+002	3.257561e+002
3.377610e+002	3.391599e+002
3.396895e+002	3.586801e+002
3.416179e+002	3.652227e+002
3.435464e+002	3.636668e+002
3.454749e+002	3.856544e+002
3.474033e+002	3.980011e+002
3.493318e+002	4.044993e+002
3.512603e+002	4.045472e+002
3.531887e+002	3.984889e+002
3.551172e+002	3.905374e+002
3.570457e+002	3.998946e+002
3.589741e+002	4.087673e+002
3.609026e+002	3.999785e+002
3.628311e+002	3.829368e+002
3.647595e+002	3.772326e+002
3.666880e+002	3.863562e+002
3.686165e+002	3.692706e+002
3.705449e+002	3.666707e+002
3.724734e+002	3.786754e+002
3.744019e+002	3.851762e+002
3.763303e+002	3.629793e+002
3.782588e+002	3.661899e+002
3.801873e+002	3.797986e+002
3.821157e+002	3.809053e+002
3.840442e+002	3.665177e+002
3.859727e+002	3.553495e+002
3.879011e+002	3.562704e+002
3.898296e+002	3.653954e+002
3.917581e+002	3.747756e+002
3.936865e+002	3.758420e+002
3.956150e+002	3.700948e+002
3.975435e+002	3.866533e+002
3.994719e+002	4.207174e+002
4.014004e+002	4.260783e+002
4.033289e+002	4.269330e+002
4.052573e+002	4.373035e+002
4.071858e+002	4.225217e+002
4.091143e+002	4.362722e+002
4.110427e+002	4.287142e+002
4.129712e+002	4.330819e+002
4.148997e+002	4.418433e+002
4.168281e+002	4.197851e+002
4.187566e+002	4.149475e+002
4.206851e+002	3.964441e+002
4.226135e+002	3.954007e+002
4.245420e+002	4.082615e+002
4.264705e+002	4.128301e+002
4.283989e+002	3.892549e+002
4.303274e+002	3.988227e+002
4.322559e+002	3.868844e+002
4.341843e+002	3.807032e+002
4.361128e+002	3.852455e+002
4.380413e+002	3.785367e+002
4.399697e+002	4.163877e+002
4.418982e+002	4.124908e+002
4.438267e+002	4.018905e+002
4.457551e+002	3.971838e+002
4.476836e+002	3.967774e+002
4.496121e+002	4.022658e+002
4.515405e+002	4.179529e+002
4.534690e+002	4.298530e+002
4.553975e+002	4.324185e+002
4.573259e+002	4.319306e+002
4.592544e+002	4.392742e+002
4.611829e+002	4.369920e+002
4.631113e+002	4.446716e+002
4.650398e+002	4.586385e+002
4.669683e+002	4.631156e+002
4.688967e+002	4.551935e+002
4.708252e+002	4.631315e+002
4.727537e+002	4.441555e+002
4.746821e+002	4.222288e+002
4.766106e+002	4.188882e+002
4.785391e+002	4.243323e+002
4.804675e+002	4.165152e+002
4.823960e+002	4.345864e+002
4.843245e+002	4.331021e+002
4.862529e+002	4.134175e+002
4.881814e+002	3.980296e+002
4.901099e+002	4.025294e+002
4.920383e+002	4.183205e+002
4.939668e+002	4.229797e+002
4.958953e+002	4.233772e+002
4.978237e+002	4.112147e+002
4.997522e+002	3.874903e+002
5.016807e+002	3.666692e+002
5.036091e+002	3.767126e+002
5.055376e+002	3.742658e+002
5.074661e+002	3.909968e+002
5.093945e+002	4.234620e+002
5.113230e+002	4.552589e+002
5.132515e+002	4.686682e+002
5.151799e+002	4.574330e+002
5.171084e+002	4.399424e+002
5.190369e+002	4.505122e+002
5.209653e+002	4.697282e+002
5.228938e+002	4.700787e+002
5.248223e+002	4.493031e+002
5.267507e+002	4.274585e+002
5.286792e+002	4.036971e+002
5.306077e+002	4.067849e+002
5.325361e+002	4.344506e+002
5.344646e+002	4.587777e+002
5.363931e+002	4.462596e+002
5.383215e+002	4.435608e+002
5.402500e+002	4.319932e+002
5.421785e+002	4.212703e+002
5.441069e+002	4.156696e+002
5.460354e+002	4.131400e+002
5.479639e+002	4.182059e+002
5.498923e+002	3.971182e+002
5.518208e+002	3.833568e+002
5.537493e+002	3.723652e+002
5.556777e+002	3.612936e+002
5.576062e+002	3.584211e+002
5.595347e+002	3.663750e+002
5.614631e+002	3.544899e+002
5.633916e+002	3.483660e+002
5.653201e+002	3.483762e+002
5.672485e+002	3.482245e+002
5.691770e+002	3.489020e+002
5.711055e+002	3.721559e+002
5.730339e+002	3.691142e+002
5.749624e+002	3.642784e+002
5.768909e+002	3.641524e+002
5.788193e+002	3.614305e+002
5.807478e+002	3.483553e+002
5.826763e+002	3.587495e+002
5.846047e+002	3.645139e+002
5.865332e+002	3.626904e+002
5.884617e+002	3.603730e+002
5.903901e+002	3.657874e+002
5.923186e+002	3.799666e+002
5.942471e+002	3.889830e+002
5.961755e+002	3.914397e+002
5.981040e+002	3.982922e+002
6.000325e+002	4.085969e+002
6.019609e+002	4.158374e+002
6.038894e+002	4.182201e+002
6.058179e+002	4.269734e+002
6.077463e+002	4.027524e+002
6.096748e+002	3.565034e+002
6.116033e+002	3.347339e+002
6.135317e+002	3.556219e+002
6.154602e+002	3.601071e+002
6.173887e+002	3.621933e+002
6.193171e+002	3.516321e+002
6.212456e+002	3.474096e+002
6.231741e+002	3.382726e+002
6.251025e+002	3.213659e+002
6.270310e+002	3.366734e+002
6.289595e+002	3.478965e+002
6.308879e+002	3.509963e+002
6.328164e+002	3.512244e+002
6.347449e+002	3.491778e+002
6.366733e+002	3.479709e+002
6.386018e+002	3.570903e+002
6.405303e+002	3.580398e+002
6.424587e+002	3.418962e+002
6.443872e+002	3.358383e+002
6.463157e+002	3.415550e+002
6.482441e+002	3.463142e+002
6.501726e+002	3.439109e+002
6.521011e+002	3.710762e+002
6.540295e+002	3.755721e+002
6.559580e+002	3.688377e+002
6.578865e+002	3.648479e+002
6.598149e+002	3.608146e+002
6.617434e+002	3.452334e+002
6.636719e+002	3.729872e+002
6.656003e+002	3.496640e+002
6.675288e+002	3.450395e+002
6.694573e+002	3.559490e+002
6.713857e+002	3.561838e+002
6.733142e+002	3.367160e+002
6.752427e+002	3.327180e+002
6.771711e+002	3.320128e+002
6.790996e+002	3.120255e+002
6.810281e+002	2.931580e+002
6.829565e+002	2.964006e+002
6.848850e+002	3.140553e+002
6.868135e+002	2.940640e+002
6.887419e+002	3.220893e+002
6.906704e+002	3.280880e+002
6.925989e+002	3.025765e+002
6.945273e+002	2.803328e+002
6.964558e+002	2.869987e+002
6.983843e+002	2.908919e+002
7.003127e+002	2.959365e+002
7.022412e+002	3.223262e+002
7.041697e+002	3.379360e+002
7.060981e+002	3.196799e+002
7.080266e+002	2.789933e+002
7.099551e+002	2.593203e+002
7.118835e+002	2.801109e+002
7.138120e+002	2.925046e+002
7.157405e+002	2.410937e+002
7.176689e+002	2.308868e+002
7.195974e+002	2.695480e+002
7.215259e+002	2.618712e+002
7.234543e+002	2.288108e+002
7.253828e+002	2.911283e+002
7.273113e+002	3.333182e+002
7.292397e+002	3.297562e+002
7.311682e+002	3.134086e+002
7.330967e+002	3.192612e+002
7.350251e+002	3.309259e+002
7.369536e+002	2.987917e+002
7.388821e+002	2.648673e+002
7.408105e+002	2.604915e+002
7.427390e+002	2.577526e+002
7.446675e+002	2.470200e+002
7.465959e+002	2.552547e+002
7.485244e+002	2.717133e+002
7.504529e+002	2.619054e+002
7.523813e+002	2.782103e+002
7.543098e+002	2.789776e+002
7.562383e+002	2.597075e+002
7.581667e+002	2.487070e+002
7.600952e+002	2.548219e+002
7.620237e+002	2.350078e+002
7.639521e+002	2.309915e+002
7.658806e+002	2.350041e+002
7.678091e+002	2.405032e+002
7.697375e+002	2.392287e+002
7.716660e+002	2.268814e+002
7.735945e+002	2.218432e+002
7.755229e+002	2.242436e+002
7.774514e+002	2.207016e+002
7.793799e+002	2.180835e+002
7.813083e+002	2.067479e+002
7.832368e+002	1.893452e+002
7.851653e+002	1.991698e+002
7.870938e+002	2.196985e+002
7.890222e+002	2.356870e+002
7.909507e+002	2.260610e+002
7.928792e+002	2.071829e+002
7.948076e+002	1.900363e+002
7.967361e+002	1.777343e+002
7.986646e+002	1.862576e+002
8.005930e+002	1.876117e+002
8.025215e+002	1.809881e+002
8.044500e+002	1.827656e+002
8.063784e+002	1.889131e+002
8.083069e+002	1.929516e+002
8.102354e+002	2.021606e+002
8.121638e+002	2.376307e+002
8.140923e+002	2.121380e+002
8.160208e+002	2.126165e+002
8.179492e+002	1.761814e+002
8.198777e+002	1.557582e+002
8.218062e+002	1.826704e+002
8.237346e+002	1.751108e+002
8.256631e+002	2.021964e+002
8.275916e+002	2.056457e+002
8.295200e+002	2.206598e+002
8.314485e+002	2.318952e+002
8.333770e+002	2.287562e+002
8.353054e+002	2.150282e+002
8.372339e+002	1.996238e+002
8.391624e+002	1.929411e+002
8.410908e+002	1.823972e+002
8.430193e+002	1.595383e+002
8.449478e+002	1.565826e+002
8.468762e+002	1.838913e+002
8.488047e+002	2.083129e+002
8.507332e+002	1.803469e+002
8.526616e+002	1.634960e+002
8.545901e+002	1.987729e+002
8.565186e+002	1.808693e+002
8.584470e+002	1.891248e+002
8.603755e+002	2.168596e+002
8.623040e+002	2.011978e+002
8.642324e+002	2.048559e+002
8.661609e+002	2.315623e+002
8.680894e+002	2.294518e+002
8.700178e+002	2.432368e+002
8.719463e+002	2.518903e+002
8.738748e+002	2.280445e+002
8.758032e+002	1.840487e+002
8.777317e+002	1.759387e+002
8.796602e+002	2.017757e+002
8.815886e+002	2.182541e+002
8.835171e+002	2.075134e+002
8.854456e+002	2.085573e+002
8.873740e+002	2.143712e+002
8.893025e+002	1.990248e+002
8.912310e+002	1.930508e+002
8.931594e+002	1.981555e+002
8.950879e+002	1.955069e+002
8.970164e+002	1.689485e+002
8.989448e+002	1.493350e+002
9.008733e+002	1.539175e+002
9.028018e+002	1.641628e+002
9.047302e+002	1.508723e+002
9.066587e+002	1.696701e+002
9.085872e+002	1.724521e+002
9.105156e+002	1.292736e+002
9.124441e+002	1.322398e+002
9.143726e+002	1.602677e+002
9.163010e+002	1.371280e+002
9.182295e+002	7.008042e+001
9.201580e+002	1.004723e+002
9.220864e+002	9.881477e+001
9.240149e+002	1.146919e+002
9.259434e+002	1.106979e+002
9.278718e+002	1.151787e+002
9.298003e+002	1.440277e+002
9.317288e+002	1.600609e+002
9.336572e+002	1.458746e+002
9.355857e+002	1.194667e+002
9.375142e+002	1.452001e+002
9.394426e+002	1.900882e+002
9.413711e+002	2.253768e+002
9.432996e+002	2.388666e+002
9.452280e+002	2.306899e+002
9.471565e+002	2.067709e+002
9.490850e+002	1.882965e+002
9.510134e+002	2.253739e+002
9.529419e+002	2.598585e+002
9.548704e+002	2.880935e+002
9.567988e+002	2.765582e+002
9.587273e+002	2.412157e+002
9.606558e+002	2.655714e+002
9.625842e+002	2.951095e+002
9.645127e+002	2.963196e+002
9.664412e+002	2.862149e+002
9.683696e+002	2.783385e+002
9.702981e+002	2.549798e+002
9.722266e+002	2.152795e+002
9.741550e+002	1.871622e+002
9.760835e+002	1.942224e+002
9.780120e+002	2.340519e+002
9.799404e+002	2.493514e+002
9.818689e+002	2.547715e+002
9.837974e+002	2.439885e+002
9.857258e+002	2.394727e+002
9.876543e+002	2.344758e+002
9.895828e+002	2.018720e+002
9.915112e+002	2.504470e+002
9.934397e+002	3.092774e+002
9.953682e+002	3.600363e+002
9.972966e+002	4.097671e+002
9.992251e+002	4.767650e+002
1.001154e+003	5.431237e+002
1.003082e+003	5.738028e+002
1.005010e+003	5.628215e+002
1.006939e+003	5.166473e+002
1.008867e+003	4.805513e+002
1.010796e+003	4.353990e+002
1.012724e+003	4.065078e+002
1.014653e+003	3.692625e+002
1.016581e+003	3.169055e+002
1.018510e+003	2.833817e+002
1.020438e+003	2.910905e+002
1.022367e+003	3.381043e+002
1.024295e+003	3.197312e+002
1.026224e+003	2.810916e+002
1.028152e+003	2.445393e+002
1.030081e+003	2.371333e+002
1.032009e+003	2.551658e+002
1.033938e+003	2.696718e+002
1.035866e+003	2.844707e+002
1.037794e+003	2.604122e+002
1.039723e+003	2.246748e+002
1.041651e+003	2.550447e+002
1.043580e+003	2.596086e+002
1.045508e+003	2.683742e+002
1.047437e+003	3.017267e+002
1.049365e+003	2.985784e+002
1.051294e+003	3.048714e+002
1.053222e+003	2.827581e+002
1.055151e+003	2.568862e+002
1.057079e+003	2.481219e+002
1.059008e+003	2.388723e+002
1.060936e+003	2.351129e+002
1.062865e+003	2.284784e+002
1.064793e+003	2.022510e+002
1.066721e+003	2.093951e+002
1.068650e+003	2.208429e+002
1.070578e+003	2.145789e+002
1.072507e+003	2.329898e+002
1.074435e+003	2.287080e+002
1.076364e+003	2.271712e+002
1.078292e+003	2.337086e+002
1.080221e+003	2.129387e+002
1.082149e+003	2.076666e+002
1.084078e+003	2.202030e+002
1.086006e+003	2.419726e+002
1.087935e+003	2.372952e+002
1.089863e+003	2.400576e+002
1.091792e+003	2.327298e+002
1.093720e+003	2.040649e+002
1.095648e+003	1.856651e+002
1.097577e+003	2.095858e+002
1.099505e+003	2.395651e+002
1.101434e+003	2.804726e+002
1.103362e+003	3.477651e+002
1.105291e+003	3.504163e+002
1.107219e+003	2.932342e+002
1.109148e+003	2.529676e+002
1.111076e+003	2.603802e+002
1.113005e+003	2.637108e+002
1.114933e+003	2.792440e+002
1.116862e+003	2.620615e+002
1.118790e+003	3.222502e+002
1.120719e+003	3.778905e+002
1.122647e+003	3.829738e+002
1.124575e+003	3.947593e+002
1.126504e+003	4.160316e+002
1.128432e+003	3.960380e+002
1.130361e+003	4.130656e+002
1.132289e+003	4.523496e+002
1.134218e+003	4.585075e+002
1.136146e+003	4.914161e+002
1.138075e+003	5.181188e+002
1.140003e+003	5.191432e+002
1.141932e+003	5.441957e+002
1.143860e+003	6.234598e+002
1.145789e+003	7.089689e+002
1.147717e+003	8.132555e+002
1.149646e+003	9.655305e+002
1.151574e+003	1.212669e+003
1.153502e+003	1.462247e+003
1.155431e+003	1.629700e+003
1.157359e+003	1.638546e+003
1.159288e+003	1.475812e+003
1.161216e+003	1.204252e+003
1.163145e+003	9.183615e+002
1.165073e+003	7.096422e+002
1.167002e+003	5.960935e+002
1.168930e+003	5.376710e+002
1.170859e+003	5.216650e+002
1.172787e+003	5.279310e+002
1.174716e+003	5.087276e+002
1.176644e+003	4.806906e+002
1.178573e+003	5.075851e+002
1.180501e+003	5.632536e+002
1.182429e+003	5.724755e+002
1.184358e+003	5.930142e+002
1.186286e+003	5.970494e+002
1.188215e+003	5.920438e+002
1.190143e+003	5.663961e+002
1.192072e+003	5.478531e+002
1.194000e+003	5.477628e+002
1.195929e+003	5.421038e+002
1.197857e+003	5.310596e+002
1.199786e+003	4.894146e+002
1.201714e+003	4.443692e+002
1.203643e+003	4.335131e+002
1.205571e+003	4.533520e+002
1.207500e+003	4.628557e+002
1.209428e+003	4.771364e+002
1.211356e+003	4.708715e+002
1.213285e+003	4.134788e+002
1.215213e+003	3.911229e+002
1.217142e+003	3.442105e+002
1.219070e+003	2.985024e+002
1.220999e+003	3.066606e+002
1.222927e+003	3.287084e+002
1.224856e+003	3.238370e+002
1.226784e+003	3.018839e+002
1.228713e+003	2.815176e+002
1.230641e+003	2.749359e+002
1.232570e+003	2.846883e+002
1.234498e+003	2.485901e+002
1.236427e+003	2.496190e+002
1.238355e+003	2.977447e+002
1.240283e+003	2.693659e+002
1.242212e+003	2.694573e+002
1.244140e+003	2.829111e+002
1.246069e+003	2.745988e+002
1.247997e+003	2.663031e+002
1.249926e+003	2.908653e+002
1.251854e+003	3.317018e+002
1.253783e+003	3.610161e+002
1.255711e+003	3.206559e+002
1.257640e+003	3.142039e+002
1.259568e+003	3.459380e+002
1.261497e+003	3.639567e+002
1.263425e+003	3.683507e+002
1.265354e+003	3.713565e+002
1.267282e+003	3.873905e+002
1.269210e+003	4.293232e+002
1.271139e+003	3.974191e+002
1.273067e+003	3.681631e+002
1.274996e+003	3.393842e+002
1.276924e+003	2.783936e+002
1.278853e+003	2.717776e+002
1.280781e+003	2.951724e+002
1.282710e+003	3.196943e+002
1.284638e+003	3.211621e+002
1.286567e+003	3.014977e+002
1.288495e+003	3.388845e+002
1.290424e+003	4.361946e+002
1.292352e+003	4.677515e+002
1.294281e+003	4.677071e+002
1.296209e+003	4.239804e+002
1.298137e+003	3.888670e+002
1.300066e+003	3.554797e+002
1.301994e+003	3.434995e+002
1.303923e+003	3.816960e+002
1.305851e+003	4.226075e+002
1.307780e+003	3.810805e+002
1.309708e+003	3.563129e+002
1.311637e+003	3.257522e+002
1.313565e+003	3.447159e+002
1.315494e+003	3.332481e+002
1.317422e+003	3.322551e+002
1.319351e+003	3.482852e+002
1.321279e+003	3.121892e+002
1.323208e+003	2.485769e+002
1.325136e+003	2.291103e+002
1.327064e+003	2.012358e+002
1.328993e+003	2.267582e+002
1.330921e+003	2.387172e+002
1.332850e+003	2.794335e+002
1.334778e+003	2.913111e+002
1.336707e+003	3.107477e+002
1.338635e+003	3.096501e+002
1.340564e+003	3.163080e+002
1.342492e+003	3.263997e+002
1.344421e+003	3.159716e+002
1.346349e+003	3.225876e+002
1.348278e+003	3.541211e+002
1.350206e+003	3.925661e+002
1.352135e+003	4.282555e+002
1.354063e+003	3.939885e+002
1.355991e+003	3.630951e+002
1.357920e+003	3.198903e+002
1.359848e+003	3.208701e+002
1.361777e+003	3.279304e+002
1.363705e+003	3.073431e+002
1.365634e+003	3.143450e+002
1.367562e+003	3.475714e+002
1.369491e+003	3.387534e+002
1.371419e+003	3.681389e+002
1.373348e+003	4.153936e+002
1.375276e+003	4.105996e+002
1.377205e+003	3.526470e+002
1.379133e+003	3.389393e+002
1.381062e+003	3.754688e+002
1.382990e+003	3.958530e+002
1.384918e+003	3.925531e+002
1.386847e+003	4.118168e+002
1.388775e+003	4.261772e+002
1.390704e+003	4.017909e+002
1.392632e+003	3.731680e+002
1.394561e+003	3.687815e+002
1.396489e+003	3.542217e+002
1.398418e+003	3.671649e+002
1.400346e+003	3.685348e+002
1.402275e+003	3.693645e+002
1.404203e+003	3.775822e+002
1.406132e+003	3.847127e+002
1.408060e+003	3.901505e+002
1.409989e+003	3.878253e+002
1.411917e+003	3.781845e+002
1.413845e+003	3.832639e+002
1.415774e+003	3.696806e+002
1.417702e+003	3.109245e+002
1.419631e+003	3.036445e+002
1.421559e+003	3.102519e+002
1.423488e+003	2.796183e+002
1.425416e+003	3.103903e+002
1.427345e+003	4.108499e+002
1.429273e+003	4.491355e+002
1.431202e+003	4.118188e+002
1.433130e+003	4.010893e+002
1.435059e+003	3.882007e+002
1.436987e+003	3.505884e+002
1.438916e+003	3.724145e+002
1.440844e+003	4.329379e+002
1.442772e+003	4.458451e+002
1.444701e+003	4.319832e+002
1.446629e+003	4.451947e+002
1.448558e+003	4.296644e+002
1.450486e+003	3.972110e+002
1.452415e+003	4.133816e+002
1.454343e+003	4.139925e+002
1.456272e+003	4.901245e+002
1.458200e+003	4.578519e+002
1.460129e+003	4.843270e+002
1.462057e+003	4.497836e+002
1.463986e+003	4.504221e+002
1.465914e+003	4.621585e+002
1.467843e+003	4.473935e+002
1.469771e+003	4.279197e+002
1.471699e+003	4.357943e+002
1.473628e+003	4.446639e+002
1.475556e+003	4.209888e+002
1.477485e+003	4.083115e+002
1.479413e+003	4.422469e+002
1.481342e+003	4.820797e+002
1.483270e+003	5.255644e+002
1.485199e+003	5.091698e+002
1.487127e+003	4.698400e+002
1.489056e+003	5.045187e+002
1.490984e+003	5.659778e+002
1.492913e+003	6.018371e+002
1.494841e+003	6.040021e+002
1.496770e+003	5.971918e+002
1.498698e+003	6.135618e+002
1.500626e+003	6.596449e+002
1.502555e+003	7.084741e+002
1.504483e+003	7.688293e+002
1.506412e+003	9.231627e+002
1.508340e+003	1.071317e+003
1.510269e+003	1.194792e+003
1.512197e+003	1.318412e+003
1.514126e+003	1.447895e+003
1.516054e+003	1.643600e+003
1.517983e+003	1.810444e+003
1.519911e+003	1.873516e+003
1.521840e+003	1.840454e+003
1.523768e+003	1.737585e+003
1.525697e+003	1.595275e+003
1.527625e+003	1.423423e+003
1.529553e+003	1.251602e+003
1.531482e+003	1.097880e+003
1.533410e+003	9.211387e+002
1.535339e+003	8.096330e+002
1.537267e+003	7.450163e+002
1.539196e+003	6.505336e+002
1.541124e+003	5.614469e+002
1.543053e+003	4.832751e+002
1.544981e+003	4.409502e+002
1.546910e+003	4.402102e+002
1.548838e+003	4.427151e+002
1.550767e+003	4.414270e+002
1.552695e+003	4.626010e+002
1.554624e+003	4.834976e+002
1.556552e+003	4.786661e+002
1.558480e+003	4.511908e+002
1.560409e+003	4.545336e+002
1.562337e+003	4.816338e+002
1.564266e+003	4.693687e+002
1.566194e+003	4.476577e+002
1.568123e+003	4.013544e+002
1.570051e+003	3.898807e+002
1.571980e+003	4.325941e+002
1.573908e+003	4.813377e+002
1.575837e+003	4.966704e+002
1.577765e+003	4.861166e+002
1.579694e+003	4.900146e+002
1.581622e+003	4.512482e+002
1.583551e+003	4.491224e+002
1.585479e+003	4.191508e+002
1.587407e+003	3.926763e+002
1.589336e+003	3.940997e+002
1.591264e+003	4.115880e+002
1.593193e+003	4.602078e+002
1.595121e+003	4.703687e+002
1.597050e+003	5.070256e+002
1.598978e+003	5.429958e+002
1.600907e+003	5.503462e+002
1.602835e+003	5.543531e+002
1.604764e+003	5.651147e+002
1.606692e+003	6.148572e+002
1.608621e+003	5.782070e+002
1.610549e+003	5.304649e+002
1.612478e+003	4.870188e+002
1.614406e+003	4.567711e+002
1.616334e+003	4.446037e+002
1.618263e+003	4.287012e+002
1.620191e+003	4.377512e+002
1.622120e+003	4.593206e+002
1.624048e+003	4.965469e+002
1.625977e+003	4.658765e+002
1.627905e+003	4.670750e+002
1.629834e+003	4.941104e+002
1.631762e+003	4.814697e+002
1.633691e+003	5.066157e+002
1.635619e+003	4.988202e+002
1.637548e+003	4.740363e+002
1.639476e+003	4.136073e+002
1.641405e+003	4.166924e+002
1.643333e+003	4.044127e+002
1.645261e+003	3.979534e+002
1.647190e+003	3.784666e+002
1.649118e+003	3.634574e+002
1.651047e+003	3.743122e+002
1.652975e+003	3.586251e+002
1.654904e+003	3.779980e+002
1.656832e+003	3.905900e+002
1.658761e+003	3.801999e+002
1.660689e+003	3.766483e+002
1.662618e+003	4.115385e+002
1.664546e+003	4.704669e+002
1.666475e+003	4.327034e+002
1.668403e+003	3.861826e+002
1.670332e+003	3.148777e+002
1.672260e+003	2.840759e+002
1.674188e+003	3.041572e+002
1.676117e+003	2.861888e+002
1.678045e+003	2.934682e+002
1.679974e+003	3.191523e+002
1.681902e+003	3.068639e+002
1.683831e+003	3.010032e+002
1.685759e+003	3.538689e+002
1.687688e+003	3.578070e+002
1.689616e+003	3.462322e+002
1.691545e+003	3.435247e+002
1.693473e+003	3.129788e+002
1.695402e+003	2.884409e+002
1.697330e+003	2.835064e+002
1.699259e+003	2.813855e+002
1.701187e+003	2.513630e+002
1.703115e+003	1.897802e+002
1.705044e+003	1.070271e+002
1.706972e+003	8.192584e+001
1.708901e+003	1.117222e+002
1.710829e+003	1.228976e+002
1.712758e+003	1.773913e+002
1.714686e+003	2.735617e+002
1.716615e+003	3.016236e+002
1.718543e+003	2.687497e+002
1.720472e+003	2.690161e+002
1.722400e+003	2.733490e+002
1.724329e+003	2.972220e+002
1.726257e+003	3.313058e+002
1.728186e+003	3.047026e+002
1.730114e+003	2.561585e+002
1.732042e+003	2.573825e+002
1.733971e+003	2.741783e+002
1.735899e+003	2.821758e+002
1.737828e+003	2.907402e+002
1.739756e+003	2.836328e+002
1.741685e+003	2.871730e+002
1.743613e+003	2.968344e+002
1.745542e+003	3.349519e+002
1.747470e+003	3.189603e+002
1.749399e+003	3.345074e+002
1.751327e+003	3.415703e+002
1.753256e+003	3.510829e+002
1.755184e+003	3.534924e+002
1.757113e+003	3.138383e+002
1.759041e+003	2.686431e+002
1.760969e+003	2.574185e+002
1.762898e+003	2.481918e+002
1.764826e+003	2.825695e+002
1.766755e+003	3.537515e+002
1.768683e+003	3.291946e+002
1.770612e+003	2.864651e+002
1.772540e+003	2.099033e+002
1.774469e+003	1.670869e+002
1.776397e+003	1.888229e+002
1.778326e+003	2.468971e+002
1.780254e+003	2.286489e+002
1.782183e+003	1.989700e+002
1.784111e+003	1.919303e+002
1.786040e+003	1.980764e+002
1.787968e+003	1.937018e+002
1.789896e+003	1.489112e+002
1.791825e+003	1.337434e+002
1.793753e+003	1.478128e+002
1.795682e+003	1.358439e+002
1.797610e+003	1.454480e+002
1.799539e+003	2.049064e+002
1.801467e+003	2.234288e+002
1.803396e+003	1.845041e+002
1.805324e+003	1.552147e+002
1.807253e+003	1.605317e+002
1.809181e+003	1.758074e+002
1.811110e+003	1.432107e+002
1.813038e+003	1.717066e+002
1.814967e+003	2.019288e+002
1.816895e+003	1.814140e+002
1.818823e+003	1.975511e+002
1.820752e+003	2.527572e+002
1.822680e+003	2.049136e+002
1.824609e+003	1.215206e+002
1.826537e+003	1.912446e+002
1.828466e+003	1.986925e+002
1.830394e+003	2.585783e+002
1.832323e+003	2.523335e+002
1.834251e+003	2.104046e+002
1.836180e+003	2.243848e+002
1.838108e+003	2.488966e+002
1.840037e+003	2.558471e+002
1.841965e+003	2.272929e+002
1.843894e+003	1.831788e+002
1.845822e+003	1.917223e+002
1.847750e+003	2.507121e+002
1.849679e+003	2.829205e+002
1.851607e+003	2.815530e+002
1.853536e+003	2.759808e+002
1.855464e+003	2.580872e+002
1.857393e+003	2.887994e+002
1.859321e+003	3.086216e+002
1.861250e+003	2.908898e+002
1.863178e+003	2.586191e+002
1.865107e+003	2.080019e+002
1.867035e+003	2.014324e+002
1.868964e+003	2.088520e+002
1.870892e+003	1.974800e+002
1.872821e+003	2.173318e+002
1.874749e+003	2.592112e+002
1.876677e+003	2.571736e+002
1.878606e+003	2.638281e+002
1.880534e+003	1.856065e+002
1.882463e+003	1.499612e+002
1.884391e+003	1.566636e+002
1.886320e+003	1.578930e+002
1.888248e+003	1.233242e+002
1.890177e+003	1.617908e+002
1.892105e+003	1.973320e+002
1.894034e+003	2.286584e+002
1.895962e+003	2.569557e+002
1.897891e+003	2.135271e+002
1.899819e+003	1.458345e+002
1.901748e+003	1.357896e+002
1.903676e+003	1.553299e+002
1.905604e+003	1.468437e+002
1.907533e+003	1.765850e+002
1.909461e+003	2.342672e+002
1.911390e+003	2.161579e+002
1.913318e+003	1.654084e+002
1.915247e+003	1.448436e+002
1.917175e+003	1.323908e+002
1.919104e+003	1.461456e+002
1.921032e+003	1.692767e+002
1.922961e+003	2.230476e+002
1.924889e+003	2.223563e+002
1.926818e+003	2.110334e+002
1.928746e+003	2.241862e+002
1.930675e+003	1.749222e+002
1.932603e+003	1.698618e+002
1.934531e+003	1.666257e+002
1.936460e+003	1.058745e+002
1.938388e+003	1.549987e+002
1.940317e+003	1.604371e+002
1.942245e+003	1.694250e+002
1.944174e+003	2.250630e+002
1.946102e+003	2.448199e+002
1.948031e+003	2.709729e+002
1.949959e+003	2.763101e+002
1.951888e+003	2.444046e+002
1.953816e+003	2.325945e+002
1.955745e+003	2.414442e+002
1.957673e+003	2.558814e+002
1.959602e+003	2.502607e+002
1.961530e+003	2.245396e+002
1.963458e+003	2.128879e+002
1.965387e+003	1.916833e+002
1.967315e+003	1.744406e+002
1.969244e+003	1.277794e+002
1.971172e+003	1.634966e+001
1.973101e+003	1.546511e+001
1.975029e+003	5.292639e+001
1.976958e+003	1.302431e+002
1.978886e+003	1.814948e+002
1.980815e+003	2.229445e+002
1.982743e+003	2.436385e+002
1.984672e+003	1.775025e+002
1.986600e+003	9.941039e+001
1.988529e+003	8.265944e+001
1.990457e+003	1.251698e+002
1.992385e+003	1.332362e+002
1.994314e+003	1.344841e+002
1.996242e+003	1.721485e+002
1.998171e+003	2.603628e+002
2.000099e+003	2.826161e+002
2.002028e+003	2.695335e+002
2.003956e+003	2.240180e+002
2.005885e+003	1.941548e+002
2.007813e+003	1.566846e+002
2.009742e+003	1.583367e+002
2.011670e+003	1.952452e+002
2.013599e+003	1.880581e+002
2.015527e+003	1.628536e+002
2.017456e+003	1.393177e+002
2.019384e+003	1.723625e+002
2.021313e+003	1.882645e+002
2.023241e+003	1.816618e+002
2.025169e+003	1.504558e+002
2.027098e+003	1.388395e+002
2.029026e+003	1.586755e+002
2.030955e+003	1.655154e+002
2.032883e+003	1.837121e+002
2.034812e+003	2.036593e+002
2.036740e+003	2.024171e+002
2.038669e+003	2.195878e+002
2.040597e+003	2.173459e+002
2.042526e+003	1.877667e+002
2.044454e+003	2.019360e+002
2.046383e+003	2.176557e+002
2.048311e+003	2.239835e+002
2.050240e+003	2.467124e+002
2.052168e+003	2.316530e+002
2.054096e+003	2.063673e+002
2.056025e+003	1.677853e+002
2.057953e+003	1.493614e+002
2.059882e+003	1.829596e+002
2.061810e+003	1.812057e+002
2.063739e+003	1.538400e+002
2.065667e+003	1.527266e+002
2.067596e+003	1.707290e+002
2.069524e+003	1.889588e+002
2.071453e+003	1.885307e+002
2.073381e+003	1.608204e+002
2.075310e+003	1.772925e+002
2.077238e+003	2.348647e+002
2.079167e+003	2.221354e+002
2.081095e+003	1.935512e+002
2.083023e+003	2.043629e+002
2.084952e+003	1.909780e+002
2.086880e+003	1.715349e+002
2.088809e+003	1.982793e+002
2.090737e+003	2.283991e+002
2.092666e+003	1.725775e+002
2.094594e+003	1.311167e+002
2.096523e+003	1.448909e+002
2.098451e+003	1.106645e+002
2.100380e+003	1.558722e+002
2.102308e+003	1.417243e+002
2.104237e+003	1.504384e+002
2.106165e+003	1.211984e+002
2.108094e+003	1.670022e+002
2.110022e+003	1.756942e+002
2.111950e+003	1.948754e+002
2.113879e+003	2.092143e+002
2.115807e+003	2.377692e+002
2.117736e+003	2.459330e+002
2.119664e+003	1.482652e+002
2.121593e+003	1.484616e+002
2.123521e+003	1.428676e+002
2.125450e+003	1.345251e+002
2.127378e+003	1.412799e+002
2.129307e+003	1.862935e+002
2.131235e+003	1.769482e+002
2.133164e+003	1.882185e+002
2.135092e+003	2.296636e+002
2.137021e+003	2.479929e+002
2.138949e+003	2.145395e+002
2.140877e+003	2.548768e+002
2.142806e+003	2.712689e+002
2.144734e+003	2.378006e+002
2.146663e+003	2.549714e+002
2.148591e+003	2.424913e+002
2.150520e+003	2.833915e+002
2.152448e+003	3.495883e+002
2.154377e+003	3.067373e+002
2.156305e+003	3.203363e+002
2.158234e+003	3.362694e+002
2.160162e+003	3.126810e+002
2.162091e+003	2.961817e+002
2.164019e+003	2.851696e+002
2.165948e+003	2.870432e+002
2.167876e+003	2.882636e+002
2.169804e+003	2.840271e+002
2.171733e+003	2.682080e+002
2.173661e+003	2.726704e+002
2.175590e+003	2.511292e+002
2.177518e+003	2.729243e+002
2.179447e+003	2.702587e+002
2.181375e+003	2.830258e+002
2.183304e+003	3.113375e+002
2.185232e+003	3.058301e+002
2.187161e+003	2.626284e+002
2.189089e+003	2.670706e+002
2.191018e+003	2.741584e+002
2.192946e+003	2.797493e+002
2.194875e+003	2.686409e+002
2.196803e+003	2.330538e+002
2.198731e+003	2.470027e+002
2.200660e+003	2.337666e+002
2.202588e+003	1.941947e+002
2.204517e+003	2.399276e+002
2.206445e+003	2.365157e+002
2.208374e+003	2.054083e+002
2.210302e+003	1.929813e+002
2.212231e+003	1.736222e+002
2.214159e+003	2.357130e+002
2.216088e+003	2.385833e+002
2.218016e+003	2.336397e+002
2.219945e+003	2.495001e+002
2.221873e+003	2.531383e+002
2.223802e+003	2.532749e+002
2.225730e+003	2.735113e+002
2.227658e+003	2.817113e+002
2.229587e+003	2.916697e+002
2.231515e+003	2.691507e+002
2.233444e+003	2.507163e+002
2.235372e+003	2.353771e+002
2.237301e+003	2.140295e+002
2.239229e+003	2.372875e+002
2.241158e+003	2.905750e+002
2.243086e+003	3.518448e+002
2.245015e+003	3.642353e+002
2.246943e+003	3.640278e+002
2.248872e+003	3.620962e+002
2.250800e+003	3.656686e+002
2.252729e+003	3.590035e+002
2.254657e+003	3.311173e+002
2.256585e+003	3.404667e+002
2.258514e+003	3.461557e+002
2.260442e+003	3.165258e+002
2.262371e+003	3.267775e+002
2.264299e+003	3.216744e+002
2.266228e+003	3.582302e+002
2.268156e+003	3.282016e+002
2.270085e+003	3.128869e+002
2.272013e+003	3.241743e+002
2.273942e+003	3.639343e+002
2.275870e+003	4.432549e+002
2.277799e+003	4.447735e+002
2.279727e+003	3.983856e+002
2.281656e+003	3.333070e+002
2.283584e+003	3.164541e+002
2.285512e+003	3.074638e+002
2.287441e+003	2.962112e+002
2.289369e+003	3.474618e+002
2.291298e+003	4.180334e+002
2.293226e+003	4.117263e+002
2.295155e+003	4.221835e+002
2.297083e+003	4.250111e+002
2.299012e+003	4.060654e+002
2.300940e+003	4.143520e+002
2.302869e+003	4.170081e+002
2.304797e+003	4.140127e+002
2.306726e+003	3.942052e+002
2.308654e+003	3.861992e+002
2.310583e+003	4.616656e+002
2.312511e+003	4.404803e+002
2.314439e+003	4.538234e+002
2.316368e+003	4.810918e+002
2.318296e+003	4.430277e+002
2.320225e+003	4.057692e+002
2.322153e+003	3.994989e+002
2.324082e+003	4.002289e+002
2.326010e+003	3.602495e+002
2.327939e+003	3.042531e+002
2.329867e+003	2.620393e+002
2.331796e+003	2.662910e+002
2.333724e+003	3.644435e+002
2.335653e+003	3.833164e+002
2.337581e+003	4.144814e+002
2.339510e+003	4.611856e+002
2.341438e+003	4.397685e+002
2.343366e+003	4.169587e+002
2.345295e+003	4.165731e+002
2.347223e+003	4.130344e+002
2.349152e+003	3.966864e+002
2.351080e+003	4.358207e+002
2.353009e+003	4.702941e+002
2.354937e+003	4.378856e+002
2.356866e+003	4.317108e+002
2.358794e+003	4.257118e+002
2.360723e+003	4.047068e+002
2.362651e+003	4.387007e+002
2.364580e+003	4.394684e+002
2.366508e+003	4.275629e+002
2.368437e+003	4.424265e+002
2.370365e+003	4.762297e+002
2.372293e+003	5.195778e+002
2.374222e+003	5.355045e+002
2.376150e+003	5.340257e+002
2.378079e+003	5.063763e+002
2.380007e+003	4.800575e+002
2.381936e+003	5.200864e+002
2.383864e+003	5.027516e+002
2.385793e+003	5.336006e+002
2.387721e+003	4.008876e+002
2.389650e+003	3.805277e+002
2.391578e+003	3.565794e+002
2.393507e+003	3.535352e+002
2.395435e+003	3.566958e+002
2.397364e+003	4.000869e+002
2.399292e+003	4.715316e+002
2.401220e+003	4.810565e+002
2.403149e+003	4.682404e+002
2.405077e+003	4.698194e+002
2.407006e+003	4.656048e+002
2.408934e+003	4.640272e+002
2.410863e+003	4.666580e+002
2.412791e+003	4.594322e+002
2.414720e+003	4.859086e+002
2.416648e+003	5.031924e+002
2.418577e+003	5.128694e+002
2.420505e+003	5.240273e+002
2.422434e+003	4.500071e+002
2.424362e+003	3.933789e+002
2.426291e+003	4.121134e+002
2.428219e+003	4.362429e+002
2.430147e+003	4.668522e+002
2.432076e+003	5.117213e+002
2.434004e+003	5.271592e+002
2.435933e+003	4.684414e+002
2.437861e+003	4.306536e+002
2.439790e+003	4.609910e+002
2.441718e+003	4.363090e+002
2.443647e+003	4.273338e+002
2.445575e+003	4.889308e+002
2.447504e+003	5.199884e+002
2.449432e+003	4.965101e+002
2.451361e+003	5.239366e+002
2.453289e+003	5.596215e+002
2.455218e+003	5.841309e+002
2.457146e+003	5.747065e+002
2.459074e+003	5.323538e+002
2.461003e+003	5.243026e+002
2.462931e+003	4.910251e+002
2.464860e+003	4.835145e+002
2.466788e+003	4.962464e+002
2.468717e+003	4.655976e+002
2.470645e+003	5.135438e+002
2.472574e+003	5.466216e+002
2.474502e+003	5.407039e+002
2.476431e+003	5.045848e+002
2.478359e+003	5.077069e+002
2.480288e+003	5.405542e+002
2.482216e+003	4.840567e+002
2.484145e+003	4.531151e+002
2.486073e+003	4.059322e+002
2.488001e+003	4.581455e+002
2.489930e+003	5.152031e+002
2.491858e+003	5.245838e+002
2.493787e+003	5.149805e+002
2.495715e+003	4.990297e+002
2.497644e+003	5.046671e+002
2.499572e+003	4.974231e+002
2.501501e+003	4.931356e+002
2.503429e+003	5.289248e+002
2.505358e+003	5.254763e+002
2.507286e+003	4.999731e+002
2.509215e+003	4.517385e+002
2.511143e+003	4.149691e+002
2.513072e+003	3.958073e+002
2.515000e+003	4.748442e+002
2.516928e+003	3.500786e+002
2.518857e+003	3.716170e+002
2.520785e+003	4.355312e+002
2.522714e+003	4.831197e+002
2.524642e+003	4.646602e+002
2.526571e+003	4.200804e+002
2.528499e+003	4.569619e+002
2.530428e+003	5.006810e+002
2.532356e+003	5.115503e+002
2.534285e+003	5.077421e+002
2.536213e+003	5.247180e+002
2.538142e+003	4.976634e+002
2.540070e+003	4.944468e+002
2.541999e+003	4.694474e+002
2.543927e+003	4.399655e+002
2.545855e+003	4.259741e+002
2.547784e+003	4.399302e+002
2.549712e+003	4.417355e+002
2.551641e+003	4.443848e+002
2.553569e+003	4.292688e+002
2.555498e+003	4.604155e+002
2.557426e+003	4.693825e+002
2.559355e+003	5.163796e+002
2.561283e+003	4.710468e+002
2.563212e+003	4.656026e+002
2.565140e+003	4.692639e+002
2.567069e+003	4.700956e+002
2.568997e+003	4.436057e+002
2.570926e+003	4.341365e+002
2.572854e+003	4.551798e+002
2.574782e+003	4.753442e+002
2.576711e+003	4.703966e+002
2.578639e+003	4.629381e+002
2.580568e+003	4.728245e+002
2.582496e+003	4.545822e+002
2.584425e+003	4.192482e+002
2.586353e+003	4.736562e+002
2.588282e+003	5.193268e+002
2.590210e+003	5.054051e+002
2.592139e+003	5.154236e+002
2.594067e+003	5.402695e+002
2.595996e+003	5.036850e+002
2.597924e+003	4.386027e+002
2.599853e+003	4.222044e+002
2.601781e+003	4.149564e+002
2.603709e+003	4.145905e+002
2.605638e+003	4.330097e+002
2.607566e+003	4.246052e+002
2.609495e+003	4.389815e+002
2.611423e+003	4.620567e+002
2.613352e+003	4.477014e+002
2.615280e+003	4.054426e+002
2.617209e+003	4.510327e+002
2.619137e+003	4.428726e+002
2.621066e+003	4.357463e+002
2.622994e+003	4.086071e+002
2.624923e+003	3.972072e+002
2.626851e+003	4.180284e+002
2.628780e+003	4.823695e+002
2.630708e+003	4.742613e+002
2.632636e+003	5.580282e+002
2.634565e+003	5.119640e+002
2.636493e+003	4.152460e+002
2.638422e+003	4.146873e+002
2.640350e+003	4.744293e+002
2.642279e+003	4.719134e+002
2.644207e+003	4.923167e+002
2.646136e+003	5.039355e+002
2.648064e+003	5.153210e+002
2.649993e+003	4.863032e+002
2.651921e+003	4.881188e+002
2.653850e+003	4.756583e+002
2.655778e+003	4.770555e+002
2.657707e+003	5.133528e+002
2.659635e+003	5.052028e+002
2.661563e+003	4.904185e+002
2.663492e+003	5.221067e+002
2.665420e+003	5.612738e+002
2.667349e+003	5.713163e+002
2.669277e+003	5.574814e+002
2.671206e+003	5.612971e+002
2.673134e+003	5.545422e+002
2.675063e+003	5.332294e+002
2.676991e+003	5.608316e+002
2.678920e+003	6.187582e+002
2.680848e+003	5.340622e+002
2.682777e+003	5.175988e+002
2.684705e+003	5.108227e+002
2.686634e+003	4.634828e+002
2.688562e+003	4.626007e+002
2.690490e+003	4.603481e+002
2.692419e+003	4.542163e+002
2.694347e+003	4.795397e+002
2.696276e+003	5.001568e+002
2.698204e+003	4.710866e+002
2.700133e+003	4.305447e+002
2.702061e+003	4.469778e+002
2.703990e+003	4.594073e+002
2.705918e+003	4.434081e+002
2.707847e+003	4.390979e+002
2.709775e+003	3.983839e+002
2.711704e+003	4.347385e+002
2.713632e+003	4.369590e+002
2.715561e+003	4.023925e+002
2.717489e+003	4.180139e+002
2.719417e+003	4.213564e+002
2.721346e+003	4.081152e+002
2.723274e+003	4.023171e+002
2.725203e+003	4.246421e+002
2.727131e+003	3.869275e+002
2.729060e+003	3.868570e+002
2.730988e+003	3.933204e+002
2.732917e+003	4.052215e+002
2.734845e+003	3.970248e+002
2.736774e+003	4.243663e+002
2.738702e+003	4.345646e+002
2.740631e+003	3.847414e+002
2.742559e+003	3.455414e+002
2.744488e+003	3.419751e+002
2.746416e+003	3.040934e+002
2.748344e+003	3.106367e+002
2.750273e+003	3.187715e+002
2.752201e+003	3.166786e+002
2.754130e+003	2.566952e+002
2.756058e+003	2.847550e+002
2.757987e+003	3.044123e+002
2.759915e+003	3.011814e+002
2.761844e+003	3.245674e+002
2.763772e+003	3.308822e+002
2.765701e+003	3.429976e+002
2.767629e+003	3.747820e+002
2.769558e+003	3.724714e+002
2.771486e+003	3.180055e+002
2.773415e+003	3.178615e+002
2.775343e+003	3.057743e+002
2.777271e+003	2.806081e+002
2.779200e+003	2.804308e+002
2.781128e+003	2.982333e+002
2.783057e+003	3.099582e+002
2.784985e+003	3.602191e+002
2.786914e+003	3.375242e+002
2.788842e+003	2.729708e+002
2.790771e+003	2.567374e+002
2.792699e+003	2.863719e+002
2.794628e+003	2.508903e+002
2.796556e+003	2.691233e+002
2.798485e+003	2.755578e+002
2.800413e+003	2.878444e+002
2.802342e+003	3.249272e+002
2.804270e+003	3.026020e+002
2.806198e+003	3.007624e+002
2.808127e+003	2.731214e+002
2.810055e+003	2.361666e+002
2.811984e+003	2.700982e+002
2.813912e+003	3.033910e+002
2.815841e+003	2.582149e+002
2.817769e+003	2.291800e+002
2.819698e+003	2.235828e+002
2.821626e+003	1.407820e+002
2.823555e+003	1.432439e+002
2.825483e+003	2.129016e+002
2.827412e+003	2.255387e+002
2.829340e+003	2.453988e+002
2.831269e+003	2.467938e+002
2.833197e+003	1.676196e+002
2.835125e+003	9.653658e+001
2.837054e+003	1.421907e+002
2.838982e+003	2.148312e+002
2.840911e+003	2.391945e+002
2.842839e+003	2.680563e+002
2.844768e+003	2.618473e+002
2.846696e+003	2.904433e+002
2.848625e+003	3.185715e+002
2.850553e+003	2.994942e+002
2.852482e+003	3.182095e+002
2.854410e+003	2.716295e+002
2.856339e+003	2.207823e+002
2.858267e+003	2.345714e+002
2.860196e+003	2.346293e+002
2.862124e+003	2.884843e+002
2.864052e+003	2.612679e+002
2.865981e+003	2.307901e+002
2.867909e+003	2.695644e+002
2.869838e+003	2.599797e+002
2.871766e+003	2.079218e+002
2.873695e+003	2.193784e+002
2.875623e+003	2.420077e+002
2.877552e+003	2.753105e+002
2.879480e+003	3.073548e+002
2.881409e+003	3.378758e+002
2.883337e+003	3.623076e+002
2.885266e+003	2.988199e+002
2.887194e+003	2.649782e+002
2.889123e+003	2.358113e+002
2.891051e+003	2.495388e+002
2.892979e+003	1.962634e+002
2.894908e+003	1.657554e+002
2.896836e+003	2.121487e+002
2.898765e+003	2.078228e+002
2.900693e+003	2.224315e+002
2.902622e+003	2.670439e+002
2.904550e+003	2.991687e+002
2.906479e+003	3.135081e+002
2.908407e+003	2.827208e+002
2.910336e+003	2.264178e+002
2.912264e+003	1.970410e+002
2.914193e+003	2.049944e+002
2.916121e+003	2.160828e+002
2.918050e+003	1.926638e+002
2.919978e+003	1.819372e+002
2.921906e+003	1.400455e+002
2.923835e+003	9.537222e+001
2.925763e+003	7.310943e+001
2.927692e+003	4.972023e+001
2.929620e+003	4.634918e+001
2.931549e+003	3.957282e+001
2.933477e+003	1.765166e+001
2.935406e+003	7.194012e+001
2.937334e+003	5.798161e+001
2.939263e+003	4.333673e+001
2.941191e+003	7.921893e+001
2.943120e+003	7.828516e+001
2.945048e+003	5.415557e+001
2.946977e+003	4.484850e+001
2.948905e+003	-1.597445e+001
2.950833e+003	-5.342089e+001
2.952762e+003	-5.721179e+001
2.954690e+003	-5.979382e+001
2.956619e+003	-9.272027e+001
2.958547e+003	-1.073591e+002
2.960476e+003	-1.037178e+002
2.962404e+003	-9.710112e+001
2.964333e+003	-1.082505e+002
2.966261e+003	-1.761682e+002
2.968190e+003	-1.851514e+002
2.970118e+003	-1.906215e+002
2.972047e+003	-1.750972e+002
2.973975e+003	-1.649343e+002
2.975904e+003	-1.430875e+002
2.977832e+003	-1.778142e+002
2.979760e+003	-1.872427e+002
2.981689e+003	-1.569337e+002
2.983617e+003	-1.496426e+002
2.985546e+003	-2.016650e+002
2.987474e+003	-2.291350e+002
2.989403e+003	-2.530956e+002
2.991331e+003	-2.085265e+002
2.993260e+003	-1.545878e+002
2.995188e+003	-1.332964e+002
2.997117e+003	-1.579410e+002
2.999045e+003	-1.508465e+002
3.000974e+003	-1.934055e+002
3.002902e+003	-2.198041e+002
3.004831e+003	-2.294008e+002
3.006759e+003	-2.094029e+002
3.008688e+003	-2.614314e+002
3.010616e+003	-2.414406e+002
3.012544e+003	-2.067621e+002
3.014473e+003	-2.159575e+002
3.016401e+003	-2.134117e+002
3.018330e+003	-2.271899e+002
3.020258e+003	-2.527840e+002
3.022187e+003	-2.914752e+002
3.024115e+003	-2.494492e+002
3.026044e+003	-2.238448e+002
3.027972e+003	-1.885073e+002
3.029901e+003	-1.665436e+002
3.031829e+003	-1.728260e+002
3.033758e+003	-2.188615e+002
3.035686e+003	-2.488720e+002
3.037615e+003	-2.724545e+002
3.039543e+003	-2.736124e+002
3.041471e+003	-2.248454e+002
3.043400e+003	-2.099269e+002
3.045328e+003	-2.465867e+002
3.047257e+003	-2.591510e+002
3.049185e+003	-2.516270e+002
3.051114e+003	-1.949376e+002
3.053042e+003	-2.323667e+002
3.054971e+003	-2.383245e+002
3.056899e+003	-2.799272e+002
3.058828e+003	-2.862769e+002
3.060756e+003	-2.859971e+002
3.062685e+003	-2.832674e+002
3.064613e+003	-2.372923e+002
3.066542e+003	-2.288723e+002
3.068470e+003	-2.382276e+002
3.070398e+003	-2.870453e+002
3.072327e+003	-3.047286e+002
3.074255e+003	-3.625883e+002
3.076184e+003	-3.439469e+002
3.078112e+003	-2.823585e+002
3.080041e+003	-2.605432e+002
3.081969e+003	-2.382763e+002
3.083898e+003	-1.970994e+002
3.085826e+003	-1.949029e+002
3.087755e+003	-2.433022e+002
3.089683e+003	-2.472307e+002
3.091612e+003	-2.240224e+002
3.093540e+003	-2.355694e+002
3.095469e+003	-2.281334e+002
3.097397e+003	-1.884194e+002
3.099325e+003	-1.958299e+002
3.101254e+003	-1.516298e+002
3.103182e+003	-1.184319e+002
3.105111e+003	-1.123866e+002
3.107039e+003	-1.214565e+002
3.108968e+003	-1.220171e+002
3.110896e+003	-1.023294e+002
3.112825e+003	-1.182020e+002
3.114753e+003	-1.074219e+002
3.116682e+003	-5.329215e+001
3.118610e+003	-4.792616e+001
3.120539e+003	-9.064941e+001
3.122467e+003	-7.687897e+001
3.124396e+003	-2.814737e+000
3.126324e+003	1.752868e+000
3.128252e+003	-5.183447e+000
3.130181e+003	2.310792e+001
3.132109e+003	2.169700e+001
3.134038e+003	5.291022e+001
3.135966e+003	7.269115e+001
3.137895e+003	6.019051e+001
3.139823e+003	9.236291e+001
3.141752e+003	7.225847e+001
3.143680e+003	1.003902e+002
3.145609e+003	1.526526e+002
3.147537e+003	1.894236e+002
3.149466e+003	2.296539e+002
3.151394e+003	2.721466e+002
3.153323e+003	2.186742e+002
3.155251e+003	1.736144e+002
3.157179e+003	2.129315e+002
3.159108e+003	2.340655e+002
3.161036e+003	2.881856e+002
3.162965e+003	3.070973e+002
3.164893e+003	3.382191e+002
3.166822e+003	2.897069e+002
3.168750e+003	2.846566e+002
3.170679e+003	3.235257e+002
3.172607e+003	3.715334e+002
3.174536e+003	3.729878e+002
3.176464e+003	4.225945e+002
3.178393e+003	4.585633e+002
3.180321e+003	5.197689e+002
3.182250e+003	5.201770e+002
3.184178e+003	5.355704e+002
3.186106e+003	5.549493e+002
3.188035e+003	5.759371e+002
3.189963e+003	6.236447e+002
3.191892e+003	6.697062e+002
3.193820e+003	6.893862e+002
3.195749e+003	6.637093e+002
3.197677e+003	7.393478e+002
3.199606e+003	8.060927e+002
3.201534e+003	8.408621e+002
3.203463e+003	8.991417e+002
3.205391e+003	9.512316e+002
3.207320e+003	9.636626e+002
3.209248e+003	1.008427e+003
3.211177e+003	1.058815e+003
3.213105e+003	1.087654e+003
3.215033e+003	1.123024e+003
3.216962e+003	1.171970e+003
3.218890e+003	1.230615e+003
3.220819e+003	1.255165e+003
3.222747e+003	1.304208e+003
3.224676e+003	1.362541e+003
3.226604e+003	1.346697e+003
3.228533e+003	1.367561e+003
3.230461e+003	1.441651e+003
3.232390e+003	1.486288e+003
3.234318e+003	1.564847e+003
3.236247e+003	1.641000e+003
3.238175e+003	1.659071e+003
3.240104e+003	1.698528e+003
3.242032e+003	1.757876e+003
3.243960e+003	1.807338e+003
3.245889e+003	1.841306e+003
3.247817e+003	1.875205e+003
3.249746e+003	1.943219e+003
3.251674e+003	1.958054e+003
3.253603e+003	1.990766e+003
3.255531e+003	2.076045e+003
3.257460e+003	2.115625e+003
3.259388e+003	2.187691e+003
3.261317e+003	2.290479e+003
3.263245e+003	2.327453e+003
3.265174e+003	2.337229e+003
3.267102e+003	2.515975e+003
3.269031e+003	2.541123e+003
3.270959e+003	2.581124e+003
3.272887e+003	2.658691e+003
3.274816e+003	2.717993e+003
3.276744e+003	2.725872e+003
3.278673e+003	2.797651e+003
3.280601e+003	2.926343e+003
3.282530e+003	2.951143e+003
3.284458e+003	3.065231e+003
3.286387e+003	3.141959e+003
3.288315e+003	3.227859e+003
3.290244e+003	3.281099e+003
3.292172e+003	3.333268e+003
3.294101e+003	3.416176e+003
3.296029e+003	3.488617e+003
3.297958e+003	3.576414e+003
3.299886e+003	3.649496e+003
3.301814e+003	3.745490e+003
3.303743e+003	3.875425e+003
3.305671e+003	3.856111e+003
3.307600e+003	3.984881e+003
3.309528e+003	4.077216e+003
3.311457e+003	4.158463e+003
3.313385e+003	4.261270e+003
3.315314e+003	4.324572e+003
3.317242e+003	4.416463e+003
3.319171e+003	4.476878e+003
3.321099e+003	4.575055e+003
3.323028e+003	4.752625e+003
3.324956e+003	4.861066e+003
3.326885e+003	4.904175e+003
3.328813e+003	4.987618e+003
3.330741e+003	5.038759e+003
3.332670e+003	5.160172e+003
3.334598e+003	5.276250e+003
3.336527e+003	5.410478e+003
3.338455e+003	5.484612e+003
3.340384e+003	5.539982e+003
3.342312e+003	5.679612e+003
3.344241e+003	5.830954e+003
3.346169e+003	5.931458e+003
3.348098e+003	6.007382e+003
3.350026e+003	6.091067e+003
3.351955e+003	6.212065e+003
3.353883e+003	6.306097e+003
3.355812e+003	6.462780e+003
3.357740e+003	6.578079e+003
3.359668e+003	6.741964e+003
3.361597e+003	6.861085e+003
3.363525e+003	6.945240e+003
3.365454e+003	7.089906e+003
3.367382e+003	7.228627e+003
3.369311e+003	7.324449e+003
3.371239e+003	7.421921e+003
3.373168e+003	7.555488e+003
3.375096e+003	7.655908e+003
3.377025e+003	7.800980e+003
3.378953e+003	7.922084e+003
3.380882e+003	8.016240e+003
3.382810e+003	8.143633e+003
3.384739e+003	8.307680e+003
3.386667e+003	8.473879e+003
3.388595e+003	8.607155e+003
3.390524e+003	8.737164e+003
3.392452e+003	8.869396e+003
3.394381e+003	9.027352e+003
3.396309e+003	9.185076e+003
3.398238e+003	9.328306e+003
3.400166e+003	9.494471e+003
