# Supplementary material for: Machine learning classification of mango maturity based on carotene content from Raman spectra
Source: PeerJ. 2025 Nov 18;13:e20288. doi: 10.7717/peerj.20288 (PMC12637035; doi:10.7717/peerj.20288)
Supplement: Supplemental Information 1 — Raman spectra from 29 mango samples, with measurements taken from the top, middle, and bottom parts of each mango. These data were used for Raman spectral processing, statistical analysis, and classification analysis. [file peerj-13-20288-s001.zip › Raw Data_Mango/M15/M15 Repeat/M15-M.CSV]

5.041945e+001	9.426827e+002
5.234792e+001	7.932376e+002
5.427638e+001	6.801744e+002
5.620485e+001	6.415065e+002
5.813332e+001	6.518156e+002
6.006178e+001	6.557749e+002
6.199025e+001	6.420848e+002
6.391872e+001	6.153435e+002
6.584718e+001	5.848364e+002
6.777565e+001	5.647745e+002
6.970412e+001	5.714413e+002
7.163258e+001	5.688676e+002
7.356105e+001	5.547264e+002
7.548952e+001	5.508203e+002
7.741798e+001	5.597344e+002
7.934645e+001	5.189434e+002
8.127492e+001	4.711511e+002
8.320338e+001	4.506618e+002
8.513185e+001	4.527758e+002
8.706032e+001	4.522059e+002
8.898878e+001	4.385049e+002
9.091725e+001	4.252553e+002
9.284572e+001	4.079034e+002
9.477419e+001	3.888851e+002
9.670265e+001	3.786680e+002
9.863112e+001	3.735019e+002
1.005596e+002	3.536145e+002
1.024881e+002	3.344420e+002
1.044165e+002	3.307227e+002
1.063450e+002	3.401239e+002
1.082735e+002	3.144505e+002
1.102019e+002	3.095038e+002
1.121304e+002	3.162924e+002
1.140589e+002	3.088454e+002
1.159873e+002	2.987991e+002
1.179158e+002	2.963898e+002
1.198443e+002	2.885994e+002
1.217727e+002	2.746002e+002
1.237012e+002	2.624267e+002
1.256297e+002	2.557757e+002
1.275581e+002	2.414662e+002
1.294866e+002	2.310568e+002
1.314151e+002	2.321323e+002
1.333435e+002	2.424590e+002
1.352720e+002	2.319279e+002
1.372005e+002	2.241391e+002
1.391289e+002	2.253779e+002
1.410574e+002	2.353393e+002
1.429859e+002	2.483076e+002
1.449143e+002	2.367500e+002
1.468428e+002	2.371669e+002
1.487713e+002	2.342999e+002
1.506997e+002	2.129842e+002
1.526282e+002	2.035188e+002
1.545567e+002	2.019350e+002
1.564851e+002	1.912330e+002
1.584136e+002	1.925087e+002
1.603421e+002	2.272985e+002
1.622705e+002	2.481505e+002
1.641990e+002	2.387045e+002
1.661275e+002	2.417522e+002
1.680559e+002	2.548452e+002
1.699844e+002	2.494721e+002
1.719129e+002	2.376133e+002
1.738413e+002	2.511849e+002
1.757698e+002	2.633499e+002
1.776983e+002	2.695225e+002
1.796267e+002	2.847184e+002
1.815552e+002	2.769666e+002
1.834837e+002	2.799723e+002
1.854121e+002	2.782745e+002
1.873406e+002	2.587130e+002
1.892691e+002	2.224274e+002
1.911975e+002	2.190910e+002
1.931260e+002	2.233891e+002
1.950545e+002	2.216884e+002
1.969829e+002	2.147801e+002
1.989114e+002	2.194955e+002
2.008399e+002	2.350027e+002
2.027683e+002	2.378576e+002
2.046968e+002	2.333499e+002
2.066253e+002	2.311233e+002
2.085537e+002	2.364657e+002
2.104822e+002	2.517649e+002
2.124107e+002	2.509482e+002
2.143391e+002	2.452505e+002
2.162676e+002	2.427271e+002
2.181961e+002	2.293010e+002
2.201245e+002	2.268026e+002
2.220530e+002	2.363660e+002
2.239815e+002	2.446815e+002
2.259099e+002	2.449894e+002
2.278384e+002	2.506673e+002
2.297669e+002	2.531041e+002
2.316953e+002	2.428572e+002
2.336238e+002	2.343313e+002
2.355523e+002	2.362302e+002
2.374807e+002	2.321850e+002
2.394092e+002	2.273410e+002
2.413377e+002	2.400729e+002
2.432661e+002	2.626058e+002
2.451946e+002	2.801411e+002
2.471231e+002	2.818959e+002
2.490515e+002	2.654708e+002
2.509800e+002	2.622752e+002
2.529085e+002	2.545659e+002
2.548369e+002	2.388900e+002
2.567654e+002	2.627486e+002
2.586938e+002	2.878947e+002
2.606223e+002	2.952445e+002
2.625508e+002	3.055632e+002
2.644792e+002	3.170550e+002
2.664077e+002	2.759592e+002
2.683362e+002	2.709727e+002
2.702646e+002	2.744477e+002
2.721931e+002	2.721097e+002
2.741216e+002	2.560373e+002
2.760500e+002	2.264299e+002
2.779785e+002	2.166079e+002
2.799070e+002	2.218250e+002
2.818354e+002	2.334332e+002
2.837639e+002	2.435376e+002
2.856924e+002	2.495448e+002
2.876208e+002	2.764280e+002
2.895493e+002	3.102800e+002
2.914778e+002	3.308316e+002
2.934063e+002	3.402020e+002
2.953347e+002	3.600296e+002
2.972632e+002	3.590940e+002
2.991917e+002	3.703844e+002
3.011201e+002	3.857096e+002
3.030486e+002	4.034203e+002
3.049771e+002	4.277725e+002
3.069055e+002	4.419618e+002
3.088340e+002	4.180129e+002
3.107625e+002	3.975605e+002
3.126909e+002	3.931989e+002
3.146194e+002	3.932950e+002
3.165479e+002	3.882041e+002
3.184763e+002	3.969131e+002
3.204048e+002	4.031883e+002
3.223333e+002	3.987760e+002
3.242617e+002	3.871841e+002
3.261902e+002	3.892976e+002
3.281187e+002	3.716146e+002
3.300471e+002	3.759623e+002
3.319756e+002	3.806772e+002
3.339041e+002	3.671564e+002
3.358325e+002	3.664819e+002
3.377610e+002	3.952579e+002
3.396895e+002	3.949440e+002
3.416179e+002	3.935777e+002
3.435464e+002	4.132100e+002
3.454749e+002	4.386932e+002
3.474033e+002	4.447653e+002
3.493318e+002	4.549548e+002
3.512603e+002	4.603492e+002
3.531887e+002	4.534422e+002
3.551172e+002	4.376484e+002
3.570457e+002	4.446432e+002
3.589741e+002	4.552610e+002
3.609026e+002	4.530406e+002
3.628311e+002	4.440536e+002
3.647595e+002	4.448409e+002
3.666880e+002	4.633049e+002
3.686165e+002	4.603387e+002
3.705449e+002	4.407040e+002
3.724734e+002	4.151216e+002
3.744019e+002	4.032777e+002
3.763303e+002	4.306071e+002
3.782588e+002	4.430174e+002
3.801873e+002	4.442965e+002
3.821157e+002	4.381336e+002
3.840442e+002	4.259963e+002
3.859727e+002	4.102067e+002
3.879011e+002	4.185105e+002
3.898296e+002	4.289230e+002
3.917581e+002	4.199322e+002
3.936865e+002	4.074074e+002
3.956150e+002	4.199248e+002
3.975435e+002	4.543730e+002
3.994719e+002	4.691062e+002
4.014004e+002	4.632850e+002
4.033289e+002	4.741267e+002
4.052573e+002	5.044239e+002
4.071858e+002	4.932047e+002
4.091143e+002	5.106045e+002
4.110427e+002	5.264815e+002
4.129712e+002	5.231228e+002
4.148997e+002	5.038292e+002
4.168281e+002	4.860309e+002
4.187566e+002	4.730775e+002
4.206851e+002	4.543129e+002
4.226135e+002	4.484224e+002
4.245420e+002	4.593379e+002
4.264705e+002	4.734732e+002
4.283989e+002	4.612356e+002
4.303274e+002	4.462200e+002
4.322559e+002	4.507565e+002
4.341843e+002	4.605414e+002
4.361128e+002	4.584520e+002
4.380413e+002	4.421478e+002
4.399697e+002	4.552754e+002
4.418982e+002	4.618389e+002
4.438267e+002	4.727397e+002
4.457551e+002	4.658154e+002
4.476836e+002	4.379007e+002
4.496121e+002	4.601509e+002
4.515405e+002	4.800846e+002
4.534690e+002	4.874811e+002
4.553975e+002	4.816449e+002
4.573259e+002	4.804920e+002
4.592544e+002	5.054704e+002
4.611829e+002	5.170873e+002
4.631113e+002	5.151442e+002
4.650398e+002	5.150970e+002
4.669683e+002	5.130041e+002
4.688967e+002	5.042903e+002
4.708252e+002	5.025367e+002
4.727537e+002	5.242504e+002
4.746821e+002	4.838405e+002
4.766106e+002	4.541866e+002
4.785391e+002	4.667061e+002
4.804675e+002	4.878234e+002
4.823960e+002	4.837666e+002
4.843245e+002	4.869636e+002
4.862529e+002	4.805887e+002
4.881814e+002	4.649990e+002
4.901099e+002	4.504036e+002
4.920383e+002	4.498094e+002
4.939668e+002	4.725026e+002
4.958953e+002	4.834087e+002
4.978237e+002	4.692412e+002
4.997522e+002	4.458293e+002
5.016807e+002	4.327828e+002
5.036091e+002	4.155527e+002
5.055376e+002	4.334094e+002
5.074661e+002	4.574947e+002
5.093945e+002	4.777079e+002
5.113230e+002	4.988725e+002
5.132515e+002	5.276848e+002
5.151799e+002	5.310098e+002
5.171084e+002	5.394102e+002
5.190369e+002	5.451279e+002
5.209653e+002	5.600269e+002
5.228938e+002	5.717493e+002
5.248223e+002	5.324244e+002
5.267507e+002	4.979576e+002
5.286792e+002	4.614785e+002
5.306077e+002	4.461661e+002
5.325361e+002	4.681670e+002
5.344646e+002	5.119271e+002
5.363931e+002	5.131198e+002
5.383215e+002	4.764564e+002
5.402500e+002	4.920311e+002
5.421785e+002	4.771240e+002
5.441069e+002	4.495629e+002
5.460354e+002	4.740598e+002
5.479639e+002	4.334551e+002
5.498923e+002	4.227558e+002
5.518208e+002	4.009196e+002
5.537493e+002	3.914966e+002
5.556777e+002	3.980664e+002
5.576062e+002	3.960475e+002
5.595347e+002	4.074470e+002
5.614631e+002	4.119172e+002
5.633916e+002	4.116480e+002
5.653201e+002	4.124612e+002
5.672485e+002	4.187600e+002
5.691770e+002	4.311989e+002
5.711055e+002	4.507802e+002
5.730339e+002	4.485286e+002
5.749624e+002	4.302605e+002
5.768909e+002	4.036200e+002
5.788193e+002	3.750719e+002
5.807478e+002	3.530127e+002
5.826763e+002	3.812008e+002
5.846047e+002	3.964844e+002
5.865332e+002	4.117839e+002
5.884617e+002	4.389090e+002
5.903901e+002	4.659725e+002
5.923186e+002	4.557690e+002
5.942471e+002	4.425583e+002
5.961755e+002	4.510322e+002
5.981040e+002	4.708948e+002
6.000325e+002	4.825170e+002
6.019609e+002	4.769893e+002
6.038894e+002	4.699843e+002
6.058179e+002	4.809335e+002
6.077463e+002	4.607484e+002
6.096748e+002	4.302457e+002
6.116033e+002	4.086843e+002
6.135317e+002	4.000884e+002
6.154602e+002	3.899918e+002
6.173887e+002	3.452374e+002
6.193171e+002	3.608177e+002
6.212456e+002	3.582005e+002
6.231741e+002	3.495758e+002
6.251025e+002	3.674353e+002
6.270310e+002	3.695592e+002
6.289595e+002	3.753189e+002
6.308879e+002	3.626182e+002
6.328164e+002	3.586151e+002
6.347449e+002	3.694597e+002
6.366733e+002	3.847851e+002
6.386018e+002	3.925893e+002
6.405303e+002	3.898135e+002
6.424587e+002	3.822825e+002
6.443872e+002	3.956552e+002
6.463157e+002	3.978005e+002
6.482441e+002	3.800044e+002
6.501726e+002	3.978137e+002
6.521011e+002	3.958658e+002
6.540295e+002	4.079013e+002
6.559580e+002	3.873839e+002
6.578865e+002	3.795210e+002
6.598149e+002	4.010233e+002
6.617434e+002	3.969714e+002
6.636719e+002	4.147089e+002
6.656003e+002	3.925872e+002
6.675288e+002	3.868486e+002
6.694573e+002	3.949278e+002
6.713857e+002	3.955526e+002
6.733142e+002	3.780784e+002
6.752427e+002	3.564027e+002
6.771711e+002	3.649375e+002
6.790996e+002	3.376436e+002
6.810281e+002	3.220323e+002
6.829565e+002	3.262390e+002
6.848850e+002	3.193876e+002
6.868135e+002	3.250858e+002
6.887419e+002	3.135464e+002
6.906704e+002	3.287540e+002
6.925989e+002	3.316892e+002
6.945273e+002	3.190531e+002
6.964558e+002	3.137516e+002
6.983843e+002	3.224291e+002
7.003127e+002	3.305086e+002
7.022412e+002	3.275924e+002
7.041697e+002	3.239806e+002
7.060981e+002	3.228477e+002
7.080266e+002	3.145110e+002
7.099551e+002	2.872386e+002
7.118835e+002	2.740916e+002
7.138120e+002	2.980540e+002
7.157405e+002	2.687391e+002
7.176689e+002	2.415706e+002
7.195974e+002	2.508599e+002
7.215259e+002	2.653770e+002
7.234543e+002	2.591524e+002
7.253828e+002	3.218522e+002
7.273113e+002	3.503738e+002
7.292397e+002	3.508345e+002
7.311682e+002	3.335178e+002
7.330967e+002	3.128767e+002
7.350251e+002	3.165775e+002
7.369536e+002	2.977584e+002
7.388821e+002	2.723660e+002
7.408105e+002	2.650101e+002
7.427390e+002	2.510371e+002
7.446675e+002	2.376380e+002
7.465959e+002	2.630670e+002
7.485244e+002	2.733035e+002
7.504529e+002	3.186526e+002
7.523813e+002	2.962422e+002
7.543098e+002	2.445120e+002
7.562383e+002	2.330504e+002
7.581667e+002	2.629575e+002
7.600952e+002	2.310065e+002
7.620237e+002	2.351933e+002
7.639521e+002	2.161665e+002
7.658806e+002	1.978806e+002
7.678091e+002	2.091154e+002
7.697375e+002	2.293352e+002
7.716660e+002	2.125393e+002
7.735945e+002	2.001727e+002
7.755229e+002	2.212369e+002
7.774514e+002	2.131285e+002
7.793799e+002	2.122629e+002
7.813083e+002	2.169000e+002
7.832368e+002	2.135612e+002
7.851653e+002	2.180812e+002
7.870938e+002	2.025792e+002
7.890222e+002	2.159098e+002
7.909507e+002	2.274768e+002
7.928792e+002	2.100600e+002
7.948076e+002	1.806803e+002
7.967361e+002	1.729080e+002
7.986646e+002	1.739664e+002
8.005930e+002	1.899906e+002
8.025215e+002	1.927045e+002
8.044500e+002	1.822006e+002
8.063784e+002	1.715677e+002
8.083069e+002	1.702953e+002
8.102354e+002	1.804272e+002
8.121638e+002	2.095556e+002
8.140923e+002	1.902849e+002
8.160208e+002	1.812963e+002
8.179492e+002	1.699715e+002
8.198777e+002	1.619354e+002
8.218062e+002	1.643752e+002
8.237346e+002	1.679334e+002
8.256631e+002	1.886066e+002
8.275916e+002	1.821300e+002
8.295200e+002	2.043937e+002
8.314485e+002	2.121937e+002
8.333770e+002	1.999437e+002
8.353054e+002	1.931543e+002
8.372339e+002	1.937473e+002
8.391624e+002	1.762878e+002
8.410908e+002	1.582118e+002
8.430193e+002	1.573594e+002
8.449478e+002	1.659250e+002
8.468762e+002	1.756870e+002
8.488047e+002	1.805810e+002
8.507332e+002	1.721620e+002
8.526616e+002	1.691516e+002
8.545901e+002	1.878135e+002
8.565186e+002	1.928587e+002
8.584470e+002	1.874635e+002
8.603755e+002	1.831032e+002
8.623040e+002	1.940367e+002
8.642324e+002	2.398605e+002
8.661609e+002	2.805074e+002
8.680894e+002	2.860090e+002
8.700178e+002	3.074374e+002
8.719463e+002	3.066007e+002
8.738748e+002	2.665847e+002
8.758032e+002	2.250918e+002
8.777317e+002	2.267950e+002
8.796602e+002	1.994671e+002
8.815886e+002	2.111665e+002
8.835171e+002	2.144148e+002
8.854456e+002	2.032003e+002
8.873740e+002	2.033736e+002
8.893025e+002	2.253740e+002
8.912310e+002	2.279501e+002
8.931594e+002	1.953608e+002
8.950879e+002	1.800156e+002
8.970164e+002	1.306113e+002
8.989448e+002	9.651805e+001
9.008733e+002	1.056554e+002
9.028018e+002	1.347615e+002
9.047302e+002	1.464071e+002
9.066587e+002	1.569912e+002
9.085872e+002	1.259340e+002
9.105156e+002	9.391742e+001
9.124441e+002	9.805335e+001
9.143726e+002	1.159905e+002
9.163010e+002	1.002438e+002
9.182295e+002	5.016949e+001
9.201580e+002	7.449935e+001
9.220864e+002	7.416225e+001
9.240149e+002	7.779152e+001
9.259434e+002	7.888352e+001
9.278718e+002	9.107294e+001
9.298003e+002	1.131542e+002
9.317288e+002	1.216526e+002
9.336572e+002	1.184189e+002
9.355857e+002	1.112233e+002
9.375142e+002	1.499122e+002
9.394426e+002	1.951835e+002
9.413711e+002	2.316665e+002
9.432996e+002	2.541251e+002
9.452280e+002	2.574753e+002
9.471565e+002	2.470093e+002
9.490850e+002	2.780261e+002
9.510134e+002	3.357773e+002
9.529419e+002	3.657406e+002
9.548704e+002	3.822784e+002
9.567988e+002	3.823310e+002
9.587273e+002	3.702231e+002
9.606558e+002	3.871054e+002
9.625842e+002	4.566131e+002
9.645127e+002	4.935786e+002
9.664412e+002	4.730152e+002
9.683696e+002	4.066103e+002
9.702981e+002	3.204416e+002
9.722266e+002	2.509116e+002
9.741550e+002	2.211881e+002
9.760835e+002	2.189474e+002
9.780120e+002	2.692606e+002
9.799404e+002	3.131661e+002
9.818689e+002	3.192206e+002
9.837974e+002	2.744377e+002
9.857258e+002	2.693932e+002
9.876543e+002	3.097939e+002
9.895828e+002	2.919394e+002
9.915112e+002	3.663602e+002
9.934397e+002	4.385370e+002
9.953682e+002	5.067051e+002
9.972966e+002	6.358828e+002
9.992251e+002	8.383091e+002
1.001154e+003	1.066179e+003
1.003082e+003	1.256174e+003
1.005010e+003	1.373553e+003
1.006939e+003	1.385331e+003
1.008867e+003	1.321636e+003
1.010796e+003	1.133661e+003
1.012724e+003	9.246008e+002
1.014653e+003	7.415114e+002
1.016581e+003	6.084610e+002
1.018510e+003	5.392999e+002
1.020438e+003	5.013316e+002
1.022367e+003	4.954512e+002
1.024295e+003	4.729217e+002
1.026224e+003	4.300192e+002
1.028152e+003	3.616614e+002
1.030081e+003	3.261827e+002
1.032009e+003	3.305488e+002
1.033938e+003	3.162877e+002
1.035866e+003	3.025772e+002
1.037794e+003	3.025677e+002
1.039723e+003	2.921597e+002
1.041651e+003	2.922555e+002
1.043580e+003	2.902836e+002
1.045508e+003	2.932540e+002
1.047437e+003	3.105990e+002
1.049365e+003	3.244382e+002
1.051294e+003	2.948134e+002
1.053222e+003	2.242643e+002
1.055151e+003	2.129529e+002
1.057079e+003	2.459831e+002
1.059008e+003	2.504884e+002
1.060936e+003	2.327140e+002
1.062865e+003	2.278047e+002
1.064793e+003	2.363927e+002
1.066721e+003	2.466680e+002
1.068650e+003	2.286737e+002
1.070578e+003	2.214903e+002
1.072507e+003	2.603621e+002
1.074435e+003	2.856702e+002
1.076364e+003	2.826969e+002
1.078292e+003	2.528820e+002
1.080221e+003	2.057737e+002
1.082149e+003	2.054251e+002
1.084078e+003	2.302768e+002
1.086006e+003	2.654710e+002
1.087935e+003	2.695964e+002
1.089863e+003	2.639024e+002
1.091792e+003	2.572519e+002
1.093720e+003	2.447530e+002
1.095648e+003	2.386741e+002
1.097577e+003	2.722962e+002
1.099505e+003	3.055003e+002
1.101434e+003	3.314947e+002
1.103362e+003	3.854354e+002
1.105291e+003	3.999674e+002
1.107219e+003	3.754205e+002
1.109148e+003	3.515139e+002
1.111076e+003	3.529380e+002
1.113005e+003	3.673604e+002
1.114933e+003	3.790440e+002
1.116862e+003	4.686625e+002
1.118790e+003	4.966336e+002
1.120719e+003	5.759767e+002
1.122647e+003	6.277548e+002
1.124575e+003	6.728528e+002
1.126504e+003	7.164587e+002
1.128432e+003	7.029995e+002
1.130361e+003	6.955052e+002
1.132289e+003	7.507864e+002
1.134218e+003	8.197614e+002
1.136146e+003	8.645554e+002
1.138075e+003	9.153143e+002
1.140003e+003	9.937066e+002
1.141932e+003	1.108673e+003
1.143860e+003	1.279446e+003
1.145789e+003	1.532851e+003
1.147717e+003	1.860378e+003
1.149646e+003	2.340266e+003
1.151574e+003	3.092924e+003
1.153502e+003	3.886614e+003
1.155431e+003	4.428124e+003
1.157359e+003	4.463012e+003
1.159288e+003	3.927341e+003
1.161216e+003	3.015251e+003
1.163145e+003	2.093743e+003
1.165073e+003	1.483677e+003
1.167002e+003	1.185529e+003
1.168930e+003	1.035337e+003
1.170859e+003	1.014604e+003
1.172787e+003	1.033488e+003
1.174716e+003	9.853522e+002
1.176644e+003	8.978763e+002
1.178573e+003	8.908815e+002
1.180501e+003	9.607993e+002
1.182429e+003	1.010317e+003
1.184358e+003	1.100698e+003
1.186286e+003	1.118179e+003
1.188215e+003	1.098347e+003
1.190143e+003	1.073351e+003
1.192072e+003	1.031633e+003
1.194000e+003	9.488765e+002
1.195929e+003	8.487747e+002
1.197857e+003	7.994536e+002
1.199786e+003	7.317341e+002
1.201714e+003	6.832374e+002
1.203643e+003	6.891017e+002
1.205571e+003	7.892538e+002
1.207500e+003	8.613190e+002
1.209428e+003	9.025942e+002
1.211356e+003	8.809693e+002
1.213285e+003	7.490318e+002
1.215213e+003	6.476340e+002
1.217142e+003	5.375601e+002
1.219070e+003	4.362995e+002
1.220999e+003	3.983073e+002
1.222927e+003	3.593128e+002
1.224856e+003	3.201956e+002
1.226784e+003	3.137542e+002
1.228713e+003	3.106783e+002
1.230641e+003	2.793899e+002
1.232570e+003	2.706219e+002
1.234498e+003	2.700064e+002
1.236427e+003	2.909991e+002
1.238355e+003	3.105728e+002
1.240283e+003	2.894518e+002
1.242212e+003	2.866003e+002
1.244140e+003	2.712856e+002
1.246069e+003	2.416493e+002
1.247997e+003	2.548726e+002
1.249926e+003	3.190289e+002
1.251854e+003	3.361106e+002
1.253783e+003	3.564453e+002
1.255711e+003	3.544695e+002
1.257640e+003	3.543430e+002
1.259568e+003	3.574698e+002
1.261497e+003	3.905738e+002
1.263425e+003	4.334464e+002
1.265354e+003	4.749723e+002
1.267282e+003	5.072224e+002
1.269210e+003	4.984437e+002
1.271139e+003	5.070598e+002
1.273067e+003	4.917254e+002
1.274996e+003	4.063328e+002
1.276924e+003	3.939186e+002
1.278853e+003	3.922602e+002
1.280781e+003	3.699290e+002
1.282710e+003	3.693770e+002
1.284638e+003	3.855736e+002
1.286567e+003	3.654564e+002
1.288495e+003	3.464948e+002
1.290424e+003	3.969714e+002
1.292352e+003	4.653701e+002
1.294281e+003	5.014337e+002
1.296209e+003	4.406833e+002
1.298137e+003	4.070875e+002
1.300066e+003	3.812835e+002
1.301994e+003	3.584716e+002
1.303923e+003	3.681294e+002
1.305851e+003	4.064933e+002
1.307780e+003	4.395710e+002
1.309708e+003	4.051073e+002
1.311637e+003	3.435798e+002
1.313565e+003	3.477038e+002
1.315494e+003	3.248072e+002
1.317422e+003	2.970934e+002
1.319351e+003	3.051546e+002
1.321279e+003	2.850125e+002
1.323208e+003	2.085564e+002
1.325136e+003	1.423914e+002
1.327064e+003	1.296180e+002
1.328993e+003	2.033160e+002
1.330921e+003	2.344501e+002
1.332850e+003	2.501472e+002
1.334778e+003	3.028991e+002
1.336707e+003	2.993008e+002
1.338635e+003	2.948079e+002
1.340564e+003	2.835962e+002
1.342492e+003	2.854511e+002
1.344421e+003	3.160325e+002
1.346349e+003	3.201975e+002
1.348278e+003	3.528132e+002
1.350206e+003	3.897426e+002
1.352135e+003	4.062802e+002
1.354063e+003	4.249508e+002
1.355991e+003	3.806710e+002
1.357920e+003	3.351223e+002
1.359848e+003	3.060504e+002
1.361777e+003	3.114912e+002
1.363705e+003	3.121457e+002
1.365634e+003	2.895137e+002
1.367562e+003	3.366908e+002
1.369491e+003	3.163622e+002
1.371419e+003	3.430781e+002
1.373348e+003	4.109228e+002
1.375276e+003	4.063532e+002
1.377205e+003	3.355187e+002
1.379133e+003	3.023203e+002
1.381062e+003	3.332876e+002
1.382990e+003	3.925267e+002
1.384918e+003	4.402723e+002
1.386847e+003	4.544654e+002
1.388775e+003	4.415152e+002
1.390704e+003	4.445871e+002
1.392632e+003	3.877048e+002
1.394561e+003	3.502927e+002
1.396489e+003	3.668340e+002
1.398418e+003	3.706259e+002
1.400346e+003	3.870146e+002
1.402275e+003	4.088014e+002
1.404203e+003	4.073604e+002
1.406132e+003	3.818745e+002
1.408060e+003	3.610106e+002
1.409989e+003	3.638167e+002
1.411917e+003	3.729677e+002
1.413845e+003	3.883159e+002
1.415774e+003	4.001350e+002
1.417702e+003	3.396382e+002
1.419631e+003	3.034047e+002
1.421559e+003	3.139737e+002
1.423488e+003	3.014002e+002
1.425416e+003	3.415797e+002
1.427345e+003	4.339344e+002
1.429273e+003	4.646854e+002
1.431202e+003	4.471667e+002
1.433130e+003	4.278506e+002
1.435059e+003	4.175948e+002
1.436987e+003	4.175244e+002
1.438916e+003	4.373643e+002
1.440844e+003	5.073488e+002
1.442772e+003	5.943070e+002
1.444701e+003	6.194397e+002
1.446629e+003	6.382662e+002
1.448558e+003	6.178118e+002
1.450486e+003	5.421351e+002
1.452415e+003	5.079622e+002
1.454343e+003	5.405593e+002
1.456272e+003	6.293596e+002
1.458200e+003	6.219555e+002
1.460129e+003	6.019707e+002
1.462057e+003	5.833967e+002
1.463986e+003	5.832003e+002
1.465914e+003	5.790767e+002
1.467843e+003	5.787844e+002
1.469771e+003	5.921486e+002
1.471699e+003	6.235866e+002
1.473628e+003	6.480801e+002
1.475556e+003	6.268434e+002
1.477485e+003	5.903940e+002
1.479413e+003	6.380879e+002
1.481342e+003	7.004788e+002
1.483270e+003	7.395271e+002
1.485199e+003	7.593994e+002
1.487127e+003	7.472720e+002
1.489056e+003	8.184570e+002
1.490984e+003	8.633824e+002
1.492913e+003	9.107977e+002
1.494841e+003	9.714969e+002
1.496770e+003	1.000412e+003
1.498698e+003	1.022261e+003
1.500626e+003	1.114288e+003
1.502555e+003	1.266420e+003
1.504483e+003	1.440477e+003
1.506412e+003	1.748603e+003
1.508340e+003	2.104045e+003
1.510269e+003	2.537318e+003
1.512197e+003	3.087973e+003
1.514126e+003	3.757487e+003
1.516054e+003	4.523715e+003
1.517983e+003	5.101627e+003
1.519911e+003	5.309333e+003
1.521840e+003	5.170640e+003
1.523768e+003	4.750822e+003
1.525697e+003	4.123903e+003
1.527625e+003	3.395369e+003
1.529553e+003	2.673052e+003
1.531482e+003	2.069697e+003
1.533410e+003	1.613596e+003
1.535339e+003	1.312234e+003
1.537267e+003	1.078736e+003
1.539196e+003	9.505813e+002
1.541124e+003	8.214985e+002
1.543053e+003	7.309045e+002
1.544981e+003	6.715964e+002
1.546910e+003	6.148333e+002
1.548838e+003	5.770053e+002
1.550767e+003	5.674340e+002
1.552695e+003	6.039246e+002
1.554624e+003	6.251068e+002
1.556552e+003	6.514460e+002
1.558480e+003	6.071816e+002
1.560409e+003	5.575181e+002
1.562337e+003	6.145085e+002
1.564266e+003	6.178951e+002
1.566194e+003	5.765383e+002
1.568123e+003	5.449839e+002
1.570051e+003	5.208552e+002
1.571980e+003	5.053730e+002
1.573908e+003	5.471273e+002
1.575837e+003	6.112258e+002
1.577765e+003	6.039750e+002
1.579694e+003	5.973906e+002
1.581622e+003	5.436734e+002
1.583551e+003	5.466628e+002
1.585479e+003	5.152476e+002
1.587407e+003	4.878040e+002
1.589336e+003	4.925904e+002
1.591264e+003	4.879571e+002
1.593193e+003	5.036566e+002
1.595121e+003	5.336776e+002
1.597050e+003	5.800631e+002
1.598978e+003	6.050950e+002
1.600907e+003	6.250826e+002
1.602835e+003	6.340806e+002
1.604764e+003	6.030291e+002
1.606692e+003	6.285869e+002
1.608621e+003	6.136450e+002
1.610549e+003	5.735753e+002
1.612478e+003	5.244629e+002
1.614406e+003	4.839828e+002
1.616334e+003	4.856306e+002
1.618263e+003	4.875281e+002
1.620191e+003	4.939803e+002
1.622120e+003	5.089384e+002
1.624048e+003	5.249901e+002
1.625977e+003	4.945029e+002
1.627905e+003	4.807118e+002
1.629834e+003	4.917752e+002
1.631762e+003	5.038506e+002
1.633691e+003	5.313734e+002
1.635619e+003	4.977536e+002
1.637548e+003	4.871789e+002
1.639476e+003	4.400503e+002
1.641405e+003	4.859484e+002
1.643333e+003	4.695072e+002
1.645261e+003	4.405945e+002
1.647190e+003	4.102629e+002
1.649118e+003	3.950612e+002
1.651047e+003	4.367577e+002
1.652975e+003	4.128259e+002
1.654904e+003	4.037546e+002
1.656832e+003	3.915057e+002
1.658761e+003	3.878808e+002
1.660689e+003	4.029049e+002
1.662618e+003	4.226731e+002
1.664546e+003	4.635300e+002
1.666475e+003	4.391580e+002
1.668403e+003	4.210485e+002
1.670332e+003	3.991391e+002
1.672260e+003	3.669799e+002
1.674188e+003	3.691194e+002
1.676117e+003	3.407321e+002
1.678045e+003	3.166104e+002
1.679974e+003	3.167180e+002
1.681902e+003	3.053923e+002
1.683831e+003	3.015194e+002
1.685759e+003	3.904622e+002
1.687688e+003	4.139075e+002
1.689616e+003	3.834161e+002
1.691545e+003	3.611015e+002
1.693473e+003	3.232179e+002
1.695402e+003	2.952402e+002
1.697330e+003	2.900264e+002
1.699259e+003	2.783563e+002
1.701187e+003	2.509859e+002
1.703115e+003	2.223878e+002
1.705044e+003	1.358476e+002
1.706972e+003	5.103887e+001
1.708901e+003	7.755753e+001
1.710829e+003	1.506692e+002
1.712758e+003	2.055705e+002
1.714686e+003	2.833157e+002
1.716615e+003	3.096026e+002
1.718543e+003	3.217407e+002
1.720472e+003	3.328686e+002
1.722400e+003	2.991950e+002
1.724329e+003	2.685686e+002
1.726257e+003	2.951686e+002
1.728186e+003	3.153922e+002
1.730114e+003	2.784004e+002
1.732042e+003	2.421652e+002
1.733971e+003	2.506744e+002
1.735899e+003	3.163189e+002
1.737828e+003	3.762449e+002
1.739756e+003	3.476458e+002
1.741685e+003	3.170723e+002
1.743613e+003	3.084109e+002
1.745542e+003	3.070273e+002
1.747470e+003	3.539482e+002
1.749399e+003	3.348842e+002
1.751327e+003	3.604996e+002
1.753256e+003	3.976290e+002
1.755184e+003	3.934107e+002
1.757113e+003	3.682698e+002
1.759041e+003	3.172812e+002
1.760969e+003	2.460316e+002
1.762898e+003	2.158130e+002
1.764826e+003	2.974982e+002
1.766755e+003	3.964732e+002
1.768683e+003	3.662301e+002
1.770612e+003	3.223007e+002
1.772540e+003	2.494160e+002
1.774469e+003	1.714881e+002
1.776397e+003	1.799174e+002
1.778326e+003	2.419063e+002
1.780254e+003	2.592600e+002
1.782183e+003	2.250128e+002
1.784111e+003	1.902071e+002
1.786040e+003	1.731282e+002
1.787968e+003	1.618718e+002
1.789896e+003	1.254896e+002
1.791825e+003	1.035884e+002
1.793753e+003	8.667589e+001
1.795682e+003	1.492197e+002
1.797610e+003	1.473041e+002
1.799539e+003	1.762151e+002
1.801467e+003	2.150870e+002
1.803396e+003	1.853050e+002
1.805324e+003	1.789161e+002
1.807253e+003	1.966008e+002
1.809181e+003	2.070306e+002
1.811110e+003	2.003262e+002
1.813038e+003	2.074700e+002
1.814967e+003	1.805410e+002
1.816895e+003	1.837786e+002
1.818823e+003	2.528435e+002
1.820752e+003	2.577330e+002
1.822680e+003	1.813336e+002
1.824609e+003	1.623342e+002
1.826537e+003	1.945461e+002
1.828466e+003	1.988395e+002
1.830394e+003	2.917525e+002
1.832323e+003	2.728315e+002
1.834251e+003	2.470362e+002
1.836180e+003	2.692467e+002
1.838108e+003	2.826231e+002
1.840037e+003	2.905962e+002
1.841965e+003	2.753614e+002
1.843894e+003	2.337348e+002
1.845822e+003	2.211630e+002
1.847750e+003	2.548719e+002
1.849679e+003	3.011606e+002
1.851607e+003	3.102929e+002
1.853536e+003	2.836976e+002
1.855464e+003	3.002936e+002
1.857393e+003	3.243702e+002
1.859321e+003	3.574022e+002
1.861250e+003	2.783893e+002
1.863178e+003	2.713937e+002
1.865107e+003	2.426172e+002
1.867035e+003	1.792486e+002
1.868964e+003	2.156562e+002
1.870892e+003	2.187449e+002
1.872821e+003	2.150806e+002
1.874749e+003	2.819392e+002
1.876677e+003	2.562984e+002
1.878606e+003	2.150657e+002
1.880534e+003	2.205152e+002
1.882463e+003	1.840659e+002
1.884391e+003	1.815197e+002
1.886320e+003	1.952117e+002
1.888248e+003	1.601850e+002
1.890177e+003	1.932684e+002
1.892105e+003	2.586363e+002
1.894034e+003	2.826295e+002
1.895962e+003	2.737852e+002
1.897891e+003	2.432529e+002
1.899819e+003	1.854969e+002
1.901748e+003	1.399431e+002
1.903676e+003	1.626336e+002
1.905604e+003	1.834947e+002
1.907533e+003	1.689795e+002
1.909461e+003	2.084446e+002
1.911390e+003	2.287515e+002
1.913318e+003	1.992330e+002
1.915247e+003	2.019601e+002
1.917175e+003	1.868590e+002
1.919104e+003	2.005536e+002
1.921032e+003	2.326397e+002
1.922961e+003	2.576429e+002
1.924889e+003	2.604307e+002
1.926818e+003	2.730557e+002
1.928746e+003	2.613959e+002
1.930675e+003	1.622350e+002
1.932603e+003	1.685149e+002
1.934531e+003	2.057038e+002
1.936460e+003	1.364297e+002
1.938388e+003	2.164514e+002
1.940317e+003	2.202650e+002
1.942245e+003	1.766545e+002
1.944174e+003	2.582357e+002
1.946102e+003	3.473648e+002
1.948031e+003	3.281387e+002
1.949959e+003	2.837240e+002
1.951888e+003	2.619368e+002
1.953816e+003	2.597734e+002
1.955745e+003	2.570725e+002
1.957673e+003	2.545202e+002
1.959602e+003	2.822044e+002
1.961530e+003	2.925174e+002
1.963458e+003	2.568609e+002
1.965387e+003	2.355804e+002
1.967315e+003	2.037031e+002
1.969244e+003	1.275558e+002
1.971172e+003	4.717397e+001
1.973101e+003	-4.962702e+000
1.975029e+003	3.728970e+001
1.976958e+003	1.367120e+002
1.978886e+003	2.074095e+002
1.980815e+003	2.443557e+002
1.982743e+003	2.617421e+002
1.984672e+003	2.283629e+002
1.986600e+003	1.720664e+002
1.988529e+003	1.024691e+002
1.990457e+003	1.170014e+002
1.992385e+003	9.601862e+001
1.994314e+003	1.482823e+002
1.996242e+003	2.087035e+002
1.998171e+003	3.130443e+002
2.000099e+003	3.282202e+002
2.002028e+003	3.163893e+002
2.003956e+003	2.595098e+002
2.005885e+003	2.491984e+002
2.007813e+003	2.238323e+002
2.009742e+003	2.087076e+002
2.011670e+003	2.392427e+002
2.013599e+003	2.164594e+002
2.015527e+003	1.507090e+002
2.017456e+003	2.281771e+002
2.019384e+003	2.340116e+002
2.021313e+003	1.767128e+002
2.023241e+003	2.088389e+002
2.025169e+003	2.056349e+002
2.027098e+003	1.872485e+002
2.029026e+003	2.460438e+002
2.030955e+003	2.401877e+002
2.032883e+003	1.825037e+002
2.034812e+003	1.993037e+002
2.036740e+003	2.588308e+002
2.038669e+003	2.908213e+002
2.040597e+003	2.795781e+002
2.042526e+003	2.470505e+002
2.044454e+003	2.029528e+002
2.046383e+003	1.975585e+002
2.048311e+003	2.579867e+002
2.050240e+003	2.985771e+002
2.052168e+003	2.890629e+002
2.054096e+003	2.380609e+002
2.056025e+003	2.054853e+002
2.057953e+003	1.770589e+002
2.059882e+003	1.801831e+002
2.061810e+003	1.706691e+002
2.063739e+003	1.881405e+002
2.065667e+003	2.473015e+002
2.067596e+003	2.372867e+002
2.069524e+003	1.642720e+002
2.071453e+003	2.246550e+002
2.073381e+003	2.350013e+002
2.075310e+003	1.912532e+002
2.077238e+003	2.114759e+002
2.079167e+003	2.975796e+002
2.081095e+003	2.288801e+002
2.083023e+003	2.024689e+002
2.084952e+003	1.961782e+002
2.086880e+003	1.936367e+002
2.088809e+003	1.918082e+002
2.090737e+003	2.177640e+002
2.092666e+003	2.310757e+002
2.094594e+003	2.139065e+002
2.096523e+003	1.620509e+002
2.098451e+003	1.262579e+002
2.100380e+003	1.818849e+002
2.102308e+003	1.752463e+002
2.104237e+003	1.751323e+002
2.106165e+003	1.992590e+002
2.108094e+003	1.954612e+002
2.110022e+003	2.197113e+002
2.111950e+003	2.722742e+002
2.113879e+003	2.861371e+002
2.115807e+003	3.150315e+002
2.117736e+003	3.420241e+002
2.119664e+003	2.265573e+002
2.121593e+003	1.706154e+002
2.123521e+003	1.585074e+002
2.125450e+003	2.447820e+002
2.127378e+003	1.970891e+002
2.129307e+003	2.655954e+002
2.131235e+003	1.961201e+002
2.133164e+003	2.629820e+002
2.135092e+003	2.232441e+002
2.137021e+003	2.710113e+002
2.138949e+003	3.173501e+002
2.140877e+003	3.520225e+002
2.142806e+003	3.532734e+002
2.144734e+003	3.433643e+002
2.146663e+003	3.344639e+002
2.148591e+003	3.236865e+002
2.150520e+003	4.198610e+002
2.152448e+003	4.512815e+002
2.154377e+003	4.050410e+002
2.156305e+003	4.219737e+002
2.158234e+003	4.310132e+002
2.160162e+003	4.249826e+002
2.162091e+003	4.582577e+002
2.164019e+003	4.619565e+002
2.165948e+003	4.350567e+002
2.167876e+003	3.770568e+002
2.169804e+003	3.484465e+002
2.171733e+003	3.646310e+002
2.173661e+003	3.729724e+002
2.175590e+003	3.857862e+002
2.177518e+003	3.770829e+002
2.179447e+003	3.337805e+002
2.181375e+003	3.556160e+002
2.183304e+003	3.355699e+002
2.185232e+003	3.267164e+002
2.187161e+003	3.488047e+002
2.189089e+003	3.423229e+002
2.191018e+003	3.404437e+002
2.192946e+003	3.700085e+002
2.194875e+003	3.491686e+002
2.196803e+003	2.890589e+002
2.198731e+003	2.833166e+002
2.200660e+003	2.326615e+002
2.202588e+003	2.603127e+002
2.204517e+003	3.010320e+002
2.206445e+003	2.920820e+002
2.208374e+003	2.851989e+002
2.210302e+003	2.427194e+002
2.212231e+003	1.826099e+002
2.214159e+003	2.471968e+002
2.216088e+003	2.877693e+002
2.218016e+003	3.008306e+002
2.219945e+003	2.818747e+002
2.221873e+003	2.811976e+002
2.223802e+003	3.248968e+002
2.225730e+003	3.189442e+002
2.227658e+003	3.140006e+002
2.229587e+003	3.885165e+002
2.231515e+003	3.266303e+002
2.233444e+003	2.362056e+002
2.235372e+003	2.537910e+002
2.237301e+003	2.910153e+002
2.239229e+003	2.866055e+002
2.241158e+003	3.258138e+002
2.243086e+003	3.854527e+002
2.245015e+003	3.902291e+002
2.246943e+003	3.946224e+002
2.248872e+003	3.893151e+002
2.250800e+003	3.810731e+002
2.252729e+003	3.786388e+002
2.254657e+003	3.826526e+002
2.256585e+003	4.275879e+002
2.258514e+003	3.641146e+002
2.260442e+003	4.000710e+002
2.262371e+003	4.167525e+002
2.264299e+003	3.852062e+002
2.266228e+003	4.130166e+002
2.268156e+003	3.790490e+002
2.270085e+003	3.417311e+002
2.272013e+003	3.727819e+002
2.273942e+003	4.383422e+002
2.275870e+003	5.000102e+002
2.277799e+003	5.284558e+002
2.279727e+003	4.653685e+002
2.281656e+003	3.786227e+002
2.283584e+003	3.438021e+002
2.285512e+003	3.643378e+002
2.287441e+003	3.881656e+002
2.289369e+003	4.236351e+002
2.291298e+003	4.768247e+002
2.293226e+003	5.092846e+002
2.295155e+003	5.158846e+002
2.297083e+003	4.887558e+002
2.299012e+003	5.032159e+002
2.300940e+003	5.319069e+002
2.302869e+003	5.022113e+002
2.304797e+003	5.716115e+002
2.306726e+003	5.578493e+002
2.308654e+003	6.174320e+002
2.310583e+003	6.342141e+002
2.312511e+003	6.626516e+002
2.314439e+003	6.245201e+002
2.316368e+003	5.831763e+002
2.318296e+003	5.556932e+002
2.320225e+003	5.032577e+002
2.322153e+003	5.185179e+002
2.324082e+003	5.159410e+002
2.326010e+003	4.397729e+002
2.327939e+003	3.918740e+002
2.329867e+003	3.438756e+002
2.331796e+003	2.956555e+002
2.333724e+003	3.604711e+002
2.335653e+003	4.390739e+002
2.337581e+003	4.456388e+002
2.339510e+003	4.874026e+002
2.341438e+003	5.672714e+002
2.343366e+003	5.009547e+002
2.345295e+003	4.834771e+002
2.347223e+003	4.654088e+002
2.349152e+003	4.353226e+002
2.351080e+003	4.952804e+002
2.353009e+003	5.464973e+002
2.354937e+003	4.881500e+002
2.356866e+003	5.151123e+002
2.358794e+003	5.082391e+002
2.360723e+003	4.711433e+002
2.362651e+003	5.134627e+002
2.364580e+003	5.292352e+002
2.366508e+003	5.206844e+002
2.368437e+003	5.107162e+002
2.370365e+003	5.388631e+002
2.372293e+003	5.850605e+002
2.374222e+003	5.801006e+002
2.376150e+003	5.600443e+002
2.378079e+003	5.337769e+002
2.380007e+003	5.103661e+002
2.381936e+003	5.455309e+002
2.383864e+003	5.514250e+002
2.385793e+003	5.152869e+002
2.387721e+003	4.110852e+002
2.389650e+003	3.908022e+002
2.391578e+003	3.519989e+002
2.393507e+003	3.829181e+002
2.395435e+003	3.801028e+002
2.397364e+003	3.964984e+002
2.399292e+003	4.591658e+002
2.401220e+003	4.927400e+002
2.403149e+003	5.114398e+002
2.405077e+003	4.818832e+002
2.407006e+003	4.504688e+002
2.408934e+003	4.720662e+002
2.410863e+003	4.935204e+002
2.412791e+003	4.309218e+002
2.414720e+003	4.998091e+002
2.416648e+003	5.282567e+002
2.418577e+003	5.061966e+002
2.420505e+003	4.644126e+002
2.422434e+003	3.982735e+002
2.424362e+003	4.076574e+002
2.426291e+003	4.459089e+002
2.428219e+003	4.462043e+002
2.430147e+003	4.455963e+002
2.432076e+003	4.993799e+002
2.434004e+003	5.263495e+002
2.435933e+003	4.938180e+002
2.437861e+003	4.762309e+002
2.439790e+003	4.657609e+002
2.441718e+003	4.391123e+002
2.443647e+003	4.405166e+002
2.445575e+003	4.917288e+002
2.447504e+003	5.266693e+002
2.449432e+003	5.178663e+002
2.451361e+003	5.668688e+002
2.453289e+003	6.118616e+002
2.455218e+003	5.873073e+002
2.457146e+003	5.830200e+002
2.459074e+003	5.617338e+002
2.461003e+003	5.328964e+002
2.462931e+003	5.157551e+002
2.464860e+003	4.782190e+002
2.466788e+003	5.119772e+002
2.468717e+003	5.049027e+002
2.470645e+003	5.387430e+002
2.472574e+003	5.511494e+002
2.474502e+003	5.206331e+002
2.476431e+003	4.737726e+002
2.478359e+003	4.885530e+002
2.480288e+003	5.198063e+002
2.482216e+003	4.590904e+002
2.484145e+003	4.402608e+002
2.486073e+003	4.135127e+002
2.488001e+003	4.697766e+002
2.489930e+003	5.156684e+002
2.491858e+003	5.194880e+002
2.493787e+003	5.270533e+002
2.495715e+003	4.865695e+002
2.497644e+003	4.960180e+002
2.499572e+003	4.922211e+002
2.501501e+003	4.749295e+002
2.503429e+003	4.816704e+002
2.505358e+003	5.174934e+002
2.507286e+003	5.691506e+002
2.509215e+003	5.062524e+002
2.511143e+003	3.971144e+002
2.513072e+003	4.051112e+002
2.515000e+003	4.554885e+002
2.516928e+003	4.064802e+002
2.518857e+003	4.241888e+002
2.520785e+003	4.725510e+002
2.522714e+003	4.986061e+002
2.524642e+003	5.157508e+002
2.526571e+003	5.549530e+002
2.528499e+003	5.776642e+002
2.530428e+003	5.456374e+002
2.532356e+003	5.515137e+002
2.534285e+003	5.752524e+002
2.536213e+003	5.588064e+002
2.538142e+003	5.245096e+002
2.540070e+003	4.757138e+002
2.541999e+003	4.426115e+002
2.543927e+003	4.446266e+002
2.545855e+003	4.468265e+002
2.547784e+003	4.405208e+002
2.549712e+003	4.103558e+002
2.551641e+003	3.871546e+002
2.553569e+003	4.166005e+002
2.555498e+003	4.458582e+002
2.557426e+003	3.921271e+002
2.559355e+003	4.740261e+002
2.561283e+003	4.797598e+002
2.563212e+003	4.286393e+002
2.565140e+003	4.240520e+002
2.567069e+003	4.307339e+002
2.568997e+003	4.198519e+002
2.570926e+003	4.069432e+002
2.572854e+003	4.090735e+002
2.574782e+003	4.191152e+002
2.576711e+003	4.352345e+002
2.578639e+003	4.258204e+002
2.580568e+003	4.023739e+002
2.582496e+003	3.922337e+002
2.584425e+003	4.172241e+002
2.586353e+003	5.024604e+002
2.588282e+003	5.116453e+002
2.590210e+003	5.391822e+002
2.592139e+003	5.417081e+002
2.594067e+003	5.358837e+002
2.595996e+003	5.043828e+002
2.597924e+003	4.341076e+002
2.599853e+003	4.330150e+002
2.601781e+003	4.689024e+002
2.603709e+003	4.460934e+002
2.605638e+003	3.748596e+002
2.607566e+003	4.494756e+002
2.609495e+003	4.284458e+002
2.611423e+003	4.143672e+002
2.613352e+003	4.396154e+002
2.615280e+003	3.891464e+002
2.617209e+003	4.175681e+002
2.619137e+003	4.342846e+002
2.621066e+003	4.262686e+002
2.622994e+003	4.039207e+002
2.624923e+003	3.949961e+002
2.626851e+003	4.338457e+002
2.628780e+003	4.910071e+002
2.630708e+003	4.672111e+002
2.632636e+003	5.223374e+002
2.634565e+003	5.250061e+002
2.636493e+003	4.906255e+002
2.638422e+003	5.486552e+002
2.640350e+003	5.366613e+002
2.642279e+003	4.800292e+002
2.644207e+003	5.211385e+002
2.646136e+003	5.508132e+002
2.648064e+003	5.934758e+002
2.649993e+003	5.795650e+002
2.651921e+003	5.670853e+002
2.653850e+003	5.796664e+002
2.655778e+003	6.069485e+002
2.657707e+003	6.428269e+002
2.659635e+003	6.233300e+002
2.661563e+003	6.631129e+002
2.663492e+003	7.611495e+002
2.665420e+003	8.400069e+002
2.667349e+003	8.271962e+002
2.669277e+003	8.009871e+002
2.671206e+003	8.567564e+002
2.673134e+003	8.756314e+002
2.675063e+003	8.502324e+002
2.676991e+003	7.924946e+002
2.678920e+003	8.593885e+002
2.680848e+003	7.822611e+002
2.682777e+003	7.091555e+002
2.684705e+003	5.959073e+002
2.686634e+003	5.565251e+002
2.688562e+003	5.692248e+002
2.690490e+003	5.479842e+002
2.692419e+003	5.515226e+002
2.694347e+003	5.500946e+002
2.696276e+003	5.055535e+002
2.698204e+003	4.570089e+002
2.700133e+003	4.631617e+002
2.702061e+003	4.613124e+002
2.703990e+003	4.803572e+002
2.705918e+003	4.432354e+002
2.707847e+003	4.570066e+002
2.709775e+003	4.430963e+002
2.711704e+003	4.427869e+002
2.713632e+003	4.565088e+002
2.715561e+003	4.349952e+002
2.717489e+003	4.541189e+002
2.719417e+003	4.490955e+002
2.721346e+003	4.259628e+002
2.723274e+003	3.875893e+002
2.725203e+003	4.334446e+002
2.727131e+003	4.693801e+002
2.729060e+003	4.429897e+002
2.730988e+003	4.247390e+002
2.732917e+003	4.213643e+002
2.734845e+003	4.425473e+002
2.736774e+003	4.503150e+002
2.738702e+003	4.505790e+002
2.740631e+003	4.260266e+002
2.742559e+003	4.109909e+002
2.744488e+003	3.944167e+002
2.746416e+003	3.281393e+002
2.748344e+003	3.294454e+002
2.750273e+003	3.645127e+002
2.752201e+003	3.204550e+002
2.754130e+003	2.789420e+002
2.756058e+003	2.885435e+002
2.757987e+003	3.353924e+002
2.759915e+003	3.669756e+002
2.761844e+003	3.802701e+002
2.763772e+003	3.702218e+002
2.765701e+003	3.864296e+002
2.767629e+003	3.925220e+002
2.769558e+003	3.866292e+002
2.771486e+003	3.889433e+002
2.773415e+003	3.741958e+002
2.775343e+003	3.313256e+002
2.777271e+003	2.960748e+002
2.779200e+003	3.512345e+002
2.781128e+003	4.058272e+002
2.783057e+003	4.067957e+002
2.784985e+003	4.196451e+002
2.786914e+003	4.212671e+002
2.788842e+003	4.183732e+002
2.790771e+003	3.528448e+002
2.792699e+003	3.347691e+002
2.794628e+003	3.504930e+002
2.796556e+003	3.836088e+002
2.798485e+003	3.965688e+002
2.800413e+003	3.761243e+002
2.802342e+003	3.988567e+002
2.804270e+003	3.878109e+002
2.806198e+003	3.799290e+002
2.808127e+003	3.698775e+002
2.810055e+003	3.585849e+002
2.811984e+003	3.575508e+002
2.813912e+003	3.548434e+002
2.815841e+003	3.462934e+002
2.817769e+003	3.146482e+002
2.819698e+003	2.834073e+002
2.821626e+003	2.395232e+002
2.823555e+003	2.253486e+002
2.825483e+003	2.867124e+002
2.827412e+003	2.917754e+002
2.829340e+003	3.453789e+002
2.831269e+003	3.658460e+002
2.833197e+003	2.817887e+002
2.835125e+003	1.890279e+002
2.837054e+003	1.974415e+002
2.838982e+003	2.493115e+002
2.840911e+003	2.441984e+002
2.842839e+003	2.619853e+002
2.844768e+003	3.262552e+002
2.846696e+003	3.597471e+002
2.848625e+003	3.677361e+002
2.850553e+003	3.588842e+002
2.852482e+003	3.668428e+002
2.854410e+003	3.325183e+002
2.856339e+003	3.408609e+002
2.858267e+003	3.321715e+002
2.860196e+003	2.645878e+002
2.862124e+003	2.954508e+002
2.864052e+003	3.307919e+002
2.865981e+003	3.362332e+002
2.867909e+003	3.453259e+002
2.869838e+003	3.064542e+002
2.871766e+003	2.977468e+002
2.873695e+003	2.672335e+002
2.875623e+003	3.099688e+002
2.877552e+003	3.382026e+002
2.879480e+003	3.368717e+002
2.881409e+003	3.740540e+002
2.883337e+003	3.787632e+002
2.885266e+003	3.855816e+002
2.887194e+003	3.388439e+002
2.889123e+003	2.872516e+002
2.891051e+003	2.906028e+002
2.892979e+003	2.921018e+002
2.894908e+003	2.677483e+002
2.896836e+003	2.460682e+002
2.898765e+003	2.643134e+002
2.900693e+003	3.198669e+002
2.902622e+003	3.465613e+002
2.904550e+003	3.591117e+002
2.906479e+003	3.622395e+002
2.908407e+003	2.921513e+002
2.910336e+003	2.585904e+002
2.912264e+003	3.062988e+002
2.914193e+003	3.053446e+002
2.916121e+003	3.087901e+002
2.918050e+003	2.631569e+002
2.919978e+003	2.629817e+002
2.921906e+003	2.162507e+002
2.923835e+003	1.755970e+002
2.925763e+003	1.480759e+002
2.927692e+003	1.214110e+002
2.929620e+003	1.137306e+002
2.931549e+003	9.337078e+001
2.933477e+003	1.113531e+002
2.935406e+003	1.954899e+002
2.937334e+003	1.347262e+002
2.939263e+003	1.469906e+002
2.941191e+003	1.434557e+002
2.943120e+003	1.424481e+002
2.945048e+003	1.503100e+002
2.946977e+003	1.156391e+002
2.948905e+003	6.138494e+001
2.950833e+003	3.618706e+001
2.952762e+003	-1.578623e+001
2.954690e+003	-1.273592e+001
2.956619e+003	-3.146722e+001
2.958547e+003	-2.274794e+001
2.960476e+003	-1.594111e+001
2.962404e+003	-1.872149e+001
2.964333e+003	-4.255831e+001
2.966261e+003	-7.726452e+001
2.968190e+003	-9.095486e+001
2.970118e+003	-9.470653e+001
2.972047e+003	-5.487919e+001
2.973975e+003	-3.619750e+001
2.975904e+003	-1.532068e+001
2.977832e+003	-3.776731e+001
2.979760e+003	-5.803420e+001
2.981689e+003	-2.644726e+001
2.983617e+003	-3.648839e+001
2.985546e+003	-1.451940e+002
2.987474e+003	-1.643933e+002
2.989403e+003	-1.474143e+002
2.991331e+003	-1.073456e+002
2.993260e+003	-1.009995e+002
2.995188e+003	-6.065149e+001
2.997117e+003	-3.620711e+001
2.999045e+003	-4.821097e+001
3.000974e+003	-1.377632e+002
3.002902e+003	-7.055817e+001
3.004831e+003	-1.097959e+002
3.006759e+003	-1.160948e+002
3.008688e+003	-1.028957e+002
3.010616e+003	-1.049222e+002
3.012544e+003	-1.021453e+002
3.014473e+003	-7.380540e+001
3.016401e+003	-8.151427e+001
3.018330e+003	-1.611297e+002
3.020258e+003	-1.109340e+002
3.022187e+003	-1.641686e+002
3.024115e+003	-1.093257e+002
3.026044e+003	-4.867203e+001
3.027972e+003	-5.623460e+001
3.029901e+003	-6.049819e+000
3.031829e+003	-8.738182e+000
3.033758e+003	-6.538274e+001
3.035686e+003	-4.992001e+001
3.037615e+003	-4.549630e+001
3.039543e+003	-7.192764e+001
3.041471e+003	-3.319181e+001
3.043400e+003	-3.307369e+001
3.045328e+003	-1.086775e+002
3.047257e+003	-1.074283e+002
3.049185e+003	-1.174165e+002
3.051114e+003	-9.796550e+001
3.053042e+003	-1.184998e+002
3.054971e+003	-1.824197e+002
3.056899e+003	-1.612983e+002
3.058828e+003	-1.714415e+002
3.060756e+003	-2.040100e+002
3.062685e+003	-1.778307e+002
3.064613e+003	-1.671374e+002
3.066542e+003	-1.272215e+002
3.068470e+003	-2.036195e+002
3.070398e+003	-2.739036e+002
3.072327e+003	-2.757126e+002
3.074255e+003	-2.899658e+002
3.076184e+003	-2.721474e+002
3.078112e+003	-2.576459e+002
3.080041e+003	-2.231390e+002
3.081969e+003	-1.792616e+002
3.083898e+003	-1.410686e+002
3.085826e+003	-1.344646e+002
3.087755e+003	-1.452589e+002
3.089683e+003	-1.531274e+002
3.091612e+003	-1.997409e+002
3.093540e+003	-2.009090e+002
3.095469e+003	-1.877765e+002
3.097397e+003	-1.552381e+002
3.099325e+003	-1.359279e+002
3.101254e+003	-1.135265e+002
3.103182e+003	-1.049768e+002
3.105111e+003	-9.741821e+001
3.107039e+003	-6.700064e+001
3.108968e+003	-8.584632e+001
3.110896e+003	-7.574609e+001
3.112825e+003	-8.765470e+001
3.114753e+003	-3.548063e+001
3.116682e+003	-1.743694e+001
3.118610e+003	1.516571e+001
3.120539e+003	-7.594115e+001
3.122467e+003	-6.951826e+001
3.124396e+003	-9.409403e+000
3.126324e+003	3.628241e+001
3.128252e+003	2.941188e+001
3.130181e+003	1.889940e+001
3.132109e+003	4.549039e+001
3.134038e+003	7.933153e+001
3.135966e+003	9.366930e+001
3.137895e+003	5.136979e+001
3.139823e+003	1.095384e+002
3.141752e+003	7.751714e+001
3.143680e+003	1.462453e+002
3.145609e+003	1.755690e+002
3.147537e+003	1.747195e+002
3.149466e+003	2.066842e+002
3.151394e+003	2.347845e+002
3.153323e+003	2.125836e+002
3.155251e+003	2.330935e+002
3.157179e+003	1.783801e+002
3.159108e+003	2.342007e+002
3.161036e+003	2.975491e+002
3.162965e+003	3.274510e+002
3.164893e+003	3.201316e+002
3.166822e+003	3.269847e+002
3.168750e+003	3.442872e+002
3.170679e+003	3.161595e+002
3.172607e+003	3.402195e+002
3.174536e+003	3.837561e+002
3.176464e+003	4.065995e+002
3.178393e+003	4.380514e+002
3.180321e+003	4.753707e+002
3.182250e+003	5.321721e+002
3.184178e+003	5.520082e+002
3.186106e+003	5.934370e+002
3.188035e+003	5.757548e+002
3.189963e+003	5.828887e+002
3.191892e+003	6.448360e+002
3.193820e+003	6.399622e+002
3.195749e+003	6.408998e+002
3.197677e+003	6.727557e+002
3.199606e+003	7.724810e+002
3.201534e+003	8.132531e+002
3.203463e+003	8.792438e+002
3.205391e+003	9.003134e+002
3.207320e+003	9.170881e+002
3.209248e+003	9.715394e+002
3.211177e+003	1.056090e+003
3.213105e+003	1.098460e+003
3.215033e+003	1.119794e+003
3.216962e+003	1.139064e+003
3.218890e+003	1.178950e+003
3.220819e+003	1.261723e+003
3.222747e+003	1.302837e+003
3.224676e+003	1.324407e+003
3.226604e+003	1.323628e+003
3.228533e+003	1.357238e+003
3.230461e+003	1.409477e+003
3.232390e+003	1.486648e+003
3.234318e+003	1.597453e+003
3.236247e+003	1.624941e+003
3.238175e+003	1.617136e+003
3.240104e+003	1.707198e+003
3.242032e+003	1.775259e+003
3.243960e+003	1.841307e+003
3.245889e+003	1.842697e+003
3.247817e+003	1.839283e+003
3.249746e+003	1.885904e+003
3.251674e+003	1.916756e+003
3.253603e+003	1.902335e+003
3.255531e+003	1.982959e+003
3.257460e+003	2.111172e+003
3.259388e+003	2.168393e+003
3.261317e+003	2.258041e+003
3.263245e+003	2.330684e+003
3.265174e+003	2.425240e+003
3.267102e+003	2.455531e+003
3.269031e+003	2.534510e+003
3.270959e+003	2.555853e+003
3.272887e+003	2.589609e+003
3.274816e+003	2.641827e+003
3.276744e+003	2.670652e+003
3.278673e+003	2.765871e+003
3.280601e+003	2.868680e+003
3.282530e+003	2.913481e+003
3.284458e+003	3.005756e+003
3.286387e+003	3.090743e+003
3.288315e+003	3.194224e+003
3.290244e+003	3.240981e+003
3.292172e+003	3.280471e+003
3.294101e+003	3.356221e+003
3.296029e+003	3.430413e+003
3.297958e+003	3.520993e+003
3.299886e+003	3.588243e+003
3.301814e+003	3.673247e+003
3.303743e+003	3.822578e+003
3.305671e+003	3.829912e+003
3.307600e+003	3.914971e+003
3.309528e+003	4.003388e+003
3.311457e+003	4.118651e+003
3.313385e+003	4.219826e+003
3.315314e+003	4.276691e+003
3.317242e+003	4.328837e+003
3.319171e+003	4.423154e+003
3.321099e+003	4.546194e+003
3.323028e+003	4.658233e+003
3.324956e+003	4.766347e+003
3.326885e+003	4.836415e+003
3.328813e+003	4.911321e+003
3.330741e+003	4.973764e+003
3.332670e+003	5.112447e+003
3.334598e+003	5.245582e+003
3.336527e+003	5.303635e+003
3.338455e+003	5.394257e+003
3.340384e+003	5.518927e+003
3.342312e+003	5.661390e+003
3.344241e+003	5.817700e+003
3.346169e+003	5.854854e+003
3.348098e+003	5.932268e+003
3.350026e+003	5.999928e+003
3.351955e+003	6.120518e+003
3.353883e+003	6.208554e+003
3.355812e+003	6.377610e+003
3.357740e+003	6.517709e+003
3.359668e+003	6.635990e+003
3.361597e+003	6.726762e+003
3.363525e+003	6.834015e+003
3.365454e+003	7.015932e+003
3.367382e+003	7.129909e+003
3.369311e+003	7.234624e+003
3.371239e+003	7.330773e+003
3.373168e+003	7.488632e+003
3.375096e+003	7.573448e+003
3.377025e+003	7.705759e+003
3.378953e+003	7.809324e+003
3.380882e+003	7.912483e+003
3.382810e+003	8.049860e+003
3.384739e+003	8.198333e+003
3.386667e+003	8.333007e+003
3.388595e+003	8.497790e+003
3.390524e+003	8.609145e+003
3.392452e+003	8.753801e+003
3.394381e+003	8.929770e+003
3.396309e+003	9.093257e+003
3.398238e+003	9.225602e+003
3.400166e+003	9.375497e+003
