# Supplementary material for: Machine learning classification of mango maturity based on carotene content from Raman spectra
Source: PeerJ. 2025 Nov 18;13:e20288. doi: 10.7717/peerj.20288 (PMC12637035; doi:10.7717/peerj.20288)
Supplement: Supplemental Information 1 — Raman spectra from 29 mango samples, with measurements taken from the top, middle, and bottom parts of each mango. These data were used for Raman spectral processing, statistical analysis, and classification analysis. [file peerj-13-20288-s001.zip › Raw Data_Mango/M15/M15 Repeat/M15-T.CSV]

5.041945e+001	1.149831e+003
5.234792e+001	1.005656e+003
5.427638e+001	8.880717e+002
5.620485e+001	8.451257e+002
5.813332e+001	8.507432e+002
6.006178e+001	8.434121e+002
6.199025e+001	8.074345e+002
6.391872e+001	7.966743e+002
6.584718e+001	7.664145e+002
6.777565e+001	7.263536e+002
6.970412e+001	7.540250e+002
7.163258e+001	7.296622e+002
7.356105e+001	6.898185e+002
7.548952e+001	6.652312e+002
7.741798e+001	6.646721e+002
7.934645e+001	6.436337e+002
8.127492e+001	6.187588e+002
8.320338e+001	5.818179e+002
8.513185e+001	5.472717e+002
8.706032e+001	5.347679e+002
8.898878e+001	5.222676e+002
9.091725e+001	5.052740e+002
9.284572e+001	4.881820e+002
9.477419e+001	4.744603e+002
9.670265e+001	4.645712e+002
9.863112e+001	4.471605e+002
1.005596e+002	4.335817e+002
1.024881e+002	4.093817e+002
1.044165e+002	3.758445e+002
1.063450e+002	3.742119e+002
1.082735e+002	3.708624e+002
1.102019e+002	3.598235e+002
1.121304e+002	3.615125e+002
1.140589e+002	3.857844e+002
1.159873e+002	3.639502e+002
1.179158e+002	3.762779e+002
1.198443e+002	3.618873e+002
1.217727e+002	3.208128e+002
1.237012e+002	2.944212e+002
1.256297e+002	2.791080e+002
1.275581e+002	2.555006e+002
1.294866e+002	2.331930e+002
1.314151e+002	2.251193e+002
1.333435e+002	2.403503e+002
1.352720e+002	2.422293e+002
1.372005e+002	2.295312e+002
1.391289e+002	2.155145e+002
1.410574e+002	2.092076e+002
1.429859e+002	2.061834e+002
1.449143e+002	2.520268e+002
1.468428e+002	2.351749e+002
1.487713e+002	2.141755e+002
1.506997e+002	2.413234e+002
1.526282e+002	2.007119e+002
1.545567e+002	1.999082e+002
1.564851e+002	1.841651e+002
1.584136e+002	1.664844e+002
1.603421e+002	1.823450e+002
1.622705e+002	2.209495e+002
1.641990e+002	2.489606e+002
1.661275e+002	2.733171e+002
1.680559e+002	2.855191e+002
1.699844e+002	2.724171e+002
1.719129e+002	2.577654e+002
1.738413e+002	2.559742e+002
1.757698e+002	2.710327e+002
1.776983e+002	2.790740e+002
1.796267e+002	2.512445e+002
1.815552e+002	3.144487e+002
1.834837e+002	3.254674e+002
1.854121e+002	2.899605e+002
1.873406e+002	2.433270e+002
1.892691e+002	2.252565e+002
1.911975e+002	2.026720e+002
1.931260e+002	1.901446e+002
1.950545e+002	2.177505e+002
1.969829e+002	2.634996e+002
1.989114e+002	2.427244e+002
2.008399e+002	2.427050e+002
2.027683e+002	2.296652e+002
2.046968e+002	2.190669e+002
2.066253e+002	2.245676e+002
2.085537e+002	2.401410e+002
2.104822e+002	2.396426e+002
2.124107e+002	2.491963e+002
2.143391e+002	2.519887e+002
2.162676e+002	2.286971e+002
2.181961e+002	1.779186e+002
2.201245e+002	2.000320e+002
2.220530e+002	2.254632e+002
2.239815e+002	2.545590e+002
2.259099e+002	2.886055e+002
2.278384e+002	2.950915e+002
2.297669e+002	2.574813e+002
2.316953e+002	2.296238e+002
2.336238e+002	2.254619e+002
2.355523e+002	2.349600e+002
2.374807e+002	2.286960e+002
2.394092e+002	2.154458e+002
2.413377e+002	2.227820e+002
2.432661e+002	2.510710e+002
2.451946e+002	2.875462e+002
2.471231e+002	3.126390e+002
2.490515e+002	2.849179e+002
2.509800e+002	2.570012e+002
2.529085e+002	2.528819e+002
2.548369e+002	2.656774e+002
2.567654e+002	2.515762e+002
2.586938e+002	2.331727e+002
2.606223e+002	2.674359e+002
2.625508e+002	3.139014e+002
2.644792e+002	3.088167e+002
2.664077e+002	2.106314e+002
2.683362e+002	2.717243e+002
2.702646e+002	2.674588e+002
2.721931e+002	2.248849e+002
2.741216e+002	1.974348e+002
2.760500e+002	1.834061e+002
2.779785e+002	1.979726e+002
2.799070e+002	2.192156e+002
2.818354e+002	2.359517e+002
2.837639e+002	2.495077e+002
2.856924e+002	2.728591e+002
2.876208e+002	3.014261e+002
2.895493e+002	3.192654e+002
2.914778e+002	3.586829e+002
2.934063e+002	3.912346e+002
2.953347e+002	3.444644e+002
2.972632e+002	3.925979e+002
2.991917e+002	4.131915e+002
3.011201e+002	4.129948e+002
3.030486e+002	4.215799e+002
3.049771e+002	4.607772e+002
3.069055e+002	4.725173e+002
3.088340e+002	4.780827e+002
3.107625e+002	4.557249e+002
3.126909e+002	4.194956e+002
3.146194e+002	4.024411e+002
3.165479e+002	4.076186e+002
3.184763e+002	4.319691e+002
3.204048e+002	4.570813e+002
3.223333e+002	4.467332e+002
3.242617e+002	3.951632e+002
3.261902e+002	3.975197e+002
3.281187e+002	3.781717e+002
3.300471e+002	3.881518e+002
3.319756e+002	4.081033e+002
3.339041e+002	4.145331e+002
3.358325e+002	4.253068e+002
3.377610e+002	4.319017e+002
3.396895e+002	4.237772e+002
3.416179e+002	4.379691e+002
3.435464e+002	4.761636e+002
3.454749e+002	4.880527e+002
3.474033e+002	5.131929e+002
3.493318e+002	5.468887e+002
3.512603e+002	5.480924e+002
3.531887e+002	5.148793e+002
3.551172e+002	4.866906e+002
3.570457e+002	5.104617e+002
3.589741e+002	5.382047e+002
3.609026e+002	5.754514e+002
3.628311e+002	5.869050e+002
3.647595e+002	5.445245e+002
3.666880e+002	5.094768e+002
3.686165e+002	5.289720e+002
3.705449e+002	5.202599e+002
3.724734e+002	5.140380e+002
3.744019e+002	5.295197e+002
3.763303e+002	5.032538e+002
3.782588e+002	5.285637e+002
3.801873e+002	5.280028e+002
3.821157e+002	5.129098e+002
3.840442e+002	4.851210e+002
3.859727e+002	4.312372e+002
3.879011e+002	4.095753e+002
3.898296e+002	4.355988e+002
3.917581e+002	4.698174e+002
3.936865e+002	4.958964e+002
3.956150e+002	5.126405e+002
3.975435e+002	5.083953e+002
3.994719e+002	5.564182e+002
4.014004e+002	5.648635e+002
4.033289e+002	5.829038e+002
4.052573e+002	6.178922e+002
4.071858e+002	5.584941e+002
4.091143e+002	6.028824e+002
4.110427e+002	6.243036e+002
4.129712e+002	6.098762e+002
4.148997e+002	5.839952e+002
4.168281e+002	5.742394e+002
4.187566e+002	5.424952e+002
4.206851e+002	5.352832e+002
4.226135e+002	5.409308e+002
4.245420e+002	5.412125e+002
4.264705e+002	5.322569e+002
4.283989e+002	5.405255e+002
4.303274e+002	5.577531e+002
4.322559e+002	5.260721e+002
4.341843e+002	5.123408e+002
4.361128e+002	5.358506e+002
4.380413e+002	5.493480e+002
4.399697e+002	5.678765e+002
4.418982e+002	5.500204e+002
4.438267e+002	5.945496e+002
4.457551e+002	6.239224e+002
4.476836e+002	5.618970e+002
4.496121e+002	5.383651e+002
4.515405e+002	5.849031e+002
4.534690e+002	6.202792e+002
4.553975e+002	6.244908e+002
4.573259e+002	6.101320e+002
4.592544e+002	6.008655e+002
4.611829e+002	5.755146e+002
4.631113e+002	5.925292e+002
4.650398e+002	6.418312e+002
4.669683e+002	6.659297e+002
4.688967e+002	6.328496e+002
4.708252e+002	5.996901e+002
4.727537e+002	6.126716e+002
4.746821e+002	5.691722e+002
4.766106e+002	5.607759e+002
4.785391e+002	6.056456e+002
4.804675e+002	6.351962e+002
4.823960e+002	6.269315e+002
4.843245e+002	6.240560e+002
4.862529e+002	5.824007e+002
4.881814e+002	5.386732e+002
4.901099e+002	5.310726e+002
4.920383e+002	5.480301e+002
4.939668e+002	5.572234e+002
4.958953e+002	5.512429e+002
4.978237e+002	5.259562e+002
4.997522e+002	4.968614e+002
5.016807e+002	4.847009e+002
5.036091e+002	4.917138e+002
5.055376e+002	5.001251e+002
5.074661e+002	5.572418e+002
5.093945e+002	6.247549e+002
5.113230e+002	6.399556e+002
5.132515e+002	5.879249e+002
5.151799e+002	6.762301e+002
5.171084e+002	6.779866e+002
5.190369e+002	6.589219e+002
5.209653e+002	6.830432e+002
5.228938e+002	7.193055e+002
5.248223e+002	6.363760e+002
5.267507e+002	5.821209e+002
5.286792e+002	5.409766e+002
5.306077e+002	5.345145e+002
5.325361e+002	5.797504e+002
5.344646e+002	6.488942e+002
5.363931e+002	6.388603e+002
5.383215e+002	5.902379e+002
5.402500e+002	6.170519e+002
5.421785e+002	6.066748e+002
5.441069e+002	5.609251e+002
5.460354e+002	5.641263e+002
5.479639e+002	5.629709e+002
5.498923e+002	5.243937e+002
5.518208e+002	5.004417e+002
5.537493e+002	5.012469e+002
5.556777e+002	5.018650e+002
5.576062e+002	4.755399e+002
5.595347e+002	4.888156e+002
5.614631e+002	4.943513e+002
5.633916e+002	4.822197e+002
5.653201e+002	4.723665e+002
5.672485e+002	4.752981e+002
5.691770e+002	4.794393e+002
5.711055e+002	4.977818e+002
5.730339e+002	5.308467e+002
5.749624e+002	4.707510e+002
5.768909e+002	4.016264e+002
5.788193e+002	4.027833e+002
5.807478e+002	4.198067e+002
5.826763e+002	4.691661e+002
5.846047e+002	5.224966e+002
5.865332e+002	4.986962e+002
5.884617e+002	4.744619e+002
5.903901e+002	5.241951e+002
5.923186e+002	5.747297e+002
5.942471e+002	5.276027e+002
5.961755e+002	5.353209e+002
5.981040e+002	5.687043e+002
6.000325e+002	5.953763e+002
6.019609e+002	6.071401e+002
6.038894e+002	6.184739e+002
6.058179e+002	5.715125e+002
6.077463e+002	5.008666e+002
6.096748e+002	5.144788e+002
6.116033e+002	5.355726e+002
6.135317e+002	4.880028e+002
6.154602e+002	4.877706e+002
6.173887e+002	4.120051e+002
6.193171e+002	3.732034e+002
6.212456e+002	3.812759e+002
6.231741e+002	3.847871e+002
6.251025e+002	3.698071e+002
6.270310e+002	4.247784e+002
6.289595e+002	4.518496e+002
6.308879e+002	4.365317e+002
6.328164e+002	4.012659e+002
6.347449e+002	3.878936e+002
6.366733e+002	4.178050e+002
6.386018e+002	4.591937e+002
6.405303e+002	4.252724e+002
6.424587e+002	4.056869e+002
6.443872e+002	4.180700e+002
6.463157e+002	4.485622e+002
6.482441e+002	4.657678e+002
6.501726e+002	4.462724e+002
6.521011e+002	4.572957e+002
6.540295e+002	4.824666e+002
6.559580e+002	4.884444e+002
6.578865e+002	4.726053e+002
6.598149e+002	4.488044e+002
6.617434e+002	4.370765e+002
6.636719e+002	4.790775e+002
6.656003e+002	4.708182e+002
6.675288e+002	4.757082e+002
6.694573e+002	4.858194e+002
6.713857e+002	4.738529e+002
6.733142e+002	4.337828e+002
6.752427e+002	4.057087e+002
6.771711e+002	4.443484e+002
6.790996e+002	3.852107e+002
6.810281e+002	3.444679e+002
6.829565e+002	3.751349e+002
6.848850e+002	4.100308e+002
6.868135e+002	3.884623e+002
6.887419e+002	3.919856e+002
6.906704e+002	3.803734e+002
6.925989e+002	3.619718e+002
6.945273e+002	3.582528e+002
6.964558e+002	3.788873e+002
6.983843e+002	4.023907e+002
7.003127e+002	3.794702e+002
7.022412e+002	3.762838e+002
7.041697e+002	3.977974e+002
7.060981e+002	4.003931e+002
7.080266e+002	3.614515e+002
7.099551e+002	3.197958e+002
7.118835e+002	3.360455e+002
7.138120e+002	3.481924e+002
7.157405e+002	3.142021e+002
7.176689e+002	2.887146e+002
7.195974e+002	2.796531e+002
7.215259e+002	2.591336e+002
7.234543e+002	3.031800e+002
7.253828e+002	2.885761e+002
7.273113e+002	3.225156e+002
7.292397e+002	3.456368e+002
7.311682e+002	3.630129e+002
7.330967e+002	3.856277e+002
7.350251e+002	3.440028e+002
7.369536e+002	2.757349e+002
7.388821e+002	2.443160e+002
7.408105e+002	2.433727e+002
7.427390e+002	2.536426e+002
7.446675e+002	2.646963e+002
7.465959e+002	2.827402e+002
7.485244e+002	3.217709e+002
7.504529e+002	3.188510e+002
7.523813e+002	3.066758e+002
7.543098e+002	2.653223e+002
7.562383e+002	2.109193e+002
7.581667e+002	1.885241e+002
7.600952e+002	2.227150e+002
7.620237e+002	2.324856e+002
7.639521e+002	2.127105e+002
7.658806e+002	2.144943e+002
7.678091e+002	2.267754e+002
7.697375e+002	2.182923e+002
7.716660e+002	1.860354e+002
7.735945e+002	1.902227e+002
7.755229e+002	2.102676e+002
7.774514e+002	1.876599e+002
7.793799e+002	1.617070e+002
7.813083e+002	1.842482e+002
7.832368e+002	2.354739e+002
7.851653e+002	2.162856e+002
7.870938e+002	1.960366e+002
7.890222e+002	1.960646e+002
7.909507e+002	2.199161e+002
7.928792e+002	1.803832e+002
7.948076e+002	1.071087e+002
7.967361e+002	1.097216e+002
7.986646e+002	1.788438e+002
8.005930e+002	1.615467e+002
8.025215e+002	1.528416e+002
8.044500e+002	1.485668e+002
8.063784e+002	1.330780e+002
8.083069e+002	1.247048e+002
8.102354e+002	1.598814e+002
8.121638e+002	2.013848e+002
8.140923e+002	1.735020e+002
8.160208e+002	1.069634e+002
8.179492e+002	6.436398e+001
8.198777e+002	5.874088e+001
8.218062e+002	7.415911e+001
8.237346e+002	9.859713e+001
8.256631e+002	1.145644e+002
8.275916e+002	1.382674e+002
8.295200e+002	8.752300e+001
8.314485e+002	1.099133e+002
8.333770e+002	1.963885e+002
8.353054e+002	2.245780e+002
8.372339e+002	1.609127e+002
8.391624e+002	1.590604e+002
8.410908e+002	1.688204e+002
8.430193e+002	1.010667e+002
8.449478e+002	7.796811e+001
8.468762e+002	1.142034e+002
8.488047e+002	1.324463e+002
8.507332e+002	1.330699e+002
8.526616e+002	1.195253e+002
8.545901e+002	1.584634e+002
8.565186e+002	1.365507e+002
8.584470e+002	1.607829e+002
8.603755e+002	2.093408e+002
8.623040e+002	1.913409e+002
8.642324e+002	2.030169e+002
8.661609e+002	2.456077e+002
8.680894e+002	3.349352e+002
8.700178e+002	3.814674e+002
8.719463e+002	3.269781e+002
8.738748e+002	2.376763e+002
8.758032e+002	2.051110e+002
8.777317e+002	1.763638e+002
8.796602e+002	5.366917e+001
8.815886e+002	1.037615e+002
8.835171e+002	1.423018e+002
8.854456e+002	1.486484e+002
8.873740e+002	1.224379e+002
8.893025e+002	8.875610e+001
8.912310e+002	1.405188e+002
8.931594e+002	1.533279e+002
8.950879e+002	7.634247e+001
8.970164e+002	2.118391e+001
8.989448e+002	1.572594e+000
9.008733e+002	1.049670e+001
9.028018e+002	2.758613e+001
9.047302e+002	1.697748e+001
9.066587e+002	2.176826e+001
9.085872e+002	-8.542181e+000
9.105156e+002	-5.137809e+001
9.124441e+002	-2.120014e+001
9.143726e+002	1.395173e+001
9.163010e+002	-3.246022e+001
9.182295e+002	-1.091478e+002
9.201580e+002	-1.110718e+002
9.220864e+002	-9.178993e+001
9.240149e+002	-8.438619e+001
9.259434e+002	-3.654439e+001
9.278718e+002	3.263436e+000
9.298003e+002	1.808593e+001
9.317288e+002	5.490010e+001
9.336572e+002	5.951567e+001
9.355857e+002	-6.818406e+000
9.375142e+002	1.417292e+001
9.394426e+002	9.635207e+001
9.413711e+002	1.722277e+002
9.432996e+002	2.075590e+002
9.452280e+002	2.055100e+002
9.471565e+002	1.790641e+002
9.490850e+002	2.155799e+002
9.510134e+002	3.218058e+002
9.529419e+002	3.741872e+002
9.548704e+002	3.561183e+002
9.567988e+002	3.581023e+002
9.587273e+002	4.154983e+002
9.606558e+002	4.498326e+002
9.625842e+002	5.015791e+002
9.645127e+002	5.171011e+002
9.664412e+002	4.585568e+002
9.683696e+002	3.675452e+002
9.702981e+002	2.640618e+002
9.722266e+002	1.834447e+002
9.741550e+002	1.612323e+002
9.760835e+002	1.729765e+002
9.780120e+002	1.749194e+002
9.799404e+002	2.533018e+002
9.818689e+002	2.397486e+002
9.837974e+002	1.875791e+002
9.857258e+002	1.948901e+002
9.876543e+002	2.623973e+002
9.895828e+002	3.032085e+002
9.915112e+002	3.411562e+002
9.934397e+002	4.826803e+002
9.953682e+002	5.907363e+002
9.972966e+002	6.963094e+002
9.992251e+002	9.683498e+002
1.001154e+003	1.354345e+003
1.003082e+003	1.652282e+003
1.005010e+003	1.805996e+003
1.006939e+003	1.877144e+003
1.008867e+003	1.787647e+003
1.010796e+003	1.492280e+003
1.012724e+003	1.144463e+003
1.014653e+003	9.085114e+002
1.016581e+003	7.560779e+002
1.018510e+003	6.033129e+002
1.020438e+003	5.913388e+002
1.022367e+003	5.611393e+002
1.024295e+003	5.138687e+002
1.026224e+003	4.599070e+002
1.028152e+003	3.494983e+002
1.030081e+003	2.950813e+002
1.032009e+003	3.317619e+002
1.033938e+003	3.300560e+002
1.035866e+003	2.541792e+002
1.037794e+003	2.153032e+002
1.039723e+003	2.396884e+002
1.041651e+003	2.364215e+002
1.043580e+003	2.240989e+002
1.045508e+003	2.560533e+002
1.047437e+003	3.095911e+002
1.049365e+003	3.052096e+002
1.051294e+003	2.623929e+002
1.053222e+003	1.492133e+002
1.055151e+003	1.501572e+002
1.057079e+003	1.468262e+002
1.059008e+003	1.449760e+002
1.060936e+003	1.780361e+002
1.062865e+003	2.051678e+002
1.064793e+003	1.617128e+002
1.066721e+003	1.318515e+002
1.068650e+003	1.594240e+002
1.070578e+003	1.780899e+002
1.072507e+003	1.885979e+002
1.074435e+003	2.180383e+002
1.076364e+003	2.170887e+002
1.078292e+003	1.524556e+002
1.080221e+003	8.360395e+001
1.082149e+003	1.039315e+002
1.084078e+003	1.541839e+002
1.086006e+003	1.958913e+002
1.087935e+003	2.414412e+002
1.089863e+003	2.657980e+002
1.091792e+003	2.044744e+002
1.093720e+003	1.198222e+002
1.095648e+003	1.307899e+002
1.097577e+003	1.935988e+002
1.099505e+003	2.061009e+002
1.101434e+003	2.673510e+002
1.103362e+003	3.822349e+002
1.105291e+003	3.868328e+002
1.107219e+003	3.947050e+002
1.109148e+003	3.680077e+002
1.111076e+003	2.779880e+002
1.113005e+003	3.280255e+002
1.114933e+003	4.500412e+002
1.116862e+003	4.593426e+002
1.118790e+003	5.464148e+002
1.120719e+003	5.837817e+002
1.122647e+003	6.464894e+002
1.124575e+003	7.223538e+002
1.126504e+003	7.662635e+002
1.128432e+003	7.970415e+002
1.130361e+003	8.422874e+002
1.132289e+003	8.696570e+002
1.134218e+003	9.335691e+002
1.136146e+003	1.070601e+003
1.138075e+003	1.194056e+003
1.140003e+003	1.261957e+003
1.141932e+003	1.383643e+003
1.143860e+003	1.647795e+003
1.145789e+003	2.003779e+003
1.147717e+003	2.512409e+003
1.149646e+003	3.150569e+003
1.151574e+003	4.204858e+003
1.153502e+003	5.303408e+003
1.155431e+003	6.158317e+003
1.157359e+003	6.259005e+003
1.159288e+003	5.455983e+003
1.161216e+003	4.147973e+003
1.163145e+003	2.848367e+003
1.165073e+003	1.919850e+003
1.167002e+003	1.477789e+003
1.168930e+003	1.315728e+003
1.170859e+003	1.286270e+003
1.172787e+003	1.288296e+003
1.174716e+003	1.220116e+003
1.176644e+003	1.127994e+003
1.178573e+003	1.121782e+003
1.180501e+003	1.133541e+003
1.182429e+003	1.254964e+003
1.184358e+003	1.389914e+003
1.186286e+003	1.431708e+003
1.188215e+003	1.420438e+003
1.190143e+003	1.376483e+003
1.192072e+003	1.294792e+003
1.194000e+003	1.166374e+003
1.195929e+003	1.029894e+003
1.197857e+003	9.647763e+002
1.199786e+003	8.425090e+002
1.201714e+003	7.003453e+002
1.203643e+003	8.165298e+002
1.205571e+003	9.385281e+002
1.207500e+003	1.079617e+003
1.209428e+003	1.119563e+003
1.211356e+003	1.043981e+003
1.213285e+003	9.588290e+002
1.215213e+003	7.656403e+002
1.217142e+003	5.700629e+002
1.219070e+003	4.538944e+002
1.220999e+003	4.102450e+002
1.222927e+003	3.537311e+002
1.224856e+003	3.160596e+002
1.226784e+003	3.149261e+002
1.228713e+003	2.834041e+002
1.230641e+003	2.138717e+002
1.232570e+003	2.256110e+002
1.234498e+003	2.299792e+002
1.236427e+003	2.398738e+002
1.238355e+003	2.624823e+002
1.240283e+003	2.160981e+002
1.242212e+003	2.293255e+002
1.244140e+003	2.272663e+002
1.246069e+003	1.888539e+002
1.247997e+003	1.866217e+002
1.249926e+003	2.542986e+002
1.251854e+003	3.723036e+002
1.253783e+003	4.200694e+002
1.255711e+003	3.597042e+002
1.257640e+003	3.343103e+002
1.259568e+003	3.475548e+002
1.261497e+003	3.935503e+002
1.263425e+003	4.202153e+002
1.265354e+003	4.853741e+002
1.267282e+003	6.194032e+002
1.269210e+003	6.433267e+002
1.271139e+003	5.539304e+002
1.273067e+003	4.715339e+002
1.274996e+003	4.101313e+002
1.276924e+003	3.666023e+002
1.278853e+003	3.932761e+002
1.280781e+003	3.745582e+002
1.282710e+003	3.337076e+002
1.284638e+003	3.082300e+002
1.286567e+003	2.673223e+002
1.288495e+003	2.845770e+002
1.290424e+003	3.990547e+002
1.292352e+003	4.405397e+002
1.294281e+003	4.378387e+002
1.296209e+003	4.082055e+002
1.298137e+003	3.937231e+002
1.300066e+003	3.767441e+002
1.301994e+003	4.004314e+002
1.303923e+003	4.574326e+002
1.305851e+003	4.564963e+002
1.307780e+003	3.996712e+002
1.309708e+003	3.502407e+002
1.311637e+003	3.479845e+002
1.313565e+003	3.730643e+002
1.315494e+003	3.433751e+002
1.317422e+003	3.224808e+002
1.319351e+003	3.065856e+002
1.321279e+003	2.195734e+002
1.323208e+003	1.234377e+002
1.325136e+003	1.140996e+002
1.327064e+003	9.594639e+001
1.328993e+003	1.455354e+002
1.330921e+003	1.244556e+002
1.332850e+003	2.247593e+002
1.334778e+003	2.739716e+002
1.336707e+003	2.661417e+002
1.338635e+003	2.441653e+002
1.340564e+003	2.350210e+002
1.342492e+003	2.326475e+002
1.344421e+003	2.473520e+002
1.346349e+003	3.165635e+002
1.348278e+003	4.033466e+002
1.350206e+003	4.010389e+002
1.352135e+003	4.117363e+002
1.354063e+003	4.612403e+002
1.355991e+003	3.862110e+002
1.357920e+003	3.213107e+002
1.359848e+003	2.897785e+002
1.361777e+003	2.931331e+002
1.363705e+003	3.140374e+002
1.365634e+003	3.185759e+002
1.367562e+003	3.250447e+002
1.369491e+003	2.908431e+002
1.371419e+003	2.667901e+002
1.373348e+003	3.123929e+002
1.375276e+003	3.385011e+002
1.377205e+003	3.056437e+002
1.379133e+003	3.197392e+002
1.381062e+003	3.846463e+002
1.382990e+003	4.240644e+002
1.384918e+003	4.297414e+002
1.386847e+003	4.426237e+002
1.388775e+003	4.249012e+002
1.390704e+003	3.996799e+002
1.392632e+003	4.120118e+002
1.394561e+003	4.393554e+002
1.396489e+003	3.541712e+002
1.398418e+003	4.249931e+002
1.400346e+003	4.490457e+002
1.402275e+003	4.256627e+002
1.404203e+003	4.117775e+002
1.406132e+003	3.963197e+002
1.408060e+003	3.765717e+002
1.409989e+003	3.681765e+002
1.411917e+003	3.937997e+002
1.413845e+003	4.493638e+002
1.415774e+003	4.227309e+002
1.417702e+003	3.189616e+002
1.419631e+003	2.800146e+002
1.421559e+003	3.135379e+002
1.423488e+003	2.935840e+002
1.425416e+003	3.193980e+002
1.427345e+003	4.799746e+002
1.429273e+003	5.854961e+002
1.431202e+003	4.843057e+002
1.433130e+003	4.531673e+002
1.435059e+003	5.031113e+002
1.436987e+003	5.103013e+002
1.438916e+003	5.366389e+002
1.440844e+003	6.155928e+002
1.442772e+003	6.812363e+002
1.444701e+003	7.131207e+002
1.446629e+003	7.253393e+002
1.448558e+003	6.661705e+002
1.450486e+003	5.834071e+002
1.452415e+003	5.919642e+002
1.454343e+003	6.431180e+002
1.456272e+003	7.450459e+002
1.458200e+003	7.996617e+002
1.460129e+003	7.180239e+002
1.462057e+003	7.217078e+002
1.463986e+003	7.032772e+002
1.465914e+003	6.632792e+002
1.467843e+003	6.456976e+002
1.469771e+003	6.662748e+002
1.471699e+003	6.962708e+002
1.473628e+003	6.809437e+002
1.475556e+003	6.562375e+002
1.477485e+003	7.304484e+002
1.479413e+003	7.782115e+002
1.481342e+003	7.862288e+002
1.483270e+003	8.923495e+002
1.485199e+003	9.465955e+002
1.487127e+003	9.319121e+002
1.489056e+003	9.077531e+002
1.490984e+003	9.932664e+002
1.492913e+003	1.125023e+003
1.494841e+003	1.226168e+003
1.496770e+003	1.280102e+003
1.498698e+003	1.321705e+003
1.500626e+003	1.421014e+003
1.502555e+003	1.596090e+003
1.504483e+003	1.833053e+003
1.506412e+003	2.255390e+003
1.508340e+003	2.780143e+003
1.510269e+003	3.372110e+003
1.512197e+003	4.046954e+003
1.514126e+003	4.992612e+003
1.516054e+003	5.990095e+003
1.517983e+003	6.746075e+003
1.519911e+003	7.103834e+003
1.521840e+003	6.964070e+003
1.523768e+003	6.344754e+003
1.525697e+003	5.473946e+003
1.527625e+003	4.532697e+003
1.529553e+003	3.571300e+003
1.531482e+003	2.692834e+003
1.533410e+003	2.036815e+003
1.535339e+003	1.680455e+003
1.537267e+003	1.356325e+003
1.539196e+003	1.194360e+003
1.541124e+003	1.072950e+003
1.543053e+003	9.584768e+002
1.544981e+003	8.340060e+002
1.546910e+003	7.405430e+002
1.548838e+003	7.095258e+002
1.550767e+003	6.786067e+002
1.552695e+003	6.698058e+002
1.554624e+003	6.626105e+002
1.556552e+003	7.082480e+002
1.558480e+003	7.205109e+002
1.560409e+003	6.887065e+002
1.562337e+003	7.111765e+002
1.564266e+003	7.215519e+002
1.566194e+003	6.714437e+002
1.568123e+003	6.252953e+002
1.570051e+003	5.902532e+002
1.571980e+003	5.567206e+002
1.573908e+003	6.220415e+002
1.575837e+003	7.301028e+002
1.577765e+003	6.879488e+002
1.579694e+003	6.844165e+002
1.581622e+003	6.416248e+002
1.583551e+003	5.980260e+002
1.585479e+003	5.760579e+002
1.587407e+003	5.302313e+002
1.589336e+003	4.995339e+002
1.591264e+003	5.570209e+002
1.593193e+003	5.923928e+002
1.595121e+003	6.615312e+002
1.597050e+003	6.934532e+002
1.598978e+003	6.824672e+002
1.600907e+003	6.585760e+002
1.602835e+003	6.268210e+002
1.604764e+003	6.286816e+002
1.606692e+003	6.573480e+002
1.608621e+003	6.596968e+002
1.610549e+003	6.180740e+002
1.612478e+003	6.589103e+002
1.614406e+003	6.156038e+002
1.616334e+003	5.636467e+002
1.618263e+003	6.057195e+002
1.620191e+003	6.511254e+002
1.622120e+003	6.089969e+002
1.624048e+003	5.938353e+002
1.625977e+003	5.511119e+002
1.627905e+003	5.652483e+002
1.629834e+003	6.005922e+002
1.631762e+003	5.771885e+002
1.633691e+003	6.090161e+002
1.635619e+003	6.119754e+002
1.637548e+003	5.544872e+002
1.639476e+003	5.240308e+002
1.641405e+003	4.560484e+002
1.643333e+003	4.373135e+002
1.645261e+003	4.573223e+002
1.647190e+003	4.104824e+002
1.649118e+003	4.405264e+002
1.651047e+003	5.174632e+002
1.652975e+003	5.321172e+002
1.654904e+003	4.501084e+002
1.656832e+003	3.708105e+002
1.658761e+003	3.582341e+002
1.660689e+003	4.378956e+002
1.662618e+003	4.914578e+002
1.664546e+003	4.357610e+002
1.666475e+003	5.107748e+002
1.668403e+003	5.079063e+002
1.670332e+003	4.067440e+002
1.672260e+003	4.291691e+002
1.674188e+003	4.830135e+002
1.676117e+003	3.919475e+002
1.678045e+003	3.587684e+002
1.679974e+003	3.622792e+002
1.681902e+003	3.267998e+002
1.683831e+003	3.337285e+002
1.685759e+003	4.257637e+002
1.687688e+003	4.348157e+002
1.689616e+003	4.720259e+002
1.691545e+003	5.073364e+002
1.693473e+003	4.145754e+002
1.695402e+003	3.305961e+002
1.697330e+003	3.181507e+002
1.699259e+003	3.082975e+002
1.701187e+003	2.913357e+002
1.703115e+003	2.742742e+002
1.705044e+003	1.445746e+002
1.706972e+003	3.912526e+001
1.708901e+003	1.206464e+002
1.710829e+003	7.515685e+001
1.712758e+003	2.252421e+002
1.714686e+003	3.554818e+002
1.716615e+003	4.191785e+002
1.718543e+003	4.210137e+002
1.720472e+003	4.129669e+002
1.722400e+003	3.744842e+002
1.724329e+003	3.339180e+002
1.726257e+003	3.527104e+002
1.728186e+003	3.642520e+002
1.730114e+003	3.074707e+002
1.732042e+003	2.854558e+002
1.733971e+003	3.360649e+002
1.735899e+003	3.922792e+002
1.737828e+003	3.870763e+002
1.739756e+003	3.525816e+002
1.741685e+003	3.871267e+002
1.743613e+003	3.823254e+002
1.745542e+003	4.675230e+002
1.747470e+003	4.148042e+002
1.749399e+003	3.686642e+002
1.751327e+003	4.427061e+002
1.753256e+003	4.614812e+002
1.755184e+003	4.737351e+002
1.757113e+003	4.703313e+002
1.759041e+003	3.770851e+002
1.760969e+003	2.644141e+002
1.762898e+003	2.426098e+002
1.764826e+003	3.455074e+002
1.766755e+003	4.606013e+002
1.768683e+003	4.120027e+002
1.770612e+003	3.130865e+002
1.772540e+003	3.006247e+002
1.774469e+003	2.213863e+002
1.776397e+003	1.929234e+002
1.778326e+003	2.769991e+002
1.780254e+003	2.738249e+002
1.782183e+003	2.715038e+002
1.784111e+003	2.523637e+002
1.786040e+003	2.518502e+002
1.787968e+003	2.437798e+002
1.789896e+003	1.732979e+002
1.791825e+003	1.251939e+002
1.793753e+003	7.792157e+001
1.795682e+003	1.368819e+002
1.797610e+003	1.951558e+002
1.799539e+003	2.912033e+002
1.801467e+003	3.123958e+002
1.803396e+003	2.267872e+002
1.805324e+003	1.921393e+002
1.807253e+003	2.178288e+002
1.809181e+003	2.762448e+002
1.811110e+003	2.518599e+002
1.813038e+003	2.564007e+002
1.814967e+003	2.329354e+002
1.816895e+003	2.557250e+002
1.818823e+003	3.555636e+002
1.820752e+003	3.326424e+002
1.822680e+003	2.265786e+002
1.824609e+003	2.387884e+002
1.826537e+003	2.301121e+002
1.828466e+003	2.547049e+002
1.830394e+003	2.832299e+002
1.832323e+003	3.520040e+002
1.834251e+003	2.503944e+002
1.836180e+003	3.415883e+002
1.838108e+003	4.146411e+002
1.840037e+003	3.627672e+002
1.841965e+003	2.904649e+002
1.843894e+003	2.254126e+002
1.845822e+003	1.882565e+002
1.847750e+003	2.417236e+002
1.849679e+003	3.431616e+002
1.851607e+003	3.701366e+002
1.853536e+003	3.126156e+002
1.855464e+003	3.035564e+002
1.857393e+003	4.219887e+002
1.859321e+003	4.307055e+002
1.861250e+003	3.189131e+002
1.863178e+003	3.175882e+002
1.865107e+003	2.460400e+002
1.867035e+003	1.673447e+002
1.868964e+003	2.400757e+002
1.870892e+003	2.551986e+002
1.872821e+003	2.025468e+002
1.874749e+003	2.502809e+002
1.876677e+003	2.887126e+002
1.878606e+003	2.659249e+002
1.880534e+003	2.302622e+002
1.882463e+003	2.527969e+002
1.884391e+003	2.446195e+002
1.886320e+003	2.410662e+002
1.888248e+003	2.111559e+002
1.890177e+003	2.217797e+002
1.892105e+003	2.721266e+002
1.894034e+003	3.033575e+002
1.895962e+003	3.341608e+002
1.897891e+003	3.307773e+002
1.899819e+003	2.236773e+002
1.901748e+003	1.356566e+002
1.903676e+003	1.769724e+002
1.905604e+003	1.974859e+002
1.907533e+003	1.946948e+002
1.909461e+003	3.177674e+002
1.911390e+003	3.527494e+002
1.913318e+003	1.884213e+002
1.915247e+003	2.247292e+002
1.917175e+003	2.063063e+002
1.919104e+003	1.945093e+002
1.921032e+003	2.380331e+002
1.922961e+003	1.999986e+002
1.924889e+003	2.763500e+002
1.926818e+003	3.355945e+002
1.928746e+003	2.919102e+002
1.930675e+003	2.336545e+002
1.932603e+003	1.906743e+002
1.934531e+003	2.162959e+002
1.936460e+003	2.178815e+002
1.938388e+003	1.767051e+002
1.940317e+003	1.523333e+002
1.942245e+003	1.956618e+002
1.944174e+003	2.829784e+002
1.946102e+003	3.735717e+002
1.948031e+003	3.819204e+002
1.949959e+003	3.226707e+002
1.951888e+003	2.818690e+002
1.953816e+003	2.978227e+002
1.955745e+003	2.885103e+002
1.957673e+003	2.464727e+002
1.959602e+003	2.692726e+002
1.961530e+003	2.783455e+002
1.963458e+003	2.620142e+002
1.965387e+003	2.800179e+002
1.967315e+003	1.931894e+002
1.969244e+003	1.231557e+002
1.971172e+003	6.931778e+001
1.973101e+003	-1.526436e+001
1.975029e+003	2.163710e+001
1.976958e+003	1.033629e+002
1.978886e+003	2.022953e+002
1.980815e+003	2.652914e+002
1.982743e+003	2.742235e+002
1.984672e+003	2.212540e+002
1.986600e+003	1.516596e+002
1.988529e+003	1.057349e+002
1.990457e+003	1.538962e+002
1.992385e+003	7.875288e+001
1.994314e+003	1.436104e+002
1.996242e+003	2.833615e+002
1.998171e+003	3.619682e+002
2.000099e+003	3.317433e+002
2.002028e+003	3.728158e+002
2.003956e+003	3.790988e+002
2.005885e+003	3.398096e+002
2.007813e+003	2.840619e+002
2.009742e+003	2.756295e+002
2.011670e+003	2.775983e+002
2.013599e+003	2.566855e+002
2.015527e+003	2.526073e+002
2.017456e+003	2.596566e+002
2.019384e+003	2.681078e+002
2.021313e+003	1.997238e+002
2.023241e+003	2.234056e+002
2.025169e+003	2.422878e+002
2.027098e+003	1.952863e+002
2.029026e+003	2.288087e+002
2.030955e+003	1.927375e+002
2.032883e+003	1.604474e+002
2.034812e+003	2.541542e+002
2.036740e+003	3.300762e+002
2.038669e+003	3.492117e+002
2.040597e+003	2.902132e+002
2.042526e+003	1.977880e+002
2.044454e+003	1.902580e+002
2.046383e+003	2.220173e+002
2.048311e+003	2.690075e+002
2.050240e+003	3.149287e+002
2.052168e+003	3.009471e+002
2.054096e+003	2.659249e+002
2.056025e+003	2.360643e+002
2.057953e+003	1.836017e+002
2.059882e+003	1.945909e+002
2.061810e+003	2.296593e+002
2.063739e+003	2.460936e+002
2.065667e+003	2.482702e+002
2.067596e+003	2.361773e+002
2.069524e+003	1.915219e+002
2.071453e+003	1.770027e+002
2.073381e+003	2.137370e+002
2.075310e+003	1.860876e+002
2.077238e+003	2.889879e+002
2.079167e+003	2.922703e+002
2.081095e+003	2.047964e+002
2.083023e+003	2.737137e+002
2.084952e+003	2.402556e+002
2.086880e+003	1.599998e+002
2.088809e+003	1.946719e+002
2.090737e+003	2.507296e+002
2.092666e+003	2.176957e+002
2.094594e+003	2.307307e+002
2.096523e+003	1.595291e+002
2.098451e+003	1.513211e+002
2.100380e+003	2.687394e+002
2.102308e+003	2.156910e+002
2.104237e+003	2.097872e+002
2.106165e+003	2.513133e+002
2.108094e+003	1.931571e+002
2.110022e+003	2.247260e+002
2.111950e+003	2.992519e+002
2.113879e+003	3.253719e+002
2.115807e+003	3.528052e+002
2.117736e+003	3.936293e+002
2.119664e+003	2.854622e+002
2.121593e+003	1.667075e+002
2.123521e+003	1.403209e+002
2.125450e+003	2.041444e+002
2.127378e+003	2.446600e+002
2.129307e+003	2.782808e+002
2.131235e+003	2.975066e+002
2.133164e+003	2.272334e+002
2.135092e+003	3.030321e+002
2.137021e+003	3.815845e+002
2.138949e+003	3.234143e+002
2.140877e+003	3.550408e+002
2.142806e+003	4.283271e+002
2.144734e+003	4.239482e+002
2.146663e+003	3.777975e+002
2.148591e+003	3.616823e+002
2.150520e+003	4.864786e+002
2.152448e+003	5.340230e+002
2.154377e+003	4.770452e+002
2.156305e+003	5.357333e+002
2.158234e+003	4.710028e+002
2.160162e+003	4.802266e+002
2.162091e+003	4.971139e+002
2.164019e+003	4.766994e+002
2.165948e+003	4.654357e+002
2.167876e+003	4.401376e+002
2.169804e+003	3.958461e+002
2.171733e+003	3.847628e+002
2.173661e+003	4.590072e+002
2.175590e+003	3.768572e+002
2.177518e+003	4.264305e+002
2.179447e+003	3.836779e+002
2.181375e+003	4.290639e+002
2.183304e+003	3.985647e+002
2.185232e+003	3.044884e+002
2.187161e+003	3.792287e+002
2.189089e+003	4.099393e+002
2.191018e+003	3.888310e+002
2.192946e+003	4.283910e+002
2.194875e+003	4.255299e+002
2.196803e+003	3.477385e+002
2.198731e+003	3.214119e+002
2.200660e+003	2.680932e+002
2.202588e+003	2.845925e+002
2.204517e+003	3.349467e+002
2.206445e+003	3.607568e+002
2.208374e+003	3.262849e+002
2.210302e+003	2.776485e+002
2.212231e+003	2.806005e+002
2.214159e+003	3.082263e+002
2.216088e+003	2.926426e+002
2.218016e+003	3.109023e+002
2.219945e+003	3.285043e+002
2.221873e+003	3.399450e+002
2.223802e+003	3.635687e+002
2.225730e+003	3.833947e+002
2.227658e+003	3.837684e+002
2.229587e+003	4.138176e+002
2.231515e+003	3.359571e+002
2.233444e+003	2.717267e+002
2.235372e+003	2.813094e+002
2.237301e+003	2.908865e+002
2.239229e+003	3.082595e+002
2.241158e+003	3.678337e+002
2.243086e+003	4.022468e+002
2.245015e+003	3.890532e+002
2.246943e+003	4.460497e+002
2.248872e+003	4.734725e+002
2.250800e+003	4.383379e+002
2.252729e+003	5.119399e+002
2.254657e+003	5.255146e+002
2.256585e+003	3.920134e+002
2.258514e+003	3.492630e+002
2.260442e+003	4.333085e+002
2.262371e+003	4.131624e+002
2.264299e+003	3.968358e+002
2.266228e+003	4.253890e+002
2.268156e+003	4.143196e+002
2.270085e+003	3.920714e+002
2.272013e+003	4.487082e+002
2.273942e+003	4.971365e+002
2.275870e+003	4.868117e+002
2.277799e+003	5.418168e+002
2.279727e+003	4.737231e+002
2.281656e+003	4.379591e+002
2.283584e+003	4.401575e+002
2.285512e+003	4.507436e+002
2.287441e+003	3.871075e+002
2.289369e+003	4.288556e+002
2.291298e+003	5.401155e+002
2.293226e+003	6.234422e+002
2.295155e+003	6.481343e+002
2.297083e+003	6.043112e+002
2.299012e+003	5.959702e+002
2.300940e+003	6.182241e+002
2.302869e+003	5.886367e+002
2.304797e+003	6.643603e+002
2.306726e+003	6.510975e+002
2.308654e+003	7.266089e+002
2.310583e+003	8.238389e+002
2.312511e+003	7.813398e+002
2.314439e+003	7.339212e+002
2.316368e+003	7.633290e+002
2.318296e+003	7.111589e+002
2.320225e+003	5.883151e+002
2.322153e+003	6.280687e+002
2.324082e+003	6.100424e+002
2.326010e+003	4.553072e+002
2.327939e+003	3.655187e+002
2.329867e+003	3.242530e+002
2.331796e+003	3.628768e+002
2.333724e+003	4.269360e+002
2.335653e+003	5.160433e+002
2.337581e+003	5.666767e+002
2.339510e+003	5.761600e+002
2.341438e+003	5.568179e+002
2.343366e+003	5.007331e+002
2.345295e+003	5.287964e+002
2.347223e+003	5.013830e+002
2.349152e+003	4.760327e+002
2.351080e+003	5.351703e+002
2.353009e+003	5.739120e+002
2.354937e+003	5.118004e+002
2.356866e+003	5.540791e+002
2.358794e+003	5.179207e+002
2.360723e+003	4.552031e+002
2.362651e+003	5.525161e+002
2.364580e+003	5.715757e+002
2.366508e+003	5.181854e+002
2.368437e+003	5.314534e+002
2.370365e+003	6.283926e+002
2.372293e+003	6.639161e+002
2.374222e+003	6.003445e+002
2.376150e+003	5.767287e+002
2.378079e+003	5.595040e+002
2.380007e+003	5.288671e+002
2.381936e+003	5.292156e+002
2.383864e+003	5.888890e+002
2.385793e+003	5.737010e+002
2.387721e+003	5.082719e+002
2.389650e+003	5.097242e+002
2.391578e+003	3.956611e+002
2.393507e+003	4.087085e+002
2.395435e+003	3.713719e+002
2.397364e+003	3.878264e+002
2.399292e+003	4.622922e+002
2.401220e+003	5.174169e+002
2.403149e+003	5.973380e+002
2.405077e+003	5.645723e+002
2.407006e+003	4.968610e+002
2.408934e+003	5.220240e+002
2.410863e+003	5.740610e+002
2.412791e+003	4.550677e+002
2.414720e+003	5.283105e+002
2.416648e+003	5.893596e+002
2.418577e+003	6.048206e+002
2.420505e+003	5.556351e+002
2.422434e+003	4.800345e+002
2.424362e+003	4.559112e+002
2.426291e+003	4.824931e+002
2.428219e+003	4.727466e+002
2.430147e+003	4.609215e+002
2.432076e+003	5.142603e+002
2.434004e+003	5.625825e+002
2.435933e+003	5.266072e+002
2.437861e+003	4.890262e+002
2.439790e+003	4.703750e+002
2.441718e+003	4.347455e+002
2.443647e+003	4.487039e+002
2.445575e+003	4.800669e+002
2.447504e+003	5.391047e+002
2.449432e+003	5.533840e+002
2.451361e+003	5.628113e+002
2.453289e+003	5.877811e+002
2.455218e+003	5.211458e+002
2.457146e+003	5.990735e+002
2.459074e+003	5.518684e+002
2.461003e+003	5.447168e+002
2.462931e+003	4.599380e+002
2.464860e+003	5.239664e+002
2.466788e+003	6.070813e+002
2.468717e+003	5.731508e+002
2.470645e+003	5.386116e+002
2.472574e+003	5.334020e+002
2.474502e+003	5.191631e+002
2.476431e+003	5.051411e+002
2.478359e+003	5.229907e+002
2.480288e+003	5.065924e+002
2.482216e+003	4.603469e+002
2.484145e+003	4.761755e+002
2.486073e+003	4.821313e+002
2.488001e+003	5.109260e+002
2.489930e+003	5.583369e+002
2.491858e+003	4.811010e+002
2.493787e+003	4.885879e+002
2.495715e+003	5.584572e+002
2.497644e+003	5.670200e+002
2.499572e+003	4.820145e+002
2.501501e+003	4.895526e+002
2.503429e+003	5.869388e+002
2.505358e+003	5.375057e+002
2.507286e+003	5.819850e+002
2.509215e+003	5.262783e+002
2.511143e+003	4.413884e+002
2.513072e+003	4.854883e+002
2.515000e+003	5.061371e+002
2.516928e+003	4.887545e+002
2.518857e+003	5.196507e+002
2.520785e+003	5.415367e+002
2.522714e+003	5.796995e+002
2.524642e+003	6.099120e+002
2.526571e+003	6.342032e+002
2.528499e+003	6.742637e+002
2.530428e+003	6.346536e+002
2.532356e+003	5.740497e+002
2.534285e+003	5.761200e+002
2.536213e+003	5.457494e+002
2.538142e+003	5.318973e+002
2.540070e+003	5.151523e+002
2.541999e+003	5.126594e+002
2.543927e+003	4.613829e+002
2.545855e+003	4.463966e+002
2.547784e+003	4.644318e+002
2.549712e+003	4.260768e+002
2.551641e+003	4.010586e+002
2.553569e+003	3.688825e+002
2.555498e+003	4.657992e+002
2.557426e+003	4.450688e+002
2.559355e+003	5.006924e+002
2.561283e+003	4.465421e+002
2.563212e+003	3.744805e+002
2.565140e+003	3.770444e+002
2.567069e+003	3.614648e+002
2.568997e+003	3.560552e+002
2.570926e+003	3.437540e+002
2.572854e+003	4.018187e+002
2.574782e+003	4.403453e+002
2.576711e+003	4.264317e+002
2.578639e+003	4.473744e+002
2.580568e+003	4.092957e+002
2.582496e+003	3.860555e+002
2.584425e+003	3.692852e+002
2.586353e+003	3.608232e+002
2.588282e+003	4.561486e+002
2.590210e+003	5.443293e+002
2.592139e+003	5.011740e+002
2.594067e+003	5.229959e+002
2.595996e+003	5.317360e+002
2.597924e+003	4.088749e+002
2.599853e+003	3.854357e+002
2.601781e+003	4.560385e+002
2.603709e+003	3.933901e+002
2.605638e+003	3.931426e+002
2.607566e+003	4.815078e+002
2.609495e+003	4.487276e+002
2.611423e+003	4.131997e+002
2.613352e+003	4.173294e+002
2.615280e+003	4.389650e+002
2.617209e+003	4.603900e+002
2.619137e+003	4.586570e+002
2.621066e+003	3.949921e+002
2.622994e+003	3.342232e+002
2.624923e+003	3.848358e+002
2.626851e+003	4.506185e+002
2.628780e+003	4.389056e+002
2.630708e+003	5.289042e+002
2.632636e+003	5.961705e+002
2.634565e+003	5.981540e+002
2.636493e+003	5.123367e+002
2.638422e+003	4.868063e+002
2.640350e+003	5.612219e+002
2.642279e+003	4.685586e+002
2.644207e+003	5.627070e+002
2.646136e+003	6.397114e+002
2.648064e+003	5.701116e+002
2.649993e+003	5.731052e+002
2.651921e+003	6.610083e+002
2.653850e+003	6.112860e+002
2.655778e+003	6.171957e+002
2.657707e+003	6.590637e+002
2.659635e+003	6.764205e+002
2.661563e+003	7.751053e+002
2.663492e+003	7.798112e+002
2.665420e+003	8.855781e+002
2.667349e+003	9.833823e+002
2.669277e+003	9.403091e+002
2.671206e+003	9.533778e+002
2.673134e+003	9.840328e+002
2.675063e+003	9.607414e+002
2.676991e+003	8.618827e+002
2.678920e+003	9.388268e+002
2.680848e+003	9.306577e+002
2.682777e+003	7.877100e+002
2.684705e+003	6.616119e+002
2.686634e+003	5.859407e+002
2.688562e+003	5.571015e+002
2.690490e+003	5.275793e+002
2.692419e+003	5.136086e+002
2.694347e+003	5.350426e+002
2.696276e+003	5.269904e+002
2.698204e+003	4.772696e+002
2.700133e+003	4.481520e+002
2.702061e+003	4.285186e+002
2.703990e+003	4.656292e+002
2.705918e+003	4.862263e+002
2.707847e+003	4.124748e+002
2.709775e+003	4.221951e+002
2.711704e+003	3.956066e+002
2.713632e+003	3.887102e+002
2.715561e+003	3.818473e+002
2.717489e+003	4.236962e+002
2.719417e+003	4.878299e+002
2.721346e+003	4.745327e+002
2.723274e+003	4.356352e+002
2.725203e+003	4.601912e+002
2.727131e+003	4.996327e+002
2.729060e+003	5.196641e+002
2.730988e+003	3.793232e+002
2.732917e+003	3.931194e+002
2.734845e+003	3.551230e+002
2.736774e+003	4.528416e+002
2.738702e+003	5.145369e+002
2.740631e+003	4.431471e+002
2.742559e+003	3.546414e+002
2.744488e+003	2.856781e+002
2.746416e+003	2.601067e+002
2.748344e+003	3.212136e+002
2.750273e+003	3.566755e+002
2.752201e+003	3.080360e+002
2.754130e+003	2.523395e+002
2.756058e+003	3.088857e+002
2.757987e+003	2.600870e+002
2.759915e+003	2.785085e+002
2.761844e+003	3.174639e+002
2.763772e+003	3.245786e+002
2.765701e+003	3.162473e+002
2.767629e+003	3.183797e+002
2.769558e+003	3.577722e+002
2.771486e+003	3.216710e+002
2.773415e+003	3.148764e+002
2.775343e+003	3.126125e+002
2.777271e+003	3.241818e+002
2.779200e+003	3.157354e+002
2.781128e+003	3.274832e+002
2.783057e+003	3.221453e+002
2.784985e+003	3.345641e+002
2.786914e+003	3.431093e+002
2.788842e+003	3.738578e+002
2.790771e+003	3.274557e+002
2.792699e+003	3.186883e+002
2.794628e+003	3.191842e+002
2.796556e+003	2.464106e+002
2.798485e+003	3.184601e+002
2.800413e+003	3.479827e+002
2.802342e+003	3.722962e+002
2.804270e+003	3.449871e+002
2.806198e+003	3.101159e+002
2.808127e+003	3.189177e+002
2.810055e+003	3.241080e+002
2.811984e+003	3.258844e+002
2.813912e+003	3.553645e+002
2.815841e+003	3.368257e+002
2.817769e+003	2.823434e+002
2.819698e+003	2.371459e+002
2.821626e+003	2.142615e+002
2.823555e+003	2.013059e+002
2.825483e+003	2.478265e+002
2.827412e+003	2.966950e+002
2.829340e+003	3.470261e+002
2.831269e+003	3.450273e+002
2.833197e+003	2.983083e+002
2.835125e+003	2.006532e+002
2.837054e+003	1.493479e+002
2.838982e+003	1.844283e+002
2.840911e+003	2.963031e+002
2.842839e+003	2.884308e+002
2.844768e+003	3.200652e+002
2.846696e+003	3.752368e+002
2.848625e+003	4.228415e+002
2.850553e+003	3.052222e+002
2.852482e+003	3.083922e+002
2.854410e+003	3.008972e+002
2.856339e+003	2.738964e+002
2.858267e+003	3.146918e+002
2.860196e+003	3.068985e+002
2.862124e+003	3.592164e+002
2.864052e+003	3.327317e+002
2.865981e+003	3.173985e+002
2.867909e+003	3.804547e+002
2.869838e+003	3.575203e+002
2.871766e+003	2.608116e+002
2.873695e+003	2.417406e+002
2.875623e+003	2.601485e+002
2.877552e+003	3.806783e+002
2.879480e+003	4.494047e+002
2.881409e+003	4.006235e+002
2.883337e+003	4.090754e+002
2.885266e+003	4.035053e+002
2.887194e+003	3.823013e+002
2.889123e+003	3.390777e+002
2.891051e+003	2.894426e+002
2.892979e+003	2.429142e+002
2.894908e+003	2.331213e+002
2.896836e+003	2.977998e+002
2.898765e+003	3.066911e+002
2.900693e+003	2.907836e+002
2.902622e+003	3.065009e+002
2.904550e+003	3.875410e+002
2.906479e+003	4.697582e+002
2.908407e+003	3.712455e+002
2.910336e+003	2.604407e+002
2.912264e+003	3.343514e+002
2.914193e+003	2.825592e+002
2.916121e+003	3.108904e+002
2.918050e+003	3.285194e+002
2.919978e+003	2.466946e+002
2.921906e+003	2.018286e+002
2.923835e+003	2.378509e+002
2.925763e+003	1.935628e+002
2.927692e+003	1.490573e+002
2.929620e+003	1.410095e+002
2.931549e+003	8.423423e+001
2.933477e+003	1.713842e+002
2.935406e+003	1.985628e+002
2.937334e+003	1.675219e+002
2.939263e+003	1.369320e+002
2.941191e+003	1.761193e+002
2.943120e+003	2.743152e+002
2.945048e+003	2.306618e+002
2.946977e+003	1.621310e+002
2.948905e+003	6.922933e+001
2.950833e+003	9.176431e+001
2.952762e+003	1.238280e+002
2.954690e+003	7.321994e+001
2.956619e+003	7.500684e+001
2.958547e+003	4.410133e+001
2.960476e+003	-3.475977e+001
2.962404e+003	1.011144e+002
2.964333e+003	5.576278e+001
2.966261e+003	5.323444e+001
2.968190e+003	2.960649e+001
2.970118e+003	-5.012491e+001
2.972047e+003	3.828557e+001
2.973975e+003	8.967343e+001
2.975904e+003	2.063734e+001
2.977832e+003	6.990664e+001
2.979760e+003	6.326786e+001
2.981689e+003	6.795373e+001
2.983617e+003	1.123319e+001
2.985546e+003	-3.895919e+001
2.987474e+003	-4.432970e+001
2.989403e+003	-7.649061e+001
2.991331e+003	-8.103387e+000
2.993260e+003	1.001207e+002
2.995188e+003	1.802439e+002
2.997117e+003	1.713235e+002
2.999045e+003	7.215235e+001
3.000974e+003	1.018977e+001
3.002902e+003	5.469297e+000
3.004831e+003	9.737723e+001
3.006759e+003	-5.512351e+001
3.008688e+003	-4.433318e+001
3.010616e+003	1.753261e+001
3.012544e+003	6.987996e+001
3.014473e+003	7.085419e+001
3.016401e+003	5.210893e+001
3.018330e+003	1.368026e+001
3.020258e+003	-3.777855e+001
3.022187e+003	5.218829e+000
3.024115e+003	2.102718e+001
3.026044e+003	1.889508e+001
3.027972e+003	4.952062e+001
3.029901e+003	1.523699e+002
3.031829e+003	1.567016e+002
3.033758e+003	1.472280e+002
3.035686e+003	1.178989e+002
3.037615e+003	1.412779e+002
3.039543e+003	1.642211e+002
3.041471e+003	1.098190e+002
3.043400e+003	1.360889e+002
3.045328e+003	1.397876e+002
3.047257e+003	6.166602e+001
3.049185e+003	2.822949e+000
3.051114e+003	8.307752e+001
3.053042e+003	6.657566e+001
3.054971e+003	4.221787e+001
3.056899e+003	5.517573e+001
3.058828e+003	-5.930991e+000
3.060756e+003	-5.251821e+001
3.062685e+003	-2.533307e+001
3.064613e+003	6.466534e+001
3.066542e+003	7.397428e+000
3.068470e+003	-9.206923e+001
3.070398e+003	-7.625468e+001
3.072327e+003	-9.002843e+001
3.074255e+003	-2.137923e+002
3.076184e+003	-1.982777e+002
3.078112e+003	-1.135924e+002
3.080041e+003	-2.725487e+001
3.081969e+003	-6.933086e+001
3.083898e+003	-4.494559e+001
3.085826e+003	3.780714e+001
3.087755e+003	-2.854372e+001
3.089683e+003	-8.707462e+001
3.091612e+003	-1.069413e+002
3.093540e+003	-7.335260e+001
3.095469e+003	-1.265333e+002
3.097397e+003	-6.381256e+001
3.099325e+003	-5.763657e+001
3.101254e+003	-3.219633e+001
3.103182e+003	-2.071415e+001
3.105111e+003	-2.698176e+000
3.107039e+003	-1.541606e+001
3.108968e+003	3.259039e+001
3.110896e+003	7.306662e+001
3.112825e+003	4.916690e+000
3.114753e+003	6.373878e+000
3.116682e+003	1.450340e+002
3.118610e+003	1.272395e+002
3.120539e+003	-3.443169e+001
3.122467e+003	-2.719239e+000
3.124396e+003	6.592741e+001
3.126324e+003	2.451906e+001
3.128252e+003	6.197636e+001
3.130181e+003	1.409293e+002
3.132109e+003	1.198546e+002
3.134038e+003	1.209281e+002
3.135966e+003	1.322126e+002
3.137895e+003	7.630883e+001
3.139823e+003	1.176314e+002
3.141752e+003	1.170803e+002
3.143680e+003	1.705611e+002
3.145609e+003	2.029823e+002
3.147537e+003	2.348912e+002
3.149466e+003	1.915128e+002
3.151394e+003	2.643632e+002
3.153323e+003	2.601536e+002
3.155251e+003	2.429586e+002
3.157179e+003	2.105988e+002
3.159108e+003	2.317466e+002
3.161036e+003	3.122116e+002
3.162965e+003	2.618105e+002
3.164893e+003	2.522773e+002
3.166822e+003	2.422397e+002
3.168750e+003	2.872928e+002
3.170679e+003	2.456298e+002
3.172607e+003	2.273361e+002
3.174536e+003	2.728459e+002
3.176464e+003	3.400377e+002
3.178393e+003	3.742638e+002
3.180321e+003	4.565765e+002
3.182250e+003	4.842691e+002
3.184178e+003	4.075644e+002
3.186106e+003	5.194383e+002
3.188035e+003	5.026982e+002
3.189963e+003	5.159045e+002
3.191892e+003	5.440100e+002
3.193820e+003	5.935623e+002
3.195749e+003	5.216309e+002
3.197677e+003	5.682590e+002
3.199606e+003	6.028370e+002
3.201534e+003	6.109431e+002
3.203463e+003	7.486778e+002
3.205391e+003	7.386921e+002
3.207320e+003	6.998466e+002
3.209248e+003	7.359058e+002
3.211177e+003	8.497327e+002
3.213105e+003	8.638569e+002
3.215033e+003	8.095640e+002
3.216962e+003	8.784945e+002
3.218890e+003	9.855871e+002
3.220819e+003	1.062421e+003
3.222747e+003	1.078068e+003
3.224676e+003	1.053830e+003
3.226604e+003	1.012257e+003
3.228533e+003	1.066375e+003
3.230461e+003	1.163104e+003
3.232390e+003	1.231413e+003
3.234318e+003	1.267364e+003
3.236247e+003	1.292349e+003
3.238175e+003	1.350403e+003
3.240104e+003	1.359969e+003
3.242032e+003	1.443648e+003
3.243960e+003	1.510202e+003
3.245889e+003	1.440330e+003
3.247817e+003	1.447069e+003
3.249746e+003	1.496976e+003
3.251674e+003	1.478380e+003
3.253603e+003	1.508252e+003
3.255531e+003	1.600917e+003
3.257460e+003	1.676189e+003
3.259388e+003	1.732904e+003
3.261317e+003	1.821292e+003
3.263245e+003	1.844917e+003
3.265174e+003	1.876006e+003
3.267102e+003	1.954501e+003
3.269031e+003	2.056880e+003
3.270959e+003	2.037357e+003
3.272887e+003	2.004873e+003
3.274816e+003	2.102147e+003
3.276744e+003	2.152667e+003
3.278673e+003	2.215502e+003
3.280601e+003	2.249392e+003
3.282530e+003	2.328148e+003
3.284458e+003	2.369132e+003
3.286387e+003	2.485848e+003
3.288315e+003	2.586300e+003
3.290244e+003	2.629685e+003
3.292172e+003	2.655266e+003
3.294101e+003	2.761215e+003
3.296029e+003	2.800520e+003
3.297958e+003	2.853440e+003
3.299886e+003	2.933700e+003
3.301814e+003	3.037613e+003
3.303743e+003	3.094636e+003
3.305671e+003	3.082337e+003
3.307600e+003	3.160479e+003
3.309528e+003	3.216016e+003
3.311457e+003	3.312560e+003
3.313385e+003	3.417966e+003
3.315314e+003	3.466967e+003
3.317242e+003	3.516325e+003
3.319171e+003	3.591496e+003
3.321099e+003	3.713523e+003
3.323028e+003	3.797391e+003
3.324956e+003	3.863281e+003
3.326885e+003	3.958772e+003
3.328813e+003	4.013140e+003
3.330741e+003	4.091198e+003
3.332670e+003	4.197064e+003
3.334598e+003	4.266280e+003
3.336527e+003	4.338136e+003
3.338455e+003	4.360401e+003
3.340384e+003	4.459135e+003
3.342312e+003	4.541873e+003
3.344241e+003	4.742594e+003
3.346169e+003	4.855332e+003
3.348098e+003	4.811011e+003
3.350026e+003	4.902056e+003
3.351955e+003	5.030854e+003
3.353883e+003	5.123491e+003
3.355812e+003	5.243049e+003
3.357740e+003	5.275526e+003
3.359668e+003	5.367220e+003
3.361597e+003	5.496819e+003
3.363525e+003	5.610880e+003
3.365454e+003	5.704561e+003
3.367382e+003	5.839761e+003
3.369311e+003	5.845811e+003
3.371239e+003	5.850273e+003
3.373168e+003	6.008031e+003
3.375096e+003	6.186450e+003
3.377025e+003	6.285122e+003
3.378953e+003	6.350610e+003
3.380882e+003	6.449997e+003
3.382810e+003	6.527937e+003
3.384739e+003	6.667197e+003
3.386667e+003	6.764869e+003
3.388595e+003	6.876290e+003
3.390524e+003	6.921934e+003
3.392452e+003	7.087441e+003
3.394381e+003	7.334950e+003
3.396309e+003	7.429094e+003
3.398238e+003	7.579015e+003
3.400166e+003	7.668282e+003
