# Supplementary material for: Machine learning classification of mango maturity based on carotene content from Raman spectra
Source: PeerJ. 2025 Nov 18;13:e20288. doi: 10.7717/peerj.20288 (PMC12637035; doi:10.7717/peerj.20288)
Supplement: Supplemental Information 1 — Raman spectra from 29 mango samples, with measurements taken from the top, middle, and bottom parts of each mango. These data were used for Raman spectral processing, statistical analysis, and classification analysis. [file peerj-13-20288-s001.zip › Raw Data_Mango/M15/M15-B.CSV]

5.041945e+001	1.003178e+003
5.234792e+001	8.361012e+002
5.427638e+001	6.946270e+002
5.620485e+001	6.405525e+002
5.813332e+001	6.532225e+002
6.006178e+001	6.679173e+002
6.199025e+001	6.486121e+002
6.391872e+001	6.149496e+002
6.584718e+001	5.904254e+002
6.777565e+001	5.827465e+002
6.970412e+001	5.801368e+002
7.163258e+001	5.872527e+002
7.356105e+001	5.899224e+002
7.548952e+001	5.731757e+002
7.741798e+001	5.360841e+002
7.934645e+001	5.123068e+002
8.127492e+001	4.688182e+002
8.320338e+001	4.604962e+002
8.513185e+001	4.643143e+002
8.706032e+001	4.313224e+002
8.898878e+001	4.209407e+002
9.091725e+001	4.222307e+002
9.284572e+001	4.107086e+002
9.477419e+001	3.869068e+002
9.670265e+001	3.773836e+002
9.863112e+001	3.689444e+002
1.005596e+002	3.488296e+002
1.024881e+002	3.347964e+002
1.044165e+002	3.361664e+002
1.063450e+002	3.328069e+002
1.082735e+002	3.073575e+002
1.102019e+002	3.089488e+002
1.121304e+002	3.167576e+002
1.140589e+002	3.011245e+002
1.159873e+002	3.085591e+002
1.179158e+002	2.855786e+002
1.198443e+002	2.688632e+002
1.217727e+002	2.677449e+002
1.237012e+002	2.671328e+002
1.256297e+002	2.382880e+002
1.275581e+002	2.298736e+002
1.294866e+002	2.240019e+002
1.314151e+002	2.090205e+002
1.333435e+002	1.914367e+002
1.352720e+002	2.136936e+002
1.372005e+002	2.313516e+002
1.391289e+002	2.210640e+002
1.410574e+002	1.962746e+002
1.429859e+002	2.220479e+002
1.449143e+002	2.206878e+002
1.468428e+002	2.299085e+002
1.487713e+002	2.216590e+002
1.506997e+002	1.823194e+002
1.526282e+002	1.904330e+002
1.545567e+002	2.015385e+002
1.564851e+002	1.829044e+002
1.584136e+002	1.653844e+002
1.603421e+002	1.903451e+002
1.622705e+002	2.184146e+002
1.641990e+002	2.240232e+002
1.661275e+002	2.308402e+002
1.680559e+002	2.363861e+002
1.699844e+002	2.243882e+002
1.719129e+002	2.105683e+002
1.738413e+002	2.149809e+002
1.757698e+002	2.289561e+002
1.776983e+002	2.419326e+002
1.796267e+002	2.480160e+002
1.815552e+002	2.755466e+002
1.834837e+002	2.415370e+002
1.854121e+002	2.220919e+002
1.873406e+002	2.325017e+002
1.892691e+002	2.059591e+002
1.911975e+002	2.047134e+002
1.931260e+002	1.896981e+002
1.950545e+002	1.797142e+002
1.969829e+002	1.887198e+002
1.989114e+002	2.102203e+002
2.008399e+002	2.411915e+002
2.027683e+002	2.416689e+002
2.046968e+002	2.244111e+002
2.066253e+002	2.129055e+002
2.085537e+002	2.255192e+002
2.104822e+002	2.513382e+002
2.124107e+002	2.534155e+002
2.143391e+002	2.312510e+002
2.162676e+002	2.066226e+002
2.181961e+002	2.183600e+002
2.201245e+002	2.187960e+002
2.220530e+002	2.088127e+002
2.239815e+002	2.205432e+002
2.259099e+002	2.543207e+002
2.278384e+002	2.375316e+002
2.297669e+002	2.358281e+002
2.316953e+002	2.379360e+002
2.336238e+002	2.366791e+002
2.355523e+002	2.247510e+002
2.374807e+002	1.944200e+002
2.394092e+002	1.788210e+002
2.413377e+002	1.934079e+002
2.432661e+002	2.255399e+002
2.451946e+002	2.550770e+002
2.471231e+002	2.670628e+002
2.490515e+002	2.422010e+002
2.509800e+002	2.320601e+002
2.529085e+002	2.486995e+002
2.548369e+002	2.675589e+002
2.567654e+002	2.272186e+002
2.586938e+002	2.773182e+002
2.606223e+002	3.172439e+002
2.625508e+002	3.061191e+002
2.644792e+002	2.639971e+002
2.664077e+002	2.779128e+002
2.683362e+002	2.841815e+002
2.702646e+002	2.627751e+002
2.721931e+002	2.326835e+002
2.741216e+002	2.116858e+002
2.760500e+002	1.990358e+002
2.779785e+002	2.037934e+002
2.799070e+002	2.052658e+002
2.818354e+002	2.104675e+002
2.837639e+002	2.291765e+002
2.856924e+002	2.640096e+002
2.876208e+002	2.861455e+002
2.895493e+002	3.040830e+002
2.914778e+002	3.208885e+002
2.934063e+002	3.301265e+002
2.953347e+002	3.218100e+002
2.972632e+002	3.355574e+002
2.991917e+002	3.371700e+002
3.011201e+002	3.494532e+002
3.030486e+002	3.704968e+002
3.049771e+002	3.768032e+002
3.069055e+002	3.793149e+002
3.088340e+002	3.705132e+002
3.107625e+002	3.706929e+002
3.126909e+002	3.758863e+002
3.146194e+002	3.691805e+002
3.165479e+002	3.541700e+002
3.184763e+002	3.475262e+002
3.204048e+002	3.387755e+002
3.223333e+002	3.344185e+002
3.242617e+002	3.437016e+002
3.261902e+002	3.585098e+002
3.281187e+002	3.619644e+002
3.300471e+002	3.465239e+002
3.319756e+002	3.310514e+002
3.339041e+002	3.307477e+002
3.358325e+002	3.358465e+002
3.377610e+002	3.656909e+002
3.396895e+002	3.764380e+002
3.416179e+002	3.829250e+002
3.435464e+002	3.952505e+002
3.454749e+002	4.010874e+002
3.474033e+002	4.178224e+002
3.493318e+002	4.276674e+002
3.512603e+002	4.384514e+002
3.531887e+002	4.447953e+002
3.551172e+002	4.315168e+002
3.570457e+002	4.036384e+002
3.589741e+002	4.295826e+002
3.609026e+002	4.538350e+002
3.628311e+002	4.559381e+002
3.647595e+002	4.459833e+002
3.666880e+002	4.457961e+002
3.686165e+002	4.353406e+002
3.705449e+002	4.042544e+002
3.724734e+002	3.952211e+002
3.744019e+002	4.168878e+002
3.763303e+002	3.958364e+002
3.782588e+002	3.979810e+002
3.801873e+002	4.182478e+002
3.821157e+002	4.365331e+002
3.840442e+002	4.305450e+002
3.859727e+002	3.915863e+002
3.879011e+002	3.751694e+002
3.898296e+002	3.923864e+002
3.917581e+002	4.147757e+002
3.936865e+002	4.342434e+002
3.956150e+002	4.540944e+002
3.975435e+002	4.655852e+002
3.994719e+002	4.710831e+002
4.014004e+002	4.723619e+002
4.033289e+002	4.732450e+002
4.052573e+002	4.843205e+002
4.071858e+002	5.176210e+002
4.091143e+002	4.752042e+002
4.110427e+002	5.156484e+002
4.129712e+002	5.273041e+002
4.148997e+002	4.884237e+002
4.168281e+002	4.732187e+002
4.187566e+002	4.632824e+002
4.206851e+002	4.518158e+002
4.226135e+002	4.409863e+002
4.245420e+002	4.285665e+002
4.264705e+002	4.153037e+002
4.283989e+002	4.119068e+002
4.303274e+002	4.316999e+002
4.322559e+002	4.394892e+002
4.341843e+002	4.454043e+002
4.361128e+002	4.379088e+002
4.380413e+002	3.994731e+002
4.399697e+002	4.549530e+002
4.418982e+002	4.774217e+002
4.438267e+002	4.526265e+002
4.457551e+002	4.372982e+002
4.476836e+002	4.644838e+002
4.496121e+002	4.492169e+002
4.515405e+002	4.614317e+002
4.534690e+002	4.807601e+002
4.553975e+002	4.868806e+002
4.573259e+002	4.829179e+002
4.592544e+002	4.908594e+002
4.611829e+002	5.027858e+002
4.631113e+002	5.142794e+002
4.650398e+002	5.091004e+002
4.669683e+002	4.962510e+002
4.688967e+002	4.932270e+002
4.708252e+002	5.057674e+002
4.727537e+002	4.849276e+002
4.746821e+002	4.738895e+002
4.766106e+002	4.677028e+002
4.785391e+002	4.663031e+002
4.804675e+002	4.793005e+002
4.823960e+002	5.103168e+002
4.843245e+002	4.756843e+002
4.862529e+002	4.504574e+002
4.881814e+002	4.532506e+002
4.901099e+002	4.671165e+002
4.920383e+002	4.632308e+002
4.939668e+002	4.544830e+002
4.958953e+002	4.700285e+002
4.978237e+002	4.760340e+002
4.997522e+002	4.511342e+002
5.016807e+002	4.062686e+002
5.036091e+002	3.954855e+002
5.055376e+002	3.803826e+002
5.074661e+002	4.324113e+002
5.093945e+002	5.003283e+002
5.113230e+002	5.295375e+002
5.132515e+002	5.105626e+002
5.151799e+002	5.025311e+002
5.171084e+002	5.093257e+002
5.190369e+002	5.318841e+002
5.209653e+002	5.627192e+002
5.228938e+002	5.751113e+002
5.248223e+002	5.315167e+002
5.267507e+002	4.929782e+002
5.286792e+002	4.474839e+002
5.306077e+002	4.293197e+002
5.325361e+002	4.619315e+002
5.344646e+002	5.251338e+002
5.363931e+002	5.331274e+002
5.383215e+002	4.791689e+002
5.402500e+002	4.728763e+002
5.421785e+002	4.681919e+002
5.441069e+002	4.382062e+002
5.460354e+002	4.075718e+002
5.479639e+002	4.346345e+002
5.498923e+002	4.216205e+002
5.518208e+002	4.100327e+002
5.537493e+002	4.114583e+002
5.556777e+002	4.093890e+002
5.576062e+002	3.859382e+002
5.595347e+002	4.054766e+002
5.614631e+002	4.176269e+002
5.633916e+002	4.138261e+002
5.653201e+002	4.053502e+002
5.672485e+002	4.021527e+002
5.691770e+002	4.036162e+002
5.711055e+002	4.136703e+002
5.730339e+002	4.219063e+002
5.749624e+002	4.250765e+002
5.768909e+002	4.040408e+002
5.788193e+002	3.637647e+002
5.807478e+002	3.523739e+002
5.826763e+002	4.051910e+002
5.846047e+002	3.940075e+002
5.865332e+002	3.976290e+002
5.884617e+002	4.280073e+002
5.903901e+002	4.541794e+002
5.923186e+002	4.523921e+002
5.942471e+002	4.474497e+002
5.961755e+002	4.531610e+002
5.981040e+002	4.558224e+002
6.000325e+002	4.540078e+002
6.019609e+002	4.527605e+002
6.038894e+002	4.527427e+002
6.058179e+002	4.533669e+002
6.077463e+002	4.435395e+002
6.096748e+002	4.001487e+002
6.116033e+002	3.727655e+002
6.135317e+002	3.938012e+002
6.154602e+002	3.900344e+002
6.173887e+002	3.455380e+002
6.193171e+002	3.623315e+002
6.212456e+002	3.584013e+002
6.231741e+002	3.517192e+002
6.251025e+002	3.777221e+002
6.270310e+002	3.819670e+002
6.289595e+002	3.785710e+002
6.308879e+002	3.805662e+002
6.328164e+002	3.849478e+002
6.347449e+002	3.856827e+002
6.366733e+002	3.848414e+002
6.386018e+002	3.966239e+002
6.405303e+002	4.149997e+002
6.424587e+002	4.230384e+002
6.443872e+002	3.906530e+002
6.463157e+002	3.637466e+002
6.482441e+002	3.632733e+002
6.501726e+002	3.334566e+002
6.521011e+002	3.537625e+002
6.540295e+002	3.857744e+002
6.559580e+002	4.051595e+002
6.578865e+002	4.155847e+002
6.598149e+002	4.221025e+002
6.617434e+002	4.200794e+002
6.636719e+002	4.298175e+002
6.656003e+002	3.839698e+002
6.675288e+002	3.599336e+002
6.694573e+002	3.701744e+002
6.713857e+002	3.853781e+002
6.733142e+002	3.696961e+002
6.752427e+002	3.296586e+002
6.771711e+002	3.479301e+002
6.790996e+002	3.370281e+002
6.810281e+002	3.166237e+002
6.829565e+002	3.114540e+002
6.848850e+002	3.225546e+002
6.868135e+002	3.407246e+002
6.887419e+002	3.057814e+002
6.906704e+002	3.565080e+002
6.925989e+002	3.764957e+002
6.945273e+002	3.465917e+002
6.964558e+002	3.223705e+002
6.983843e+002	3.194755e+002
7.003127e+002	3.418724e+002
7.022412e+002	3.518715e+002
7.041697e+002	3.401222e+002
7.060981e+002	3.174768e+002
7.080266e+002	2.940407e+002
7.099551e+002	2.714753e+002
7.118835e+002	2.747093e+002
7.138120e+002	2.934371e+002
7.157405e+002	2.516178e+002
7.176689e+002	2.469791e+002
7.195974e+002	2.746826e+002
7.215259e+002	2.438341e+002
7.234543e+002	2.472122e+002
7.253828e+002	2.915440e+002
7.273113e+002	3.438712e+002
7.292397e+002	3.584069e+002
7.311682e+002	3.338721e+002
7.330967e+002	3.058702e+002
7.350251e+002	3.079470e+002
7.369536e+002	2.795146e+002
7.388821e+002	2.422947e+002
7.408105e+002	2.396113e+002
7.427390e+002	2.452441e+002
7.446675e+002	2.494958e+002
7.465959e+002	2.785574e+002
7.485244e+002	3.066959e+002
7.504529e+002	2.997091e+002
7.523813e+002	2.426257e+002
7.543098e+002	1.923401e+002
7.562383e+002	1.989855e+002
7.581667e+002	2.471955e+002
7.600952e+002	2.434958e+002
7.620237e+002	1.944930e+002
7.639521e+002	2.047250e+002
7.658806e+002	2.093018e+002
7.678091e+002	2.082758e+002
7.697375e+002	2.092207e+002
7.716660e+002	1.997630e+002
7.735945e+002	1.826438e+002
7.755229e+002	1.748613e+002
7.774514e+002	1.671315e+002
7.793799e+002	1.741729e+002
7.813083e+002	1.804108e+002
7.832368e+002	1.721230e+002
7.851653e+002	1.695025e+002
7.870938e+002	1.727733e+002
7.890222e+002	1.957026e+002
7.909507e+002	2.026937e+002
7.928792e+002	1.931112e+002
7.948076e+002	1.761103e+002
7.967361e+002	1.564774e+002
7.986646e+002	1.356027e+002
8.005930e+002	1.667822e+002
8.025215e+002	1.598274e+002
8.044500e+002	1.256226e+002
8.063784e+002	1.085882e+002
8.083069e+002	1.242411e+002
8.102354e+002	1.506571e+002
8.121638e+002	1.929743e+002
8.140923e+002	1.943501e+002
8.160208e+002	2.079800e+002
8.179492e+002	1.734626e+002
8.198777e+002	1.457722e+002
8.218062e+002	1.600434e+002
8.237346e+002	1.438192e+002
8.256631e+002	1.668360e+002
8.275916e+002	1.661606e+002
8.295200e+002	1.806343e+002
8.314485e+002	1.854283e+002
8.333770e+002	1.843551e+002
8.353054e+002	1.954136e+002
8.372339e+002	2.054976e+002
8.391624e+002	1.759807e+002
8.410908e+002	1.657397e+002
8.430193e+002	1.947029e+002
8.449478e+002	1.986192e+002
8.468762e+002	1.802934e+002
8.488047e+002	1.762745e+002
8.507332e+002	1.556845e+002
8.526616e+002	1.153352e+002
8.545901e+002	1.640712e+002
8.565186e+002	1.643163e+002
8.584470e+002	1.774123e+002
8.603755e+002	1.905595e+002
8.623040e+002	1.670806e+002
8.642324e+002	2.270266e+002
8.661609e+002	2.477224e+002
8.680894e+002	2.453107e+002
8.700178e+002	2.480077e+002
8.719463e+002	2.314038e+002
8.738748e+002	1.973633e+002
8.758032e+002	1.754454e+002
8.777317e+002	1.724992e+002
8.796602e+002	1.643482e+002
8.815886e+002	1.670550e+002
8.835171e+002	1.550280e+002
8.854456e+002	1.412254e+002
8.873740e+002	1.417796e+002
8.893025e+002	1.647832e+002
8.912310e+002	1.986765e+002
8.931594e+002	1.008506e+002
8.950879e+002	1.160484e+002
8.970164e+002	1.292745e+002
8.989448e+002	1.052190e+002
9.008733e+002	7.791008e+001
9.028018e+002	7.305219e+001
9.047302e+002	5.892055e+001
9.066587e+002	6.787462e+001
9.085872e+002	7.825778e+001
9.105156e+002	7.494818e+001
9.124441e+002	8.689295e+001
9.143726e+002	8.224573e+001
9.163010e+002	4.960513e+001
9.182295e+002	5.068921e+001
9.201580e+002	7.640849e+001
9.220864e+002	5.509165e-002
9.240149e+002	1.505362e+001
9.259434e+002	6.692514e+001
9.278718e+002	1.054527e+002
9.298003e+002	1.177633e+002
9.317288e+002	1.109914e+002
9.336572e+002	9.494482e+001
9.355857e+002	9.190558e+001
9.375142e+002	1.367251e+002
9.394426e+002	1.611025e+002
9.413711e+002	1.716318e+002
9.432996e+002	1.979749e+002
9.452280e+002	2.200850e+002
9.471565e+002	1.670047e+002
9.490850e+002	1.787962e+002
9.510134e+002	2.586873e+002
9.529419e+002	2.768845e+002
9.548704e+002	2.980949e+002
9.567988e+002	3.061636e+002
9.587273e+002	2.731682e+002
9.606558e+002	2.685201e+002
9.625842e+002	3.526166e+002
9.645127e+002	3.783713e+002
9.664412e+002	3.808176e+002
9.683696e+002	3.322067e+002
9.702981e+002	2.400663e+002
9.722266e+002	1.622570e+002
9.741550e+002	1.481375e+002
9.760835e+002	1.682778e+002
9.780120e+002	2.322729e+002
9.799404e+002	2.440517e+002
9.818689e+002	2.668493e+002
9.837974e+002	2.559250e+002
9.857258e+002	2.371787e+002
9.876543e+002	2.413121e+002
9.895828e+002	2.359091e+002
9.915112e+002	2.279030e+002
9.934397e+002	3.170675e+002
9.953682e+002	4.641067e+002
9.972966e+002	5.525043e+002
9.992251e+002	6.503195e+002
1.001154e+003	8.002482e+002
1.003082e+003	9.484218e+002
1.005010e+003	1.023774e+003
1.006939e+003	1.026866e+003
1.008867e+003	9.918110e+002
1.010796e+003	8.299624e+002
1.012724e+003	6.614032e+002
1.014653e+003	5.362505e+002
1.016581e+003	4.727791e+002
1.018510e+003	4.575306e+002
1.020438e+003	4.084880e+002
1.022367e+003	4.552780e+002
1.024295e+003	3.772307e+002
1.026224e+003	3.608525e+002
1.028152e+003	3.187363e+002
1.030081e+003	2.754660e+002
1.032009e+003	2.738625e+002
1.033938e+003	2.763923e+002
1.035866e+003	2.599521e+002
1.037794e+003	2.518374e+002
1.039723e+003	2.607101e+002
1.041651e+003	2.617559e+002
1.043580e+003	2.741131e+002
1.045508e+003	2.747886e+002
1.047437e+003	2.556207e+002
1.049365e+003	2.587672e+002
1.051294e+003	2.960626e+002
1.053222e+003	2.092271e+002
1.055151e+003	1.922382e+002
1.057079e+003	1.890745e+002
1.059008e+003	1.988937e+002
1.060936e+003	2.159968e+002
1.062865e+003	2.182623e+002
1.064793e+003	1.946081e+002
1.066721e+003	1.741488e+002
1.068650e+003	1.716132e+002
1.070578e+003	1.868871e+002
1.072507e+003	2.130112e+002
1.074435e+003	2.382844e+002
1.076364e+003	2.421991e+002
1.078292e+003	2.133507e+002
1.080221e+003	1.868061e+002
1.082149e+003	2.328861e+002
1.084078e+003	1.857193e+002
1.086006e+003	2.499020e+002
1.087935e+003	2.726352e+002
1.089863e+003	2.099541e+002
1.091792e+003	1.670901e+002
1.093720e+003	1.527384e+002
1.095648e+003	1.291890e+002
1.097577e+003	2.064459e+002
1.099505e+003	2.731788e+002
1.101434e+003	2.844854e+002
1.103362e+003	3.546199e+002
1.105291e+003	3.654839e+002
1.107219e+003	3.530659e+002
1.109148e+003	3.286598e+002
1.111076e+003	3.016987e+002
1.113005e+003	3.347358e+002
1.114933e+003	3.405782e+002
1.116862e+003	3.364397e+002
1.118790e+003	4.295780e+002
1.120719e+003	5.024515e+002
1.122647e+003	5.174077e+002
1.124575e+003	5.303240e+002
1.126504e+003	5.543455e+002
1.128432e+003	5.461624e+002
1.130361e+003	5.410372e+002
1.132289e+003	5.653970e+002
1.134218e+003	6.196760e+002
1.136146e+003	6.862084e+002
1.138075e+003	7.246061e+002
1.140003e+003	7.704280e+002
1.141932e+003	8.866765e+002
1.143860e+003	1.052679e+003
1.145789e+003	1.194421e+003
1.147717e+003	1.433111e+003
1.149646e+003	1.798110e+003
1.151574e+003	2.343627e+003
1.153502e+003	2.910374e+003
1.155431e+003	3.319819e+003
1.157359e+003	3.319757e+003
1.159288e+003	2.875186e+003
1.161216e+003	2.213646e+003
1.163145e+003	1.577731e+003
1.165073e+003	1.125241e+003
1.167002e+003	9.280591e+002
1.168930e+003	8.752272e+002
1.170859e+003	8.138380e+002
1.172787e+003	7.832745e+002
1.174716e+003	7.590662e+002
1.176644e+003	7.099590e+002
1.178573e+003	6.939377e+002
1.180501e+003	7.770273e+002
1.182429e+003	8.538112e+002
1.184358e+003	8.899376e+002
1.186286e+003	9.294966e+002
1.188215e+003	9.061656e+002
1.190143e+003	8.484084e+002
1.192072e+003	7.849120e+002
1.194000e+003	7.125601e+002
1.195929e+003	6.443704e+002
1.197857e+003	6.292053e+002
1.199786e+003	5.891124e+002
1.201714e+003	5.861807e+002
1.203643e+003	6.262773e+002
1.205571e+003	6.899374e+002
1.207500e+003	7.005635e+002
1.209428e+003	6.999951e+002
1.211356e+003	6.904207e+002
1.213285e+003	6.218730e+002
1.215213e+003	5.563685e+002
1.217142e+003	4.352354e+002
1.219070e+003	3.407607e+002
1.220999e+003	3.103273e+002
1.222927e+003	3.116993e+002
1.224856e+003	3.134842e+002
1.226784e+003	3.200044e+002
1.228713e+003	3.228536e+002
1.230641e+003	3.067560e+002
1.232570e+003	2.826600e+002
1.234498e+003	2.412711e+002
1.236427e+003	2.729033e+002
1.238355e+003	2.394951e+002
1.240283e+003	2.231756e+002
1.242212e+003	2.541182e+002
1.244140e+003	2.334875e+002
1.246069e+003	2.074725e+002
1.247997e+003	2.536150e+002
1.249926e+003	3.073134e+002
1.251854e+003	3.286068e+002
1.253783e+003	3.439553e+002
1.255711e+003	3.235206e+002
1.257640e+003	3.363631e+002
1.259568e+003	3.746422e+002
1.261497e+003	4.177607e+002
1.263425e+003	4.375905e+002
1.265354e+003	4.447197e+002
1.267282e+003	4.748185e+002
1.269210e+003	5.200728e+002
1.271139e+003	5.203629e+002
1.273067e+003	4.720323e+002
1.274996e+003	3.838112e+002
1.276924e+003	3.764534e+002
1.278853e+003	3.612053e+002
1.280781e+003	3.486158e+002
1.282710e+003	3.488245e+002
1.284638e+003	3.425356e+002
1.286567e+003	3.378684e+002
1.288495e+003	3.815890e+002
1.290424e+003	4.613600e+002
1.292352e+003	5.005111e+002
1.294281e+003	5.015663e+002
1.296209e+003	4.446817e+002
1.298137e+003	4.093134e+002
1.300066e+003	3.480247e+002
1.301994e+003	3.635977e+002
1.303923e+003	4.402392e+002
1.305851e+003	4.226795e+002
1.307780e+003	4.211992e+002
1.309708e+003	4.169147e+002
1.311637e+003	3.663200e+002
1.313565e+003	3.466019e+002
1.315494e+003	3.371391e+002
1.317422e+003	3.121589e+002
1.319351e+003	3.035382e+002
1.321279e+003	2.920174e+002
1.323208e+003	2.405302e+002
1.325136e+003	1.849833e+002
1.327064e+003	1.987438e+002
1.328993e+003	2.295845e+002
1.330921e+003	2.577830e+002
1.332850e+003	2.453156e+002
1.334778e+003	3.022092e+002
1.336707e+003	3.054214e+002
1.338635e+003	2.970206e+002
1.340564e+003	3.053981e+002
1.342492e+003	3.152466e+002
1.344421e+003	3.169066e+002
1.346349e+003	3.221649e+002
1.348278e+003	3.580034e+002
1.350206e+003	4.498943e+002
1.352135e+003	5.117634e+002
1.354063e+003	4.086927e+002
1.355991e+003	3.683548e+002
1.357920e+003	3.370324e+002
1.359848e+003	3.338304e+002
1.361777e+003	3.086684e+002
1.363705e+003	2.837377e+002
1.365634e+003	3.360147e+002
1.367562e+003	3.501093e+002
1.369491e+003	3.098100e+002
1.371419e+003	3.402167e+002
1.373348e+003	3.859205e+002
1.375276e+003	3.922876e+002
1.377205e+003	3.300428e+002
1.379133e+003	3.220281e+002
1.381062e+003	3.910476e+002
1.382990e+003	4.277452e+002
1.384918e+003	4.000453e+002
1.386847e+003	4.035619e+002
1.388775e+003	4.423552e+002
1.390704e+003	4.137154e+002
1.392632e+003	3.312778e+002
1.394561e+003	3.229070e+002
1.396489e+003	3.773062e+002
1.398418e+003	3.891209e+002
1.400346e+003	4.294383e+002
1.402275e+003	4.515607e+002
1.404203e+003	4.354250e+002
1.406132e+003	4.172474e+002
1.408060e+003	4.007710e+002
1.409989e+003	3.753979e+002
1.411917e+003	3.519063e+002
1.413845e+003	3.639876e+002
1.415774e+003	3.881767e+002
1.417702e+003	3.380931e+002
1.419631e+003	3.214112e+002
1.421559e+003	3.211826e+002
1.423488e+003	2.976536e+002
1.425416e+003	3.401772e+002
1.427345e+003	4.317056e+002
1.429273e+003	4.445388e+002
1.431202e+003	4.056563e+002
1.433130e+003	4.135823e+002
1.435059e+003	4.303109e+002
1.436987e+003	4.187950e+002
1.438916e+003	4.298867e+002
1.440844e+003	4.889673e+002
1.442772e+003	5.309032e+002
1.444701e+003	5.170712e+002
1.446629e+003	5.393613e+002
1.448558e+003	5.402366e+002
1.450486e+003	5.086934e+002
1.452415e+003	5.304854e+002
1.454343e+003	5.165022e+002
1.456272e+003	5.263585e+002
1.458200e+003	5.924277e+002
1.460129e+003	5.924532e+002
1.462057e+003	5.406157e+002
1.463986e+003	5.355741e+002
1.465914e+003	5.476425e+002
1.467843e+003	5.469886e+002
1.469771e+003	5.403829e+002
1.471699e+003	5.417048e+002
1.473628e+003	5.365633e+002
1.475556e+003	5.167593e+002
1.477485e+003	5.137914e+002
1.479413e+003	5.353161e+002
1.481342e+003	6.354883e+002
1.483270e+003	6.395660e+002
1.485199e+003	6.536507e+002
1.487127e+003	6.545511e+002
1.489056e+003	7.091581e+002
1.490984e+003	7.755445e+002
1.492913e+003	7.912714e+002
1.494841e+003	7.839996e+002
1.496770e+003	8.159545e+002
1.498698e+003	8.809839e+002
1.500626e+003	9.436235e+002
1.502555e+003	1.054291e+003
1.504483e+003	1.247818e+003
1.506412e+003	1.413866e+003
1.508340e+003	1.650991e+003
1.510269e+003	1.959422e+003
1.512197e+003	2.352356e+003
1.514126e+003	2.850535e+003
1.516054e+003	3.386221e+003
1.517983e+003	3.777040e+003
1.519911e+003	3.871795e+003
1.521840e+003	3.708602e+003
1.523768e+003	3.408866e+003
1.525697e+003	2.988920e+003
1.527625e+003	2.466560e+003
1.529553e+003	1.973864e+003
1.531482e+003	1.591049e+003
1.533410e+003	1.255738e+003
1.535339e+003	1.061702e+003
1.537267e+003	8.965068e+002
1.539196e+003	8.135716e+002
1.541124e+003	7.444777e+002
1.543053e+003	6.208133e+002
1.544981e+003	5.331863e+002
1.546910e+003	5.193726e+002
1.548838e+003	5.088241e+002
1.550767e+003	5.029763e+002
1.552695e+003	5.302841e+002
1.554624e+003	5.507535e+002
1.556552e+003	6.181011e+002
1.558480e+003	5.976411e+002
1.560409e+003	5.329908e+002
1.562337e+003	5.774384e+002
1.564266e+003	5.538870e+002
1.566194e+003	5.338609e+002
1.568123e+003	4.894937e+002
1.570051e+003	4.538299e+002
1.571980e+003	4.767325e+002
1.573908e+003	5.291216e+002
1.575837e+003	5.425950e+002
1.577765e+003	5.128350e+002
1.579694e+003	5.163505e+002
1.581622e+003	5.450916e+002
1.583551e+003	5.303314e+002
1.585479e+003	4.500610e+002
1.587407e+003	4.210239e+002
1.589336e+003	4.331122e+002
1.591264e+003	4.573615e+002
1.593193e+003	5.450556e+002
1.595121e+003	5.938511e+002
1.597050e+003	5.911612e+002
1.598978e+003	5.893381e+002
1.600907e+003	6.080355e+002
1.602835e+003	6.324503e+002
1.604764e+003	6.405123e+002
1.606692e+003	6.281685e+002
1.608621e+003	6.149066e+002
1.610549e+003	5.393767e+002
1.612478e+003	4.993262e+002
1.614406e+003	4.851583e+002
1.616334e+003	4.612269e+002
1.618263e+003	4.616565e+002
1.620191e+003	5.038806e+002
1.622120e+003	4.840740e+002
1.624048e+003	5.083715e+002
1.625977e+003	4.706805e+002
1.627905e+003	4.712534e+002
1.629834e+003	5.318713e+002
1.631762e+003	5.482484e+002
1.633691e+003	5.624018e+002
1.635619e+003	5.208567e+002
1.637548e+003	4.830902e+002
1.639476e+003	4.077978e+002
1.641405e+003	4.192443e+002
1.643333e+003	4.335440e+002
1.645261e+003	4.410338e+002
1.647190e+003	4.101715e+002
1.649118e+003	3.890685e+002
1.651047e+003	4.082200e+002
1.652975e+003	3.958116e+002
1.654904e+003	3.656125e+002
1.656832e+003	3.846470e+002
1.658761e+003	3.821361e+002
1.660689e+003	3.632738e+002
1.662618e+003	4.155668e+002
1.664546e+003	4.636416e+002
1.666475e+003	4.444064e+002
1.668403e+003	4.039915e+002
1.670332e+003	3.787734e+002
1.672260e+003	3.451093e+002
1.674188e+003	3.520664e+002
1.676117e+003	3.169898e+002
1.678045e+003	2.589778e+002
1.679974e+003	2.630464e+002
1.681902e+003	2.724589e+002
1.683831e+003	3.005606e+002
1.685759e+003	3.442468e+002
1.687688e+003	3.767736e+002
1.689616e+003	3.902115e+002
1.691545e+003	3.564048e+002
1.693473e+003	3.101006e+002
1.695402e+003	3.017525e+002
1.697330e+003	2.855652e+002
1.699259e+003	2.721151e+002
1.701187e+003	2.349647e+002
1.703115e+003	1.817565e+002
1.705044e+003	1.279992e+002
1.706972e+003	1.006448e+002
1.708901e+003	7.673203e+001
1.710829e+003	1.164955e+002
1.712758e+003	2.043374e+002
1.714686e+003	2.600757e+002
1.716615e+003	2.973395e+002
1.718543e+003	3.527260e+002
1.720472e+003	3.044571e+002
1.722400e+003	2.681049e+002
1.724329e+003	2.999735e+002
1.726257e+003	3.289978e+002
1.728186e+003	3.044198e+002
1.730114e+003	2.510539e+002
1.732042e+003	2.630979e+002
1.733971e+003	2.803048e+002
1.735899e+003	2.805605e+002
1.737828e+003	3.418701e+002
1.739756e+003	2.880984e+002
1.741685e+003	2.364587e+002
1.743613e+003	3.091689e+002
1.745542e+003	3.693506e+002
1.747470e+003	3.491532e+002
1.749399e+003	3.307533e+002
1.751327e+003	3.519567e+002
1.753256e+003	3.797461e+002
1.755184e+003	3.692655e+002
1.757113e+003	3.187886e+002
1.759041e+003	2.881110e+002
1.760969e+003	2.873055e+002
1.762898e+003	2.535770e+002
1.764826e+003	2.602292e+002
1.766755e+003	3.442841e+002
1.768683e+003	3.400540e+002
1.770612e+003	2.700202e+002
1.772540e+003	1.697525e+002
1.774469e+003	2.226681e+002
1.776397e+003	1.655265e+002
1.778326e+003	1.780836e+002
1.780254e+003	2.104586e+002
1.782183e+003	2.266112e+002
1.784111e+003	1.924424e+002
1.786040e+003	1.620757e+002
1.787968e+003	1.472168e+002
1.789896e+003	1.014868e+002
1.791825e+003	8.243316e+001
1.793753e+003	8.843658e+001
1.795682e+003	1.508163e+002
1.797610e+003	1.727300e+002
1.799539e+003	1.871398e+002
1.801467e+003	1.937228e+002
1.803396e+003	1.812533e+002
1.805324e+003	1.834387e+002
1.807253e+003	1.864605e+002
1.809181e+003	2.039914e+002
1.811110e+003	1.977795e+002
1.813038e+003	1.999038e+002
1.814967e+003	1.980589e+002
1.816895e+003	2.125903e+002
1.818823e+003	2.793985e+002
1.820752e+003	3.036510e+002
1.822680e+003	1.883727e+002
1.824609e+003	1.533128e+002
1.826537e+003	2.278835e+002
1.828466e+003	2.310019e+002
1.830394e+003	1.988547e+002
1.832323e+003	2.956812e+002
1.834251e+003	2.312658e+002
1.836180e+003	2.549308e+002
1.838108e+003	2.715758e+002
1.840037e+003	2.704467e+002
1.841965e+003	2.362480e+002
1.843894e+003	1.732503e+002
1.845822e+003	1.908334e+002
1.847750e+003	2.583719e+002
1.849679e+003	2.545057e+002
1.851607e+003	2.547471e+002
1.853536e+003	2.871779e+002
1.855464e+003	2.387495e+002
1.857393e+003	2.920433e+002
1.859321e+003	3.411481e+002
1.861250e+003	2.703929e+002
1.863178e+003	2.680120e+002
1.865107e+003	1.359206e+002
1.867035e+003	1.147724e+002
1.868964e+003	1.647341e+002
1.870892e+003	1.546976e+002
1.872821e+003	1.810829e+002
1.874749e+003	2.620826e+002
1.876677e+003	2.498087e+002
1.878606e+003	2.426847e+002
1.880534e+003	1.964263e+002
1.882463e+003	1.349496e+002
1.884391e+003	1.403571e+002
1.886320e+003	1.537068e+002
1.888248e+003	1.667439e+002
1.890177e+003	2.039910e+002
1.892105e+003	2.356760e+002
1.894034e+003	2.577812e+002
1.895962e+003	2.651545e+002
1.897891e+003	2.267760e+002
1.899819e+003	1.455351e+002
1.901748e+003	9.785634e+001
1.903676e+003	1.441512e+002
1.905604e+003	2.231490e+002
1.907533e+003	2.278290e+002
1.909461e+003	1.554467e+002
1.911390e+003	2.355072e+002
1.913318e+003	2.346274e+002
1.915247e+003	2.163970e+002
1.917175e+003	1.934538e+002
1.919104e+003	1.734341e+002
1.921032e+003	1.610980e+002
1.922961e+003	2.224906e+002
1.924889e+003	2.603921e+002
1.926818e+003	2.577635e+002
1.928746e+003	2.493940e+002
1.930675e+003	1.619778e+002
1.932603e+003	1.311114e+002
1.934531e+003	2.168925e+002
1.936460e+003	1.602747e+002
1.938388e+003	1.436612e+002
1.940317e+003	1.571356e+002
1.942245e+003	1.919309e+002
1.944174e+003	2.709633e+002
1.946102e+003	2.975362e+002
1.948031e+003	2.761997e+002
1.949959e+003	2.782572e+002
1.951888e+003	2.781672e+002
1.953816e+003	2.728081e+002
1.955745e+003	2.616438e+002
1.957673e+003	2.401944e+002
1.959602e+003	2.623790e+002
1.961530e+003	2.659426e+002
1.963458e+003	2.220096e+002
1.965387e+003	2.109644e+002
1.967315e+003	1.996645e+002
1.969244e+003	1.803061e+002
1.971172e+003	5.183371e+001
1.973101e+003	2.641918e+001
1.975029e+003	4.279784e+001
1.976958e+003	1.249483e+002
1.978886e+003	1.568488e+002
1.980815e+003	2.256095e+002
1.982743e+003	2.815447e+002
1.984672e+003	2.093800e+002
1.986600e+003	1.349838e+002
1.988529e+003	7.115996e+001
1.990457e+003	1.146445e+002
1.992385e+003	4.608891e+001
1.994314e+003	1.099302e+002
1.996242e+003	1.874942e+002
1.998171e+003	2.230174e+002
2.000099e+003	3.354905e+002
2.002028e+003	2.543688e+002
2.003956e+003	2.876532e+002
2.005885e+003	2.880741e+002
2.007813e+003	1.944612e+002
2.009742e+003	1.839129e+002
2.011670e+003	2.283448e+002
2.013599e+003	2.214046e+002
2.015527e+003	1.477882e+002
2.017456e+003	2.291001e+002
2.019384e+003	2.713647e+002
2.021313e+003	2.100562e+002
2.023241e+003	1.943791e+002
2.025169e+003	1.974449e+002
2.027098e+003	1.534661e+002
2.029026e+003	1.869788e+002
2.030955e+003	1.864455e+002
2.032883e+003	1.782118e+002
2.034812e+003	2.328981e+002
2.036740e+003	2.480679e+002
2.038669e+003	2.498298e+002
2.040597e+003	2.476668e+002
2.042526e+003	2.102323e+002
2.044454e+003	2.029615e+002
2.046383e+003	2.283318e+002
2.048311e+003	2.553516e+002
2.050240e+003	2.816711e+002
2.052168e+003	2.795634e+002
2.054096e+003	2.529070e+002
2.056025e+003	2.134363e+002
2.057953e+003	1.586324e+002
2.059882e+003	1.893930e+002
2.061810e+003	1.910886e+002
2.063739e+003	2.242713e+002
2.065667e+003	2.725052e+002
2.067596e+003	2.083999e+002
2.069524e+003	1.653593e+002
2.071453e+003	1.770114e+002
2.073381e+003	1.528031e+002
2.075310e+003	1.768007e+002
2.077238e+003	2.431704e+002
2.079167e+003	2.565906e+002
2.081095e+003	2.133294e+002
2.083023e+003	2.274634e+002
2.084952e+003	1.765364e+002
2.086880e+003	1.791490e+002
2.088809e+003	2.142481e+002
2.090737e+003	2.183455e+002
2.092666e+003	1.814222e+002
2.094594e+003	1.576899e+002
2.096523e+003	1.617865e+002
2.098451e+003	1.209512e+002
2.100380e+003	2.126898e+002
2.102308e+003	1.828683e+002
2.104237e+003	1.981308e+002
2.106165e+003	1.632404e+002
2.108094e+003	1.696684e+002
2.110022e+003	1.483441e+002
2.111950e+003	2.310445e+002
2.113879e+003	3.448499e+002
2.115807e+003	3.299061e+002
2.117736e+003	2.784254e+002
2.119664e+003	2.342211e+002
2.121593e+003	1.714210e+002
2.123521e+003	1.952643e+002
2.125450e+003	2.413742e+002
2.127378e+003	2.437450e+002
2.129307e+003	2.758564e+002
2.131235e+003	2.492569e+002
2.133164e+003	2.018966e+002
2.135092e+003	2.357439e+002
2.137021e+003	3.048445e+002
2.138949e+003	2.545488e+002
2.140877e+003	2.521330e+002
2.142806e+003	3.024969e+002
2.144734e+003	3.150351e+002
2.146663e+003	3.188115e+002
2.148591e+003	3.685111e+002
2.150520e+003	4.139100e+002
2.152448e+003	4.331401e+002
2.154377e+003	4.785836e+002
2.156305e+003	4.274845e+002
2.158234e+003	3.831951e+002
2.160162e+003	3.671447e+002
2.162091e+003	3.651419e+002
2.164019e+003	4.073501e+002
2.165948e+003	4.603000e+002
2.167876e+003	3.829580e+002
2.169804e+003	2.881008e+002
2.171733e+003	3.100446e+002
2.173661e+003	3.107084e+002
2.175590e+003	3.050783e+002
2.177518e+003	3.337122e+002
2.179447e+003	3.321605e+002
2.181375e+003	3.437590e+002
2.183304e+003	3.479226e+002
2.185232e+003	3.539369e+002
2.187161e+003	3.800677e+002
2.189089e+003	3.424671e+002
2.191018e+003	3.058723e+002
2.192946e+003	3.332673e+002
2.194875e+003	3.406903e+002
2.196803e+003	3.007891e+002
2.198731e+003	3.006014e+002
2.200660e+003	2.913365e+002
2.202588e+003	2.564623e+002
2.204517e+003	3.167083e+002
2.206445e+003	3.052773e+002
2.208374e+003	3.029997e+002
2.210302e+003	3.053310e+002
2.212231e+003	2.917807e+002
2.214159e+003	3.263930e+002
2.216088e+003	3.150728e+002
2.218016e+003	3.230084e+002
2.219945e+003	3.049762e+002
2.221873e+003	2.871039e+002
2.223802e+003	3.279352e+002
2.225730e+003	3.211869e+002
2.227658e+003	3.322505e+002
2.229587e+003	3.881670e+002
2.231515e+003	3.471440e+002
2.233444e+003	3.139270e+002
2.235372e+003	2.765314e+002
2.237301e+003	2.331784e+002
2.239229e+003	2.989662e+002
2.241158e+003	3.411803e+002
2.243086e+003	4.324999e+002
2.245015e+003	4.513760e+002
2.246943e+003	4.298580e+002
2.248872e+003	4.304190e+002
2.250800e+003	3.992166e+002
2.252729e+003	4.259899e+002
2.254657e+003	4.440819e+002
2.256585e+003	3.786441e+002
2.258514e+003	3.937412e+002
2.260442e+003	3.636319e+002
2.262371e+003	4.193060e+002
2.264299e+003	3.812462e+002
2.266228e+003	4.007052e+002
2.268156e+003	3.900759e+002
2.270085e+003	4.030260e+002
2.272013e+003	3.955728e+002
2.273942e+003	4.260292e+002
2.275870e+003	5.251524e+002
2.277799e+003	4.695797e+002
2.279727e+003	4.369623e+002
2.281656e+003	3.833034e+002
2.283584e+003	3.665603e+002
2.285512e+003	4.277950e+002
2.287441e+003	3.188950e+002
2.289369e+003	4.615597e+002
2.291298e+003	4.655671e+002
2.293226e+003	4.783309e+002
2.295155e+003	5.156915e+002
2.297083e+003	5.495892e+002
2.299012e+003	5.106046e+002
2.300940e+003	4.768717e+002
2.302869e+003	5.314905e+002
2.304797e+003	5.207661e+002
2.306726e+003	5.322928e+002
2.308654e+003	5.326035e+002
2.310583e+003	6.051898e+002
2.312511e+003	6.222800e+002
2.314439e+003	5.955041e+002
2.316368e+003	5.626871e+002
2.318296e+003	5.805499e+002
2.320225e+003	5.237373e+002
2.322153e+003	4.987554e+002
2.324082e+003	5.088453e+002
2.326010e+003	4.641183e+002
2.327939e+003	4.116379e+002
2.329867e+003	3.693817e+002
2.331796e+003	3.260435e+002
2.333724e+003	3.640196e+002
2.335653e+003	4.192086e+002
2.337581e+003	4.616315e+002
2.339510e+003	4.880295e+002
2.341438e+003	4.966447e+002
2.343366e+003	4.609412e+002
2.345295e+003	4.697285e+002
2.347223e+003	4.654049e+002
2.349152e+003	4.310366e+002
2.351080e+003	4.604485e+002
2.353009e+003	5.052065e+002
2.354937e+003	4.527280e+002
2.356866e+003	4.764085e+002
2.358794e+003	5.186403e+002
2.360723e+003	4.965891e+002
2.362651e+003	4.737758e+002
2.364580e+003	4.611780e+002
2.366508e+003	4.902107e+002
2.368437e+003	5.016791e+002
2.370365e+003	4.862791e+002
2.372293e+003	5.297855e+002
2.374222e+003	5.895481e+002
2.376150e+003	5.826777e+002
2.378079e+003	5.140275e+002
2.380007e+003	4.729830e+002
2.381936e+003	4.779660e+002
2.383864e+003	5.106559e+002
2.385793e+003	4.709461e+002
2.387721e+003	4.059649e+002
2.389650e+003	3.816060e+002
2.391578e+003	3.548390e+002
2.393507e+003	3.566907e+002
2.395435e+003	3.772934e+002
2.397364e+003	4.488477e+002
2.399292e+003	4.977191e+002
2.401220e+003	4.914096e+002
2.403149e+003	5.116899e+002
2.405077e+003	4.646235e+002
2.407006e+003	4.317475e+002
2.408934e+003	5.444689e+002
2.410863e+003	5.145024e+002
2.412791e+003	4.731263e+002
2.414720e+003	5.205002e+002
2.416648e+003	4.989444e+002
2.418577e+003	4.739878e+002
2.420505e+003	4.723789e+002
2.422434e+003	4.389258e+002
2.424362e+003	4.102647e+002
2.426291e+003	4.214866e+002
2.428219e+003	4.441152e+002
2.430147e+003	4.486435e+002
2.432076e+003	4.498400e+002
2.434004e+003	4.524873e+002
2.435933e+003	4.379472e+002
2.437861e+003	4.195125e+002
2.439790e+003	4.094556e+002
2.441718e+003	3.921056e+002
2.443647e+003	4.779637e+002
2.445575e+003	4.905854e+002
2.447504e+003	4.811558e+002
2.449432e+003	5.091172e+002
2.451361e+003	5.337490e+002
2.453289e+003	5.798384e+002
2.455218e+003	5.670959e+002
2.457146e+003	5.673133e+002
2.459074e+003	5.325692e+002
2.461003e+003	4.864320e+002
2.462931e+003	5.000093e+002
2.464860e+003	5.436630e+002
2.466788e+003	5.274554e+002
2.468717e+003	4.696882e+002
2.470645e+003	4.972541e+002
2.472574e+003	4.907037e+002
2.474502e+003	4.448041e+002
2.476431e+003	4.295375e+002
2.478359e+003	4.273680e+002
2.480288e+003	3.968773e+002
2.482216e+003	4.091871e+002
2.484145e+003	4.372968e+002
2.486073e+003	3.798205e+002
2.488001e+003	4.105253e+002
2.489930e+003	4.451216e+002
2.491858e+003	4.296001e+002
2.493787e+003	4.526896e+002
2.495715e+003	4.638609e+002
2.497644e+003	4.423927e+002
2.499572e+003	4.293327e+002
2.501501e+003	4.721389e+002
2.503429e+003	5.357094e+002
2.505358e+003	4.787872e+002
2.507286e+003	5.036082e+002
2.509215e+003	4.238865e+002
2.511143e+003	4.155464e+002
2.513072e+003	3.477943e+002
2.515000e+003	3.731876e+002
2.516928e+003	3.624493e+002
2.518857e+003	3.619296e+002
2.520785e+003	4.186629e+002
2.522714e+003	4.485635e+002
2.524642e+003	4.328214e+002
2.526571e+003	4.530242e+002
2.528499e+003	4.933281e+002
2.530428e+003	4.810133e+002
2.532356e+003	4.889548e+002
2.534285e+003	5.132725e+002
2.536213e+003	4.404142e+002
2.538142e+003	4.230690e+002
2.540070e+003	4.495352e+002
2.541999e+003	4.232108e+002
2.543927e+003	3.758340e+002
2.545855e+003	3.879369e+002
2.547784e+003	4.014617e+002
2.549712e+003	3.562224e+002
2.551641e+003	3.920854e+002
2.553569e+003	3.890955e+002
2.555498e+003	3.948320e+002
2.557426e+003	4.009155e+002
2.559355e+003	4.531847e+002
2.561283e+003	4.620352e+002
2.563212e+003	4.112945e+002
2.565140e+003	3.156688e+002
2.567069e+003	3.436057e+002
2.568997e+003	3.652027e+002
2.570926e+003	3.571467e+002
2.572854e+003	3.376741e+002
2.574782e+003	3.535902e+002
2.576711e+003	3.961268e+002
2.578639e+003	4.149417e+002
2.580568e+003	3.962772e+002
2.582496e+003	3.852771e+002
2.584425e+003	4.096006e+002
2.586353e+003	4.158019e+002
2.588282e+003	4.170001e+002
2.590210e+003	4.435633e+002
2.592139e+003	4.534800e+002
2.594067e+003	4.479667e+002
2.595996e+003	4.016456e+002
2.597924e+003	3.619642e+002
2.599853e+003	3.878832e+002
2.601781e+003	3.609297e+002
2.603709e+003	3.306406e+002
2.605638e+003	3.856804e+002
2.607566e+003	3.755691e+002
2.609495e+003	2.979782e+002
2.611423e+003	3.558490e+002
2.613352e+003	3.473877e+002
2.615280e+003	3.212853e+002
2.617209e+003	3.211631e+002
2.619137e+003	3.336303e+002
2.621066e+003	3.650697e+002
2.622994e+003	3.366439e+002
2.624923e+003	2.900911e+002
2.626851e+003	3.370392e+002
2.628780e+003	4.376786e+002
2.630708e+003	4.629093e+002
2.632636e+003	5.235786e+002
2.634565e+003	4.749959e+002
2.636493e+003	3.712453e+002
2.638422e+003	4.061625e+002
2.640350e+003	4.690941e+002
2.642279e+003	4.356242e+002
2.644207e+003	4.246730e+002
2.646136e+003	4.686772e+002
2.648064e+003	5.264346e+002
2.649993e+003	4.767348e+002
2.651921e+003	4.483374e+002
2.653850e+003	4.397447e+002
2.655778e+003	4.684768e+002
2.657707e+003	4.512972e+002
2.659635e+003	4.904766e+002
2.661563e+003	5.391545e+002
2.663492e+003	5.345248e+002
2.665420e+003	6.082389e+002
2.667349e+003	6.456094e+002
2.669277e+003	6.096793e+002
2.671206e+003	6.378878e+002
2.673134e+003	6.568766e+002
2.675063e+003	6.544251e+002
2.676991e+003	6.283484e+002
2.678920e+003	6.432590e+002
2.680848e+003	5.947761e+002
2.682777e+003	5.535817e+002
2.684705e+003	4.803590e+002
2.686634e+003	4.416268e+002
2.688562e+003	4.314890e+002
2.690490e+003	4.275574e+002
2.692419e+003	4.068716e+002
2.694347e+003	4.175713e+002
2.696276e+003	4.135344e+002
2.698204e+003	3.423971e+002
2.700133e+003	4.010631e+002
2.702061e+003	3.437591e+002
2.703990e+003	4.045828e+002
2.705918e+003	4.121158e+002
2.707847e+003	3.543335e+002
2.709775e+003	4.150874e+002
2.711704e+003	4.377029e+002
2.713632e+003	3.764711e+002
2.715561e+003	3.743569e+002
2.717489e+003	4.076342e+002
2.719417e+003	4.292098e+002
2.721346e+003	3.860786e+002
2.723274e+003	4.004424e+002
2.725203e+003	3.947036e+002
2.727131e+003	3.877069e+002
2.729060e+003	3.508449e+002
2.730988e+003	3.472572e+002
2.732917e+003	3.902866e+002
2.734845e+003	4.124597e+002
2.736774e+003	4.158012e+002
2.738702e+003	4.090003e+002
2.740631e+003	3.858368e+002
2.742559e+003	3.548531e+002
2.744488e+003	3.865653e+002
2.746416e+003	3.432816e+002
2.748344e+003	2.636873e+002
2.750273e+003	3.156885e+002
2.752201e+003	3.371112e+002
2.754130e+003	2.696406e+002
2.756058e+003	2.885468e+002
2.757987e+003	3.142602e+002
2.759915e+003	3.609785e+002
2.761844e+003	3.790997e+002
2.763772e+003	3.388952e+002
2.765701e+003	3.303912e+002
2.767629e+003	3.421363e+002
2.769558e+003	3.473266e+002
2.771486e+003	3.743065e+002
2.773415e+003	3.437944e+002
2.775343e+003	3.151358e+002
2.777271e+003	3.055562e+002
2.779200e+003	2.678452e+002
2.781128e+003	3.734157e+002
2.783057e+003	4.170555e+002
2.784985e+003	4.116224e+002
2.786914e+003	4.127679e+002
2.788842e+003	3.830246e+002
2.790771e+003	3.140024e+002
2.792699e+003	3.222781e+002
2.794628e+003	2.568240e+002
2.796556e+003	3.266249e+002
2.798485e+003	3.771042e+002
2.800413e+003	3.759562e+002
2.802342e+003	3.789810e+002
2.804270e+003	3.641356e+002
2.806198e+003	3.640902e+002
2.808127e+003	3.478016e+002
2.810055e+003	3.296237e+002
2.811984e+003	3.338690e+002
2.813912e+003	3.630183e+002
2.815841e+003	3.479953e+002
2.817769e+003	3.039235e+002
2.819698e+003	3.570157e+002
2.821626e+003	2.795233e+002
2.823555e+003	2.331349e+002
2.825483e+003	3.043336e+002
2.827412e+003	3.509272e+002
2.829340e+003	3.479261e+002
2.831269e+003	3.483274e+002
2.833197e+003	2.966286e+002
2.835125e+003	2.171054e+002
2.837054e+003	2.328055e+002
2.838982e+003	2.429124e+002
2.840911e+003	2.765486e+002
2.842839e+003	3.449663e+002
2.844768e+003	3.694164e+002
2.846696e+003	4.141724e+002
2.848625e+003	4.533965e+002
2.850553e+003	4.494593e+002
2.852482e+003	4.096371e+002
2.854410e+003	3.938895e+002
2.856339e+003	3.661304e+002
2.858267e+003	3.527545e+002
2.860196e+003	3.337708e+002
2.862124e+003	3.219151e+002
2.864052e+003	3.685333e+002
2.865981e+003	4.117888e+002
2.867909e+003	4.052293e+002
2.869838e+003	3.315306e+002
2.871766e+003	2.917903e+002
2.873695e+003	3.216552e+002
2.875623e+003	3.331238e+002
2.877552e+003	3.715731e+002
2.879480e+003	4.262724e+002
2.881409e+003	4.381943e+002
2.883337e+003	4.130909e+002
2.885266e+003	3.912489e+002
2.887194e+003	4.210205e+002
2.889123e+003	3.582781e+002
2.891051e+003	3.619771e+002
2.892979e+003	2.936713e+002
2.894908e+003	2.951651e+002
2.896836e+003	3.388206e+002
2.898765e+003	3.146800e+002
2.900693e+003	3.161318e+002
2.902622e+003	3.418174e+002
2.904550e+003	3.674081e+002
2.906479e+003	4.051798e+002
2.908407e+003	3.676043e+002
2.910336e+003	3.240092e+002
2.912264e+003	3.233531e+002
2.914193e+003	2.881923e+002
2.916121e+003	3.277878e+002
2.918050e+003	3.610517e+002
2.919978e+003	3.313016e+002
2.921906e+003	2.162343e+002
2.923835e+003	1.862984e+002
2.925763e+003	1.763613e+002
2.927692e+003	1.478808e+002
2.929620e+003	1.681676e+002
2.931549e+003	1.343807e+002
2.933477e+003	1.309081e+002
2.935406e+003	1.754482e+002
2.937334e+003	1.303880e+002
2.939263e+003	1.473417e+002
2.941191e+003	2.088272e+002
2.943120e+003	1.943634e+002
2.945048e+003	1.593353e+002
2.946977e+003	1.679881e+002
2.948905e+003	1.055898e+002
2.950833e+003	1.209239e+001
2.952762e+003	-7.383713e+000
2.954690e+003	3.935063e+001
2.956619e+003	1.115225e+001
2.958547e+003	-4.724523e+001
2.960476e+003	-9.759525e+000
2.962404e+003	-9.334447e+000
2.964333e+003	-5.249499e+001
2.966261e+003	-7.731767e+001
2.968190e+003	-1.005843e+002
2.970118e+003	-8.323595e+001
2.972047e+003	-1.780352e+001
2.973975e+003	-7.532309e+001
2.975904e+003	-1.434468e+002
2.977832e+003	-9.176474e+001
2.979760e+003	7.774203e+000
2.981689e+003	-2.611979e+001
2.983617e+003	-7.569038e+001
2.985546e+003	-1.105064e+002
2.987474e+003	-1.487538e+002
2.989403e+003	-1.315228e+002
2.991331e+003	-1.002822e+002
2.993260e+003	-7.482272e+001
2.995188e+003	-8.028650e+001
2.997117e+003	-9.137560e+001
2.999045e+003	-5.982372e+001
3.000974e+003	-9.913113e+001
3.002902e+003	-1.656783e+002
3.004831e+003	-1.457112e+002
3.006759e+003	-1.404665e+002
3.008688e+003	-1.553596e+002
3.010616e+003	-1.208682e+002
3.012544e+003	-1.365829e+002
3.014473e+003	-1.728366e+002
3.016401e+003	-1.151054e+002
3.018330e+003	-1.786302e+002
3.020258e+003	-2.028487e+002
3.022187e+003	-1.783064e+002
3.024115e+003	-1.230298e+002
3.026044e+003	-1.526941e+002
3.027972e+003	-6.375541e+001
3.029901e+003	-5.716557e+001
3.031829e+003	-5.090158e+001
3.033758e+003	-7.557986e+001
3.035686e+003	-1.379648e+002
3.037615e+003	-1.339796e+002
3.039543e+003	-9.611978e+001
3.041471e+003	-8.024084e+001
3.043400e+003	-7.253664e+001
3.045328e+003	-1.472334e+002
3.047257e+003	-1.691862e+002
3.049185e+003	-1.503995e+002
3.051114e+003	-1.116137e+002
3.053042e+003	-1.440097e+002
3.054971e+003	-1.912658e+002
3.056899e+003	-2.036449e+002
3.058828e+003	-1.553633e+002
3.060756e+003	-1.852097e+002
3.062685e+003	-2.171409e+002
3.064613e+003	-1.853450e+002
3.066542e+003	-1.248070e+002
3.068470e+003	-1.404438e+002
3.070398e+003	-2.426535e+002
3.072327e+003	-2.582628e+002
3.074255e+003	-3.338596e+002
3.076184e+003	-2.610285e+002
3.078112e+003	-2.096693e+002
3.080041e+003	-2.164162e+002
3.081969e+003	-1.730584e+002
3.083898e+003	-1.384490e+002
3.085826e+003	-1.694042e+002
3.087755e+003	-1.524664e+002
3.089683e+003	-2.690781e+002
3.091612e+003	-1.934131e+002
3.093540e+003	-2.338460e+002
3.095469e+003	-1.915948e+002
3.097397e+003	-2.016037e+002
3.099325e+003	-2.291106e+002
3.101254e+003	-1.927590e+002
3.103182e+003	-1.822507e+002
3.105111e+003	-1.353199e+002
3.107039e+003	-7.275538e+001
3.108968e+003	-1.321151e+002
3.110896e+003	-1.252439e+002
3.112825e+003	-9.279853e+001
3.114753e+003	-1.154145e+002
3.116682e+003	-9.873241e+001
3.118610e+003	-1.158754e+002
3.120539e+003	-7.301305e+001
3.122467e+003	-6.084821e+001
3.124396e+003	-3.125237e+001
3.126324e+003	-2.479456e+001
3.128252e+003	-4.530453e+001
3.130181e+003	-5.339137e+001
3.132109e+003	-5.884169e+000
3.134038e+003	-2.967173e+000
3.135966e+003	6.243628e+001
3.137895e+003	-1.307640e+000
3.139823e+003	3.232509e+001
3.141752e+003	7.663571e+001
3.143680e+003	1.144013e+002
3.145609e+003	9.573470e+001
3.147537e+003	1.465847e+002
3.149466e+003	2.112909e+002
3.151394e+003	1.901676e+002
3.153323e+003	1.904747e+002
3.155251e+003	2.465931e+002
3.157179e+003	1.909297e+002
3.159108e+003	2.175498e+002
3.161036e+003	2.810013e+002
3.162965e+003	2.951131e+002
3.164893e+003	2.824693e+002
3.166822e+003	2.698414e+002
3.168750e+003	2.847481e+002
3.170679e+003	3.386426e+002
3.172607e+003	3.498919e+002
3.174536e+003	3.786149e+002
3.176464e+003	3.994592e+002
3.178393e+003	4.529099e+002
3.180321e+003	4.510718e+002
3.182250e+003	4.741534e+002
3.184178e+003	5.169649e+002
3.186106e+003	5.502623e+002
3.188035e+003	5.419507e+002
3.189963e+003	6.108754e+002
3.191892e+003	6.431459e+002
3.193820e+003	5.962930e+002
3.195749e+003	6.123992e+002
3.197677e+003	6.937344e+002
3.199606e+003	7.233276e+002
3.201534e+003	8.181908e+002
3.203463e+003	8.592653e+002
3.205391e+003	8.981865e+002
3.207320e+003	9.423796e+002
3.209248e+003	9.641503e+002
3.211177e+003	1.018363e+003
3.213105e+003	1.028178e+003
3.215033e+003	1.077518e+003
3.216962e+003	1.147447e+003
3.218890e+003	1.156819e+003
3.220819e+003	1.275542e+003
3.222747e+003	1.259423e+003
3.224676e+003	1.250017e+003
3.226604e+003	1.295116e+003
3.228533e+003	1.338733e+003
3.230461e+003	1.413832e+003
3.232390e+003	1.490526e+003
3.234318e+003	1.563833e+003
3.236247e+003	1.563975e+003
3.238175e+003	1.601128e+003
3.240104e+003	1.638692e+003
3.242032e+003	1.764297e+003
3.243960e+003	1.806943e+003
3.245889e+003	1.809088e+003
3.247817e+003	1.925001e+003
3.249746e+003	1.882122e+003
3.251674e+003	1.893248e+003
3.253603e+003	1.953878e+003
3.255531e+003	1.992010e+003
3.257460e+003	2.078715e+003
3.259388e+003	2.202302e+003
3.261317e+003	2.310316e+003
3.263245e+003	2.347209e+003
3.265174e+003	2.415218e+003
3.267102e+003	2.485419e+003
3.269031e+003	2.446429e+003
3.270959e+003	2.549517e+003
3.272887e+003	2.641041e+003
3.274816e+003	2.664088e+003
3.276744e+003	2.735194e+003
3.278673e+003	2.798073e+003
3.280601e+003	2.890284e+003
3.282530e+003	2.959188e+003
3.284458e+003	3.054833e+003
3.286387e+003	3.115176e+003
3.288315e+003	3.195233e+003
3.290244e+003	3.260910e+003
3.292172e+003	3.315120e+003
3.294101e+003	3.432026e+003
3.296029e+003	3.485074e+003
3.297958e+003	3.525550e+003
3.299886e+003	3.610345e+003
3.301814e+003	3.747220e+003
3.303743e+003	3.860494e+003
3.305671e+003	3.904391e+003
3.307600e+003	3.968535e+003
3.309528e+003	4.049200e+003
3.311457e+003	4.124655e+003
3.313385e+003	4.274355e+003
3.315314e+003	4.347793e+003
3.317242e+003	4.402695e+003
3.319171e+003	4.452911e+003
3.321099e+003	4.594540e+003
3.323028e+003	4.732744e+003
3.324956e+003	4.839422e+003
3.326885e+003	4.942553e+003
3.328813e+003	5.022148e+003
3.330741e+003	5.050010e+003
3.332670e+003	5.193762e+003
3.334598e+003	5.287005e+003
3.336527e+003	5.371053e+003
3.338455e+003	5.486151e+003
3.340384e+003	5.631189e+003
3.342312e+003	5.700965e+003
3.344241e+003	5.875297e+003
3.346169e+003	5.986012e+003
3.348098e+003	6.061082e+003
3.350026e+003	6.180208e+003
3.351955e+003	6.230978e+003
3.353883e+003	6.384914e+003
3.355812e+003	6.507075e+003
3.357740e+003	6.621515e+003
3.359668e+003	6.700835e+003
3.361597e+003	6.835592e+003
3.363525e+003	6.938006e+003
3.365454e+003	7.072723e+003
3.367382e+003	7.250167e+003
3.369311e+003	7.314245e+003
3.371239e+003	7.439300e+003
3.373168e+003	7.575704e+003
3.375096e+003	7.695812e+003
3.377025e+003	7.827609e+003
3.378953e+003	7.981031e+003
3.380882e+003	8.113848e+003
3.382810e+003	8.180789e+003
3.384739e+003	8.284022e+003
3.386667e+003	8.433629e+003
3.388595e+003	8.643101e+003
3.390524e+003	8.783816e+003
3.392452e+003	8.896684e+003
3.394381e+003	9.063790e+003
3.396309e+003	9.232228e+003
3.398238e+003	9.364492e+003
3.400166e+003	9.480890e+003
