# Supplementary material for: Machine learning classification of mango maturity based on carotene content from Raman spectra
Source: PeerJ. 2025 Nov 18;13:e20288. doi: 10.7717/peerj.20288 (PMC12637035; doi:10.7717/peerj.20288)
Supplement: Supplemental Information 1 — Raman spectra from 29 mango samples, with measurements taken from the top, middle, and bottom parts of each mango. These data were used for Raman spectral processing, statistical analysis, and classification analysis. [file peerj-13-20288-s001.zip › Raw Data_Mango/M15/M15-T.CSV]

5.041945e+001	1.631829e+003
5.234792e+001	1.377174e+003
5.427638e+001	1.178189e+003
5.620485e+001	1.078213e+003
5.813332e+001	1.060118e+003
6.006178e+001	1.069289e+003
6.199025e+001	1.048856e+003
6.391872e+001	9.861345e+002
6.584718e+001	9.179445e+002
6.777565e+001	8.793688e+002
6.970412e+001	8.905591e+002
7.163258e+001	8.738018e+002
7.356105e+001	8.585488e+002
7.548952e+001	8.438780e+002
7.741798e+001	8.188000e+002
7.934645e+001	7.661667e+002
8.127492e+001	6.878784e+002
8.320338e+001	6.587369e+002
8.513185e+001	6.572760e+002
8.706032e+001	6.276622e+002
8.898878e+001	6.413944e+002
9.091725e+001	6.350514e+002
9.284572e+001	5.872121e+002
9.477419e+001	5.255987e+002
9.670265e+001	5.177292e+002
9.863112e+001	5.152279e+002
1.005596e+002	4.749069e+002
1.024881e+002	4.295349e+002
1.044165e+002	4.172306e+002
1.063450e+002	4.505740e+002
1.082735e+002	4.016728e+002
1.102019e+002	4.034933e+002
1.121304e+002	4.236893e+002
1.140589e+002	4.001208e+002
1.159873e+002	4.179555e+002
1.179158e+002	3.648477e+002
1.198443e+002	3.292355e+002
1.217727e+002	3.076593e+002
1.237012e+002	2.454027e+002
1.256297e+002	2.278904e+002
1.275581e+002	2.239902e+002
1.294866e+002	2.182905e+002
1.314151e+002	2.080153e+002
1.333435e+002	2.016497e+002
1.352720e+002	1.740285e+002
1.372005e+002	1.685515e+002
1.391289e+002	1.789441e+002
1.410574e+002	1.842155e+002
1.429859e+002	1.591945e+002
1.449143e+002	1.849385e+002
1.468428e+002	2.007224e+002
1.487713e+002	1.911484e+002
1.506997e+002	1.633341e+002
1.526282e+002	1.407267e+002
1.545567e+002	1.447606e+002
1.564851e+002	1.415238e+002
1.584136e+002	1.300860e+002
1.603421e+002	1.275896e+002
1.622705e+002	1.540762e+002
1.641990e+002	1.781647e+002
1.661275e+002	2.170930e+002
1.680559e+002	2.433328e+002
1.699844e+002	2.141175e+002
1.719129e+002	1.720336e+002
1.738413e+002	1.779512e+002
1.757698e+002	1.962590e+002
1.776983e+002	2.140506e+002
1.796267e+002	2.427306e+002
1.815552e+002	2.577344e+002
1.834837e+002	2.266280e+002
1.854121e+002	1.850700e+002
1.873406e+002	1.479197e+002
1.892691e+002	1.017730e+002
1.911975e+002	1.151655e+002
1.931260e+002	1.406683e+002
1.950545e+002	1.237176e+002
1.969829e+002	8.508843e+001
1.989114e+002	1.351622e+002
2.008399e+002	1.705009e+002
2.027683e+002	1.652059e+002
2.046968e+002	1.407752e+002
2.066253e+002	1.207612e+002
2.085537e+002	1.117520e+002
2.104822e+002	1.370246e+002
2.124107e+002	1.362261e+002
2.143391e+002	1.353576e+002
2.162676e+002	1.448579e+002
2.181961e+002	1.123536e+002
2.201245e+002	1.251767e+002
2.220530e+002	1.830870e+002
2.239815e+002	2.149442e+002
2.259099e+002	1.969485e+002
2.278384e+002	2.289462e+002
2.297669e+002	2.011838e+002
2.316953e+002	1.945795e+002
2.336238e+002	1.555600e+002
2.355523e+002	7.738154e+001
2.374807e+002	1.142370e+002
2.394092e+002	1.266689e+002
2.413377e+002	1.343486e+002
2.432661e+002	1.575925e+002
2.451946e+002	1.964671e+002
2.471231e+002	2.116888e+002
2.490515e+002	2.317527e+002
2.509800e+002	2.396964e+002
2.529085e+002	2.323568e+002
2.548369e+002	2.182369e+002
2.567654e+002	2.180100e+002
2.586938e+002	2.260508e+002
2.606223e+002	2.333180e+002
2.625508e+002	2.305521e+002
2.644792e+002	2.124062e+002
2.664077e+002	1.821138e+002
2.683362e+002	2.101089e+002
2.702646e+002	2.106697e+002
2.721931e+002	1.999758e+002
2.741216e+002	1.902341e+002
2.760500e+002	1.538030e+002
2.779785e+002	1.430044e+002
2.799070e+002	1.709005e+002
2.818354e+002	2.046409e+002
2.837639e+002	2.173874e+002
2.856924e+002	2.104242e+002
2.876208e+002	2.540542e+002
2.895493e+002	2.564307e+002
2.914778e+002	3.164457e+002
2.934063e+002	4.061825e+002
2.953347e+002	3.638676e+002
2.972632e+002	3.143299e+002
2.991917e+002	3.543393e+002
3.011201e+002	4.030390e+002
3.030486e+002	4.247165e+002
3.049771e+002	4.446573e+002
3.069055e+002	4.869531e+002
3.088340e+002	4.508034e+002
3.107625e+002	4.266945e+002
3.126909e+002	4.496673e+002
3.146194e+002	4.914904e+002
3.165479e+002	4.749619e+002
3.184763e+002	4.511171e+002
3.204048e+002	4.602694e+002
3.223333e+002	4.784135e+002
3.242617e+002	4.604397e+002
3.261902e+002	3.957678e+002
3.281187e+002	3.988041e+002
3.300471e+002	3.991630e+002
3.319756e+002	3.883519e+002
3.339041e+002	3.884844e+002
3.358325e+002	4.300826e+002
3.377610e+002	4.453181e+002
3.396895e+002	4.793042e+002
3.416179e+002	5.017858e+002
3.435464e+002	4.888566e+002
3.454749e+002	4.583575e+002
3.474033e+002	5.347801e+002
3.493318e+002	5.725252e+002
3.512603e+002	5.597729e+002
3.531887e+002	5.361768e+002
3.551172e+002	5.515107e+002
3.570457e+002	5.621691e+002
3.589741e+002	5.631435e+002
3.609026e+002	5.529001e+002
3.628311e+002	5.533185e+002
3.647595e+002	5.726218e+002
3.666880e+002	5.438645e+002
3.686165e+002	5.371276e+002
3.705449e+002	5.228953e+002
3.724734e+002	5.335057e+002
3.744019e+002	5.608808e+002
3.763303e+002	5.047050e+002
3.782588e+002	4.859114e+002
3.801873e+002	5.633201e+002
3.821157e+002	6.111047e+002
3.840442e+002	5.647480e+002
3.859727e+002	4.777954e+002
3.879011e+002	4.701471e+002
3.898296e+002	4.931082e+002
3.917581e+002	4.938105e+002
3.936865e+002	4.904070e+002
3.956150e+002	5.346995e+002
3.975435e+002	6.426140e+002
3.994719e+002	7.029575e+002
4.014004e+002	6.787203e+002
4.033289e+002	6.418186e+002
4.052573e+002	6.488191e+002
4.071858e+002	6.698900e+002
4.091143e+002	6.796046e+002
4.110427e+002	6.499978e+002
4.129712e+002	6.487032e+002
4.148997e+002	6.584546e+002
4.168281e+002	6.096454e+002
4.187566e+002	5.856755e+002
4.206851e+002	5.901964e+002
4.226135e+002	5.800082e+002
4.245420e+002	5.735190e+002
4.264705e+002	5.954427e+002
4.283989e+002	6.209272e+002
4.303274e+002	5.784833e+002
4.322559e+002	5.670514e+002
4.341843e+002	6.079621e+002
4.361128e+002	6.397448e+002
4.380413e+002	5.826465e+002
4.399697e+002	6.152314e+002
4.418982e+002	6.009958e+002
4.438267e+002	5.695912e+002
4.457551e+002	5.542900e+002
4.476836e+002	5.610746e+002
4.496121e+002	5.481261e+002
4.515405e+002	5.847363e+002
4.534690e+002	6.414954e+002
4.553975e+002	6.793596e+002
4.573259e+002	7.012786e+002
4.592544e+002	7.394716e+002
4.611829e+002	7.369655e+002
4.631113e+002	7.440103e+002
4.650398e+002	7.874993e+002
4.669683e+002	8.025735e+002
4.688967e+002	7.522565e+002
4.708252e+002	7.310579e+002
4.727537e+002	6.628317e+002
4.746821e+002	6.497208e+002
4.766106e+002	6.763793e+002
4.785391e+002	6.948436e+002
4.804675e+002	6.770110e+002
4.823960e+002	7.055525e+002
4.843245e+002	6.836194e+002
4.862529e+002	7.083008e+002
4.881814e+002	7.265495e+002
4.901099e+002	7.045373e+002
4.920383e+002	7.145423e+002
4.939668e+002	7.025991e+002
4.958953e+002	6.617241e+002
4.978237e+002	6.266685e+002
4.997522e+002	5.969437e+002
5.016807e+002	5.588361e+002
5.036091e+002	5.335668e+002
5.055376e+002	5.703497e+002
5.074661e+002	6.659385e+002
5.093945e+002	7.497388e+002
5.113230e+002	7.931855e+002
5.132515e+002	8.186957e+002
5.151799e+002	8.019521e+002
5.171084e+002	7.439720e+002
5.190369e+002	7.592843e+002
5.209653e+002	7.997430e+002
5.228938e+002	7.956348e+002
5.248223e+002	7.545849e+002
5.267507e+002	7.216712e+002
5.286792e+002	6.516652e+002
5.306077e+002	6.156606e+002
5.325361e+002	6.534978e+002
5.344646e+002	7.324926e+002
5.363931e+002	7.338226e+002
5.383215e+002	6.969037e+002
5.402500e+002	7.276840e+002
5.421785e+002	7.076183e+002
5.441069e+002	6.478702e+002
5.460354e+002	6.496771e+002
5.479639e+002	6.633173e+002
5.498923e+002	6.242913e+002
5.518208e+002	6.236010e+002
5.537493e+002	6.017186e+002
5.556777e+002	5.629915e+002
5.576062e+002	5.907636e+002
5.595347e+002	6.423717e+002
5.614631e+002	6.360464e+002
5.633916e+002	6.402238e+002
5.653201e+002	6.358890e+002
5.672485e+002	6.006828e+002
5.691770e+002	5.610798e+002
5.711055e+002	6.082650e+002
5.730339e+002	6.035936e+002
5.749624e+002	6.224923e+002
5.768909e+002	6.032325e+002
5.788193e+002	5.110013e+002
5.807478e+002	4.522586e+002
5.826763e+002	5.692769e+002
5.846047e+002	5.874121e+002
5.865332e+002	5.745381e+002
5.884617e+002	6.106492e+002
5.903901e+002	6.701537e+002
5.923186e+002	6.041330e+002
5.942471e+002	6.411282e+002
5.961755e+002	6.612883e+002
5.981040e+002	6.339753e+002
6.000325e+002	6.211815e+002
6.019609e+002	6.710765e+002
6.038894e+002	7.206242e+002
6.058179e+002	7.139220e+002
6.077463e+002	7.059600e+002
6.096748e+002	6.103553e+002
6.116033e+002	5.216743e+002
6.135317e+002	5.492646e+002
6.154602e+002	6.085659e+002
6.173887e+002	5.140588e+002
6.193171e+002	4.928826e+002
6.212456e+002	4.981933e+002
6.231741e+002	4.510035e+002
6.251025e+002	3.829334e+002
6.270310e+002	4.828553e+002
6.289595e+002	5.042425e+002
6.308879e+002	4.939011e+002
6.328164e+002	5.186201e+002
6.347449e+002	5.551942e+002
6.366733e+002	5.575630e+002
6.386018e+002	5.318271e+002
6.405303e+002	4.907565e+002
6.424587e+002	4.417868e+002
6.443872e+002	4.921083e+002
6.463157e+002	5.547086e+002
6.482441e+002	5.317634e+002
6.501726e+002	4.705811e+002
6.521011e+002	4.493726e+002
6.540295e+002	5.413935e+002
6.559580e+002	5.175312e+002
6.578865e+002	4.694846e+002
6.598149e+002	4.844921e+002
6.617434e+002	4.797905e+002
6.636719e+002	5.251037e+002
6.656003e+002	5.359446e+002
6.675288e+002	5.134957e+002
6.694573e+002	4.819840e+002
6.713857e+002	4.730067e+002
6.733142e+002	4.931386e+002
6.752427e+002	4.617791e+002
6.771711e+002	4.634309e+002
6.790996e+002	4.517970e+002
6.810281e+002	4.432920e+002
6.829565e+002	4.445165e+002
6.848850e+002	4.375961e+002
6.868135e+002	4.028236e+002
6.887419e+002	3.837364e+002
6.906704e+002	4.064645e+002
6.925989e+002	4.275651e+002
6.945273e+002	4.092306e+002
6.964558e+002	3.703405e+002
6.983843e+002	3.962661e+002
7.003127e+002	4.150667e+002
7.022412e+002	4.286820e+002
7.041697e+002	3.915223e+002
7.060981e+002	3.112543e+002
7.080266e+002	2.638454e+002
7.099551e+002	3.392865e+002
7.118835e+002	4.380291e+002
7.138120e+002	4.653274e+002
7.157405e+002	4.155027e+002
7.176689e+002	2.932420e+002
7.195974e+002	2.116302e+002
7.215259e+002	2.852262e+002
7.234543e+002	3.575843e+002
7.253828e+002	4.479349e+002
7.273113e+002	4.881774e+002
7.292397e+002	4.587497e+002
7.311682e+002	4.312682e+002
7.330967e+002	4.431736e+002
7.350251e+002	3.960523e+002
7.369536e+002	3.294926e+002
7.388821e+002	2.937640e+002
7.408105e+002	2.631489e+002
7.427390e+002	2.430375e+002
7.446675e+002	2.545224e+002
7.465959e+002	3.013266e+002
7.485244e+002	3.251153e+002
7.504529e+002	2.897749e+002
7.523813e+002	2.794792e+002
7.543098e+002	2.501748e+002
7.562383e+002	2.168286e+002
7.581667e+002	2.137487e+002
7.600952e+002	2.066147e+002
7.620237e+002	2.258730e+002
7.639521e+002	1.657780e+002
7.658806e+002	1.586634e+002
7.678091e+002	2.031147e+002
7.697375e+002	2.245181e+002
7.716660e+002	1.771656e+002
7.735945e+002	1.475416e+002
7.755229e+002	1.542741e+002
7.774514e+002	1.435097e+002
7.793799e+002	1.378754e+002
7.813083e+002	1.376211e+002
7.832368e+002	1.350350e+002
7.851653e+002	1.383058e+002
7.870938e+002	1.095917e+002
7.890222e+002	2.225162e+002
7.909507e+002	1.700503e+002
7.928792e+002	1.083683e+002
7.948076e+002	1.225198e+002
7.967361e+002	1.329255e+002
7.986646e+002	1.267516e+002
8.005930e+002	1.236174e+002
8.025215e+002	8.996741e+001
8.044500e+002	8.204176e+001
8.063784e+002	1.051970e+002
8.083069e+002	1.226219e+002
8.102354e+002	1.126043e+002
8.121638e+002	1.539016e+002
8.140923e+002	1.280943e+002
8.160208e+002	1.776538e+002
8.179492e+002	1.068492e+002
8.198777e+002	2.887738e+001
8.218062e+002	7.238356e+001
8.237346e+002	1.069980e+002
8.256631e+002	9.968050e+001
8.275916e+002	1.242431e+002
8.295200e+002	1.196195e+002
8.314485e+002	9.193310e+001
8.333770e+002	8.275482e+001
8.353054e+002	1.025241e+002
8.372339e+002	9.739330e+001
8.391624e+002	8.286958e+001
8.410908e+002	7.263170e+001
8.430193e+002	2.491644e+001
8.449478e+002	-1.120164e+001
8.468762e+002	7.753612e+000
8.488047e+002	6.507251e+001
8.507332e+002	8.791402e+001
8.526616e+002	7.404559e+001
8.545901e+002	6.519366e+001
8.565186e+002	9.745129e+001
8.584470e+002	1.452307e+002
8.603755e+002	1.454249e+002
8.623040e+002	1.024204e+002
8.642324e+002	1.516556e+002
8.661609e+002	1.551387e+002
8.680894e+002	1.743823e+002
8.700178e+002	2.170187e+002
8.719463e+002	2.221475e+002
8.738748e+002	1.839219e+002
8.758032e+002	1.431163e+002
8.777317e+002	1.039299e+002
8.796602e+002	7.182326e+001
8.815886e+002	1.062679e+002
8.835171e+002	8.295570e+001
8.854456e+002	5.362776e+001
8.873740e+002	7.033972e+001
8.893025e+002	7.688110e+001
8.912310e+002	-4.531445e+001
8.931594e+002	-5.497405e+001
8.950879e+002	-1.314105e+001
8.970164e+002	-8.497955e+001
8.989448e+002	-1.045295e+002
9.008733e+002	-4.639389e+001
9.028018e+002	-2.573764e+001
9.047302e+002	-7.989851e+001
9.066587e+002	-1.041842e+002
9.085872e+002	-1.399599e+002
9.105156e+002	-1.380718e+002
9.124441e+002	-1.348549e+002
9.143726e+002	-1.533837e+002
9.163010e+002	-1.682216e+002
9.182295e+002	-1.447593e+002
9.201580e+002	-1.626016e+002
9.220864e+002	-1.816068e+002
9.240149e+002	-1.421433e+002
9.259434e+002	-1.137887e+002
9.278718e+002	-7.304372e+001
9.298003e+002	-5.120072e+001
9.317288e+002	-1.102973e+002
9.336572e+002	-6.931866e+001
9.355857e+002	-5.217690e+001
9.375142e+002	-9.415638e+000
9.394426e+002	4.928218e+001
9.413711e+002	8.289144e+001
9.432996e+002	8.465833e+001
9.452280e+002	8.375011e+001
9.471565e+002	1.066597e+002
9.490850e+002	2.090973e+002
9.510134e+002	2.123630e+002
9.529419e+002	2.692672e+002
9.548704e+002	2.880684e+002
9.567988e+002	3.056993e+002
9.587273e+002	3.424622e+002
9.606558e+002	3.067930e+002
9.625842e+002	3.718273e+002
9.645127e+002	4.247920e+002
9.664412e+002	4.171706e+002
9.683696e+002	3.364012e+002
9.702981e+002	1.992059e+002
9.722266e+002	8.830322e+001
9.741550e+002	7.347941e+001
9.760835e+002	8.409407e+001
9.780120e+002	3.904819e+001
9.799404e+002	9.785101e+001
9.818689e+002	1.117819e+002
9.837974e+002	8.182363e+001
9.857258e+002	1.138338e+002
9.876543e+002	1.922767e+002
9.895828e+002	1.860336e+002
9.915112e+002	2.671625e+002
9.934397e+002	3.087150e+002
9.953682e+002	4.454925e+002
9.972966e+002	5.838436e+002
9.992251e+002	7.884092e+002
1.001154e+003	1.086159e+003
1.003082e+003	1.390771e+003
1.005010e+003	1.583860e+003
1.006939e+003	1.639187e+003
1.008867e+003	1.591065e+003
1.010796e+003	1.253427e+003
1.012724e+003	9.202624e+002
1.014653e+003	6.788187e+002
1.016581e+003	5.315020e+002
1.018510e+003	4.637811e+002
1.020438e+003	3.661484e+002
1.022367e+003	3.778464e+002
1.024295e+003	3.874147e+002
1.026224e+003	3.527961e+002
1.028152e+003	2.552830e+002
1.030081e+003	1.685436e+002
1.032009e+003	1.531397e+002
1.033938e+003	1.908387e+002
1.035866e+003	2.317104e+002
1.037794e+003	1.570819e+002
1.039723e+003	8.774885e+001
1.041651e+003	1.922849e+002
1.043580e+003	2.210024e+002
1.045508e+003	1.883919e+002
1.047437e+003	2.015585e+002
1.049365e+003	2.189168e+002
1.051294e+003	1.908770e+002
1.053222e+003	4.643159e+001
1.055151e+003	6.744398e+001
1.057079e+003	7.913446e+001
1.059008e+003	6.074121e+001
1.060936e+003	3.988005e+001
1.062865e+003	4.870382e+001
1.064793e+003	8.152039e+001
1.066721e+003	5.302838e+001
1.068650e+003	-2.282158e+000
1.070578e+003	1.414503e+001
1.072507e+003	6.027927e+001
1.074435e+003	1.173161e+002
1.076364e+003	8.906119e+001
1.078292e+003	1.489668e+001
1.080221e+003	1.670279e+001
1.082149e+003	-1.498277e+001
1.084078e+003	1.635191e+001
1.086006e+003	6.162240e+001
1.087935e+003	1.382680e+002
1.089863e+003	1.132067e+002
1.091792e+003	3.843069e+001
1.093720e+003	-1.564725e+001
1.095648e+003	-2.306019e+001
1.097577e+003	6.599509e+001
1.099505e+003	1.265149e+002
1.101434e+003	1.928809e+002
1.103362e+003	3.424582e+002
1.105291e+003	3.276976e+002
1.107219e+003	2.012927e+002
1.109148e+003	1.251833e+002
1.111076e+003	1.689437e+002
1.113005e+003	2.560357e+002
1.114933e+003	2.486106e+002
1.116862e+003	3.247915e+002
1.118790e+003	4.238118e+002
1.120719e+003	5.007543e+002
1.122647e+003	5.179448e+002
1.124575e+003	5.354720e+002
1.126504e+003	6.004548e+002
1.128432e+003	6.698259e+002
1.130361e+003	6.886913e+002
1.132289e+003	7.088546e+002
1.134218e+003	7.812345e+002
1.136146e+003	8.406237e+002
1.138075e+003	9.298835e+002
1.140003e+003	1.026701e+003
1.141932e+003	1.156002e+003
1.143860e+003	1.388525e+003
1.145789e+003	1.739259e+003
1.147717e+003	2.151262e+003
1.149646e+003	2.878124e+003
1.151574e+003	3.671647e+003
1.153502e+003	4.557063e+003
1.155431e+003	5.247579e+003
1.157359e+003	5.291147e+003
1.159288e+003	4.553678e+003
1.161216e+003	3.385386e+003
1.163145e+003	2.314039e+003
1.165073e+003	1.600971e+003
1.167002e+003	1.166183e+003
1.168930e+003	9.784623e+002
1.170859e+003	1.009747e+003
1.172787e+003	1.044302e+003
1.174716e+003	1.012457e+003
1.176644e+003	9.272448e+002
1.178573e+003	8.551949e+002
1.180501e+003	9.669944e+002
1.182429e+003	1.083330e+003
1.184358e+003	1.167774e+003
1.186286e+003	1.204102e+003
1.188215e+003	1.209784e+003
1.190143e+003	1.145364e+003
1.192072e+003	1.044101e+003
1.194000e+003	9.257701e+002
1.195929e+003	7.906818e+002
1.197857e+003	7.331024e+002
1.199786e+003	7.216577e+002
1.201714e+003	6.521417e+002
1.203643e+003	6.947457e+002
1.205571e+003	8.199746e+002
1.207500e+003	9.603873e+002
1.209428e+003	9.870493e+002
1.211356e+003	8.781127e+002
1.213285e+003	7.446879e+002
1.215213e+003	6.322811e+002
1.217142e+003	4.489226e+002
1.219070e+003	3.193796e+002
1.220999e+003	2.427503e+002
1.222927e+003	2.107959e+002
1.224856e+003	1.670063e+002
1.226784e+003	1.608135e+002
1.228713e+003	2.001083e+002
1.230641e+003	1.851664e+002
1.232570e+003	9.485503e+001
1.234498e+003	1.795666e+002
1.236427e+003	1.442387e+002
1.238355e+003	1.290269e+002
1.240283e+003	1.451101e+002
1.242212e+003	1.625130e+002
1.244140e+003	1.923903e+002
1.246069e+003	1.894919e+002
1.247997e+003	1.346280e+002
1.249926e+003	1.390027e+002
1.251854e+003	3.035512e+002
1.253783e+003	3.891826e+002
1.255711e+003	3.185808e+002
1.257640e+003	2.775952e+002
1.259568e+003	2.873153e+002
1.261497e+003	3.660011e+002
1.263425e+003	4.030627e+002
1.265354e+003	4.248620e+002
1.267282e+003	5.073459e+002
1.269210e+003	5.321031e+002
1.271139e+003	5.384662e+002
1.273067e+003	4.415328e+002
1.274996e+003	4.026281e+002
1.276924e+003	2.926739e+002
1.278853e+003	3.162492e+002
1.280781e+003	3.607862e+002
1.282710e+003	3.406502e+002
1.284638e+003	2.956619e+002
1.286567e+003	2.804639e+002
1.288495e+003	3.181472e+002
1.290424e+003	4.119650e+002
1.292352e+003	4.833245e+002
1.294281e+003	4.541127e+002
1.296209e+003	3.859108e+002
1.298137e+003	2.979375e+002
1.300066e+003	3.128504e+002
1.301994e+003	3.504489e+002
1.303923e+003	3.599507e+002
1.305851e+003	4.144799e+002
1.307780e+003	4.173542e+002
1.309708e+003	3.579992e+002
1.311637e+003	2.578123e+002
1.313565e+003	2.943523e+002
1.315494e+003	3.368133e+002
1.317422e+003	3.194278e+002
1.319351e+003	3.016786e+002
1.321279e+003	2.583618e+002
1.323208e+003	1.609813e+002
1.325136e+003	8.964087e+001
1.327064e+003	1.140357e+002
1.328993e+003	1.413614e+002
1.330921e+003	3.116319e+002
1.332850e+003	3.024225e+002
1.334778e+003	3.665319e+002
1.336707e+003	3.375959e+002
1.338635e+003	3.279050e+002
1.340564e+003	3.511469e+002
1.342492e+003	3.502859e+002
1.344421e+003	3.423569e+002
1.346349e+003	3.589657e+002
1.348278e+003	3.356969e+002
1.350206e+003	3.511394e+002
1.352135e+003	4.933079e+002
1.354063e+003	4.687910e+002
1.355991e+003	3.734956e+002
1.357920e+003	4.214735e+002
1.359848e+003	3.933269e+002
1.361777e+003	2.865384e+002
1.363705e+003	2.598246e+002
1.365634e+003	2.640535e+002
1.367562e+003	2.130937e+002
1.369491e+003	3.247430e+002
1.371419e+003	3.945991e+002
1.373348e+003	3.913666e+002
1.375276e+003	3.482822e+002
1.377205e+003	2.933257e+002
1.379133e+003	3.164160e+002
1.381062e+003	3.879117e+002
1.382990e+003	4.210346e+002
1.384918e+003	4.133335e+002
1.386847e+003	4.217014e+002
1.388775e+003	4.380482e+002
1.390704e+003	4.706393e+002
1.392632e+003	3.909406e+002
1.394561e+003	3.629964e+002
1.396489e+003	3.922358e+002
1.398418e+003	4.103528e+002
1.400346e+003	4.800564e+002
1.402275e+003	5.044828e+002
1.404203e+003	4.627186e+002
1.406132e+003	4.236461e+002
1.408060e+003	4.090747e+002
1.409989e+003	4.191103e+002
1.411917e+003	4.423732e+002
1.413845e+003	4.504998e+002
1.415774e+003	4.341928e+002
1.417702e+003	4.282798e+002
1.419631e+003	4.095502e+002
1.421559e+003	3.998181e+002
1.423488e+003	3.523770e+002
1.425416e+003	3.957624e+002
1.427345e+003	5.129771e+002
1.429273e+003	5.455479e+002
1.431202e+003	5.306831e+002
1.433130e+003	5.043710e+002
1.435059e+003	5.494908e+002
1.436987e+003	5.534892e+002
1.438916e+003	5.683801e+002
1.440844e+003	6.370357e+002
1.442772e+003	6.948696e+002
1.444701e+003	7.206313e+002
1.446629e+003	7.180889e+002
1.448558e+003	6.800298e+002
1.450486e+003	6.523437e+002
1.452415e+003	6.769596e+002
1.454343e+003	6.714147e+002
1.456272e+003	6.210931e+002
1.458200e+003	6.902036e+002
1.460129e+003	6.644485e+002
1.462057e+003	6.494542e+002
1.463986e+003	6.807299e+002
1.465914e+003	6.752854e+002
1.467843e+003	6.476913e+002
1.469771e+003	6.325096e+002
1.471699e+003	6.368964e+002
1.473628e+003	6.335603e+002
1.475556e+003	5.985545e+002
1.477485e+003	5.845176e+002
1.479413e+003	6.845291e+002
1.481342e+003	7.340521e+002
1.483270e+003	6.917999e+002
1.485199e+003	7.319628e+002
1.487127e+003	7.689070e+002
1.489056e+003	8.455702e+002
1.490984e+003	9.593698e+002
1.492913e+003	9.870861e+002
1.494841e+003	9.814230e+002
1.496770e+003	1.014465e+003
1.498698e+003	1.063233e+003
1.500626e+003	1.154102e+003
1.502555e+003	1.322044e+003
1.504483e+003	1.549647e+003
1.506412e+003	1.966918e+003
1.508340e+003	2.363305e+003
1.510269e+003	2.713714e+003
1.512197e+003	3.285573e+003
1.514126e+003	3.852183e+003
1.516054e+003	4.550545e+003
1.517983e+003	5.163423e+003
1.519911e+003	5.380821e+003
1.521840e+003	5.173208e+003
1.523768e+003	4.699028e+003
1.525697e+003	4.076842e+003
1.527625e+003	3.353781e+003
1.529553e+003	2.658700e+003
1.531482e+003	2.109049e+003
1.533410e+003	1.650829e+003
1.535339e+003	1.366974e+003
1.537267e+003	1.111484e+003
1.539196e+003	1.042706e+003
1.541124e+003	9.266183e+002
1.543053e+003	7.795831e+002
1.544981e+003	7.038668e+002
1.546910e+003	6.566497e+002
1.548838e+003	5.944745e+002
1.550767e+003	5.777982e+002
1.552695e+003	6.081378e+002
1.554624e+003	6.217997e+002
1.556552e+003	6.960469e+002
1.558480e+003	6.824678e+002
1.560409e+003	6.271828e+002
1.562337e+003	6.910014e+002
1.564266e+003	6.441865e+002
1.566194e+003	5.644518e+002
1.568123e+003	4.973093e+002
1.570051e+003	4.905555e+002
1.571980e+003	5.391267e+002
1.573908e+003	5.917216e+002
1.575837e+003	6.077009e+002
1.577765e+003	5.867230e+002
1.579694e+003	5.743983e+002
1.581622e+003	5.283941e+002
1.583551e+003	4.681338e+002
1.585479e+003	4.295090e+002
1.587407e+003	4.172634e+002
1.589336e+003	4.229271e+002
1.591264e+003	4.948740e+002
1.593193e+003	5.929044e+002
1.595121e+003	6.944019e+002
1.597050e+003	6.790715e+002
1.598978e+003	6.945204e+002
1.600907e+003	7.449219e+002
1.602835e+003	6.506970e+002
1.604764e+003	5.675894e+002
1.606692e+003	6.857348e+002
1.608621e+003	7.037644e+002
1.610549e+003	6.296462e+002
1.612478e+003	6.288503e+002
1.614406e+003	6.348556e+002
1.616334e+003	6.211146e+002
1.618263e+003	5.928776e+002
1.620191e+003	6.131334e+002
1.622120e+003	6.571781e+002
1.624048e+003	6.326446e+002
1.625977e+003	5.298268e+002
1.627905e+003	5.357535e+002
1.629834e+003	6.180231e+002
1.631762e+003	6.630001e+002
1.633691e+003	7.087787e+002
1.635619e+003	6.387040e+002
1.637548e+003	5.401649e+002
1.639476e+003	4.443812e+002
1.641405e+003	4.931158e+002
1.643333e+003	4.727357e+002
1.645261e+003	4.570737e+002
1.647190e+003	4.440024e+002
1.649118e+003	4.367639e+002
1.651047e+003	4.723596e+002
1.652975e+003	4.263875e+002
1.654904e+003	4.522579e+002
1.656832e+003	4.090846e+002
1.658761e+003	3.865294e+002
1.660689e+003	4.469266e+002
1.662618e+003	4.455974e+002
1.664546e+003	4.474836e+002
1.666475e+003	4.443598e+002
1.668403e+003	4.420968e+002
1.670332e+003	3.275670e+002
1.672260e+003	2.841411e+002
1.674188e+003	3.153259e+002
1.676117e+003	2.626550e+002
1.678045e+003	2.807222e+002
1.679974e+003	3.186103e+002
1.681902e+003	2.858028e+002
1.683831e+003	2.758021e+002
1.685759e+003	4.263922e+002
1.687688e+003	4.678342e+002
1.689616e+003	4.770659e+002
1.691545e+003	4.644860e+002
1.693473e+003	3.917884e+002
1.695402e+003	3.833106e+002
1.697330e+003	3.470215e+002
1.699259e+003	3.286065e+002
1.701187e+003	3.428709e+002
1.703115e+003	2.594061e+002
1.705044e+003	1.212211e+002
1.706972e+003	1.356862e+002
1.708901e+003	1.642840e+002
1.710829e+003	2.404237e+002
1.712758e+003	3.053246e+002
1.714686e+003	4.530332e+002
1.716615e+003	4.703392e+002
1.718543e+003	4.253925e+002
1.720472e+003	4.352058e+002
1.722400e+003	4.423851e+002
1.724329e+003	4.154116e+002
1.726257e+003	4.144089e+002
1.728186e+003	4.007891e+002
1.730114e+003	3.301122e+002
1.732042e+003	3.096793e+002
1.733971e+003	3.355698e+002
1.735899e+003	3.632345e+002
1.737828e+003	4.283641e+002
1.739756e+003	4.666452e+002
1.741685e+003	3.972047e+002
1.743613e+003	3.829197e+002
1.745542e+003	4.344357e+002
1.747470e+003	4.408103e+002
1.749399e+003	4.340745e+002
1.751327e+003	4.170362e+002
1.753256e+003	4.077328e+002
1.755184e+003	4.268595e+002
1.757113e+003	4.009370e+002
1.759041e+003	2.947523e+002
1.760969e+003	2.068104e+002
1.762898e+003	2.047356e+002
1.764826e+003	3.011253e+002
1.766755e+003	4.062567e+002
1.768683e+003	3.433954e+002
1.770612e+003	1.986028e+002
1.772540e+003	1.325561e+002
1.774469e+003	2.038380e+002
1.776397e+003	1.597132e+002
1.778326e+003	2.643461e+002
1.780254e+003	2.500203e+002
1.782183e+003	2.688652e+002
1.784111e+003	2.357463e+002
1.786040e+003	1.672060e+002
1.787968e+003	1.858010e+002
1.789896e+003	1.751848e+002
1.791825e+003	1.064214e+002
1.793753e+003	1.259617e+002
1.795682e+003	2.482969e+002
1.797610e+003	3.103296e+002
1.799539e+003	3.370853e+002
1.801467e+003	3.445439e+002
1.803396e+003	3.417964e+002
1.805324e+003	3.453431e+002
1.807253e+003	3.404575e+002
1.809181e+003	3.804731e+002
1.811110e+003	3.737538e+002
1.813038e+003	3.448453e+002
1.814967e+003	3.216759e+002
1.816895e+003	3.604451e+002
1.818823e+003	4.762748e+002
1.820752e+003	5.150178e+002
1.822680e+003	3.561841e+002
1.824609e+003	2.597748e+002
1.826537e+003	3.416815e+002
1.828466e+003	3.176346e+002
1.830394e+003	3.650535e+002
1.832323e+003	3.672284e+002
1.834251e+003	2.793775e+002
1.836180e+003	3.342034e+002
1.838108e+003	3.681339e+002
1.840037e+003	3.776848e+002
1.841965e+003	3.655824e+002
1.843894e+003	3.075303e+002
1.845822e+003	2.928724e+002
1.847750e+003	3.444359e+002
1.849679e+003	3.772593e+002
1.851607e+003	3.736828e+002
1.853536e+003	3.612124e+002
1.855464e+003	3.559894e+002
1.857393e+003	3.726944e+002
1.859321e+003	3.448758e+002
1.861250e+003	2.855991e+002
1.863178e+003	2.905674e+002
1.865107e+003	2.350049e+002
1.867035e+003	1.931681e+002
1.868964e+003	1.723504e+002
1.870892e+003	1.388490e+002
1.872821e+003	1.844760e+002
1.874749e+003	3.078327e+002
1.876677e+003	3.278506e+002
1.878606e+003	2.807559e+002
1.880534e+003	2.621893e+002
1.882463e+003	2.062950e+002
1.884391e+003	2.639875e+002
1.886320e+003	3.416547e+002
1.888248e+003	2.989255e+002
1.890177e+003	3.255989e+002
1.892105e+003	3.941145e+002
1.894034e+003	4.268085e+002
1.895962e+003	4.196499e+002
1.897891e+003	3.868894e+002
1.899819e+003	3.538830e+002
1.901748e+003	3.324445e+002
1.903676e+003	3.466149e+002
1.905604e+003	3.521547e+002
1.907533e+003	3.456826e+002
1.909461e+003	4.191609e+002
1.911390e+003	4.776719e+002
1.913318e+003	3.683140e+002
1.915247e+003	4.265267e+002
1.917175e+003	3.797458e+002
1.919104e+003	3.358027e+002
1.921032e+003	3.090457e+002
1.922961e+003	4.055534e+002
1.924889e+003	4.870113e+002
1.926818e+003	4.655872e+002
1.928746e+003	3.801037e+002
1.930675e+003	2.732737e+002
1.932603e+003	3.185776e+002
1.934531e+003	2.603218e+002
1.936460e+003	2.435290e+002
1.938388e+003	2.591806e+002
1.940317e+003	2.217048e+002
1.942245e+003	2.428748e+002
1.944174e+003	3.471115e+002
1.946102e+003	3.867915e+002
1.948031e+003	3.526878e+002
1.949959e+003	3.503568e+002
1.951888e+003	3.455891e+002
1.953816e+003	3.193046e+002
1.955745e+003	2.919908e+002
1.957673e+003	2.970772e+002
1.959602e+003	3.819010e+002
1.961530e+003	3.983741e+002
1.963458e+003	2.848223e+002
1.965387e+003	2.269718e+002
1.967315e+003	2.098111e+002
1.969244e+003	1.424718e+002
1.971172e+003	6.222849e+000
1.973101e+003	-1.966929e+000
1.975029e+003	2.655896e+001
1.976958e+003	1.578502e+002
1.978886e+003	2.724503e+002
1.980815e+003	3.808046e+002
1.982743e+003	4.163567e+002
1.984672e+003	3.384915e+002
1.986600e+003	3.137843e+002
1.988529e+003	2.390917e+002
1.990457e+003	2.205036e+002
1.992385e+003	2.703755e+002
1.994314e+003	3.567354e+002
1.996242e+003	3.162184e+002
1.998171e+003	4.781096e+002
2.000099e+003	5.077396e+002
2.002028e+003	5.403936e+002
2.003956e+003	5.290552e+002
2.005885e+003	4.596019e+002
2.007813e+003	3.799606e+002
2.009742e+003	3.863783e+002
2.011670e+003	4.185312e+002
2.013599e+003	4.247016e+002
2.015527e+003	4.324040e+002
2.017456e+003	3.766131e+002
2.019384e+003	4.010518e+002
2.021313e+003	4.116207e+002
2.023241e+003	3.762466e+002
2.025169e+003	3.386967e+002
2.027098e+003	3.161465e+002
2.029026e+003	3.544159e+002
2.030955e+003	3.070717e+002
2.032883e+003	2.715479e+002
2.034812e+003	3.260887e+002
2.036740e+003	3.521287e+002
2.038669e+003	3.791726e+002
2.040597e+003	3.443760e+002
2.042526e+003	2.686841e+002
2.044454e+003	2.887111e+002
2.046383e+003	3.226895e+002
2.048311e+003	3.426040e+002
2.050240e+003	3.808933e+002
2.052168e+003	3.904852e+002
2.054096e+003	2.486055e+002
2.056025e+003	9.297054e+001
2.057953e+003	1.594161e+002
2.059882e+003	1.871402e+002
2.061810e+003	2.011081e+002
2.063739e+003	2.310554e+002
2.065667e+003	1.976231e+002
2.067596e+003	1.738541e+002
2.069524e+003	1.917147e+002
2.071453e+003	2.003661e+002
2.073381e+003	2.055182e+002
2.075310e+003	2.565901e+002
2.077238e+003	2.943068e+002
2.079167e+003	3.153120e+002
2.081095e+003	2.603404e+002
2.083023e+003	3.539826e+002
2.084952e+003	3.648387e+002
2.086880e+003	2.581772e+002
2.088809e+003	2.616866e+002
2.090737e+003	3.132274e+002
2.092666e+003	2.608347e+002
2.094594e+003	3.020890e+002
2.096523e+003	2.776498e+002
2.098451e+003	3.086632e+002
2.100380e+003	3.061225e+002
2.102308e+003	3.890942e+002
2.104237e+003	4.552615e+002
2.106165e+003	3.990154e+002
2.108094e+003	3.852400e+002
2.110022e+003	3.963012e+002
2.111950e+003	4.113058e+002
2.113879e+003	4.514050e+002
2.115807e+003	5.123484e+002
2.117736e+003	5.630790e+002
2.119664e+003	4.627133e+002
2.121593e+003	3.491818e+002
2.123521e+003	3.647973e+002
2.125450e+003	3.179651e+002
2.127378e+003	3.381143e+002
2.129307e+003	3.958993e+002
2.131235e+003	3.090248e+002
2.133164e+003	3.679196e+002
2.135092e+003	3.423764e+002
2.137021e+003	3.661161e+002
2.138949e+003	3.573405e+002
2.140877e+003	3.618043e+002
2.142806e+003	3.544366e+002
2.144734e+003	3.235683e+002
2.146663e+003	3.056585e+002
2.148591e+003	4.067578e+002
2.150520e+003	4.297965e+002
2.152448e+003	4.358597e+002
2.154377e+003	4.411633e+002
2.156305e+003	4.250770e+002
2.158234e+003	4.501873e+002
2.160162e+003	4.436507e+002
2.162091e+003	4.525538e+002
2.164019e+003	4.771471e+002
2.165948e+003	4.650558e+002
2.167876e+003	3.626688e+002
2.169804e+003	2.952266e+002
2.171733e+003	3.240907e+002
2.173661e+003	3.455380e+002
2.175590e+003	2.956810e+002
2.177518e+003	3.495113e+002
2.179447e+003	4.087818e+002
2.181375e+003	3.658047e+002
2.183304e+003	3.594720e+002
2.185232e+003	3.922998e+002
2.187161e+003	4.112512e+002
2.189089e+003	3.893447e+002
2.191018e+003	4.695146e+002
2.192946e+003	5.319404e+002
2.194875e+003	4.310306e+002
2.196803e+003	3.552328e+002
2.198731e+003	4.061487e+002
2.200660e+003	3.379331e+002
2.202588e+003	3.170007e+002
2.204517e+003	4.557049e+002
2.206445e+003	4.763931e+002
2.208374e+003	3.751626e+002
2.210302e+003	3.594287e+002
2.212231e+003	2.768019e+002
2.214159e+003	3.589674e+002
2.216088e+003	4.521969e+002
2.218016e+003	4.653318e+002
2.219945e+003	4.018896e+002
2.221873e+003	3.671101e+002
2.223802e+003	3.985596e+002
2.225730e+003	4.210274e+002
2.227658e+003	4.304428e+002
2.229587e+003	4.723972e+002
2.231515e+003	4.202896e+002
2.233444e+003	3.251538e+002
2.235372e+003	3.482994e+002
2.237301e+003	2.980202e+002
2.239229e+003	3.330126e+002
2.241158e+003	3.453614e+002
2.243086e+003	3.912286e+002
2.245015e+003	4.466729e+002
2.246943e+003	4.824211e+002
2.248872e+003	4.742967e+002
2.250800e+003	4.390007e+002
2.252729e+003	3.537298e+002
2.254657e+003	4.261875e+002
2.256585e+003	2.830783e+002
2.258514e+003	3.475945e+002
2.260442e+003	3.710977e+002
2.262371e+003	4.352718e+002
2.264299e+003	4.017256e+002
2.266228e+003	3.105821e+002
2.268156e+003	3.077307e+002
2.270085e+003	3.470943e+002
2.272013e+003	3.329763e+002
2.273942e+003	3.959573e+002
2.275870e+003	5.224977e+002
2.277799e+003	4.877823e+002
2.279727e+003	5.005921e+002
2.281656e+003	3.805421e+002
2.283584e+003	3.704680e+002
2.285512e+003	2.981864e+002
2.287441e+003	2.980316e+002
2.289369e+003	4.541805e+002
2.291298e+003	5.234883e+002
2.293226e+003	5.872094e+002
2.295155e+003	6.330297e+002
2.297083e+003	5.966819e+002
2.299012e+003	5.643103e+002
2.300940e+003	6.176740e+002
2.302869e+003	6.114861e+002
2.304797e+003	5.747889e+002
2.306726e+003	7.327654e+002
2.308654e+003	6.023248e+002
2.310583e+003	7.228364e+002
2.312511e+003	8.240836e+002
2.314439e+003	8.099736e+002
2.316368e+003	7.249103e+002
2.318296e+003	7.077638e+002
2.320225e+003	6.576821e+002
2.322153e+003	6.339478e+002
2.324082e+003	6.181564e+002
2.326010e+003	5.142131e+002
2.327939e+003	3.910210e+002
2.329867e+003	2.898490e+002
2.331796e+003	2.482186e+002
2.333724e+003	4.043422e+002
2.335653e+003	5.017263e+002
2.337581e+003	5.208115e+002
2.339510e+003	5.795643e+002
2.341438e+003	6.330207e+002
2.343366e+003	5.240640e+002
2.345295e+003	4.341241e+002
2.347223e+003	4.578452e+002
2.349152e+003	4.568534e+002
2.351080e+003	4.285378e+002
2.353009e+003	4.848120e+002
2.354937e+003	4.747075e+002
2.356866e+003	4.305560e+002
2.358794e+003	4.314889e+002
2.360723e+003	4.578160e+002
2.362651e+003	4.677756e+002
2.364580e+003	4.125474e+002
2.366508e+003	4.193550e+002
2.368437e+003	4.527810e+002
2.370365e+003	5.175530e+002
2.372293e+003	6.170797e+002
2.374222e+003	6.065806e+002
2.376150e+003	5.206973e+002
2.378079e+003	4.657394e+002
2.380007e+003	4.483771e+002
2.381936e+003	5.251498e+002
2.383864e+003	5.873779e+002
2.385793e+003	5.677156e+002
2.387721e+003	4.114821e+002
2.389650e+003	3.376696e+002
2.391578e+003	3.686706e+002
2.393507e+003	4.115160e+002
2.395435e+003	4.231426e+002
2.397364e+003	4.236150e+002
2.399292e+003	5.007400e+002
2.401220e+003	5.947703e+002
2.403149e+003	6.313653e+002
2.405077e+003	5.690940e+002
2.407006e+003	5.335653e+002
2.408934e+003	5.753223e+002
2.410863e+003	5.663157e+002
2.412791e+003	5.660990e+002
2.414720e+003	5.777999e+002
2.416648e+003	6.289270e+002
2.418577e+003	6.210165e+002
2.420505e+003	5.887754e+002
2.422434e+003	5.019148e+002
2.424362e+003	4.901095e+002
2.426291e+003	5.427859e+002
2.428219e+003	5.434437e+002
2.430147e+003	5.660821e+002
2.432076e+003	6.433204e+002
2.434004e+003	6.324081e+002
2.435933e+003	5.824513e+002
2.437861e+003	5.738350e+002
2.439790e+003	5.289998e+002
2.441718e+003	4.613540e+002
2.443647e+003	4.703491e+002
2.445575e+003	4.927460e+002
2.447504e+003	5.031122e+002
2.449432e+003	5.421734e+002
2.451361e+003	5.727795e+002
2.453289e+003	5.062105e+002
2.455218e+003	5.757618e+002
2.457146e+003	5.874058e+002
2.459074e+003	4.972128e+002
2.461003e+003	4.946688e+002
2.462931e+003	5.224271e+002
2.464860e+003	5.014816e+002
2.466788e+003	4.103254e+002
2.468717e+003	4.516095e+002
2.470645e+003	4.680851e+002
2.472574e+003	4.708968e+002
2.474502e+003	4.713846e+002
2.476431e+003	4.460692e+002
2.478359e+003	4.258798e+002
2.480288e+003	4.421933e+002
2.482216e+003	4.813941e+002
2.484145e+003	4.173861e+002
2.486073e+003	3.797372e+002
2.488001e+003	4.219628e+002
2.489930e+003	4.867887e+002
2.491858e+003	4.238790e+002
2.493787e+003	4.713965e+002
2.495715e+003	5.249828e+002
2.497644e+003	5.279807e+002
2.499572e+003	5.449195e+002
2.501501e+003	5.718378e+002
2.503429e+003	5.829189e+002
2.505358e+003	5.833238e+002
2.507286e+003	5.690172e+002
2.509215e+003	6.293967e+002
2.511143e+003	4.345178e+002
2.513072e+003	4.596210e+002
2.515000e+003	5.251386e+002
2.516928e+003	4.950672e+002
2.518857e+003	5.033462e+002
2.520785e+003	5.833242e+002
2.522714e+003	6.326398e+002
2.524642e+003	6.320612e+002
2.526571e+003	6.657664e+002
2.528499e+003	7.064420e+002
2.530428e+003	7.011426e+002
2.532356e+003	7.248577e+002
2.534285e+003	6.659628e+002
2.536213e+003	5.935754e+002
2.538142e+003	6.317173e+002
2.540070e+003	6.112121e+002
2.541999e+003	5.896690e+002
2.543927e+003	5.514657e+002
2.545855e+003	5.197069e+002
2.547784e+003	5.353123e+002
2.549712e+003	5.038710e+002
2.551641e+003	4.747529e+002
2.553569e+003	4.569439e+002
2.555498e+003	4.284143e+002
2.557426e+003	4.925869e+002
2.559355e+003	5.042924e+002
2.561283e+003	4.296314e+002
2.563212e+003	4.438230e+002
2.565140e+003	3.824379e+002
2.567069e+003	3.570227e+002
2.568997e+003	3.453591e+002
2.570926e+003	4.039001e+002
2.572854e+003	3.990746e+002
2.574782e+003	3.542708e+002
2.576711e+003	3.676253e+002
2.578639e+003	3.374299e+002
2.580568e+003	3.126983e+002
2.582496e+003	3.104380e+002
2.584425e+003	3.537437e+002
2.586353e+003	3.836993e+002
2.588282e+003	4.331076e+002
2.590210e+003	4.517643e+002
2.592139e+003	4.349721e+002
2.594067e+003	4.552663e+002
2.595996e+003	4.404893e+002
2.597924e+003	4.054034e+002
2.599853e+003	4.107906e+002
2.601781e+003	3.807905e+002
2.603709e+003	3.377216e+002
2.605638e+003	3.817843e+002
2.607566e+003	3.950300e+002
2.609495e+003	4.236121e+002
2.611423e+003	4.187449e+002
2.613352e+003	4.489615e+002
2.615280e+003	3.998246e+002
2.617209e+003	4.044554e+002
2.619137e+003	4.609052e+002
2.621066e+003	4.613244e+002
2.622994e+003	3.846439e+002
2.624923e+003	4.202975e+002
2.626851e+003	5.401678e+002
2.628780e+003	5.073836e+002
2.630708e+003	4.698654e+002
2.632636e+003	5.406975e+002
2.634565e+003	6.314143e+002
2.636493e+003	6.164986e+002
2.638422e+003	6.130102e+002
2.640350e+003	5.522021e+002
2.642279e+003	4.788401e+002
2.644207e+003	5.587562e+002
2.646136e+003	6.686860e+002
2.648064e+003	7.509389e+002
2.649993e+003	6.353419e+002
2.651921e+003	5.718361e+002
2.653850e+003	5.997732e+002
2.655778e+003	6.294799e+002
2.657707e+003	6.657684e+002
2.659635e+003	6.346459e+002
2.661563e+003	6.414120e+002
2.663492e+003	6.962162e+002
2.665420e+003	8.336128e+002
2.667349e+003	8.457313e+002
2.669277e+003	7.733738e+002
2.671206e+003	7.948452e+002
2.673134e+003	7.638712e+002
2.675063e+003	7.687129e+002
2.676991e+003	7.800095e+002
2.678920e+003	8.841682e+002
2.680848e+003	8.211423e+002
2.682777e+003	7.142343e+002
2.684705e+003	5.552382e+002
2.686634e+003	5.368612e+002
2.688562e+003	5.235834e+002
2.690490e+003	4.837287e+002
2.692419e+003	4.993549e+002
2.694347e+003	5.157496e+002
2.696276e+003	3.973898e+002
2.698204e+003	4.194659e+002
2.700133e+003	5.528242e+002
2.702061e+003	5.287735e+002
2.703990e+003	4.074454e+002
2.705918e+003	4.091756e+002
2.707847e+003	4.378118e+002
2.709775e+003	4.851006e+002
2.711704e+003	4.326253e+002
2.713632e+003	4.354521e+002
2.715561e+003	4.299510e+002
2.717489e+003	4.739723e+002
2.719417e+003	5.583290e+002
2.721346e+003	4.898215e+002
2.723274e+003	4.169420e+002
2.725203e+003	5.130172e+002
2.727131e+003	5.398036e+002
2.729060e+003	4.724232e+002
2.730988e+003	5.641274e+002
2.732917e+003	5.697698e+002
2.734845e+003	5.401689e+002
2.736774e+003	5.158755e+002
2.738702e+003	5.247908e+002
2.740631e+003	5.494610e+002
2.742559e+003	4.934899e+002
2.744488e+003	4.061788e+002
2.746416e+003	3.990546e+002
2.748344e+003	3.802792e+002
2.750273e+003	3.056481e+002
2.752201e+003	3.761060e+002
2.754130e+003	2.761297e+002
2.756058e+003	3.743589e+002
2.757987e+003	3.363039e+002
2.759915e+003	3.949498e+002
2.761844e+003	4.221510e+002
2.763772e+003	3.848602e+002
2.765701e+003	3.735645e+002
2.767629e+003	3.512456e+002
2.769558e+003	3.740111e+002
2.771486e+003	3.584482e+002
2.773415e+003	3.508441e+002
2.775343e+003	2.829536e+002
2.777271e+003	2.645742e+002
2.779200e+003	2.648820e+002
2.781128e+003	3.006109e+002
2.783057e+003	3.017173e+002
2.784985e+003	3.870445e+002
2.786914e+003	3.958908e+002
2.788842e+003	3.220248e+002
2.790771e+003	2.393764e+002
2.792699e+003	1.926997e+002
2.794628e+003	1.551835e+002
2.796556e+003	2.020732e+002
2.798485e+003	2.675941e+002
2.800413e+003	3.294800e+002
2.802342e+003	3.496913e+002
2.804270e+003	3.615549e+002
2.806198e+003	3.344162e+002
2.808127e+003	2.845145e+002
2.810055e+003	2.797372e+002
2.811984e+003	3.127110e+002
2.813912e+003	3.508064e+002
2.815841e+003	3.235628e+002
2.817769e+003	2.673267e+002
2.819698e+003	2.926487e+002
2.821626e+003	1.555728e+002
2.823555e+003	1.204861e+002
2.825483e+003	2.602563e+002
2.827412e+003	2.856942e+002
2.829340e+003	2.553285e+002
2.831269e+003	3.018354e+002
2.833197e+003	3.144818e+002
2.835125e+003	1.657389e+002
2.837054e+003	1.654918e+002
2.838982e+003	3.289603e+002
2.840911e+003	3.479494e+002
2.842839e+003	4.061330e+002
2.844768e+003	3.789651e+002
2.846696e+003	4.218436e+002
2.848625e+003	4.540648e+002
2.850553e+003	4.333360e+002
2.852482e+003	4.437651e+002
2.854410e+003	4.057769e+002
2.856339e+003	3.880424e+002
2.858267e+003	4.033781e+002
2.860196e+003	3.992773e+002
2.862124e+003	4.455599e+002
2.864052e+003	4.370060e+002
2.865981e+003	4.169687e+002
2.867909e+003	4.034156e+002
2.869838e+003	3.191514e+002
2.871766e+003	2.969404e+002
2.873695e+003	3.438541e+002
2.875623e+003	3.772249e+002
2.877552e+003	4.339472e+002
2.879480e+003	4.541969e+002
2.881409e+003	4.485162e+002
2.883337e+003	4.515912e+002
2.885266e+003	3.478368e+002
2.887194e+003	3.428184e+002
2.889123e+003	2.764327e+002
2.891051e+003	3.052682e+002
2.892979e+003	2.382911e+002
2.894908e+003	2.240630e+002
2.896836e+003	2.455571e+002
2.898765e+003	2.253286e+002
2.900693e+003	2.154374e+002
2.902622e+003	2.788815e+002
2.904550e+003	3.921254e+002
2.906479e+003	3.885811e+002
2.908407e+003	2.889742e+002
2.910336e+003	2.875162e+002
2.912264e+003	2.249712e+002
2.914193e+003	2.521525e+002
2.916121e+003	2.898701e+002
2.918050e+003	2.287434e+002
2.919978e+003	1.582410e+002
2.921906e+003	1.310552e+002
2.923835e+003	2.346670e+002
2.925763e+003	2.154912e+002
2.927692e+003	1.203252e+002
2.929620e+003	1.638938e+002
2.931549e+003	1.182091e+002
2.933477e+003	1.192907e+002
2.935406e+003	1.914611e+002
2.937334e+003	2.323234e+002
2.939263e+003	2.030251e+002
2.941191e+003	1.405513e+002
2.943120e+003	2.600558e+002
2.945048e+003	2.693196e+002
2.946977e+003	2.226889e+002
2.948905e+003	1.522539e+002
2.950833e+003	1.442842e+002
2.952762e+003	1.797029e+002
2.954690e+003	1.345473e+002
2.956619e+003	9.459968e+001
2.958547e+003	8.196867e+001
2.960476e+003	1.643382e+002
2.962404e+003	1.150941e+002
2.964333e+003	5.818050e+001
2.966261e+003	4.019394e+001
2.968190e+003	-2.189873e+001
2.970118e+003	-2.315163e-001
2.972047e+003	7.428658e+001
2.973975e+003	6.513201e+001
2.975904e+003	1.028440e+002
2.977832e+003	3.973313e+001
2.979760e+003	5.625966e+001
2.981689e+003	1.093204e+002
2.983617e+003	7.597032e+001
2.985546e+003	-6.004446e+001
2.987474e+003	-5.494143e+001
2.989403e+003	-9.136259e+001
2.991331e+003	9.818764e+000
2.993260e+003	4.239738e+001
2.995188e+003	6.279244e+001
2.997117e+003	8.035429e+001
2.999045e+003	1.127666e+002
3.000974e+003	4.920706e+001
3.002902e+003	6.415997e+001
3.004831e+003	1.175673e+001
3.006759e+003	-4.716187e+001
3.008688e+003	-7.164283e+001
3.010616e+003	-9.383484e+001
3.012544e+003	-2.175047e+001
3.014473e+003	7.452534e+001
3.016401e+003	1.862425e+001
3.018330e+003	-5.126166e+001
3.020258e+003	5.865777e+001
3.022187e+003	-2.994276e+001
3.024115e+003	5.442289e+001
3.026044e+003	9.627554e+001
3.027972e+003	1.095942e+002
3.029901e+003	1.667060e+002
3.031829e+003	2.024072e+002
3.033758e+003	1.890093e+002
3.035686e+003	1.969364e+002
3.037615e+003	1.793877e+002
3.039543e+003	9.098434e+001
3.041471e+003	1.320339e+002
3.043400e+003	2.461871e+002
3.045328e+003	1.405091e+002
3.047257e+003	1.294348e+002
3.049185e+003	1.276126e+002
3.051114e+003	1.593046e+002
3.053042e+003	7.380928e+001
3.054971e+003	-1.728764e+000
3.056899e+003	7.705193e+001
3.058828e+003	5.055380e+001
3.060756e+003	-1.202352e+001
3.062685e+003	1.793682e+000
3.064613e+003	1.043755e+002
3.066542e+003	7.782683e+001
3.068470e+003	8.649112e+001
3.070398e+003	3.594570e+001
3.072327e+003	-1.653030e+002
3.074255e+003	-3.825033e+001
3.076184e+003	-1.075704e+002
3.078112e+003	-4.878093e+001
3.080041e+003	3.254413e+001
3.081969e+003	6.826409e+001
3.083898e+003	9.925111e+001
3.085826e+003	1.335137e+002
3.087755e+003	3.802273e+001
3.089683e+003	2.011789e+001
3.091612e+003	1.084637e+002
3.093540e+003	3.468097e+001
3.095469e+003	6.395129e+001
3.097397e+003	3.555305e+001
3.099325e+003	3.803730e+001
3.101254e+003	1.699964e+002
3.103182e+003	1.989373e+002
3.105111e+003	1.814004e+002
3.107039e+003	1.510411e+002
3.108968e+003	1.169709e+002
3.110896e+003	1.488609e+002
3.112825e+003	8.691138e+001
3.114753e+003	2.144617e+002
3.116682e+003	2.629352e+002
3.118610e+003	2.026746e+002
3.120539e+003	2.335518e+002
3.122467e+003	1.501470e+002
3.124396e+003	2.310524e+002
3.126324e+003	3.267398e+002
3.128252e+003	2.617321e+002
3.130181e+003	2.694616e+002
3.132109e+003	3.816287e+002
3.134038e+003	3.674673e+002
3.135966e+003	3.715172e+002
3.137895e+003	3.212564e+002
3.139823e+003	3.758767e+002
3.141752e+003	4.167546e+002
3.143680e+003	4.898798e+002
3.145609e+003	5.512964e+002
3.147537e+003	5.439391e+002
3.149466e+003	5.418571e+002
3.151394e+003	6.122770e+002
3.153323e+003	5.819088e+002
3.155251e+003	4.880651e+002
3.157179e+003	5.289433e+002
3.159108e+003	4.776791e+002
3.161036e+003	5.795487e+002
3.162965e+003	6.035879e+002
3.164893e+003	6.071891e+002
3.166822e+003	5.918545e+002
3.168750e+003	6.735518e+002
3.170679e+003	7.289734e+002
3.172607e+003	6.835877e+002
3.174536e+003	7.120948e+002
3.176464e+003	8.148365e+002
3.178393e+003	8.426882e+002
3.180321e+003	7.789135e+002
3.182250e+003	9.094244e+002
3.184178e+003	9.359021e+002
3.186106e+003	9.796578e+002
3.188035e+003	9.869410e+002
3.189963e+003	1.016570e+003
3.191892e+003	1.069221e+003
3.193820e+003	1.125969e+003
3.195749e+003	1.071232e+003
3.197677e+003	1.020464e+003
3.199606e+003	1.153174e+003
3.201534e+003	1.239624e+003
3.203463e+003	1.315296e+003
3.205391e+003	1.381872e+003
3.207320e+003	1.459719e+003
3.209248e+003	1.514106e+003
3.211177e+003	1.512395e+003
3.213105e+003	1.515196e+003
3.215033e+003	1.555835e+003
3.216962e+003	1.547980e+003
3.218890e+003	1.627195e+003
3.220819e+003	1.740835e+003
3.222747e+003	1.665879e+003
3.224676e+003	1.769701e+003
3.226604e+003	1.765529e+003
3.228533e+003	1.774994e+003
3.230461e+003	1.867335e+003
3.232390e+003	2.012812e+003
3.234318e+003	2.077731e+003
3.236247e+003	2.074861e+003
3.238175e+003	2.152376e+003
3.240104e+003	2.164298e+003
3.242032e+003	2.278366e+003
3.243960e+003	2.372960e+003
3.245889e+003	2.363875e+003
3.247817e+003	2.386329e+003
3.249746e+003	2.510155e+003
3.251674e+003	2.559082e+003
3.253603e+003	2.416433e+003
3.255531e+003	2.492645e+003
3.257460e+003	2.711638e+003
3.259388e+003	2.812744e+003
3.261317e+003	2.949012e+003
3.263245e+003	2.955567e+003
3.265174e+003	3.082102e+003
3.267102e+003	3.238026e+003
3.269031e+003	3.162128e+003
3.270959e+003	3.179690e+003
3.272887e+003	3.403485e+003
3.274816e+003	3.418868e+003
3.276744e+003	3.401886e+003
3.278673e+003	3.533836e+003
3.280601e+003	3.682450e+003
3.282530e+003	3.603075e+003
3.284458e+003	3.707765e+003
3.286387e+003	3.873494e+003
3.288315e+003	3.968008e+003
3.290244e+003	4.093421e+003
3.292172e+003	4.126114e+003
3.294101e+003	4.223482e+003
3.296029e+003	4.274901e+003
3.297958e+003	4.378729e+003
3.299886e+003	4.511124e+003
3.301814e+003	4.631109e+003
3.303743e+003	4.736763e+003
3.305671e+003	4.809525e+003
3.307600e+003	4.803792e+003
3.309528e+003	4.920463e+003
3.311457e+003	5.030753e+003
3.313385e+003	5.159863e+003
3.315314e+003	5.281126e+003
3.317242e+003	5.428966e+003
3.319171e+003	5.528297e+003
3.321099e+003	5.549727e+003
3.323028e+003	5.710665e+003
3.324956e+003	5.840918e+003
3.326885e+003	5.974845e+003
3.328813e+003	6.031355e+003
3.330741e+003	6.083274e+003
3.332670e+003	6.163290e+003
3.334598e+003	6.305790e+003
3.336527e+003	6.407008e+003
3.338455e+003	6.569992e+003
3.340384e+003	6.673762e+003
3.342312e+003	6.805446e+003
3.344241e+003	7.075400e+003
3.346169e+003	7.223590e+003
3.348098e+003	7.205381e+003
3.350026e+003	7.353226e+003
3.351955e+003	7.437440e+003
3.353883e+003	7.527930e+003
3.355812e+003	7.698590e+003
3.357740e+003	7.867624e+003
3.359668e+003	8.047586e+003
3.361597e+003	8.208501e+003
3.363525e+003	8.333020e+003
3.365454e+003	8.444373e+003
3.367382e+003	8.695531e+003
3.369311e+003	8.769094e+003
3.371239e+003	8.838599e+003
3.373168e+003	9.042188e+003
3.375096e+003	9.143137e+003
3.377025e+003	9.273834e+003
3.378953e+003	9.391522e+003
3.380882e+003	9.578211e+003
3.382810e+003	9.756300e+003
3.384739e+003	9.919931e+003
3.386667e+003	1.003969e+004
3.388595e+003	1.022818e+004
3.390524e+003	1.047434e+004
3.392452e+003	1.058087e+004
3.394381e+003	1.083003e+004
3.396309e+003	1.102588e+004
3.398238e+003	1.110189e+004
3.400166e+003	1.125027e+004
