# Supplementary material for: Machine learning classification of mango maturity based on carotene content from Raman spectra
Source: PeerJ. 2025 Nov 18;13:e20288. doi: 10.7717/peerj.20288 (PMC12637035; doi:10.7717/peerj.20288)
Supplement: Supplemental Information 1 — Raman spectra from 29 mango samples, with measurements taken from the top, middle, and bottom parts of each mango. These data were used for Raman spectral processing, statistical analysis, and classification analysis. [file peerj-13-20288-s001.zip › Raw Data_Mango/M16/M16-B.CSV]

5.041945e+001	4.758323e+002
5.234792e+001	4.226338e+002
5.427638e+001	3.777092e+002
5.620485e+001	3.639164e+002
5.813332e+001	3.702033e+002
6.006178e+001	3.690809e+002
6.199025e+001	3.521853e+002
6.391872e+001	3.440200e+002
6.584718e+001	3.405510e+002
6.777565e+001	3.390822e+002
6.970412e+001	3.415661e+002
7.163258e+001	3.365478e+002
7.356105e+001	3.376747e+002
7.548952e+001	3.385867e+002
7.741798e+001	3.325990e+002
7.934645e+001	3.262186e+002
8.127492e+001	3.045494e+002
8.320338e+001	2.835947e+002
8.513185e+001	2.762251e+002
8.706032e+001	2.866597e+002
8.898878e+001	2.870947e+002
9.091725e+001	2.758790e+002
9.284572e+001	2.617033e+002
9.477419e+001	2.487977e+002
9.670265e+001	2.353873e+002
9.863112e+001	2.230729e+002
1.005596e+002	2.266321e+002
1.024881e+002	2.271620e+002
1.044165e+002	2.167741e+002
1.063450e+002	2.232130e+002
1.082735e+002	2.031568e+002
1.102019e+002	1.877795e+002
1.121304e+002	1.924427e+002
1.140589e+002	2.116953e+002
1.159873e+002	1.904726e+002
1.179158e+002	1.968944e+002
1.198443e+002	1.886404e+002
1.217727e+002	1.625257e+002
1.237012e+002	1.464190e+002
1.256297e+002	1.670004e+002
1.275581e+002	1.764914e+002
1.294866e+002	1.695809e+002
1.314151e+002	1.543505e+002
1.333435e+002	1.469179e+002
1.352720e+002	1.427570e+002
1.372005e+002	1.477146e+002
1.391289e+002	1.469318e+002
1.410574e+002	1.395757e+002
1.429859e+002	1.547919e+002
1.449143e+002	1.461821e+002
1.468428e+002	1.465193e+002
1.487713e+002	1.494245e+002
1.506997e+002	1.427242e+002
1.526282e+002	1.333388e+002
1.545567e+002	1.283223e+002
1.564851e+002	1.252200e+002
1.584136e+002	1.314525e+002
1.603421e+002	1.494796e+002
1.622705e+002	1.447151e+002
1.641990e+002	1.331622e+002
1.661275e+002	1.374761e+002
1.680559e+002	1.519572e+002
1.699844e+002	1.546901e+002
1.719129e+002	1.442659e+002
1.738413e+002	1.420773e+002
1.757698e+002	1.469003e+002
1.776983e+002	1.497364e+002
1.796267e+002	1.416301e+002
1.815552e+002	1.536941e+002
1.834837e+002	1.734064e+002
1.854121e+002	1.726523e+002
1.873406e+002	1.477971e+002
1.892691e+002	1.240297e+002
1.911975e+002	1.068979e+002
1.931260e+002	1.083712e+002
1.950545e+002	1.249992e+002
1.969829e+002	1.391384e+002
1.989114e+002	1.235617e+002
2.008399e+002	1.284537e+002
2.027683e+002	1.373802e+002
2.046968e+002	1.428503e+002
2.066253e+002	1.441586e+002
2.085537e+002	1.486767e+002
2.104822e+002	1.597154e+002
2.124107e+002	1.655103e+002
2.143391e+002	1.582616e+002
2.162676e+002	1.475134e+002
2.181961e+002	1.673453e+002
2.201245e+002	1.435050e+002
2.220530e+002	1.433072e+002
2.239815e+002	1.565089e+002
2.259099e+002	1.604866e+002
2.278384e+002	1.530187e+002
2.297669e+002	1.809982e+002
2.316953e+002	1.707152e+002
2.336238e+002	1.482091e+002
2.355523e+002	1.443593e+002
2.374807e+002	1.388823e+002
2.394092e+002	1.232451e+002
2.413377e+002	1.311859e+002
2.432661e+002	1.520796e+002
2.451946e+002	1.671844e+002
2.471231e+002	1.708080e+002
2.490515e+002	1.843504e+002
2.509800e+002	1.663774e+002
2.529085e+002	1.537978e+002
2.548369e+002	1.664299e+002
2.567654e+002	1.519080e+002
2.586938e+002	1.750623e+002
2.606223e+002	1.862113e+002
2.625508e+002	1.766496e+002
2.644792e+002	1.588782e+002
2.664077e+002	1.590501e+002
2.683362e+002	1.562341e+002
2.702646e+002	1.477089e+002
2.721931e+002	1.389849e+002
2.741216e+002	1.323258e+002
2.760500e+002	1.228878e+002
2.779785e+002	1.327165e+002
2.799070e+002	1.410459e+002
2.818354e+002	1.407602e+002
2.837639e+002	1.397384e+002
2.856924e+002	1.578449e+002
2.876208e+002	1.765783e+002
2.895493e+002	1.774471e+002
2.914778e+002	1.727236e+002
2.934063e+002	1.743278e+002
2.953347e+002	1.836891e+002
2.972632e+002	1.700308e+002
2.991917e+002	1.843945e+002
3.011201e+002	1.887020e+002
3.030486e+002	1.799554e+002
3.049771e+002	1.871962e+002
3.069055e+002	1.898026e+002
3.088340e+002	2.087163e+002
3.107625e+002	2.141475e+002
3.126909e+002	2.069223e+002
3.146194e+002	2.074286e+002
3.165479e+002	2.188096e+002
3.184763e+002	2.204374e+002
3.204048e+002	2.107517e+002
3.223333e+002	1.933268e+002
3.242617e+002	1.813108e+002
3.261902e+002	2.068239e+002
3.281187e+002	1.823221e+002
3.300471e+002	1.919567e+002
3.319756e+002	2.169160e+002
3.339041e+002	2.189626e+002
3.358325e+002	1.994828e+002
3.377610e+002	2.061610e+002
3.396895e+002	2.337253e+002
3.416179e+002	2.482984e+002
3.435464e+002	2.439778e+002
3.454749e+002	2.543368e+002
3.474033e+002	2.423849e+002
3.493318e+002	2.388399e+002
3.512603e+002	2.438756e+002
3.531887e+002	2.504233e+002
3.551172e+002	2.523290e+002
3.570457e+002	2.626544e+002
3.589741e+002	2.599633e+002
3.609026e+002	2.547413e+002
3.628311e+002	2.457468e+002
3.647595e+002	2.316341e+002
3.666880e+002	2.329903e+002
3.686165e+002	2.535302e+002
3.705449e+002	2.516635e+002
3.724734e+002	2.334879e+002
3.744019e+002	2.244678e+002
3.763303e+002	2.465167e+002
3.782588e+002	2.358565e+002
3.801873e+002	2.477046e+002
3.821157e+002	2.502843e+002
3.840442e+002	2.346587e+002
3.859727e+002	2.289919e+002
3.879011e+002	2.348881e+002
3.898296e+002	2.384784e+002
3.917581e+002	2.424524e+002
3.936865e+002	2.426767e+002
3.956150e+002	2.380741e+002
3.975435e+002	2.505870e+002
3.994719e+002	2.503082e+002
4.014004e+002	2.502442e+002
4.033289e+002	2.529951e+002
4.052573e+002	2.556667e+002
4.071858e+002	2.545552e+002
4.091143e+002	2.720457e+002
4.110427e+002	2.866852e+002
4.129712e+002	2.791886e+002
4.148997e+002	2.713924e+002
4.168281e+002	2.948053e+002
4.187566e+002	2.684668e+002
4.206851e+002	2.568715e+002
4.226135e+002	2.532469e+002
4.245420e+002	2.445121e+002
4.264705e+002	2.301473e+002
4.283989e+002	2.359682e+002
4.303274e+002	2.439311e+002
4.322559e+002	2.423901e+002
4.341843e+002	2.442002e+002
4.361128e+002	2.468539e+002
4.380413e+002	2.357680e+002
4.399697e+002	2.467803e+002
4.418982e+002	2.527374e+002
4.438267e+002	2.657988e+002
4.457551e+002	2.616317e+002
4.476836e+002	2.296790e+002
4.496121e+002	2.283871e+002
4.515405e+002	2.557921e+002
4.534690e+002	2.826901e+002
4.553975e+002	2.810995e+002
4.573259e+002	2.665667e+002
4.592544e+002	2.821924e+002
4.611829e+002	2.882133e+002
4.631113e+002	2.721281e+002
4.650398e+002	2.756361e+002
4.669683e+002	2.803813e+002
4.688967e+002	2.704205e+002
4.708252e+002	2.901323e+002
4.727537e+002	2.896990e+002
4.746821e+002	2.688993e+002
4.766106e+002	2.653687e+002
4.785391e+002	2.819365e+002
4.804675e+002	2.882593e+002
4.823960e+002	2.724221e+002
4.843245e+002	2.883770e+002
4.862529e+002	2.770697e+002
4.881814e+002	2.563198e+002
4.901099e+002	2.553305e+002
4.920383e+002	2.702852e+002
4.939668e+002	2.759478e+002
4.958953e+002	2.708979e+002
4.978237e+002	2.574193e+002
4.997522e+002	2.407146e+002
5.016807e+002	2.290746e+002
5.036091e+002	2.343701e+002
5.055376e+002	2.636459e+002
5.074661e+002	2.627084e+002
5.093945e+002	2.763436e+002
5.113230e+002	3.018906e+002
5.132515e+002	2.876059e+002
5.151799e+002	2.874539e+002
5.171084e+002	2.983347e+002
5.190369e+002	3.037878e+002
5.209653e+002	2.911860e+002
5.228938e+002	2.761172e+002
5.248223e+002	2.987044e+002
5.267507e+002	2.803656e+002
5.286792e+002	2.585517e+002
5.306077e+002	2.555855e+002
5.325361e+002	2.685913e+002
5.344646e+002	2.838755e+002
5.363931e+002	2.960804e+002
5.383215e+002	2.697410e+002
5.402500e+002	2.726548e+002
5.421785e+002	2.692090e+002
5.441069e+002	2.564341e+002
5.460354e+002	2.620601e+002
5.479639e+002	2.794224e+002
5.498923e+002	2.688605e+002
5.518208e+002	2.467960e+002
5.537493e+002	2.443646e+002
5.556777e+002	2.552642e+002
5.576062e+002	2.470121e+002
5.595347e+002	2.600027e+002
5.614631e+002	2.646418e+002
5.633916e+002	2.602935e+002
5.653201e+002	2.579431e+002
5.672485e+002	2.582486e+002
5.691770e+002	2.483678e+002
5.711055e+002	2.427032e+002
5.730339e+002	2.640800e+002
5.749624e+002	2.516963e+002
5.768909e+002	2.394474e+002
5.788193e+002	2.474594e+002
5.807478e+002	2.246033e+002
5.826763e+002	2.506800e+002
5.846047e+002	2.395821e+002
5.865332e+002	2.453428e+002
5.884617e+002	2.570542e+002
5.903901e+002	2.504224e+002
5.923186e+002	2.436498e+002
5.942471e+002	2.401236e+002
5.961755e+002	2.603676e+002
5.981040e+002	2.733564e+002
6.000325e+002	2.779176e+002
6.019609e+002	2.818790e+002
6.038894e+002	2.733954e+002
6.058179e+002	2.382582e+002
6.077463e+002	2.593117e+002
6.096748e+002	2.784124e+002
6.116033e+002	2.626918e+002
6.135317e+002	2.286790e+002
6.154602e+002	2.297069e+002
6.173887e+002	2.356734e+002
6.193171e+002	2.237222e+002
6.212456e+002	2.224220e+002
6.231741e+002	2.279390e+002
6.251025e+002	2.274101e+002
6.270310e+002	2.311659e+002
6.289595e+002	2.324548e+002
6.308879e+002	2.440772e+002
6.328164e+002	2.447603e+002
6.347449e+002	2.340596e+002
6.366733e+002	2.276477e+002
6.386018e+002	2.389769e+002
6.405303e+002	2.288757e+002
6.424587e+002	2.138751e+002
6.443872e+002	2.326067e+002
6.463157e+002	2.548244e+002
6.482441e+002	2.386462e+002
6.501726e+002	1.962268e+002
6.521011e+002	2.620194e+002
6.540295e+002	2.542453e+002
6.559580e+002	2.537753e+002
6.578865e+002	2.481092e+002
6.598149e+002	2.363940e+002
6.617434e+002	2.671065e+002
6.636719e+002	2.555350e+002
6.656003e+002	2.334812e+002
6.675288e+002	2.448723e+002
6.694573e+002	2.606874e+002
6.713857e+002	2.558107e+002
6.733142e+002	2.401934e+002
6.752427e+002	2.310533e+002
6.771711e+002	2.099045e+002
6.790996e+002	2.031001e+002
6.810281e+002	2.024396e+002
6.829565e+002	2.029745e+002
6.848850e+002	2.074144e+002
6.868135e+002	2.101442e+002
6.887419e+002	1.935055e+002
6.906704e+002	2.349918e+002
6.925989e+002	2.345998e+002
6.945273e+002	2.083775e+002
6.964558e+002	2.190750e+002
6.983843e+002	2.333890e+002
7.003127e+002	2.378543e+002
7.022412e+002	2.194196e+002
7.041697e+002	1.954647e+002
7.060981e+002	1.910675e+002
7.080266e+002	2.066049e+002
7.099551e+002	2.102008e+002
7.118835e+002	1.888128e+002
7.138120e+002	1.998979e+002
7.157405e+002	1.927308e+002
7.176689e+002	1.864533e+002
7.195974e+002	1.847768e+002
7.215259e+002	1.713212e+002
7.234543e+002	1.758053e+002
7.253828e+002	2.030660e+002
7.273113e+002	2.119565e+002
7.292397e+002	2.159216e+002
7.311682e+002	2.149834e+002
7.330967e+002	2.083357e+002
7.350251e+002	2.135831e+002
7.369536e+002	2.012017e+002
7.388821e+002	1.741548e+002
7.408105e+002	1.633470e+002
7.427390e+002	1.635732e+002
7.446675e+002	1.652978e+002
7.465959e+002	1.709324e+002
7.485244e+002	1.805339e+002
7.504529e+002	1.779987e+002
7.523813e+002	1.505591e+002
7.543098e+002	1.657520e+002
7.562383e+002	1.911821e+002
7.581667e+002	1.723310e+002
7.600952e+002	1.615386e+002
7.620237e+002	1.730509e+002
7.639521e+002	1.628053e+002
7.658806e+002	1.534164e+002
7.678091e+002	1.502286e+002
7.697375e+002	1.469870e+002
7.716660e+002	1.397139e+002
7.735945e+002	1.415688e+002
7.755229e+002	1.531721e+002
7.774514e+002	1.656416e+002
7.793799e+002	1.643696e+002
7.813083e+002	1.438450e+002
7.832368e+002	1.222159e+002
7.851653e+002	1.335621e+002
7.870938e+002	1.477971e+002
7.890222e+002	1.472407e+002
7.909507e+002	1.361554e+002
7.928792e+002	1.282433e+002
7.948076e+002	1.326629e+002
7.967361e+002	1.432283e+002
7.986646e+002	1.370476e+002
8.005930e+002	1.322764e+002
8.025215e+002	1.234221e+002
8.044500e+002	1.257721e+002
8.063784e+002	1.349598e+002
8.083069e+002	1.389095e+002
8.102354e+002	1.365134e+002
8.121638e+002	1.522970e+002
8.140923e+002	1.171452e+002
8.160208e+002	1.229120e+002
8.179492e+002	1.288581e+002
8.198777e+002	1.362749e+002
8.218062e+002	1.518186e+002
8.237346e+002	1.448561e+002
8.256631e+002	1.176874e+002
8.275916e+002	1.098634e+002
8.295200e+002	1.404507e+002
8.314485e+002	1.476203e+002
8.333770e+002	1.401517e+002
8.353054e+002	1.483815e+002
8.372339e+002	1.392419e+002
8.391624e+002	1.134064e+002
8.410908e+002	1.154231e+002
8.430193e+002	1.303546e+002
8.449478e+002	1.385396e+002
8.468762e+002	1.251186e+002
8.488047e+002	1.055001e+002
8.507332e+002	1.288929e+002
8.526616e+002	1.414267e+002
8.545901e+002	1.030062e+002
8.565186e+002	1.126500e+002
8.584470e+002	1.498836e+002
8.603755e+002	1.427279e+002
8.623040e+002	9.198708e+001
8.642324e+002	1.325647e+002
8.661609e+002	1.460928e+002
8.680894e+002	1.600666e+002
8.700178e+002	1.665415e+002
8.719463e+002	1.495494e+002
8.738748e+002	1.197193e+002
8.758032e+002	1.044336e+002
8.777317e+002	1.144941e+002
8.796602e+002	1.563281e+002
8.815886e+002	1.408693e+002
8.835171e+002	1.240340e+002
8.854456e+002	1.158871e+002
8.873740e+002	1.338634e+002
8.893025e+002	1.611794e+002
8.912310e+002	1.146226e+002
8.931594e+002	1.288145e+002
8.950879e+002	1.132849e+002
8.970164e+002	9.678903e+001
8.989448e+002	9.764209e+001
9.008733e+002	1.122051e+002
9.028018e+002	1.249979e+002
9.047302e+002	1.257382e+002
9.066587e+002	1.153238e+002
9.085872e+002	8.625471e+001
9.105156e+002	7.937296e+001
9.124441e+002	9.230122e+001
9.143726e+002	9.410683e+001
9.163010e+002	7.692249e+001
9.182295e+002	7.268652e+001
9.201580e+002	7.653870e+001
9.220864e+002	8.197751e+001
9.240149e+002	7.300398e+001
9.259434e+002	7.074677e+001
9.278718e+002	8.077223e+001
9.298003e+002	9.789980e+001
9.317288e+002	1.091787e+002
9.336572e+002	8.660052e+001
9.355857e+002	8.558465e+001
9.375142e+002	1.123827e+002
9.394426e+002	1.290331e+002
9.413711e+002	1.458189e+002
9.432996e+002	1.596552e+002
9.452280e+002	1.449194e+002
9.471565e+002	1.040232e+002
9.490850e+002	1.439705e+002
9.510134e+002	9.869785e+001
9.529419e+002	1.329848e+002
9.548704e+002	1.572004e+002
9.567988e+002	1.408520e+002
9.587273e+002	1.317793e+002
9.606558e+002	1.541225e+002
9.625842e+002	1.492018e+002
9.645127e+002	1.557414e+002
9.664412e+002	1.495829e+002
9.683696e+002	1.399315e+002
9.702981e+002	1.267812e+002
9.722266e+002	1.114841e+002
9.741550e+002	1.038855e+002
9.760835e+002	1.145616e+002
9.780120e+002	1.314054e+002
9.799404e+002	1.450572e+002
9.818689e+002	1.437002e+002
9.837974e+002	1.096837e+002
9.857258e+002	1.141350e+002
9.876543e+002	1.480354e+002
9.895828e+002	1.107795e+002
9.915112e+002	1.663033e+002
9.934397e+002	1.888988e+002
9.953682e+002	1.742129e+002
9.972966e+002	1.842785e+002
9.992251e+002	2.160354e+002
1.001154e+003	2.402268e+002
1.003082e+003	2.407280e+002
1.005010e+003	2.232077e+002
1.006939e+003	1.860600e+002
1.008867e+003	1.663885e+002
1.010796e+003	1.561417e+002
1.012724e+003	1.698297e+002
1.014653e+003	1.831923e+002
1.016581e+003	1.760690e+002
1.018510e+003	1.607488e+002
1.020438e+003	1.654341e+002
1.022367e+003	2.023732e+002
1.024295e+003	1.987598e+002
1.026224e+003	1.607430e+002
1.028152e+003	1.413477e+002
1.030081e+003	1.469545e+002
1.032009e+003	1.553899e+002
1.033938e+003	1.525131e+002
1.035866e+003	1.394256e+002
1.037794e+003	1.292475e+002
1.039723e+003	1.439056e+002
1.041651e+003	1.541267e+002
1.043580e+003	1.539629e+002
1.045508e+003	1.623502e+002
1.047437e+003	1.776485e+002
1.049365e+003	1.730272e+002
1.051294e+003	1.545063e+002
1.053222e+003	1.189349e+002
1.055151e+003	1.360720e+002
1.057079e+003	1.240216e+002
1.059008e+003	1.249905e+002
1.060936e+003	1.482574e+002
1.062865e+003	1.611854e+002
1.064793e+003	1.425125e+002
1.066721e+003	1.133886e+002
1.068650e+003	1.064895e+002
1.070578e+003	1.277000e+002
1.072507e+003	1.507988e+002
1.074435e+003	1.576286e+002
1.076364e+003	1.476284e+002
1.078292e+003	1.381298e+002
1.080221e+003	1.405494e+002
1.082149e+003	1.341307e+002
1.084078e+003	1.252555e+002
1.086006e+003	1.546200e+002
1.087935e+003	1.562973e+002
1.089863e+003	1.315899e+002
1.091792e+003	1.303715e+002
1.093720e+003	1.398628e+002
1.095648e+003	1.203499e+002
1.097577e+003	1.169930e+002
1.099505e+003	1.375855e+002
1.101434e+003	1.658479e+002
1.103362e+003	1.983281e+002
1.105291e+003	1.861183e+002
1.107219e+003	1.574087e+002
1.109148e+003	1.519182e+002
1.111076e+003	1.595061e+002
1.113005e+003	1.438015e+002
1.114933e+003	1.471627e+002
1.116862e+003	1.382044e+002
1.118790e+003	1.829871e+002
1.120719e+003	2.107635e+002
1.122647e+003	2.129169e+002
1.124575e+003	2.220500e+002
1.126504e+003	2.284281e+002
1.128432e+003	2.027944e+002
1.130361e+003	2.018954e+002
1.132289e+003	2.357769e+002
1.134218e+003	2.488272e+002
1.136146e+003	2.466823e+002
1.138075e+003	2.465745e+002
1.140003e+003	2.475809e+002
1.141932e+003	2.580395e+002
1.143860e+003	2.850052e+002
1.145789e+003	3.138541e+002
1.147717e+003	3.359586e+002
1.149646e+003	4.102206e+002
1.151574e+003	4.465762e+002
1.153502e+003	5.258152e+002
1.155431e+003	5.637665e+002
1.157359e+003	5.586102e+002
1.159288e+003	5.238315e+002
1.161216e+003	4.445353e+002
1.163145e+003	3.438711e+002
1.165073e+003	2.852996e+002
1.167002e+003	2.600654e+002
1.168930e+003	2.399019e+002
1.170859e+003	2.393108e+002
1.172787e+003	2.450795e+002
1.174716e+003	2.312164e+002
1.176644e+003	2.269913e+002
1.178573e+003	2.608120e+002
1.180501e+003	2.575684e+002
1.182429e+003	2.616936e+002
1.184358e+003	2.839037e+002
1.186286e+003	2.818185e+002
1.188215e+003	2.725801e+002
1.190143e+003	2.718065e+002
1.192072e+003	2.787079e+002
1.194000e+003	2.744596e+002
1.195929e+003	2.525851e+002
1.197857e+003	2.444411e+002
1.199786e+003	2.370183e+002
1.201714e+003	2.206780e+002
1.203643e+003	2.427012e+002
1.205571e+003	2.168079e+002
1.207500e+003	2.351257e+002
1.209428e+003	2.623601e+002
1.211356e+003	2.476015e+002
1.213285e+003	2.377006e+002
1.215213e+003	2.529449e+002
1.217142e+003	2.051605e+002
1.219070e+003	1.850757e+002
1.220999e+003	1.723356e+002
1.222927e+003	1.755086e+002
1.224856e+003	1.875892e+002
1.226784e+003	1.941512e+002
1.228713e+003	1.878304e+002
1.230641e+003	1.787442e+002
1.232570e+003	1.843610e+002
1.234498e+003	1.939187e+002
1.236427e+003	1.777964e+002
1.238355e+003	2.042678e+002
1.240283e+003	1.679369e+002
1.242212e+003	1.794186e+002
1.244140e+003	2.047581e+002
1.246069e+003	2.063399e+002
1.247997e+003	2.135560e+002
1.249926e+003	2.441383e+002
1.251854e+003	2.520571e+002
1.253783e+003	2.468169e+002
1.255711e+003	2.273127e+002
1.257640e+003	2.317770e+002
1.259568e+003	2.449332e+002
1.261497e+003	2.429184e+002
1.263425e+003	2.368422e+002
1.265354e+003	2.335465e+002
1.267282e+003	2.390531e+002
1.269210e+003	2.647774e+002
1.271139e+003	2.406493e+002
1.273067e+003	2.416633e+002
1.274996e+003	2.284548e+002
1.276924e+003	2.251120e+002
1.278853e+003	2.231702e+002
1.280781e+003	1.982428e+002
1.282710e+003	2.023200e+002
1.284638e+003	2.366727e+002
1.286567e+003	2.339536e+002
1.288495e+003	2.247502e+002
1.290424e+003	2.791698e+002
1.292352e+003	3.088395e+002
1.294281e+003	2.755955e+002
1.296209e+003	2.666743e+002
1.298137e+003	2.206635e+002
1.300066e+003	2.068532e+002
1.301994e+003	2.286028e+002
1.303923e+003	2.457212e+002
1.305851e+003	2.571255e+002
1.307780e+003	2.540650e+002
1.309708e+003	2.515404e+002
1.311637e+003	2.546192e+002
1.313565e+003	2.413899e+002
1.315494e+003	2.270552e+002
1.317422e+003	2.355406e+002
1.319351e+003	2.349634e+002
1.321279e+003	1.983121e+002
1.323208e+003	1.735056e+002
1.325136e+003	1.969210e+002
1.327064e+003	1.962798e+002
1.328993e+003	1.864802e+002
1.330921e+003	2.447208e+002
1.332850e+003	2.241776e+002
1.334778e+003	2.348123e+002
1.336707e+003	2.658389e+002
1.338635e+003	2.469294e+002
1.340564e+003	2.089493e+002
1.342492e+003	2.138099e+002
1.344421e+003	2.502571e+002
1.346349e+003	2.617962e+002
1.348278e+003	2.530988e+002
1.350206e+003	2.595486e+002
1.352135e+003	2.854510e+002
1.354063e+003	2.830535e+002
1.355991e+003	2.554022e+002
1.357920e+003	2.389148e+002
1.359848e+003	2.559577e+002
1.361777e+003	2.491907e+002
1.363705e+003	2.272670e+002
1.365634e+003	2.455148e+002
1.367562e+003	2.419671e+002
1.369491e+003	2.500639e+002
1.371419e+003	2.804782e+002
1.373348e+003	2.785896e+002
1.375276e+003	2.671433e+002
1.377205e+003	2.634722e+002
1.379133e+003	2.560800e+002
1.381062e+003	2.454408e+002
1.382990e+003	2.613885e+002
1.384918e+003	3.005338e+002
1.386847e+003	3.078356e+002
1.388775e+003	2.726837e+002
1.390704e+003	2.729359e+002
1.392632e+003	2.567843e+002
1.394561e+003	2.758596e+002
1.396489e+003	2.728490e+002
1.398418e+003	2.878589e+002
1.400346e+003	3.008593e+002
1.402275e+003	2.864387e+002
1.404203e+003	2.743141e+002
1.406132e+003	2.840498e+002
1.408060e+003	2.913202e+002
1.409989e+003	2.908677e+002
1.411917e+003	2.774740e+002
1.413845e+003	2.593045e+002
1.415774e+003	2.810121e+002
1.417702e+003	2.571254e+002
1.419631e+003	2.067028e+002
1.421559e+003	2.132121e+002
1.423488e+003	2.214609e+002
1.425416e+003	2.431976e+002
1.427345e+003	2.818747e+002
1.429273e+003	2.965378e+002
1.431202e+003	2.983637e+002
1.433130e+003	2.809627e+002
1.435059e+003	2.960565e+002
1.436987e+003	2.845812e+002
1.438916e+003	2.740155e+002
1.440844e+003	2.757094e+002
1.442772e+003	2.703145e+002
1.444701e+003	2.857686e+002
1.446629e+003	2.927258e+002
1.448558e+003	2.807056e+002
1.450486e+003	2.692986e+002
1.452415e+003	2.635962e+002
1.454343e+003	2.644600e+002
1.456272e+003	2.785111e+002
1.458200e+003	2.963112e+002
1.460129e+003	2.786820e+002
1.462057e+003	2.946477e+002
1.463986e+003	3.035917e+002
1.465914e+003	3.016049e+002
1.467843e+003	2.947357e+002
1.469771e+003	2.911566e+002
1.471699e+003	2.973746e+002
1.473628e+003	2.982614e+002
1.475556e+003	2.825131e+002
1.477485e+003	2.787982e+002
1.479413e+003	2.960819e+002
1.481342e+003	3.140786e+002
1.483270e+003	2.905699e+002
1.485199e+003	3.132763e+002
1.487127e+003	3.369406e+002
1.489056e+003	3.309987e+002
1.490984e+003	3.434338e+002
1.492913e+003	3.673908e+002
1.494841e+003	3.643293e+002
1.496770e+003	3.471974e+002
1.498698e+003	3.486137e+002
1.500626e+003	3.526917e+002
1.502555e+003	3.503260e+002
1.504483e+003	3.862284e+002
1.506412e+003	4.476399e+002
1.508340e+003	4.781446e+002
1.510269e+003	5.339337e+002
1.512197e+003	5.444252e+002
1.514126e+003	6.205037e+002
1.516054e+003	6.625345e+002
1.517983e+003	6.764319e+002
1.519911e+003	6.843240e+002
1.521840e+003	6.865472e+002
1.523768e+003	6.734813e+002
1.525697e+003	6.176151e+002
1.527625e+003	5.763506e+002
1.529553e+003	5.534238e+002
1.531482e+003	5.058309e+002
1.533410e+003	4.534854e+002
1.535339e+003	4.378169e+002
1.537267e+003	4.061281e+002
1.539196e+003	3.797763e+002
1.541124e+003	3.612484e+002
1.543053e+003	3.271211e+002
1.544981e+003	3.023145e+002
1.546910e+003	3.110853e+002
1.548838e+003	3.083725e+002
1.550767e+003	2.691459e+002
1.552695e+003	2.757483e+002
1.554624e+003	3.222751e+002
1.556552e+003	3.262087e+002
1.558480e+003	2.875792e+002
1.560409e+003	2.835879e+002
1.562337e+003	3.010348e+002
1.564266e+003	2.854575e+002
1.566194e+003	2.937853e+002
1.568123e+003	2.821021e+002
1.570051e+003	2.607983e+002
1.571980e+003	2.418319e+002
1.573908e+003	2.629329e+002
1.575837e+003	3.206293e+002
1.577765e+003	3.189693e+002
1.579694e+003	2.971689e+002
1.581622e+003	2.794149e+002
1.583551e+003	2.430104e+002
1.585479e+003	2.246341e+002
1.587407e+003	2.496101e+002
1.589336e+003	2.678006e+002
1.591264e+003	2.704732e+002
1.593193e+003	2.847122e+002
1.595121e+003	2.788849e+002
1.597050e+003	2.758408e+002
1.598978e+003	3.040541e+002
1.600907e+003	3.206003e+002
1.602835e+003	3.046307e+002
1.604764e+003	2.948975e+002
1.606692e+003	2.939502e+002
1.608621e+003	3.300847e+002
1.610549e+003	3.128154e+002
1.612478e+003	2.781890e+002
1.614406e+003	2.675702e+002
1.616334e+003	2.645824e+002
1.618263e+003	2.674157e+002
1.620191e+003	3.020795e+002
1.622120e+003	3.155361e+002
1.624048e+003	2.913656e+002
1.625977e+003	2.688653e+002
1.627905e+003	2.815737e+002
1.629834e+003	2.876490e+002
1.631762e+003	2.802508e+002
1.633691e+003	3.048702e+002
1.635619e+003	3.140273e+002
1.637548e+003	3.062544e+002
1.639476e+003	2.607349e+002
1.641405e+003	2.270178e+002
1.643333e+003	2.438060e+002
1.645261e+003	2.681737e+002
1.647190e+003	2.444951e+002
1.649118e+003	2.291884e+002
1.651047e+003	2.409964e+002
1.652975e+003	2.509669e+002
1.654904e+003	2.627607e+002
1.656832e+003	2.326629e+002
1.658761e+003	2.089979e+002
1.660689e+003	2.423004e+002
1.662618e+003	2.852119e+002
1.664546e+003	2.912217e+002
1.666475e+003	2.584255e+002
1.668403e+003	2.674399e+002
1.670332e+003	2.683304e+002
1.672260e+003	2.316838e+002
1.674188e+003	2.194074e+002
1.676117e+003	2.194029e+002
1.678045e+003	2.088730e+002
1.679974e+003	2.000810e+002
1.681902e+003	1.957491e+002
1.683831e+003	2.126433e+002
1.685759e+003	2.534609e+002
1.687688e+003	2.662694e+002
1.689616e+003	2.392611e+002
1.691545e+003	2.179256e+002
1.693473e+003	2.126018e+002
1.695402e+003	2.142689e+002
1.697330e+003	2.285012e+002
1.699259e+003	2.037157e+002
1.701187e+003	1.556396e+002
1.703115e+003	1.525432e+002
1.705044e+003	1.470486e+002
1.706972e+003	1.088413e+002
1.708901e+003	1.178817e+002
1.710829e+003	1.385373e+002
1.712758e+003	1.709772e+002
1.714686e+003	1.768759e+002
1.716615e+003	1.806064e+002
1.718543e+003	1.756528e+002
1.720472e+003	2.108775e+002
1.722400e+003	1.956560e+002
1.724329e+003	1.761404e+002
1.726257e+003	1.968468e+002
1.728186e+003	1.932160e+002
1.730114e+003	1.827362e+002
1.732042e+003	1.882846e+002
1.733971e+003	1.828517e+002
1.735899e+003	1.801006e+002
1.737828e+003	1.985211e+002
1.739756e+003	2.007350e+002
1.741685e+003	1.967204e+002
1.743613e+003	2.147091e+002
1.745542e+003	1.836162e+002
1.747470e+003	2.020612e+002
1.749399e+003	2.165125e+002
1.751327e+003	2.185107e+002
1.753256e+003	2.100968e+002
1.755184e+003	2.173732e+002
1.757113e+003	2.153908e+002
1.759041e+003	1.793094e+002
1.760969e+003	1.567335e+002
1.762898e+003	1.800699e+002
1.764826e+003	2.117067e+002
1.766755e+003	2.260336e+002
1.768683e+003	2.242016e+002
1.770612e+003	1.988915e+002
1.772540e+003	1.796509e+002
1.774469e+003	1.314907e+002
1.776397e+003	1.680560e+002
1.778326e+003	1.748072e+002
1.780254e+003	1.770048e+002
1.782183e+003	1.413450e+002
1.784111e+003	1.531313e+002
1.786040e+003	1.524038e+002
1.787968e+003	1.376919e+002
1.789896e+003	1.312195e+002
1.791825e+003	1.101430e+002
1.793753e+003	8.479589e+001
1.795682e+003	1.075781e+002
1.797610e+003	1.237405e+002
1.799539e+003	1.403079e+002
1.801467e+003	1.464839e+002
1.803396e+003	1.387006e+002
1.805324e+003	1.483618e+002
1.807253e+003	1.544812e+002
1.809181e+003	1.538287e+002
1.811110e+003	1.473944e+002
1.813038e+003	1.416519e+002
1.814967e+003	1.597556e+002
1.816895e+003	1.796475e+002
1.818823e+003	1.853485e+002
1.820752e+003	1.727480e+002
1.822680e+003	1.196761e+002
1.824609e+003	1.293888e+002
1.826537e+003	1.293560e+002
1.828466e+003	1.720534e+002
1.830394e+003	1.502546e+002
1.832323e+003	1.680241e+002
1.834251e+003	1.658147e+002
1.836180e+003	1.892954e+002
1.838108e+003	1.791464e+002
1.840037e+003	1.716352e+002
1.841965e+003	1.658395e+002
1.843894e+003	1.486075e+002
1.845822e+003	1.636763e+002
1.847750e+003	1.935768e+002
1.849679e+003	1.903341e+002
1.851607e+003	1.854355e+002
1.853536e+003	1.885607e+002
1.855464e+003	1.652432e+002
1.857393e+003	1.621491e+002
1.859321e+003	1.814701e+002
1.861250e+003	1.660958e+002
1.863178e+003	1.592877e+002
1.865107e+003	1.637172e+002
1.867035e+003	1.463670e+002
1.868964e+003	1.533763e+002
1.870892e+003	1.379361e+002
1.872821e+003	1.188391e+002
1.874749e+003	1.455054e+002
1.876677e+003	1.499616e+002
1.878606e+003	1.318218e+002
1.880534e+003	1.560791e+002
1.882463e+003	1.139068e+002
1.884391e+003	1.165482e+002
1.886320e+003	1.043105e+002
1.888248e+003	1.093937e+002
1.890177e+003	1.398616e+002
1.892105e+003	1.650650e+002
1.894034e+003	1.546634e+002
1.895962e+003	1.202677e+002
1.897891e+003	1.077509e+002
1.899819e+003	1.266486e+002
1.901748e+003	1.474001e+002
1.903676e+003	1.378601e+002
1.905604e+003	1.116821e+002
1.907533e+003	1.306676e+002
1.909461e+003	1.513174e+002
1.911390e+003	1.266204e+002
1.913318e+003	1.763508e+002
1.915247e+003	1.317526e+002
1.917175e+003	1.456238e+002
1.919104e+003	1.587941e+002
1.921032e+003	1.362911e+002
1.922961e+003	1.515832e+002
1.924889e+003	1.779566e+002
1.926818e+003	1.721694e+002
1.928746e+003	1.610562e+002
1.930675e+003	1.321586e+002
1.932603e+003	9.493447e+001
1.934531e+003	1.097504e+002
1.936460e+003	8.733253e+001
1.938388e+003	1.041360e+002
1.940317e+003	1.401533e+002
1.942245e+003	1.663821e+002
1.944174e+003	1.550131e+002
1.946102e+003	1.580619e+002
1.948031e+003	1.748416e+002
1.949959e+003	1.641384e+002
1.951888e+003	1.447059e+002
1.953816e+003	1.465289e+002
1.955745e+003	1.560874e+002
1.957673e+003	1.613425e+002
1.959602e+003	1.405107e+002
1.961530e+003	1.194495e+002
1.963458e+003	1.384065e+002
1.965387e+003	1.216752e+002
1.967315e+003	6.752139e+001
1.969244e+003	6.691019e+001
1.971172e+003	6.750797e+001
1.973101e+003	4.169464e+001
1.975029e+003	6.442690e+001
1.976958e+003	8.845110e+001
1.978886e+003	9.413615e+001
1.980815e+003	1.306055e+002
1.982743e+003	1.588932e+002
1.984672e+003	1.272808e+002
1.986600e+003	9.912268e+001
1.988529e+003	8.917754e+001
1.990457e+003	1.112719e+002
1.992385e+003	1.009253e+002
1.994314e+003	1.330890e+002
1.996242e+003	1.241847e+002
1.998171e+003	1.487814e+002
2.000099e+003	1.551284e+002
2.002028e+003	2.120295e+002
2.003956e+003	1.842275e+002
2.005885e+003	1.333552e+002
2.007813e+003	1.171770e+002
2.009742e+003	1.022572e+002
2.011670e+003	6.998665e+001
2.013599e+003	8.108167e+001
2.015527e+003	1.379379e+002
2.017456e+003	1.186805e+002
2.019384e+003	1.181716e+002
2.021313e+003	1.071569e+002
2.023241e+003	1.135218e+002
2.025169e+003	9.767237e+001
2.027098e+003	8.683042e+001
2.029026e+003	1.073223e+002
2.030955e+003	1.142051e+002
2.032883e+003	1.000398e+002
2.034812e+003	1.155454e+002
2.036740e+003	1.564879e+002
2.038669e+003	1.495677e+002
2.040597e+003	1.063389e+002
2.042526e+003	9.757391e+001
2.044454e+003	1.276117e+002
2.046383e+003	1.303354e+002
2.048311e+003	1.128695e+002
2.050240e+003	1.249094e+002
2.052168e+003	1.351958e+002
2.054096e+003	1.428067e+002
2.056025e+003	8.628495e+001
2.057953e+003	7.840842e+001
2.059882e+003	1.024370e+002
2.061810e+003	1.098840e+002
2.063739e+003	1.140937e+002
2.065667e+003	1.099013e+002
2.067596e+003	9.879272e+001
2.069524e+003	1.088000e+002
2.071453e+003	9.466457e+001
2.073381e+003	8.986221e+001
2.075310e+003	1.311179e+002
2.077238e+003	1.684514e+002
2.079167e+003	1.349906e+002
2.081095e+003	1.096361e+002
2.083023e+003	1.271146e+002
2.084952e+003	8.891348e+001
2.086880e+003	9.462800e+001
2.088809e+003	1.417526e+002
2.090737e+003	1.542216e+002
2.092666e+003	1.230675e+002
2.094594e+003	9.177859e+001
2.096523e+003	7.556268e+001
2.098451e+003	1.096482e+002
2.100380e+003	1.203496e+002
2.102308e+003	8.407639e+001
2.104237e+003	1.252726e+002
2.106165e+003	9.666547e+001
2.108094e+003	1.213003e+002
2.110022e+003	1.318823e+002
2.111950e+003	9.903992e+001
2.113879e+003	1.029814e+002
2.115807e+003	1.165912e+002
2.117736e+003	1.074365e+002
2.119664e+003	9.124696e+001
2.121593e+003	7.264958e+001
2.123521e+003	7.857526e+001
2.125450e+003	1.195655e+002
2.127378e+003	8.458752e+001
2.129307e+003	1.281929e+002
2.131235e+003	1.099386e+002
2.133164e+003	7.135211e+001
2.135092e+003	8.970827e+001
2.137021e+003	1.306072e+002
2.138949e+003	1.319198e+002
2.140877e+003	1.334726e+002
2.142806e+003	1.368161e+002
2.144734e+003	1.306217e+002
2.146663e+003	1.272338e+002
2.148591e+003	1.397577e+002
2.150520e+003	1.320779e+002
2.152448e+003	1.601994e+002
2.154377e+003	1.450636e+002
2.156305e+003	1.741042e+002
2.158234e+003	1.364218e+002
2.160162e+003	1.256421e+002
2.162091e+003	1.309129e+002
2.164019e+003	1.725618e+002
2.165948e+003	1.623584e+002
2.167876e+003	1.310478e+002
2.169804e+003	1.527013e+002
2.171733e+003	1.587040e+002
2.173661e+003	1.649580e+002
2.175590e+003	1.715434e+002
2.177518e+003	1.561332e+002
2.179447e+003	2.043796e+002
2.181375e+003	1.773300e+002
2.183304e+003	1.464437e+002
2.185232e+003	1.377415e+002
2.187161e+003	1.235952e+002
2.189089e+003	1.540843e+002
2.191018e+003	1.601335e+002
2.192946e+003	1.772299e+002
2.194875e+003	1.815176e+002
2.196803e+003	1.385182e+002
2.198731e+003	1.459715e+002
2.200660e+003	1.140781e+002
2.202588e+003	1.235029e+002
2.204517e+003	1.324710e+002
2.206445e+003	1.289614e+002
2.208374e+003	1.127629e+002
2.210302e+003	9.484692e+001
2.212231e+003	1.219038e+002
2.214159e+003	1.372715e+002
2.216088e+003	1.476885e+002
2.218016e+003	1.671241e+002
2.219945e+003	1.625664e+002
2.221873e+003	1.565759e+002
2.223802e+003	1.484058e+002
2.225730e+003	1.193016e+002
2.227658e+003	1.587468e+002
2.229587e+003	2.014684e+002
2.231515e+003	1.454513e+002
2.233444e+003	1.400699e+002
2.235372e+003	1.211342e+002
2.237301e+003	1.143658e+002
2.239229e+003	1.247398e+002
2.241158e+003	1.643426e+002
2.243086e+003	1.922731e+002
2.245015e+003	1.869745e+002
2.246943e+003	2.051030e+002
2.248872e+003	1.994680e+002
2.250800e+003	1.236394e+002
2.252729e+003	9.495561e+001
2.254657e+003	1.033492e+002
2.256585e+003	1.663172e+002
2.258514e+003	1.786465e+002
2.260442e+003	1.605572e+002
2.262371e+003	1.724166e+002
2.264299e+003	1.699791e+002
2.266228e+003	1.721796e+002
2.268156e+003	1.928495e+002
2.270085e+003	2.035734e+002
2.272013e+003	1.961783e+002
2.273942e+003	2.011316e+002
2.275870e+003	2.196030e+002
2.277799e+003	2.210075e+002
2.279727e+003	2.075163e+002
2.281656e+003	1.665262e+002
2.283584e+003	1.635818e+002
2.285512e+003	1.729532e+002
2.287441e+003	1.490813e+002
2.289369e+003	1.471661e+002
2.291298e+003	2.202062e+002
2.293226e+003	2.459133e+002
2.295155e+003	2.373098e+002
2.297083e+003	2.098830e+002
2.299012e+003	2.147079e+002
2.300940e+003	2.335586e+002
2.302869e+003	1.959581e+002
2.304797e+003	1.997355e+002
2.306726e+003	2.051157e+002
2.308654e+003	1.935959e+002
2.310583e+003	2.323168e+002
2.312511e+003	2.582504e+002
2.314439e+003	2.383008e+002
2.316368e+003	2.516138e+002
2.318296e+003	2.258457e+002
2.320225e+003	2.185705e+002
2.322153e+003	2.236039e+002
2.324082e+003	2.298955e+002
2.326010e+003	2.128047e+002
2.327939e+003	1.850801e+002
2.329867e+003	1.677118e+002
2.331796e+003	1.525732e+002
2.333724e+003	1.978283e+002
2.335653e+003	2.118988e+002
2.337581e+003	2.225401e+002
2.339510e+003	2.357537e+002
2.341438e+003	2.484248e+002
2.343366e+003	2.308236e+002
2.345295e+003	2.077306e+002
2.347223e+003	2.010936e+002
2.349152e+003	2.287554e+002
2.351080e+003	2.526947e+002
2.353009e+003	2.754248e+002
2.354937e+003	2.650822e+002
2.356866e+003	2.629568e+002
2.358794e+003	2.649375e+002
2.360723e+003	2.398393e+002
2.362651e+003	2.442186e+002
2.364580e+003	2.502804e+002
2.366508e+003	2.772409e+002
2.368437e+003	2.871020e+002
2.370365e+003	2.735065e+002
2.372293e+003	2.881146e+002
2.374222e+003	2.976062e+002
2.376150e+003	2.616004e+002
2.378079e+003	2.343858e+002
2.380007e+003	2.694138e+002
2.381936e+003	2.415902e+002
2.383864e+003	2.548699e+002
2.385793e+003	2.483134e+002
2.387721e+003	2.398866e+002
2.389650e+003	2.158223e+002
2.391578e+003	2.047031e+002
2.393507e+003	2.187698e+002
2.395435e+003	2.316241e+002
2.397364e+003	2.557719e+002
2.399292e+003	2.748308e+002
2.401220e+003	2.608738e+002
2.403149e+003	2.485004e+002
2.405077e+003	2.506526e+002
2.407006e+003	2.575659e+002
2.408934e+003	2.476341e+002
2.410863e+003	2.837813e+002
2.412791e+003	2.736255e+002
2.414720e+003	2.997734e+002
2.416648e+003	3.130418e+002
2.418577e+003	2.852294e+002
2.420505e+003	2.583911e+002
2.422434e+003	2.472778e+002
2.424362e+003	2.194111e+002
2.426291e+003	2.419140e+002
2.428219e+003	2.763858e+002
2.430147e+003	2.780745e+002
2.432076e+003	2.988936e+002
2.434004e+003	3.085630e+002
2.435933e+003	2.750992e+002
2.437861e+003	2.617913e+002
2.439790e+003	2.819443e+002
2.441718e+003	2.727554e+002
2.443647e+003	2.859139e+002
2.445575e+003	3.101352e+002
2.447504e+003	2.961945e+002
2.449432e+003	2.694153e+002
2.451361e+003	2.963719e+002
2.453289e+003	3.252668e+002
2.455218e+003	2.963780e+002
2.457146e+003	3.434666e+002
2.459074e+003	3.152991e+002
2.461003e+003	3.375487e+002
2.462931e+003	3.293574e+002
2.464860e+003	2.968516e+002
2.466788e+003	2.854180e+002
2.468717e+003	2.794267e+002
2.470645e+003	2.991895e+002
2.472574e+003	2.846938e+002
2.474502e+003	2.700325e+002
2.476431e+003	2.930896e+002
2.478359e+003	3.098646e+002
2.480288e+003	2.881185e+002
2.482216e+003	2.760986e+002
2.484145e+003	3.057436e+002
2.486073e+003	3.023204e+002
2.488001e+003	2.917454e+002
2.489930e+003	3.321364e+002
2.491858e+003	3.314800e+002
2.493787e+003	3.134904e+002
2.495715e+003	3.114141e+002
2.497644e+003	3.067544e+002
2.499572e+003	2.911488e+002
2.501501e+003	2.756178e+002
2.503429e+003	3.132512e+002
2.505358e+003	3.297786e+002
2.507286e+003	3.176443e+002
2.509215e+003	3.000994e+002
2.511143e+003	2.575879e+002
2.513072e+003	2.759791e+002
2.515000e+003	2.893209e+002
2.516928e+003	2.828290e+002
2.518857e+003	2.826757e+002
2.520785e+003	2.886238e+002
2.522714e+003	2.917380e+002
2.524642e+003	3.219724e+002
2.526571e+003	3.235121e+002
2.528499e+003	2.749544e+002
2.530428e+003	2.918833e+002
2.532356e+003	3.218878e+002
2.534285e+003	3.364372e+002
2.536213e+003	3.272689e+002
2.538142e+003	3.220449e+002
2.540070e+003	3.286830e+002
2.541999e+003	3.189736e+002
2.543927e+003	3.070101e+002
2.545855e+003	2.966653e+002
2.547784e+003	3.083522e+002
2.549712e+003	3.128366e+002
2.551641e+003	3.304241e+002
2.553569e+003	3.161519e+002
2.555498e+003	3.206958e+002
2.557426e+003	3.173719e+002
2.559355e+003	3.568069e+002
2.561283e+003	3.514096e+002
2.563212e+003	3.030132e+002
2.565140e+003	3.263639e+002
2.567069e+003	3.287071e+002
2.568997e+003	2.963059e+002
2.570926e+003	3.042222e+002
2.572854e+003	3.217628e+002
2.574782e+003	3.286757e+002
2.576711e+003	3.323318e+002
2.578639e+003	3.038464e+002
2.580568e+003	2.880688e+002
2.582496e+003	3.215423e+002
2.584425e+003	3.257225e+002
2.586353e+003	3.197947e+002
2.588282e+003	3.243727e+002
2.590210e+003	3.106239e+002
2.592139e+003	3.204901e+002
2.594067e+003	3.239671e+002
2.595996e+003	3.259245e+002
2.597924e+003	3.396875e+002
2.599853e+003	3.180393e+002
2.601781e+003	3.052317e+002
2.603709e+003	3.532837e+002
2.605638e+003	2.783626e+002
2.607566e+003	2.936764e+002
2.609495e+003	3.070387e+002
2.611423e+003	3.261241e+002
2.613352e+003	2.692223e+002
2.615280e+003	2.913673e+002
2.617209e+003	3.300024e+002
2.619137e+003	3.080992e+002
2.621066e+003	2.979789e+002
2.622994e+003	2.887096e+002
2.624923e+003	2.859801e+002
2.626851e+003	3.062092e+002
2.628780e+003	3.331597e+002
2.630708e+003	3.528916e+002
2.632636e+003	3.074377e+002
2.634565e+003	2.963513e+002
2.636493e+003	3.259691e+002
2.638422e+003	2.913812e+002
2.640350e+003	3.142753e+002
2.642279e+003	3.427920e+002
2.644207e+003	3.535347e+002
2.646136e+003	3.324050e+002
2.648064e+003	3.269686e+002
2.649993e+003	3.343784e+002
2.651921e+003	3.318810e+002
2.653850e+003	3.128850e+002
2.655778e+003	3.141072e+002
2.657707e+003	3.009589e+002
2.659635e+003	3.068057e+002
2.661563e+003	3.111024e+002
2.663492e+003	3.096490e+002
2.665420e+003	3.305123e+002
2.667349e+003	3.421795e+002
2.669277e+003	3.531238e+002
2.671206e+003	3.724488e+002
2.673134e+003	3.563309e+002
2.675063e+003	3.575076e+002
2.676991e+003	3.801135e+002
2.678920e+003	3.479246e+002
2.680848e+003	3.214482e+002
2.682777e+003	3.188321e+002
2.684705e+003	3.455042e+002
2.686634e+003	3.351450e+002
2.688562e+003	3.233013e+002
2.690490e+003	3.245343e+002
2.692419e+003	3.348939e+002
2.694347e+003	3.260919e+002
2.696276e+003	3.275394e+002
2.698204e+003	3.330841e+002
2.700133e+003	3.076540e+002
2.702061e+003	3.300025e+002
2.703990e+003	2.939149e+002
2.705918e+003	3.488209e+002
2.707847e+003	2.711628e+002
2.709775e+003	3.108329e+002
2.711704e+003	3.034100e+002
2.713632e+003	2.891389e+002
2.715561e+003	3.061651e+002
2.717489e+003	3.413110e+002
2.719417e+003	3.417532e+002
2.721346e+003	3.056392e+002
2.723274e+003	2.957011e+002
2.725203e+003	3.012728e+002
2.727131e+003	2.992147e+002
2.729060e+003	3.006426e+002
2.730988e+003	3.154031e+002
2.732917e+003	2.898935e+002
2.734845e+003	2.648853e+002
2.736774e+003	3.152889e+002
2.738702e+003	3.402080e+002
2.740631e+003	3.324072e+002
2.742559e+003	2.980399e+002
2.744488e+003	2.723370e+002
2.746416e+003	2.735832e+002
2.748344e+003	2.607112e+002
2.750273e+003	2.888123e+002
2.752201e+003	2.792696e+002
2.754130e+003	2.771934e+002
2.756058e+003	2.564405e+002
2.757987e+003	2.785934e+002
2.759915e+003	2.615708e+002
2.761844e+003	2.587224e+002
2.763772e+003	2.733420e+002
2.765701e+003	2.727288e+002
2.767629e+003	2.722033e+002
2.769558e+003	2.716618e+002
2.771486e+003	2.642126e+002
2.773415e+003	2.492943e+002
2.775343e+003	2.463812e+002
2.777271e+003	2.617443e+002
2.779200e+003	2.633734e+002
2.781128e+003	2.836069e+002
2.783057e+003	2.858205e+002
2.784985e+003	2.951916e+002
2.786914e+003	2.854606e+002
2.788842e+003	2.694730e+002
2.790771e+003	2.507477e+002
2.792699e+003	2.514150e+002
2.794628e+003	2.877126e+002
2.796556e+003	2.733355e+002
2.798485e+003	2.712308e+002
2.800413e+003	2.937649e+002
2.802342e+003	2.910628e+002
2.804270e+003	2.761229e+002
2.806198e+003	2.922928e+002
2.808127e+003	2.826368e+002
2.810055e+003	2.390030e+002
2.811984e+003	2.224062e+002
2.813912e+003	2.490904e+002
2.815841e+003	2.395485e+002
2.817769e+003	2.169759e+002
2.819698e+003	2.559214e+002
2.821626e+003	2.223982e+002
2.823555e+003	1.963792e+002
2.825483e+003	1.886109e+002
2.827412e+003	2.170005e+002
2.829340e+003	2.470558e+002
2.831269e+003	2.347116e+002
2.833197e+003	2.097734e+002
2.835125e+003	1.638252e+002
2.837054e+003	1.235602e+002
2.838982e+003	1.529026e+002
2.840911e+003	1.797782e+002
2.842839e+003	1.877860e+002
2.844768e+003	1.704471e+002
2.846696e+003	1.889313e+002
2.848625e+003	2.119016e+002
2.850553e+003	2.047444e+002
2.852482e+003	2.003503e+002
2.854410e+003	1.882727e+002
2.856339e+003	1.792080e+002
2.858267e+003	1.869060e+002
2.860196e+003	1.777860e+002
2.862124e+003	1.790997e+002
2.864052e+003	2.070752e+002
2.865981e+003	1.829569e+002
2.867909e+003	2.236478e+002
2.869838e+003	1.831206e+002
2.871766e+003	1.603571e+002
2.873695e+003	1.757984e+002
2.875623e+003	1.646736e+002
2.877552e+003	1.596849e+002
2.879480e+003	1.871500e+002
2.881409e+003	1.938463e+002
2.883337e+003	1.650608e+002
2.885266e+003	1.422227e+002
2.887194e+003	1.506573e+002
2.889123e+003	1.646973e+002
2.891051e+003	1.569478e+002
2.892979e+003	1.456897e+002
2.894908e+003	1.189831e+002
2.896836e+003	1.279799e+002
2.898765e+003	1.396677e+002
2.900693e+003	1.259821e+002
2.902622e+003	1.293708e+002
2.904550e+003	1.404376e+002
2.906479e+003	1.434250e+002
2.908407e+003	1.496564e+002
2.910336e+003	1.458954e+002
2.912264e+003	1.299300e+002
2.914193e+003	1.278776e+002
2.916121e+003	1.058825e+002
2.918050e+003	1.027593e+002
2.919978e+003	1.045237e+002
2.921906e+003	7.056590e+001
2.923835e+003	5.190507e+001
2.925763e+003	3.732174e+001
2.927692e+003	3.504512e+001
2.929620e+003	7.447412e+001
2.931549e+003	6.029683e+001
2.933477e+003	4.029758e+001
2.935406e+003	8.195184e+001
2.937334e+003	3.602310e+001
2.939263e+003	3.020768e+001
2.941191e+003	2.097171e+001
2.943120e+003	-3.779056e+000
2.945048e+003	1.482398e+000
2.946977e+003	2.919062e+001
2.948905e+003	7.091775e+000
2.950833e+003	-1.525133e+000
2.952762e+003	-1.346361e+000
2.954690e+003	-1.352082e+001
2.956619e+003	9.894386e+000
2.958547e+003	-2.768090e+001
2.960476e+003	-4.815118e+001
2.962404e+003	4.332822e+000
2.964333e+003	-2.540900e+001
2.966261e+003	-4.304611e+001
2.968190e+003	-7.361687e+001
2.970118e+003	-7.855820e+001
2.972047e+003	-4.302903e+001
2.973975e+003	-5.153283e+001
2.975904e+003	-5.020295e+001
2.977832e+003	-5.744602e+001
2.979760e+003	-5.523662e+001
2.981689e+003	-3.177166e+001
2.983617e+003	-8.589346e+001
2.985546e+003	-7.752609e+001
2.987474e+003	-9.401176e+001
2.989403e+003	-7.175879e+001
2.991331e+003	-9.625099e+001
2.993260e+003	-8.573100e+001
2.995188e+003	-7.921375e+001
2.997117e+003	-1.048299e+002
2.999045e+003	-8.265563e+001
3.000974e+003	-8.740790e+001
3.002902e+003	-1.001128e+002
3.004831e+003	-8.792795e+001
3.006759e+003	-1.319150e+002
3.008688e+003	-1.173591e+002
3.010616e+003	-9.999348e+001
3.012544e+003	-9.484098e+001
3.014473e+003	-1.053582e+002
3.016401e+003	-1.148984e+002
3.018330e+003	-1.300006e+002
3.020258e+003	-1.490056e+002
3.022187e+003	-1.277474e+002
3.024115e+003	-1.650539e+002
3.026044e+003	-1.370519e+002
3.027972e+003	-1.208963e+002
3.029901e+003	-1.150389e+002
3.031829e+003	-1.078832e+002
3.033758e+003	-1.167544e+002
3.035686e+003	-1.475985e+002
3.037615e+003	-1.490339e+002
3.039543e+003	-1.360654e+002
3.041471e+003	-1.488455e+002
3.043400e+003	-1.324490e+002
3.045328e+003	-1.244863e+002
3.047257e+003	-1.166612e+002
3.049185e+003	-1.481604e+002
3.051114e+003	-1.403993e+002
3.053042e+003	-1.630624e+002
3.054971e+003	-1.781215e+002
3.056899e+003	-1.628973e+002
3.058828e+003	-1.578501e+002
3.060756e+003	-1.632133e+002
3.062685e+003	-1.383666e+002
3.064613e+003	-1.407463e+002
3.066542e+003	-1.481755e+002
3.068470e+003	-1.164150e+002
3.070398e+003	-1.583821e+002
3.072327e+003	-1.581122e+002
3.074255e+003	-2.013277e+002
3.076184e+003	-1.967638e+002
3.078112e+003	-1.590901e+002
3.080041e+003	-1.373497e+002
3.081969e+003	-1.352757e+002
3.083898e+003	-1.040128e+002
3.085826e+003	-1.424305e+002
3.087755e+003	-1.377208e+002
3.089683e+003	-1.682130e+002
3.091612e+003	-1.551201e+002
3.093540e+003	-1.323970e+002
3.095469e+003	-1.193593e+002
3.097397e+003	-1.226604e+002
3.099325e+003	-1.321920e+002
3.101254e+003	-7.942516e+001
3.103182e+003	-7.128851e+001
3.105111e+003	-8.384924e+001
3.107039e+003	-8.859336e+001
3.108968e+003	-1.122560e+002
3.110896e+003	-7.527600e+001
3.112825e+003	-6.671430e+001
3.114753e+003	-7.433532e+001
3.116682e+003	-8.847609e+001
3.118610e+003	-5.015062e+001
3.120539e+003	-4.064685e+001
3.122467e+003	-4.558168e+001
3.124396e+003	-3.507279e+001
3.126324e+003	-3.002160e+001
3.128252e+003	-9.293606e+000
3.130181e+003	-1.407433e+001
3.132109e+003	2.561032e+001
3.134038e+003	1.406332e+001
3.135966e+003	2.690683e+001
3.137895e+003	2.817129e+001
3.139823e+003	2.021987e+001
3.141752e+003	2.268866e+001
3.143680e+003	5.939386e+001
3.145609e+003	6.036722e+001
3.147537e+003	6.182347e+001
3.149466e+003	9.941135e+001
3.151394e+003	1.088938e+002
3.153323e+003	7.540327e+001
3.155251e+003	1.105821e+002
3.157179e+003	1.382304e+002
3.159108e+003	1.392915e+002
3.161036e+003	1.724362e+002
3.162965e+003	1.749626e+002
3.164893e+003	1.847437e+002
3.166822e+003	1.864925e+002
3.168750e+003	2.000938e+002
3.170679e+003	2.035920e+002
3.172607e+003	2.050070e+002
3.174536e+003	2.448508e+002
3.176464e+003	2.595133e+002
3.178393e+003	2.538230e+002
3.180321e+003	3.334776e+002
3.182250e+003	3.483015e+002
3.184178e+003	3.561347e+002
3.186106e+003	3.320221e+002
3.188035e+003	3.625168e+002
3.189963e+003	3.863951e+002
3.191892e+003	4.061094e+002
3.193820e+003	4.265279e+002
3.195749e+003	4.532265e+002
3.197677e+003	4.831950e+002
3.199606e+003	4.932164e+002
3.201534e+003	5.485670e+002
3.203463e+003	5.643735e+002
3.205391e+003	5.585495e+002
3.207320e+003	5.962908e+002
3.209248e+003	6.360972e+002
3.211177e+003	6.577184e+002
3.213105e+003	6.861870e+002
3.215033e+003	7.371159e+002
3.216962e+003	7.519257e+002
3.218890e+003	7.584781e+002
3.220819e+003	7.920286e+002
3.222747e+003	8.264025e+002
3.224676e+003	8.700359e+002
3.226604e+003	8.910240e+002
3.228533e+003	8.839363e+002
3.230461e+003	9.246656e+002
3.232390e+003	9.695309e+002
3.234318e+003	1.025281e+003
3.236247e+003	1.029527e+003
3.238175e+003	1.047794e+003
3.240104e+003	1.105034e+003
3.242032e+003	1.128045e+003
3.243960e+003	1.180902e+003
3.245889e+003	1.223268e+003
3.247817e+003	1.236580e+003
3.249746e+003	1.264481e+003
3.251674e+003	1.283576e+003
3.253603e+003	1.319200e+003
3.255531e+003	1.355365e+003
3.257460e+003	1.428815e+003
3.259388e+003	1.467434e+003
3.261317e+003	1.473869e+003
3.263245e+003	1.501578e+003
3.265174e+003	1.583009e+003
3.267102e+003	1.622913e+003
3.269031e+003	1.701589e+003
3.270959e+003	1.735123e+003
3.272887e+003	1.778173e+003
3.274816e+003	1.787299e+003
3.276744e+003	1.824732e+003
3.278673e+003	1.906288e+003
3.280601e+003	1.943075e+003
3.282530e+003	2.004718e+003
3.284458e+003	2.042374e+003
3.286387e+003	2.109737e+003
3.288315e+003	2.151390e+003
3.290244e+003	2.213375e+003
3.292172e+003	2.252814e+003
3.294101e+003	2.287495e+003
3.296029e+003	2.364707e+003
3.297958e+003	2.421232e+003
3.299886e+003	2.453313e+003
3.301814e+003	2.528189e+003
3.303743e+003	2.590672e+003
3.305671e+003	2.661603e+003
3.307600e+003	2.731530e+003
3.309528e+003	2.744101e+003
3.311457e+003	2.798014e+003
3.313385e+003	2.864285e+003
3.315314e+003	2.940467e+003
3.317242e+003	3.010324e+003
3.319171e+003	3.069298e+003
3.321099e+003	3.165403e+003
3.323028e+003	3.255596e+003
3.324956e+003	3.277192e+003
3.326885e+003	3.362547e+003
3.328813e+003	3.419240e+003
3.330741e+003	3.481097e+003
3.332670e+003	3.536137e+003
3.334598e+003	3.628636e+003
3.336527e+003	3.702017e+003
3.338455e+003	3.753530e+003
3.340384e+003	3.818558e+003
3.342312e+003	3.935656e+003
3.344241e+003	4.016875e+003
3.346169e+003	4.059466e+003
3.348098e+003	4.151187e+003
3.350026e+003	4.220392e+003
3.351955e+003	4.304197e+003
3.353883e+003	4.379304e+003
3.355812e+003	4.477424e+003
3.357740e+003	4.571417e+003
3.359668e+003	4.628480e+003
3.361597e+003	4.730236e+003
3.363525e+003	4.841270e+003
3.365454e+003	4.918304e+003
3.367382e+003	5.055407e+003
3.369311e+003	5.110599e+003
3.371239e+003	5.171276e+003
3.373168e+003	5.264708e+003
3.375096e+003	5.373615e+003
3.377025e+003	5.474444e+003
3.378953e+003	5.550536e+003
3.380882e+003	5.655212e+003
3.382810e+003	5.761808e+003
3.384739e+003	5.873345e+003
3.386667e+003	5.964383e+003
3.388595e+003	6.053724e+003
3.390524e+003	6.159674e+003
3.392452e+003	6.280387e+003
3.394381e+003	6.383657e+003
3.396309e+003	6.514301e+003
3.398238e+003	6.624707e+003
3.400166e+003	6.719902e+003
