# Supplementary material for: Machine learning classification of mango maturity based on carotene content from Raman spectra
Source: PeerJ. 2025 Nov 18;13:e20288. doi: 10.7717/peerj.20288 (PMC12637035; doi:10.7717/peerj.20288)
Supplement: Supplemental Information 1 — Raman spectra from 29 mango samples, with measurements taken from the top, middle, and bottom parts of each mango. These data were used for Raman spectral processing, statistical analysis, and classification analysis. [file peerj-13-20288-s001.zip › Raw Data_Mango/M16/M16-M.CSV]

5.041945e+001	1.252459e+003
5.234792e+001	1.049576e+003
5.427638e+001	8.933558e+002
5.620485e+001	8.430484e+002
5.813332e+001	8.568621e+002
6.006178e+001	8.487678e+002
6.199025e+001	8.156849e+002
6.391872e+001	8.135605e+002
6.584718e+001	7.928248e+002
6.777565e+001	7.426449e+002
6.970412e+001	7.096515e+002
7.163258e+001	6.896141e+002
7.356105e+001	6.900227e+002
7.548952e+001	6.920590e+002
7.741798e+001	6.747458e+002
7.934645e+001	6.294676e+002
8.127492e+001	5.941202e+002
8.320338e+001	5.535926e+002
8.513185e+001	5.192496e+002
8.706032e+001	5.098451e+002
8.898878e+001	5.006261e+002
9.091725e+001	4.970160e+002
9.284572e+001	4.876745e+002
9.477419e+001	4.672122e+002
9.670265e+001	4.391524e+002
9.863112e+001	4.191938e+002
1.005596e+002	4.027545e+002
1.024881e+002	3.910989e+002
1.044165e+002	3.750443e+002
1.063450e+002	3.239111e+002
1.082735e+002	3.391766e+002
1.102019e+002	3.558603e+002
1.121304e+002	3.530015e+002
1.140589e+002	3.337545e+002
1.159873e+002	3.180195e+002
1.179158e+002	3.125168e+002
1.198443e+002	3.012490e+002
1.217727e+002	2.800196e+002
1.237012e+002	2.542842e+002
1.256297e+002	2.281530e+002
1.275581e+002	2.230828e+002
1.294866e+002	2.197310e+002
1.314151e+002	2.050125e+002
1.333435e+002	1.805593e+002
1.352720e+002	1.702941e+002
1.372005e+002	1.785856e+002
1.391289e+002	1.945361e+002
1.410574e+002	1.955568e+002
1.429859e+002	1.489938e+002
1.449143e+002	1.776700e+002
1.468428e+002	2.167219e+002
1.487713e+002	2.255753e+002
1.506997e+002	1.935290e+002
1.526282e+002	1.649966e+002
1.545567e+002	1.355578e+002
1.564851e+002	1.296699e+002
1.584136e+002	1.342297e+002
1.603421e+002	1.308181e+002
1.622705e+002	1.549786e+002
1.641990e+002	1.767431e+002
1.661275e+002	1.899144e+002
1.680559e+002	1.936296e+002
1.699844e+002	1.908328e+002
1.719129e+002	1.877372e+002
1.738413e+002	1.729892e+002
1.757698e+002	1.800193e+002
1.776983e+002	1.994330e+002
1.796267e+002	1.917289e+002
1.815552e+002	2.159616e+002
1.834837e+002	2.215397e+002
1.854121e+002	2.134793e+002
1.873406e+002	1.941661e+002
1.892691e+002	1.589180e+002
1.911975e+002	1.508654e+002
1.931260e+002	1.221434e+002
1.950545e+002	1.241949e+002
1.969829e+002	1.655666e+002
1.989114e+002	1.788015e+002
2.008399e+002	1.858944e+002
2.027683e+002	1.867005e+002
2.046968e+002	1.775611e+002
2.066253e+002	1.643920e+002
2.085537e+002	1.682205e+002
2.104822e+002	1.989189e+002
2.124107e+002	1.926556e+002
2.143391e+002	1.814503e+002
2.162676e+002	1.894623e+002
2.181961e+002	1.834618e+002
2.201245e+002	1.739490e+002
2.220530e+002	1.697368e+002
2.239815e+002	1.734640e+002
2.259099e+002	1.869260e+002
2.278384e+002	2.134976e+002
2.297669e+002	2.255739e+002
2.316953e+002	2.021184e+002
2.336238e+002	1.782339e+002
2.355523e+002	1.780758e+002
2.374807e+002	1.707349e+002
2.394092e+002	1.699741e+002
2.413377e+002	1.820527e+002
2.432661e+002	2.021244e+002
2.451946e+002	2.259988e+002
2.471231e+002	2.572989e+002
2.490515e+002	2.517263e+002
2.509800e+002	2.350917e+002
2.529085e+002	2.251439e+002
2.548369e+002	2.262918e+002
2.567654e+002	2.235115e+002
2.586938e+002	2.291967e+002
2.606223e+002	2.358042e+002
2.625508e+002	2.419617e+002
2.644792e+002	2.491132e+002
2.664077e+002	2.593741e+002
2.683362e+002	2.385054e+002
2.702646e+002	2.238465e+002
2.721931e+002	2.212093e+002
2.741216e+002	2.220781e+002
2.760500e+002	2.107753e+002
2.779785e+002	2.066069e+002
2.799070e+002	2.161872e+002
2.818354e+002	2.316834e+002
2.837639e+002	2.420767e+002
2.856924e+002	2.413502e+002
2.876208e+002	2.772137e+002
2.895493e+002	2.982642e+002
2.914778e+002	3.291840e+002
2.934063e+002	3.567752e+002
2.953347e+002	3.303010e+002
2.972632e+002	3.302658e+002
2.991917e+002	3.549061e+002
3.011201e+002	3.657755e+002
3.030486e+002	3.603364e+002
3.049771e+002	3.673239e+002
3.069055e+002	3.851218e+002
3.088340e+002	4.010978e+002
3.107625e+002	4.097706e+002
3.126909e+002	4.123661e+002
3.146194e+002	4.143003e+002
3.165479e+002	4.203690e+002
3.184763e+002	4.257343e+002
3.204048e+002	4.247270e+002
3.223333e+002	4.230263e+002
3.242617e+002	4.249223e+002
3.261902e+002	4.158821e+002
3.281187e+002	3.578975e+002
3.300471e+002	3.590142e+002
3.319756e+002	3.947106e+002
3.339041e+002	4.109600e+002
3.358325e+002	3.978042e+002
3.377610e+002	4.065993e+002
3.396895e+002	4.297925e+002
3.416179e+002	4.454974e+002
3.435464e+002	4.488184e+002
3.454749e+002	4.606613e+002
3.474033e+002	4.872955e+002
3.493318e+002	5.016895e+002
3.512603e+002	5.105219e+002
3.531887e+002	5.106619e+002
3.551172e+002	4.921828e+002
3.570457e+002	4.723264e+002
3.589741e+002	5.013640e+002
3.609026e+002	4.961644e+002
3.628311e+002	4.731324e+002
3.647595e+002	4.848360e+002
3.666880e+002	5.043391e+002
3.686165e+002	4.791170e+002
3.705449e+002	4.752282e+002
3.724734e+002	4.791907e+002
3.744019e+002	4.741634e+002
3.763303e+002	4.866431e+002
3.782588e+002	5.170184e+002
3.801873e+002	5.544880e+002
3.821157e+002	5.399285e+002
3.840442e+002	4.829548e+002
3.859727e+002	4.616657e+002
3.879011e+002	4.780633e+002
3.898296e+002	4.798053e+002
3.917581e+002	4.936478e+002
3.936865e+002	5.202919e+002
3.956150e+002	5.326674e+002
3.975435e+002	4.828090e+002
3.994719e+002	5.138065e+002
4.014004e+002	5.340778e+002
4.033289e+002	5.579214e+002
4.052573e+002	5.973018e+002
4.071858e+002	6.080857e+002
4.091143e+002	6.214125e+002
4.110427e+002	6.336033e+002
4.129712e+002	6.132288e+002
4.148997e+002	5.736552e+002
4.168281e+002	5.577041e+002
4.187566e+002	5.497003e+002
4.206851e+002	5.287529e+002
4.226135e+002	5.165247e+002
4.245420e+002	5.280358e+002
4.264705e+002	5.566680e+002
4.283989e+002	5.639193e+002
4.303274e+002	5.401251e+002
4.322559e+002	5.206889e+002
4.341843e+002	5.251335e+002
4.361128e+002	5.393705e+002
4.380413e+002	5.287306e+002
4.399697e+002	5.097773e+002
4.418982e+002	5.083860e+002
4.438267e+002	5.255858e+002
4.457551e+002	5.456890e+002
4.476836e+002	5.469360e+002
4.496121e+002	5.156663e+002
4.515405e+002	5.511163e+002
4.534690e+002	5.785505e+002
4.553975e+002	5.870629e+002
4.573259e+002	5.880955e+002
4.592544e+002	5.961781e+002
4.611829e+002	5.971403e+002
4.631113e+002	5.921238e+002
4.650398e+002	5.783509e+002
4.669683e+002	5.906595e+002
4.688967e+002	6.337231e+002
4.708252e+002	6.255797e+002
4.727537e+002	5.863655e+002
4.746821e+002	5.538400e+002
4.766106e+002	5.465263e+002
4.785391e+002	5.569658e+002
4.804675e+002	5.645530e+002
4.823960e+002	5.751628e+002
4.843245e+002	5.617833e+002
4.862529e+002	5.589024e+002
4.881814e+002	5.503790e+002
4.901099e+002	5.267072e+002
4.920383e+002	5.165353e+002
4.939668e+002	5.285611e+002
4.958953e+002	5.461055e+002
4.978237e+002	5.394267e+002
4.997522e+002	5.080637e+002
5.016807e+002	4.797326e+002
5.036091e+002	4.970897e+002
5.055376e+002	5.048840e+002
5.074661e+002	5.483658e+002
5.093945e+002	5.874489e+002
5.113230e+002	5.892825e+002
5.132515e+002	5.667919e+002
5.151799e+002	6.086827e+002
5.171084e+002	5.743884e+002
5.190369e+002	5.599454e+002
5.209653e+002	6.035865e+002
5.228938e+002	6.532722e+002
5.248223e+002	5.933999e+002
5.267507e+002	5.403999e+002
5.286792e+002	5.102849e+002
5.306077e+002	5.037986e+002
5.325361e+002	5.281732e+002
5.344646e+002	5.734170e+002
5.363931e+002	5.851269e+002
5.383215e+002	5.385486e+002
5.402500e+002	5.135616e+002
5.421785e+002	4.995041e+002
5.441069e+002	4.825101e+002
5.460354e+002	4.716797e+002
5.479639e+002	5.110541e+002
5.498923e+002	4.847728e+002
5.518208e+002	4.670705e+002
5.537493e+002	4.676221e+002
5.556777e+002	4.602497e+002
5.576062e+002	4.241751e+002
5.595347e+002	4.405886e+002
5.614631e+002	4.411016e+002
5.633916e+002	4.266504e+002
5.653201e+002	4.076565e+002
5.672485e+002	4.062130e+002
5.691770e+002	4.457554e+002
5.711055e+002	5.073155e+002
5.730339e+002	4.679073e+002
5.749624e+002	4.453596e+002
5.768909e+002	4.166665e+002
5.788193e+002	3.643459e+002
5.807478e+002	3.680937e+002
5.826763e+002	4.002077e+002
5.846047e+002	4.118392e+002
5.865332e+002	4.310139e+002
5.884617e+002	4.392773e+002
5.903901e+002	4.361834e+002
5.923186e+002	4.811089e+002
5.942471e+002	4.837950e+002
5.961755e+002	4.758131e+002
5.981040e+002	4.478332e+002
6.000325e+002	4.309427e+002
6.019609e+002	4.520645e+002
6.038894e+002	4.837842e+002
6.058179e+002	4.660666e+002
6.077463e+002	4.705918e+002
6.096748e+002	4.322549e+002
6.116033e+002	4.059528e+002
6.135317e+002	4.378349e+002
6.154602e+002	4.227462e+002
6.173887e+002	3.711200e+002
6.193171e+002	3.596751e+002
6.212456e+002	3.620933e+002
6.231741e+002	3.656605e+002
6.251025e+002	3.662517e+002
6.270310e+002	3.526573e+002
6.289595e+002	3.602525e+002
6.308879e+002	3.474894e+002
6.328164e+002	3.409699e+002
6.347449e+002	3.535749e+002
6.366733e+002	3.747305e+002
6.386018e+002	3.785371e+002
6.405303e+002	3.731250e+002
6.424587e+002	3.850256e+002
6.443872e+002	3.677976e+002
6.463157e+002	3.581628e+002
6.482441e+002	3.763911e+002
6.501726e+002	3.642778e+002
6.521011e+002	3.591174e+002
6.540295e+002	4.010556e+002
6.559580e+002	3.823716e+002
6.578865e+002	3.580737e+002
6.598149e+002	3.660933e+002
6.617434e+002	3.495856e+002
6.636719e+002	3.828734e+002
6.656003e+002	3.488686e+002
6.675288e+002	3.333297e+002
6.694573e+002	3.480497e+002
6.713857e+002	3.639071e+002
6.733142e+002	3.490091e+002
6.752427e+002	3.107074e+002
6.771711e+002	2.725630e+002
6.790996e+002	2.371559e+002
6.810281e+002	2.659662e+002
6.829565e+002	2.902264e+002
6.848850e+002	2.261402e+002
6.868135e+002	2.683769e+002
6.887419e+002	3.110353e+002
6.906704e+002	2.678837e+002
6.925989e+002	2.465213e+002
6.945273e+002	2.653241e+002
6.964558e+002	2.757920e+002
6.983843e+002	2.671880e+002
7.003127e+002	2.942830e+002
7.022412e+002	3.315388e+002
7.041697e+002	3.297639e+002
7.060981e+002	2.831559e+002
7.080266e+002	2.257601e+002
7.099551e+002	2.060654e+002
7.118835e+002	2.351827e+002
7.138120e+002	2.171365e+002
7.157405e+002	1.882512e+002
7.176689e+002	1.680728e+002
7.195974e+002	1.588665e+002
7.215259e+002	1.576358e+002
7.234543e+002	1.776849e+002
7.253828e+002	2.583142e+002
7.273113e+002	2.805166e+002
7.292397e+002	2.881869e+002
7.311682e+002	2.785253e+002
7.330967e+002	2.483152e+002
7.350251e+002	2.626184e+002
7.369536e+002	2.675130e+002
7.388821e+002	2.275731e+002
7.408105e+002	1.861159e+002
7.427390e+002	1.558585e+002
7.446675e+002	1.540287e+002
7.465959e+002	1.957173e+002
7.485244e+002	2.185236e+002
7.504529e+002	2.257953e+002
7.523813e+002	1.974707e+002
7.543098e+002	1.661773e+002
7.562383e+002	1.440667e+002
7.581667e+002	1.441760e+002
7.600952e+002	2.027953e+002
7.620237e+002	1.897008e+002
7.639521e+002	1.943143e+002
7.658806e+002	1.672759e+002
7.678091e+002	1.503750e+002
7.697375e+002	1.629142e+002
7.716660e+002	1.654164e+002
7.735945e+002	1.479030e+002
7.755229e+002	1.441647e+002
7.774514e+002	1.236797e+002
7.793799e+002	1.116976e+002
7.813083e+002	1.154675e+002
7.832368e+002	1.204546e+002
7.851653e+002	1.183829e+002
7.870938e+002	1.854353e+002
7.890222e+002	1.001840e+002
7.909507e+002	1.168635e+002
7.928792e+002	1.308777e+002
7.948076e+002	9.377392e+001
7.967361e+002	8.956847e+001
7.986646e+002	1.478175e+002
8.005930e+002	1.344654e+002
8.025215e+002	9.650050e+001
8.044500e+002	7.331448e+001
8.063784e+002	7.026121e+001
8.083069e+002	8.525147e+001
8.102354e+002	1.201407e+002
8.121638e+002	1.585159e+002
8.140923e+002	1.252558e+002
8.160208e+002	9.841702e+001
8.179492e+002	5.711949e+001
8.198777e+002	6.027706e+001
8.218062e+002	1.120143e+002
8.237346e+002	1.086377e+002
8.256631e+002	1.670748e+002
8.275916e+002	1.341481e+002
8.295200e+002	1.489713e+002
8.314485e+002	1.229047e+002
8.333770e+002	1.028697e+002
8.353054e+002	1.522061e+002
8.372339e+002	1.573583e+002
8.391624e+002	1.034116e+002
8.410908e+002	6.287689e+001
8.430193e+002	2.724586e+001
8.449478e+002	5.106721e+001
8.468762e+002	9.707519e+001
8.488047e+002	9.735407e+001
8.507332e+002	8.821060e+001
8.526616e+002	9.094416e+001
8.545901e+002	9.766828e+001
8.565186e+002	1.557292e+002
8.584470e+002	1.775335e+002
8.603755e+002	1.592101e+002
8.623040e+002	1.641082e+002
8.642324e+002	1.766021e+002
8.661609e+002	1.821421e+002
8.680894e+002	2.031993e+002
8.700178e+002	2.406051e+002
8.719463e+002	2.339462e+002
8.738748e+002	1.823348e+002
8.758032e+002	1.459412e+002
8.777317e+002	1.592036e+002
8.796602e+002	1.514526e+002
8.815886e+002	1.742350e+002
8.835171e+002	1.643714e+002
8.854456e+002	1.519113e+002
8.873740e+002	1.463483e+002
8.893025e+002	1.459743e+002
8.912310e+002	1.824696e+002
8.931594e+002	1.355085e+002
8.950879e+002	1.039656e+002
8.970164e+002	4.560802e+001
8.989448e+002	1.742758e+001
9.008733e+002	3.845431e+001
9.028018e+002	7.236846e+001
9.047302e+002	8.352919e+001
9.066587e+002	9.969394e+001
9.085872e+002	8.803668e+001
9.105156e+002	7.988728e+001
9.124441e+002	8.419648e+001
9.143726e+002	1.064002e+002
9.163010e+002	8.726836e+001
9.182295e+002	-3.303770e+001
9.201580e+002	2.104727e+001
9.220864e+002	-2.658486e+001
9.240149e+002	3.814262e+000
9.259434e+002	1.213887e+001
9.278718e+002	4.904804e+001
9.298003e+002	1.237061e+002
9.317288e+002	1.335794e+002
9.336572e+002	1.027643e+002
9.355857e+002	6.492332e+001
9.375142e+002	1.057569e+002
9.394426e+002	1.547497e+002
9.413711e+002	1.806607e+002
9.432996e+002	2.089010e+002
9.452280e+002	2.442901e+002
9.471565e+002	2.147974e+002
9.490850e+002	2.292908e+002
9.510134e+002	2.962783e+002
9.529419e+002	3.223769e+002
9.548704e+002	3.436659e+002
9.567988e+002	3.385530e+002
9.587273e+002	3.132242e+002
9.606558e+002	3.542521e+002
9.625842e+002	4.160572e+002
9.645127e+002	4.272417e+002
9.664412e+002	3.730992e+002
9.683696e+002	3.151830e+002
9.702981e+002	2.569449e+002
9.722266e+002	1.920462e+002
9.741550e+002	1.460519e+002
9.760835e+002	1.654794e+002
9.780120e+002	2.462564e+002
9.799404e+002	2.750442e+002
9.818689e+002	2.805931e+002
9.837974e+002	2.494157e+002
9.857258e+002	2.399428e+002
9.876543e+002	2.614390e+002
9.895828e+002	2.466610e+002
9.915112e+002	2.996137e+002
9.934397e+002	3.856265e+002
9.953682e+002	4.800166e+002
9.972966e+002	5.739081e+002
9.992251e+002	7.372747e+002
1.001154e+003	9.305020e+002
1.003082e+003	1.053736e+003
1.005010e+003	1.108944e+003
1.006939e+003	1.145415e+003
1.008867e+003	1.099002e+003
1.010796e+003	9.099252e+002
1.012724e+003	7.275681e+002
1.014653e+003	5.642905e+002
1.016581e+003	4.661576e+002
1.018510e+003	4.758989e+002
1.020438e+003	4.323867e+002
1.022367e+003	4.511438e+002
1.024295e+003	4.750479e+002
1.026224e+003	4.426933e+002
1.028152e+003	3.398330e+002
1.030081e+003	2.807971e+002
1.032009e+003	3.148167e+002
1.033938e+003	3.493484e+002
1.035866e+003	3.189537e+002
1.037794e+003	2.688506e+002
1.039723e+003	2.757615e+002
1.041651e+003	3.111708e+002
1.043580e+003	3.212619e+002
1.045508e+003	3.339086e+002
1.047437e+003	3.730385e+002
1.049365e+003	4.024073e+002
1.051294e+003	3.949772e+002
1.053222e+003	2.509148e+002
1.055151e+003	2.428792e+002
1.057079e+003	2.838969e+002
1.059008e+003	2.589720e+002
1.060936e+003	2.123899e+002
1.062865e+003	2.325210e+002
1.064793e+003	3.019970e+002
1.066721e+003	3.093278e+002
1.068650e+003	2.640372e+002
1.070578e+003	2.250082e+002
1.072507e+003	2.033937e+002
1.074435e+003	2.733050e+002
1.076364e+003	3.136143e+002
1.078292e+003	2.842646e+002
1.080221e+003	2.878831e+002
1.082149e+003	2.764122e+002
1.084078e+003	2.866215e+002
1.086006e+003	2.880812e+002
1.087935e+003	3.226698e+002
1.089863e+003	3.321949e+002
1.091792e+003	3.176599e+002
1.093720e+003	2.922653e+002
1.095648e+003	2.779771e+002
1.097577e+003	3.262599e+002
1.099505e+003	3.507798e+002
1.101434e+003	3.783086e+002
1.103362e+003	4.572050e+002
1.105291e+003	4.438535e+002
1.107219e+003	4.278104e+002
1.109148e+003	3.891102e+002
1.111076e+003	3.339666e+002
1.113005e+003	4.121897e+002
1.114933e+003	3.891611e+002
1.116862e+003	4.446137e+002
1.118790e+003	5.326509e+002
1.120719e+003	5.601691e+002
1.122647e+003	6.220107e+002
1.124575e+003	6.527457e+002
1.126504e+003	6.229651e+002
1.128432e+003	6.383071e+002
1.130361e+003	7.039582e+002
1.132289e+003	7.511358e+002
1.134218e+003	7.694003e+002
1.136146e+003	7.820520e+002
1.138075e+003	8.720170e+002
1.140003e+003	9.337058e+002
1.141932e+003	9.963716e+002
1.143860e+003	1.163819e+003
1.145789e+003	1.386746e+003
1.147717e+003	1.589129e+003
1.149646e+003	2.001958e+003
1.151574e+003	2.562486e+003
1.153502e+003	3.218648e+003
1.155431e+003	3.697834e+003
1.157359e+003	3.711191e+003
1.159288e+003	3.191377e+003
1.161216e+003	2.381070e+003
1.163145e+003	1.674004e+003
1.165073e+003	1.238995e+003
1.167002e+003	9.844024e+002
1.168930e+003	9.137037e+002
1.170859e+003	9.151248e+002
1.172787e+003	9.108212e+002
1.174716e+003	8.611417e+002
1.176644e+003	8.210113e+002
1.178573e+003	8.582056e+002
1.180501e+003	9.092082e+002
1.182429e+003	9.881125e+002
1.184358e+003	1.044396e+003
1.186286e+003	1.039815e+003
1.188215e+003	1.002279e+003
1.190143e+003	9.507043e+002
1.192072e+003	9.055395e+002
1.194000e+003	8.451699e+002
1.195929e+003	7.516376e+002
1.197857e+003	7.048281e+002
1.199786e+003	7.047449e+002
1.201714e+003	7.022361e+002
1.203643e+003	7.297039e+002
1.205571e+003	7.917289e+002
1.207500e+003	8.499196e+002
1.209428e+003	8.587250e+002
1.211356e+003	8.226786e+002
1.213285e+003	7.695937e+002
1.215213e+003	6.753360e+002
1.217142e+003	5.266599e+002
1.219070e+003	4.699966e+002
1.220999e+003	4.226117e+002
1.222927e+003	3.974035e+002
1.224856e+003	4.082295e+002
1.226784e+003	4.270005e+002
1.228713e+003	4.034663e+002
1.230641e+003	3.461889e+002
1.232570e+003	3.391216e+002
1.234498e+003	3.809829e+002
1.236427e+003	3.948095e+002
1.238355e+003	3.530211e+002
1.240283e+003	3.714766e+002
1.242212e+003	3.535934e+002
1.244140e+003	3.412103e+002
1.246069e+003	3.231152e+002
1.247997e+003	3.135386e+002
1.249926e+003	3.822267e+002
1.251854e+003	4.015222e+002
1.253783e+003	4.407589e+002
1.255711e+003	4.120069e+002
1.257640e+003	4.107212e+002
1.259568e+003	4.623079e+002
1.261497e+003	4.759866e+002
1.263425e+003	4.740642e+002
1.265354e+003	5.255549e+002
1.267282e+003	5.711755e+002
1.269210e+003	5.166155e+002
1.271139e+003	6.065225e+002
1.273067e+003	5.228896e+002
1.274996e+003	5.131328e+002
1.276924e+003	4.292139e+002
1.278853e+003	3.989186e+002
1.280781e+003	4.351378e+002
1.282710e+003	4.604082e+002
1.284638e+003	4.423528e+002
1.286567e+003	4.404849e+002
1.288495e+003	5.093195e+002
1.290424e+003	5.702307e+002
1.292352e+003	5.474844e+002
1.294281e+003	5.539758e+002
1.296209e+003	5.155886e+002
1.298137e+003	4.774888e+002
1.300066e+003	4.341031e+002
1.301994e+003	4.210613e+002
1.303923e+003	4.568399e+002
1.305851e+003	4.942139e+002
1.307780e+003	4.987173e+002
1.309708e+003	4.483334e+002
1.311637e+003	4.419144e+002
1.313565e+003	4.433528e+002
1.315494e+003	4.190004e+002
1.317422e+003	3.924218e+002
1.319351e+003	3.864884e+002
1.321279e+003	3.655907e+002
1.323208e+003	3.090741e+002
1.325136e+003	2.410089e+002
1.327064e+003	1.869624e+002
1.328993e+003	2.141700e+002
1.330921e+003	2.708982e+002
1.332850e+003	3.836124e+002
1.334778e+003	3.335469e+002
1.336707e+003	3.674521e+002
1.338635e+003	4.127610e+002
1.340564e+003	3.943741e+002
1.342492e+003	3.583831e+002
1.344421e+003	3.501020e+002
1.346349e+003	3.524881e+002
1.348278e+003	3.941334e+002
1.350206e+003	4.425972e+002
1.352135e+003	4.849285e+002
1.354063e+003	5.042849e+002
1.355991e+003	4.428591e+002
1.357920e+003	3.390936e+002
1.359848e+003	3.255310e+002
1.361777e+003	3.585455e+002
1.363705e+003	3.718373e+002
1.365634e+003	3.878621e+002
1.367562e+003	3.770350e+002
1.369491e+003	3.866647e+002
1.371419e+003	3.920462e+002
1.373348e+003	4.122384e+002
1.375276e+003	4.321092e+002
1.377205e+003	4.114685e+002
1.379133e+003	4.056534e+002
1.381062e+003	4.367355e+002
1.382990e+003	4.741109e+002
1.384918e+003	4.972826e+002
1.386847e+003	5.131713e+002
1.388775e+003	5.130319e+002
1.390704e+003	4.916330e+002
1.392632e+003	4.279520e+002
1.394561e+003	4.400901e+002
1.396489e+003	4.401225e+002
1.398418e+003	4.305909e+002
1.400346e+003	4.852948e+002
1.402275e+003	5.027032e+002
1.404203e+003	4.626716e+002
1.406132e+003	4.290309e+002
1.408060e+003	4.185227e+002
1.409989e+003	4.342349e+002
1.411917e+003	4.389497e+002
1.413845e+003	4.170381e+002
1.415774e+003	4.332314e+002
1.417702e+003	3.799961e+002
1.419631e+003	3.081853e+002
1.421559e+003	3.317889e+002
1.423488e+003	3.251554e+002
1.425416e+003	3.510042e+002
1.427345e+003	4.484977e+002
1.429273e+003	4.894525e+002
1.431202e+003	4.638354e+002
1.433130e+003	4.827799e+002
1.435059e+003	4.846441e+002
1.436987e+003	4.696809e+002
1.438916e+003	5.039229e+002
1.440844e+003	5.443506e+002
1.442772e+003	5.596591e+002
1.444701e+003	5.927822e+002
1.446629e+003	6.209575e+002
1.448558e+003	6.043459e+002
1.450486e+003	5.850798e+002
1.452415e+003	5.964910e+002
1.454343e+003	5.782225e+002
1.456272e+003	5.957968e+002
1.458200e+003	6.305847e+002
1.460129e+003	6.844934e+002
1.462057e+003	5.890240e+002
1.463986e+003	5.306275e+002
1.465914e+003	5.360058e+002
1.467843e+003	5.548245e+002
1.469771e+003	5.580388e+002
1.471699e+003	5.770118e+002
1.473628e+003	6.143754e+002
1.475556e+003	5.903018e+002
1.477485e+003	5.001713e+002
1.479413e+003	5.580632e+002
1.481342e+003	7.098887e+002
1.483270e+003	6.719133e+002
1.485199e+003	6.753589e+002
1.487127e+003	7.075945e+002
1.489056e+003	7.194686e+002
1.490984e+003	8.020626e+002
1.492913e+003	8.620532e+002
1.494841e+003	8.637818e+002
1.496770e+003	8.645428e+002
1.498698e+003	8.979152e+002
1.500626e+003	9.736461e+002
1.502555e+003	1.097323e+003
1.504483e+003	1.240338e+003
1.506412e+003	1.423562e+003
1.508340e+003	1.725477e+003
1.510269e+003	2.093333e+003
1.512197e+003	2.527816e+003
1.514126e+003	3.100759e+003
1.516054e+003	3.716620e+003
1.517983e+003	4.126349e+003
1.519911e+003	4.243305e+003
1.521840e+003	4.066870e+003
1.523768e+003	3.639660e+003
1.525697e+003	3.144475e+003
1.527625e+003	2.643914e+003
1.529553e+003	2.052273e+003
1.531482e+003	1.519223e+003
1.533410e+003	1.227814e+003
1.535339e+003	1.034060e+003
1.537267e+003	8.696041e+002
1.539196e+003	7.762853e+002
1.541124e+003	6.812866e+002
1.543053e+003	6.823891e+002
1.544981e+003	6.400310e+002
1.546910e+003	5.502816e+002
1.548838e+003	5.189946e+002
1.550767e+003	4.719453e+002
1.552695e+003	5.286380e+002
1.554624e+003	5.667582e+002
1.556552e+003	6.166038e+002
1.558480e+003	6.107388e+002
1.560409e+003	5.654940e+002
1.562337e+003	6.165010e+002
1.564266e+003	6.427732e+002
1.566194e+003	5.654365e+002
1.568123e+003	5.021735e+002
1.570051e+003	4.417237e+002
1.571980e+003	4.581023e+002
1.573908e+003	5.673920e+002
1.575837e+003	6.018893e+002
1.577765e+003	5.385217e+002
1.579694e+003	5.381492e+002
1.581622e+003	5.522225e+002
1.583551e+003	4.935646e+002
1.585479e+003	3.951301e+002
1.587407e+003	3.688960e+002
1.589336e+003	4.106963e+002
1.591264e+003	4.766552e+002
1.593193e+003	5.251357e+002
1.595121e+003	5.380146e+002
1.597050e+003	5.615156e+002
1.598978e+003	5.674750e+002
1.600907e+003	5.803183e+002
1.602835e+003	5.792703e+002
1.604764e+003	5.436374e+002
1.606692e+003	6.391409e+002
1.608621e+003	6.001588e+002
1.610549e+003	4.983259e+002
1.612478e+003	4.402757e+002
1.614406e+003	4.399113e+002
1.616334e+003	4.770538e+002
1.618263e+003	5.002528e+002
1.620191e+003	4.989424e+002
1.622120e+003	4.603970e+002
1.624048e+003	4.835598e+002
1.625977e+003	4.836137e+002
1.627905e+003	4.939163e+002
1.629834e+003	4.908262e+002
1.631762e+003	4.657533e+002
1.633691e+003	5.130684e+002
1.635619e+003	4.980303e+002
1.637548e+003	4.903447e+002
1.639476e+003	4.588827e+002
1.641405e+003	3.997850e+002
1.643333e+003	4.080385e+002
1.645261e+003	4.006346e+002
1.647190e+003	3.217377e+002
1.649118e+003	3.524846e+002
1.651047e+003	4.132921e+002
1.652975e+003	4.384937e+002
1.654904e+003	3.848497e+002
1.656832e+003	3.862981e+002
1.658761e+003	3.960303e+002
1.660689e+003	3.531985e+002
1.662618e+003	3.538030e+002
1.664546e+003	3.747485e+002
1.666475e+003	3.694865e+002
1.668403e+003	4.206992e+002
1.670332e+003	3.914322e+002
1.672260e+003	3.100105e+002
1.674188e+003	3.223713e+002
1.676117e+003	3.253418e+002
1.678045e+003	2.995079e+002
1.679974e+003	2.990035e+002
1.681902e+003	2.535056e+002
1.683831e+003	2.989620e+002
1.685759e+003	3.512998e+002
1.687688e+003	3.382251e+002
1.689616e+003	3.317427e+002
1.691545e+003	3.450475e+002
1.693473e+003	3.110918e+002
1.695402e+003	2.667750e+002
1.697330e+003	2.812552e+002
1.699259e+003	2.791851e+002
1.701187e+003	2.529217e+002
1.703115e+003	2.144320e+002
1.705044e+003	1.292897e+002
1.706972e+003	6.589658e+001
1.708901e+003	6.328377e+001
1.710829e+003	1.095488e+002
1.712758e+003	2.175163e+002
1.714686e+003	2.613964e+002
1.716615e+003	2.964239e+002
1.718543e+003	3.425841e+002
1.720472e+003	3.246061e+002
1.722400e+003	2.878735e+002
1.724329e+003	3.263282e+002
1.726257e+003	3.376238e+002
1.728186e+003	2.727384e+002
1.730114e+003	2.545963e+002
1.732042e+003	2.517629e+002
1.733971e+003	2.442021e+002
1.735899e+003	3.151362e+002
1.737828e+003	3.150387e+002
1.739756e+003	2.338010e+002
1.741685e+003	2.641644e+002
1.743613e+003	2.500099e+002
1.745542e+003	3.592509e+002
1.747470e+003	2.756095e+002
1.749399e+003	2.513128e+002
1.751327e+003	3.135828e+002
1.753256e+003	3.739292e+002
1.755184e+003	3.689942e+002
1.757113e+003	3.339930e+002
1.759041e+003	2.713274e+002
1.760969e+003	2.096943e+002
1.762898e+003	2.159966e+002
1.764826e+003	2.969608e+002
1.766755e+003	3.646470e+002
1.768683e+003	3.419952e+002
1.770612e+003	2.570553e+002
1.772540e+003	1.437923e+002
1.774469e+003	1.442108e+002
1.776397e+003	1.827091e+002
1.778326e+003	1.473107e+002
1.780254e+003	1.512604e+002
1.782183e+003	1.731977e+002
1.784111e+003	1.306187e+002
1.786040e+003	1.463144e+002
1.787968e+003	1.487328e+002
1.789896e+003	6.776409e+001
1.791825e+003	7.940144e+001
1.793753e+003	1.103318e+002
1.795682e+003	1.251185e+002
1.797610e+003	1.448816e+002
1.799539e+003	1.439854e+002
1.801467e+003	1.405163e+002
1.803396e+003	1.697229e+002
1.805324e+003	1.823146e+002
1.807253e+003	1.738424e+002
1.809181e+003	1.836293e+002
1.811110e+003	1.531652e+002
1.813038e+003	1.714694e+002
1.814967e+003	1.716164e+002
1.816895e+003	1.928169e+002
1.818823e+003	2.551936e+002
1.820752e+003	2.339407e+002
1.822680e+003	1.870993e+002
1.824609e+003	1.845266e+002
1.826537e+003	1.564260e+002
1.828466e+003	1.844374e+002
1.830394e+003	2.047100e+002
1.832323e+003	2.510942e+002
1.834251e+003	2.141893e+002
1.836180e+003	2.352863e+002
1.838108e+003	2.830978e+002
1.840037e+003	2.831532e+002
1.841965e+003	2.246613e+002
1.843894e+003	1.822694e+002
1.845822e+003	2.036886e+002
1.847750e+003	2.429388e+002
1.849679e+003	3.107346e+002
1.851607e+003	3.627776e+002
1.853536e+003	2.901890e+002
1.855464e+003	2.610648e+002
1.857393e+003	3.157844e+002
1.859321e+003	3.057721e+002
1.861250e+003	2.151797e+002
1.863178e+003	1.927680e+002
1.865107e+003	1.735507e+002
1.867035e+003	1.095017e+002
1.868964e+003	1.613171e+002
1.870892e+003	2.100564e+002
1.872821e+003	2.022331e+002
1.874749e+003	2.212489e+002
1.876677e+003	2.385510e+002
1.878606e+003	2.626075e+002
1.880534e+003	1.353696e+002
1.882463e+003	1.381409e+002
1.884391e+003	1.553928e+002
1.886320e+003	1.623596e+002
1.888248e+003	1.774190e+002
1.890177e+003	1.880863e+002
1.892105e+003	1.802536e+002
1.894034e+003	2.136694e+002
1.895962e+003	2.471202e+002
1.897891e+003	1.963732e+002
1.899819e+003	1.168723e+002
1.901748e+003	1.111867e+002
1.903676e+003	1.598018e+002
1.905604e+003	1.601151e+002
1.907533e+003	1.457386e+002
1.909461e+003	1.905221e+002
1.911390e+003	2.635947e+002
1.913318e+003	2.298889e+002
1.915247e+003	1.758190e+002
1.917175e+003	1.924179e+002
1.919104e+003	1.653170e+002
1.921032e+003	1.819766e+002
1.922961e+003	2.195915e+002
1.924889e+003	2.362062e+002
1.926818e+003	2.169124e+002
1.928746e+003	2.275018e+002
1.930675e+003	2.198161e+002
1.932603e+003	1.777442e+002
1.934531e+003	1.642307e+002
1.936460e+003	9.202853e+001
1.938388e+003	1.638300e+002
1.940317e+003	1.774461e+002
1.942245e+003	2.018102e+002
1.944174e+003	3.249793e+002
1.946102e+003	3.058682e+002
1.948031e+003	2.521241e+002
1.949959e+003	2.508520e+002
1.951888e+003	2.644998e+002
1.953816e+003	2.790687e+002
1.955745e+003	2.787314e+002
1.957673e+003	2.920055e+002
1.959602e+003	2.917243e+002
1.961530e+003	2.530276e+002
1.963458e+003	1.967947e+002
1.965387e+003	1.487391e+002
1.967315e+003	1.461492e+002
1.969244e+003	6.300010e+001
1.971172e+003	-2.370220e+001
1.973101e+003	-6.736791e+001
1.975029e+003	-4.427516e+000
1.976958e+003	8.674238e+001
1.978886e+003	1.442653e+002
1.980815e+003	2.219533e+002
1.982743e+003	2.675467e+002
1.984672e+003	2.172663e+002
1.986600e+003	1.770012e+002
1.988529e+003	1.233719e+002
1.990457e+003	1.256217e+002
1.992385e+003	5.736460e+001
1.994314e+003	1.119799e+002
1.996242e+003	1.351459e+002
1.998171e+003	2.969839e+002
2.000099e+003	3.407712e+002
2.002028e+003	3.336251e+002
2.003956e+003	2.973628e+002
2.005885e+003	2.907396e+002
2.007813e+003	2.450690e+002
2.009742e+003	2.184617e+002
2.011670e+003	2.500153e+002
2.013599e+003	2.405376e+002
2.015527e+003	2.235599e+002
2.017456e+003	2.579246e+002
2.019384e+003	2.309341e+002
2.021313e+003	2.108831e+002
2.023241e+003	2.527477e+002
2.025169e+003	2.781885e+002
2.027098e+003	2.168557e+002
2.029026e+003	2.187769e+002
2.030955e+003	2.049990e+002
2.032883e+003	1.574291e+002
2.034812e+003	1.691259e+002
2.036740e+003	2.272694e+002
2.038669e+003	2.949353e+002
2.040597e+003	2.665887e+002
2.042526e+003	1.995097e+002
2.044454e+003	2.161499e+002
2.046383e+003	2.380583e+002
2.048311e+003	2.517015e+002
2.050240e+003	2.904090e+002
2.052168e+003	2.857180e+002
2.054096e+003	2.179829e+002
2.056025e+003	2.108659e+002
2.057953e+003	1.941572e+002
2.059882e+003	2.033005e+002
2.061810e+003	2.228896e+002
2.063739e+003	2.289060e+002
2.065667e+003	2.598357e+002
2.067596e+003	2.795776e+002
2.069524e+003	1.945587e+002
2.071453e+003	1.646509e+002
2.073381e+003	1.560092e+002
2.075310e+003	2.100420e+002
2.077238e+003	2.630677e+002
2.079167e+003	2.650165e+002
2.081095e+003	2.627383e+002
2.083023e+003	2.754127e+002
2.084952e+003	2.534564e+002
2.086880e+003	2.209251e+002
2.088809e+003	2.024032e+002
2.090737e+003	2.148274e+002
2.092666e+003	2.178510e+002
2.094594e+003	2.123177e+002
2.096523e+003	1.888447e+002
2.098451e+003	2.275383e+002
2.100380e+003	2.357679e+002
2.102308e+003	2.655701e+002
2.104237e+003	2.080478e+002
2.106165e+003	2.588600e+002
2.108094e+003	1.995686e+002
2.110022e+003	2.350282e+002
2.111950e+003	2.962466e+002
2.113879e+003	3.146140e+002
2.115807e+003	3.398389e+002
2.117736e+003	3.397498e+002
2.119664e+003	2.335205e+002
2.121593e+003	2.255500e+002
2.123521e+003	1.901882e+002
2.125450e+003	2.103692e+002
2.127378e+003	2.188631e+002
2.129307e+003	2.402183e+002
2.131235e+003	2.916476e+002
2.133164e+003	2.235870e+002
2.135092e+003	2.132579e+002
2.137021e+003	2.659733e+002
2.138949e+003	2.846702e+002
2.140877e+003	3.529138e+002
2.142806e+003	4.069156e+002
2.144734e+003	3.919065e+002
2.146663e+003	3.352518e+002
2.148591e+003	3.156210e+002
2.150520e+003	4.221338e+002
2.152448e+003	4.268861e+002
2.154377e+003	5.108810e+002
2.156305e+003	4.439365e+002
2.158234e+003	4.485074e+002
2.160162e+003	4.233470e+002
2.162091e+003	4.000652e+002
2.164019e+003	4.577722e+002
2.165948e+003	4.620649e+002
2.167876e+003	3.604188e+002
2.169804e+003	2.964269e+002
2.171733e+003	3.161692e+002
2.173661e+003	3.783533e+002
2.175590e+003	3.445389e+002
2.177518e+003	3.812029e+002
2.179447e+003	4.074561e+002
2.181375e+003	3.920664e+002
2.183304e+003	4.123604e+002
2.185232e+003	3.817491e+002
2.187161e+003	3.174122e+002
2.189089e+003	3.308766e+002
2.191018e+003	3.904008e+002
2.192946e+003	3.994967e+002
2.194875e+003	3.648081e+002
2.196803e+003	3.330061e+002
2.198731e+003	2.895974e+002
2.200660e+003	2.376292e+002
2.202588e+003	2.710313e+002
2.204517e+003	3.170239e+002
2.206445e+003	3.044306e+002
2.208374e+003	3.094226e+002
2.210302e+003	3.344320e+002
2.212231e+003	2.452516e+002
2.214159e+003	2.786910e+002
2.216088e+003	3.016465e+002
2.218016e+003	3.095209e+002
2.219945e+003	3.092110e+002
2.221873e+003	2.924710e+002
2.223802e+003	3.059666e+002
2.225730e+003	3.561111e+002
2.227658e+003	3.723971e+002
2.229587e+003	4.496374e+002
2.231515e+003	3.806360e+002
2.233444e+003	3.157157e+002
2.235372e+003	3.078972e+002
2.237301e+003	3.065651e+002
2.239229e+003	3.355853e+002
2.241158e+003	3.770988e+002
2.243086e+003	4.059342e+002
2.245015e+003	4.178564e+002
2.246943e+003	4.801819e+002
2.248872e+003	4.992380e+002
2.250800e+003	4.447127e+002
2.252729e+003	4.502530e+002
2.254657e+003	4.465400e+002
2.256585e+003	4.062429e+002
2.258514e+003	3.595954e+002
2.260442e+003	4.185511e+002
2.262371e+003	4.099894e+002
2.264299e+003	4.501121e+002
2.266228e+003	4.360689e+002
2.268156e+003	4.314921e+002
2.270085e+003	4.043144e+002
2.272013e+003	4.426977e+002
2.273942e+003	5.109647e+002
2.275870e+003	4.760910e+002
2.277799e+003	4.845198e+002
2.279727e+003	4.986871e+002
2.281656e+003	4.215811e+002
2.283584e+003	4.096891e+002
2.285512e+003	4.545285e+002
2.287441e+003	3.846176e+002
2.289369e+003	4.354305e+002
2.291298e+003	5.058358e+002
2.293226e+003	5.221312e+002
2.295155e+003	5.602059e+002
2.297083e+003	5.553709e+002
2.299012e+003	5.440560e+002
2.300940e+003	5.613759e+002
2.302869e+003	5.398721e+002
2.304797e+003	5.767172e+002
2.306726e+003	5.260085e+002
2.308654e+003	6.159963e+002
2.310583e+003	6.792009e+002
2.312511e+003	7.256243e+002
2.314439e+003	6.388887e+002
2.316368e+003	6.618898e+002
2.318296e+003	6.209154e+002
2.320225e+003	5.591044e+002
2.322153e+003	5.355204e+002
2.324082e+003	4.973880e+002
2.326010e+003	4.552463e+002
2.327939e+003	4.245487e+002
2.329867e+003	3.727134e+002
2.331796e+003	3.708945e+002
2.333724e+003	3.660598e+002
2.335653e+003	4.487657e+002
2.337581e+003	4.974843e+002
2.339510e+003	5.090116e+002
2.341438e+003	5.494387e+002
2.343366e+003	5.020906e+002
2.345295e+003	5.480883e+002
2.347223e+003	5.614534e+002
2.349152e+003	4.936876e+002
2.351080e+003	5.045224e+002
2.353009e+003	5.308175e+002
2.354937e+003	5.106334e+002
2.356866e+003	5.402999e+002
2.358794e+003	5.215084e+002
2.360723e+003	4.875186e+002
2.362651e+003	5.557083e+002
2.364580e+003	5.057116e+002
2.366508e+003	5.056605e+002
2.368437e+003	5.665410e+002
2.370365e+003	5.930761e+002
2.372293e+003	5.776888e+002
2.374222e+003	5.601690e+002
2.376150e+003	5.865637e+002
2.378079e+003	5.523111e+002
2.380007e+003	5.192300e+002
2.381936e+003	5.237997e+002
2.383864e+003	5.743539e+002
2.385793e+003	5.409407e+002
2.387721e+003	4.071442e+002
2.389650e+003	3.985778e+002
2.391578e+003	4.077466e+002
2.393507e+003	4.001987e+002
2.395435e+003	3.917007e+002
2.397364e+003	4.326092e+002
2.399292e+003	5.113996e+002
2.401220e+003	5.232426e+002
2.403149e+003	4.739630e+002
2.405077e+003	4.619511e+002
2.407006e+003	5.719172e+002
2.408934e+003	5.285566e+002
2.410863e+003	5.774802e+002
2.412791e+003	5.145967e+002
2.414720e+003	5.589957e+002
2.416648e+003	5.597065e+002
2.418577e+003	5.467428e+002
2.420505e+003	5.312811e+002
2.422434e+003	4.967280e+002
2.424362e+003	4.561563e+002
2.426291e+003	4.573880e+002
2.428219e+003	4.484535e+002
2.430147e+003	4.615401e+002
2.432076e+003	5.263907e+002
2.434004e+003	5.517516e+002
2.435933e+003	5.133177e+002
2.437861e+003	5.171801e+002
2.439790e+003	4.836783e+002
2.441718e+003	4.167484e+002
2.443647e+003	4.304059e+002
2.445575e+003	5.073898e+002
2.447504e+003	5.454306e+002
2.449432e+003	5.163445e+002
2.451361e+003	5.438862e+002
2.453289e+003	5.654301e+002
2.455218e+003	5.378563e+002
2.457146e+003	5.795460e+002
2.459074e+003	5.621736e+002
2.461003e+003	4.921295e+002
2.462931e+003	5.204009e+002
2.464860e+003	4.573417e+002
2.466788e+003	5.080637e+002
2.468717e+003	4.752115e+002
2.470645e+003	5.523781e+002
2.472574e+003	5.885328e+002
2.474502e+003	5.432869e+002
2.476431e+003	4.869494e+002
2.478359e+003	4.941765e+002
2.480288e+003	5.495473e+002
2.482216e+003	5.336319e+002
2.484145e+003	4.952321e+002
2.486073e+003	4.268407e+002
2.488001e+003	4.660953e+002
2.489930e+003	5.022700e+002
2.491858e+003	5.007188e+002
2.493787e+003	5.094245e+002
2.495715e+003	5.107335e+002
2.497644e+003	5.619266e+002
2.499572e+003	5.396646e+002
2.501501e+003	5.055715e+002
2.503429e+003	5.193770e+002
2.505358e+003	5.800118e+002
2.507286e+003	5.408760e+002
2.509215e+003	5.031466e+002
2.511143e+003	4.577084e+002
2.513072e+003	3.687098e+002
2.515000e+003	4.796255e+002
2.516928e+003	4.262776e+002
2.518857e+003	4.717084e+002
2.520785e+003	5.180322e+002
2.522714e+003	5.161829e+002
2.524642e+003	5.473004e+002
2.526571e+003	5.978396e+002
2.528499e+003	5.764217e+002
2.530428e+003	5.595840e+002
2.532356e+003	6.334664e+002
2.534285e+003	5.913173e+002
2.536213e+003	5.421688e+002
2.538142e+003	4.885919e+002
2.540070e+003	4.704193e+002
2.541999e+003	5.126171e+002
2.543927e+003	4.927553e+002
2.545855e+003	4.191040e+002
2.547784e+003	4.474075e+002
2.549712e+003	4.474050e+002
2.551641e+003	3.708142e+002
2.553569e+003	4.289224e+002
2.555498e+003	4.401451e+002
2.557426e+003	4.729945e+002
2.559355e+003	4.789179e+002
2.561283e+003	4.349918e+002
2.563212e+003	4.484179e+002
2.565140e+003	4.585659e+002
2.567069e+003	3.991718e+002
2.568997e+003	3.991793e+002
2.570926e+003	4.504456e+002
2.572854e+003	4.548680e+002
2.574782e+003	4.348792e+002
2.576711e+003	4.270320e+002
2.578639e+003	4.167326e+002
2.580568e+003	3.933330e+002
2.582496e+003	3.909169e+002
2.584425e+003	4.000785e+002
2.586353e+003	4.471357e+002
2.588282e+003	5.500890e+002
2.590210e+003	5.469611e+002
2.592139e+003	5.390239e+002
2.594067e+003	5.054131e+002
2.595996e+003	4.184070e+002
2.597924e+003	3.943125e+002
2.599853e+003	4.321304e+002
2.601781e+003	4.344541e+002
2.603709e+003	4.165865e+002
2.605638e+003	3.708826e+002
2.607566e+003	4.022229e+002
2.609495e+003	3.633253e+002
2.611423e+003	4.292071e+002
2.613352e+003	4.212664e+002
2.615280e+003	4.079415e+002
2.617209e+003	4.191720e+002
2.619137e+003	3.991525e+002
2.621066e+003	3.775893e+002
2.622994e+003	3.930200e+002
2.624923e+003	3.999057e+002
2.626851e+003	3.694029e+002
2.628780e+003	4.696772e+002
2.630708e+003	4.535890e+002
2.632636e+003	5.034849e+002
2.634565e+003	5.502228e+002
2.636493e+003	4.104174e+002
2.638422e+003	4.794730e+002
2.640350e+003	4.752195e+002
2.642279e+003	5.051309e+002
2.644207e+003	5.661120e+002
2.646136e+003	5.590287e+002
2.648064e+003	5.357964e+002
2.649993e+003	4.613181e+002
2.651921e+003	4.811125e+002
2.653850e+003	4.997678e+002
2.655778e+003	5.076392e+002
2.657707e+003	5.463663e+002
2.659635e+003	6.121646e+002
2.661563e+003	6.147541e+002
2.663492e+003	6.190123e+002
2.665420e+003	6.706163e+002
2.667349e+003	7.192753e+002
2.669277e+003	7.343417e+002
2.671206e+003	7.461586e+002
2.673134e+003	7.301446e+002
2.675063e+003	7.260878e+002
2.676991e+003	7.279534e+002
2.678920e+003	7.073725e+002
2.680848e+003	6.862628e+002
2.682777e+003	5.570991e+002
2.684705e+003	5.020347e+002
2.686634e+003	4.781289e+002
2.688562e+003	5.032564e+002
2.690490e+003	4.615668e+002
2.692419e+003	4.869757e+002
2.694347e+003	4.844320e+002
2.696276e+003	4.033818e+002
2.698204e+003	4.429835e+002
2.700133e+003	4.727415e+002
2.702061e+003	4.366126e+002
2.703990e+003	4.358105e+002
2.705918e+003	4.086262e+002
2.707847e+003	3.581957e+002
2.709775e+003	4.148795e+002
2.711704e+003	4.102362e+002
2.713632e+003	3.818068e+002
2.715561e+003	3.426346e+002
2.717489e+003	3.514893e+002
2.719417e+003	3.558144e+002
2.721346e+003	3.799796e+002
2.723274e+003	3.994982e+002
2.725203e+003	3.743844e+002
2.727131e+003	4.293028e+002
2.729060e+003	4.072793e+002
2.730988e+003	3.542300e+002
2.732917e+003	3.555171e+002
2.734845e+003	3.830660e+002
2.736774e+003	4.015020e+002
2.738702e+003	3.706130e+002
2.740631e+003	3.685755e+002
2.742559e+003	3.055870e+002
2.744488e+003	2.164218e+002
2.746416e+003	2.226040e+002
2.748344e+003	2.277450e+002
2.750273e+003	2.644752e+002
2.752201e+003	3.265243e+002
2.754130e+003	1.725664e+002
2.756058e+003	2.542023e+002
2.757987e+003	2.903946e+002
2.759915e+003	2.861797e+002
2.761844e+003	2.514623e+002
2.763772e+003	2.465712e+002
2.765701e+003	2.957755e+002
2.767629e+003	2.769942e+002
2.769558e+003	2.701809e+002
2.771486e+003	2.925941e+002
2.773415e+003	2.289657e+002
2.775343e+003	2.539519e+002
2.777271e+003	2.655626e+002
2.779200e+003	2.464389e+002
2.781128e+003	2.751272e+002
2.783057e+003	2.875009e+002
2.784985e+003	3.543339e+002
2.786914e+003	3.386162e+002
2.788842e+003	2.766257e+002
2.790771e+003	2.381697e+002
2.792699e+003	2.023729e+002
2.794628e+003	1.752816e+002
2.796556e+003	2.483090e+002
2.798485e+003	2.727997e+002
2.800413e+003	3.092638e+002
2.802342e+003	3.348192e+002
2.804270e+003	2.949375e+002
2.806198e+003	2.555042e+002
2.808127e+003	2.517211e+002
2.810055e+003	2.349717e+002
2.811984e+003	1.831974e+002
2.813912e+003	2.195425e+002
2.815841e+003	2.663381e+002
2.817769e+003	2.061299e+002
2.819698e+003	2.252099e+002
2.821626e+003	1.536157e+002
2.823555e+003	7.402384e+001
2.825483e+003	1.301371e+002
2.827412e+003	1.945585e+002
2.829340e+003	2.750583e+002
2.831269e+003	3.166469e+002
2.833197e+003	2.067001e+002
2.835125e+003	1.066455e+002
2.837054e+003	1.384977e+002
2.838982e+003	1.681880e+002
2.840911e+003	2.623123e+002
2.842839e+003	2.605873e+002
2.844768e+003	2.695826e+002
2.846696e+003	3.130024e+002
2.848625e+003	3.072371e+002
2.850553e+003	3.013623e+002
2.852482e+003	3.341626e+002
2.854410e+003	3.048519e+002
2.856339e+003	2.527745e+002
2.858267e+003	2.319988e+002
2.860196e+003	2.616212e+002
2.862124e+003	2.791072e+002
2.864052e+003	2.321768e+002
2.865981e+003	2.555202e+002
2.867909e+003	2.947612e+002
2.869838e+003	2.853463e+002
2.871766e+003	3.353885e+002
2.873695e+003	3.130528e+002
2.875623e+003	2.982400e+002
2.877552e+003	3.209532e+002
2.879480e+003	3.124725e+002
2.881409e+003	3.298243e+002
2.883337e+003	3.693200e+002
2.885266e+003	3.466121e+002
2.887194e+003	3.422870e+002
2.889123e+003	2.639808e+002
2.891051e+003	2.642802e+002
2.892979e+003	2.538443e+002
2.894908e+003	2.477395e+002
2.896836e+003	2.427084e+002
2.898765e+003	2.335235e+002
2.900693e+003	2.808381e+002
2.902622e+003	3.253095e+002
2.904550e+003	3.346997e+002
2.906479e+003	3.737835e+002
2.908407e+003	3.481521e+002
2.910336e+003	2.994088e+002
2.912264e+003	3.102848e+002
2.914193e+003	3.117560e+002
2.916121e+003	3.271228e+002
2.918050e+003	3.083227e+002
2.919978e+003	2.490054e+002
2.921906e+003	2.515249e+002
2.923835e+003	2.203153e+002
2.925763e+003	1.558710e+002
2.927692e+003	1.762351e+002
2.929620e+003	1.786969e+002
2.931549e+003	1.300755e+002
2.933477e+003	1.263996e+002
2.935406e+003	1.854764e+002
2.937334e+003	1.788657e+002
2.939263e+003	1.601849e+002
2.941191e+003	1.834951e+002
2.943120e+003	1.875142e+002
2.945048e+003	1.669268e+002
2.946977e+003	1.864120e+002
2.948905e+003	1.155447e+002
2.950833e+003	6.944370e+001
2.952762e+003	3.260276e+001
2.954690e+003	2.286454e+001
2.956619e+003	1.476731e+001
2.958547e+003	-3.470135e+001
2.960476e+003	1.004703e+002
2.962404e+003	7.547025e+001
2.964333e+003	3.148185e+001
2.966261e+003	-9.982747e+000
2.968190e+003	-2.287827e+001
2.970118e+003	-4.043362e+001
2.972047e+003	-4.478376e+001
2.973975e+003	-2.601218e+001
2.975904e+003	8.922460e+001
2.977832e+003	6.052540e+001
2.979760e+003	4.011360e+001
2.981689e+003	8.612007e+000
2.983617e+003	-6.124907e+001
2.985546e+003	-4.170859e+001
2.987474e+003	-7.017038e+001
2.989403e+003	-7.412144e+001
2.991331e+003	-5.172345e+001
2.993260e+003	3.010096e+000
2.995188e+003	2.037163e+001
2.997117e+003	3.509997e+001
2.999045e+003	-5.445915e+000
3.000974e+003	1.559200e+001
3.002902e+003	-2.781082e+001
3.004831e+003	3.604447e+001
3.006759e+003	1.783052e+001
3.008688e+003	-4.452716e+001
3.010616e+003	-3.500313e+001
3.012544e+003	-1.986378e+001
3.014473e+003	-2.056633e+001
3.016401e+003	1.122643e+001
3.018330e+003	5.726724e+000
3.020258e+003	-9.839260e+001
3.022187e+003	-5.526334e+001
3.024115e+003	5.962384e+000
3.026044e+003	-3.421695e+001
3.027972e+003	2.006158e+001
3.029901e+003	8.979239e+001
3.031829e+003	1.421564e+002
3.033758e+003	1.769091e+002
3.035686e+003	1.015784e+002
3.037615e+003	2.010373e+001
3.039543e+003	5.678648e+001
3.041471e+003	1.185718e+002
3.043400e+003	9.749876e+001
3.045328e+003	3.333052e+001
3.047257e+003	3.251740e+001
3.049185e+003	7.949364e+001
3.051114e+003	7.659629e+001
3.053042e+003	8.376734e+000
3.054971e+003	2.373904e+001
3.056899e+003	3.811479e+001
3.058828e+003	-2.029713e+001
3.060756e+003	-6.711006e+001
3.062685e+003	-3.610054e+001
3.064613e+003	5.002056e+000
3.066542e+003	3.497919e+001
3.068470e+003	5.448179e+000
3.070398e+003	-3.409599e+001
3.072327e+003	-1.320674e+002
3.074255e+003	-1.985477e+002
3.076184e+003	-1.607591e+002
3.078112e+003	-1.346767e+002
3.080041e+003	-8.601470e+001
3.081969e+003	-1.819143e+001
3.083898e+003	1.990859e+001
3.085826e+003	2.252487e+001
3.087755e+003	2.532692e+001
3.089683e+003	-1.398842e+001
3.091612e+003	-9.015057e+000
3.093540e+003	-8.368777e+001
3.095469e+003	-4.035852e+001
3.097397e+003	-3.925892e+001
3.099325e+003	-1.807839e+001
3.101254e+003	2.744818e+001
3.103182e+003	4.745641e+001
3.105111e+003	1.002056e+002
3.107039e+003	1.039098e+002
3.108968e+003	4.488258e+001
3.110896e+003	5.640057e+001
3.112825e+003	3.724707e+001
3.114753e+003	5.934977e+001
3.116682e+003	1.224103e+002
3.118610e+003	1.173941e+002
3.120539e+003	9.136932e+001
3.122467e+003	5.422046e+001
3.124396e+003	9.057852e+001
3.126324e+003	1.749016e+002
3.128252e+003	1.775222e+002
3.130181e+003	1.336187e+002
3.132109e+003	1.915492e+002
3.134038e+003	1.970983e+002
3.135966e+003	1.655474e+002
3.137895e+003	1.629818e+002
3.139823e+003	1.681389e+002
3.141752e+003	2.367337e+002
3.143680e+003	2.484489e+002
3.145609e+003	2.206202e+002
3.147537e+003	2.757005e+002
3.149466e+003	2.589160e+002
3.151394e+003	3.297936e+002
3.153323e+003	3.665049e+002
3.155251e+003	3.476099e+002
3.157179e+003	2.462488e+002
3.159108e+003	2.985271e+002
3.161036e+003	3.108769e+002
3.162965e+003	2.661394e+002
3.164893e+003	3.003459e+002
3.166822e+003	3.148052e+002
3.168750e+003	3.149201e+002
3.170679e+003	3.240525e+002
3.172607e+003	3.837006e+002
3.174536e+003	4.256047e+002
3.176464e+003	4.202594e+002
3.178393e+003	4.178875e+002
3.180321e+003	5.247647e+002
3.182250e+003	5.011086e+002
3.184178e+003	4.792943e+002
3.186106e+003	5.332663e+002
3.188035e+003	5.188276e+002
3.189963e+003	5.693272e+002
3.191892e+003	5.810050e+002
3.193820e+003	5.777579e+002
3.195749e+003	5.695421e+002
3.197677e+003	5.827546e+002
3.199606e+003	6.316535e+002
3.201534e+003	7.394415e+002
3.203463e+003	8.245513e+002
3.205391e+003	8.011500e+002
3.207320e+003	7.662849e+002
3.209248e+003	8.691553e+002
3.211177e+003	8.993065e+002
3.213105e+003	8.720765e+002
3.215033e+003	9.112847e+002
3.216962e+003	9.223328e+002
3.218890e+003	9.986260e+002
3.220819e+003	1.016381e+003
3.222747e+003	9.992480e+002
3.224676e+003	1.065352e+003
3.226604e+003	1.066421e+003
3.228533e+003	1.083771e+003
3.230461e+003	1.118556e+003
3.232390e+003	1.207444e+003
3.234318e+003	1.251431e+003
3.236247e+003	1.242774e+003
3.238175e+003	1.245373e+003
3.240104e+003	1.283877e+003
3.242032e+003	1.327504e+003
3.243960e+003	1.409855e+003
3.245889e+003	1.441067e+003
3.247817e+003	1.493295e+003
3.249746e+003	1.442611e+003
3.251674e+003	1.417056e+003
3.253603e+003	1.465217e+003
3.255531e+003	1.489765e+003
3.257460e+003	1.559395e+003
3.259388e+003	1.644440e+003
3.261317e+003	1.686526e+003
3.263245e+003	1.724323e+003
3.265174e+003	1.773388e+003
3.267102e+003	1.823796e+003
3.269031e+003	1.852262e+003
3.270959e+003	1.873446e+003
3.272887e+003	1.925337e+003
3.274816e+003	1.954312e+003
3.276744e+003	1.975499e+003
3.278673e+003	2.003770e+003
3.280601e+003	2.113148e+003
3.282530e+003	2.198443e+003
3.284458e+003	2.215058e+003
3.286387e+003	2.313882e+003
3.288315e+003	2.367324e+003
3.290244e+003	2.392619e+003
3.292172e+003	2.394111e+003
3.294101e+003	2.435906e+003
3.296029e+003	2.496254e+003
3.297958e+003	2.580975e+003
3.299886e+003	2.549867e+003
3.301814e+003	2.674209e+003
3.303743e+003	2.823860e+003
3.305671e+003	2.903473e+003
3.307600e+003	2.909288e+003
3.309528e+003	2.959895e+003
3.311457e+003	2.983346e+003
3.313385e+003	3.017778e+003
3.315314e+003	3.097330e+003
3.317242e+003	3.160228e+003
3.319171e+003	3.209545e+003
3.321099e+003	3.266019e+003
3.323028e+003	3.317267e+003
3.324956e+003	3.391577e+003
3.326885e+003	3.500333e+003
3.328813e+003	3.481644e+003
3.330741e+003	3.570442e+003
3.332670e+003	3.697161e+003
3.334598e+003	3.738288e+003
3.336527e+003	3.800979e+003
3.338455e+003	3.874619e+003
3.340384e+003	3.931038e+003
3.342312e+003	4.027686e+003
3.344241e+003	4.156160e+003
3.346169e+003	4.147969e+003
3.348098e+003	4.213524e+003
3.350026e+003	4.302303e+003
3.351955e+003	4.312213e+003
3.353883e+003	4.398584e+003
3.355812e+003	4.606002e+003
3.357740e+003	4.617843e+003
3.359668e+003	4.731684e+003
3.361597e+003	4.820693e+003
3.363525e+003	4.843707e+003
3.365454e+003	4.957696e+003
3.367382e+003	5.061168e+003
3.369311e+003	5.052602e+003
3.371239e+003	5.215935e+003
3.373168e+003	5.255415e+003
3.375096e+003	5.341690e+003
3.377025e+003	5.459811e+003
3.378953e+003	5.536650e+003
3.380882e+003	5.638131e+003
3.382810e+003	5.608429e+003
3.384739e+003	5.706459e+003
3.386667e+003	5.889608e+003
3.388595e+003	5.935417e+003
3.390524e+003	6.023469e+003
3.392452e+003	6.163384e+003
3.394381e+003	6.267586e+003
3.396309e+003	6.402835e+003
3.398238e+003	6.481109e+003
3.400166e+003	6.557774e+003
