# Supplementary material for: Machine learning classification of mango maturity based on carotene content from Raman spectra
Source: PeerJ. 2025 Nov 18;13:e20288. doi: 10.7717/peerj.20288 (PMC12637035; doi:10.7717/peerj.20288)
Supplement: Supplemental Information 1 — Raman spectra from 29 mango samples, with measurements taken from the top, middle, and bottom parts of each mango. These data were used for Raman spectral processing, statistical analysis, and classification analysis. [file peerj-13-20288-s001.zip › Raw Data_Mango/M16/M16-T.CSV]

5.041945e+001	1.333247e+003
5.234792e+001	1.102763e+003
5.427638e+001	9.429163e+002
5.620485e+001	8.968521e+002
5.813332e+001	9.099124e+002
6.006178e+001	8.917285e+002
6.199025e+001	8.707007e+002
6.391872e+001	8.830598e+002
6.584718e+001	8.559730e+002
6.777565e+001	7.885182e+002
6.970412e+001	7.736462e+002
7.163258e+001	7.788937e+002
7.356105e+001	7.960800e+002
7.548952e+001	7.915919e+002
7.741798e+001	7.522980e+002
7.934645e+001	7.313508e+002
8.127492e+001	6.862525e+002
8.320338e+001	6.627143e+002
8.513185e+001	6.546467e+002
8.706032e+001	6.327703e+002
8.898878e+001	6.103829e+002
9.091725e+001	5.873071e+002
9.284572e+001	5.636539e+002
9.477419e+001	5.451550e+002
9.670265e+001	5.414091e+002
9.863112e+001	5.314968e+002
1.005596e+002	5.277347e+002
1.024881e+002	5.246749e+002
1.044165e+002	5.128627e+002
1.063450e+002	4.828920e+002
1.082735e+002	4.459519e+002
1.102019e+002	4.455497e+002
1.121304e+002	4.589855e+002
1.140589e+002	4.550576e+002
1.159873e+002	4.771851e+002
1.179158e+002	4.411839e+002
1.198443e+002	3.984733e+002
1.217727e+002	3.647191e+002
1.237012e+002	3.314495e+002
1.256297e+002	3.350225e+002
1.275581e+002	3.273247e+002
1.294866e+002	3.002012e+002
1.314151e+002	2.680642e+002
1.333435e+002	2.621198e+002
1.352720e+002	2.698517e+002
1.372005e+002	2.886187e+002
1.391289e+002	3.013977e+002
1.410574e+002	2.960473e+002
1.429859e+002	2.746075e+002
1.449143e+002	2.795167e+002
1.468428e+002	3.049111e+002
1.487713e+002	3.023523e+002
1.506997e+002	2.538824e+002
1.526282e+002	2.567282e+002
1.545567e+002	2.414238e+002
1.564851e+002	2.232495e+002
1.584136e+002	2.299339e+002
1.603421e+002	2.722502e+002
1.622705e+002	2.784868e+002
1.641990e+002	2.458440e+002
1.661275e+002	2.474543e+002
1.680559e+002	2.800121e+002
1.699844e+002	2.924410e+002
1.719129e+002	2.786272e+002
1.738413e+002	2.970789e+002
1.757698e+002	3.128859e+002
1.776983e+002	3.078085e+002
1.796267e+002	2.889940e+002
1.815552e+002	2.809025e+002
1.834837e+002	2.638259e+002
1.854121e+002	2.361003e+002
1.873406e+002	2.112142e+002
1.892691e+002	2.123764e+002
1.911975e+002	2.159794e+002
1.931260e+002	2.074033e+002
1.950545e+002	1.948220e+002
1.969829e+002	1.883661e+002
1.989114e+002	1.944090e+002
2.008399e+002	2.286039e+002
2.027683e+002	2.565126e+002
2.046968e+002	2.611493e+002
2.066253e+002	2.449520e+002
2.085537e+002	2.337763e+002
2.104822e+002	2.619913e+002
2.124107e+002	2.622773e+002
2.143391e+002	2.421429e+002
2.162676e+002	2.340224e+002
2.181961e+002	2.736750e+002
2.201245e+002	2.482068e+002
2.220530e+002	2.603610e+002
2.239815e+002	2.673782e+002
2.259099e+002	2.411503e+002
2.278384e+002	2.563458e+002
2.297669e+002	2.705392e+002
2.316953e+002	2.484899e+002
2.336238e+002	2.302572e+002
2.355523e+002	2.409606e+002
2.374807e+002	2.318351e+002
2.394092e+002	2.136701e+002
2.413377e+002	2.318884e+002
2.432661e+002	2.640152e+002
2.451946e+002	2.808998e+002
2.471231e+002	2.841732e+002
2.490515e+002	3.024514e+002
2.509800e+002	2.881500e+002
2.529085e+002	2.548387e+002
2.548369e+002	2.378341e+002
2.567654e+002	2.727536e+002
2.586938e+002	2.895258e+002
2.606223e+002	2.926156e+002
2.625508e+002	2.970653e+002
2.644792e+002	3.039641e+002
2.664077e+002	2.870128e+002
2.683362e+002	2.816603e+002
2.702646e+002	2.623194e+002
2.721931e+002	2.396571e+002
2.741216e+002	2.223704e+002
2.760500e+002	2.036568e+002
2.779785e+002	1.987132e+002
2.799070e+002	1.939646e+002
2.818354e+002	1.878307e+002
2.837639e+002	1.880939e+002
2.856924e+002	2.100560e+002
2.876208e+002	2.652276e+002
2.895493e+002	2.722686e+002
2.914778e+002	2.752301e+002
2.934063e+002	3.071894e+002
2.953347e+002	3.557790e+002
2.972632e+002	3.296397e+002
2.991917e+002	3.403484e+002
3.011201e+002	3.823709e+002
3.030486e+002	4.080013e+002
3.049771e+002	3.746915e+002
3.069055e+002	4.022462e+002
3.088340e+002	4.222802e+002
3.107625e+002	4.198235e+002
3.126909e+002	3.883200e+002
3.146194e+002	3.399215e+002
3.165479e+002	3.411132e+002
3.184763e+002	3.924725e+002
3.204048e+002	4.125912e+002
3.223333e+002	3.996142e+002
3.242617e+002	3.932307e+002
3.261902e+002	4.241744e+002
3.281187e+002	3.901512e+002
3.300471e+002	3.904300e+002
3.319756e+002	3.818932e+002
3.339041e+002	3.396884e+002
3.358325e+002	3.662939e+002
3.377610e+002	4.045997e+002
3.396895e+002	4.506210e+002
3.416179e+002	4.586222e+002
3.435464e+002	4.327037e+002
3.454749e+002	4.420877e+002
3.474033e+002	4.414096e+002
3.493318e+002	4.563992e+002
3.512603e+002	4.932852e+002
3.531887e+002	5.231075e+002
3.551172e+002	5.050666e+002
3.570457e+002	4.765564e+002
3.589741e+002	4.939296e+002
3.609026e+002	4.761053e+002
3.628311e+002	4.537501e+002
3.647595e+002	4.782582e+002
3.666880e+002	4.582684e+002
3.686165e+002	4.463328e+002
3.705449e+002	4.239209e+002
3.724734e+002	4.148936e+002
3.744019e+002	4.362304e+002
3.763303e+002	4.671352e+002
3.782588e+002	4.942283e+002
3.801873e+002	5.018400e+002
3.821157e+002	4.931943e+002
3.840442e+002	4.649133e+002
3.859727e+002	4.153990e+002
3.879011e+002	4.219632e+002
3.898296e+002	4.532105e+002
3.917581e+002	4.371099e+002
3.936865e+002	4.032246e+002
3.956150e+002	4.292491e+002
3.975435e+002	5.393304e+002
3.994719e+002	5.081858e+002
4.014004e+002	5.034303e+002
4.033289e+002	5.291368e+002
4.052573e+002	5.519492e+002
4.071858e+002	5.716726e+002
4.091143e+002	5.768552e+002
4.110427e+002	5.543420e+002
4.129712e+002	5.523398e+002
4.148997e+002	5.568575e+002
4.168281e+002	5.174306e+002
4.187566e+002	4.982139e+002
4.206851e+002	4.927076e+002
4.226135e+002	4.823389e+002
4.245420e+002	4.697776e+002
4.264705e+002	4.670239e+002
4.283989e+002	4.820620e+002
4.303274e+002	5.053441e+002
4.322559e+002	4.942284e+002
4.341843e+002	4.763874e+002
4.361128e+002	4.683934e+002
4.380413e+002	4.671279e+002
4.399697e+002	5.215604e+002
4.418982e+002	4.830161e+002
4.438267e+002	5.210922e+002
4.457551e+002	5.562676e+002
4.476836e+002	4.954082e+002
4.496121e+002	5.094500e+002
4.515405e+002	5.250911e+002
4.534690e+002	5.499373e+002
4.553975e+002	5.676451e+002
4.573259e+002	5.694984e+002
4.592544e+002	5.606768e+002
4.611829e+002	5.474846e+002
4.631113e+002	5.662012e+002
4.650398e+002	5.874949e+002
4.669683e+002	5.876760e+002
4.688967e+002	5.684761e+002
4.708252e+002	5.667208e+002
4.727537e+002	5.466519e+002
4.746821e+002	5.194399e+002
4.766106e+002	5.252869e+002
4.785391e+002	5.530437e+002
4.804675e+002	5.589796e+002
4.823960e+002	5.702119e+002
4.843245e+002	5.887361e+002
4.862529e+002	5.620862e+002
4.881814e+002	5.410530e+002
4.901099e+002	5.610155e+002
4.920383e+002	5.750663e+002
4.939668e+002	5.615364e+002
4.958953e+002	5.521426e+002
4.978237e+002	5.264473e+002
4.997522e+002	4.901846e+002
5.016807e+002	4.732007e+002
5.036091e+002	5.091210e+002
5.055376e+002	4.742877e+002
5.074661e+002	5.268373e+002
5.093945e+002	5.804692e+002
5.113230e+002	5.827440e+002
5.132515e+002	5.757898e+002
5.151799e+002	5.943176e+002
5.171084e+002	5.390260e+002
5.190369e+002	5.511624e+002
5.209653e+002	6.215817e+002
5.228938e+002	6.633066e+002
5.248223e+002	5.981666e+002
5.267507e+002	5.416902e+002
5.286792e+002	5.241072e+002
5.306077e+002	5.478535e+002
5.325361e+002	5.905212e+002
5.344646e+002	6.160505e+002
5.363931e+002	5.919196e+002
5.383215e+002	5.791942e+002
5.402500e+002	5.873432e+002
5.421785e+002	5.573572e+002
5.441069e+002	5.229634e+002
5.460354e+002	5.413012e+002
5.479639e+002	4.835068e+002
5.498923e+002	4.839336e+002
5.518208e+002	4.969426e+002
5.537493e+002	4.971682e+002
5.556777e+002	4.829201e+002
5.576062e+002	4.717095e+002
5.595347e+002	4.798452e+002
5.614631e+002	4.778163e+002
5.633916e+002	4.663306e+002
5.653201e+002	4.502352e+002
5.672485e+002	4.449188e+002
5.691770e+002	4.719877e+002
5.711055e+002	5.307911e+002
5.730339e+002	5.294223e+002
5.749624e+002	4.994731e+002
5.768909e+002	4.809194e+002
5.788193e+002	4.765300e+002
5.807478e+002	4.482760e+002
5.826763e+002	4.842567e+002
5.846047e+002	4.839226e+002
5.865332e+002	4.586790e+002
5.884617e+002	4.923583e+002
5.903901e+002	5.677993e+002
5.923186e+002	4.920446e+002
5.942471e+002	5.164901e+002
5.961755e+002	5.537171e+002
5.981040e+002	5.546580e+002
6.000325e+002	5.475530e+002
6.019609e+002	5.671109e+002
6.038894e+002	5.829047e+002
6.058179e+002	5.753712e+002
6.077463e+002	5.776868e+002
6.096748e+002	5.244233e+002
6.116033e+002	4.961520e+002
6.135317e+002	5.280613e+002
6.154602e+002	4.371159e+002
6.173887e+002	4.309857e+002
6.193171e+002	4.601988e+002
6.212456e+002	4.756688e+002
6.231741e+002	4.463708e+002
6.251025e+002	4.094724e+002
6.270310e+002	4.750886e+002
6.289595e+002	4.828696e+002
6.308879e+002	4.520518e+002
6.328164e+002	4.566545e+002
6.347449e+002	4.810128e+002
6.366733e+002	4.762637e+002
6.386018e+002	4.399747e+002
6.405303e+002	4.587610e+002
6.424587e+002	5.084867e+002
6.443872e+002	4.765910e+002
6.463157e+002	4.270262e+002
6.482441e+002	4.281926e+002
6.501726e+002	4.253197e+002
6.521011e+002	4.482470e+002
6.540295e+002	5.019710e+002
6.559580e+002	4.906674e+002
6.578865e+002	4.655004e+002
6.598149e+002	4.720176e+002
6.617434e+002	4.731477e+002
6.636719e+002	4.962139e+002
6.656003e+002	4.901619e+002
6.675288e+002	4.911237e+002
6.694573e+002	4.862567e+002
6.713857e+002	4.738915e+002
6.733142e+002	4.749434e+002
6.752427e+002	4.777462e+002
6.771711e+002	4.651176e+002
6.790996e+002	4.352489e+002
6.810281e+002	4.174626e+002
6.829565e+002	4.023903e+002
6.848850e+002	3.826289e+002
6.868135e+002	4.529175e+002
6.887419e+002	4.394853e+002
6.906704e+002	4.070105e+002
6.925989e+002	3.870891e+002
6.945273e+002	3.893075e+002
6.964558e+002	3.963871e+002
6.983843e+002	3.731605e+002
7.003127e+002	3.729750e+002
7.022412e+002	4.024908e+002
7.041697e+002	4.276835e+002
7.060981e+002	4.194697e+002
7.080266e+002	3.713761e+002
7.099551e+002	3.110853e+002
7.118835e+002	3.142386e+002
7.138120e+002	3.721022e+002
7.157405e+002	3.755966e+002
7.176689e+002	3.231269e+002
7.195974e+002	3.089065e+002
7.215259e+002	3.877138e+002
7.234543e+002	3.536271e+002
7.253828e+002	3.192476e+002
7.273113e+002	4.038033e+002
7.292397e+002	4.533651e+002
7.311682e+002	4.193264e+002
7.330967e+002	3.708302e+002
7.350251e+002	3.850453e+002
7.369536e+002	3.831654e+002
7.388821e+002	3.202259e+002
7.408105e+002	2.686894e+002
7.427390e+002	2.616539e+002
7.446675e+002	2.847820e+002
7.465959e+002	3.005631e+002
7.485244e+002	3.012658e+002
7.504529e+002	3.570272e+002
7.523813e+002	3.237815e+002
7.543098e+002	2.843063e+002
7.562383e+002	2.693607e+002
7.581667e+002	2.714001e+002
7.600952e+002	3.231864e+002
7.620237e+002	3.037629e+002
7.639521e+002	2.693414e+002
7.658806e+002	2.377696e+002
7.678091e+002	2.396308e+002
7.697375e+002	2.547167e+002
7.716660e+002	2.369608e+002
7.735945e+002	2.493974e+002
7.755229e+002	3.158199e+002
7.774514e+002	2.892194e+002
7.793799e+002	2.242417e+002
7.813083e+002	2.214999e+002
7.832368e+002	2.746232e+002
7.851653e+002	2.361171e+002
7.870938e+002	1.788960e+002
7.890222e+002	2.759838e+002
7.909507e+002	2.911572e+002
7.928792e+002	2.509786e+002
7.948076e+002	2.034213e+002
7.967361e+002	1.722517e+002
7.986646e+002	2.372847e+002
8.005930e+002	2.904102e+002
8.025215e+002	2.588776e+002
8.044500e+002	2.040855e+002
8.063784e+002	1.840370e+002
8.083069e+002	2.079004e+002
8.102354e+002	2.436835e+002
8.121638e+002	2.798894e+002
8.140923e+002	2.492504e+002
8.160208e+002	2.438445e+002
8.179492e+002	2.090918e+002
8.198777e+002	1.683521e+002
8.218062e+002	1.581862e+002
8.237346e+002	1.549213e+002
8.256631e+002	1.583988e+002
8.275916e+002	2.087550e+002
8.295200e+002	2.514287e+002
8.314485e+002	2.679648e+002
8.333770e+002	2.642104e+002
8.353054e+002	2.489917e+002
8.372339e+002	2.184371e+002
8.391624e+002	1.750703e+002
8.410908e+002	1.598169e+002
8.430193e+002	1.868665e+002
8.449478e+002	2.167695e+002
8.468762e+002	2.093073e+002
8.488047e+002	1.772325e+002
8.507332e+002	1.901365e+002
8.526616e+002	1.575237e+002
8.545901e+002	1.627464e+002
8.565186e+002	1.884913e+002
8.584470e+002	2.476822e+002
8.603755e+002	2.573933e+002
8.623040e+002	1.826739e+002
8.642324e+002	2.222494e+002
8.661609e+002	2.516742e+002
8.680894e+002	2.223489e+002
8.700178e+002	2.011082e+002
8.719463e+002	2.134530e+002
8.738748e+002	2.322140e+002
8.758032e+002	2.110126e+002
8.777317e+002	1.439212e+002
8.796602e+002	1.446831e+002
8.815886e+002	1.373759e+002
8.835171e+002	1.829969e+002
8.854456e+002	2.054185e+002
8.873740e+002	2.133555e+002
8.893025e+002	2.473472e+002
8.912310e+002	2.228329e+002
8.931594e+002	1.192537e+002
8.950879e+002	1.453678e+002
8.970164e+002	1.222603e+002
8.989448e+002	1.069546e+002
9.008733e+002	1.322892e+002
9.028018e+002	1.495872e+002
9.047302e+002	1.184148e+002
9.066587e+002	1.675196e+002
9.085872e+002	1.731808e+002
9.105156e+002	7.131290e+001
9.124441e+002	9.467612e+001
9.143726e+002	1.397008e+002
9.163010e+002	6.472590e+001
9.182295e+002	1.709846e+001
9.201580e+002	8.642573e+001
9.220864e+002	6.037366e+001
9.240149e+002	5.747088e+001
9.259434e+002	8.214053e+001
9.278718e+002	1.165132e+002
9.298003e+002	1.376064e+002
9.317288e+002	1.320363e+002
9.336572e+002	1.185531e+002
9.355857e+002	1.183732e+002
9.375142e+002	1.723293e+002
9.394426e+002	2.262385e+002
9.413711e+002	2.608856e+002
9.432996e+002	2.574389e+002
9.452280e+002	2.005324e+002
9.471565e+002	1.222691e+002
9.490850e+002	1.472993e+002
9.510134e+002	1.623362e+002
9.529419e+002	2.105584e+002
9.548704e+002	2.430355e+002
9.567988e+002	2.525420e+002
9.587273e+002	2.353772e+002
9.606558e+002	1.819710e+002
9.625842e+002	2.344842e+002
9.645127e+002	2.705530e+002
9.664412e+002	2.972851e+002
9.683696e+002	2.757884e+002
9.702981e+002	2.163003e+002
9.722266e+002	1.632967e+002
9.741550e+002	1.409742e+002
9.760835e+002	1.239577e+002
9.780120e+002	2.031995e+002
9.799404e+002	2.470176e+002
9.818689e+002	2.702542e+002
9.837974e+002	1.884645e+002
9.857258e+002	1.177325e+002
9.876543e+002	1.488905e+002
9.895828e+002	1.763538e+002
9.915112e+002	1.723996e+002
9.934397e+002	1.833691e+002
9.953682e+002	2.775890e+002
9.972966e+002	2.898622e+002
9.992251e+002	3.142413e+002
1.001154e+003	3.820426e+002
1.003082e+003	4.051345e+002
1.005010e+003	3.468525e+002
1.006939e+003	2.884634e+002
1.008867e+003	2.787060e+002
1.010796e+003	2.862028e+002
1.012724e+003	2.846108e+002
1.014653e+003	2.557817e+002
1.016581e+003	2.253487e+002
1.018510e+003	2.375641e+002
1.020438e+003	2.837026e+002
1.022367e+003	3.076582e+002
1.024295e+003	3.691461e+002
1.026224e+003	3.740669e+002
1.028152e+003	2.756664e+002
1.030081e+003	2.190213e+002
1.032009e+003	2.672211e+002
1.033938e+003	3.070055e+002
1.035866e+003	3.026124e+002
1.037794e+003	2.722233e+002
1.039723e+003	2.332088e+002
1.041651e+003	2.586839e+002
1.043580e+003	2.977487e+002
1.045508e+003	3.115283e+002
1.047437e+003	3.118217e+002
1.049365e+003	3.280317e+002
1.051294e+003	3.436293e+002
1.053222e+003	2.344448e+002
1.055151e+003	2.911037e+002
1.057079e+003	2.652359e+002
1.059008e+003	2.034528e+002
1.060936e+003	1.815586e+002
1.062865e+003	2.096315e+002
1.064793e+003	2.404244e+002
1.066721e+003	2.112161e+002
1.068650e+003	1.645140e+002
1.070578e+003	1.975020e+002
1.072507e+003	2.503247e+002
1.074435e+003	2.493519e+002
1.076364e+003	2.350272e+002
1.078292e+003	2.704834e+002
1.080221e+003	3.011054e+002
1.082149e+003	1.803785e+002
1.084078e+003	2.231713e+002
1.086006e+003	2.996644e+002
1.087935e+003	2.668751e+002
1.089863e+003	2.337784e+002
1.091792e+003	2.293299e+002
1.093720e+003	2.069527e+002
1.095648e+003	1.802283e+002
1.097577e+003	2.576519e+002
1.099505e+003	3.264139e+002
1.101434e+003	3.322264e+002
1.103362e+003	3.962430e+002
1.105291e+003	4.079778e+002
1.107219e+003	3.284037e+002
1.109148e+003	2.910526e+002
1.111076e+003	3.306504e+002
1.113005e+003	2.723231e+002
1.114933e+003	2.338515e+002
1.116862e+003	2.117696e+002
1.118790e+003	2.375263e+002
1.120719e+003	3.436481e+002
1.122647e+003	4.264521e+002
1.124575e+003	4.475816e+002
1.126504e+003	4.364194e+002
1.128432e+003	4.198869e+002
1.130361e+003	4.012238e+002
1.132289e+003	4.165446e+002
1.134218e+003	4.373655e+002
1.136146e+003	4.182076e+002
1.138075e+003	4.847030e+002
1.140003e+003	5.199152e+002
1.141932e+003	5.004125e+002
1.143860e+003	5.045859e+002
1.145789e+003	5.162747e+002
1.147717e+003	4.964477e+002
1.149646e+003	7.174356e+002
1.151574e+003	7.376185e+002
1.153502e+003	8.077167e+002
1.155431e+003	8.737982e+002
1.157359e+003	8.806365e+002
1.159288e+003	8.604880e+002
1.161216e+003	8.261334e+002
1.163145e+003	6.990475e+002
1.165073e+003	5.452620e+002
1.167002e+003	4.870099e+002
1.168930e+003	4.366212e+002
1.170859e+003	4.299869e+002
1.172787e+003	4.341674e+002
1.174716e+003	3.915972e+002
1.176644e+003	3.549186e+002
1.178573e+003	4.139149e+002
1.180501e+003	4.862256e+002
1.182429e+003	4.972099e+002
1.184358e+003	5.816117e+002
1.186286e+003	5.394454e+002
1.188215e+003	4.795441e+002
1.190143e+003	4.986722e+002
1.192072e+003	5.578313e+002
1.194000e+003	5.496971e+002
1.195929e+003	4.698305e+002
1.197857e+003	4.668643e+002
1.199786e+003	4.821912e+002
1.201714e+003	4.060436e+002
1.203643e+003	4.291373e+002
1.205571e+003	4.478870e+002
1.207500e+003	4.670208e+002
1.209428e+003	4.566561e+002
1.211356e+003	4.293977e+002
1.213285e+003	4.487343e+002
1.215213e+003	4.849943e+002
1.217142e+003	4.481794e+002
1.219070e+003	3.797419e+002
1.220999e+003	3.368468e+002
1.222927e+003	3.535561e+002
1.224856e+003	3.683362e+002
1.226784e+003	3.783824e+002
1.228713e+003	3.851238e+002
1.230641e+003	3.482954e+002
1.232570e+003	2.733586e+002
1.234498e+003	3.238449e+002
1.236427e+003	4.023557e+002
1.238355e+003	3.610818e+002
1.240283e+003	3.362160e+002
1.242212e+003	3.463317e+002
1.244140e+003	3.272300e+002
1.246069e+003	3.279196e+002
1.247997e+003	3.909397e+002
1.249926e+003	4.374269e+002
1.251854e+003	4.535265e+002
1.253783e+003	4.956264e+002
1.255711e+003	4.818812e+002
1.257640e+003	4.337701e+002
1.259568e+003	4.043839e+002
1.261497e+003	4.437234e+002
1.263425e+003	4.642849e+002
1.265354e+003	4.697791e+002
1.267282e+003	5.150765e+002
1.269210e+003	5.201525e+002
1.271139e+003	5.290315e+002
1.273067e+003	5.067325e+002
1.274996e+003	4.700367e+002
1.276924e+003	4.185831e+002
1.278853e+003	4.123013e+002
1.280781e+003	4.101743e+002
1.282710e+003	4.413505e+002
1.284638e+003	4.697361e+002
1.286567e+003	4.190967e+002
1.288495e+003	4.152873e+002
1.290424e+003	5.457028e+002
1.292352e+003	6.140747e+002
1.294281e+003	6.375238e+002
1.296209e+003	5.874249e+002
1.298137e+003	5.344899e+002
1.300066e+003	4.687368e+002
1.301994e+003	4.652031e+002
1.303923e+003	5.348849e+002
1.305851e+003	5.689780e+002
1.307780e+003	5.621796e+002
1.309708e+003	5.505314e+002
1.311637e+003	5.455654e+002
1.313565e+003	4.767710e+002
1.315494e+003	4.148582e+002
1.317422e+003	4.263603e+002
1.319351e+003	4.510430e+002
1.321279e+003	4.071931e+002
1.323208e+003	3.469254e+002
1.325136e+003	3.424465e+002
1.327064e+003	3.115577e+002
1.328993e+003	2.931301e+002
1.330921e+003	3.345171e+002
1.332850e+003	4.084466e+002
1.334778e+003	4.423553e+002
1.336707e+003	4.413166e+002
1.338635e+003	4.434685e+002
1.340564e+003	4.757836e+002
1.342492e+003	4.572171e+002
1.344421e+003	4.049790e+002
1.346349e+003	4.873696e+002
1.348278e+003	5.579119e+002
1.350206e+003	5.053311e+002
1.352135e+003	5.450029e+002
1.354063e+003	5.883406e+002
1.355991e+003	5.040875e+002
1.357920e+003	4.566382e+002
1.359848e+003	4.394415e+002
1.361777e+003	4.304830e+002
1.363705e+003	4.272995e+002
1.365634e+003	4.419297e+002
1.367562e+003	5.139709e+002
1.369491e+003	4.983321e+002
1.371419e+003	4.898455e+002
1.373348e+003	4.754413e+002
1.375276e+003	5.018926e+002
1.377205e+003	4.822638e+002
1.379133e+003	4.643673e+002
1.381062e+003	4.936649e+002
1.382990e+003	5.307222e+002
1.384918e+003	5.548313e+002
1.386847e+003	5.897366e+002
1.388775e+003	5.701319e+002
1.390704e+003	4.359657e+002
1.392632e+003	4.881932e+002
1.394561e+003	4.261809e+002
1.396489e+003	4.770905e+002
1.398418e+003	5.214750e+002
1.400346e+003	5.248212e+002
1.402275e+003	5.432522e+002
1.404203e+003	5.511655e+002
1.406132e+003	5.226115e+002
1.408060e+003	5.118264e+002
1.409989e+003	5.226716e+002
1.411917e+003	4.965924e+002
1.413845e+003	4.914053e+002
1.415774e+003	5.350881e+002
1.417702e+003	4.374110e+002
1.419631e+003	4.016102e+002
1.421559e+003	4.340356e+002
1.423488e+003	4.774054e+002
1.425416e+003	4.687328e+002
1.427345e+003	4.930872e+002
1.429273e+003	5.634261e+002
1.431202e+003	5.231292e+002
1.433130e+003	5.560851e+002
1.435059e+003	5.465555e+002
1.436987e+003	5.306815e+002
1.438916e+003	5.082497e+002
1.440844e+003	4.881433e+002
1.442772e+003	5.007953e+002
1.444701e+003	5.037317e+002
1.446629e+003	5.588171e+002
1.448558e+003	5.923575e+002
1.450486e+003	5.199057e+002
1.452415e+003	4.564928e+002
1.454343e+003	5.103875e+002
1.456272e+003	5.529302e+002
1.458200e+003	5.507068e+002
1.460129e+003	5.821113e+002
1.462057e+003	5.905582e+002
1.463986e+003	5.676867e+002
1.465914e+003	5.553561e+002
1.467843e+003	5.699597e+002
1.469771e+003	5.816425e+002
1.471699e+003	5.765385e+002
1.473628e+003	5.567151e+002
1.475556e+003	5.288483e+002
1.477485e+003	5.232161e+002
1.479413e+003	5.531335e+002
1.481342e+003	5.830524e+002
1.483270e+003	5.909680e+002
1.485199e+003	5.906783e+002
1.487127e+003	5.629277e+002
1.489056e+003	6.069683e+002
1.490984e+003	6.505859e+002
1.492913e+003	6.262769e+002
1.494841e+003	6.063522e+002
1.496770e+003	6.150991e+002
1.498698e+003	5.986064e+002
1.500626e+003	6.022445e+002
1.502555e+003	7.034094e+002
1.504483e+003	8.002172e+002
1.506412e+003	8.018232e+002
1.508340e+003	8.002157e+002
1.510269e+003	8.754148e+002
1.512197e+003	9.128649e+002
1.514126e+003	9.474421e+002
1.516054e+003	1.067186e+003
1.517983e+003	1.124333e+003
1.519911e+003	1.069974e+003
1.521840e+003	1.037315e+003
1.523768e+003	1.056070e+003
1.525697e+003	1.018248e+003
1.527625e+003	9.669297e+002
1.529553e+003	9.479230e+002
1.531482e+003	9.088813e+002
1.533410e+003	8.032972e+002
1.535339e+003	7.579042e+002
1.537267e+003	7.513051e+002
1.539196e+003	6.733696e+002
1.541124e+003	6.592341e+002
1.543053e+003	6.046218e+002
1.544981e+003	5.458728e+002
1.546910e+003	5.217338e+002
1.548838e+003	4.975756e+002
1.550767e+003	5.100995e+002
1.552695e+003	4.910702e+002
1.554624e+003	4.957467e+002
1.556552e+003	5.562682e+002
1.558480e+003	5.787872e+002
1.560409e+003	5.970803e+002
1.562337e+003	6.583657e+002
1.564266e+003	6.258995e+002
1.566194e+003	5.324813e+002
1.568123e+003	4.922455e+002
1.570051e+003	4.896652e+002
1.571980e+003	4.599105e+002
1.573908e+003	5.137587e+002
1.575837e+003	6.317332e+002
1.577765e+003	6.010989e+002
1.579694e+003	6.210999e+002
1.581622e+003	5.815482e+002
1.583551e+003	5.791108e+002
1.585479e+003	5.233298e+002
1.587407e+003	4.478993e+002
1.589336e+003	4.725734e+002
1.591264e+003	5.698576e+002
1.593193e+003	6.137397e+002
1.595121e+003	6.473533e+002
1.597050e+003	6.626172e+002
1.598978e+003	6.842362e+002
1.600907e+003	7.252273e+002
1.602835e+003	7.334868e+002
1.604764e+003	7.126857e+002
1.606692e+003	7.183365e+002
1.608621e+003	6.941516e+002
1.610549e+003	6.710789e+002
1.612478e+003	6.345710e+002
1.614406e+003	5.699225e+002
1.616334e+003	5.750353e+002
1.618263e+003	5.971581e+002
1.620191e+003	5.727971e+002
1.622120e+003	5.472605e+002
1.624048e+003	5.648266e+002
1.625977e+003	5.722833e+002
1.627905e+003	5.551379e+002
1.629834e+003	5.499227e+002
1.631762e+003	5.808738e+002
1.633691e+003	6.251468e+002
1.635619e+003	6.165777e+002
1.637548e+003	5.636965e+002
1.639476e+003	5.081554e+002
1.641405e+003	5.085439e+002
1.643333e+003	4.496620e+002
1.645261e+003	4.569654e+002
1.647190e+003	4.530457e+002
1.649118e+003	4.194869e+002
1.651047e+003	4.996093e+002
1.652975e+003	5.097562e+002
1.654904e+003	4.943433e+002
1.656832e+003	4.792922e+002
1.658761e+003	4.603025e+002
1.660689e+003	4.180974e+002
1.662618e+003	4.327489e+002
1.664546e+003	5.610992e+002
1.666475e+003	5.563896e+002
1.668403e+003	5.098546e+002
1.670332e+003	4.333798e+002
1.672260e+003	3.791919e+002
1.674188e+003	3.518370e+002
1.676117e+003	3.184769e+002
1.678045e+003	3.480377e+002
1.679974e+003	3.264133e+002
1.681902e+003	3.226530e+002
1.683831e+003	3.702111e+002
1.685759e+003	4.393934e+002
1.687688e+003	5.035059e+002
1.689616e+003	4.820883e+002
1.691545e+003	4.118163e+002
1.693473e+003	3.604512e+002
1.695402e+003	3.126900e+002
1.697330e+003	3.033380e+002
1.699259e+003	3.228314e+002
1.701187e+003	2.876764e+002
1.703115e+003	2.280694e+002
1.705044e+003	1.215840e+002
1.706972e+003	4.398448e+001
1.708901e+003	9.777019e+001
1.710829e+003	8.410851e+001
1.712758e+003	2.200943e+002
1.714686e+003	2.609225e+002
1.716615e+003	3.470336e+002
1.718543e+003	3.054682e+002
1.720472e+003	3.448588e+002
1.722400e+003	3.927748e+002
1.724329e+003	3.952763e+002
1.726257e+003	4.009460e+002
1.728186e+003	3.586497e+002
1.730114e+003	2.747274e+002
1.732042e+003	2.296461e+002
1.733971e+003	2.581817e+002
1.735899e+003	3.138681e+002
1.737828e+003	3.144680e+002
1.739756e+003	3.692714e+002
1.741685e+003	3.064564e+002
1.743613e+003	2.891811e+002
1.745542e+003	3.450949e+002
1.747470e+003	3.257749e+002
1.749399e+003	3.733482e+002
1.751327e+003	3.757928e+002
1.753256e+003	4.316632e+002
1.755184e+003	4.630174e+002
1.757113e+003	3.726883e+002
1.759041e+003	2.661367e+002
1.760969e+003	2.440497e+002
1.762898e+003	2.429080e+002
1.764826e+003	2.936734e+002
1.766755e+003	3.903735e+002
1.768683e+003	3.750047e+002
1.770612e+003	3.327747e+002
1.772540e+003	1.715014e+002
1.774469e+003	1.987193e+002
1.776397e+003	2.142642e+002
1.778326e+003	2.610053e+002
1.780254e+003	2.369401e+002
1.782183e+003	2.515273e+002
1.784111e+003	2.101334e+002
1.786040e+003	1.693252e+002
1.787968e+003	1.348965e+002
1.789896e+003	8.429407e+001
1.791825e+003	9.669907e+001
1.793753e+003	6.610423e+001
1.795682e+003	1.012677e+002
1.797610e+003	1.610083e+002
1.799539e+003	2.069377e+002
1.801467e+003	1.843649e+002
1.803396e+003	1.910881e+002
1.805324e+003	2.113037e+002
1.807253e+003	1.632490e+002
1.809181e+003	2.327676e+002
1.811110e+003	2.160315e+002
1.813038e+003	1.812250e+002
1.814967e+003	1.332397e+002
1.816895e+003	1.555857e+002
1.818823e+003	2.355990e+002
1.820752e+003	2.007447e+002
1.822680e+003	1.436633e+002
1.824609e+003	1.882014e+002
1.826537e+003	1.818948e+002
1.828466e+003	1.853915e+002
1.830394e+003	2.935081e+002
1.832323e+003	2.847567e+002
1.834251e+003	2.216521e+002
1.836180e+003	2.566320e+002
1.838108e+003	2.736443e+002
1.840037e+003	2.387953e+002
1.841965e+003	1.615403e+002
1.843894e+003	1.108662e+002
1.845822e+003	1.687010e+002
1.847750e+003	2.526058e+002
1.849679e+003	2.658011e+002
1.851607e+003	2.478759e+002
1.853536e+003	2.423397e+002
1.855464e+003	2.517451e+002
1.857393e+003	2.481258e+002
1.859321e+003	2.789002e+002
1.861250e+003	1.863318e+002
1.863178e+003	1.370464e+002
1.865107e+003	1.406280e+002
1.867035e+003	1.002337e+002
1.868964e+003	8.274056e+001
1.870892e+003	9.564217e+001
1.872821e+003	1.331507e+002
1.874749e+003	2.199348e+002
1.876677e+003	2.840585e+002
1.878606e+003	2.360609e+002
1.880534e+003	1.462535e+002
1.882463e+003	1.278877e+002
1.884391e+003	5.680987e+001
1.886320e+003	4.895168e+001
1.888248e+003	8.627261e+001
1.890177e+003	1.557690e+002
1.892105e+003	1.935553e+002
1.894034e+003	2.232117e+002
1.895962e+003	2.381562e+002
1.897891e+003	2.060471e+002
1.899819e+003	1.487634e+002
1.901748e+003	9.604739e+001
1.903676e+003	1.139723e+002
1.905604e+003	1.568290e+002
1.907533e+003	1.288610e+002
1.909461e+003	1.498511e+002
1.911390e+003	2.378882e+002
1.913318e+003	2.123469e+002
1.915247e+003	1.305505e+002
1.917175e+003	1.047878e+002
1.919104e+003	1.013145e+002
1.921032e+003	1.634311e+002
1.922961e+003	1.733356e+002
1.924889e+003	1.826709e+002
1.926818e+003	2.200818e+002
1.928746e+003	2.258346e+002
1.930675e+003	1.581205e+002
1.932603e+003	1.500229e+002
1.934531e+003	9.723200e+001
1.936460e+003	5.084286e+001
1.938388e+003	1.308696e+002
1.940317e+003	1.610660e+002
1.942245e+003	1.464061e+002
1.944174e+003	1.870268e+002
1.946102e+003	2.489188e+002
1.948031e+003	2.857109e+002
1.949959e+003	2.517509e+002
1.951888e+003	1.898891e+002
1.953816e+003	1.969091e+002
1.955745e+003	2.310660e+002
1.957673e+003	2.317853e+002
1.959602e+003	2.148863e+002
1.961530e+003	1.532503e+002
1.963458e+003	1.383009e+002
1.965387e+003	1.561900e+002
1.967315e+003	4.911722e+001
1.969244e+003	3.072135e+001
1.971172e+003	-3.748799e+001
1.973101e+003	-1.410009e+002
1.975029e+003	-8.957135e+001
1.976958e+003	1.803765e+000
1.978886e+003	8.024103e+001
1.980815e+003	1.787632e+002
1.982743e+003	2.517457e+002
1.984672e+003	1.720137e+002
1.986600e+003	5.538378e+001
1.988529e+003	5.572867e+001
1.990457e+003	5.753333e-001
1.992385e+003	3.353712e+001
1.994314e+003	8.917617e+001
1.996242e+003	1.548491e+002
1.998171e+003	1.554005e+002
2.000099e+003	2.479782e+002
2.002028e+003	2.342475e+002
2.003956e+003	1.847572e+002
2.005885e+003	1.469500e+002
2.007813e+003	1.170779e+002
2.009742e+003	1.315524e+002
2.011670e+003	1.561994e+002
2.013599e+003	1.675052e+002
2.015527e+003	1.295187e+002
2.017456e+003	1.486148e+002
2.019384e+003	9.566833e+001
2.021313e+003	1.130903e+002
2.023241e+003	1.247336e+002
2.025169e+003	1.359999e+002
2.027098e+003	1.773316e+002
2.029026e+003	1.603780e+002
2.030955e+003	8.855182e+001
2.032883e+003	9.658788e+001
2.034812e+003	1.473522e+002
2.036740e+003	1.611546e+002
2.038669e+003	1.918188e+002
2.040597e+003	1.734054e+002
2.042526e+003	1.319285e+002
2.044454e+003	1.556973e+002
2.046383e+003	1.823661e+002
2.048311e+003	2.107479e+002
2.050240e+003	2.602106e+002
2.052168e+003	3.242299e+002
2.054096e+003	2.560054e+002
2.056025e+003	1.386083e+002
2.057953e+003	1.451810e+002
2.059882e+003	1.628813e+002
2.061810e+003	1.469827e+002
2.063739e+003	1.022558e+002
2.065667e+003	1.370517e+002
2.067596e+003	1.910386e+002
2.069524e+003	3.468792e+001
2.071453e+003	6.040226e+001
2.073381e+003	1.666613e+002
2.075310e+003	1.166470e+002
2.077238e+003	1.684599e+002
2.079167e+003	1.888061e+002
2.081095e+003	1.736506e+002
2.083023e+003	1.811393e+002
2.084952e+003	1.754119e+002
2.086880e+003	1.511779e+002
2.088809e+003	1.411492e+002
2.090737e+003	1.333822e+002
2.092666e+003	1.110018e+002
2.094594e+003	1.862427e+002
2.096523e+003	2.202727e+002
2.098451e+003	1.233691e+002
2.100380e+003	1.693063e+002
2.102308e+003	1.415301e+002
2.104237e+003	1.867265e+002
2.106165e+003	1.099618e+002
2.108094e+003	1.894419e+002
2.110022e+003	1.677216e+002
2.111950e+003	1.843600e+002
2.113879e+003	2.186027e+002
2.115807e+003	2.777531e+002
2.117736e+003	3.332166e+002
2.119664e+003	1.952078e+002
2.121593e+003	9.009505e+001
2.123521e+003	1.103798e+002
2.125450e+003	1.618607e+002
2.127378e+003	1.833832e+002
2.129307e+003	2.573515e+002
2.131235e+003	2.446040e+002
2.133164e+003	2.226398e+002
2.135092e+003	1.984661e+002
2.137021e+003	1.876587e+002
2.138949e+003	2.407955e+002
2.140877e+003	3.031277e+002
2.142806e+003	2.609545e+002
2.144734e+003	2.582162e+002
2.146663e+003	2.984029e+002
2.148591e+003	2.611734e+002
2.150520e+003	3.298253e+002
2.152448e+003	3.776407e+002
2.154377e+003	3.334752e+002
2.156305e+003	2.628172e+002
2.158234e+003	2.833979e+002
2.160162e+003	2.509118e+002
2.162091e+003	2.463675e+002
2.164019e+003	3.449116e+002
2.165948e+003	3.281058e+002
2.167876e+003	2.511094e+002
2.169804e+003	2.729392e+002
2.171733e+003	2.731132e+002
2.173661e+003	3.129319e+002
2.175590e+003	3.214889e+002
2.177518e+003	2.869107e+002
2.179447e+003	2.923277e+002
2.181375e+003	2.835046e+002
2.183304e+003	2.801050e+002
2.185232e+003	3.319120e+002
2.187161e+003	2.882844e+002
2.189089e+003	2.814667e+002
2.191018e+003	3.224729e+002
2.192946e+003	3.462340e+002
2.194875e+003	3.189473e+002
2.196803e+003	2.922602e+002
2.198731e+003	3.243413e+002
2.200660e+003	2.727494e+002
2.202588e+003	3.086012e+002
2.204517e+003	3.462354e+002
2.206445e+003	2.778770e+002
2.208374e+003	3.006302e+002
2.210302e+003	3.308212e+002
2.212231e+003	3.237784e+002
2.214159e+003	2.934554e+002
2.216088e+003	2.729231e+002
2.218016e+003	2.830516e+002
2.219945e+003	2.657579e+002
2.221873e+003	3.337088e+002
2.223802e+003	4.480583e+002
2.225730e+003	4.097744e+002
2.227658e+003	4.236715e+002
2.229587e+003	3.718468e+002
2.231515e+003	3.708215e+002
2.233444e+003	2.466758e+002
2.235372e+003	2.862101e+002
2.237301e+003	2.663674e+002
2.239229e+003	2.972125e+002
2.241158e+003	3.993386e+002
2.243086e+003	4.762921e+002
2.245015e+003	4.814408e+002
2.246943e+003	5.119640e+002
2.248872e+003	5.257126e+002
2.250800e+003	4.703465e+002
2.252729e+003	4.022666e+002
2.254657e+003	4.259987e+002
2.256585e+003	4.197665e+002
2.258514e+003	5.121242e+002
2.260442e+003	3.835025e+002
2.262371e+003	4.523987e+002
2.264299e+003	4.122483e+002
2.266228e+003	4.288901e+002
2.268156e+003	5.124887e+002
2.270085e+003	4.510990e+002
2.272013e+003	3.800762e+002
2.273942e+003	4.703085e+002
2.275870e+003	5.629670e+002
2.277799e+003	5.495328e+002
2.279727e+003	4.966767e+002
2.281656e+003	4.569358e+002
2.283584e+003	3.870992e+002
2.285512e+003	3.995878e+002
2.287441e+003	3.887468e+002
2.289369e+003	4.879277e+002
2.291298e+003	5.104453e+002
2.293226e+003	5.203386e+002
2.295155e+003	4.876321e+002
2.297083e+003	5.014437e+002
2.299012e+003	5.413063e+002
2.300940e+003	5.145474e+002
2.302869e+003	4.855851e+002
2.304797e+003	5.474819e+002
2.306726e+003	5.534307e+002
2.308654e+003	5.447908e+002
2.310583e+003	5.586466e+002
2.312511e+003	6.584747e+002
2.314439e+003	5.627386e+002
2.316368e+003	5.541065e+002
2.318296e+003	6.355281e+002
2.320225e+003	5.569035e+002
2.322153e+003	4.941885e+002
2.324082e+003	5.196559e+002
2.326010e+003	4.903373e+002
2.327939e+003	4.700965e+002
2.329867e+003	4.558707e+002
2.331796e+003	3.617606e+002
2.333724e+003	4.270332e+002
2.335653e+003	4.355438e+002
2.337581e+003	5.395606e+002
2.339510e+003	5.422924e+002
2.341438e+003	5.105926e+002
2.343366e+003	5.185970e+002
2.345295e+003	4.718902e+002
2.347223e+003	4.805294e+002
2.349152e+003	5.032529e+002
2.351080e+003	5.628860e+002
2.353009e+003	5.902425e+002
2.354937e+003	5.400647e+002
2.356866e+003	5.762589e+002
2.358794e+003	5.603378e+002
2.360723e+003	5.519966e+002
2.362651e+003	6.364025e+002
2.364580e+003	6.085789e+002
2.366508e+003	5.894387e+002
2.368437e+003	6.053986e+002
2.370365e+003	6.538158e+002
2.372293e+003	7.212794e+002
2.374222e+003	7.102330e+002
2.376150e+003	7.013050e+002
2.378079e+003	7.110211e+002
2.380007e+003	6.349603e+002
2.381936e+003	7.009480e+002
2.383864e+003	6.746807e+002
2.385793e+003	6.976379e+002
2.387721e+003	5.920774e+002
2.389650e+003	4.742402e+002
2.391578e+003	4.850602e+002
2.393507e+003	5.040815e+002
2.395435e+003	5.566876e+002
2.397364e+003	5.520320e+002
2.399292e+003	5.797258e+002
2.401220e+003	6.485513e+002
2.403149e+003	6.427535e+002
2.405077e+003	5.863060e+002
2.407006e+003	6.541606e+002
2.408934e+003	6.129982e+002
2.410863e+003	6.293301e+002
2.412791e+003	5.686349e+002
2.414720e+003	6.680004e+002
2.416648e+003	6.677153e+002
2.418577e+003	6.878575e+002
2.420505e+003	6.726987e+002
2.422434e+003	6.107971e+002
2.424362e+003	5.828650e+002
2.426291e+003	6.071174e+002
2.428219e+003	6.347026e+002
2.430147e+003	6.365143e+002
2.432076e+003	7.018894e+002
2.434004e+003	7.373561e+002
2.435933e+003	7.065783e+002
2.437861e+003	6.200349e+002
2.439790e+003	5.685789e+002
2.441718e+003	5.669737e+002
2.443647e+003	6.541001e+002
2.445575e+003	6.444587e+002
2.447504e+003	6.225403e+002
2.449432e+003	7.012374e+002
2.451361e+003	7.450461e+002
2.453289e+003	7.195117e+002
2.455218e+003	7.477800e+002
2.457146e+003	7.530748e+002
2.459074e+003	7.702073e+002
2.461003e+003	6.485547e+002
2.462931e+003	6.840258e+002
2.464860e+003	5.917615e+002
2.466788e+003	6.443699e+002
2.468717e+003	7.202145e+002
2.470645e+003	6.738749e+002
2.472574e+003	5.999639e+002
2.474502e+003	5.975134e+002
2.476431e+003	5.664340e+002
2.478359e+003	6.017678e+002
2.480288e+003	6.899148e+002
2.482216e+003	5.902584e+002
2.484145e+003	5.854454e+002
2.486073e+003	5.727906e+002
2.488001e+003	6.668658e+002
2.489930e+003	6.879666e+002
2.491858e+003	6.390778e+002
2.493787e+003	6.521279e+002
2.495715e+003	6.751288e+002
2.497644e+003	6.869393e+002
2.499572e+003	6.558112e+002
2.501501e+003	6.809142e+002
2.503429e+003	6.999813e+002
2.505358e+003	6.293528e+002
2.507286e+003	6.059564e+002
2.509215e+003	5.951265e+002
2.511143e+003	5.566404e+002
2.513072e+003	4.648466e+002
2.515000e+003	5.463646e+002
2.516928e+003	4.695200e+002
2.518857e+003	5.165226e+002
2.520785e+003	5.692246e+002
2.522714e+003	5.958841e+002
2.524642e+003	6.139383e+002
2.526571e+003	6.080361e+002
2.528499e+003	6.048518e+002
2.530428e+003	6.143732e+002
2.532356e+003	6.271030e+002
2.534285e+003	6.219127e+002
2.536213e+003	6.370121e+002
2.538142e+003	6.452434e+002
2.540070e+003	6.053882e+002
2.541999e+003	6.049073e+002
2.543927e+003	6.128080e+002
2.545855e+003	5.836206e+002
2.547784e+003	6.048499e+002
2.549712e+003	6.187061e+002
2.551641e+003	6.087344e+002
2.553569e+003	5.575117e+002
2.555498e+003	5.571915e+002
2.557426e+003	5.595679e+002
2.559355e+003	6.340341e+002
2.561283e+003	6.448853e+002
2.563212e+003	5.416211e+002
2.565140e+003	5.552234e+002
2.567069e+003	5.633770e+002
2.568997e+003	5.614069e+002
2.570926e+003	5.596728e+002
2.572854e+003	5.221417e+002
2.574782e+003	5.605789e+002
2.576711e+003	6.446340e+002
2.578639e+003	6.501024e+002
2.580568e+003	5.914833e+002
2.582496e+003	4.995991e+002
2.584425e+003	5.022853e+002
2.586353e+003	5.631277e+002
2.588282e+003	6.131181e+002
2.590210e+003	6.390997e+002
2.592139e+003	6.247494e+002
2.594067e+003	5.987254e+002
2.595996e+003	5.605358e+002
2.597924e+003	5.414324e+002
2.599853e+003	5.434460e+002
2.601781e+003	4.962294e+002
2.603709e+003	5.209449e+002
2.605638e+003	4.752780e+002
2.607566e+003	5.262255e+002
2.609495e+003	5.722036e+002
2.611423e+003	5.324240e+002
2.613352e+003	5.263547e+002
2.615280e+003	5.030507e+002
2.617209e+003	5.035730e+002
2.619137e+003	4.894242e+002
2.621066e+003	5.461957e+002
2.622994e+003	5.283209e+002
2.624923e+003	5.060578e+002
2.626851e+003	5.109529e+002
2.628780e+003	5.495032e+002
2.630708e+003	5.475985e+002
2.632636e+003	5.935370e+002
2.634565e+003	5.287763e+002
2.636493e+003	4.926881e+002
2.638422e+003	5.060604e+002
2.640350e+003	6.028417e+002
2.642279e+003	5.732400e+002
2.644207e+003	5.522263e+002
2.646136e+003	5.443718e+002
2.648064e+003	5.732572e+002
2.649993e+003	5.357556e+002
2.651921e+003	4.921561e+002
2.653850e+003	5.037384e+002
2.655778e+003	4.890065e+002
2.657707e+003	4.650455e+002
2.659635e+003	4.716939e+002
2.661563e+003	4.956923e+002
2.663492e+003	4.752784e+002
2.665420e+003	5.751410e+002
2.667349e+003	5.856480e+002
2.669277e+003	4.947386e+002
2.671206e+003	5.391894e+002
2.673134e+003	5.287820e+002
2.675063e+003	4.859446e+002
2.676991e+003	5.044560e+002
2.678920e+003	5.983142e+002
2.680848e+003	5.697007e+002
2.682777e+003	5.336825e+002
2.684705e+003	4.593644e+002
2.686634e+003	4.559572e+002
2.688562e+003	4.719080e+002
2.690490e+003	4.273223e+002
2.692419e+003	4.464337e+002
2.694347e+003	5.018965e+002
2.696276e+003	4.527002e+002
2.698204e+003	4.955294e+002
2.700133e+003	4.370970e+002
2.702061e+003	3.899200e+002
2.703990e+003	4.272324e+002
2.705918e+003	4.588944e+002
2.707847e+003	4.364500e+002
2.709775e+003	4.295923e+002
2.711704e+003	3.915714e+002
2.713632e+003	3.714568e+002
2.715561e+003	3.595625e+002
2.717489e+003	4.370558e+002
2.719417e+003	4.794977e+002
2.721346e+003	3.949200e+002
2.723274e+003	4.093619e+002
2.725203e+003	3.878985e+002
2.727131e+003	3.622891e+002
2.729060e+003	4.099344e+002
2.730988e+003	3.988764e+002
2.732917e+003	4.883557e+002
2.734845e+003	3.741740e+002
2.736774e+003	3.428708e+002
2.738702e+003	4.238665e+002
2.740631e+003	4.602411e+002
2.742559e+003	4.323345e+002
2.744488e+003	4.085110e+002
2.746416e+003	3.222198e+002
2.748344e+003	2.780508e+002
2.750273e+003	2.826549e+002
2.752201e+003	3.060034e+002
2.754130e+003	2.652547e+002
2.756058e+003	2.414592e+002
2.757987e+003	3.277259e+002
2.759915e+003	3.029005e+002
2.761844e+003	2.587451e+002
2.763772e+003	2.614170e+002
2.765701e+003	2.716754e+002
2.767629e+003	2.890901e+002
2.769558e+003	3.645540e+002
2.771486e+003	3.783002e+002
2.773415e+003	2.676881e+002
2.775343e+003	2.700570e+002
2.777271e+003	2.494599e+002
2.779200e+003	2.353516e+002
2.781128e+003	3.051473e+002
2.783057e+003	2.898682e+002
2.784985e+003	2.893987e+002
2.786914e+003	3.014772e+002
2.788842e+003	2.959550e+002
2.790771e+003	2.259013e+002
2.792699e+003	2.181875e+002
2.794628e+003	2.306791e+002
2.796556e+003	2.043747e+002
2.798485e+003	2.100340e+002
2.800413e+003	2.105342e+002
2.802342e+003	2.318555e+002
2.804270e+003	3.060090e+002
2.806198e+003	3.259518e+002
2.808127e+003	2.951424e+002
2.810055e+003	2.161960e+002
2.811984e+003	1.562622e+002
2.813912e+003	2.459665e+002
2.815841e+003	2.752321e+002
2.817769e+003	1.445787e+002
2.819698e+003	1.637427e+002
2.821626e+003	1.046901e+002
2.823555e+003	1.328359e+002
2.825483e+003	1.292329e+002
2.827412e+003	9.753427e+001
2.829340e+003	2.301926e+002
2.831269e+003	2.774366e+002
2.833197e+003	1.443569e+002
2.835125e+003	7.715659e+001
2.837054e+003	1.360609e+002
2.838982e+003	2.026325e+002
2.840911e+003	2.458625e+002
2.842839e+003	1.755099e+002
2.844768e+003	2.610992e+002
2.846696e+003	3.443742e+002
2.848625e+003	4.034264e+002
2.850553e+003	4.095038e+002
2.852482e+003	3.578074e+002
2.854410e+003	2.700639e+002
2.856339e+003	2.920388e+002
2.858267e+003	3.074012e+002
2.860196e+003	2.192846e+002
2.862124e+003	2.347963e+002
2.864052e+003	3.519897e+002
2.865981e+003	3.710912e+002
2.867909e+003	3.145795e+002
2.869838e+003	2.960875e+002
2.871766e+003	2.675971e+002
2.873695e+003	2.521704e+002
2.875623e+003	2.763914e+002
2.877552e+003	3.039496e+002
2.879480e+003	3.706996e+002
2.881409e+003	4.049945e+002
2.883337e+003	3.282842e+002
2.885266e+003	3.800051e+002
2.887194e+003	3.721294e+002
2.889123e+003	2.621701e+002
2.891051e+003	2.880043e+002
2.892979e+003	2.144926e+002
2.894908e+003	1.896021e+002
2.896836e+003	2.134361e+002
2.898765e+003	2.631520e+002
2.900693e+003	3.211085e+002
2.902622e+003	3.012223e+002
2.904550e+003	3.095955e+002
2.906479e+003	3.881502e+002
2.908407e+003	3.354246e+002
2.910336e+003	2.576328e+002
2.912264e+003	3.107776e+002
2.914193e+003	2.755343e+002
2.916121e+003	2.527794e+002
2.918050e+003	2.991919e+002
2.919978e+003	2.776350e+002
2.921906e+003	2.018059e+002
2.923835e+003	2.165566e+002
2.925763e+003	1.856674e+002
2.927692e+003	1.041622e+002
2.929620e+003	1.454729e+002
2.931549e+003	1.539223e+002
2.933477e+003	1.144750e+002
2.935406e+003	1.624120e+002
2.937334e+003	1.339227e+002
2.939263e+003	1.088474e+002
2.941191e+003	9.201695e+001
2.943120e+003	1.372241e+002
2.945048e+003	1.730817e+002
2.946977e+003	1.333921e+002
2.948905e+003	5.875501e+001
2.950833e+003	6.205313e+001
2.952762e+003	5.188119e+001
2.954690e+003	5.772508e+001
2.956619e+003	7.868893e+001
2.958547e+003	-4.485643e+001
2.960476e+003	-8.409714e+001
2.962404e+003	-4.545126e+001
2.964333e+003	-4.907279e+001
2.966261e+003	-9.070937e+001
2.968190e+003	-5.242136e+000
2.970118e+003	-9.813797e+001
2.972047e+003	-9.029065e+001
2.973975e+003	-2.965395e+001
2.975904e+003	-5.910176e+001
2.977832e+003	-4.268552e+001
2.979760e+003	1.605174e+001
2.981689e+003	4.730339e+001
2.983617e+003	-9.434953e+001
2.985546e+003	-6.427219e+001
2.987474e+003	-1.401216e+002
2.989403e+003	-1.656551e+002
2.991331e+003	-8.558730e+001
2.993260e+003	-5.314344e+001
2.995188e+003	-6.487967e+001
2.997117e+003	-8.234483e+001
2.999045e+003	7.264421e+000
3.000974e+003	-2.436061e+001
3.002902e+003	-9.898325e+001
3.004831e+003	-5.198037e+001
3.006759e+003	-1.239286e+002
3.008688e+003	-1.232716e+002
3.010616e+003	-6.104511e+001
3.012544e+003	-1.057165e+002
3.014473e+003	-1.546299e+002
3.016401e+003	-9.852466e+001
3.018330e+003	-1.030137e+002
3.020258e+003	-1.126956e+002
3.022187e+003	-1.667128e+002
3.024115e+003	-1.443060e+002
3.026044e+003	-9.808900e+001
3.027972e+003	-6.894442e+001
3.029901e+003	-7.435096e+001
3.031829e+003	-1.206497e+002
3.033758e+003	-5.752951e+001
3.035686e+003	-7.897369e+000
3.037615e+003	-7.741342e+001
3.039543e+003	-1.198230e+002
3.041471e+003	-7.974860e+001
3.043400e+003	-6.649865e+001
3.045328e+003	-1.323315e+002
3.047257e+003	-1.350769e+002
3.049185e+003	-9.083993e+001
3.051114e+003	-6.029423e+001
3.053042e+003	-1.136732e+002
3.054971e+003	1.339617e+001
3.056899e+003	-9.299682e+000
3.058828e+003	-4.382396e+001
3.060756e+003	-5.503190e+001
3.062685e+003	-4.498833e+001
3.064613e+003	3.417265e+001
3.066542e+003	1.565985e+001
3.068470e+003	-3.567523e+000
3.070398e+003	-9.341627e+001
3.072327e+003	-1.792408e+002
3.074255e+003	-1.867614e+002
3.076184e+003	-1.434399e+002
3.078112e+003	-5.900084e+001
3.080041e+003	-3.744234e+001
3.081969e+003	-5.900325e+001
3.083898e+003	-5.216196e+001
3.085826e+003	6.074152e+001
3.087755e+003	8.558253e+001
3.089683e+003	1.021351e+001
3.091612e+003	7.210847e+001
3.093540e+003	3.619923e+001
3.095469e+003	1.072753e+001
3.097397e+003	9.931490e+001
3.099325e+003	1.420125e+002
3.101254e+003	1.649531e+002
3.103182e+003	1.445896e+002
3.105111e+003	1.212078e+002
3.107039e+003	1.752784e+002
3.108968e+003	2.265202e+002
3.110896e+003	2.011447e+002
3.112825e+003	2.089292e+002
3.114753e+003	2.058646e+002
3.116682e+003	2.408068e+002
3.118610e+003	2.918093e+002
3.120539e+003	2.188828e+002
3.122467e+003	2.291137e+002
3.124396e+003	3.069587e+002
3.126324e+003	3.364869e+002
3.128252e+003	3.473215e+002
3.130181e+003	3.423522e+002
3.132109e+003	4.307671e+002
3.134038e+003	4.036429e+002
3.135966e+003	4.440966e+002
3.137895e+003	4.339559e+002
3.139823e+003	4.714445e+002
3.141752e+003	4.959556e+002
3.143680e+003	5.491358e+002
3.145609e+003	5.637244e+002
3.147537e+003	5.807091e+002
3.149466e+003	6.051638e+002
3.151394e+003	6.718582e+002
3.153323e+003	6.213807e+002
3.155251e+003	5.997147e+002
3.157179e+003	5.785918e+002
3.159108e+003	6.015700e+002
3.161036e+003	6.966944e+002
3.162965e+003	8.037349e+002
3.164893e+003	7.591685e+002
3.166822e+003	6.605405e+002
3.168750e+003	7.428821e+002
3.170679e+003	8.388329e+002
3.172607e+003	8.264394e+002
3.174536e+003	8.511371e+002
3.176464e+003	8.896936e+002
3.178393e+003	8.953103e+002
3.180321e+003	1.025314e+003
3.182250e+003	1.015660e+003
3.184178e+003	1.046204e+003
3.186106e+003	1.130008e+003
3.188035e+003	1.129332e+003
3.189963e+003	1.083325e+003
3.191892e+003	1.160656e+003
3.193820e+003	1.216143e+003
3.195749e+003	1.224953e+003
3.197677e+003	1.277851e+003
3.199606e+003	1.324393e+003
3.201534e+003	1.409379e+003
3.203463e+003	1.400878e+003
3.205391e+003	1.496743e+003
3.207320e+003	1.487005e+003
3.209248e+003	1.518337e+003
3.211177e+003	1.624422e+003
3.213105e+003	1.693635e+003
3.215033e+003	1.686946e+003
3.216962e+003	1.733373e+003
3.218890e+003	1.806844e+003
3.220819e+003	1.870965e+003
3.222747e+003	1.875032e+003
3.224676e+003	1.951526e+003
3.226604e+003	1.909706e+003
3.228533e+003	1.985700e+003
3.230461e+003	2.014885e+003
3.232390e+003	2.152520e+003
3.234318e+003	2.226331e+003
3.236247e+003	2.247050e+003
3.238175e+003	2.347077e+003
3.240104e+003	2.364234e+003
3.242032e+003	2.396611e+003
3.243960e+003	2.520010e+003
3.245889e+003	2.505880e+003
3.247817e+003	2.498614e+003
3.249746e+003	2.573843e+003
3.251674e+003	2.591464e+003
3.253603e+003	2.632481e+003
3.255531e+003	2.727921e+003
3.257460e+003	2.790598e+003
3.259388e+003	2.831961e+003
3.261317e+003	3.026501e+003
3.263245e+003	3.066407e+003
3.265174e+003	3.118431e+003
3.267102e+003	3.248452e+003
3.269031e+003	3.270690e+003
3.270959e+003	3.310322e+003
3.272887e+003	3.371387e+003
3.274816e+003	3.409860e+003
3.276744e+003	3.457642e+003
3.278673e+003	3.567057e+003
3.280601e+003	3.681610e+003
3.282530e+003	3.703806e+003
3.284458e+003	3.848188e+003
3.286387e+003	3.962886e+003
3.288315e+003	4.017412e+003
3.290244e+003	4.051303e+003
3.292172e+003	4.129029e+003
3.294101e+003	4.285475e+003
3.296029e+003	4.322584e+003
3.297958e+003	4.402370e+003
3.299886e+003	4.403620e+003
3.301814e+003	4.571567e+003
3.303743e+003	4.687648e+003
3.305671e+003	4.711353e+003
3.307600e+003	4.838224e+003
3.309528e+003	4.939068e+003
3.311457e+003	5.036689e+003
3.313385e+003	5.171176e+003
3.315314e+003	5.208347e+003
3.317242e+003	5.255428e+003
3.319171e+003	5.389815e+003
3.321099e+003	5.510377e+003
3.323028e+003	5.576267e+003
3.324956e+003	5.684248e+003
3.326885e+003	5.865354e+003
3.328813e+003	5.930923e+003
3.330741e+003	6.005304e+003
3.332670e+003	6.107318e+003
3.334598e+003	6.133029e+003
3.336527e+003	6.288010e+003
3.338455e+003	6.463984e+003
3.340384e+003	6.616802e+003
3.342312e+003	6.674213e+003
3.344241e+003	6.861801e+003
3.346169e+003	7.004120e+003
3.348098e+003	7.004813e+003
3.350026e+003	7.156436e+003
3.351955e+003	7.258632e+003
3.353883e+003	7.330163e+003
3.355812e+003	7.524117e+003
3.357740e+003	7.663765e+003
3.359668e+003	7.876161e+003
3.361597e+003	8.010960e+003
3.363525e+003	8.055098e+003
3.365454e+003	8.178737e+003
3.367382e+003	8.450695e+003
3.369311e+003	8.411816e+003
3.371239e+003	8.543478e+003
3.373168e+003	8.706478e+003
3.375096e+003	8.876493e+003
3.377025e+003	8.991114e+003
3.378953e+003	9.087321e+003
3.380882e+003	9.251353e+003
3.382810e+003	9.356276e+003
3.384739e+003	9.532059e+003
3.386667e+003	9.666594e+003
3.388595e+003	9.806380e+003
3.390524e+003	1.000943e+004
3.392452e+003	1.014796e+004
3.394381e+003	1.029896e+004
3.396309e+003	1.053337e+004
3.398238e+003	1.062889e+004
3.400166e+003	1.078445e+004
