# Supplementary material for: Machine learning classification of mango maturity based on carotene content from Raman spectra
Source: PeerJ. 2025 Nov 18;13:e20288. doi: 10.7717/peerj.20288 (PMC12637035; doi:10.7717/peerj.20288)
Supplement: Supplemental Information 1 — Raman spectra from 29 mango samples, with measurements taken from the top, middle, and bottom parts of each mango. These data were used for Raman spectral processing, statistical analysis, and classification analysis. [file peerj-13-20288-s001.zip › Raw Data_Mango/M17/M17-B.CSV]

5.030945e+001	1.596448e+002
5.223792e+001	3.447617e+002
5.416638e+001	4.167135e+002
5.609485e+001	4.280668e+002
5.802332e+001	4.340019e+002
5.995178e+001	4.253628e+002
6.188025e+001	4.149322e+002
6.380872e+001	4.140167e+002
6.573718e+001	4.187759e+002
6.766565e+001	4.250720e+002
6.959412e+001	4.140942e+002
7.152258e+001	3.922191e+002
7.345105e+001	3.802897e+002
7.537952e+001	3.950593e+002
7.730798e+001	4.067065e+002
7.923645e+001	4.039836e+002
8.116492e+001	3.861468e+002
8.309338e+001	3.625908e+002
8.502185e+001	3.405064e+002
8.695032e+001	3.296086e+002
8.887878e+001	3.259517e+002
9.080725e+001	3.257048e+002
9.273572e+001	3.344403e+002
9.466418e+001	3.343926e+002
9.659265e+001	3.252544e+002
9.852112e+001	3.148492e+002
1.004496e+002	3.071179e+002
1.023781e+002	2.657544e+002
1.043065e+002	2.610485e+002
1.062350e+002	2.672410e+002
1.081635e+002	2.686990e+002
1.100919e+002	2.653797e+002
1.120204e+002	2.518121e+002
1.139489e+002	2.485162e+002
1.158773e+002	2.514965e+002
1.178058e+002	2.484847e+002
1.197343e+002	2.234044e+002
1.216627e+002	2.235936e+002
1.235912e+002	2.220247e+002
1.255197e+002	2.190137e+002
1.274481e+002	2.195727e+002
1.293766e+002	2.198789e+002
1.313051e+002	2.090314e+002
1.332335e+002	1.914527e+002
1.351620e+002	1.746544e+002
1.370905e+002	1.695231e+002
1.390189e+002	1.996732e+002
1.409474e+002	1.790729e+002
1.428759e+002	1.678038e+002
1.448043e+002	1.771248e+002
1.467328e+002	1.786279e+002
1.486613e+002	1.895667e+002
1.505897e+002	1.937271e+002
1.525182e+002	1.896630e+002
1.544467e+002	1.844353e+002
1.563751e+002	1.901816e+002
1.583036e+002	1.914309e+002
1.602321e+002	1.745565e+002
1.621605e+002	1.629739e+002
1.640890e+002	1.669857e+002
1.660175e+002	1.655249e+002
1.679459e+002	1.589142e+002
1.698744e+002	1.563944e+002
1.718029e+002	1.592605e+002
1.737313e+002	1.685940e+002
1.756598e+002	1.899397e+002
1.775883e+002	1.721511e+002
1.795167e+002	1.647843e+002
1.814452e+002	1.591048e+002
1.833737e+002	1.456996e+002
1.853021e+002	1.744339e+002
1.872306e+002	1.790577e+002
1.891591e+002	1.787230e+002
1.910875e+002	1.787523e+002
1.930160e+002	1.741699e+002
1.949445e+002	1.487761e+002
1.968729e+002	1.354541e+002
1.988014e+002	1.378545e+002
2.007299e+002	1.397230e+002
2.026583e+002	1.258556e+002
2.045868e+002	1.296601e+002
2.065153e+002	1.449656e+002
2.084437e+002	1.524879e+002
2.103722e+002	1.542274e+002
2.123007e+002	1.618863e+002
2.142291e+002	1.605399e+002
2.161576e+002	1.694216e+002
2.180861e+002	1.634456e+002
2.200145e+002	1.632026e+002
2.219430e+002	2.010713e+002
2.238715e+002	1.811858e+002
2.257999e+002	1.706555e+002
2.277284e+002	1.711696e+002
2.296569e+002	1.734380e+002
2.315853e+002	1.678406e+002
2.335138e+002	1.710428e+002
2.354423e+002	1.764928e+002
2.373707e+002	1.655887e+002
2.392992e+002	1.456541e+002
2.412277e+002	1.404561e+002
2.431561e+002	1.457252e+002
2.450846e+002	1.384471e+002
2.470131e+002	1.395287e+002
2.489415e+002	1.526131e+002
2.508700e+002	1.657712e+002
2.527985e+002	1.747487e+002
2.547269e+002	1.803665e+002
2.566554e+002	1.768382e+002
2.585839e+002	1.813768e+002
2.605123e+002	2.110117e+002
2.624408e+002	1.952341e+002
2.643693e+002	2.031449e+002
2.662977e+002	1.909353e+002
2.682262e+002	1.688540e+002
2.701547e+002	1.747294e+002
2.720831e+002	1.845817e+002
2.740116e+002	1.873324e+002
2.759401e+002	1.819873e+002
2.778685e+002	1.761860e+002
2.797970e+002	1.780340e+002
2.817255e+002	1.809229e+002
2.836539e+002	1.709442e+002
2.855824e+002	1.596724e+002
2.875109e+002	1.596518e+002
2.894393e+002	1.756704e+002
2.913678e+002	1.915041e+002
2.932963e+002	2.032368e+002
2.952247e+002	2.144927e+002
2.971532e+002	2.228976e+002
2.990817e+002	2.206958e+002
3.010101e+002	1.946037e+002
3.029386e+002	1.911615e+002
3.048671e+002	2.090444e+002
3.067955e+002	2.206832e+002
3.087240e+002	2.127655e+002
3.106525e+002	2.123167e+002
3.125809e+002	2.380313e+002
3.145094e+002	2.498187e+002
3.164379e+002	2.450614e+002
3.183663e+002	2.386006e+002
3.202948e+002	2.518138e+002
3.222233e+002	2.633191e+002
3.241517e+002	2.618174e+002
3.260802e+002	2.436864e+002
3.280087e+002	2.224577e+002
3.299371e+002	2.208703e+002
3.318656e+002	2.262151e+002
3.337941e+002	2.294364e+002
3.357225e+002	2.269502e+002
3.376510e+002	2.282091e+002
3.395795e+002	2.404243e+002
3.415079e+002	2.283400e+002
3.434364e+002	2.155656e+002
3.453649e+002	2.209479e+002
3.472933e+002	2.401377e+002
3.492218e+002	2.584998e+002
3.511503e+002	2.660574e+002
3.530787e+002	2.677238e+002
3.550072e+002	2.648374e+002
3.569357e+002	2.580697e+002
3.588641e+002	2.527551e+002
3.607926e+002	2.599189e+002
3.627211e+002	2.681920e+002
3.646495e+002	2.766555e+002
3.665780e+002	2.804544e+002
3.685065e+002	2.792572e+002
3.704349e+002	2.772116e+002
3.723634e+002	2.746986e+002
3.742919e+002	2.659946e+002
3.762203e+002	2.541696e+002
3.781488e+002	2.475105e+002
3.800773e+002	2.506785e+002
3.820057e+002	2.495661e+002
3.839342e+002	2.494323e+002
3.858627e+002	2.455623e+002
3.877911e+002	2.426180e+002
3.897196e+002	2.419586e+002
3.916481e+002	2.346785e+002
3.935765e+002	2.332895e+002
3.955050e+002	2.504574e+002
3.974335e+002	2.702798e+002
3.993619e+002	2.741179e+002
4.012904e+002	2.607508e+002
4.032189e+002	3.077310e+002
4.051473e+002	3.256617e+002
4.070758e+002	3.176803e+002
4.090043e+002	3.025193e+002
4.109327e+002	2.988221e+002
4.128612e+002	3.099266e+002
4.147897e+002	2.939059e+002
4.167181e+002	2.841638e+002
4.186466e+002	2.963366e+002
4.205751e+002	3.192091e+002
4.225035e+002	3.198298e+002
4.244320e+002	3.161609e+002
4.263605e+002	3.134338e+002
4.282889e+002	3.049501e+002
4.302174e+002	3.009546e+002
4.321459e+002	3.064117e+002
4.340743e+002	2.695789e+002
4.360028e+002	2.629973e+002
4.379313e+002	2.574543e+002
4.398597e+002	2.684409e+002
4.417882e+002	2.850562e+002
4.437167e+002	2.511194e+002
4.456451e+002	2.799984e+002
4.475736e+002	2.935586e+002
4.495021e+002	2.988768e+002
4.514305e+002	3.003626e+002
4.533590e+002	2.982113e+002
4.552875e+002	3.097397e+002
4.572159e+002	2.991854e+002
4.591444e+002	2.962355e+002
4.610729e+002	3.047456e+002
4.630013e+002	3.139353e+002
4.649298e+002	3.102804e+002
4.668583e+002	3.196829e+002
4.687867e+002	3.182129e+002
4.707152e+002	3.226303e+002
4.726437e+002	3.389150e+002
4.745721e+002	3.546521e+002
4.765006e+002	3.376351e+002
4.784291e+002	3.309402e+002
4.803575e+002	3.373008e+002
4.822860e+002	3.429434e+002
4.842145e+002	3.406432e+002
4.861429e+002	3.347057e+002
4.880714e+002	3.152215e+002
4.899999e+002	3.093201e+002
4.919283e+002	3.194565e+002
4.938568e+002	3.337711e+002
4.957853e+002	3.404931e+002
4.977137e+002	3.407718e+002
4.996422e+002	3.278880e+002
5.015707e+002	2.967458e+002
5.034991e+002	2.776615e+002
5.054276e+002	2.795922e+002
5.073561e+002	2.861664e+002
5.092845e+002	2.749453e+002
5.112130e+002	2.829342e+002
5.131415e+002	2.897056e+002
5.150699e+002	2.947866e+002
5.169984e+002	3.072278e+002
5.189269e+002	3.316541e+002
5.208553e+002	3.240903e+002
5.227838e+002	3.141671e+002
5.247123e+002	3.071563e+002
5.266407e+002	2.991581e+002
5.285692e+002	2.954131e+002
5.304977e+002	3.210156e+002
5.324261e+002	3.631003e+002
5.343546e+002	3.801773e+002
5.362831e+002	3.763366e+002
5.382115e+002	3.588897e+002
5.401400e+002	3.401616e+002
5.420685e+002	3.488132e+002
5.439969e+002	3.276264e+002
5.459254e+002	3.371608e+002
5.478539e+002	3.315320e+002
5.497823e+002	3.074117e+002
5.517108e+002	3.013808e+002
5.536393e+002	2.700695e+002
5.555677e+002	2.861996e+002
5.574962e+002	3.014225e+002
5.594247e+002	3.073205e+002
5.613531e+002	3.009340e+002
5.632816e+002	2.784784e+002
5.652101e+002	2.757578e+002
5.671385e+002	2.789601e+002
5.690670e+002	2.719739e+002
5.709955e+002	2.697749e+002
5.729240e+002	2.776384e+002
5.748524e+002	2.734826e+002
5.767809e+002	2.605075e+002
5.787094e+002	2.653552e+002
5.806378e+002	2.561284e+002
5.825663e+002	2.537937e+002
5.844948e+002	2.755351e+002
5.864232e+002	2.902485e+002
5.883517e+002	2.813316e+002
5.902802e+002	2.625081e+002
5.922086e+002	2.645145e+002
5.941371e+002	2.838961e+002
5.960656e+002	3.035089e+002
5.979940e+002	3.174851e+002
5.999225e+002	3.181241e+002
6.018510e+002	3.166776e+002
6.037794e+002	3.172164e+002
6.057079e+002	3.091542e+002
6.076364e+002	2.926693e+002
6.095648e+002	2.974872e+002
6.114933e+002	3.027393e+002
6.134218e+002	2.869354e+002
6.153502e+002	2.834199e+002
6.172787e+002	2.844473e+002
6.192072e+002	2.783677e+002
6.211356e+002	2.920591e+002
6.230641e+002	2.824404e+002
6.249926e+002	2.886029e+002
6.269210e+002	2.934953e+002
6.288495e+002	2.893963e+002
6.307780e+002	2.807596e+002
6.327064e+002	2.757555e+002
6.346349e+002	2.633478e+002
6.365634e+002	2.390788e+002
6.384918e+002	2.446422e+002
6.404203e+002	2.691366e+002
6.423488e+002	2.796159e+002
6.442772e+002	2.674063e+002
6.462057e+002	3.046960e+002
6.481342e+002	3.001762e+002
6.500626e+002	2.982585e+002
6.519911e+002	2.982136e+002
6.539196e+002	2.881125e+002
6.558480e+002	2.763182e+002
6.577765e+002	2.711611e+002
6.597050e+002	2.413005e+002
6.616334e+002	2.293757e+002
6.635619e+002	2.420987e+002
6.654904e+002	2.658448e+002
6.674188e+002	2.872058e+002
6.693473e+002	3.180740e+002
6.712758e+002	3.187277e+002
6.732042e+002	2.901019e+002
6.751327e+002	2.651330e+002
6.770612e+002	2.634586e+002
6.789896e+002	2.749103e+002
6.809181e+002	2.695231e+002
6.828466e+002	2.657826e+002
6.847750e+002	2.732621e+002
6.867035e+002	2.481509e+002
6.886320e+002	2.218525e+002
6.905604e+002	2.386039e+002
6.924889e+002	2.300878e+002
6.944174e+002	2.392791e+002
6.963458e+002	2.370596e+002
6.982743e+002	2.298501e+002
7.002028e+002	2.237999e+002
7.021312e+002	2.198454e+002
7.040597e+002	2.146580e+002
7.059882e+002	2.039246e+002
7.079166e+002	1.965721e+002
7.098451e+002	1.975535e+002
7.117736e+002	2.049988e+002
7.137020e+002	2.094876e+002
7.156305e+002	2.012299e+002
7.175590e+002	1.885782e+002
7.194874e+002	2.059709e+002
7.214159e+002	2.191374e+002
7.233444e+002	2.325049e+002
7.252728e+002	2.265435e+002
7.272013e+002	1.932326e+002
7.291298e+002	2.000455e+002
7.310582e+002	2.124200e+002
7.329867e+002	2.209241e+002
7.349152e+002	2.395164e+002
7.368436e+002	2.415342e+002
7.387721e+002	2.139453e+002
7.407006e+002	1.938473e+002
7.426290e+002	2.161644e+002
7.445575e+002	2.393223e+002
7.464860e+002	2.411910e+002
7.484144e+002	2.306475e+002
7.503429e+002	2.254308e+002
7.522714e+002	2.362966e+002
7.541998e+002	2.562019e+002
7.561283e+002	2.318176e+002
7.580568e+002	2.326574e+002
7.599852e+002	2.364590e+002
7.619137e+002	2.333844e+002
7.638422e+002	2.285433e+002
7.657706e+002	2.266424e+002
7.676991e+002	2.153463e+002
7.696276e+002	2.205300e+002
7.715560e+002	2.244014e+002
7.734845e+002	2.110941e+002
7.754130e+002	1.908038e+002
7.773414e+002	1.861230e+002
7.792699e+002	1.977444e+002
7.811984e+002	1.959051e+002
7.831268e+002	1.846639e+002
7.850553e+002	2.222210e+002
7.869838e+002	2.309073e+002
7.889122e+002	1.783397e+002
7.908407e+002	1.528512e+002
7.927692e+002	2.092131e+002
7.946976e+002	1.961181e+002
7.966261e+002	2.022679e+002
7.985546e+002	2.126007e+002
8.004830e+002	2.195918e+002
8.024115e+002	2.157957e+002
8.043400e+002	1.795534e+002
8.062684e+002	1.567699e+002
8.081969e+002	1.739788e+002
8.101254e+002	1.880903e+002
8.120538e+002	1.978537e+002
8.139823e+002	2.064929e+002
8.159108e+002	2.139985e+002
8.178392e+002	2.231957e+002
8.197677e+002	1.899194e+002
8.216962e+002	1.786970e+002
8.236246e+002	1.643989e+002
8.255531e+002	1.541960e+002
8.274816e+002	1.547385e+002
8.294100e+002	1.609955e+002
8.313385e+002	1.748817e+002
8.332670e+002	1.579620e+002
8.351954e+002	1.448261e+002
8.371239e+002	1.621936e+002
8.390524e+002	1.881397e+002
8.409808e+002	1.890016e+002
8.429093e+002	1.585673e+002
8.448378e+002	1.353711e+002
8.467662e+002	1.386353e+002
8.486947e+002	1.297778e+002
8.506232e+002	1.401298e+002
8.525516e+002	1.463417e+002
8.544801e+002	1.348744e+002
8.564086e+002	1.369228e+002
8.583370e+002	1.513973e+002
8.602655e+002	1.817485e+002
8.621940e+002	1.905099e+002
8.641224e+002	1.810670e+002
8.660509e+002	1.679423e+002
8.679794e+002	1.681911e+002
8.699078e+002	1.856523e+002
8.718363e+002	1.799881e+002
8.737648e+002	1.660179e+002
8.756932e+002	1.722909e+002
8.776217e+002	1.815925e+002
8.795502e+002	2.000529e+002
8.814786e+002	2.072035e+002
8.834071e+002	1.722348e+002
8.853356e+002	2.029123e+002
8.872640e+002	1.796142e+002
8.891925e+002	1.532109e+002
8.911210e+002	1.476864e+002
8.930494e+002	1.458893e+002
8.949779e+002	1.436575e+002
8.969064e+002	1.527672e+002
8.988348e+002	1.276643e+002
9.007633e+002	1.404955e+002
9.026918e+002	1.611894e+002
9.046202e+002	1.603781e+002
9.065487e+002	1.508734e+002
9.084772e+002	1.478727e+002
9.104056e+002	1.414009e+002
9.123341e+002	1.064620e+002
9.142626e+002	7.743436e+001
9.161910e+002	1.119284e+002
9.181195e+002	1.369425e+002
9.200480e+002	1.412715e+002
9.219764e+002	1.403767e+002
9.239049e+002	1.380647e+002
9.258334e+002	1.234753e+002
9.277618e+002	1.645376e+002
9.296903e+002	1.218408e+002
9.316188e+002	1.061953e+002
9.335472e+002	1.012363e+002
9.354757e+002	9.784340e+001
9.374042e+002	1.092428e+002
9.393326e+002	1.334965e+002
9.412611e+002	1.404985e+002
9.431896e+002	1.555189e+002
9.451180e+002	1.448714e+002
9.470465e+002	1.526406e+002
9.489750e+002	1.374178e+002
9.509034e+002	1.030547e+002
9.528319e+002	1.199252e+002
9.547604e+002	1.571289e+002
9.566888e+002	1.602346e+002
9.586173e+002	1.614667e+002
9.605458e+002	1.710373e+002
9.624742e+002	1.691896e+002
9.644027e+002	1.488590e+002
9.663312e+002	1.387168e+002
9.682596e+002	1.769640e+002
9.701881e+002	1.991890e+002
9.721166e+002	1.789923e+002
9.740450e+002	1.698586e+002
9.759735e+002	1.672170e+002
9.779020e+002	1.672026e+002
9.798304e+002	1.705676e+002
9.817589e+002	1.736979e+002
9.836874e+002	1.670880e+002
9.856158e+002	1.637928e+002
9.875443e+002	1.904772e+002
9.894728e+002	1.913528e+002
9.914012e+002	1.631507e+002
9.933297e+002	1.645818e+002
9.952582e+002	2.031871e+002
9.971866e+002	1.910345e+002
9.991151e+002	1.636878e+002
1.001044e+003	1.725413e+002
1.002972e+003	2.117250e+002
1.004901e+003	2.258779e+002
1.006829e+003	2.103721e+002
1.008757e+003	1.948858e+002
1.010686e+003	1.883697e+002
1.012614e+003	1.565698e+002
1.014543e+003	1.509077e+002
1.016471e+003	1.404896e+002
1.018400e+003	1.606785e+002
1.020328e+003	1.551003e+002
1.022257e+003	1.494095e+002
1.024185e+003	1.767300e+002
1.026114e+003	2.111313e+002
1.028042e+003	2.069008e+002
1.029971e+003	1.939960e+002
1.031899e+003	1.834572e+002
1.033828e+003	1.780687e+002
1.035756e+003	1.826960e+002
1.037684e+003	1.865824e+002
1.039613e+003	1.858982e+002
1.041541e+003	1.892855e+002
1.043470e+003	1.881846e+002
1.045398e+003	1.674649e+002
1.047327e+003	1.338770e+002
1.049255e+003	1.383338e+002
1.051184e+003	1.399969e+002
1.053112e+003	1.379602e+002
1.055041e+003	1.512808e+002
1.056969e+003	1.754111e+002
1.058898e+003	1.952965e+002
1.060826e+003	1.654069e+002
1.062755e+003	1.196031e+002
1.064683e+003	1.193203e+002
1.066611e+003	1.355887e+002
1.068540e+003	1.339228e+002
1.070468e+003	1.262180e+002
1.072397e+003	1.449786e+002
1.074325e+003	1.642219e+002
1.076254e+003	1.175125e+002
1.078182e+003	1.288307e+002
1.080111e+003	1.529838e+002
1.082039e+003	1.807605e+002
1.083968e+003	1.716343e+002
1.085896e+003	1.390400e+002
1.087825e+003	1.415130e+002
1.089753e+003	1.590568e+002
1.091682e+003	9.769272e+001
1.093610e+003	9.942886e+001
1.095538e+003	1.422199e+002
1.097467e+003	1.737505e+002
1.099395e+003	1.668036e+002
1.101324e+003	1.491029e+002
1.103252e+003	1.608875e+002
1.105181e+003	1.862522e+002
1.107109e+003	1.564664e+002
1.109038e+003	1.755908e+002
1.110966e+003	1.738715e+002
1.112895e+003	1.966720e+002
1.114823e+003	2.228741e+002
1.116752e+003	2.278260e+002
1.118680e+003	2.122919e+002
1.120609e+003	1.950055e+002
1.122537e+003	1.952433e+002
1.124465e+003	1.792876e+002
1.126394e+003	1.915772e+002
1.128322e+003	2.091984e+002
1.130251e+003	2.304485e+002
1.132179e+003	2.400937e+002
1.134108e+003	2.177867e+002
1.136036e+003	1.779622e+002
1.137965e+003	1.802938e+002
1.139893e+003	2.310598e+002
1.141822e+003	1.958638e+002
1.143750e+003	1.945450e+002
1.145679e+003	2.323131e+002
1.147607e+003	2.268299e+002
1.149536e+003	2.538504e+002
1.151464e+003	3.319937e+002
1.153392e+003	3.521766e+002
1.155321e+003	3.807875e+002
1.157249e+003	4.073590e+002
1.159178e+003	3.902404e+002
1.161106e+003	3.759189e+002
1.163035e+003	3.395638e+002
1.164963e+003	2.940302e+002
1.166892e+003	2.711967e+002
1.168820e+003	2.771295e+002
1.170749e+003	2.849090e+002
1.172677e+003	2.812912e+002
1.174606e+003	2.692146e+002
1.176534e+003	2.363357e+002
1.178463e+003	2.375355e+002
1.180391e+003	2.211267e+002
1.182319e+003	2.155065e+002
1.184248e+003	2.120456e+002
1.186176e+003	1.945895e+002
1.188105e+003	2.137732e+002
1.190033e+003	2.537310e+002
1.191962e+003	2.646025e+002
1.193890e+003	2.645681e+002
1.195819e+003	2.575196e+002
1.197747e+003	2.485778e+002
1.199676e+003	2.329790e+002
1.201604e+003	2.387584e+002
1.203533e+003	2.642504e+002
1.205461e+003	2.546712e+002
1.207390e+003	2.573304e+002
1.209318e+003	2.923971e+002
1.211246e+003	2.521162e+002
1.213175e+003	2.534473e+002
1.215103e+003	2.526412e+002
1.217032e+003	2.212325e+002
1.218960e+003	2.162130e+002
1.220889e+003	2.501733e+002
1.222817e+003	2.467926e+002
1.224746e+003	2.320679e+002
1.226674e+003	2.392148e+002
1.228603e+003	2.499204e+002
1.230531e+003	2.561036e+002
1.232460e+003	2.396022e+002
1.234388e+003	2.256084e+002
1.236317e+003	2.202586e+002
1.238245e+003	2.102013e+002
1.240173e+003	2.014223e+002
1.242102e+003	2.212078e+002
1.244030e+003	2.385812e+002
1.245959e+003	2.206514e+002
1.247887e+003	2.212303e+002
1.249816e+003	2.271325e+002
1.251744e+003	2.457957e+002
1.253673e+003	2.627912e+002
1.255601e+003	2.667347e+002
1.257530e+003	2.687320e+002
1.259458e+003	2.785825e+002
1.261387e+003	2.696088e+002
1.263315e+003	2.377864e+002
1.265244e+003	2.445450e+002
1.267172e+003	2.341559e+002
1.269100e+003	2.591996e+002
1.271029e+003	2.682330e+002
1.272957e+003	2.593270e+002
1.274886e+003	2.583142e+002
1.276814e+003	2.641296e+002
1.278743e+003	2.692428e+002
1.280671e+003	2.571348e+002
1.282600e+003	2.233426e+002
1.284528e+003	2.195505e+002
1.286457e+003	2.391039e+002
1.288385e+003	2.486832e+002
1.290314e+003	2.721557e+002
1.292242e+003	3.009370e+002
1.294171e+003	3.020177e+002
1.296099e+003	2.803371e+002
1.298027e+003	2.743148e+002
1.299956e+003	2.731470e+002
1.301884e+003	2.937328e+002
1.303813e+003	3.258992e+002
1.305741e+003	3.204533e+002
1.307670e+003	2.929584e+002
1.309598e+003	2.886705e+002
1.311527e+003	2.979095e+002
1.313455e+003	3.061143e+002
1.315384e+003	3.224848e+002
1.317312e+003	3.251689e+002
1.319241e+003	3.002355e+002
1.321169e+003	2.796004e+002
1.323098e+003	2.762085e+002
1.325026e+003	2.764728e+002
1.326954e+003	2.841553e+002
1.328883e+003	2.808075e+002
1.330811e+003	2.551066e+002
1.332740e+003	2.398785e+002
1.334668e+003	2.524743e+002
1.336597e+003	2.569792e+002
1.338525e+003	2.878286e+002
1.340454e+003	2.737847e+002
1.342382e+003	2.708293e+002
1.344311e+003	2.768955e+002
1.346239e+003	2.810592e+002
1.348168e+003	2.791883e+002
1.350096e+003	2.786254e+002
1.352025e+003	2.918111e+002
1.353953e+003	3.051584e+002
1.355881e+003	2.827384e+002
1.357810e+003	2.415517e+002
1.359738e+003	2.871901e+002
1.361667e+003	2.495987e+002
1.363595e+003	2.419432e+002
1.365524e+003	2.614503e+002
1.367452e+003	3.130291e+002
1.369381e+003	3.193999e+002
1.371309e+003	3.016824e+002
1.373238e+003	2.915605e+002
1.375166e+003	2.996346e+002
1.377095e+003	3.338685e+002
1.379023e+003	2.952768e+002
1.380952e+003	2.628104e+002
1.382880e+003	2.979172e+002
1.384808e+003	2.937347e+002
1.386737e+003	2.908581e+002
1.388665e+003	3.029885e+002
1.390594e+003	3.055912e+002
1.392522e+003	3.167557e+002
1.394451e+003	3.117091e+002
1.396379e+003	2.822883e+002
1.398308e+003	2.972151e+002
1.400236e+003	2.930613e+002
1.402165e+003	2.782939e+002
1.404093e+003	2.909141e+002
1.406022e+003	3.054514e+002
1.407950e+003	3.245601e+002
1.409879e+003	3.128037e+002
1.411807e+003	2.707736e+002
1.413735e+003	2.535239e+002
1.415664e+003	2.800672e+002
1.417592e+003	3.047708e+002
1.419521e+003	2.936959e+002
1.421449e+003	2.782568e+002
1.423378e+003	2.851846e+002
1.425306e+003	3.139407e+002
1.427235e+003	2.909085e+002
1.429163e+003	2.982108e+002
1.431092e+003	3.168041e+002
1.433020e+003	3.210507e+002
1.434949e+003	3.251043e+002
1.436877e+003	3.176578e+002
1.438806e+003	2.988174e+002
1.440734e+003	3.054932e+002
1.442662e+003	3.371907e+002
1.444591e+003	3.371319e+002
1.446519e+003	3.063456e+002
1.448448e+003	3.170281e+002
1.450376e+003	3.117786e+002
1.452305e+003	3.399740e+002
1.454233e+003	3.033192e+002
1.456162e+003	3.007227e+002
1.458090e+003	3.398366e+002
1.460019e+003	3.537690e+002
1.461947e+003	3.414235e+002
1.463876e+003	3.413485e+002
1.465804e+003	3.323134e+002
1.467733e+003	3.069896e+002
1.469661e+003	2.975216e+002
1.471589e+003	2.919391e+002
1.473518e+003	2.960920e+002
1.475446e+003	3.163224e+002
1.477375e+003	3.115483e+002
1.479303e+003	3.261238e+002
1.481232e+003	3.280252e+002
1.483160e+003	3.040533e+002
1.485089e+003	2.968316e+002
1.487017e+003	3.209345e+002
1.488946e+003	3.441201e+002
1.490874e+003	3.645810e+002
1.492803e+003	3.738831e+002
1.494731e+003	3.746382e+002
1.496660e+003	3.535480e+002
1.498588e+003	3.684878e+002
1.500516e+003	3.906233e+002
1.502445e+003	3.920739e+002
1.504373e+003	3.864828e+002
1.506302e+003	3.733040e+002
1.508230e+003	3.804124e+002
1.510159e+003	4.082980e+002
1.512087e+003	4.325898e+002
1.514016e+003	4.852968e+002
1.515944e+003	4.806044e+002
1.517873e+003	4.621033e+002
1.519801e+003	4.757790e+002
1.521730e+003	4.881392e+002
1.523658e+003	4.876133e+002
1.525587e+003	4.930703e+002
1.527515e+003	4.971943e+002
1.529443e+003	4.677171e+002
1.531372e+003	4.174886e+002
1.533300e+003	3.844118e+002
1.535229e+003	3.772320e+002
1.537157e+003	3.661446e+002
1.539086e+003	3.380285e+002
1.541014e+003	3.486939e+002
1.542943e+003	3.659040e+002
1.544871e+003	3.205865e+002
1.546800e+003	3.498828e+002
1.548728e+003	3.326843e+002
1.550657e+003	2.992464e+002
1.552585e+003	3.377156e+002
1.554514e+003	3.756920e+002
1.556442e+003	3.650999e+002
1.558370e+003	3.361201e+002
1.560299e+003	3.191648e+002
1.562227e+003	3.111230e+002
1.564156e+003	3.124293e+002
1.566084e+003	3.307698e+002
1.568013e+003	3.345687e+002
1.569941e+003	3.453008e+002
1.571870e+003	3.402496e+002
1.573798e+003	3.094664e+002
1.575727e+003	3.421015e+002
1.577655e+003	3.624566e+002
1.579584e+003	3.637791e+002
1.581512e+003	3.810774e+002
1.583441e+003	4.148649e+002
1.585369e+003	4.218549e+002
1.587297e+003	3.825978e+002
1.589226e+003	3.375583e+002
1.591154e+003	3.248360e+002
1.593083e+003	3.271964e+002
1.595011e+003	3.479357e+002
1.596940e+003	4.002884e+002
1.598868e+003	3.927683e+002
1.600797e+003	4.236015e+002
1.602725e+003	4.254229e+002
1.604654e+003	4.073176e+002
1.606582e+003	4.416638e+002
1.608511e+003	4.234138e+002
1.610439e+003	3.857375e+002
1.612368e+003	3.785216e+002
1.614296e+003	3.692435e+002
1.616224e+003	3.320921e+002
1.618153e+003	3.025460e+002
1.620081e+003	3.058090e+002
1.622010e+003	3.130955e+002
1.623938e+003	3.222279e+002
1.625867e+003	3.502177e+002
1.627795e+003	3.934785e+002
1.629724e+003	3.781378e+002
1.631652e+003	4.010806e+002
1.633581e+003	3.794937e+002
1.635509e+003	3.245820e+002
1.637438e+003	3.338179e+002
1.639366e+003	3.364975e+002
1.641295e+003	3.285525e+002
1.643223e+003	3.260364e+002
1.645151e+003	3.173265e+002
1.647080e+003	3.019162e+002
1.649008e+003	2.867105e+002
1.650937e+003	3.037180e+002
1.652865e+003	3.529299e+002
1.654794e+003	3.268046e+002
1.656722e+003	3.197244e+002
1.658651e+003	2.581824e+002
1.660579e+003	2.638112e+002
1.662508e+003	2.683282e+002
1.664436e+003	2.906727e+002
1.666365e+003	2.982495e+002
1.668293e+003	3.115799e+002
1.670222e+003	3.100395e+002
1.672150e+003	3.146241e+002
1.674078e+003	3.254380e+002
1.676007e+003	3.154131e+002
1.677935e+003	2.890449e+002
1.679864e+003	2.573813e+002
1.681792e+003	2.319312e+002
1.683721e+003	2.668766e+002
1.685649e+003	3.195314e+002
1.687578e+003	3.192002e+002
1.689506e+003	3.172768e+002
1.691435e+003	3.330125e+002
1.693363e+003	2.660376e+002
1.695292e+003	2.702373e+002
1.697220e+003	2.701669e+002
1.699149e+003	2.736234e+002
1.701077e+003	2.577859e+002
1.703005e+003	2.396511e+002
1.704934e+003	2.193366e+002
1.706862e+003	1.921644e+002
1.708791e+003	1.915052e+002
1.710719e+003	2.148840e+002
1.712648e+003	2.289630e+002
1.714576e+003	2.463289e+002
1.716505e+003	2.479267e+002
1.718433e+003	2.490335e+002
1.720362e+003	2.541797e+002
1.722290e+003	2.405931e+002
1.724219e+003	2.455575e+002
1.726147e+003	2.859900e+002
1.728076e+003	2.787737e+002
1.730004e+003	2.713364e+002
1.731932e+003	2.696867e+002
1.733861e+003	2.762890e+002
1.735789e+003	2.868959e+002
1.737718e+003	2.502122e+002
1.739646e+003	2.372708e+002
1.741575e+003	2.171623e+002
1.743503e+003	1.988340e+002
1.745432e+003	2.242503e+002
1.747360e+003	2.392245e+002
1.749289e+003	2.350662e+002
1.751217e+003	2.307008e+002
1.753146e+003	2.278665e+002
1.755074e+003	2.353837e+002
1.757003e+003	2.469343e+002
1.758931e+003	2.726614e+002
1.760859e+003	2.648229e+002
1.762788e+003	2.408641e+002
1.764716e+003	2.564072e+002
1.766645e+003	2.750127e+002
1.768573e+003	2.676631e+002
1.770502e+003	2.404436e+002
1.772430e+003	2.150511e+002
1.774359e+003	2.520095e+002
1.776287e+003	2.557999e+002
1.778216e+003	2.488998e+002
1.780144e+003	2.607397e+002
1.782073e+003	2.528304e+002
1.784001e+003	2.256778e+002
1.785930e+003	2.134874e+002
1.787858e+003	2.178882e+002
1.789786e+003	1.943506e+002
1.791715e+003	1.459659e+002
1.793643e+003	1.375831e+002
1.795572e+003	1.515965e+002
1.797500e+003	1.518348e+002
1.799429e+003	1.660492e+002
1.801357e+003	1.942956e+002
1.803286e+003	1.981809e+002
1.805214e+003	1.871259e+002
1.807143e+003	1.561569e+002
1.809071e+003	2.014134e+002
1.811000e+003	2.120867e+002
1.812928e+003	1.970365e+002
1.814857e+003	1.766194e+002
1.816785e+003	1.655279e+002
1.818714e+003	1.705333e+002
1.820642e+003	1.695228e+002
1.822570e+003	1.533499e+002
1.824499e+003	1.669443e+002
1.826427e+003	1.836841e+002
1.828356e+003	1.608191e+002
1.830284e+003	1.508573e+002
1.832213e+003	1.583064e+002
1.834141e+003	1.990649e+002
1.836070e+003	1.638567e+002
1.837998e+003	1.714526e+002
1.839927e+003	1.647482e+002
1.841855e+003	1.829362e+002
1.843784e+003	1.847217e+002
1.845712e+003	1.797421e+002
1.847641e+003	2.079632e+002
1.849569e+003	1.983288e+002
1.851497e+003	1.634001e+002
1.853426e+003	1.607184e+002
1.855354e+003	1.666237e+002
1.857283e+003	1.696806e+002
1.859211e+003	1.792357e+002
1.861140e+003	1.770697e+002
1.863068e+003	1.768429e+002
1.864997e+003	1.898123e+002
1.866925e+003	1.640463e+002
1.868854e+003	1.533731e+002
1.870782e+003	1.799712e+002
1.872711e+003	1.898779e+002
1.874639e+003	1.916832e+002
1.876568e+003	1.860057e+002
1.878496e+003	1.642842e+002
1.880424e+003	1.564140e+002
1.882353e+003	1.725857e+002
1.884281e+003	2.009538e+002
1.886210e+003	1.907632e+002
1.888138e+003	1.704841e+002
1.890067e+003	1.717417e+002
1.891995e+003	1.862448e+002
1.893924e+003	1.339662e+002
1.895852e+003	1.700116e+002
1.897781e+003	1.395481e+002
1.899709e+003	1.183192e+002
1.901638e+003	1.434337e+002
1.903566e+003	1.390839e+002
1.905495e+003	1.525604e+002
1.907423e+003	1.595005e+002
1.909351e+003	1.272220e+002
1.911280e+003	1.365570e+002
1.913208e+003	1.561349e+002
1.915137e+003	1.289336e+002
1.917065e+003	1.120444e+002
1.918994e+003	1.360998e+002
1.920922e+003	1.365428e+002
1.922851e+003	1.105038e+002
1.924779e+003	1.006109e+002
1.926708e+003	1.112568e+002
1.928636e+003	1.269084e+002
1.930565e+003	1.359407e+002
1.932493e+003	1.412896e+002
1.934422e+003	1.526887e+002
1.936350e+003	1.548040e+002
1.938278e+003	1.384781e+002
1.940207e+003	1.593231e+002
1.942135e+003	1.317882e+002
1.944064e+003	1.450024e+002
1.945992e+003	1.065029e+002
1.947921e+003	1.264850e+002
1.949849e+003	1.473416e+002
1.951778e+003	1.707256e+002
1.953706e+003	1.797250e+002
1.955635e+003	1.468246e+002
1.957563e+003	1.326620e+002
1.959492e+003	1.879578e+002
1.961420e+003	1.929193e+002
1.963349e+003	1.267014e+002
1.965277e+003	1.070693e+002
1.967205e+003	9.419477e+001
1.969134e+003	8.870238e+001
1.971062e+003	6.851715e+001
1.972991e+003	1.085132e+002
1.974919e+003	1.350274e+002
1.976848e+003	1.368655e+002
1.978776e+003	1.328221e+002
1.980705e+003	1.052701e+002
1.982633e+003	8.259756e+001
1.984562e+003	8.661390e+001
1.986490e+003	1.005817e+002
1.988419e+003	1.073248e+002
1.990347e+003	1.082120e+002
1.992276e+003	9.923615e+001
1.994204e+003	1.082455e+002
1.996132e+003	1.298707e+002
1.998061e+003	1.140673e+002
1.999989e+003	9.526394e+001
2.001918e+003	8.950439e+001
2.003846e+003	5.918657e+001
2.005775e+003	5.396406e+001
2.007703e+003	7.673792e+001
2.009632e+003	8.282929e+001
2.011560e+003	8.992681e+001
2.013489e+003	9.726196e+001
2.015417e+003	7.156606e+001
2.017346e+003	7.339709e+001
2.019274e+003	1.192721e+002
2.021203e+003	1.336284e+002
2.023131e+003	9.653252e+001
2.025059e+003	1.313304e+002
2.026988e+003	6.795523e+001
2.028916e+003	6.438142e+001
2.030845e+003	8.596753e+001
2.032773e+003	9.179955e+001
2.034702e+003	1.465649e+002
2.036630e+003	1.426994e+002
2.038559e+003	1.131235e+002
2.040487e+003	1.156571e+002
2.042416e+003	1.123016e+002
2.044344e+003	1.270622e+002
2.046273e+003	1.579158e+002
2.048201e+003	1.083669e+002
2.050129e+003	1.266372e+002
2.052058e+003	1.053427e+002
2.053986e+003	1.038458e+002
2.055915e+003	1.282726e+002
2.057843e+003	1.058654e+002
2.059772e+003	8.800086e+001
2.061700e+003	1.028895e+002
2.063629e+003	1.173210e+002
2.065557e+003	1.175396e+002
2.067486e+003	1.114583e+002
2.069414e+003	1.046017e+002
2.071343e+003	7.508717e+001
2.073271e+003	1.013756e+002
2.075200e+003	1.553191e+002
2.077128e+003	1.520354e+002
2.079057e+003	1.333693e+002
2.080985e+003	1.251093e+002
2.082914e+003	1.105569e+002
2.084842e+003	9.448895e+001
2.086771e+003	9.119429e+001
2.088699e+003	1.061065e+002
2.090627e+003	1.293002e+002
2.092556e+003	1.463675e+002
2.094484e+003	1.463252e+002
2.096413e+003	1.253438e+002
2.098341e+003	1.192509e+002
2.100270e+003	1.197092e+002
2.102198e+003	1.283948e+002
2.104126e+003	1.436163e+002
2.106055e+003	1.183279e+002
2.107983e+003	8.862881e+001
2.109912e+003	9.294973e+001
2.111840e+003	9.417644e+001
2.113769e+003	1.014287e+002
2.115697e+003	1.114097e+002
2.117626e+003	8.905307e+001
2.119554e+003	9.243150e+001
2.121483e+003	1.113765e+002
2.123411e+003	1.095409e+002
2.125340e+003	1.245490e+002
2.127268e+003	1.211199e+002
2.129197e+003	8.055273e+001
2.131125e+003	6.297850e+001
2.133054e+003	5.642556e+001
2.134982e+003	1.207571e+002
2.136911e+003	1.414005e+002
2.138839e+003	1.376250e+002
2.140768e+003	1.205520e+002
2.142696e+003	1.184586e+002
2.144625e+003	1.189526e+002
2.146553e+003	1.306096e+002
2.148481e+003	1.594250e+002
2.150410e+003	1.756653e+002
2.152338e+003	1.752278e+002
2.154267e+003	1.784297e+002
2.156195e+003	1.497478e+002
2.158124e+003	1.047417e+002
2.160052e+003	7.288692e+001
2.161980e+003	1.146851e+002
2.163909e+003	1.335725e+002
2.165837e+003	1.357553e+002
2.167766e+003	1.488045e+002
2.169694e+003	1.466224e+002
2.171623e+003	1.411364e+002
2.173551e+003	1.469712e+002
2.175480e+003	1.510206e+002
2.177408e+003	1.292988e+002
2.179337e+003	9.490031e+001
2.181265e+003	1.004175e+002
2.183194e+003	1.119650e+002
2.185122e+003	1.180926e+002
2.187051e+003	1.525142e+002
2.188979e+003	1.484272e+002
2.190908e+003	1.516388e+002
2.192836e+003	1.743910e+002
2.194765e+003	1.904028e+002
2.196693e+003	1.893543e+002
2.198622e+003	1.484774e+002
2.200550e+003	1.250541e+002
2.202479e+003	1.590554e+002
2.204407e+003	1.387287e+002
2.206335e+003	1.534551e+002
2.208264e+003	1.254888e+002
2.210192e+003	1.178414e+002
2.212121e+003	1.138899e+002
2.214049e+003	1.401263e+002
2.215978e+003	1.373797e+002
2.217906e+003	1.578025e+002
2.219834e+003	1.318026e+002
2.221763e+003	1.225482e+002
2.223691e+003	1.625765e+002
2.225620e+003	1.789291e+002
2.227548e+003	1.529327e+002
2.229477e+003	1.276742e+002
2.231405e+003	1.484996e+002
2.233334e+003	1.657948e+002
2.235262e+003	1.596627e+002
2.237191e+003	1.780464e+002
2.239119e+003	1.541027e+002
2.241048e+003	1.680591e+002
2.242976e+003	1.890757e+002
2.244905e+003	1.645132e+002
2.246833e+003	1.572868e+002
2.248762e+003	1.825698e+002
2.250690e+003	2.001499e+002
2.252619e+003	1.851027e+002
2.254547e+003	1.540972e+002
2.256476e+003	1.509835e+002
2.258404e+003	1.649986e+002
2.260333e+003	1.799962e+002
2.262261e+003	1.972103e+002
2.264189e+003	2.196398e+002
2.266118e+003	2.184384e+002
2.268046e+003	2.034370e+002
2.269975e+003	2.173699e+002
2.271903e+003	2.277207e+002
2.273832e+003	2.110651e+002
2.275760e+003	1.974430e+002
2.277688e+003	2.108965e+002
2.279617e+003	2.049347e+002
2.281545e+003	1.734120e+002
2.283474e+003	1.888152e+002
2.285402e+003	1.901121e+002
2.287331e+003	1.987528e+002
2.289259e+003	2.218386e+002
2.291188e+003	2.076017e+002
2.293116e+003	2.240258e+002
2.295045e+003	2.561811e+002
2.296973e+003	2.718425e+002
2.298902e+003	2.621035e+002
2.300830e+003	2.381941e+002
2.302759e+003	2.216708e+002
2.304687e+003	2.468933e+002
2.306616e+003	2.456683e+002
2.308544e+003	2.106624e+002
2.310473e+003	2.089380e+002
2.312401e+003	2.334153e+002
2.314330e+003	2.374348e+002
2.316258e+003	2.341731e+002
2.318187e+003	2.397977e+002
2.320115e+003	2.272107e+002
2.322043e+003	2.189898e+002
2.323972e+003	2.164704e+002
2.325900e+003	2.197219e+002
2.327829e+003	2.057930e+002
2.329757e+003	1.761116e+002
2.331686e+003	1.809781e+002
2.333614e+003	1.806678e+002
2.335542e+003	2.643498e+002
2.337471e+003	2.425721e+002
2.339399e+003	2.426772e+002
2.341328e+003	1.980592e+002
2.343256e+003	2.220830e+002
2.345185e+003	2.670290e+002
2.347113e+003	2.743963e+002
2.349042e+003	2.554724e+002
2.350970e+003	2.252681e+002
2.352899e+003	2.294376e+002
2.354827e+003	2.553347e+002
2.356756e+003	2.177809e+002
2.358684e+003	2.635989e+002
2.360613e+003	2.390899e+002
2.362541e+003	2.343330e+002
2.364470e+003	2.672521e+002
2.366398e+003	2.958206e+002
2.368327e+003	2.809446e+002
2.370255e+003	2.846215e+002
2.372184e+003	2.785631e+002
2.374112e+003	2.694545e+002
2.376041e+003	2.796820e+002
2.377969e+003	3.009475e+002
2.379897e+003	3.197920e+002
2.381826e+003	3.014498e+002
2.383754e+003	2.944586e+002
2.385683e+003	2.974154e+002
2.387611e+003	2.856355e+002
2.389540e+003	2.862319e+002
2.391468e+003	2.780176e+002
2.393396e+003	2.700383e+002
2.395325e+003	2.349242e+002
2.397253e+003	2.498269e+002
2.399182e+003	2.744270e+002
2.401110e+003	2.982911e+002
2.403039e+003	3.048026e+002
2.404967e+003	3.134527e+002
2.406896e+003	2.846678e+002
2.408824e+003	3.070517e+002
2.410753e+003	2.889587e+002
2.412681e+003	2.911385e+002
2.414610e+003	2.801203e+002
2.416538e+003	2.855850e+002
2.418467e+003	2.912056e+002
2.420395e+003	3.091333e+002
2.422324e+003	2.877176e+002
2.424252e+003	3.116389e+002
2.426181e+003	3.476696e+002
2.428109e+003	3.307913e+002
2.430038e+003	3.302751e+002
2.431966e+003	3.268873e+002
2.433895e+003	3.161772e+002
2.435823e+003	3.255803e+002
2.437751e+003	2.843880e+002
2.439680e+003	2.987339e+002
2.441608e+003	3.234019e+002
2.443537e+003	3.187768e+002
2.445465e+003	3.169623e+002
2.447394e+003	3.191886e+002
2.449322e+003	3.415470e+002
2.451250e+003	3.522385e+002
2.453179e+003	3.392239e+002
2.455107e+003	3.406439e+002
2.457036e+003	3.445578e+002
2.458964e+003	3.241586e+002
2.460893e+003	3.328557e+002
2.462821e+003	3.452648e+002
2.464750e+003	3.512590e+002
2.466678e+003	3.579580e+002
2.468607e+003	3.778218e+002
2.470535e+003	4.057206e+002
2.472464e+003	3.939483e+002
2.474392e+003	3.776550e+002
2.476321e+003	3.496512e+002
2.478249e+003	3.272119e+002
2.480178e+003	3.465104e+002
2.482106e+003	3.559729e+002
2.484035e+003	3.631905e+002
2.485963e+003	3.703676e+002
2.487892e+003	3.559555e+002
2.489820e+003	3.650126e+002
2.491749e+003	3.728632e+002
2.493677e+003	3.912621e+002
2.495605e+003	3.486927e+002
2.497534e+003	3.273242e+002
2.499462e+003	3.270603e+002
2.501391e+003	3.562331e+002
2.503319e+003	3.659585e+002
2.505248e+003	3.614291e+002
2.507176e+003	4.131569e+002
2.509104e+003	4.236012e+002
2.511033e+003	3.964912e+002
2.512961e+003	3.645860e+002
2.514890e+003	3.560303e+002
2.516818e+003	3.440937e+002
2.518747e+003	3.871295e+002
2.520675e+003	4.064173e+002
2.522604e+003	3.824237e+002
2.524532e+003	3.961477e+002
2.526461e+003	4.114602e+002
2.528389e+003	4.139769e+002
2.530318e+003	4.345910e+002
2.532246e+003	4.171418e+002
2.534175e+003	4.244077e+002
2.536103e+003	3.711729e+002
2.538032e+003	3.812639e+002
2.539960e+003	3.668261e+002
2.541889e+003	3.698202e+002
2.543817e+003	3.578214e+002
2.545746e+003	3.859468e+002
2.547674e+003	4.018142e+002
2.549603e+003	4.226565e+002
2.551531e+003	4.297121e+002
2.553459e+003	4.074599e+002
2.555388e+003	3.944779e+002
2.557316e+003	3.890000e+002
2.559245e+003	3.961287e+002
2.561173e+003	3.872305e+002
2.563102e+003	3.990303e+002
2.565030e+003	4.245368e+002
2.566958e+003	4.228493e+002
2.568887e+003	3.944137e+002
2.570815e+003	3.746205e+002
2.572744e+003	3.921707e+002
2.574672e+003	4.100132e+002
2.576601e+003	4.133341e+002
2.578529e+003	3.891419e+002
2.580458e+003	4.251417e+002
2.582386e+003	4.074402e+002
2.584315e+003	3.838447e+002
2.586243e+003	4.084061e+002
2.588172e+003	4.314664e+002
2.590100e+003	3.935109e+002
2.592029e+003	3.664472e+002
2.593957e+003	3.887455e+002
2.595886e+003	4.156309e+002
2.597814e+003	4.011499e+002
2.599743e+003	4.039084e+002
2.601671e+003	4.345208e+002
2.603600e+003	4.439183e+002
2.605528e+003	4.242381e+002
2.607457e+003	4.304462e+002
2.609385e+003	4.308101e+002
2.611313e+003	3.987118e+002
2.613242e+003	3.872561e+002
2.615170e+003	3.931183e+002
2.617099e+003	4.272498e+002
2.619027e+003	4.089283e+002
2.620956e+003	3.964411e+002
2.622884e+003	4.043760e+002
2.624813e+003	4.062653e+002
2.626741e+003	4.070299e+002
2.628669e+003	4.066409e+002
2.630598e+003	3.919781e+002
2.632526e+003	4.033597e+002
2.634455e+003	4.220269e+002
2.636383e+003	4.174820e+002
2.638312e+003	3.989977e+002
2.640240e+003	3.754667e+002
2.642169e+003	3.843851e+002
2.644097e+003	3.635448e+002
2.646026e+003	3.486435e+002
2.647954e+003	3.958618e+002
2.649883e+003	3.737811e+002
2.651811e+003	3.590324e+002
2.653740e+003	3.586466e+002
2.655668e+003	3.751409e+002
2.657597e+003	3.949078e+002
2.659525e+003	3.887799e+002
2.661454e+003	3.949055e+002
2.663382e+003	3.745994e+002
2.665311e+003	3.663618e+002
2.667239e+003	3.607302e+002
2.669167e+003	3.699479e+002
2.671096e+003	3.680923e+002
2.673024e+003	3.546900e+002
2.674953e+003	3.718015e+002
2.676881e+003	3.747104e+002
2.678810e+003	4.032338e+002
2.680738e+003	4.012547e+002
2.682667e+003	4.250484e+002
2.684595e+003	4.002259e+002
2.686523e+003	3.988589e+002
2.688452e+003	3.650939e+002
2.690380e+003	3.430479e+002
2.692309e+003	3.622579e+002
2.694237e+003	3.625111e+002
2.696166e+003	3.539039e+002
2.698094e+003	3.782432e+002
2.700023e+003	3.890284e+002
2.701951e+003	3.498591e+002
2.703880e+003	3.594504e+002
2.705808e+003	3.461207e+002
2.707737e+003	3.174093e+002
2.709665e+003	3.596099e+002
2.711594e+003	3.761703e+002
2.713522e+003	3.308124e+002
2.715451e+003	3.130110e+002
2.717379e+003	3.377893e+002
2.719308e+003	3.764135e+002
2.721236e+003	3.788818e+002
2.723165e+003	3.614321e+002
2.725093e+003	3.471419e+002
2.727021e+003	3.169283e+002
2.728950e+003	3.018761e+002
2.730878e+003	3.032830e+002
2.732807e+003	3.193930e+002
2.734735e+003	3.240909e+002
2.736664e+003	3.055130e+002
2.738592e+003	2.986039e+002
2.740521e+003	2.992415e+002
2.742449e+003	2.896202e+002
2.744377e+003	3.059346e+002
2.746306e+003	2.802398e+002
2.748234e+003	2.755044e+002
2.750163e+003	2.866805e+002
2.752091e+003	3.029420e+002
2.754020e+003	2.814514e+002
2.755948e+003	2.812763e+002
2.757877e+003	2.966268e+002
2.759805e+003	2.820647e+002
2.761734e+003	2.863333e+002
2.763662e+003	3.039333e+002
2.765591e+003	2.987085e+002
2.767519e+003	2.742454e+002
2.769448e+003	2.930355e+002
2.771376e+003	2.878035e+002
2.773305e+003	2.788754e+002
2.775233e+003	2.740405e+002
2.777162e+003	2.202377e+002
2.779090e+003	2.389287e+002
2.781019e+003	2.680346e+002
2.782947e+003	2.544355e+002
2.784875e+003	2.660986e+002
2.786804e+003	2.568487e+002
2.788732e+003	2.410022e+002
2.790661e+003	2.567005e+002
2.792589e+003	2.470932e+002
2.794518e+003	2.511399e+002
2.796446e+003	2.225327e+002
2.798375e+003	2.421265e+002
2.800303e+003	2.509754e+002
2.802231e+003	2.314052e+002
2.804160e+003	2.407897e+002
2.806088e+003	2.383011e+002
2.808017e+003	2.141023e+002
2.809945e+003	1.832222e+002
2.811874e+003	1.913342e+002
2.813802e+003	1.959272e+002
2.815731e+003	2.117155e+002
2.817659e+003	1.996896e+002
2.819588e+003	2.329393e+002
2.821516e+003	2.040805e+002
2.823445e+003	1.727676e+002
2.825373e+003	2.030431e+002
2.827302e+003	1.568907e+002
2.829230e+003	1.486532e+002
2.831159e+003	1.584083e+002
2.833087e+003	1.690911e+002
2.835016e+003	1.845772e+002
2.836944e+003	1.623791e+002
2.838873e+003	1.833201e+002
2.840801e+003	1.770632e+002
2.842729e+003	2.281716e+002
2.844658e+003	2.506682e+002
2.846586e+003	2.111361e+002
2.848515e+003	2.541278e+002
2.850443e+003	2.698411e+002
2.852372e+003	2.687979e+002
2.854300e+003	2.569150e+002
2.856229e+003	2.208888e+002
2.858157e+003	2.026635e+002
2.860085e+003	2.039598e+002
2.862014e+003	2.112556e+002
2.863942e+003	2.136784e+002
2.865871e+003	1.995028e+002
2.867799e+003	2.026288e+002
2.869728e+003	2.075722e+002
2.871656e+003	1.784330e+002
2.873585e+003	2.081091e+002
2.875513e+003	1.981747e+002
2.877442e+003	2.006884e+002
2.879370e+003	2.205489e+002
2.881299e+003	2.286420e+002
2.883227e+003	2.455333e+002
2.885156e+003	2.380709e+002
2.887084e+003	1.853345e+002
2.889013e+003	1.664579e+002
2.890941e+003	1.810485e+002
2.892870e+003	1.993079e+002
2.894798e+003	1.975192e+002
2.896727e+003	1.989779e+002
2.898655e+003	1.750452e+002
2.900583e+003	1.469783e+002
2.902512e+003	1.357234e+002
2.904440e+003	1.296534e+002
2.906369e+003	1.251741e+002
2.908297e+003	1.604677e+002
2.910226e+003	1.754257e+002
2.912154e+003	1.516789e+002
2.914083e+003	1.602733e+002
2.916011e+003	1.165249e+002
2.917939e+003	1.083633e+002
2.919868e+003	9.519966e+001
2.921796e+003	9.566179e+001
2.923725e+003	1.114179e+002
2.925653e+003	1.114909e+002
2.927582e+003	8.883472e+001
2.929510e+003	8.363590e+001
2.931439e+003	7.446757e+001
2.933367e+003	7.317487e+001
2.935296e+003	4.938977e+001
2.937224e+003	6.970932e+001
2.939153e+003	2.876503e+001
2.941081e+003	1.324349e+001
2.943010e+003	2.644074e+001
2.944938e+003	2.242000e+001
2.946867e+003	2.268412e+001
2.948795e+003	3.085258e+001
2.950724e+003	-1.054290e+000
2.952652e+003	-2.473290e+001
2.954581e+003	-6.694199e+001
2.956509e+003	-4.881985e+001
2.958438e+003	-4.844144e+001
2.960366e+003	-6.642667e+001
2.962294e+003	-1.810972e+001
2.964223e+003	-4.012482e+001
2.966151e+003	-8.690033e+001
2.968080e+003	-8.122675e+001
2.970008e+003	-7.997196e+001
2.971937e+003	-7.288490e+001
2.973865e+003	-7.407863e+001
2.975793e+003	-1.172879e+002
2.977722e+003	-1.048812e+002
2.979650e+003	-1.311999e+002
2.981579e+003	-1.158941e+002
2.983507e+003	-8.841483e+001
2.985436e+003	-8.527487e+001
2.987364e+003	-7.654924e+001
2.989293e+003	-7.646083e+001
2.991221e+003	-8.299397e+001
2.993150e+003	-8.411868e+001
2.995078e+003	-9.570728e+001
2.997007e+003	-1.153711e+002
2.998935e+003	-1.238843e+002
3.000864e+003	-1.185027e+002
3.002792e+003	-1.434745e+002
3.004721e+003	-1.539723e+002
3.006649e+003	-1.393322e+002
3.008578e+003	-1.557136e+002
3.010506e+003	-1.534647e+002
3.012435e+003	-1.302360e+002
3.014363e+003	-1.073298e+002
3.016292e+003	-1.053289e+002
3.018220e+003	-1.390057e+002
3.020148e+003	-1.472246e+002
3.022077e+003	-1.473353e+002
3.024005e+003	-1.495505e+002
3.025934e+003	-1.344852e+002
3.027862e+003	-1.275126e+002
3.029791e+003	-1.586347e+002
3.031719e+003	-1.608181e+002
3.033647e+003	-1.382232e+002
3.035576e+003	-1.371464e+002
3.037504e+003	-1.562871e+002
3.039433e+003	-1.579916e+002
3.041361e+003	-1.371954e+002
3.043290e+003	-1.273622e+002
3.045218e+003	-1.691110e+002
3.047147e+003	-1.906698e+002
3.049075e+003	-1.520982e+002
3.051004e+003	-1.316256e+002
3.052932e+003	-1.499925e+002
3.054861e+003	-1.452246e+002
3.056789e+003	-1.562357e+002
3.058718e+003	-1.510604e+002
3.060646e+003	-1.565088e+002
3.062575e+003	-1.554321e+002
3.064503e+003	-1.519377e+002
3.066432e+003	-1.182668e+002
3.068360e+003	-9.777093e+001
3.070289e+003	-1.142373e+002
3.072217e+003	-1.371055e+002
3.074146e+003	-1.569598e+002
3.076074e+003	-1.295017e+002
3.078002e+003	-1.046716e+002
3.079931e+003	-8.971036e+001
3.081859e+003	-9.483667e+001
3.083788e+003	-1.053983e+002
3.085716e+003	-1.126020e+002
3.087645e+003	-1.099557e+002
3.089573e+003	-1.124374e+002
3.091501e+003	-1.215569e+002
3.093430e+003	-7.890260e+001
3.095358e+003	-1.066296e+002
3.097287e+003	-9.281663e+001
3.099215e+003	-9.633251e+001
3.101144e+003	-9.177826e+001
3.103072e+003	-4.283890e+001
3.105001e+003	-5.471898e+001
3.106929e+003	-6.829811e+001
3.108858e+003	-3.238004e+001
3.110786e+003	-4.093783e+001
3.112715e+003	-6.861144e+001
3.114643e+003	-3.972334e+001
3.116572e+003	-2.507995e+001
3.118500e+003	2.372965e+001
3.120429e+003	2.272494e+001
3.122357e+003	3.325389e+001
3.124286e+003	-4.520010e+000
3.126214e+003	-1.984082e+001
3.128143e+003	2.286055e+001
3.130071e+003	4.154129e+001
3.132000e+003	9.273285e+001
3.133928e+003	8.751850e+001
3.135856e+003	8.651375e+001
3.137785e+003	9.460011e+001
3.139713e+003	1.101462e+002
3.141642e+003	1.526505e+002
3.143570e+003	1.347288e+002
3.145499e+003	1.659458e+002
3.147427e+003	1.821354e+002
3.149355e+003	2.132032e+002
3.151284e+003	2.039077e+002
3.153212e+003	1.668879e+002
3.155141e+003	1.999698e+002
3.157069e+003	2.307599e+002
3.158998e+003	2.297360e+002
3.160926e+003	2.884791e+002
3.162855e+003	2.794602e+002
3.164783e+003	2.938643e+002
3.166712e+003	2.496071e+002
3.168640e+003	2.688630e+002
3.170569e+003	3.031772e+002
3.172497e+003	2.846837e+002
3.174426e+003	3.174914e+002
3.176354e+003	3.289861e+002
3.178283e+003	3.673985e+002
3.180211e+003	3.660631e+002
3.182140e+003	3.999048e+002
3.184068e+003	4.180817e+002
3.185997e+003	4.333740e+002
3.187925e+003	4.792451e+002
3.189854e+003	5.045490e+002
3.191782e+003	4.954193e+002
3.193710e+003	4.776375e+002
3.195639e+003	4.880325e+002
3.197567e+003	5.656128e+002
3.199496e+003	5.895161e+002
3.201424e+003	6.056693e+002
3.203353e+003	6.545420e+002
3.205281e+003	6.386971e+002
3.207209e+003	6.551245e+002
3.209138e+003	6.987836e+002
3.211066e+003	7.421177e+002
3.212995e+003	7.631631e+002
3.214923e+003	7.629879e+002
3.216852e+003	7.822814e+002
3.218780e+003	7.992489e+002
3.220709e+003	8.364796e+002
3.222637e+003	8.754221e+002
3.224566e+003	9.220017e+002
3.226494e+003	9.560334e+002
3.228423e+003	9.623655e+002
3.230351e+003	9.908665e+002
3.232280e+003	1.033854e+003
3.234208e+003	1.070556e+003
3.236137e+003	1.101153e+003
3.238065e+003	1.115123e+003
3.239994e+003	1.145900e+003
3.241922e+003	1.198648e+003
3.243851e+003	1.237807e+003
3.245779e+003	1.267830e+003
3.247708e+003	1.349669e+003
3.249636e+003	1.357264e+003
3.251564e+003	1.353618e+003
3.253493e+003	1.415493e+003
3.255421e+003	1.450030e+003
3.257350e+003	1.505260e+003
3.259278e+003	1.513677e+003
3.261207e+003	1.513649e+003
3.263135e+003	1.580197e+003
3.265063e+003	1.638970e+003
3.266992e+003	1.691091e+003
3.268920e+003	1.693551e+003
3.270849e+003	1.744632e+003
3.272777e+003	1.802356e+003
3.274706e+003	1.848362e+003
3.276634e+003	1.881001e+003
3.278563e+003	1.921738e+003
3.280491e+003	1.932217e+003
3.282420e+003	1.978459e+003
3.284348e+003	2.041117e+003
3.286277e+003	2.061215e+003
3.288205e+003	2.138331e+003
3.290134e+003	2.189236e+003
3.292062e+003	2.233118e+003
3.293991e+003	2.280521e+003
3.295919e+003	2.316635e+003
3.297848e+003	2.362246e+003
3.299776e+003	2.432001e+003
3.301705e+003	2.511379e+003
3.303633e+003	2.567625e+003
3.305562e+003	2.576534e+003
3.307490e+003	2.631355e+003
3.309418e+003	2.718542e+003
3.311347e+003	2.803727e+003
3.313275e+003	2.837880e+003
3.315204e+003	2.912942e+003
3.317132e+003	2.943353e+003
3.319061e+003	2.986923e+003
3.320989e+003	3.055043e+003
3.322917e+003	3.110916e+003
3.324846e+003	3.207128e+003
3.326774e+003	3.287659e+003
3.328703e+003	3.332457e+003
3.330631e+003	3.364858e+003
3.332560e+003	3.490679e+003
3.334488e+003	3.566292e+003
3.336417e+003	3.603730e+003
3.338345e+003	3.676131e+003
3.340274e+003	3.740332e+003
3.342202e+003	3.775142e+003
3.344131e+003	3.845448e+003
3.346059e+003	3.948432e+003
3.347988e+003	4.011116e+003
3.349916e+003	4.085754e+003
3.351845e+003	4.189406e+003
3.353773e+003	4.273124e+003
3.355702e+003	4.330699e+003
3.357630e+003	4.404176e+003
3.359559e+003	4.512813e+003
3.361487e+003	4.599205e+003
3.363416e+003	4.653088e+003
3.365344e+003	4.720575e+003
3.367272e+003	4.807850e+003
3.369201e+003	4.882602e+003
3.371129e+003	4.978591e+003
3.373058e+003	5.077972e+003
3.374986e+003	5.144751e+003
3.376915e+003	5.265211e+003
3.378843e+003	5.334083e+003
3.380771e+003	5.414539e+003
3.382700e+003	5.488191e+003
3.384628e+003	5.566672e+003
3.386557e+003	5.696552e+003
3.388485e+003	5.799634e+003
3.390414e+003	5.894961e+003
3.392342e+003	5.998676e+003
3.394271e+003	6.107616e+003
3.396199e+003	6.186977e+003
3.398128e+003	6.269232e+003
3.400056e+003	6.393540e+003
3.401985e+003	0.000000e+000
