# Supplementary material for: Machine learning classification of mango maturity based on carotene content from Raman spectra
Source: PeerJ. 2025 Nov 18;13:e20288. doi: 10.7717/peerj.20288 (PMC12637035; doi:10.7717/peerj.20288)
Supplement: Supplemental Information 1 — Raman spectra from 29 mango samples, with measurements taken from the top, middle, and bottom parts of each mango. These data were used for Raman spectral processing, statistical analysis, and classification analysis. [file peerj-13-20288-s001.zip › Raw Data_Mango/M17/M17-M.CSV]

5.030945e+001	9.502279e+001
5.223792e+001	3.367462e+002
5.416638e+001	4.278881e+002
5.609485e+001	4.254950e+002
5.802332e+001	4.348935e+002
5.995178e+001	4.397321e+002
6.188025e+001	4.388713e+002
6.380872e+001	4.367740e+002
6.573718e+001	4.476711e+002
6.766565e+001	4.305947e+002
6.959412e+001	3.980165e+002
7.152258e+001	3.728455e+002
7.345105e+001	3.756443e+002
7.537952e+001	3.809246e+002
7.730798e+001	4.033084e+002
7.923645e+001	4.301729e+002
8.116492e+001	4.360296e+002
8.309338e+001	3.899941e+002
8.502185e+001	3.703692e+002
8.695032e+001	3.588432e+002
8.887878e+001	3.423207e+002
9.080725e+001	3.177453e+002
9.273572e+001	3.035309e+002
9.466418e+001	3.098748e+002
9.659265e+001	3.246007e+002
9.852112e+001	3.276485e+002
1.004496e+002	3.061291e+002
1.023781e+002	2.938359e+002
1.043065e+002	3.000890e+002
1.062350e+002	2.911321e+002
1.081635e+002	2.670442e+002
1.100919e+002	2.575237e+002
1.120204e+002	2.455011e+002
1.139489e+002	2.481819e+002
1.158773e+002	2.478621e+002
1.178058e+002	2.403280e+002
1.197343e+002	2.497020e+002
1.216627e+002	2.652656e+002
1.235912e+002	2.601389e+002
1.255197e+002	2.387892e+002
1.274481e+002	2.164519e+002
1.293766e+002	2.084732e+002
1.313051e+002	1.974203e+002
1.332335e+002	1.920486e+002
1.351620e+002	1.947180e+002
1.370905e+002	2.017310e+002
1.390189e+002	1.981533e+002
1.409474e+002	2.112577e+002
1.428759e+002	2.034830e+002
1.448043e+002	1.830933e+002
1.467328e+002	1.885407e+002
1.486613e+002	1.966124e+002
1.505897e+002	1.951645e+002
1.525182e+002	1.985277e+002
1.544467e+002	2.056839e+002
1.563751e+002	1.979131e+002
1.583036e+002	2.020356e+002
1.602321e+002	1.972263e+002
1.621605e+002	1.826513e+002
1.640890e+002	1.652357e+002
1.660175e+002	1.572935e+002
1.679459e+002	1.659391e+002
1.698744e+002	1.768864e+002
1.718029e+002	1.845508e+002
1.737313e+002	1.897429e+002
1.756598e+002	2.009377e+002
1.775883e+002	1.835599e+002
1.795167e+002	1.717509e+002
1.814452e+002	1.765420e+002
1.833737e+002	1.925736e+002
1.853021e+002	1.961363e+002
1.872306e+002	2.025684e+002
1.891591e+002	2.002456e+002
1.910875e+002	1.999751e+002
1.930160e+002	2.044735e+002
1.949445e+002	1.495961e+002
1.968729e+002	1.370403e+002
1.988014e+002	1.452628e+002
2.007299e+002	1.519847e+002
2.026583e+002	1.452284e+002
2.045868e+002	1.458283e+002
2.065153e+002	1.533992e+002
2.084437e+002	1.607599e+002
2.103722e+002	1.657566e+002
2.123007e+002	1.702648e+002
2.142291e+002	1.776245e+002
2.161576e+002	1.752507e+002
2.180861e+002	1.825839e+002
2.200145e+002	1.971612e+002
2.219430e+002	1.989174e+002
2.238715e+002	1.659451e+002
2.257999e+002	1.571478e+002
2.277284e+002	1.665625e+002
2.296569e+002	1.876092e+002
2.315853e+002	2.104671e+002
2.335138e+002	1.833743e+002
2.354423e+002	1.757159e+002
2.373707e+002	1.692962e+002
2.392992e+002	1.583116e+002
2.412277e+002	1.514869e+002
2.431561e+002	1.502418e+002
2.450846e+002	1.478445e+002
2.470131e+002	1.653351e+002
2.489415e+002	1.910800e+002
2.508700e+002	1.942058e+002
2.527985e+002	1.880870e+002
2.547269e+002	1.710766e+002
2.566554e+002	1.770192e+002
2.585839e+002	1.988313e+002
2.605123e+002	2.061694e+002
2.624408e+002	2.175759e+002
2.643693e+002	2.150363e+002
2.662977e+002	2.103394e+002
2.682262e+002	2.088620e+002
2.701547e+002	2.070473e+002
2.720831e+002	1.867775e+002
2.740116e+002	1.950053e+002
2.759401e+002	2.005571e+002
2.778685e+002	1.901670e+002
2.797970e+002	1.709332e+002
2.817255e+002	1.727703e+002
2.836539e+002	1.752271e+002
2.855824e+002	1.635594e+002
2.875109e+002	1.525649e+002
2.894393e+002	1.625336e+002
2.913678e+002	1.849629e+002
2.932963e+002	2.207827e+002
2.952247e+002	2.234740e+002
2.971532e+002	2.126315e+002
2.990817e+002	2.221673e+002
3.010101e+002	2.516105e+002
3.029386e+002	2.169849e+002
3.048671e+002	1.968872e+002
3.067955e+002	1.960341e+002
3.087240e+002	2.032009e+002
3.106525e+002	2.224866e+002
3.125809e+002	2.548620e+002
3.145094e+002	2.597429e+002
3.164379e+002	2.465322e+002
3.183663e+002	2.386332e+002
3.202948e+002	2.553793e+002
3.222233e+002	2.586629e+002
3.241517e+002	2.524389e+002
3.260802e+002	2.399176e+002
3.280087e+002	2.289274e+002
3.299371e+002	2.270964e+002
3.318656e+002	2.130803e+002
3.337941e+002	2.379045e+002
3.357225e+002	2.439857e+002
3.376510e+002	2.278872e+002
3.395795e+002	2.257934e+002
3.415079e+002	2.496125e+002
3.434364e+002	2.221100e+002
3.453649e+002	2.294979e+002
3.472933e+002	2.686038e+002
3.492218e+002	2.947874e+002
3.511503e+002	2.816078e+002
3.530787e+002	2.625108e+002
3.550072e+002	2.608636e+002
3.569357e+002	2.739997e+002
3.588641e+002	2.847940e+002
3.607926e+002	2.723127e+002
3.627211e+002	2.717513e+002
3.646495e+002	2.824063e+002
3.665780e+002	2.887497e+002
3.685065e+002	2.891253e+002
3.704349e+002	2.949186e+002
3.723634e+002	2.932214e+002
3.742919e+002	2.737786e+002
3.762203e+002	2.643258e+002
3.781488e+002	2.671709e+002
3.800773e+002	2.677423e+002
3.820057e+002	2.564844e+002
3.839342e+002	2.723058e+002
3.858627e+002	2.703098e+002
3.877911e+002	2.472139e+002
3.897196e+002	2.246062e+002
3.916481e+002	2.340897e+002
3.935765e+002	2.578559e+002
3.955050e+002	2.621240e+002
3.974335e+002	2.782995e+002
3.993619e+002	3.074840e+002
4.012904e+002	3.149164e+002
4.032189e+002	3.021803e+002
4.051473e+002	3.075502e+002
4.070758e+002	3.301506e+002
4.090043e+002	3.444607e+002
4.109327e+002	3.287551e+002
4.128612e+002	3.014983e+002
4.147897e+002	2.980288e+002
4.167181e+002	2.954836e+002
4.186466e+002	3.079476e+002
4.205751e+002	3.317243e+002
4.225035e+002	3.317687e+002
4.244320e+002	3.175476e+002
4.263605e+002	3.167047e+002
4.282889e+002	3.100265e+002
4.302174e+002	2.943681e+002
4.321459e+002	2.844305e+002
4.340743e+002	3.022748e+002
4.360028e+002	3.064738e+002
4.379313e+002	2.762805e+002
4.398597e+002	2.785150e+002
4.417882e+002	3.151207e+002
4.437167e+002	2.723863e+002
4.456451e+002	2.941645e+002
4.475736e+002	3.175634e+002
4.495021e+002	3.185318e+002
4.514305e+002	3.127925e+002
4.533590e+002	3.254440e+002
4.552875e+002	3.252659e+002
4.572159e+002	3.272457e+002
4.591444e+002	3.294390e+002
4.610729e+002	3.283900e+002
4.630013e+002	3.289816e+002
4.649298e+002	3.435301e+002
4.668583e+002	3.408128e+002
4.687867e+002	3.400351e+002
4.707152e+002	3.464229e+002
4.726437e+002	3.563945e+002
4.745721e+002	3.609792e+002
4.765006e+002	3.510671e+002
4.784291e+002	3.213577e+002
4.803575e+002	3.413960e+002
4.822860e+002	3.680440e+002
4.842145e+002	3.651523e+002
4.861429e+002	3.457092e+002
4.880714e+002	3.366901e+002
4.899999e+002	3.416652e+002
4.919283e+002	3.494507e+002
4.938568e+002	3.555482e+002
4.957853e+002	3.534581e+002
4.977137e+002	3.271191e+002
4.996422e+002	2.900139e+002
5.015707e+002	2.871980e+002
5.034991e+002	2.907599e+002
5.054276e+002	2.884987e+002
5.073561e+002	2.914010e+002
5.092845e+002	3.073051e+002
5.112130e+002	2.931621e+002
5.131415e+002	2.779565e+002
5.150699e+002	2.905203e+002
5.169984e+002	3.172675e+002
5.189269e+002	3.101977e+002
5.208553e+002	3.267124e+002
5.227838e+002	3.152550e+002
5.247123e+002	3.111869e+002
5.266407e+002	3.206823e+002
5.285692e+002	3.314644e+002
5.304977e+002	3.324872e+002
5.324261e+002	3.423609e+002
5.343546e+002	3.518821e+002
5.362831e+002	3.563823e+002
5.382115e+002	3.617487e+002
5.401400e+002	3.720711e+002
5.420685e+002	3.698213e+002
5.439969e+002	3.654807e+002
5.459254e+002	3.557386e+002
5.478539e+002	3.487966e+002
5.497823e+002	3.287726e+002
5.517108e+002	2.846822e+002
5.536393e+002	3.100888e+002
5.555677e+002	2.957904e+002
5.574962e+002	3.042519e+002
5.594247e+002	3.208992e+002
5.613531e+002	3.168206e+002
5.632816e+002	2.874545e+002
5.652101e+002	2.826842e+002
5.671385e+002	2.819530e+002
5.690670e+002	2.673589e+002
5.709955e+002	2.556922e+002
5.729240e+002	2.576660e+002
5.748524e+002	2.589383e+002
5.767809e+002	2.693241e+002
5.787094e+002	2.862296e+002
5.806378e+002	2.817037e+002
5.825663e+002	2.710812e+002
5.844948e+002	2.790870e+002
5.864232e+002	3.029395e+002
5.883517e+002	2.778453e+002
5.902802e+002	2.600934e+002
5.922086e+002	2.419214e+002
5.941371e+002	2.467962e+002
5.960656e+002	2.824206e+002
5.979940e+002	3.013457e+002
5.999225e+002	3.214218e+002
6.018510e+002	3.363535e+002
6.037794e+002	3.329869e+002
6.057079e+002	3.300107e+002
6.076364e+002	3.445740e+002
6.095648e+002	3.548702e+002
6.114933e+002	3.194922e+002
6.134218e+002	2.830705e+002
6.153502e+002	2.831785e+002
6.172787e+002	3.054658e+002
6.192072e+002	3.160086e+002
6.211356e+002	3.051483e+002
6.230641e+002	2.963633e+002
6.249926e+002	2.651115e+002
6.269210e+002	2.563115e+002
6.288495e+002	2.712798e+002
6.307780e+002	2.849951e+002
6.327064e+002	2.833181e+002
6.346349e+002	2.972193e+002
6.365634e+002	2.866173e+002
6.384918e+002	2.721856e+002
6.404203e+002	2.792437e+002
6.423488e+002	3.037940e+002
6.442772e+002	3.024753e+002
6.462057e+002	2.755682e+002
6.481342e+002	2.568574e+002
6.500626e+002	2.810703e+002
6.519911e+002	3.049803e+002
6.539196e+002	2.939495e+002
6.558480e+002	2.781337e+002
6.577765e+002	2.902819e+002
6.597050e+002	2.946483e+002
6.616334e+002	2.654451e+002
6.635619e+002	2.626233e+002
6.654904e+002	2.955857e+002
6.674188e+002	2.981111e+002
6.693473e+002	3.117072e+002
6.712758e+002	3.166628e+002
6.732042e+002	2.886576e+002
6.751327e+002	2.710421e+002
6.770612e+002	2.809885e+002
6.789896e+002	2.945491e+002
6.809181e+002	3.042591e+002
6.828466e+002	2.604029e+002
6.847750e+002	2.731664e+002
6.867035e+002	2.567351e+002
6.886320e+002	2.197167e+002
6.905604e+002	2.293029e+002
6.924889e+002	2.497207e+002
6.944174e+002	2.590605e+002
6.963458e+002	2.486231e+002
6.982743e+002	2.490884e+002
7.002028e+002	2.589440e+002
7.021312e+002	2.575299e+002
7.040597e+002	2.350391e+002
7.059882e+002	2.255716e+002
7.079166e+002	2.299697e+002
7.098451e+002	2.094892e+002
7.117736e+002	1.904465e+002
7.137020e+002	2.041005e+002
7.156305e+002	2.417763e+002
7.175590e+002	2.430672e+002
7.194874e+002	2.261023e+002
7.214159e+002	2.477043e+002
7.233444e+002	2.482426e+002
7.252728e+002	2.267928e+002
7.272013e+002	2.244202e+002
7.291298e+002	2.238825e+002
7.310582e+002	2.533109e+002
7.329867e+002	2.612338e+002
7.349152e+002	2.523227e+002
7.368436e+002	2.369886e+002
7.387721e+002	2.179193e+002
7.407006e+002	1.930293e+002
7.426290e+002	1.886953e+002
7.445575e+002	2.505721e+002
7.464860e+002	2.629698e+002
7.484144e+002	2.439239e+002
7.503429e+002	2.379672e+002
7.522714e+002	2.522642e+002
7.541998e+002	2.396132e+002
7.561283e+002	2.253177e+002
7.580568e+002	2.464900e+002
7.599852e+002	2.366592e+002
7.619137e+002	2.168440e+002
7.638422e+002	2.205263e+002
7.657706e+002	2.255032e+002
7.676991e+002	2.314418e+002
7.696276e+002	2.231964e+002
7.715560e+002	2.255411e+002
7.734845e+002	2.419030e+002
7.754130e+002	2.514488e+002
7.773414e+002	2.361013e+002
7.792699e+002	2.160961e+002
7.811984e+002	2.043555e+002
7.831268e+002	2.030303e+002
7.850553e+002	2.075396e+002
7.869838e+002	2.187307e+002
7.889122e+002	2.274673e+002
7.908407e+002	2.208047e+002
7.927692e+002	2.234777e+002
7.946976e+002	1.940216e+002
7.966261e+002	2.006673e+002
7.985546e+002	2.109326e+002
8.004830e+002	2.112189e+002
8.024115e+002	2.145053e+002
8.043400e+002	2.285219e+002
8.062684e+002	2.091668e+002
8.081969e+002	1.836122e+002
8.101254e+002	1.977406e+002
8.120538e+002	2.164342e+002
8.139823e+002	2.190434e+002
8.159108e+002	2.188617e+002
8.178392e+002	2.300549e+002
8.197677e+002	2.363715e+002
8.216962e+002	2.419185e+002
8.236246e+002	2.373065e+002
8.255531e+002	2.164725e+002
8.274816e+002	1.907948e+002
8.294100e+002	1.781308e+002
8.313385e+002	1.729780e+002
8.332670e+002	1.899638e+002
8.351954e+002	1.880406e+002
8.371239e+002	1.685799e+002
8.390524e+002	1.536869e+002
8.409808e+002	1.630233e+002
8.429093e+002	1.934548e+002
8.448378e+002	2.084571e+002
8.467662e+002	1.766751e+002
8.486947e+002	1.554415e+002
8.506232e+002	1.620344e+002
8.525516e+002	1.527056e+002
8.544801e+002	1.369950e+002
8.564086e+002	1.801838e+002
8.583370e+002	1.891806e+002
8.602655e+002	2.069750e+002
8.621940e+002	1.861732e+002
8.641224e+002	1.789225e+002
8.660509e+002	1.791088e+002
8.679794e+002	1.683673e+002
8.699078e+002	1.621548e+002
8.718363e+002	1.676592e+002
8.737648e+002	1.736564e+002
8.756932e+002	1.888710e+002
8.776217e+002	2.057839e+002
8.795502e+002	2.127067e+002
8.814786e+002	1.974148e+002
8.834071e+002	1.635112e+002
8.853356e+002	1.626181e+002
8.872640e+002	1.545280e+002
8.891925e+002	1.631723e+002
8.911210e+002	1.971486e+002
8.930494e+002	1.964649e+002
8.949779e+002	1.624374e+002
8.969064e+002	1.649013e+002
8.988348e+002	1.544383e+002
9.007633e+002	1.556783e+002
9.026918e+002	1.873390e+002
9.046202e+002	2.040351e+002
9.065487e+002	1.895836e+002
9.084772e+002	1.647607e+002
9.104056e+002	1.571370e+002
9.123341e+002	1.577264e+002
9.142626e+002	1.596392e+002
9.161910e+002	1.290501e+002
9.181195e+002	9.379287e+001
9.200480e+002	1.170225e+002
9.219764e+002	1.557591e+002
9.239049e+002	1.410511e+002
9.258334e+002	1.377306e+002
9.277618e+002	1.345362e+002
9.296903e+002	1.292122e+002
9.316188e+002	1.130331e+002
9.335472e+002	1.080056e+002
9.354757e+002	1.167164e+002
9.374042e+002	1.225885e+002
9.393326e+002	1.168047e+002
9.412611e+002	1.250702e+002
9.431896e+002	1.736455e+002
9.451180e+002	1.612952e+002
9.470465e+002	1.410427e+002
9.489750e+002	1.331665e+002
9.509034e+002	1.246748e+002
9.528319e+002	1.147730e+002
9.547604e+002	1.434715e+002
9.566888e+002	1.898230e+002
9.586173e+002	1.852577e+002
9.605458e+002	2.010329e+002
9.624742e+002	2.146137e+002
9.644027e+002	2.047915e+002
9.663312e+002	1.813520e+002
9.682596e+002	1.609017e+002
9.701881e+002	1.668891e+002
9.721166e+002	1.822491e+002
9.740450e+002	1.997083e+002
9.759735e+002	2.077858e+002
9.779020e+002	1.983982e+002
9.798304e+002	1.755695e+002
9.817589e+002	1.557814e+002
9.836874e+002	1.572700e+002
9.856158e+002	1.895883e+002
9.875443e+002	2.084043e+002
9.894728e+002	2.107361e+002
9.914012e+002	1.941394e+002
9.933297e+002	1.733936e+002
9.952582e+002	1.714143e+002
9.971866e+002	1.887522e+002
9.991151e+002	1.709862e+002
1.001044e+003	1.768905e+002
1.002972e+003	2.069349e+002
1.004901e+003	2.082674e+002
1.006829e+003	1.951373e+002
1.008757e+003	1.967903e+002
1.010686e+003	2.005273e+002
1.012614e+003	1.627471e+002
1.014543e+003	1.632376e+002
1.016471e+003	1.475753e+002
1.018400e+003	1.402482e+002
1.020328e+003	1.469799e+002
1.022257e+003	1.501391e+002
1.024185e+003	1.653872e+002
1.026114e+003	2.103396e+002
1.028042e+003	2.134847e+002
1.029971e+003	2.046079e+002
1.031899e+003	1.944237e+002
1.033828e+003	1.745612e+002
1.035756e+003	1.844666e+002
1.037684e+003	2.238546e+002
1.039613e+003	2.497245e+002
1.041541e+003	2.265032e+002
1.043470e+003	1.822415e+002
1.045398e+003	1.794034e+002
1.047327e+003	1.277524e+002
1.049255e+003	1.054018e+002
1.051184e+003	1.298940e+002
1.053112e+003	1.535661e+002
1.055041e+003	1.617822e+002
1.056969e+003	1.872327e+002
1.058898e+003	1.945676e+002
1.060826e+003	1.773167e+002
1.062755e+003	1.732719e+002
1.064683e+003	1.637684e+002
1.066611e+003	1.647881e+002
1.068540e+003	1.696396e+002
1.070468e+003	1.610696e+002
1.072397e+003	1.459456e+002
1.074325e+003	1.571131e+002
1.076254e+003	1.390674e+002
1.078182e+003	1.615235e+002
1.080111e+003	1.726391e+002
1.082039e+003	1.683049e+002
1.083968e+003	1.768787e+002
1.085896e+003	1.821068e+002
1.087825e+003	1.521289e+002
1.089753e+003	1.342588e+002
1.091682e+003	1.263916e+002
1.093610e+003	1.332838e+002
1.095538e+003	1.460341e+002
1.097467e+003	1.581173e+002
1.099395e+003	1.766314e+002
1.101324e+003	1.911929e+002
1.103252e+003	1.800085e+002
1.105181e+003	1.488609e+002
1.107109e+003	1.519342e+002
1.109038e+003	2.081685e+002
1.110966e+003	2.300633e+002
1.112895e+003	2.448591e+002
1.114823e+003	2.427479e+002
1.116752e+003	2.202596e+002
1.118680e+003	1.984218e+002
1.120609e+003	2.004540e+002
1.122537e+003	2.149297e+002
1.124465e+003	1.924777e+002
1.126394e+003	2.191237e+002
1.128322e+003	2.364686e+002
1.130251e+003	2.317893e+002
1.132179e+003	2.120809e+002
1.134108e+003	1.882259e+002
1.136036e+003	1.808635e+002
1.137965e+003	2.147020e+002
1.139893e+003	2.502249e+002
1.141822e+003	2.152752e+002
1.143750e+003	1.875740e+002
1.145679e+003	2.103010e+002
1.147607e+003	2.388276e+002
1.149536e+003	2.613954e+002
1.151464e+003	2.878730e+002
1.153392e+003	3.248805e+002
1.155321e+003	3.946557e+002
1.157249e+003	3.909979e+002
1.159178e+003	3.606797e+002
1.161106e+003	3.146859e+002
1.163035e+003	2.833798e+002
1.164963e+003	2.945699e+002
1.166892e+003	3.121711e+002
1.168820e+003	3.026898e+002
1.170749e+003	2.916831e+002
1.172677e+003	2.758221e+002
1.174606e+003	2.565682e+002
1.176534e+003	2.354472e+002
1.178463e+003	2.431634e+002
1.180391e+003	2.314263e+002
1.182319e+003	2.147505e+002
1.184248e+003	2.134761e+002
1.186176e+003	2.140196e+002
1.188105e+003	2.065920e+002
1.190033e+003	2.362565e+002
1.191962e+003	2.665698e+002
1.193890e+003	2.551984e+002
1.195819e+003	2.333914e+002
1.197747e+003	2.486167e+002
1.199676e+003	2.553428e+002
1.201604e+003	2.451641e+002
1.203533e+003	2.507133e+002
1.205461e+003	2.607881e+002
1.207390e+003	2.468557e+002
1.209318e+003	2.454105e+002
1.211246e+003	2.709792e+002
1.213175e+003	2.571449e+002
1.215103e+003	2.499288e+002
1.217032e+003	2.431340e+002
1.218960e+003	2.234618e+002
1.220889e+003	2.165876e+002
1.222817e+003	2.451115e+002
1.224746e+003	2.550840e+002
1.226674e+003	2.525655e+002
1.228603e+003	2.639050e+002
1.230531e+003	2.692338e+002
1.232460e+003	2.530913e+002
1.234388e+003	2.202306e+002
1.236317e+003	2.130208e+002
1.238245e+003	2.228794e+002
1.240173e+003	2.168885e+002
1.242102e+003	2.445282e+002
1.244030e+003	2.477313e+002
1.245959e+003	2.509100e+002
1.247887e+003	2.524438e+002
1.249816e+003	2.546109e+002
1.251744e+003	2.612833e+002
1.253673e+003	2.728512e+002
1.255601e+003	2.760752e+002
1.257530e+003	2.685068e+002
1.259458e+003	2.678049e+002
1.261387e+003	2.590631e+002
1.263315e+003	2.149685e+002
1.265244e+003	2.180670e+002
1.267172e+003	2.362455e+002
1.269100e+003	2.642691e+002
1.271029e+003	2.752839e+002
1.272957e+003	2.623566e+002
1.274886e+003	2.560768e+002
1.276814e+003	2.636104e+002
1.278743e+003	2.430236e+002
1.280671e+003	2.533745e+002
1.282600e+003	2.343495e+002
1.284528e+003	2.316581e+002
1.286457e+003	2.419578e+002
1.288385e+003	2.558234e+002
1.290314e+003	2.921613e+002
1.292242e+003	3.150402e+002
1.294171e+003	3.078387e+002
1.296099e+003	3.161476e+002
1.298027e+003	3.428251e+002
1.299956e+003	3.116784e+002
1.301884e+003	3.119308e+002
1.303813e+003	3.371895e+002
1.305741e+003	3.411238e+002
1.307670e+003	3.169267e+002
1.309598e+003	2.963379e+002
1.311527e+003	3.095734e+002
1.313455e+003	3.391253e+002
1.315384e+003	3.403089e+002
1.317312e+003	3.129661e+002
1.319241e+003	3.029972e+002
1.321169e+003	3.229830e+002
1.323098e+003	3.348950e+002
1.325026e+003	3.277575e+002
1.326954e+003	3.055583e+002
1.328883e+003	2.959167e+002
1.330811e+003	2.691043e+002
1.332740e+003	2.441661e+002
1.334668e+003	2.556080e+002
1.336597e+003	2.552864e+002
1.338525e+003	2.813543e+002
1.340454e+003	2.729417e+002
1.342382e+003	2.901323e+002
1.344311e+003	2.981020e+002
1.346239e+003	2.955645e+002
1.348168e+003	3.016582e+002
1.350096e+003	3.073252e+002
1.352025e+003	3.097812e+002
1.353953e+003	3.171300e+002
1.355881e+003	3.099685e+002
1.357810e+003	2.625070e+002
1.359738e+003	2.773615e+002
1.361667e+003	2.597098e+002
1.363595e+003	2.453638e+002
1.365524e+003	2.662647e+002
1.367452e+003	3.010910e+002
1.369381e+003	3.099209e+002
1.371309e+003	3.200392e+002
1.373238e+003	3.321457e+002
1.375166e+003	3.110565e+002
1.377095e+003	2.795696e+002
1.379023e+003	2.904160e+002
1.380952e+003	3.168262e+002
1.382880e+003	3.210945e+002
1.384808e+003	3.219760e+002
1.386737e+003	3.031174e+002
1.388665e+003	3.229747e+002
1.390594e+003	3.289944e+002
1.392522e+003	3.325194e+002
1.394451e+003	3.232179e+002
1.396379e+003	2.716292e+002
1.398308e+003	2.454379e+002
1.400236e+003	2.853685e+002
1.402165e+003	3.006539e+002
1.404093e+003	3.031211e+002
1.406022e+003	3.361993e+002
1.407950e+003	3.641374e+002
1.409879e+003	3.448680e+002
1.411807e+003	3.029663e+002
1.413735e+003	2.754473e+002
1.415664e+003	2.680341e+002
1.417592e+003	2.860685e+002
1.419521e+003	3.150110e+002
1.421449e+003	2.835068e+002
1.423378e+003	3.042659e+002
1.425306e+003	2.801002e+002
1.427235e+003	3.448694e+002
1.429163e+003	3.174804e+002
1.431092e+003	3.067903e+002
1.433020e+003	3.213210e+002
1.434949e+003	3.265971e+002
1.436877e+003	3.246114e+002
1.438806e+003	3.343385e+002
1.440734e+003	3.474461e+002
1.442662e+003	3.423185e+002
1.444591e+003	3.285652e+002
1.446519e+003	3.260361e+002
1.448448e+003	3.194735e+002
1.450376e+003	3.080494e+002
1.452305e+003	3.320641e+002
1.454233e+003	3.432711e+002
1.456162e+003	3.241179e+002
1.458090e+003	3.214660e+002
1.460019e+003	3.320759e+002
1.461947e+003	3.347972e+002
1.463876e+003	3.531524e+002
1.465804e+003	3.790060e+002
1.467733e+003	3.450398e+002
1.469661e+003	3.215743e+002
1.471589e+003	3.393209e+002
1.473518e+003	3.445298e+002
1.475446e+003	3.236053e+002
1.477375e+003	3.049308e+002
1.479303e+003	3.159959e+002
1.481232e+003	3.220459e+002
1.483160e+003	3.156287e+002
1.485089e+003	3.334110e+002
1.487017e+003	3.498991e+002
1.488946e+003	3.051213e+002
1.490874e+003	2.994420e+002
1.492803e+003	3.428062e+002
1.494731e+003	3.839960e+002
1.496660e+003	3.653110e+002
1.498588e+003	3.483254e+002
1.500516e+003	3.536367e+002
1.502445e+003	3.719673e+002
1.504373e+003	3.821618e+002
1.506302e+003	3.654192e+002
1.508230e+003	3.621396e+002
1.510159e+003	3.799821e+002
1.512087e+003	3.921006e+002
1.514016e+003	4.388024e+002
1.515944e+003	4.287067e+002
1.517873e+003	4.228924e+002
1.519801e+003	4.120474e+002
1.521730e+003	4.608769e+002
1.523658e+003	4.549322e+002
1.525587e+003	4.531392e+002
1.527515e+003	4.368963e+002
1.529443e+003	4.002521e+002
1.531372e+003	3.787751e+002
1.533300e+003	3.751562e+002
1.535229e+003	3.822155e+002
1.537157e+003	3.870816e+002
1.539086e+003	3.547917e+002
1.541014e+003	3.759278e+002
1.542943e+003	3.671058e+002
1.544871e+003	3.375181e+002
1.546800e+003	3.014635e+002
1.548728e+003	3.323943e+002
1.550657e+003	3.693543e+002
1.552585e+003	3.822936e+002
1.554514e+003	3.811671e+002
1.556442e+003	3.874540e+002
1.558370e+003	3.765658e+002
1.560299e+003	3.328449e+002
1.562227e+003	2.997494e+002
1.564156e+003	3.083954e+002
1.566084e+003	3.234910e+002
1.568013e+003	3.422902e+002
1.569941e+003	3.913960e+002
1.571870e+003	3.417703e+002
1.573798e+003	3.758690e+002
1.575727e+003	3.491039e+002
1.577655e+003	3.985201e+002
1.579584e+003	4.338897e+002
1.581512e+003	4.302629e+002
1.583441e+003	4.388978e+002
1.585369e+003	4.411097e+002
1.587297e+003	4.097812e+002
1.589226e+003	3.816234e+002
1.591154e+003	3.749778e+002
1.593083e+003	3.718439e+002
1.595011e+003	4.012373e+002
1.596940e+003	4.132015e+002
1.598868e+003	4.119608e+002
1.600797e+003	4.323696e+002
1.602725e+003	4.617964e+002
1.604654e+003	4.576577e+002
1.606582e+003	4.642399e+002
1.608511e+003	4.787482e+002
1.610439e+003	4.502341e+002
1.612368e+003	3.965121e+002
1.614296e+003	3.561092e+002
1.616224e+003	3.364373e+002
1.618153e+003	3.441453e+002
1.620081e+003	3.786657e+002
1.622010e+003	4.033247e+002
1.623938e+003	4.133296e+002
1.625867e+003	4.315374e+002
1.627795e+003	4.016052e+002
1.629724e+003	4.109302e+002
1.631652e+003	4.567173e+002
1.633581e+003	3.847726e+002
1.635509e+003	3.916588e+002
1.637438e+003	3.898679e+002
1.639366e+003	3.801089e+002
1.641295e+003	3.697301e+002
1.643223e+003	3.525753e+002
1.645151e+003	3.430723e+002
1.647080e+003	3.341976e+002
1.649008e+003	3.146954e+002
1.650937e+003	3.323396e+002
1.652865e+003	3.840232e+002
1.654794e+003	3.348167e+002
1.656722e+003	3.356976e+002
1.658651e+003	3.199320e+002
1.660579e+003	2.798869e+002
1.662508e+003	3.212673e+002
1.664436e+003	3.206826e+002
1.666365e+003	3.361422e+002
1.668293e+003	3.390531e+002
1.670222e+003	3.335522e+002
1.672150e+003	3.176288e+002
1.674078e+003	2.964977e+002
1.676007e+003	2.962914e+002
1.677935e+003	3.084734e+002
1.679864e+003	2.930549e+002
1.681792e+003	2.748922e+002
1.683721e+003	3.127911e+002
1.685649e+003	3.230058e+002
1.687578e+003	3.293767e+002
1.689506e+003	3.172253e+002
1.691435e+003	2.884125e+002
1.693363e+003	2.718462e+002
1.695292e+003	2.702593e+002
1.697220e+003	2.857861e+002
1.699149e+003	2.922690e+002
1.701077e+003	2.481577e+002
1.703005e+003	2.163152e+002
1.704934e+003	2.136986e+002
1.706862e+003	2.048764e+002
1.708791e+003	2.026849e+002
1.710719e+003	2.050266e+002
1.712648e+003	2.084746e+002
1.714576e+003	2.679516e+002
1.716505e+003	3.140779e+002
1.718433e+003	2.949512e+002
1.720362e+003	2.472738e+002
1.722290e+003	2.875773e+002
1.724219e+003	2.569572e+002
1.726147e+003	2.392054e+002
1.728076e+003	2.782438e+002
1.730004e+003	3.023206e+002
1.731932e+003	2.965961e+002
1.733861e+003	2.944927e+002
1.735789e+003	2.921192e+002
1.737718e+003	2.554071e+002
1.739646e+003	2.156423e+002
1.741575e+003	1.894508e+002
1.743503e+003	1.774940e+002
1.745432e+003	2.132345e+002
1.747360e+003	2.443447e+002
1.749289e+003	2.125590e+002
1.751217e+003	2.346418e+002
1.753146e+003	2.622753e+002
1.755074e+003	2.758131e+002
1.757003e+003	2.701085e+002
1.758931e+003	2.885678e+002
1.760859e+003	2.881534e+002
1.762788e+003	2.900528e+002
1.764716e+003	3.317892e+002
1.766645e+003	3.293430e+002
1.768573e+003	2.858233e+002
1.770502e+003	2.329099e+002
1.772430e+003	1.840622e+002
1.774359e+003	2.424471e+002
1.776287e+003	2.707718e+002
1.778216e+003	2.719233e+002
1.780144e+003	2.726229e+002
1.782073e+003	2.506706e+002
1.784001e+003	2.241398e+002
1.785930e+003	2.061763e+002
1.787858e+003	2.002257e+002
1.789786e+003	1.985844e+002
1.791715e+003	1.902969e+002
1.793643e+003	1.774335e+002
1.795572e+003	1.614724e+002
1.797500e+003	2.033387e+002
1.799429e+003	2.315679e+002
1.801357e+003	1.893135e+002
1.803286e+003	1.953295e+002
1.805214e+003	1.779541e+002
1.807143e+003	2.019074e+002
1.809071e+003	2.207766e+002
1.811000e+003	1.949489e+002
1.812928e+003	2.145043e+002
1.814857e+003	2.238722e+002
1.816785e+003	1.830289e+002
1.818714e+003	1.507469e+002
1.820642e+003	1.596870e+002
1.822570e+003	1.743275e+002
1.824499e+003	1.677910e+002
1.826427e+003	1.628632e+002
1.828356e+003	1.801419e+002
1.830284e+003	2.110607e+002
1.832213e+003	2.232833e+002
1.834141e+003	1.838131e+002
1.836070e+003	2.020410e+002
1.837998e+003	1.872825e+002
1.839927e+003	1.643101e+002
1.841855e+003	1.727105e+002
1.843784e+003	1.865169e+002
1.845712e+003	1.744092e+002
1.847641e+003	1.809971e+002
1.849569e+003	1.940163e+002
1.851497e+003	1.902723e+002
1.853426e+003	2.168098e+002
1.855354e+003	2.133273e+002
1.857283e+003	1.781726e+002
1.859211e+003	1.921728e+002
1.861140e+003	1.611442e+002
1.863068e+003	1.828285e+002
1.864997e+003	2.049232e+002
1.866925e+003	2.083862e+002
1.868854e+003	2.144567e+002
1.870782e+003	2.069341e+002
1.872711e+003	2.068158e+002
1.874639e+003	2.128061e+002
1.876568e+003	1.955925e+002
1.878496e+003	1.817950e+002
1.880424e+003	1.805749e+002
1.882353e+003	1.742099e+002
1.884281e+003	2.086765e+002
1.886210e+003	2.117864e+002
1.888138e+003	1.963907e+002
1.890067e+003	1.716766e+002
1.891995e+003	1.643144e+002
1.893924e+003	2.066186e+002
1.895852e+003	1.890570e+002
1.897781e+003	1.673119e+002
1.899709e+003	1.503172e+002
1.901638e+003	1.676295e+002
1.903566e+003	1.918155e+002
1.905495e+003	1.484181e+002
1.907423e+003	1.424417e+002
1.909351e+003	1.389514e+002
1.911280e+003	1.138464e+002
1.913208e+003	1.252801e+002
1.915137e+003	1.371554e+002
1.917065e+003	1.851567e+002
1.918994e+003	1.817319e+002
1.920922e+003	1.353478e+002
1.922851e+003	1.350338e+002
1.924779e+003	1.322453e+002
1.926708e+003	1.194885e+002
1.928636e+003	1.605742e+002
1.930565e+003	1.957179e+002
1.932493e+003	1.712891e+002
1.934422e+003	1.580236e+002
1.936350e+003	1.828256e+002
1.938278e+003	1.780231e+002
1.940207e+003	1.348547e+002
1.942135e+003	1.631305e+002
1.944064e+003	1.811400e+002
1.945992e+003	1.594725e+002
1.947921e+003	1.770836e+002
1.949849e+003	1.761387e+002
1.951778e+003	1.580656e+002
1.953706e+003	1.669259e+002
1.955635e+003	1.702679e+002
1.957563e+003	1.553632e+002
1.959492e+003	1.730932e+002
1.961420e+003	1.846162e+002
1.963349e+003	1.667878e+002
1.965277e+003	1.344397e+002
1.967205e+003	1.354386e+002
1.969134e+003	9.522489e+001
1.971062e+003	4.401668e+001
1.972991e+003	1.091239e+002
1.974919e+003	1.427002e+002
1.976848e+003	1.633838e+002
1.978776e+003	1.392945e+002
1.980705e+003	9.292792e+001
1.982633e+003	1.181134e+002
1.984562e+003	1.759310e+002
1.986490e+003	1.798624e+002
1.988419e+003	1.468419e+002
1.990347e+003	1.145213e+002
1.992276e+003	9.309314e+001
1.994204e+003	1.101722e+002
1.996132e+003	1.387436e+002
1.998061e+003	1.419780e+002
1.999989e+003	1.434356e+002
2.001918e+003	1.346450e+002
2.003846e+003	9.924859e+001
2.005775e+003	8.283366e+001
2.007703e+003	1.297971e+002
2.009632e+003	1.656338e+002
2.011560e+003	1.437864e+002
2.013489e+003	1.249245e+002
2.015417e+003	1.318472e+002
2.017346e+003	1.217266e+002
2.019274e+003	1.242110e+002
2.021203e+003	1.309915e+002
2.023131e+003	9.108532e+001
2.025059e+003	1.630642e+002
2.026988e+003	1.240725e+002
2.028916e+003	1.054410e+002
2.030845e+003	8.243052e+001
2.032773e+003	9.784294e+001
2.034702e+003	1.299499e+002
2.036630e+003	1.400436e+002
2.038559e+003	1.463849e+002
2.040487e+003	1.294875e+002
2.042416e+003	1.380294e+002
2.044344e+003	1.283374e+002
2.046273e+003	1.783647e+002
2.048201e+003	1.206779e+002
2.050129e+003	1.633080e+002
2.052058e+003	1.504864e+002
2.053986e+003	1.489999e+002
2.055915e+003	1.037006e+002
2.057843e+003	1.118260e+002
2.059772e+003	1.574859e+002
2.061700e+003	1.588201e+002
2.063629e+003	1.626877e+002
2.065557e+003	1.817057e+002
2.067486e+003	1.358129e+002
2.069414e+003	1.154151e+002
2.071343e+003	1.636338e+002
2.073271e+003	1.493240e+002
2.075200e+003	1.425509e+002
2.077128e+003	1.488985e+002
2.079057e+003	1.731134e+002
2.080985e+003	1.318520e+002
2.082914e+003	9.685477e+001
2.084842e+003	1.091050e+002
2.086771e+003	1.401091e+002
2.088699e+003	1.567003e+002
2.090627e+003	1.625987e+002
2.092556e+003	1.723722e+002
2.094484e+003	1.401983e+002
2.096413e+003	9.778016e+001
2.098341e+003	1.429423e+002
2.100270e+003	1.549067e+002
2.102198e+003	1.513110e+002
2.104126e+003	1.439809e+002
2.106055e+003	9.147948e+001
2.107983e+003	9.920268e+001
2.109912e+003	1.356420e+002
2.111840e+003	1.437924e+002
2.113769e+003	1.295920e+002
2.115697e+003	1.347335e+002
2.117626e+003	1.521872e+002
2.119554e+003	1.400148e+002
2.121483e+003	1.047659e+002
2.123411e+003	1.162538e+002
2.125340e+003	1.383746e+002
2.127268e+003	1.164026e+002
2.129197e+003	9.813091e+001
2.131125e+003	1.037793e+002
2.133054e+003	9.185253e+001
2.134982e+003	1.195083e+002
2.136911e+003	1.419786e+002
2.138839e+003	1.304673e+002
2.140768e+003	1.108681e+002
2.142696e+003	1.308250e+002
2.144625e+003	1.222322e+002
2.146553e+003	1.373002e+002
2.148481e+003	1.804836e+002
2.150410e+003	1.559299e+002
2.152338e+003	1.806480e+002
2.154267e+003	1.805676e+002
2.156195e+003	1.394166e+002
2.158124e+003	1.605461e+002
2.160052e+003	1.062265e+002
2.161980e+003	1.183447e+002
2.163909e+003	1.173219e+002
2.165837e+003	1.327994e+002
2.167766e+003	1.449374e+002
2.169694e+003	1.548022e+002
2.171623e+003	1.578395e+002
2.173551e+003	1.407458e+002
2.175480e+003	1.506870e+002
2.177408e+003	1.467928e+002
2.179337e+003	8.097914e+001
2.181265e+003	1.247231e+002
2.183194e+003	1.525785e+002
2.185122e+003	1.911305e+002
2.187051e+003	2.144166e+002
2.188979e+003	2.060252e+002
2.190908e+003	1.522812e+002
2.192836e+003	1.940826e+002
2.194765e+003	2.061020e+002
2.196693e+003	1.654842e+002
2.198622e+003	1.473117e+002
2.200550e+003	1.501136e+002
2.202479e+003	1.531689e+002
2.204407e+003	1.603673e+002
2.206335e+003	1.813837e+002
2.208264e+003	1.621268e+002
2.210192e+003	1.588693e+002
2.212121e+003	1.572678e+002
2.214049e+003	1.648567e+002
2.215978e+003	1.654887e+002
2.217906e+003	1.218045e+002
2.219834e+003	1.268138e+002
2.221763e+003	1.602059e+002
2.223691e+003	2.006454e+002
2.225620e+003	2.235086e+002
2.227548e+003	1.912816e+002
2.229477e+003	1.691863e+002
2.231405e+003	1.813980e+002
2.233334e+003	1.630471e+002
2.235262e+003	1.883006e+002
2.237191e+003	1.960403e+002
2.239119e+003	1.947105e+002
2.241048e+003	1.629322e+002
2.242976e+003	2.086829e+002
2.244905e+003	1.854918e+002
2.246833e+003	1.679568e+002
2.248762e+003	1.903843e+002
2.250690e+003	2.057223e+002
2.252619e+003	2.050584e+002
2.254547e+003	1.675055e+002
2.256476e+003	1.522084e+002
2.258404e+003	2.154200e+002
2.260333e+003	2.239934e+002
2.262261e+003	2.348710e+002
2.264189e+003	1.968173e+002
2.266118e+003	2.044455e+002
2.268046e+003	2.264500e+002
2.269975e+003	2.461133e+002
2.271903e+003	2.456434e+002
2.273832e+003	2.258562e+002
2.275760e+003	2.182741e+002
2.277688e+003	2.101155e+002
2.279617e+003	1.892530e+002
2.281545e+003	2.131531e+002
2.283474e+003	2.321878e+002
2.285402e+003	2.194807e+002
2.287331e+003	2.247581e+002
2.289259e+003	2.118612e+002
2.291188e+003	2.082984e+002
2.293116e+003	2.329277e+002
2.295045e+003	2.463655e+002
2.296973e+003	2.370980e+002
2.298902e+003	2.440874e+002
2.300830e+003	2.530374e+002
2.302759e+003	2.561761e+002
2.304687e+003	2.672238e+002
2.306616e+003	2.663862e+002
2.308544e+003	2.313638e+002
2.310473e+003	1.844065e+002
2.312401e+003	2.250734e+002
2.314330e+003	2.675732e+002
2.316258e+003	2.820680e+002
2.318187e+003	2.543566e+002
2.320115e+003	2.357190e+002
2.322043e+003	2.657287e+002
2.323972e+003	2.884651e+002
2.325900e+003	2.681647e+002
2.327829e+003	2.095185e+002
2.329757e+003	1.662113e+002
2.331686e+003	1.520775e+002
2.333614e+003	2.483807e+002
2.335542e+003	2.468886e+002
2.337471e+003	2.979064e+002
2.339399e+003	2.390813e+002
2.341328e+003	2.275390e+002
2.343256e+003	2.369703e+002
2.345185e+003	2.609449e+002
2.347113e+003	2.702612e+002
2.349042e+003	2.670564e+002
2.350970e+003	2.776334e+002
2.352899e+003	2.769361e+002
2.354827e+003	2.457576e+002
2.356756e+003	2.494556e+002
2.358684e+003	2.681888e+002
2.360613e+003	2.482212e+002
2.362541e+003	2.749448e+002
2.364470e+003	2.810603e+002
2.366398e+003	2.475795e+002
2.368327e+003	3.074265e+002
2.370255e+003	3.259373e+002
2.372184e+003	2.700566e+002
2.374112e+003	2.534799e+002
2.376041e+003	2.976485e+002
2.377969e+003	3.228892e+002
2.379897e+003	3.340406e+002
2.381826e+003	3.560483e+002
2.383754e+003	3.422195e+002
2.385683e+003	2.761286e+002
2.387611e+003	2.833504e+002
2.389540e+003	2.705529e+002
2.391468e+003	2.652365e+002
2.393396e+003	2.770317e+002
2.395325e+003	2.867993e+002
2.397253e+003	2.842412e+002
2.399182e+003	3.141398e+002
2.401110e+003	3.251075e+002
2.403039e+003	3.127230e+002
2.404967e+003	2.933749e+002
2.406896e+003	3.017256e+002
2.408824e+003	3.190255e+002
2.410753e+003	3.133665e+002
2.412681e+003	2.968539e+002
2.414610e+003	2.977463e+002
2.416538e+003	2.840040e+002
2.418467e+003	3.297972e+002
2.420395e+003	3.259275e+002
2.422324e+003	3.063382e+002
2.424252e+003	3.381253e+002
2.426181e+003	3.638172e+002
2.428109e+003	3.521285e+002
2.430038e+003	3.340569e+002
2.431966e+003	3.289258e+002
2.433895e+003	3.733942e+002
2.435823e+003	3.360231e+002
2.437751e+003	2.804708e+002
2.439680e+003	3.498452e+002
2.441608e+003	3.323651e+002
2.443537e+003	3.476578e+002
2.445465e+003	3.243496e+002
2.447394e+003	3.643895e+002
2.449322e+003	3.511149e+002
2.451250e+003	3.464492e+002
2.453179e+003	3.670518e+002
2.455107e+003	3.661993e+002
2.457036e+003	3.627747e+002
2.458964e+003	3.440543e+002
2.460893e+003	3.421121e+002
2.462821e+003	3.540108e+002
2.464750e+003	3.600648e+002
2.466678e+003	3.480074e+002
2.468607e+003	3.821163e+002
2.470535e+003	4.190704e+002
2.472464e+003	4.018452e+002
2.474392e+003	3.937351e+002
2.476321e+003	3.882762e+002
2.478249e+003	3.705595e+002
2.480178e+003	3.711928e+002
2.482106e+003	3.500592e+002
2.484035e+003	3.275677e+002
2.485963e+003	3.816052e+002
2.487892e+003	3.944021e+002
2.489820e+003	4.158706e+002
2.491749e+003	3.898130e+002
2.493677e+003	3.371372e+002
2.495605e+003	3.501375e+002
2.497534e+003	3.506015e+002
2.499462e+003	3.449638e+002
2.501391e+003	3.489588e+002
2.503319e+003	3.516210e+002
2.505248e+003	4.059916e+002
2.507176e+003	4.579006e+002
2.509104e+003	4.112358e+002
2.511033e+003	4.084948e+002
2.512961e+003	4.131623e+002
2.514890e+003	3.423707e+002
2.516818e+003	3.506520e+002
2.518747e+003	3.831208e+002
2.520675e+003	3.980921e+002
2.522604e+003	4.101152e+002
2.524532e+003	4.156921e+002
2.526461e+003	4.205396e+002
2.528389e+003	4.635657e+002
2.530318e+003	4.335143e+002
2.532246e+003	4.070280e+002
2.534175e+003	3.953537e+002
2.536103e+003	3.838653e+002
2.538032e+003	4.058694e+002
2.539960e+003	4.022489e+002
2.541889e+003	3.838912e+002
2.543817e+003	3.731497e+002
2.545746e+003	3.898597e+002
2.547674e+003	4.313032e+002
2.549603e+003	4.627098e+002
2.551531e+003	4.477389e+002
2.553459e+003	4.105653e+002
2.555388e+003	4.069584e+002
2.557316e+003	4.076653e+002
2.559245e+003	3.875698e+002
2.561173e+003	4.071690e+002
2.563102e+003	4.036124e+002
2.565030e+003	3.951236e+002
2.566958e+003	4.287590e+002
2.568887e+003	4.104044e+002
2.570815e+003	3.840031e+002
2.572744e+003	4.027206e+002
2.574672e+003	4.059127e+002
2.576601e+003	4.435156e+002
2.578529e+003	4.554939e+002
2.580458e+003	4.166360e+002
2.582386e+003	4.288766e+002
2.584315e+003	4.133234e+002
2.586243e+003	4.019520e+002
2.588172e+003	4.179564e+002
2.590100e+003	3.684251e+002
2.592029e+003	4.084140e+002
2.593957e+003	3.972304e+002
2.595886e+003	4.418159e+002
2.597814e+003	4.307834e+002
2.599743e+003	4.379859e+002
2.601671e+003	4.351287e+002
2.603600e+003	4.215547e+002
2.605528e+003	4.615720e+002
2.607457e+003	4.625911e+002
2.609385e+003	4.402765e+002
2.611313e+003	4.081548e+002
2.613242e+003	3.952798e+002
2.615170e+003	3.943135e+002
2.617099e+003	4.099639e+002
2.619027e+003	4.007845e+002
2.620956e+003	3.856055e+002
2.622884e+003	4.121128e+002
2.624813e+003	4.341656e+002
2.626741e+003	3.931695e+002
2.628669e+003	3.908353e+002
2.630598e+003	4.000963e+002
2.632526e+003	4.340763e+002
2.634455e+003	4.374659e+002
2.636383e+003	4.346591e+002
2.638312e+003	4.317297e+002
2.640240e+003	4.098727e+002
2.642169e+003	3.866443e+002
2.644097e+003	3.788891e+002
2.646026e+003	3.919993e+002
2.647954e+003	3.802042e+002
2.649883e+003	3.796006e+002
2.651811e+003	3.672512e+002
2.653740e+003	3.466813e+002
2.655668e+003	3.871926e+002
2.657597e+003	4.154576e+002
2.659525e+003	3.877953e+002
2.661454e+003	3.789561e+002
2.663382e+003	4.153665e+002
2.665311e+003	3.900803e+002
2.667239e+003	3.890360e+002
2.669167e+003	3.897237e+002
2.671096e+003	3.828064e+002
2.673024e+003	3.739662e+002
2.674953e+003	3.790888e+002
2.676881e+003	4.017455e+002
2.678810e+003	3.718942e+002
2.680738e+003	3.788067e+002
2.682667e+003	3.948110e+002
2.684595e+003	4.295146e+002
2.686523e+003	3.751534e+002
2.688452e+003	3.719713e+002
2.690380e+003	3.735413e+002
2.692309e+003	4.021947e+002
2.694237e+003	4.063161e+002
2.696166e+003	3.925282e+002
2.698094e+003	3.953015e+002
2.700023e+003	4.018217e+002
2.701951e+003	3.831871e+002
2.703880e+003	3.624478e+002
2.705808e+003	3.514914e+002
2.707737e+003	3.604949e+002
2.709665e+003	3.890246e+002
2.711594e+003	3.584806e+002
2.713522e+003	3.465852e+002
2.715451e+003	3.769648e+002
2.717379e+003	3.842720e+002
2.719308e+003	3.701170e+002
2.721236e+003	3.517299e+002
2.723165e+003	3.624641e+002
2.725093e+003	3.618126e+002
2.727021e+003	3.456214e+002
2.728950e+003	3.232004e+002
2.730878e+003	3.034993e+002
2.732807e+003	3.103106e+002
2.734735e+003	3.416884e+002
2.736664e+003	3.181902e+002
2.738592e+003	3.047465e+002
2.740521e+003	3.111890e+002
2.742449e+003	2.699589e+002
2.744377e+003	2.571065e+002
2.746306e+003	3.225137e+002
2.748234e+003	2.910669e+002
2.750163e+003	2.902426e+002
2.752091e+003	3.179537e+002
2.754020e+003	2.859284e+002
2.755948e+003	2.850927e+002
2.757877e+003	2.757339e+002
2.759805e+003	2.680265e+002
2.761734e+003	2.904779e+002
2.763662e+003	3.222174e+002
2.765591e+003	3.156602e+002
2.767519e+003	2.927572e+002
2.769448e+003	2.823372e+002
2.771376e+003	3.249319e+002
2.773305e+003	2.930610e+002
2.775233e+003	3.334283e+002
2.777162e+003	2.477493e+002
2.779090e+003	2.644863e+002
2.781019e+003	2.510910e+002
2.782947e+003	2.650677e+002
2.784875e+003	2.927773e+002
2.786804e+003	2.983924e+002
2.788732e+003	2.739316e+002
2.790661e+003	2.816286e+002
2.792589e+003	2.783969e+002
2.794518e+003	2.637372e+002
2.796446e+003	2.479595e+002
2.798375e+003	2.401577e+002
2.800303e+003	2.248428e+002
2.802231e+003	2.207872e+002
2.804160e+003	2.295933e+002
2.806088e+003	2.246184e+002
2.808017e+003	2.391383e+002
2.809945e+003	2.343294e+002
2.811874e+003	2.060982e+002
2.813802e+003	2.096609e+002
2.815731e+003	2.304488e+002
2.817659e+003	2.300405e+002
2.819588e+003	2.183298e+002
2.821516e+003	1.678322e+002
2.823445e+003	1.550727e+002
2.825373e+003	1.470373e+002
2.827302e+003	1.689041e+002
2.829230e+003	1.456252e+002
2.831159e+003	1.801107e+002
2.833087e+003	2.111211e+002
2.835016e+003	1.767408e+002
2.836944e+003	1.589212e+002
2.838873e+003	2.025910e+002
2.840801e+003	1.844309e+002
2.842729e+003	2.607896e+002
2.844658e+003	2.318544e+002
2.846586e+003	2.350546e+002
2.848515e+003	2.970138e+002
2.850443e+003	2.840325e+002
2.852372e+003	2.628004e+002
2.854300e+003	2.386525e+002
2.856229e+003	2.122803e+002
2.858157e+003	2.277221e+002
2.860085e+003	2.278520e+002
2.862014e+003	2.145710e+002
2.863942e+003	2.348626e+002
2.865871e+003	2.240750e+002
2.867799e+003	2.410641e+002
2.869728e+003	1.955811e+002
2.871656e+003	2.081661e+002
2.873585e+003	1.702342e+002
2.875513e+003	2.019567e+002
2.877442e+003	2.069859e+002
2.879370e+003	2.334662e+002
2.881299e+003	2.576885e+002
2.883227e+003	2.287143e+002
2.885156e+003	2.122379e+002
2.887084e+003	1.947108e+002
2.889013e+003	1.797852e+002
2.890941e+003	2.476356e+002
2.892870e+003	2.756077e+002
2.894798e+003	2.218880e+002
2.896727e+003	2.016099e+002
2.898655e+003	1.884565e+002
2.900583e+003	1.640607e+002
2.902512e+003	1.313607e+002
2.904440e+003	1.273355e+002
2.906369e+003	1.510427e+002
2.908297e+003	1.531588e+002
2.910226e+003	1.761859e+002
2.912154e+003	1.820737e+002
2.914083e+003	1.461760e+002
2.916011e+003	1.386637e+002
2.917939e+003	1.347433e+002
2.919868e+003	1.119687e+002
2.921796e+003	1.202580e+002
2.923725e+003	1.517957e+002
2.925653e+003	1.553723e+002
2.927582e+003	1.267353e+002
2.929510e+003	8.692648e+001
2.931439e+003	9.012445e+001
2.933367e+003	7.256525e+001
2.935296e+003	5.816595e+001
2.937224e+003	6.040808e+001
2.939153e+003	2.965519e+001
2.941081e+003	6.358981e+001
2.943010e+003	6.492503e+001
2.944938e+003	5.500407e+001
2.946867e+003	5.041983e+001
2.948795e+003	1.899565e+001
2.950724e+003	-3.494901e+001
2.952652e+003	-3.619553e+001
2.954581e+003	-4.129832e+001
2.956509e+003	-2.523929e+001
2.958438e+003	-2.694308e+001
2.960366e+003	-3.800917e+001
2.962294e+003	-4.491700e+001
2.964223e+003	-7.695171e+001
2.966151e+003	-5.692082e+001
2.968080e+003	-5.131583e+001
2.970008e+003	-9.753493e+001
2.971937e+003	-1.084436e+002
2.973865e+003	-8.514283e+001
2.975793e+003	-1.034617e+002
2.977722e+003	-1.151485e+002
2.979650e+003	-1.046743e+002
2.981579e+003	-8.731811e+001
2.983507e+003	-8.898473e+001
2.985436e+003	-8.817094e+001
2.987364e+003	-1.238992e+002
2.989293e+003	-1.282236e+002
2.991221e+003	-1.218561e+002
2.993150e+003	-1.293985e+002
2.995078e+003	-1.174742e+002
2.997007e+003	-1.067329e+002
2.998935e+003	-1.203795e+002
3.000864e+003	-1.110356e+002
3.002792e+003	-1.351549e+002
3.004721e+003	-1.750408e+002
3.006649e+003	-1.737057e+002
3.008578e+003	-2.041575e+002
3.010506e+003	-1.695623e+002
3.012435e+003	-1.042641e+002
3.014363e+003	-1.126605e+002
3.016292e+003	-1.526819e+002
3.018220e+003	-1.684642e+002
3.020148e+003	-1.586656e+002
3.022077e+003	-1.521765e+002
3.024005e+003	-1.695581e+002
3.025934e+003	-1.506621e+002
3.027862e+003	-1.329583e+002
3.029791e+003	-1.621854e+002
3.031719e+003	-1.559952e+002
3.033647e+003	-1.598933e+002
3.035576e+003	-1.386122e+002
3.037504e+003	-1.540602e+002
3.039433e+003	-2.013869e+002
3.041361e+003	-1.740478e+002
3.043290e+003	-1.374799e+002
3.045218e+003	-1.572886e+002
3.047147e+003	-1.704802e+002
3.049075e+003	-1.551902e+002
3.051004e+003	-1.416924e+002
3.052932e+003	-1.357804e+002
3.054861e+003	-1.537275e+002
3.056789e+003	-1.984380e+002
3.058718e+003	-1.880602e+002
3.060646e+003	-1.559418e+002
3.062575e+003	-1.636205e+002
3.064503e+003	-1.767141e+002
3.066432e+003	-1.571847e+002
3.068360e+003	-1.107098e+002
3.070289e+003	-1.345787e+002
3.072217e+003	-1.405451e+002
3.074146e+003	-1.393153e+002
3.076074e+003	-1.481501e+002
3.078002e+003	-1.754498e+002
3.079931e+003	-1.605114e+002
3.081859e+003	-1.149180e+002
3.083788e+003	-1.115587e+002
3.085716e+003	-1.076847e+002
3.087645e+003	-1.341042e+002
3.089573e+003	-1.288541e+002
3.091501e+003	-9.408557e+001
3.093430e+003	-1.075858e+002
3.095358e+003	-7.102411e+001
3.097287e+003	-9.342120e+001
3.099215e+003	-1.039271e+002
3.101144e+003	-8.830354e+001
3.103072e+003	-8.501518e+001
3.105001e+003	-5.900098e+001
3.106929e+003	-6.966076e+001
3.108858e+003	-5.971802e+001
3.110786e+003	-6.005424e+001
3.112715e+003	-5.616690e+001
3.114643e+003	-7.125919e+001
3.116572e+003	-5.285845e+001
3.118500e+003	1.845554e+001
3.120429e+003	1.483216e+001
3.122357e+003	-2.982245e+000
3.124286e+003	5.848113e+000
3.126214e+003	1.015529e+001
3.128143e+003	8.533091e+000
3.130071e+003	2.097956e+001
3.132000e+003	5.931969e+001
3.133928e+003	1.127964e+002
3.135856e+003	7.411895e+001
3.137785e+003	4.440771e+001
3.139713e+003	8.392815e+001
3.141642e+003	1.180838e+002
3.143570e+003	1.094449e+002
3.145499e+003	1.467367e+002
3.147427e+003	1.820274e+002
3.149355e+003	1.673136e+002
3.151284e+003	1.633815e+002
3.153212e+003	1.730604e+002
3.155141e+003	2.026312e+002
3.157069e+003	2.168530e+002
3.158998e+003	2.251711e+002
3.160926e+003	2.200787e+002
3.162855e+003	2.533983e+002
3.164783e+003	2.823332e+002
3.166712e+003	2.674931e+002
3.168640e+003	2.962098e+002
3.170569e+003	3.159512e+002
3.172497e+003	3.177982e+002
3.174426e+003	3.198641e+002
3.176354e+003	3.047742e+002
3.178283e+003	3.713353e+002
3.180211e+003	3.844950e+002
3.182140e+003	3.643207e+002
3.184068e+003	4.198064e+002
3.185997e+003	4.594236e+002
3.187925e+003	4.747606e+002
3.189854e+003	4.638360e+002
3.191782e+003	4.862435e+002
3.193710e+003	4.938569e+002
3.195639e+003	4.934158e+002
3.197567e+003	5.561072e+002
3.199496e+003	6.049371e+002
3.201424e+003	6.011415e+002
3.203353e+003	6.534519e+002
3.205281e+003	6.274985e+002
3.207209e+003	6.844120e+002
3.209138e+003	7.023307e+002
3.211066e+003	7.603103e+002
3.212995e+003	7.934766e+002
3.214923e+003	8.055134e+002
3.216852e+003	8.271093e+002
3.218780e+003	8.226761e+002
3.220709e+003	8.608893e+002
3.222637e+003	9.409789e+002
3.224566e+003	9.374529e+002
3.226494e+003	9.739213e+002
3.228423e+003	1.000086e+003
3.230351e+003	1.011123e+003
3.232280e+003	1.064226e+003
3.234208e+003	1.105267e+003
3.236137e+003	1.114464e+003
3.238065e+003	1.163914e+003
3.239994e+003	1.212950e+003
3.241922e+003	1.260604e+003
3.243851e+003	1.258250e+003
3.245779e+003	1.316370e+003
3.247708e+003	1.337348e+003
3.249636e+003	1.374137e+003
3.251564e+003	1.430875e+003
3.253493e+003	1.453055e+003
3.255421e+003	1.470197e+003
3.257350e+003	1.554580e+003
3.259278e+003	1.568174e+003
3.261207e+003	1.587937e+003
3.263135e+003	1.630073e+003
3.265063e+003	1.678623e+003
3.266992e+003	1.785426e+003
3.268920e+003	1.801956e+003
3.270849e+003	1.812542e+003
3.272777e+003	1.872428e+003
3.274706e+003	1.890916e+003
3.276634e+003	1.934321e+003
3.278563e+003	1.988742e+003
3.280491e+003	2.055651e+003
3.282420e+003	2.095221e+003
3.284348e+003	2.124427e+003
3.286277e+003	2.202060e+003
3.288205e+003	2.256321e+003
3.290134e+003	2.280578e+003
3.292062e+003	2.335793e+003
3.293991e+003	2.379018e+003
3.295919e+003	2.427456e+003
3.297848e+003	2.492352e+003
3.299776e+003	2.585802e+003
3.301705e+003	2.663498e+003
3.303633e+003	2.674625e+003
3.305562e+003	2.716521e+003
3.307490e+003	2.754489e+003
3.309418e+003	2.811017e+003
3.311347e+003	2.919448e+003
3.313275e+003	2.982884e+003
3.315204e+003	3.016422e+003
3.317132e+003	3.059437e+003
3.319061e+003	3.138266e+003
3.320989e+003	3.221701e+003
3.322917e+003	3.294071e+003
3.324846e+003	3.345353e+003
3.326774e+003	3.396427e+003
3.328703e+003	3.489895e+003
3.330631e+003	3.546303e+003
3.332560e+003	3.620156e+003
3.334488e+003	3.734168e+003
3.336417e+003	3.765164e+003
3.338345e+003	3.811922e+003
3.340274e+003	3.924718e+003
3.342202e+003	3.973373e+003
3.344131e+003	4.031526e+003
3.346059e+003	4.149955e+003
3.347988e+003	4.226842e+003
3.349916e+003	4.309433e+003
3.351845e+003	4.403207e+003
3.353773e+003	4.482532e+003
3.355702e+003	4.537911e+003
3.357630e+003	4.627974e+003
3.359559e+003	4.727588e+003
3.361487e+003	4.816778e+003
3.363416e+003	4.898400e+003
3.365344e+003	4.975187e+003
3.367272e+003	5.058022e+003
3.369201e+003	5.149249e+003
3.371129e+003	5.243976e+003
3.373058e+003	5.317436e+003
3.374986e+003	5.434008e+003
3.376915e+003	5.496903e+003
3.378843e+003	5.606342e+003
3.380771e+003	5.686195e+003
3.382700e+003	5.765169e+003
3.384628e+003	5.855283e+003
3.386557e+003	5.980400e+003
3.388485e+003	6.078002e+003
3.390414e+003	6.195339e+003
3.392342e+003	6.330673e+003
3.394271e+003	6.423152e+003
3.396199e+003	6.528739e+003
3.398128e+003	6.601178e+003
3.400056e+003	6.703830e+003
3.401985e+003	0.000000e+000
