# Supplementary material for: Machine learning classification of mango maturity based on carotene content from Raman spectra
Source: PeerJ. 2025 Nov 18;13:e20288. doi: 10.7717/peerj.20288 (PMC12637035; doi:10.7717/peerj.20288)
Supplement: Supplemental Information 1 — Raman spectra from 29 mango samples, with measurements taken from the top, middle, and bottom parts of each mango. These data were used for Raman spectral processing, statistical analysis, and classification analysis. [file peerj-13-20288-s001.zip › Raw Data_Mango/M17/M17-T.CSV]

5.030945e+001	-2.782721e+001
5.223792e+001	4.950929e+002
5.416638e+001	7.082628e+002
5.609485e+001	7.391921e+002
5.802332e+001	7.571835e+002
5.995178e+001	7.759039e+002
6.188025e+001	8.050668e+002
6.380872e+001	8.314131e+002
6.573718e+001	7.974858e+002
6.766565e+001	7.621340e+002
6.959412e+001	7.278680e+002
7.152258e+001	7.143829e+002
7.345105e+001	7.390483e+002
7.537952e+001	7.471581e+002
7.730798e+001	7.704454e+002
7.923645e+001	7.693250e+002
8.116492e+001	7.355566e+002
8.309338e+001	7.038528e+002
8.502185e+001	6.553445e+002
8.695032e+001	6.363068e+002
8.887878e+001	6.285168e+002
9.080725e+001	6.147253e+002
9.273572e+001	6.189812e+002
9.466418e+001	6.232337e+002
9.659265e+001	6.185873e+002
9.852112e+001	6.168904e+002
1.004496e+002	6.224647e+002
1.023781e+002	5.495121e+002
1.043065e+002	5.511169e+002
1.062350e+002	5.037508e+002
1.081635e+002	4.245261e+002
1.100919e+002	4.486205e+002
1.120204e+002	4.230902e+002
1.139489e+002	4.679190e+002
1.158773e+002	4.893512e+002
1.178058e+002	4.457943e+002
1.197343e+002	4.268956e+002
1.216627e+002	4.418171e+002
1.235912e+002	4.362815e+002
1.255197e+002	3.994953e+002
1.274481e+002	3.514672e+002
1.293766e+002	3.517047e+002
1.313051e+002	3.669109e+002
1.332335e+002	3.642582e+002
1.351620e+002	3.468701e+002
1.370905e+002	3.363960e+002
1.390189e+002	3.546632e+002
1.409474e+002	3.067206e+002
1.428759e+002	2.929320e+002
1.448043e+002	3.330582e+002
1.467328e+002	3.716446e+002
1.486613e+002	3.350562e+002
1.505897e+002	3.693699e+002
1.525182e+002	3.919704e+002
1.544467e+002	3.634713e+002
1.563751e+002	3.261548e+002
1.583036e+002	3.332504e+002
1.602321e+002	3.635198e+002
1.621605e+002	3.546105e+002
1.640890e+002	2.973708e+002
1.660175e+002	2.744868e+002
1.679459e+002	2.941767e+002
1.698744e+002	3.066978e+002
1.718029e+002	3.125316e+002
1.737313e+002	3.184960e+002
1.756598e+002	3.141127e+002
1.775883e+002	3.069049e+002
1.795167e+002	2.936414e+002
1.814452e+002	2.851327e+002
1.833737e+002	2.895139e+002
1.853021e+002	2.933645e+002
1.872306e+002	3.186255e+002
1.891591e+002	3.209847e+002
1.910875e+002	2.921280e+002
1.930160e+002	2.540255e+002
1.949445e+002	2.691152e+002
1.968729e+002	2.305787e+002
1.988014e+002	2.191904e+002
2.007299e+002	2.361815e+002
2.026583e+002	2.399622e+002
2.045868e+002	2.196566e+002
2.065153e+002	2.282549e+002
2.084437e+002	2.535567e+002
2.103722e+002	2.669237e+002
2.123007e+002	2.500561e+002
2.142291e+002	2.697315e+002
2.161576e+002	3.395804e+002
2.180861e+002	3.447716e+002
2.200145e+002	2.899764e+002
2.219430e+002	2.628234e+002
2.238715e+002	2.817961e+002
2.257999e+002	2.835349e+002
2.277284e+002	2.839509e+002
2.296569e+002	2.755965e+002
2.315853e+002	2.439958e+002
2.335138e+002	2.670573e+002
2.354423e+002	2.731320e+002
2.373707e+002	2.586678e+002
2.392992e+002	2.313438e+002
2.412277e+002	2.028833e+002
2.431561e+002	1.788354e+002
2.450846e+002	1.780228e+002
2.470131e+002	2.188067e+002
2.489415e+002	2.710848e+002
2.508700e+002	2.827020e+002
2.527985e+002	2.805306e+002
2.547269e+002	3.096135e+002
2.566554e+002	3.534311e+002
2.585839e+002	3.713238e+002
2.605123e+002	3.393466e+002
2.624408e+002	3.842660e+002
2.643693e+002	3.665346e+002
2.662977e+002	3.943647e+002
2.682262e+002	4.260736e+002
2.701547e+002	3.599015e+002
2.720831e+002	3.209315e+002
2.740116e+002	3.330015e+002
2.759401e+002	3.253939e+002
2.778685e+002	2.964095e+002
2.797970e+002	2.791828e+002
2.817255e+002	2.670932e+002
2.836539e+002	2.055620e+002
2.855824e+002	1.685372e+002
2.875109e+002	1.944934e+002
2.894393e+002	2.719787e+002
2.913678e+002	3.131249e+002
2.932963e+002	3.211570e+002
2.952247e+002	3.449056e+002
2.971532e+002	3.844645e+002
2.990817e+002	4.076706e+002
3.010101e+002	3.619859e+002
3.029386e+002	3.580725e+002
3.048671e+002	3.640157e+002
3.067955e+002	3.675408e+002
3.087240e+002	3.753183e+002
3.106525e+002	4.139720e+002
3.125809e+002	4.578861e+002
3.145094e+002	4.498286e+002
3.164379e+002	4.217910e+002
3.183663e+002	4.163083e+002
3.202948e+002	4.511988e+002
3.222233e+002	4.653513e+002
3.241517e+002	4.717176e+002
3.260802e+002	4.275753e+002
3.280087e+002	3.535331e+002
3.299371e+002	3.244424e+002
3.318656e+002	3.134143e+002
3.337941e+002	3.187692e+002
3.357225e+002	3.487072e+002
3.376510e+002	3.983709e+002
3.395795e+002	4.388054e+002
3.415079e+002	3.817859e+002
3.434364e+002	4.057165e+002
3.453649e+002	4.400529e+002
3.472933e+002	4.611685e+002
3.492218e+002	4.755814e+002
3.511503e+002	4.948033e+002
3.530787e+002	4.608304e+002
3.550072e+002	4.409319e+002
3.569357e+002	4.711152e+002
3.588641e+002	5.191667e+002
3.607926e+002	4.835514e+002
3.627211e+002	5.338534e+002
3.646495e+002	5.455639e+002
3.665780e+002	5.105234e+002
3.685065e+002	4.832829e+002
3.704349e+002	5.251067e+002
3.723634e+002	4.850248e+002
3.742919e+002	4.856783e+002
3.762203e+002	5.011570e+002
3.781488e+002	5.086339e+002
3.800773e+002	5.017259e+002
3.820057e+002	4.955674e+002
3.839342e+002	4.990883e+002
3.858627e+002	4.581724e+002
3.877911e+002	4.285359e+002
3.897196e+002	4.494942e+002
3.916481e+002	4.618199e+002
3.935765e+002	4.090793e+002
3.955050e+002	4.163690e+002
3.974335e+002	4.350118e+002
3.993619e+002	4.664736e+002
4.012904e+002	5.611046e+002
4.032189e+002	5.849176e+002
4.051473e+002	5.972753e+002
4.070758e+002	5.981479e+002
4.090043e+002	6.017907e+002
4.109327e+002	6.205358e+002
4.128612e+002	6.385641e+002
4.147897e+002	5.441420e+002
4.167181e+002	5.049936e+002
4.186466e+002	5.506510e+002
4.205751e+002	6.233611e+002
4.225035e+002	6.263535e+002
4.244320e+002	6.195105e+002
4.263605e+002	6.121927e+002
4.282889e+002	5.770294e+002
4.302174e+002	5.510026e+002
4.321459e+002	5.749728e+002
4.340743e+002	5.519400e+002
4.360028e+002	5.492690e+002
4.379313e+002	4.836045e+002
4.398597e+002	4.441129e+002
4.417882e+002	4.769000e+002
4.437167e+002	4.847646e+002
4.456451e+002	4.836802e+002
4.475736e+002	5.342631e+002
4.495021e+002	5.810446e+002
4.514305e+002	5.772429e+002
4.533590e+002	5.266843e+002
4.552875e+002	5.295476e+002
4.572159e+002	5.531070e+002
4.591444e+002	5.883419e+002
4.610729e+002	6.135057e+002
4.630013e+002	6.128328e+002
4.649298e+002	5.892078e+002
4.668583e+002	5.770300e+002
4.687867e+002	5.997216e+002
4.707152e+002	6.079755e+002
4.726437e+002	6.205269e+002
4.745721e+002	6.592894e+002
4.765006e+002	6.193169e+002
4.784291e+002	6.335865e+002
4.803575e+002	6.612479e+002
4.822860e+002	6.730477e+002
4.842145e+002	6.744758e+002
4.861429e+002	6.862988e+002
4.880714e+002	5.933441e+002
4.899999e+002	5.463537e+002
4.919283e+002	5.478964e+002
4.938568e+002	5.640594e+002
4.957853e+002	5.685338e+002
4.977137e+002	5.758958e+002
4.996422e+002	5.505911e+002
5.015707e+002	4.927178e+002
5.034991e+002	4.948909e+002
5.054276e+002	5.461572e+002
5.073561e+002	5.446628e+002
5.092845e+002	4.161970e+002
5.112130e+002	4.922405e+002
5.131415e+002	5.458308e+002
5.150699e+002	5.391427e+002
5.169984e+002	5.222672e+002
5.189269e+002	5.558867e+002
5.208553e+002	5.907758e+002
5.227838e+002	5.713058e+002
5.247123e+002	5.179167e+002
5.266407e+002	4.933921e+002
5.285692e+002	5.343591e+002
5.304977e+002	5.994930e+002
5.324261e+002	6.687926e+002
5.343546e+002	7.343332e+002
5.362831e+002	7.396774e+002
5.382115e+002	6.704777e+002
5.401400e+002	5.860951e+002
5.420685e+002	6.318987e+002
5.439969e+002	6.097634e+002
5.459254e+002	6.073912e+002
5.478539e+002	6.095225e+002
5.497823e+002	5.904290e+002
5.517108e+002	5.449194e+002
5.536393e+002	4.989770e+002
5.555677e+002	4.822199e+002
5.574962e+002	4.878810e+002
5.594247e+002	4.794731e+002
5.613531e+002	4.530099e+002
5.632816e+002	4.444453e+002
5.652101e+002	4.460189e+002
5.671385e+002	4.598080e+002
5.690670e+002	4.819187e+002
5.709955e+002	4.779915e+002
5.729240e+002	4.535444e+002
5.748524e+002	4.697742e+002
5.767809e+002	4.842618e+002
5.787094e+002	4.541049e+002
5.806378e+002	4.755449e+002
5.825663e+002	5.370949e+002
5.844948e+002	5.690047e+002
5.864232e+002	5.183852e+002
5.883517e+002	4.575090e+002
5.902802e+002	4.704776e+002
5.922086e+002	5.067317e+002
5.941371e+002	5.267133e+002
5.960656e+002	5.310344e+002
5.979940e+002	5.591220e+002
5.999225e+002	5.772527e+002
6.018510e+002	5.485001e+002
6.037794e+002	5.217184e+002
6.057079e+002	5.176653e+002
6.076364e+002	5.216293e+002
6.095648e+002	5.011872e+002
6.114933e+002	4.846631e+002
6.134218e+002	4.820783e+002
6.153502e+002	5.544925e+002
6.172787e+002	5.927432e+002
6.192072e+002	5.480828e+002
6.211356e+002	6.245671e+002
6.230641e+002	4.870886e+002
6.249926e+002	4.648524e+002
6.269210e+002	4.941192e+002
6.288495e+002	5.116392e+002
6.307780e+002	5.148173e+002
6.327064e+002	5.535981e+002
6.346349e+002	5.700773e+002
6.365634e+002	4.854461e+002
6.384918e+002	4.329247e+002
6.404203e+002	4.499010e+002
6.423488e+002	4.959916e+002
6.442772e+002	5.207683e+002
6.462057e+002	5.754157e+002
6.481342e+002	5.329052e+002
6.500626e+002	4.833566e+002
6.519911e+002	5.228953e+002
6.539196e+002	6.033761e+002
6.558480e+002	5.335934e+002
6.577765e+002	4.100456e+002
6.597050e+002	4.177074e+002
6.616334e+002	4.160687e+002
6.635619e+002	4.398977e+002
6.654904e+002	5.083488e+002
6.674188e+002	5.529404e+002
6.693473e+002	5.924880e+002
6.712758e+002	5.907916e+002
6.732042e+002	5.411304e+002
6.751327e+002	4.916342e+002
6.770612e+002	4.850226e+002
6.789896e+002	5.159610e+002
6.809181e+002	5.039217e+002
6.828466e+002	5.465261e+002
6.847750e+002	4.857480e+002
6.867035e+002	3.976274e+002
6.886320e+002	3.448531e+002
6.905604e+002	3.341119e+002
6.924889e+002	3.589522e+002
6.944174e+002	4.445307e+002
6.963458e+002	4.525256e+002
6.982743e+002	3.922435e+002
7.002028e+002	3.441417e+002
7.021312e+002	3.487186e+002
7.040597e+002	3.410897e+002
7.059882e+002	2.997383e+002
7.079166e+002	3.111321e+002
7.098451e+002	3.234995e+002
7.117736e+002	3.135918e+002
7.137020e+002	3.155357e+002
7.156305e+002	3.613536e+002
7.175590e+002	2.958163e+002
7.194874e+002	3.446685e+002
7.214159e+002	4.358372e+002
7.233444e+002	4.663377e+002
7.252728e+002	4.051720e+002
7.272013e+002	3.161694e+002
7.291298e+002	3.135143e+002
7.310582e+002	3.140710e+002
7.329867e+002	3.714166e+002
7.349152e+002	3.947611e+002
7.368436e+002	3.837844e+002
7.387721e+002	3.720278e+002
7.407006e+002	3.545023e+002
7.426290e+002	2.827446e+002
7.445575e+002	3.540545e+002
7.464860e+002	3.868672e+002
7.484144e+002	3.977668e+002
7.503429e+002	4.216055e+002
7.522714e+002	4.378020e+002
7.541998e+002	3.920678e+002
7.561283e+002	3.459460e+002
7.580568e+002	3.720169e+002
7.599852e+002	4.168485e+002
7.619137e+002	4.253623e+002
7.638422e+002	3.889017e+002
7.657706e+002	3.529346e+002
7.676991e+002	3.634605e+002
7.696276e+002	4.285206e+002
7.715560e+002	4.187730e+002
7.734845e+002	3.426060e+002
7.754130e+002	2.844312e+002
7.773414e+002	3.009079e+002
7.792699e+002	3.279948e+002
7.811984e+002	3.862696e+002
7.831268e+002	2.946327e+002
7.850553e+002	3.188257e+002
7.869838e+002	3.669823e+002
7.889122e+002	3.366364e+002
7.908407e+002	3.232180e+002
7.927692e+002	4.031242e+002
7.946976e+002	3.734658e+002
7.966261e+002	3.949774e+002
7.985546e+002	3.802693e+002
8.004830e+002	3.326428e+002
8.024115e+002	3.009500e+002
8.043400e+002	2.711465e+002
8.062684e+002	2.511045e+002
8.081969e+002	2.756216e+002
8.101254e+002	3.109342e+002
8.120538e+002	3.267587e+002
8.139823e+002	3.087883e+002
8.159108e+002	2.923435e+002
8.178392e+002	3.514442e+002
8.197677e+002	1.567692e+002
8.216962e+002	3.193024e+002
8.236246e+002	3.202999e+002
8.255531e+002	2.397290e+002
8.274816e+002	2.458417e+002
8.294100e+002	3.021274e+002
8.313385e+002	2.943714e+002
8.332670e+002	1.701649e+002
8.351954e+002	1.676749e+002
8.371239e+002	1.848736e+002
8.390524e+002	1.809444e+002
8.409808e+002	1.815848e+002
8.429093e+002	1.977023e+002
8.448378e+002	1.285163e+002
8.467662e+002	1.460808e+002
8.486947e+002	2.323606e+002
8.506232e+002	1.959640e+002
8.525516e+002	1.079336e+002
8.544801e+002	9.806300e+001
8.564086e+002	1.602095e+002
8.583370e+002	2.177322e+002
8.602655e+002	1.997223e+002
8.621940e+002	2.570322e+002
8.641224e+002	2.762691e+002
8.660509e+002	2.490491e+002
8.679794e+002	2.257187e+002
8.699078e+002	2.227546e+002
8.718363e+002	2.325772e+002
8.737648e+002	2.573909e+002
8.756932e+002	2.723386e+002
8.776217e+002	2.574951e+002
8.795502e+002	2.792689e+002
8.814786e+002	3.453166e+002
8.834071e+002	3.567925e+002
8.853356e+002	3.027774e+002
8.872640e+002	2.711150e+002
8.891925e+002	1.791425e+002
8.911210e+002	2.485824e+002
8.930494e+002	3.137449e+002
8.949779e+002	2.575257e+002
8.969064e+002	2.093661e+002
8.988348e+002	1.293662e+002
9.007633e+002	1.713784e+002
9.026918e+002	2.394169e+002
9.046202e+002	2.806761e+002
9.065487e+002	2.758972e+002
9.084772e+002	2.140269e+002
9.104056e+002	1.136369e+002
9.123341e+002	7.218938e+001
9.142626e+002	1.336781e+002
9.161910e+002	1.560819e+002
9.181195e+002	9.819481e+001
9.200480e+002	7.459832e+001
9.219764e+002	1.255469e+002
9.239049e+002	1.566075e+002
9.258334e+002	8.510980e+001
9.277618e+002	2.413963e+002
9.296903e+002	1.883960e+002
9.316188e+002	1.499606e+002
9.335472e+002	1.881406e+002
9.354757e+002	1.804923e+002
9.374042e+002	8.357665e+001
9.393326e+002	7.602837e+001
9.412611e+002	1.741623e+002
9.431896e+002	2.343942e+002
9.451180e+002	2.359962e+002
9.470465e+002	2.239554e+002
9.489750e+002	1.905070e+002
9.509034e+002	1.496607e+002
9.528319e+002	1.338642e+002
9.547604e+002	9.236928e+001
9.566888e+002	2.771542e+002
9.586173e+002	3.082887e+002
9.605458e+002	3.562080e+002
9.624742e+002	3.541910e+002
9.644027e+002	3.137925e+002
9.663312e+002	3.043080e+002
9.682596e+002	2.878903e+002
9.701881e+002	3.299138e+002
9.721166e+002	2.933333e+002
9.740450e+002	2.661227e+002
9.759735e+002	3.567259e+002
9.779020e+002	3.928031e+002
9.798304e+002	3.415768e+002
9.817589e+002	3.584766e+002
9.836874e+002	2.725855e+002
9.856158e+002	2.957379e+002
9.875443e+002	4.130920e+002
9.894728e+002	4.602726e+002
9.914012e+002	3.633384e+002
9.933297e+002	2.960738e+002
9.952582e+002	3.510124e+002
9.971866e+002	3.217320e+002
9.991151e+002	2.565112e+002
1.001044e+003	3.371021e+002
1.002972e+003	3.847318e+002
1.004901e+003	3.635259e+002
1.006829e+003	3.956274e+002
1.008757e+003	4.509637e+002
1.010686e+003	3.865509e+002
1.012614e+003	2.508821e+002
1.014543e+003	2.914629e+002
1.016471e+003	2.425907e+002
1.018400e+003	2.366705e+002
1.020328e+003	2.370238e+002
1.022257e+003	2.229885e+002
1.024185e+003	2.618659e+002
1.026114e+003	3.903418e+002
1.028042e+003	4.339495e+002
1.029971e+003	3.461977e+002
1.031899e+003	3.012319e+002
1.033828e+003	2.852328e+002
1.035756e+003	2.887073e+002
1.037684e+003	3.038119e+002
1.039613e+003	3.281994e+002
1.041541e+003	3.481790e+002
1.043470e+003	3.149563e+002
1.045398e+003	2.633507e+002
1.047327e+003	2.222676e+002
1.049255e+003	1.709186e+002
1.051184e+003	2.278773e+002
1.053112e+003	2.964443e+002
1.055041e+003	2.878616e+002
1.056969e+003	2.988986e+002
1.058898e+003	3.843278e+002
1.060826e+003	2.802000e+002
1.062755e+003	2.106847e+002
1.064683e+003	2.185904e+002
1.066611e+003	2.388594e+002
1.068540e+003	2.577777e+002
1.070468e+003	2.689817e+002
1.072397e+003	2.373779e+002
1.074325e+003	1.743859e+002
1.076254e+003	2.076372e+002
1.078182e+003	1.668726e+002
1.080111e+003	1.411874e+002
1.082039e+003	1.976111e+002
1.083968e+003	2.085194e+002
1.085896e+003	1.890171e+002
1.087825e+003	2.661850e+002
1.089753e+003	2.947262e+002
1.091682e+003	1.860222e+002
1.093610e+003	1.709539e+002
1.095538e+003	2.222461e+002
1.097467e+003	2.727515e+002
1.099395e+003	2.535578e+002
1.101324e+003	2.164483e+002
1.103252e+003	2.557657e+002
1.105181e+003	3.137908e+002
1.107109e+003	1.632546e+002
1.109038e+003	1.619817e+002
1.110966e+003	2.378103e+002
1.112895e+003	3.760010e+002
1.114823e+003	4.760406e+002
1.116752e+003	4.607979e+002
1.118680e+003	3.926032e+002
1.120609e+003	3.891320e+002
1.122537e+003	3.739207e+002
1.124465e+003	4.454979e+002
1.126394e+003	4.927901e+002
1.128322e+003	4.281154e+002
1.130251e+003	4.235951e+002
1.132179e+003	4.476973e+002
1.134108e+003	3.753433e+002
1.136036e+003	2.596032e+002
1.137965e+003	3.375824e+002
1.139893e+003	4.804231e+002
1.141822e+003	3.809174e+002
1.143750e+003	4.485881e+002
1.145679e+003	5.462570e+002
1.147607e+003	5.807337e+002
1.149536e+003	5.977421e+002
1.151464e+003	7.650378e+002
1.153392e+003	1.052773e+003
1.155321e+003	9.844465e+002
1.157249e+003	1.038527e+003
1.159178e+003	1.086935e+003
1.161106e+003	9.985963e+002
1.163035e+003	8.270847e+002
1.164963e+003	6.859614e+002
1.166892e+003	5.673357e+002
1.168820e+003	4.582862e+002
1.170749e+003	4.527100e+002
1.172677e+003	5.374981e+002
1.174606e+003	4.936909e+002
1.176534e+003	4.705320e+002
1.178463e+003	5.328928e+002
1.180391e+003	4.774695e+002
1.182319e+003	4.362021e+002
1.184248e+003	4.337508e+002
1.186176e+003	4.075038e+002
1.188105e+003	4.562325e+002
1.190033e+003	5.385786e+002
1.191962e+003	5.714552e+002
1.193890e+003	5.441097e+002
1.195819e+003	4.748053e+002
1.197747e+003	4.793062e+002
1.199676e+003	4.911578e+002
1.201604e+003	4.491561e+002
1.203533e+003	4.198264e+002
1.205461e+003	4.821260e+002
1.207390e+003	5.360444e+002
1.209318e+003	5.570242e+002
1.211246e+003	5.300918e+002
1.213175e+003	3.970168e+002
1.215103e+003	3.597693e+002
1.217032e+003	4.796495e+002
1.218960e+003	5.345051e+002
1.220889e+003	4.372772e+002
1.222817e+003	4.187668e+002
1.224746e+003	4.905613e+002
1.226674e+003	4.888360e+002
1.228603e+003	4.550383e+002
1.230531e+003	4.619390e+002
1.232460e+003	3.796396e+002
1.234388e+003	2.914521e+002
1.236317e+003	3.119706e+002
1.238245e+003	4.083543e+002
1.240173e+003	4.109196e+002
1.242102e+003	2.553382e+002
1.244030e+003	3.223363e+002
1.245959e+003	4.109580e+002
1.247887e+003	4.265509e+002
1.249816e+003	3.974485e+002
1.251744e+003	4.232665e+002
1.253673e+003	4.680259e+002
1.255601e+003	4.863072e+002
1.257530e+003	5.069491e+002
1.259458e+003	5.438870e+002
1.261387e+003	4.978842e+002
1.263315e+003	3.690007e+002
1.265244e+003	3.969614e+002
1.267172e+003	5.022336e+002
1.269100e+003	4.519748e+002
1.271029e+003	4.179808e+002
1.272957e+003	4.882607e+002
1.274886e+003	5.399304e+002
1.276814e+003	4.876425e+002
1.278743e+003	4.479739e+002
1.280671e+003	4.627665e+002
1.282600e+003	3.873200e+002
1.284528e+003	3.102569e+002
1.286457e+003	3.747052e+002
1.288385e+003	4.290260e+002
1.290314e+003	4.985955e+002
1.292242e+003	6.148887e+002
1.294171e+003	6.494426e+002
1.296099e+003	5.301313e+002
1.298027e+003	4.775282e+002
1.299956e+003	4.876079e+002
1.301884e+003	5.988013e+002
1.303813e+003	7.362547e+002
1.305741e+003	7.612895e+002
1.307670e+003	6.107833e+002
1.309598e+003	4.961602e+002
1.311527e+003	5.021199e+002
1.313455e+003	5.441548e+002
1.315384e+003	5.549349e+002
1.317312e+003	5.379962e+002
1.319241e+003	4.909129e+002
1.321169e+003	4.824151e+002
1.323098e+003	5.350419e+002
1.325026e+003	5.757190e+002
1.326954e+003	6.162742e+002
1.328883e+003	5.632652e+002
1.330811e+003	4.615759e+002
1.332740e+003	3.609522e+002
1.334668e+003	3.073796e+002
1.336597e+003	4.069115e+002
1.338525e+003	4.935749e+002
1.340454e+003	5.179227e+002
1.342382e+003	3.778648e+002
1.344311e+003	3.874414e+002
1.346239e+003	4.908652e+002
1.348168e+003	5.518109e+002
1.350096e+003	5.459878e+002
1.352025e+003	5.248890e+002
1.353953e+003	5.078530e+002
1.355881e+003	4.691114e+002
1.357810e+003	4.287728e+002
1.359738e+003	4.552968e+002
1.361667e+003	3.896146e+002
1.363595e+003	3.257871e+002
1.365524e+003	4.505775e+002
1.367452e+003	4.929446e+002
1.369381e+003	5.029734e+002
1.371309e+003	5.360181e+002
1.373238e+003	5.451200e+002
1.375166e+003	4.984557e+002
1.377095e+003	4.415488e+002
1.379023e+003	4.356801e+002
1.380952e+003	4.960131e+002
1.382880e+003	5.501085e+002
1.384808e+003	5.533931e+002
1.386737e+003	5.177402e+002
1.388665e+003	5.398817e+002
1.390594e+003	6.146534e+002
1.392522e+003	5.581271e+002
1.394451e+003	4.775860e+002
1.396379e+003	4.422287e+002
1.398308e+003	2.600235e+002
1.400236e+003	4.008224e+002
1.402165e+003	4.128268e+002
1.404093e+003	4.826218e+002
1.406022e+003	5.492180e+002
1.407950e+003	5.774268e+002
1.409879e+003	5.761542e+002
1.411807e+003	4.889488e+002
1.413735e+003	3.456957e+002
1.415664e+003	3.094458e+002
1.417592e+003	4.050942e+002
1.419521e+003	4.476143e+002
1.421449e+003	4.366972e+002
1.423378e+003	5.114904e+002
1.425306e+003	4.874564e+002
1.427235e+003	4.481950e+002
1.429163e+003	5.948162e+002
1.431092e+003	4.730461e+002
1.433020e+003	3.440826e+002
1.434949e+003	3.986840e+002
1.436877e+003	5.078477e+002
1.438806e+003	5.629505e+002
1.440734e+003	5.775035e+002
1.442662e+003	5.118299e+002
1.444591e+003	4.528821e+002
1.446519e+003	5.739613e+002
1.448448e+003	4.982974e+002
1.450376e+003	5.175319e+002
1.452305e+003	5.681583e+002
1.454233e+003	6.164526e+002
1.456162e+003	6.613923e+002
1.458090e+003	6.621112e+002
1.460019e+003	5.799346e+002
1.461947e+003	5.161468e+002
1.463876e+003	5.725672e+002
1.465804e+003	6.189915e+002
1.467733e+003	5.828275e+002
1.469661e+003	5.265198e+002
1.471589e+003	5.408980e+002
1.473518e+003	5.872595e+002
1.475446e+003	5.647561e+002
1.477375e+003	5.837046e+002
1.479303e+003	5.523487e+002
1.481232e+003	5.759415e+002
1.483160e+003	6.117653e+002
1.485089e+003	6.117328e+002
1.487017e+003	6.630991e+002
1.488946e+003	6.992413e+002
1.490874e+003	6.157392e+002
1.492803e+003	6.910695e+002
1.494731e+003	8.029818e+002
1.496660e+003	7.972851e+002
1.498588e+003	7.401938e+002
1.500516e+003	7.272913e+002
1.502445e+003	7.114865e+002
1.504373e+003	6.715142e+002
1.506302e+003	7.750781e+002
1.508230e+003	8.776401e+002
1.510159e+003	9.230627e+002
1.512087e+003	1.073204e+003
1.514016e+003	1.041825e+003
1.515944e+003	9.996894e+002
1.517873e+003	1.118259e+003
1.519801e+003	1.217855e+003
1.521730e+003	1.229094e+003
1.523658e+003	1.272669e+003
1.525587e+003	1.261928e+003
1.527515e+003	1.282722e+003
1.529443e+003	1.251620e+003
1.531372e+003	1.083044e+003
1.533300e+003	8.905433e+002
1.535229e+003	8.158232e+002
1.537157e+003	7.995796e+002
1.539086e+003	7.469360e+002
1.541014e+003	7.659474e+002
1.542943e+003	6.680861e+002
1.544871e+003	6.407213e+002
1.546800e+003	5.548574e+002
1.548728e+003	5.788228e+002
1.550657e+003	6.206170e+002
1.552585e+003	6.334424e+002
1.554514e+003	7.028883e+002
1.556442e+003	7.406804e+002
1.558370e+003	6.524975e+002
1.560299e+003	5.314979e+002
1.562227e+003	4.910335e+002
1.564156e+003	4.919323e+002
1.566084e+003	5.164543e+002
1.568013e+003	6.196208e+002
1.569941e+003	5.717511e+002
1.571870e+003	6.435039e+002
1.573798e+003	6.781663e+002
1.575727e+003	6.153312e+002
1.577655e+003	6.731019e+002
1.579584e+003	7.246382e+002
1.581512e+003	7.752285e+002
1.583441e+003	8.272308e+002
1.585369e+003	7.849289e+002
1.587297e+003	6.588079e+002
1.589226e+003	5.920981e+002
1.591154e+003	6.137717e+002
1.593083e+003	6.334689e+002
1.595011e+003	6.984993e+002
1.596940e+003	7.247550e+002
1.598868e+003	6.546539e+002
1.600797e+003	7.105361e+002
1.602725e+003	6.711198e+002
1.604654e+003	6.918973e+002
1.606582e+003	6.354558e+002
1.608511e+003	7.169645e+002
1.610439e+003	7.287977e+002
1.612368e+003	6.187191e+002
1.614296e+003	5.167378e+002
1.616224e+003	4.770231e+002
1.618153e+003	5.044108e+002
1.620081e+003	5.618447e+002
1.622010e+003	5.677338e+002
1.623938e+003	5.587728e+002
1.625867e+003	5.808811e+002
1.627795e+003	5.945911e+002
1.629724e+003	6.409606e+002
1.631652e+003	6.918705e+002
1.633581e+003	5.692634e+002
1.635509e+003	6.075319e+002
1.637438e+003	5.877213e+002
1.639366e+003	5.371671e+002
1.641295e+003	6.020316e+002
1.643223e+003	6.428408e+002
1.645151e+003	5.936618e+002
1.647080e+003	5.645756e+002
1.649008e+003	5.152175e+002
1.650937e+003	4.765076e+002
1.652865e+003	5.874821e+002
1.654794e+003	5.405965e+002
1.656722e+003	6.688017e+002
1.658651e+003	5.658893e+002
1.660579e+003	6.009594e+002
1.662508e+003	4.974120e+002
1.664436e+003	5.252603e+002
1.666365e+003	5.167265e+002
1.668293e+003	5.260200e+002
1.670222e+003	6.268826e+002
1.672150e+003	6.436182e+002
1.674078e+003	5.828402e+002
1.676007e+003	5.749713e+002
1.677935e+003	5.520895e+002
1.679864e+003	4.510959e+002
1.681792e+003	3.803334e+002
1.683721e+003	3.526946e+002
1.685649e+003	4.704055e+002
1.687578e+003	4.967564e+002
1.689506e+003	5.025113e+002
1.691435e+003	5.490305e+002
1.693363e+003	4.192135e+002
1.695292e+003	4.142502e+002
1.697220e+003	4.234644e+002
1.699149e+003	3.900348e+002
1.701077e+003	3.411559e+002
1.703005e+003	2.977813e+002
1.704934e+003	2.242209e+002
1.706862e+003	1.785381e+002
1.708791e+003	2.346500e+002
1.710719e+003	2.976893e+002
1.712648e+003	2.687482e+002
1.714576e+003	2.645937e+002
1.716505e+003	3.367064e+002
1.718433e+003	3.084824e+002
1.720362e+003	3.704695e+002
1.722290e+003	4.842049e+002
1.724219e+003	4.596697e+002
1.726147e+003	4.936866e+002
1.728076e+003	5.568594e+002
1.730004e+003	5.921786e+002
1.731932e+003	5.095844e+002
1.733861e+003	4.466485e+002
1.735789e+003	5.007112e+002
1.737718e+003	4.572466e+002
1.739646e+003	3.929477e+002
1.741575e+003	2.708000e+002
1.743503e+003	2.226925e+002
1.745432e+003	3.444050e+002
1.747360e+003	3.792797e+002
1.749289e+003	3.381812e+002
1.751217e+003	4.050947e+002
1.753146e+003	4.206098e+002
1.755074e+003	3.907818e+002
1.757003e+003	4.261383e+002
1.758931e+003	5.007827e+002
1.760859e+003	4.877214e+002
1.762788e+003	4.911985e+002
1.764716e+003	5.651459e+002
1.766645e+003	5.082790e+002
1.768573e+003	4.062061e+002
1.770502e+003	4.023073e+002
1.772430e+003	3.953018e+002
1.774359e+003	3.928495e+002
1.776287e+003	4.579631e+002
1.778216e+003	4.690734e+002
1.780144e+003	4.583275e+002
1.782073e+003	4.593601e+002
1.784001e+003	4.407367e+002
1.785930e+003	4.291479e+002
1.787858e+003	3.586683e+002
1.789786e+003	2.113511e+002
1.791715e+003	1.094652e+002
1.793643e+003	1.392106e+002
1.795572e+003	1.629738e+002
1.797500e+003	2.229233e+002
1.799429e+003	2.767309e+002
1.801357e+003	2.221552e+002
1.803286e+003	3.797662e+002
1.805214e+003	2.886530e+002
1.807143e+003	2.880266e+002
1.809071e+003	3.312425e+002
1.811000e+003	3.356289e+002
1.812928e+003	3.013340e+002
1.814857e+003	2.695072e+002
1.816785e+003	2.552003e+002
1.818714e+003	2.200635e+002
1.820642e+003	1.686926e+002
1.822570e+003	1.641538e+002
1.824499e+003	2.245710e+002
1.826427e+003	2.669944e+002
1.828356e+003	2.659322e+002
1.830284e+003	2.387759e+002
1.832213e+003	1.807757e+002
1.834141e+003	2.660851e+002
1.836070e+003	2.597520e+002
1.837998e+003	2.922649e+002
1.839927e+003	3.283944e+002
1.841855e+003	3.003008e+002
1.843784e+003	2.745716e+002
1.845712e+003	2.496243e+002
1.847641e+003	3.476671e+002
1.849569e+003	4.250227e+002
1.851497e+003	2.379725e+002
1.853426e+003	2.647000e+002
1.855354e+003	2.571352e+002
1.857283e+003	3.090234e+002
1.859211e+003	2.870724e+002
1.861140e+003	3.155164e+002
1.863068e+003	3.230777e+002
1.864997e+003	3.157015e+002
1.866925e+003	3.369142e+002
1.868854e+003	3.623951e+002
1.870782e+003	3.667683e+002
1.872711e+003	3.617730e+002
1.874639e+003	3.524566e+002
1.876568e+003	3.409806e+002
1.878496e+003	3.117135e+002
1.880424e+003	2.143944e+002
1.882353e+003	1.893418e+002
1.884281e+003	2.793072e+002
1.886210e+003	3.546569e+002
1.888138e+003	2.742093e+002
1.890067e+003	2.845216e+002
1.891995e+003	1.875627e+002
1.893924e+003	2.492206e+002
1.895852e+003	2.854576e+002
1.897781e+003	2.058732e+002
1.899709e+003	1.472513e+002
1.901638e+003	1.725252e+002
1.903566e+003	2.117236e+002
1.905495e+003	2.411677e+002
1.907423e+003	2.551575e+002
1.909351e+003	2.072583e+002
1.911280e+003	1.573494e+002
1.913208e+003	1.480399e+002
1.915137e+003	2.226449e+002
1.917065e+003	2.677289e+002
1.918994e+003	2.905471e+002
1.920922e+003	2.366783e+002
1.922851e+003	2.227203e+002
1.924779e+003	1.634778e+002
1.926708e+003	9.740169e+001
1.928636e+003	2.489265e+002
1.930565e+003	3.517102e+002
1.932493e+003	2.785253e+002
1.934422e+003	2.473839e+002
1.936350e+003	1.979846e+002
1.938278e+003	1.952496e+002
1.940207e+003	2.507172e+002
1.942135e+003	2.146936e+002
1.944064e+003	2.457717e+002
1.945992e+003	2.765871e+002
1.947921e+003	2.888217e+002
1.949849e+003	2.808377e+002
1.951778e+003	1.963188e+002
1.953706e+003	2.370021e+002
1.955635e+003	3.626456e+002
1.957563e+003	3.195143e+002
1.959492e+003	2.476178e+002
1.961420e+003	3.061465e+002
1.963349e+003	1.797770e+002
1.965277e+003	2.096978e+002
1.967205e+003	2.376524e+002
1.969134e+003	5.953087e+001
1.971062e+003	5.513869e+001
1.972991e+003	1.776925e+002
1.974919e+003	2.393244e+002
1.976848e+003	2.560550e+002
1.978776e+003	2.495732e+002
1.980705e+003	2.286371e+002
1.982633e+003	2.647983e+002
1.984562e+003	2.978890e+002
1.986490e+003	2.656312e+002
1.988419e+003	2.350992e+002
1.990347e+003	2.637293e+002
1.992276e+003	3.245959e+002
1.994204e+003	3.038037e+002
1.996132e+003	2.733034e+002
1.998061e+003	2.556254e+002
1.999989e+003	2.130519e+002
2.001918e+003	2.114003e+002
2.003846e+003	1.078231e+002
2.005775e+003	5.687558e+001
2.007703e+003	1.939051e+002
2.009632e+003	2.593420e+002
2.011560e+003	2.025306e+002
2.013489e+003	2.199492e+002
2.015417e+003	2.415314e+002
2.017346e+003	1.654232e+002
2.019274e+003	2.091670e+002
2.021203e+003	2.458634e+002
2.023131e+003	1.350592e+002
2.025059e+003	2.116795e+002
2.026988e+003	1.643539e+002
2.028916e+003	1.417317e+002
2.030845e+003	1.817000e+002
2.032773e+003	1.140090e+002
2.034702e+003	1.429942e+002
2.036630e+003	1.652057e+002
2.038559e+003	1.607188e+002
2.040487e+003	1.829810e+002
2.042416e+003	2.704366e+002
2.044344e+003	2.394334e+002
2.046273e+003	3.887094e+002
2.048201e+003	2.653645e+002
2.050129e+003	4.839257e+002
2.052058e+003	2.768973e+002
2.053986e+003	2.863899e+002
2.055915e+003	3.065438e+002
2.057843e+003	3.087117e+002
2.059772e+003	3.104023e+002
2.061700e+003	3.166354e+002
2.063629e+003	3.299744e+002
2.065557e+003	3.155517e+002
2.067486e+003	2.725666e+002
2.069414e+003	2.923008e+002
2.071343e+003	1.924387e+002
2.073271e+003	2.908145e+002
2.075200e+003	3.478437e+002
2.077128e+003	3.095413e+002
2.079057e+003	3.836125e+002
2.080985e+003	3.503299e+002
2.082914e+003	2.032274e+002
2.084842e+003	1.912033e+002
2.086771e+003	2.458099e+002
2.088699e+003	2.705999e+002
2.090627e+003	3.286212e+002
2.092556e+003	3.420647e+002
2.094484e+003	2.379178e+002
2.096413e+003	2.653617e+002
2.098341e+003	3.434653e+002
2.100270e+003	3.327220e+002
2.102198e+003	2.606886e+002
2.104126e+003	2.425599e+002
2.106055e+003	2.921624e+002
2.107983e+003	2.278802e+002
2.109912e+003	1.670262e+002
2.111840e+003	2.273673e+002
2.113769e+003	2.559457e+002
2.115697e+003	2.112199e+002
2.117626e+003	2.504691e+002
2.119554e+003	2.487447e+002
2.121483e+003	1.710756e+002
2.123411e+003	1.679972e+002
2.125340e+003	2.025776e+002
2.127268e+003	3.078651e+002
2.129197e+003	2.432069e+002
2.131125e+003	1.473158e+002
2.133054e+003	1.484971e+002
2.134982e+003	2.162240e+002
2.136911e+003	3.270868e+002
2.138839e+003	3.010373e+002
2.140768e+003	2.593215e+002
2.142696e+003	2.597447e+002
2.144625e+003	2.056955e+002
2.146553e+003	2.363763e+002
2.148481e+003	3.905724e+002
2.150410e+003	4.499059e+002
2.152338e+003	4.075790e+002
2.154267e+003	3.409692e+002
2.156195e+003	3.336192e+002
2.158124e+003	2.988414e+002
2.160052e+003	2.808941e+002
2.161980e+003	3.544380e+002
2.163909e+003	3.187273e+002
2.165837e+003	3.093077e+002
2.167766e+003	3.643748e+002
2.169694e+003	3.734389e+002
2.171623e+003	3.526211e+002
2.173551e+003	3.282263e+002
2.175480e+003	3.318007e+002
2.177408e+003	3.230386e+002
2.179337e+003	2.087582e+002
2.181265e+003	2.740963e+002
2.183194e+003	3.674715e+002
2.185122e+003	4.286551e+002
2.187051e+003	4.656237e+002
2.188979e+003	3.273266e+002
2.190908e+003	2.846565e+002
2.192836e+003	3.439768e+002
2.194765e+003	4.295677e+002
2.196693e+003	4.229125e+002
2.198622e+003	2.841909e+002
2.200550e+003	2.288639e+002
2.202479e+003	3.082522e+002
2.204407e+003	2.780494e+002
2.206335e+003	3.146165e+002
2.208264e+003	2.959424e+002
2.210192e+003	2.603564e+002
2.212121e+003	2.569082e+002
2.214049e+003	3.387084e+002
2.215978e+003	3.215070e+002
2.217906e+003	3.501929e+002
2.219834e+003	3.837313e+002
2.221763e+003	4.127271e+002
2.223691e+003	5.482716e+002
2.225620e+003	5.983204e+002
2.227548e+003	4.138664e+002
2.229477e+003	3.030677e+002
2.231405e+003	2.991030e+002
2.233334e+003	3.727290e+002
2.235262e+003	4.930001e+002
2.237191e+003	4.442182e+002
2.239119e+003	4.603341e+002
2.241048e+003	3.895127e+002
2.242976e+003	4.053531e+002
2.244905e+003	4.070111e+002
2.246833e+003	3.989330e+002
2.248762e+003	4.456425e+002
2.250690e+003	4.488293e+002
2.252619e+003	3.567788e+002
2.254547e+003	3.378411e+002
2.256476e+003	3.855543e+002
2.258404e+003	4.144455e+002
2.260333e+003	5.350973e+002
2.262261e+003	5.310854e+002
2.264189e+003	5.255521e+002
2.266118e+003	4.502586e+002
2.268046e+003	4.312898e+002
2.269975e+003	5.090157e+002
2.271903e+003	5.446595e+002
2.273832e+003	5.319314e+002
2.275760e+003	4.864952e+002
2.277688e+003	4.587163e+002
2.279617e+003	4.770742e+002
2.281545e+003	4.755396e+002
2.283474e+003	5.115610e+002
2.285402e+003	4.961723e+002
2.287331e+003	4.170766e+002
2.289259e+003	4.655199e+002
2.291188e+003	5.120845e+002
2.293116e+003	4.768954e+002
2.295045e+003	4.843660e+002
2.296973e+003	5.808661e+002
2.298902e+003	6.518275e+002
2.300830e+003	5.843525e+002
2.302759e+003	4.665852e+002
2.304687e+003	4.950128e+002
2.306616e+003	4.772601e+002
2.308544e+003	4.370029e+002
2.310473e+003	5.474624e+002
2.312401e+003	5.695313e+002
2.314330e+003	5.015090e+002
2.316258e+003	5.398677e+002
2.318187e+003	5.719659e+002
2.320115e+003	4.675266e+002
2.322043e+003	4.430736e+002
2.323972e+003	4.444136e+002
2.325900e+003	4.298487e+002
2.327829e+003	4.341016e+002
2.329757e+003	3.900762e+002
2.331686e+003	4.360164e+002
2.333614e+003	4.788844e+002
2.335542e+003	6.062921e+002
2.337471e+003	5.928947e+002
2.339399e+003	6.233695e+002
2.341328e+003	5.036654e+002
2.343256e+003	4.669318e+002
2.345185e+003	4.783347e+002
2.347113e+003	5.521478e+002
2.349042e+003	5.745020e+002
2.350970e+003	5.255248e+002
2.352899e+003	4.956576e+002
2.354827e+003	4.581272e+002
2.356756e+003	4.541226e+002
2.358684e+003	6.439918e+002
2.360613e+003	6.093033e+002
2.362541e+003	5.729191e+002
2.364470e+003	5.642249e+002
2.366398e+003	5.975245e+002
2.368327e+003	6.244304e+002
2.370255e+003	6.151074e+002
2.372184e+003	5.892868e+002
2.374112e+003	5.439020e+002
2.376041e+003	5.555145e+002
2.377969e+003	5.975391e+002
2.379897e+003	6.554269e+002
2.381826e+003	6.808366e+002
2.383754e+003	6.688655e+002
2.385683e+003	5.539173e+002
2.387611e+003	4.663732e+002
2.389540e+003	5.339625e+002
2.391468e+003	5.406724e+002
2.393396e+003	5.547106e+002
2.395325e+003	5.301000e+002
2.397253e+003	6.256909e+002
2.399182e+003	6.834926e+002
2.401110e+003	6.057608e+002
2.403039e+003	5.421493e+002
2.404967e+003	5.700146e+002
2.406896e+003	4.975872e+002
2.408824e+003	4.977481e+002
2.410753e+003	5.893473e+002
2.412681e+003	5.135458e+002
2.414610e+003	5.690823e+002
2.416538e+003	5.106290e+002
2.418467e+003	5.272501e+002
2.420395e+003	6.401859e+002
2.422324e+003	5.978837e+002
2.424252e+003	5.489517e+002
2.426181e+003	5.973934e+002
2.428109e+003	6.227071e+002
2.430038e+003	6.216676e+002
2.431966e+003	6.651885e+002
2.433895e+003	6.350419e+002
2.435823e+003	6.318430e+002
2.437751e+003	5.198463e+002
2.439680e+003	6.371658e+002
2.441608e+003	6.116768e+002
2.443537e+003	6.224731e+002
2.445465e+003	6.217100e+002
2.447394e+003	6.515114e+002
2.449322e+003	6.343873e+002
2.451250e+003	6.829512e+002
2.453179e+003	7.353491e+002
2.455107e+003	7.009878e+002
2.457036e+003	6.519670e+002
2.458964e+003	6.828679e+002
2.460893e+003	6.626085e+002
2.462821e+003	5.797166e+002
2.464750e+003	5.832047e+002
2.466678e+003	6.629813e+002
2.468607e+003	7.040432e+002
2.470535e+003	6.756025e+002
2.472464e+003	7.103594e+002
2.474392e+003	7.308229e+002
2.476321e+003	6.875240e+002
2.478249e+003	6.227801e+002
2.480178e+003	6.224096e+002
2.482106e+003	6.304865e+002
2.484035e+003	6.971620e+002
2.485963e+003	7.800292e+002
2.487892e+003	6.887043e+002
2.489820e+003	6.608514e+002
2.491749e+003	6.391949e+002
2.493677e+003	6.768093e+002
2.495605e+003	5.491942e+002
2.497534e+003	5.418575e+002
2.499462e+003	6.039832e+002
2.501391e+003	7.149745e+002
2.503319e+003	7.752607e+002
2.505248e+003	7.476722e+002
2.507176e+003	7.999354e+002
2.509104e+003	8.139760e+002
2.511033e+003	7.398824e+002
2.512961e+003	6.789562e+002
2.514890e+003	6.154852e+002
2.516818e+003	4.844621e+002
2.518747e+003	6.039100e+002
2.520675e+003	7.749911e+002
2.522604e+003	7.461317e+002
2.524532e+003	6.525358e+002
2.526461e+003	6.776644e+002
2.528389e+003	7.146021e+002
2.530318e+003	7.059618e+002
2.532246e+003	7.489139e+002
2.534175e+003	7.130699e+002
2.536103e+003	6.752307e+002
2.538032e+003	7.352103e+002
2.539960e+003	7.359175e+002
2.541889e+003	5.993331e+002
2.543817e+003	5.384843e+002
2.545746e+003	6.710430e+002
2.547674e+003	7.514333e+002
2.549603e+003	7.885009e+002
2.551531e+003	8.361218e+002
2.553459e+003	7.907642e+002
2.555388e+003	7.117365e+002
2.557316e+003	7.009039e+002
2.559245e+003	6.919507e+002
2.561173e+003	7.030370e+002
2.563102e+003	6.716881e+002
2.565030e+003	6.478783e+002
2.566958e+003	6.591274e+002
2.568887e+003	6.693138e+002
2.570815e+003	6.631456e+002
2.572744e+003	6.918661e+002
2.574672e+003	6.998616e+002
2.576601e+003	7.491921e+002
2.578529e+003	7.277281e+002
2.580458e+003	6.564782e+002
2.582386e+003	6.858793e+002
2.584315e+003	8.162114e+002
2.586243e+003	6.855823e+002
2.588172e+003	6.456877e+002
2.590100e+003	7.000980e+002
2.592029e+003	6.843793e+002
2.593957e+003	7.032563e+002
2.595886e+003	7.340122e+002
2.597814e+003	6.905517e+002
2.599743e+003	7.057935e+002
2.601671e+003	7.076334e+002
2.603600e+003	7.344010e+002
2.605528e+003	7.411410e+002
2.607457e+003	8.606548e+002
2.609385e+003	8.178467e+002
2.611313e+003	6.748716e+002
2.613242e+003	6.270123e+002
2.615170e+003	5.590433e+002
2.617099e+003	6.387223e+002
2.619027e+003	6.938430e+002
2.620956e+003	6.861864e+002
2.622884e+003	7.008179e+002
2.624813e+003	6.935467e+002
2.626741e+003	6.301522e+002
2.628669e+003	7.116998e+002
2.630598e+003	7.422223e+002
2.632526e+003	6.874039e+002
2.634455e+003	6.350181e+002
2.636383e+003	6.328475e+002
2.638312e+003	6.819665e+002
2.640240e+003	7.252363e+002
2.642169e+003	6.456536e+002
2.644097e+003	6.333579e+002
2.646026e+003	6.279583e+002
2.647954e+003	6.148937e+002
2.649883e+003	6.316258e+002
2.651811e+003	5.572052e+002
2.653740e+003	4.891506e+002
2.655668e+003	6.165447e+002
2.657597e+003	6.781937e+002
2.659525e+003	6.429696e+002
2.661454e+003	6.800898e+002
2.663382e+003	6.602088e+002
2.665311e+003	7.061671e+002
2.667239e+003	6.386238e+002
2.669167e+003	5.584399e+002
2.671096e+003	5.642458e+002
2.673024e+003	5.402106e+002
2.674953e+003	5.777333e+002
2.676881e+003	6.244900e+002
2.678810e+003	5.588145e+002
2.680738e+003	7.009337e+002
2.682667e+003	7.237984e+002
2.684595e+003	6.363120e+002
2.686523e+003	6.225499e+002
2.688452e+003	6.132530e+002
2.690380e+003	6.052576e+002
2.692309e+003	6.059625e+002
2.694237e+003	5.696197e+002
2.696166e+003	5.688845e+002
2.698094e+003	6.711047e+002
2.700023e+003	6.569421e+002
2.701951e+003	5.458297e+002
2.703880e+003	5.224270e+002
2.705808e+003	6.136252e+002
2.707737e+003	5.594041e+002
2.709665e+003	5.426660e+002
2.711594e+003	4.724531e+002
2.713522e+003	5.551935e+002
2.715451e+003	6.190427e+002
2.717379e+003	5.846889e+002
2.719308e+003	6.128423e+002
2.721236e+003	6.471945e+002
2.723165e+003	6.520634e+002
2.725093e+003	4.199724e+002
2.727021e+003	4.778701e+002
2.728950e+003	4.992367e+002
2.730878e+003	3.695042e+002
2.732807e+003	4.263326e+002
2.734735e+003	4.624974e+002
2.736664e+003	3.862080e+002
2.738592e+003	3.816270e+002
2.740521e+003	4.168907e+002
2.742449e+003	3.732046e+002
2.744377e+003	3.151694e+002
2.746306e+003	4.685074e+002
2.748234e+003	5.198328e+002
2.750163e+003	3.772003e+002
2.752091e+003	4.901995e+002
2.754020e+003	4.429318e+002
2.755948e+003	2.719691e+002
2.757877e+003	4.247102e+002
2.759805e+003	4.607257e+002
2.761734e+003	4.762101e+002
2.763662e+003	4.682958e+002
2.765591e+003	3.944748e+002
2.767519e+003	4.101371e+002
2.769448e+003	5.269557e+002
2.771376e+003	4.809668e+002
2.773305e+003	4.507104e+002
2.775233e+003	4.642153e+002
2.777162e+003	4.178454e+002
2.779090e+003	3.828740e+002
2.781019e+003	3.867685e+002
2.782947e+003	4.643778e+002
2.784875e+003	4.957348e+002
2.786804e+003	5.198163e+002
2.788732e+003	4.075142e+002
2.790661e+003	3.978429e+002
2.792589e+003	4.028147e+002
2.794518e+003	4.380181e+002
2.796446e+003	3.933177e+002
2.798375e+003	3.662718e+002
2.800303e+003	3.737868e+002
2.802231e+003	3.008146e+002
2.804160e+003	2.254956e+002
2.806088e+003	2.669687e+002
2.808017e+003	2.561426e+002
2.809945e+003	2.971687e+002
2.811874e+003	2.560088e+002
2.813802e+003	2.191981e+002
2.815731e+003	2.356137e+002
2.817659e+003	2.970882e+002
2.819588e+003	4.265144e+002
2.821516e+003	3.144913e+002
2.823445e+003	4.088415e+002
2.825373e+003	1.033500e+002
2.827302e+003	2.564992e+002
2.829230e+003	1.351400e+002
2.831159e+003	2.230122e+002
2.833087e+003	3.008869e+002
2.835016e+003	1.967549e+002
2.836944e+003	1.572536e+002
2.838873e+003	2.226935e+002
2.840801e+003	2.606199e+002
2.842729e+003	3.005672e+002
2.844658e+003	2.828473e+002
2.846586e+003	2.878099e+002
2.848515e+003	2.847392e+002
2.850443e+003	3.477464e+002
2.852372e+003	3.429059e+002
2.854300e+003	3.869579e+002
2.856229e+003	2.226445e+002
2.858157e+003	2.479538e+002
2.860085e+003	3.478670e+002
2.862014e+003	3.061405e+002
2.863942e+003	1.874911e+002
2.865871e+003	1.702001e+002
2.867799e+003	2.779062e+002
2.869728e+003	2.235559e+002
2.871656e+003	1.351724e+002
2.873585e+003	2.487789e+002
2.875513e+003	2.490701e+002
2.877442e+003	2.913436e+002
2.879370e+003	3.260490e+002
2.881299e+003	3.452854e+002
2.883227e+003	2.690206e+002
2.885156e+003	2.710242e+002
2.887084e+003	2.796198e+002
2.889013e+003	2.057090e+002
2.890941e+003	3.116315e+002
2.892870e+003	3.534353e+002
2.894798e+003	2.381460e+002
2.896727e+003	2.868053e+002
2.898655e+003	2.395770e+002
2.900583e+003	1.913376e+002
2.902512e+003	1.647535e+002
2.904440e+003	2.045212e+002
2.906369e+003	1.336699e+002
2.908297e+003	5.331359e+001
2.910226e+003	1.623934e+002
2.912154e+003	1.403783e+002
2.914083e+003	1.501118e+002
2.916011e+003	1.935074e+002
2.917939e+003	1.701879e+002
2.919868e+003	1.911490e+002
2.921796e+003	1.902595e+002
2.923725e+003	1.208437e+002
2.925653e+003	1.655292e+002
2.927582e+003	1.958047e+002
2.929510e+003	1.805431e+002
2.931439e+003	7.105946e+001
2.933367e+003	-7.177835e+000
2.935296e+003	-4.203587e+000
2.937224e+003	1.347648e+002
2.939153e+003	-2.497659e+001
2.941081e+003	1.365886e+002
2.943010e+003	1.198064e+002
2.944938e+003	7.270775e+001
2.946867e+003	7.205123e+000
2.948795e+003	7.920090e+001
2.950724e+003	-2.290693e+000
2.952652e+003	-1.633352e+002
2.954581e+003	-1.343767e+002
2.956509e+003	-5.111824e+001
2.958438e+003	-5.311839e+001
2.960366e+003	-9.661028e+001
2.962294e+003	-7.231681e+001
2.964223e+003	3.120342e+000
2.966151e+003	-7.194657e+001
2.968080e+003	-1.168335e+002
2.970008e+003	-9.778027e+001
2.971937e+003	-4.224205e+001
2.973865e+003	9.943898e+000
2.975793e+003	-3.964694e+001
2.977722e+003	-9.666222e+001
2.979650e+003	-8.836148e+001
2.981579e+003	-9.267140e+001
2.983507e+003	-6.276035e+001
2.985436e+003	-6.295229e+001
2.987364e+003	-8.738153e+001
2.989293e+003	-9.927144e+001
2.991221e+003	-1.031746e+002
2.993150e+003	-1.238270e+002
2.995078e+003	-8.716273e+001
2.997007e+003	-4.724656e+001
2.998935e+003	-1.353819e+002
3.000864e+003	-9.361120e+001
3.002792e+003	-1.195158e+002
3.004721e+003	-1.563710e+002
3.006649e+003	-1.425817e+002
3.008578e+003	-1.666100e+002
3.010506e+003	-5.950284e-001
3.012435e+003	3.968607e+001
3.014363e+003	-7.768244e+001
3.016292e+003	-9.857182e+001
3.018220e+003	-6.526871e+001
3.020148e+003	-1.596481e+001
3.022077e+003	-1.530348e+002
3.024005e+003	-1.149882e+002
3.025934e+003	-4.043876e+001
3.027862e+003	-4.840897e+001
3.029791e+003	1.194322e+001
3.031719e+003	-1.110606e+002
3.033647e+003	-2.077299e+002
3.035576e+003	-3.277452e+001
3.037504e+003	-7.605071e+001
3.039433e+003	-1.447833e+002
3.041361e+003	-1.049294e+002
3.043290e+003	-5.989679e+001
3.045218e+003	-8.569444e+001
3.047147e+003	-9.713216e+001
3.049075e+003	-5.940936e+001
3.051004e+003	-2.053049e+001
3.052932e+003	-2.147376e+001
3.054861e+003	-6.289647e+001
3.056789e+003	-4.000704e+001
3.058718e+003	-8.399562e+000
3.060646e+003	-4.363296e+001
3.062575e+003	-8.697086e+001
3.064503e+003	-3.923436e+001
3.066432e+003	1.456761e+001
3.068360e+003	1.034149e+001
3.070289e+003	-1.653783e+001
3.072217e+003	2.033900e+001
3.074146e+003	1.815325e+001
3.076074e+003	-4.857410e+001
3.078002e+003	-1.028438e+001
3.079931e+003	-4.421995e+001
3.081859e+003	2.633100e+001
3.083788e+003	2.855997e+001
3.085716e+003	-1.150742e+001
3.087645e+003	-2.212598e+001
3.089573e+003	1.045776e+001
3.091501e+003	4.764492e+001
3.093430e+003	5.880329e+001
3.095358e+003	1.689724e+002
3.097287e+003	1.030557e+002
3.099215e+003	5.280202e+001
3.101144e+003	6.551466e+001
3.103072e+003	1.686393e+001
3.105001e+003	9.448240e+001
3.106929e+003	1.885450e+002
3.108858e+003	1.351580e+002
3.110786e+003	6.873695e+001
3.112715e+003	2.661359e+001
3.114643e+003	2.534684e+002
3.116572e+003	2.232270e+002
3.118500e+003	3.891557e+002
3.120429e+003	3.482058e+002
3.122357e+003	2.516201e+002
3.124286e+003	3.177118e+002
3.126214e+003	2.713505e+002
3.128143e+003	1.520510e+002
3.130071e+003	2.541131e+002
3.132000e+003	4.252384e+002
3.133928e+003	4.537184e+002
3.135856e+003	4.868524e+002
3.137785e+003	5.142822e+002
3.139713e+003	5.002051e+002
3.141642e+003	5.659185e+002
3.143570e+003	6.381523e+002
3.145499e+003	5.653235e+002
3.147427e+003	6.221829e+002
3.149355e+003	6.614522e+002
3.151284e+003	6.308130e+002
3.153212e+003	6.641782e+002
3.155141e+003	6.588574e+002
3.157069e+003	6.880954e+002
3.158998e+003	8.200453e+002
3.160926e+003	7.692612e+002
3.162855e+003	7.556507e+002
3.164783e+003	7.967550e+002
3.166712e+003	7.209863e+002
3.168640e+003	7.451575e+002
3.170569e+003	7.198206e+002
3.172497e+003	7.513032e+002
3.174426e+003	8.187755e+002
3.176354e+003	8.084800e+002
3.178283e+003	9.383790e+002
3.180211e+003	9.874492e+002
3.182140e+003	9.949079e+002
3.184068e+003	9.841028e+002
3.185997e+003	1.009658e+003
3.187925e+003	1.059326e+003
3.189854e+003	1.055474e+003
3.191782e+003	1.152037e+003
3.193710e+003	1.210414e+003
3.195639e+003	1.141197e+003
3.197567e+003	1.221050e+003
3.199496e+003	1.266864e+003
3.201424e+003	1.356842e+003
3.203353e+003	1.333870e+003
3.205281e+003	1.433193e+003
3.207209e+003	1.328189e+003
3.209138e+003	1.421193e+003
3.211066e+003	1.575323e+003
3.212995e+003	1.657818e+003
3.214923e+003	1.655229e+003
3.216852e+003	1.725100e+003
3.218780e+003	1.684883e+003
3.220709e+003	1.659252e+003
3.222637e+003	1.746401e+003
3.224566e+003	1.834010e+003
3.226494e+003	1.943276e+003
3.228423e+003	1.952850e+003
3.230351e+003	2.005645e+003
3.232280e+003	2.108008e+003
3.234208e+003	2.159519e+003
3.236137e+003	2.214061e+003
3.238065e+003	2.265661e+003
3.239994e+003	2.309134e+003
3.241922e+003	2.335583e+003
3.243851e+003	2.419146e+003
3.245779e+003	2.482135e+003
3.247708e+003	2.652994e+003
3.249636e+003	2.557568e+003
3.251564e+003	2.620865e+003
3.253493e+003	2.698211e+003
3.255421e+003	2.765836e+003
3.257350e+003	2.864766e+003
3.259278e+003	2.763490e+003
3.261207e+003	2.728108e+003
3.263135e+003	2.910043e+003
3.265063e+003	3.054477e+003
3.266992e+003	3.179444e+003
3.268920e+003	3.273352e+003
3.270849e+003	3.332028e+003
3.272777e+003	3.395942e+003
3.274706e+003	3.419068e+003
3.276634e+003	3.409292e+003
3.278563e+003	3.450956e+003
3.280491e+003	3.536288e+003
3.282420e+003	3.615662e+003
3.284348e+003	3.611179e+003
3.286277e+003	3.710629e+003
3.288205e+003	3.812532e+003
3.290134e+003	3.886037e+003
3.292062e+003	3.982591e+003
3.293991e+003	4.057842e+003
3.295919e+003	4.162368e+003
3.297848e+003	4.260305e+003
3.299776e+003	4.351190e+003
3.301705e+003	4.456463e+003
3.303633e+003	4.609257e+003
3.305562e+003	4.634659e+003
3.307490e+003	4.579775e+003
3.309418e+003	4.737436e+003
3.311347e+003	4.902456e+003
3.313275e+003	4.893103e+003
3.315204e+003	5.008284e+003
3.317132e+003	5.045367e+003
3.319061e+003	5.180687e+003
3.320989e+003	5.271279e+003
3.322917e+003	5.402494e+003
3.324846e+003	5.537113e+003
3.326774e+003	5.637381e+003
3.328703e+003	5.680021e+003
3.330631e+003	5.817255e+003
3.332560e+003	5.925929e+003
3.334488e+003	6.023074e+003
3.336417e+003	6.210582e+003
3.338345e+003	6.214883e+003
3.340274e+003	6.343505e+003
3.342202e+003	6.394520e+003
3.344131e+003	6.485213e+003
3.346059e+003	6.688304e+003
3.347988e+003	6.786059e+003
3.349916e+003	6.882441e+003
3.351845e+003	7.051991e+003
3.353773e+003	7.154191e+003
3.355702e+003	7.232279e+003
3.357630e+003	7.381015e+003
3.359559e+003	7.504684e+003
3.361487e+003	7.599424e+003
3.363416e+003	7.674056e+003
3.365344e+003	7.768911e+003
3.367272e+003	7.897041e+003
3.369201e+003	8.044835e+003
3.371129e+003	8.169117e+003
3.373058e+003	8.240593e+003
3.374986e+003	8.412829e+003
3.376915e+003	8.545279e+003
3.378843e+003	8.611615e+003
3.380771e+003	8.803787e+003
3.382700e+003	8.976492e+003
3.384628e+003	9.037801e+003
3.386557e+003	9.121792e+003
3.388485e+003	9.399738e+003
3.390414e+003	9.559524e+003
3.392342e+003	9.636293e+003
3.394271e+003	9.875437e+003
3.396199e+003	9.918570e+003
3.398128e+003	9.931407e+003
3.400056e+003	1.011275e+004
3.401985e+003	0.000000e+000
