# Supplementary material for: Machine learning classification of mango maturity based on carotene content from Raman spectra
Source: PeerJ. 2025 Nov 18;13:e20288. doi: 10.7717/peerj.20288 (PMC12637035; doi:10.7717/peerj.20288)
Supplement: Supplemental Information 1 — Raman spectra from 29 mango samples, with measurements taken from the top, middle, and bottom parts of each mango. These data were used for Raman spectral processing, statistical analysis, and classification analysis. [file peerj-13-20288-s001.zip › Raw Data_Mango/M18/M18-B.CSV]

5.030945e+001	1.786848e+002
5.223792e+001	4.076114e+002
5.416638e+001	5.013751e+002
5.609485e+001	5.062009e+002
5.802332e+001	5.088491e+002
5.995178e+001	5.088926e+002
6.188025e+001	5.002528e+002
6.380872e+001	4.837891e+002
6.573718e+001	4.863029e+002
6.766565e+001	4.702565e+002
6.959412e+001	4.451541e+002
7.152258e+001	4.240350e+002
7.345105e+001	4.180043e+002
7.537952e+001	4.181335e+002
7.730798e+001	4.222532e+002
7.923645e+001	4.234648e+002
8.116492e+001	4.150941e+002
8.309338e+001	3.925286e+002
8.502185e+001	3.706392e+002
8.695032e+001	3.548472e+002
8.887878e+001	3.449131e+002
9.080725e+001	3.385681e+002
9.273572e+001	3.332503e+002
9.466418e+001	3.285138e+002
9.659265e+001	3.284533e+002
9.852112e+001	3.263140e+002
1.004496e+002	3.129552e+002
1.023781e+002	2.927234e+002
1.043065e+002	2.774108e+002
1.062350e+002	2.692208e+002
1.081635e+002	2.684690e+002
1.100919e+002	2.733512e+002
1.120204e+002	2.721335e+002
1.139489e+002	2.659049e+002
1.158773e+002	2.593521e+002
1.178058e+002	2.571180e+002
1.197343e+002	2.619072e+002
1.216627e+002	2.594250e+002
1.235912e+002	2.447308e+002
1.255197e+002	2.266093e+002
1.274481e+002	2.143576e+002
1.293766e+002	2.068720e+002
1.313051e+002	1.962517e+002
1.332335e+002	1.910618e+002
1.351620e+002	1.895851e+002
1.370905e+002	1.864272e+002
1.390189e+002	1.837333e+002
1.409474e+002	1.847829e+002
1.428759e+002	1.922632e+002
1.448043e+002	1.969736e+002
1.467328e+002	1.852608e+002
1.486613e+002	1.744745e+002
1.505897e+002	1.759238e+002
1.525182e+002	1.882507e+002
1.544467e+002	2.023284e+002
1.563751e+002	2.035253e+002
1.583036e+002	1.844664e+002
1.602321e+002	1.683100e+002
1.621605e+002	1.652097e+002
1.640890e+002	1.719871e+002
1.660175e+002	1.703525e+002
1.679459e+002	1.693522e+002
1.698744e+002	1.686528e+002
1.718029e+002	1.653117e+002
1.737313e+002	1.629565e+002
1.756598e+002	1.797752e+002
1.775883e+002	1.798166e+002
1.795167e+002	1.744077e+002
1.814452e+002	1.702635e+002
1.833737e+002	1.696281e+002
1.853021e+002	1.669350e+002
1.872306e+002	1.782098e+002
1.891591e+002	1.841169e+002
1.910875e+002	1.842346e+002
1.930160e+002	1.806066e+002
1.949445e+002	1.491091e+002
1.968729e+002	1.453856e+002
1.988014e+002	1.482171e+002
2.007299e+002	1.470555e+002
2.026583e+002	1.421833e+002
2.045868e+002	1.457123e+002
2.065153e+002	1.478021e+002
2.084437e+002	1.477035e+002
2.103722e+002	1.489044e+002
2.123007e+002	1.556432e+002
2.142291e+002	1.648496e+002
2.161576e+002	1.598141e+002
2.180861e+002	1.620657e+002
2.200145e+002	1.718129e+002
2.219430e+002	1.755962e+002
2.238715e+002	1.847540e+002
2.257999e+002	1.668105e+002
2.277284e+002	1.550641e+002
2.296569e+002	1.624396e+002
2.315853e+002	1.768143e+002
2.335138e+002	1.600715e+002
2.354423e+002	1.582842e+002
2.373707e+002	1.648050e+002
2.392992e+002	1.648858e+002
2.412277e+002	1.476605e+002
2.431561e+002	1.378588e+002
2.450846e+002	1.417117e+002
2.470131e+002	1.536361e+002
2.489415e+002	1.680606e+002
2.508700e+002	1.805029e+002
2.527985e+002	1.858208e+002
2.547269e+002	1.858964e+002
2.566554e+002	1.854765e+002
2.585839e+002	1.843717e+002
2.605123e+002	1.830321e+002
2.624408e+002	2.071862e+002
2.643693e+002	2.077107e+002
2.662977e+002	2.045753e+002
2.682262e+002	1.996096e+002
2.701547e+002	1.860737e+002
2.720831e+002	1.876564e+002
2.740116e+002	1.994878e+002
2.759401e+002	2.048050e+002
2.778685e+002	1.977897e+002
2.797970e+002	1.824940e+002
2.817255e+002	1.704501e+002
2.836539e+002	1.674439e+002
2.855824e+002	1.654843e+002
2.875109e+002	1.637965e+002
2.894393e+002	1.680041e+002
2.913678e+002	1.903041e+002
2.932963e+002	2.103651e+002
2.952247e+002	2.238638e+002
2.971532e+002	2.315862e+002
2.990817e+002	2.321958e+002
3.010101e+002	2.147648e+002
3.029386e+002	2.210477e+002
3.048671e+002	2.305094e+002
3.067955e+002	2.293319e+002
3.087240e+002	2.207011e+002
3.106525e+002	2.317396e+002
3.125809e+002	2.537979e+002
3.145094e+002	2.672839e+002
3.164379e+002	2.693471e+002
3.183663e+002	2.668826e+002
3.202948e+002	2.721573e+002
3.222233e+002	2.830308e+002
3.241517e+002	2.659516e+002
3.260802e+002	2.463023e+002
3.280087e+002	2.356429e+002
3.299371e+002	2.254646e+002
3.318656e+002	2.323205e+002
3.337941e+002	2.442048e+002
3.357225e+002	2.468275e+002
3.376510e+002	2.416922e+002
3.395795e+002	2.415719e+002
3.415079e+002	2.587371e+002
3.434364e+002	2.483025e+002
3.453649e+002	2.498916e+002
3.472933e+002	2.639407e+002
3.492218e+002	2.751944e+002
3.511503e+002	2.822889e+002
3.530787e+002	2.881213e+002
3.550072e+002	2.886500e+002
3.569357e+002	2.867627e+002
3.588641e+002	2.856856e+002
3.607926e+002	2.861118e+002
3.627211e+002	2.982315e+002
3.646495e+002	3.085349e+002
3.665780e+002	3.149021e+002
3.685065e+002	3.217325e+002
3.704349e+002	3.329530e+002
3.723634e+002	3.227842e+002
3.742919e+002	3.035879e+002
3.762203e+002	2.940903e+002
3.781488e+002	2.887279e+002
3.800773e+002	2.780910e+002
3.820057e+002	2.899500e+002
3.839342e+002	2.912906e+002
3.858627e+002	2.767263e+002
3.877911e+002	2.644987e+002
3.897196e+002	2.661276e+002
3.916481e+002	2.668964e+002
3.935765e+002	2.617430e+002
3.955050e+002	2.613507e+002
3.974335e+002	2.826201e+002
3.993619e+002	3.122186e+002
4.012904e+002	3.158404e+002
4.032189e+002	3.112783e+002
4.051473e+002	3.220028e+002
4.070758e+002	3.424168e+002
4.090043e+002	3.520009e+002
4.109327e+002	3.411468e+002
4.128612e+002	3.438893e+002
4.147897e+002	3.309065e+002
4.167181e+002	3.279251e+002
4.186466e+002	3.334685e+002
4.205751e+002	3.421010e+002
4.225035e+002	3.523373e+002
4.244320e+002	3.484956e+002
4.263605e+002	3.451617e+002
4.282889e+002	3.464236e+002
4.302174e+002	3.375330e+002
4.321459e+002	3.105614e+002
4.340743e+002	3.166989e+002
4.360028e+002	3.243622e+002
4.379313e+002	3.231145e+002
4.398597e+002	3.199435e+002
4.417882e+002	3.181124e+002
4.437167e+002	3.089534e+002
4.456451e+002	3.155026e+002
4.475736e+002	3.300960e+002
4.495021e+002	3.316693e+002
4.514305e+002	3.214873e+002
4.533590e+002	3.166645e+002
4.552875e+002	3.259450e+002
4.572159e+002	3.236216e+002
4.591444e+002	3.263842e+002
4.610729e+002	3.360123e+002
4.630013e+002	3.442695e+002
4.649298e+002	3.398065e+002
4.668583e+002	3.368745e+002
4.687867e+002	3.544986e+002
4.707152e+002	3.660137e+002
4.726437e+002	3.646436e+002
4.745721e+002	3.642504e+002
4.765006e+002	3.863340e+002
4.784291e+002	3.647922e+002
4.803575e+002	3.720130e+002
4.822860e+002	3.771341e+002
4.842145e+002	3.605898e+002
4.861429e+002	3.481844e+002
4.880714e+002	3.568638e+002
4.899999e+002	3.537183e+002
4.919283e+002	3.494128e+002
4.938568e+002	3.481560e+002
4.957853e+002	3.474575e+002
4.977137e+002	3.419593e+002
4.996422e+002	3.406299e+002
5.015707e+002	3.328670e+002
5.034991e+002	3.091514e+002
5.054276e+002	2.921009e+002
5.073561e+002	3.090405e+002
5.092845e+002	3.178622e+002
5.112130e+002	3.183240e+002
5.131415e+002	3.238436e+002
5.150699e+002	3.351823e+002
5.169984e+002	3.433341e+002
5.189269e+002	3.406327e+002
5.208553e+002	3.711329e+002
5.227838e+002	3.576328e+002
5.247123e+002	3.376521e+002
5.266407e+002	3.294954e+002
5.285692e+002	3.343810e+002
5.304977e+002	3.471919e+002
5.324261e+002	3.643205e+002
5.343546e+002	3.670758e+002
5.362831e+002	3.593473e+002
5.382115e+002	3.486063e+002
5.401400e+002	3.420908e+002
5.420685e+002	3.452907e+002
5.439969e+002	3.258553e+002
5.459254e+002	3.313262e+002
5.478539e+002	3.453755e+002
5.497823e+002	3.459715e+002
5.517108e+002	3.317668e+002
5.536393e+002	3.439991e+002
5.555677e+002	3.294184e+002
5.574962e+002	3.358885e+002
5.594247e+002	3.344520e+002
5.613531e+002	3.124999e+002
5.632816e+002	3.006305e+002
5.652101e+002	3.056473e+002
5.671385e+002	3.012371e+002
5.690670e+002	2.937316e+002
5.709955e+002	2.909618e+002
5.729240e+002	2.969618e+002
5.748524e+002	3.070691e+002
5.767809e+002	2.939837e+002
5.787094e+002	2.831782e+002
5.806378e+002	2.993229e+002
5.825663e+002	3.129910e+002
5.844948e+002	3.044615e+002
5.864232e+002	3.056080e+002
5.883517e+002	2.932061e+002
5.902802e+002	2.918159e+002
5.922086e+002	2.940122e+002
5.941371e+002	3.116570e+002
5.960656e+002	3.382101e+002
5.979940e+002	3.248399e+002
5.999225e+002	3.255897e+002
6.018510e+002	3.412806e+002
6.037794e+002	3.383697e+002
6.057079e+002	3.248542e+002
6.076364e+002	3.220092e+002
6.095648e+002	3.250544e+002
6.114933e+002	3.189539e+002
6.134218e+002	2.940418e+002
6.153502e+002	2.907094e+002
6.172787e+002	3.054618e+002
6.192072e+002	3.150403e+002
6.211356e+002	3.140024e+002
6.230641e+002	2.803596e+002
6.249926e+002	2.802169e+002
6.269210e+002	2.838149e+002
6.288495e+002	2.776047e+002
6.307780e+002	2.661589e+002
6.327064e+002	2.594080e+002
6.346349e+002	2.789019e+002
6.365634e+002	2.857664e+002
6.384918e+002	2.730165e+002
6.404203e+002	2.529532e+002
6.423488e+002	2.497431e+002
6.442772e+002	2.828688e+002
6.462057e+002	3.040622e+002
6.481342e+002	3.089102e+002
6.500626e+002	3.009341e+002
6.519911e+002	2.896703e+002
6.539196e+002	2.797103e+002
6.558480e+002	2.688992e+002
6.577765e+002	2.783477e+002
6.597050e+002	2.750016e+002
6.616334e+002	2.608385e+002
6.635619e+002	2.672716e+002
6.654904e+002	2.953452e+002
6.674188e+002	3.087068e+002
6.693473e+002	3.228681e+002
6.712758e+002	3.198703e+002
6.732042e+002	2.935450e+002
6.751327e+002	2.705064e+002
6.770612e+002	2.700776e+002
6.789896e+002	2.869970e+002
6.809181e+002	2.945784e+002
6.828466e+002	2.769969e+002
6.847750e+002	2.576176e+002
6.867035e+002	2.332033e+002
6.886320e+002	2.146519e+002
6.905604e+002	2.208071e+002
6.924889e+002	2.510690e+002
6.944174e+002	2.466391e+002
6.963458e+002	2.473888e+002
6.982743e+002	2.557359e+002
7.002028e+002	2.504149e+002
7.021312e+002	2.236818e+002
7.040597e+002	2.045855e+002
7.059882e+002	2.052787e+002
7.079166e+002	2.057215e+002
7.098451e+002	1.939601e+002
7.117736e+002	1.739237e+002
7.137020e+002	1.734043e+002
7.156305e+002	2.126841e+002
7.175590e+002	2.129773e+002
7.194874e+002	2.228183e+002
7.214159e+002	2.355274e+002
7.233444e+002	2.298308e+002
7.252728e+002	2.147528e+002
7.272013e+002	2.115784e+002
7.291298e+002	2.094977e+002
7.310582e+002	2.102991e+002
7.329867e+002	2.102462e+002
7.349152e+002	2.142420e+002
7.368436e+002	2.205951e+002
7.387721e+002	2.220147e+002
7.407006e+002	2.116434e+002
7.426290e+002	1.943871e+002
7.445575e+002	2.116031e+002
7.464860e+002	2.117067e+002
7.484144e+002	2.215619e+002
7.503429e+002	2.433180e+002
7.522714e+002	2.455013e+002
7.541998e+002	2.234634e+002
7.561283e+002	1.962716e+002
7.580568e+002	2.195606e+002
7.599852e+002	2.189122e+002
7.619137e+002	2.105080e+002
7.638422e+002	2.180065e+002
7.657706e+002	2.050633e+002
7.676991e+002	1.924617e+002
7.696276e+002	2.001035e+002
7.715560e+002	2.121337e+002
7.734845e+002	2.170059e+002
7.754130e+002	2.122619e+002
7.773414e+002	2.012097e+002
7.792699e+002	1.865777e+002
7.811984e+002	1.846293e+002
7.831268e+002	2.128436e+002
7.850553e+002	1.984320e+002
7.869838e+002	1.783921e+002
7.889122e+002	1.819432e+002
7.908407e+002	1.804775e+002
7.927692e+002	1.967166e+002
7.946976e+002	1.771055e+002
7.966261e+002	1.802747e+002
7.985546e+002	1.824970e+002
8.004830e+002	1.804858e+002
8.024115e+002	1.825539e+002
8.043400e+002	1.799313e+002
8.062684e+002	1.678474e+002
8.081969e+002	1.714526e+002
8.101254e+002	1.840828e+002
8.120538e+002	1.801554e+002
8.139823e+002	1.630862e+002
8.159108e+002	1.611751e+002
8.178392e+002	1.875702e+002
8.197677e+002	1.837915e+002
8.216962e+002	1.661742e+002
8.236246e+002	1.808737e+002
8.255531e+002	1.723344e+002
8.274816e+002	1.401129e+002
8.294100e+002	1.450001e+002
8.313385e+002	1.580681e+002
8.332670e+002	1.561876e+002
8.351954e+002	1.499807e+002
8.371239e+002	1.468662e+002
8.390524e+002	1.435346e+002
8.409808e+002	1.361814e+002
8.429093e+002	1.274641e+002
8.448378e+002	1.240865e+002
8.467662e+002	1.366569e+002
8.486947e+002	1.573604e+002
8.506232e+002	1.520273e+002
8.525516e+002	1.409390e+002
8.544801e+002	1.378110e+002
8.564086e+002	1.286035e+002
8.583370e+002	1.601651e+002
8.602655e+002	1.790468e+002
8.621940e+002	1.705443e+002
8.641224e+002	1.590172e+002
8.660509e+002	1.581547e+002
8.679794e+002	1.642590e+002
8.699078e+002	1.678202e+002
8.718363e+002	1.748621e+002
8.737648e+002	1.731962e+002
8.756932e+002	1.683046e+002
8.776217e+002	1.710412e+002
8.795502e+002	1.756418e+002
8.814786e+002	1.741321e+002
8.834071e+002	1.678229e+002
8.853356e+002	1.589142e+002
8.872640e+002	1.687229e+002
8.891925e+002	1.628553e+002
8.911210e+002	1.667513e+002
8.930494e+002	1.565733e+002
8.949779e+002	1.290965e+002
8.969064e+002	1.242657e+002
8.988348e+002	1.383978e+002
9.007633e+002	1.381240e+002
9.026918e+002	1.556119e+002
9.046202e+002	1.676539e+002
9.065487e+002	1.613925e+002
9.084772e+002	1.439999e+002
9.104056e+002	1.256900e+002
9.123341e+002	9.596071e+001
9.142626e+002	9.763689e+001
9.161910e+002	1.084068e+002
9.181195e+002	1.038801e+002
9.200480e+002	1.103072e+002
9.219764e+002	1.154655e+002
9.239049e+002	9.923277e+001
9.258334e+002	1.091825e+002
9.277618e+002	1.200529e+002
9.296903e+002	1.066362e+002
9.316188e+002	9.084525e+001
9.335472e+002	9.447171e+001
9.354757e+002	1.050303e+002
9.374042e+002	1.098603e+002
9.393326e+002	1.231084e+002
9.412611e+002	1.286598e+002
9.431896e+002	1.275558e+002
9.451180e+002	1.273848e+002
9.470465e+002	1.421727e+002
9.489750e+002	1.518638e+002
9.509034e+002	1.420494e+002
9.528319e+002	1.350331e+002
9.547604e+002	1.733664e+002
9.566888e+002	2.137002e+002
9.586173e+002	2.108017e+002
9.605458e+002	2.137471e+002
9.624742e+002	2.104168e+002
9.644027e+002	1.933250e+002
9.663312e+002	1.836489e+002
9.682596e+002	2.019170e+002
9.701881e+002	2.048726e+002
9.721166e+002	1.777448e+002
9.740450e+002	1.726214e+002
9.759735e+002	1.802248e+002
9.779020e+002	1.779743e+002
9.798304e+002	1.681632e+002
9.817589e+002	1.723238e+002
9.836874e+002	1.824377e+002
9.856158e+002	1.620890e+002
9.875443e+002	1.954547e+002
9.894728e+002	2.116273e+002
9.914012e+002	2.112158e+002
9.933297e+002	2.174682e+002
9.952582e+002	2.335734e+002
9.971866e+002	2.387735e+002
9.991151e+002	2.346098e+002
1.001044e+003	2.874436e+002
1.002972e+003	3.572720e+002
1.004901e+003	3.898906e+002
1.006829e+003	3.942162e+002
1.008757e+003	3.825175e+002
1.010686e+003	3.466340e+002
1.012614e+003	2.881959e+002
1.014543e+003	2.479053e+002
1.016471e+003	2.199633e+002
1.018400e+003	2.114743e+002
1.020328e+003	1.900930e+002
1.022257e+003	1.820616e+002
1.024185e+003	2.054148e+002
1.026114e+003	2.287700e+002
1.028042e+003	2.172938e+002
1.029971e+003	1.876840e+002
1.031899e+003	1.733353e+002
1.033828e+003	1.626678e+002
1.035756e+003	1.686082e+002
1.037684e+003	1.863746e+002
1.039613e+003	1.984520e+002
1.041541e+003	1.939290e+002
1.043470e+003	1.776417e+002
1.045398e+003	1.615120e+002
1.047327e+003	1.452120e+002
1.049255e+003	1.475679e+002
1.051184e+003	1.453621e+002
1.053112e+003	1.425535e+002
1.055041e+003	1.493737e+002
1.056969e+003	1.635079e+002
1.058898e+003	1.919778e+002
1.060826e+003	1.684738e+002
1.062755e+003	1.327141e+002
1.064683e+003	1.292466e+002
1.066611e+003	1.472752e+002
1.068540e+003	1.647824e+002
1.070468e+003	1.689716e+002
1.072397e+003	1.603575e+002
1.074325e+003	1.481071e+002
1.076254e+003	1.350555e+002
1.078182e+003	9.980723e+001
1.080111e+003	1.306241e+002
1.082039e+003	1.606897e+002
1.083968e+003	1.634713e+002
1.085896e+003	1.622796e+002
1.087825e+003	1.668105e+002
1.089753e+003	1.438276e+002
1.091682e+003	1.308623e+002
1.093610e+003	1.431474e+002
1.095538e+003	1.586262e+002
1.097467e+003	1.739497e+002
1.099395e+003	1.845242e+002
1.101324e+003	1.855959e+002
1.103252e+003	1.798188e+002
1.105181e+003	1.750495e+002
1.107109e+003	1.612277e+002
1.109038e+003	1.685038e+002
1.110966e+003	2.214650e+002
1.112895e+003	2.368637e+002
1.114823e+003	2.347719e+002
1.116752e+003	2.362051e+002
1.118680e+003	2.383036e+002
1.120609e+003	2.422119e+002
1.122537e+003	2.579276e+002
1.124465e+003	2.600721e+002
1.126394e+003	2.762314e+002
1.128322e+003	2.898133e+002
1.130251e+003	2.858410e+002
1.132179e+003	2.775846e+002
1.134108e+003	2.763729e+002
1.136036e+003	2.751097e+002
1.137965e+003	2.703529e+002
1.139893e+003	2.997267e+002
1.141822e+003	3.275076e+002
1.143750e+003	3.730809e+002
1.145679e+003	4.187517e+002
1.147607e+003	4.750885e+002
1.149536e+003	5.807219e+002
1.151464e+003	7.351351e+002
1.153392e+003	8.967129e+002
1.155321e+003	1.061048e+003
1.157249e+003	1.162501e+003
1.159178e+003	1.111032e+003
1.161106e+003	9.522135e+002
1.163035e+003	7.506979e+002
1.164963e+003	5.890753e+002
1.166892e+003	4.952715e+002
1.168820e+003	4.446956e+002
1.170749e+003	4.111426e+002
1.172677e+003	3.903321e+002
1.174606e+003	3.747498e+002
1.176534e+003	3.861494e+002
1.178463e+003	3.685644e+002
1.180391e+003	3.501122e+002
1.182319e+003	3.427830e+002
1.184248e+003	3.367479e+002
1.186176e+003	3.355243e+002
1.188105e+003	3.583615e+002
1.190033e+003	3.803799e+002
1.191962e+003	3.849217e+002
1.193890e+003	3.739112e+002
1.195819e+003	3.510148e+002
1.197747e+003	3.457474e+002
1.199676e+003	3.343124e+002
1.201604e+003	3.145982e+002
1.203533e+003	3.036275e+002
1.205461e+003	2.982424e+002
1.207390e+003	3.173122e+002
1.209318e+003	3.560435e+002
1.211246e+003	3.373578e+002
1.213175e+003	3.386877e+002
1.215103e+003	3.335061e+002
1.217032e+003	3.029850e+002
1.218960e+003	2.630754e+002
1.220889e+003	2.482999e+002
1.222817e+003	2.654024e+002
1.224746e+003	2.624706e+002
1.226674e+003	2.533798e+002
1.228603e+003	2.598965e+002
1.230531e+003	2.582477e+002
1.232460e+003	2.431314e+002
1.234388e+003	2.296215e+002
1.236317e+003	2.321508e+002
1.238245e+003	2.307102e+002
1.240173e+003	2.128725e+002
1.242102e+003	2.301954e+002
1.244030e+003	2.537970e+002
1.245959e+003	2.407277e+002
1.247887e+003	2.396380e+002
1.249816e+003	2.421104e+002
1.251744e+003	2.619745e+002
1.253673e+003	2.823138e+002
1.255601e+003	2.930299e+002
1.257530e+003	2.967644e+002
1.259458e+003	2.844064e+002
1.261387e+003	2.536422e+002
1.263315e+003	2.455328e+002
1.265244e+003	2.543337e+002
1.267172e+003	2.741693e+002
1.269100e+003	3.037098e+002
1.271029e+003	3.088969e+002
1.272957e+003	2.927704e+002
1.274886e+003	2.775374e+002
1.276814e+003	2.743245e+002
1.278743e+003	2.823966e+002
1.280671e+003	2.728030e+002
1.282600e+003	2.647571e+002
1.284528e+003	2.451599e+002
1.286457e+003	2.456461e+002
1.288385e+003	2.590949e+002
1.290314e+003	2.943375e+002
1.292242e+003	3.279198e+002
1.294171e+003	3.237854e+002
1.296099e+003	2.876449e+002
1.298027e+003	2.722640e+002
1.299956e+003	3.105658e+002
1.301884e+003	3.235750e+002
1.303813e+003	3.610122e+002
1.305741e+003	3.249174e+002
1.307670e+003	3.137252e+002
1.309598e+003	3.126347e+002
1.311527e+003	3.039103e+002
1.313455e+003	2.942524e+002
1.315384e+003	2.861138e+002
1.317312e+003	2.905644e+002
1.319241e+003	3.007987e+002
1.321169e+003	2.941996e+002
1.323098e+003	2.853535e+002
1.325026e+003	3.018969e+002
1.326954e+003	2.932096e+002
1.328883e+003	2.794733e+002
1.330811e+003	2.780087e+002
1.332740e+003	2.595004e+002
1.334668e+003	2.350101e+002
1.336597e+003	2.749531e+002
1.338525e+003	2.999258e+002
1.340454e+003	2.915447e+002
1.342382e+003	3.030150e+002
1.344311e+003	3.006272e+002
1.346239e+003	2.882724e+002
1.348168e+003	2.857607e+002
1.350096e+003	3.110503e+002
1.352025e+003	3.414999e+002
1.353953e+003	3.290530e+002
1.355881e+003	2.796788e+002
1.357810e+003	2.736711e+002
1.359738e+003	2.743502e+002
1.361667e+003	2.717116e+002
1.363595e+003	2.580738e+002
1.365524e+003	2.944816e+002
1.367452e+003	3.159303e+002
1.369381e+003	2.977996e+002
1.371309e+003	2.927741e+002
1.373238e+003	3.082514e+002
1.375166e+003	3.141378e+002
1.377095e+003	3.188469e+002
1.379023e+003	3.040095e+002
1.380952e+003	3.011768e+002
1.382880e+003	3.112348e+002
1.384808e+003	2.978562e+002
1.386737e+003	2.956181e+002
1.388665e+003	3.049403e+002
1.390594e+003	3.263580e+002
1.392522e+003	3.382002e+002
1.394451e+003	3.299690e+002
1.396379e+003	3.067693e+002
1.398308e+003	2.715938e+002
1.400236e+003	2.540101e+002
1.402165e+003	2.667911e+002
1.404093e+003	3.049217e+002
1.406022e+003	3.275458e+002
1.407950e+003	3.415213e+002
1.409879e+003	3.353511e+002
1.411807e+003	3.034029e+002
1.413735e+003	2.759280e+002
1.415664e+003	2.786780e+002
1.417592e+003	2.930348e+002
1.419521e+003	2.880610e+002
1.421449e+003	2.865278e+002
1.423378e+003	3.270934e+002
1.425306e+003	3.177682e+002
1.427235e+003	2.621514e+002
1.429163e+003	3.177448e+002
1.431092e+003	3.327484e+002
1.433020e+003	3.214749e+002
1.434949e+003	3.284169e+002
1.436877e+003	3.417920e+002
1.438806e+003	3.443226e+002
1.440734e+003	3.476700e+002
1.442662e+003	3.549165e+002
1.444591e+003	3.562142e+002
1.446519e+003	3.560103e+002
1.448448e+003	3.484699e+002
1.450376e+003	3.451076e+002
1.452305e+003	3.438237e+002
1.454233e+003	3.697456e+002
1.456162e+003	3.718946e+002
1.458090e+003	3.894216e+002
1.460019e+003	3.857289e+002
1.461947e+003	3.600957e+002
1.463876e+003	3.857123e+002
1.465804e+003	3.962282e+002
1.467733e+003	3.591599e+002
1.469661e+003	3.326670e+002
1.471589e+003	3.501578e+002
1.473518e+003	3.710385e+002
1.475446e+003	3.605379e+002
1.477375e+003	3.643943e+002
1.479303e+003	3.521580e+002
1.481232e+003	3.610389e+002
1.483160e+003	3.938190e+002
1.485089e+003	4.069397e+002
1.487017e+003	4.010056e+002
1.488946e+003	4.052567e+002
1.490874e+003	3.953070e+002
1.492803e+003	4.075752e+002
1.494731e+003	4.526122e+002
1.496660e+003	4.646167e+002
1.498588e+003	4.914607e+002
1.500516e+003	5.136733e+002
1.502445e+003	5.314240e+002
1.504373e+003	5.754565e+002
1.506302e+003	6.135815e+002
1.508230e+003	6.589877e+002
1.510159e+003	7.434070e+002
1.512087e+003	8.607416e+002
1.514016e+003	1.022931e+003
1.515944e+003	1.141622e+003
1.517873e+003	1.205961e+003
1.519801e+003	1.255640e+003
1.521730e+003	1.312002e+003
1.523658e+003	1.265189e+003
1.525587e+003	1.199317e+003
1.527515e+003	1.098682e+003
1.529443e+003	9.446763e+002
1.531372e+003	7.903866e+002
1.533300e+003	6.671348e+002
1.535229e+003	5.764517e+002
1.537157e+003	5.278798e+002
1.539086e+003	4.895060e+002
1.541014e+003	4.255302e+002
1.542943e+003	4.168808e+002
1.544871e+003	3.746024e+002
1.546800e+003	3.762397e+002
1.548728e+003	3.994475e+002
1.550657e+003	3.836985e+002
1.552585e+003	3.926604e+002
1.554514e+003	4.065095e+002
1.556442e+003	3.945401e+002
1.558370e+003	3.595329e+002
1.560299e+003	3.310566e+002
1.562227e+003	3.343536e+002
1.564156e+003	3.595384e+002
1.566084e+003	3.781627e+002
1.568013e+003	3.857764e+002
1.569941e+003	3.728206e+002
1.571870e+003	3.260060e+002
1.573798e+003	3.698526e+002
1.575727e+003	3.704133e+002
1.577655e+003	3.929764e+002
1.579584e+003	4.139121e+002
1.581512e+003	4.206822e+002
1.583441e+003	4.235630e+002
1.585369e+003	4.276302e+002
1.587297e+003	4.145138e+002
1.589226e+003	3.849859e+002
1.591154e+003	3.826654e+002
1.593083e+003	4.168770e+002
1.595011e+003	4.355883e+002
1.596940e+003	4.089397e+002
1.598868e+003	4.338558e+002
1.600797e+003	4.478807e+002
1.602725e+003	4.617192e+002
1.604654e+003	4.452546e+002
1.606582e+003	4.300365e+002
1.608511e+003	4.169482e+002
1.610439e+003	4.098625e+002
1.612368e+003	4.025780e+002
1.614296e+003	3.788153e+002
1.616224e+003	3.486695e+002
1.618153e+003	3.414803e+002
1.620081e+003	3.520876e+002
1.622010e+003	3.545093e+002
1.623938e+003	3.689991e+002
1.625867e+003	3.750003e+002
1.627795e+003	3.641421e+002
1.629724e+003	3.975430e+002
1.631652e+003	3.971695e+002
1.633581e+003	3.587340e+002
1.635509e+003	3.555919e+002
1.637438e+003	3.572871e+002
1.639366e+003	3.479938e+002
1.641295e+003	3.411022e+002
1.643223e+003	3.435750e+002
1.645151e+003	3.488393e+002
1.647080e+003	3.440736e+002
1.649008e+003	3.287220e+002
1.650937e+003	3.293949e+002
1.652865e+003	3.475862e+002
1.654794e+003	3.235700e+002
1.656722e+003	2.933014e+002
1.658651e+003	3.110821e+002
1.660579e+003	3.166066e+002
1.662508e+003	2.886396e+002
1.664436e+003	3.182332e+002
1.666365e+003	3.276144e+002
1.668293e+003	3.202335e+002
1.670222e+003	3.223219e+002
1.672150e+003	3.177670e+002
1.674078e+003	3.123558e+002
1.676007e+003	3.204593e+002
1.677935e+003	3.143667e+002
1.679864e+003	2.790091e+002
1.681792e+003	2.613152e+002
1.683721e+003	2.786178e+002
1.685649e+003	2.860992e+002
1.687578e+003	3.100701e+002
1.689506e+003	2.899192e+002
1.691435e+003	2.966201e+002
1.693363e+003	2.927475e+002
1.695292e+003	2.844812e+002
1.697220e+003	2.691651e+002
1.699149e+003	2.795006e+002
1.701077e+003	2.592783e+002
1.703005e+003	2.130336e+002
1.704934e+003	1.741066e+002
1.706862e+003	1.637922e+002
1.708791e+003	1.902041e+002
1.710719e+003	2.181379e+002
1.712648e+003	2.183982e+002
1.714576e+003	2.353363e+002
1.716505e+003	2.637026e+002
1.718433e+003	2.355339e+002
1.720362e+003	2.358979e+002
1.722290e+003	2.346272e+002
1.724219e+003	2.293204e+002
1.726147e+003	2.772373e+002
1.728076e+003	2.964734e+002
1.730004e+003	2.838875e+002
1.731932e+003	2.768390e+002
1.733861e+003	2.747881e+002
1.735789e+003	2.777315e+002
1.737718e+003	2.663182e+002
1.739646e+003	2.119583e+002
1.741575e+003	2.002094e+002
1.743503e+003	2.128450e+002
1.745432e+003	2.011219e+002
1.747360e+003	2.219215e+002
1.749289e+003	2.460253e+002
1.751217e+003	2.360334e+002
1.753146e+003	2.559674e+002
1.755074e+003	2.464011e+002
1.757003e+003	2.542784e+002
1.758931e+003	2.590654e+002
1.760859e+003	2.376364e+002
1.762788e+003	2.389246e+002
1.764716e+003	2.687597e+002
1.766645e+003	2.674365e+002
1.768573e+003	2.462272e+002
1.770502e+003	2.232292e+002
1.772430e+003	2.211970e+002
1.774359e+003	2.372946e+002
1.776287e+003	2.488090e+002
1.778216e+003	2.510652e+002
1.780144e+003	2.374088e+002
1.782073e+003	2.182669e+002
1.784001e+003	2.207284e+002
1.785930e+003	2.277049e+002
1.787858e+003	2.067645e+002
1.789786e+003	1.794226e+002
1.791715e+003	1.605471e+002
1.793643e+003	1.644354e+002
1.795572e+003	1.798156e+002
1.797500e+003	1.660336e+002
1.799429e+003	1.759956e+002
1.801357e+003	1.844144e+002
1.803286e+003	2.141334e+002
1.805214e+003	2.127561e+002
1.807143e+003	1.799488e+002
1.809071e+003	2.020544e+002
1.811000e+003	2.056899e+002
1.812928e+003	1.875816e+002
1.814857e+003	1.856196e+002
1.816785e+003	1.809235e+002
1.818714e+003	1.365684e+002
1.820642e+003	9.937531e+001
1.822570e+003	1.297202e+002
1.824499e+003	1.661113e+002
1.826427e+003	1.628565e+002
1.828356e+003	1.757554e+002
1.830284e+003	1.728082e+002
1.832213e+003	1.360466e+002
1.834141e+003	1.781907e+002
1.836070e+003	1.637605e+002
1.837998e+003	1.784794e+002
1.839927e+003	1.634975e+002
1.841855e+003	1.703395e+002
1.843784e+003	1.812176e+002
1.845712e+003	1.644360e+002
1.847641e+003	1.734940e+002
1.849569e+003	1.938285e+002
1.851497e+003	1.878928e+002
1.853426e+003	1.807532e+002
1.855354e+003	1.793139e+002
1.857283e+003	1.721863e+002
1.859211e+003	1.887940e+002
1.861140e+003	1.892986e+002
1.863068e+003	1.863500e+002
1.864997e+003	2.121210e+002
1.866925e+003	2.134168e+002
1.868854e+003	2.007601e+002
1.870782e+003	2.106351e+002
1.872711e+003	2.203351e+002
1.874639e+003	2.090954e+002
1.876568e+003	1.854029e+002
1.878496e+003	1.686501e+002
1.880424e+003	1.620404e+002
1.882353e+003	1.814466e+002
1.884281e+003	1.970903e+002
1.886210e+003	1.976899e+002
1.888138e+003	1.850861e+002
1.890067e+003	1.677625e+002
1.891995e+003	1.678461e+002
1.893924e+003	1.766764e+002
1.895852e+003	1.669751e+002
1.897781e+003	1.284849e+002
1.899709e+003	1.154921e+002
1.901638e+003	1.344247e+002
1.903566e+003	1.586351e+002
1.905495e+003	1.750653e+002
1.907423e+003	1.394206e+002
1.909351e+003	1.179866e+002
1.911280e+003	8.299177e+001
1.913208e+003	1.127861e+002
1.915137e+003	1.435414e+002
1.917065e+003	1.636184e+002
1.918994e+003	1.592132e+002
1.920922e+003	1.333884e+002
1.922851e+003	1.308739e+002
1.924779e+003	1.286030e+002
1.926708e+003	1.141271e+002
1.928636e+003	1.309775e+002
1.930565e+003	1.625164e+002
1.932493e+003	1.646609e+002
1.934422e+003	1.511881e+002
1.936350e+003	1.520090e+002
1.938278e+003	1.541999e+002
1.940207e+003	1.554532e+002
1.942135e+003	1.855466e+002
1.944064e+003	1.807078e+002
1.945992e+003	1.254209e+002
1.947921e+003	1.513689e+002
1.949849e+003	1.624275e+002
1.951778e+003	1.577214e+002
1.953706e+003	1.773788e+002
1.955635e+003	1.738788e+002
1.957563e+003	1.381583e+002
1.959492e+003	1.403592e+002
1.961420e+003	1.450445e+002
1.963349e+003	1.329532e+002
1.965277e+003	1.371544e+002
1.967205e+003	1.118660e+002
1.969134e+003	1.223045e+002
1.971062e+003	1.325334e+002
1.972991e+003	1.138348e+002
1.974919e+003	1.597227e+002
1.976848e+003	1.754116e+002
1.978776e+003	1.565997e+002
1.980705e+003	1.470946e+002
1.982633e+003	1.465986e+002
1.984562e+003	1.290786e+002
1.986490e+003	1.206344e+002
1.988419e+003	1.363652e+002
1.990347e+003	1.535767e+002
1.992276e+003	1.405184e+002
1.994204e+003	1.457609e+002
1.996132e+003	1.671505e+002
1.998061e+003	1.460774e+002
1.999989e+003	1.255277e+002
2.001918e+003	1.170735e+002
2.003846e+003	8.867706e+001
2.005775e+003	7.197208e+001
2.007703e+003	9.515147e+001
2.009632e+003	1.276030e+002
2.011560e+003	1.402248e+002
2.013489e+003	1.322890e+002
2.015417e+003	1.022150e+002
2.017346e+003	8.079089e+001
2.019274e+003	1.040951e+002
2.021203e+003	9.901665e+001
2.023131e+003	9.253049e+001
2.025059e+003	8.846636e+001
2.026988e+003	1.106541e+002
2.028916e+003	1.017283e+002
2.030845e+003	1.186514e+002
2.032773e+003	1.114122e+002
2.034702e+003	1.441041e+002
2.036630e+003	1.315576e+002
2.038559e+003	1.092346e+002
2.040487e+003	1.181098e+002
2.042416e+003	1.240618e+002
2.044344e+003	1.328073e+002
2.046273e+003	1.643888e+002
2.048201e+003	1.499538e+002
2.050129e+003	1.137470e+002
2.052058e+003	1.309945e+002
2.053986e+003	1.456347e+002
2.055915e+003	1.293325e+002
2.057843e+003	1.153613e+002
2.059772e+003	1.207756e+002
2.061700e+003	1.463245e+002
2.063629e+003	1.430294e+002
2.065557e+003	1.267671e+002
2.067486e+003	1.303849e+002
2.069414e+003	1.146966e+002
2.071343e+003	1.341241e+002
2.073271e+003	1.213518e+002
2.075200e+003	1.673800e+002
2.077128e+003	1.736120e+002
2.079057e+003	1.531760e+002
2.080985e+003	1.462915e+002
2.082914e+003	1.443235e+002
2.084842e+003	1.453394e+002
2.086771e+003	1.485525e+002
2.088699e+003	1.512238e+002
2.090627e+003	1.581602e+002
2.092556e+003	1.584796e+002
2.094484e+003	1.414368e+002
2.096413e+003	1.540226e+002
2.098341e+003	1.606573e+002
2.100270e+003	1.547437e+002
2.102198e+003	1.405380e+002
2.104126e+003	1.443809e+002
2.106055e+003	1.308855e+002
2.107983e+003	1.203601e+002
2.109912e+003	1.432000e+002
2.111840e+003	1.360896e+002
2.113769e+003	1.681714e+002
2.115697e+003	1.792553e+002
2.117626e+003	1.517153e+002
2.119554e+003	1.339945e+002
2.121483e+003	1.318933e+002
2.123411e+003	1.439648e+002
2.125340e+003	1.397317e+002
2.127268e+003	1.443985e+002
2.129197e+003	1.448091e+002
2.131125e+003	9.931230e+001
2.133054e+003	1.144193e+002
2.134982e+003	1.300093e+002
2.136911e+003	1.613689e+002
2.138839e+003	1.819015e+002
2.140768e+003	1.472614e+002
2.142696e+003	1.209393e+002
2.144625e+003	1.365936e+002
2.146553e+003	1.592863e+002
2.148481e+003	1.673885e+002
2.150410e+003	2.060991e+002
2.152338e+003	2.378622e+002
2.154267e+003	1.977837e+002
2.156195e+003	1.852332e+002
2.158124e+003	1.506843e+002
2.160052e+003	1.485022e+002
2.161980e+003	1.623706e+002
2.163909e+003	1.861072e+002
2.165837e+003	1.853205e+002
2.167766e+003	1.769782e+002
2.169694e+003	1.964093e+002
2.171623e+003	2.118518e+002
2.173551e+003	1.806843e+002
2.175480e+003	1.518909e+002
2.177408e+003	1.340276e+002
2.179337e+003	1.257280e+002
2.181265e+003	1.608804e+002
2.183194e+003	1.739624e+002
2.185122e+003	1.864048e+002
2.187051e+003	2.016908e+002
2.188979e+003	2.030105e+002
2.190908e+003	1.769710e+002
2.192836e+003	2.028919e+002
2.194765e+003	2.019783e+002
2.196693e+003	1.698789e+002
2.198622e+003	1.369007e+002
2.200550e+003	1.347140e+002
2.202479e+003	1.762440e+002
2.204407e+003	1.706039e+002
2.206335e+003	1.897757e+002
2.208264e+003	1.907001e+002
2.210192e+003	1.335995e+002
2.212121e+003	1.254030e+002
2.214049e+003	1.718894e+002
2.215978e+003	1.458183e+002
2.217906e+003	1.486903e+002
2.219834e+003	1.720196e+002
2.221763e+003	1.962617e+002
2.223691e+003	2.109974e+002
2.225620e+003	1.997746e+002
2.227548e+003	1.857059e+002
2.229477e+003	1.882032e+002
2.231405e+003	1.811038e+002
2.233334e+003	1.558607e+002
2.235262e+003	1.877039e+002
2.237191e+003	1.882236e+002
2.239119e+003	1.850987e+002
2.241048e+003	2.094470e+002
2.242976e+003	2.005158e+002
2.244905e+003	1.884603e+002
2.246833e+003	1.977616e+002
2.248762e+003	2.228387e+002
2.250690e+003	2.368554e+002
2.252619e+003	2.117941e+002
2.254547e+003	1.813970e+002
2.256476e+003	1.954781e+002
2.258404e+003	2.138870e+002
2.260333e+003	2.328874e+002
2.262261e+003	2.558719e+002
2.264189e+003	2.644229e+002
2.266118e+003	2.452191e+002
2.268046e+003	2.368276e+002
2.269975e+003	2.593513e+002
2.271903e+003	2.962399e+002
2.273832e+003	2.748977e+002
2.275760e+003	2.419881e+002
2.277688e+003	2.443050e+002
2.279617e+003	2.581846e+002
2.281545e+003	2.503718e+002
2.283474e+003	2.420133e+002
2.285402e+003	2.506953e+002
2.287331e+003	2.291561e+002
2.289259e+003	2.265997e+002
2.291188e+003	2.651012e+002
2.293116e+003	2.794027e+002
2.295045e+003	2.917067e+002
2.296973e+003	3.043064e+002
2.298902e+003	3.005411e+002
2.300830e+003	3.220513e+002
2.302759e+003	3.139939e+002
2.304687e+003	2.762056e+002
2.306616e+003	2.932350e+002
2.308544e+003	2.807748e+002
2.310473e+003	2.971243e+002
2.312401e+003	3.009604e+002
2.314330e+003	3.054105e+002
2.316258e+003	3.237659e+002
2.318187e+003	3.181696e+002
2.320115e+003	2.775799e+002
2.322043e+003	2.702542e+002
2.323972e+003	2.648030e+002
2.325900e+003	2.591689e+002
2.327829e+003	2.560318e+002
2.329757e+003	2.148868e+002
2.331686e+003	2.263000e+002
2.333614e+003	2.640772e+002
2.335542e+003	2.887419e+002
2.337471e+003	2.936458e+002
2.339399e+003	2.826680e+002
2.341328e+003	2.753277e+002
2.343256e+003	2.862006e+002
2.345185e+003	3.195383e+002
2.347113e+003	3.166571e+002
2.349042e+003	2.909610e+002
2.350970e+003	2.847229e+002
2.352899e+003	2.872192e+002
2.354827e+003	2.858220e+002
2.356756e+003	2.979252e+002
2.358684e+003	2.875297e+002
2.360613e+003	3.067386e+002
2.362541e+003	2.961457e+002
2.364470e+003	2.918328e+002
2.366398e+003	3.318502e+002
2.368327e+003	3.297144e+002
2.370255e+003	3.265400e+002
2.372184e+003	3.187514e+002
2.374112e+003	3.118793e+002
2.376041e+003	3.118779e+002
2.377969e+003	3.141880e+002
2.379897e+003	3.572186e+002
2.381826e+003	3.782224e+002
2.383754e+003	3.385826e+002
2.385683e+003	3.283009e+002
2.387611e+003	3.215847e+002
2.389540e+003	2.962359e+002
2.391468e+003	3.026400e+002
2.393396e+003	3.044402e+002
2.395325e+003	2.813860e+002
2.397253e+003	3.015638e+002
2.399182e+003	3.324666e+002
2.401110e+003	3.349044e+002
2.403039e+003	3.266792e+002
2.404967e+003	3.140950e+002
2.406896e+003	2.986155e+002
2.408824e+003	3.255032e+002
2.410753e+003	3.145201e+002
2.412681e+003	2.963831e+002
2.414610e+003	3.103835e+002
2.416538e+003	3.338484e+002
2.418467e+003	3.277872e+002
2.420395e+003	3.794943e+002
2.422324e+003	3.648246e+002
2.424252e+003	3.295893e+002
2.426181e+003	3.448678e+002
2.428109e+003	3.625537e+002
2.430038e+003	3.691422e+002
2.431966e+003	3.805015e+002
2.433895e+003	3.707574e+002
2.435823e+003	3.685276e+002
2.437751e+003	3.146156e+002
2.439680e+003	3.323410e+002
2.441608e+003	3.090402e+002
2.443537e+003	3.283310e+002
2.445465e+003	3.476539e+002
2.447394e+003	3.543019e+002
2.449322e+003	3.504538e+002
2.451250e+003	3.458912e+002
2.453179e+003	3.656592e+002
2.455107e+003	3.696445e+002
2.457036e+003	3.408798e+002
2.458964e+003	3.596125e+002
2.460893e+003	3.791855e+002
2.462821e+003	3.838474e+002
2.464750e+003	3.732394e+002
2.466678e+003	3.707923e+002
2.468607e+003	3.940887e+002
2.470535e+003	4.212452e+002
2.472464e+003	4.257629e+002
2.474392e+003	4.077372e+002
2.476321e+003	3.680614e+002
2.478249e+003	3.417430e+002
2.480178e+003	3.866832e+002
2.482106e+003	3.902309e+002
2.484035e+003	3.952950e+002
2.485963e+003	4.196702e+002
2.487892e+003	4.145043e+002
2.489820e+003	4.288242e+002
2.491749e+003	3.911227e+002
2.493677e+003	4.110908e+002
2.495605e+003	4.071241e+002
2.497534e+003	3.580919e+002
2.499462e+003	3.501208e+002
2.501391e+003	3.843475e+002
2.503319e+003	4.048225e+002
2.505248e+003	4.285703e+002
2.507176e+003	4.412636e+002
2.509104e+003	4.339177e+002
2.511033e+003	4.214085e+002
2.512961e+003	3.931669e+002
2.514890e+003	3.799462e+002
2.516818e+003	3.639432e+002
2.518747e+003	3.816611e+002
2.520675e+003	4.142015e+002
2.522604e+003	4.211344e+002
2.524532e+003	4.353472e+002
2.526461e+003	4.502221e+002
2.528389e+003	4.733671e+002
2.530318e+003	4.522117e+002
2.532246e+003	4.311737e+002
2.534175e+003	4.188110e+002
2.536103e+003	3.840717e+002
2.538032e+003	4.087699e+002
2.539960e+003	4.154954e+002
2.541889e+003	3.796141e+002
2.543817e+003	3.721984e+002
2.545746e+003	4.147282e+002
2.547674e+003	4.421344e+002
2.549603e+003	4.555976e+002
2.551531e+003	4.594372e+002
2.553459e+003	4.316918e+002
2.555388e+003	3.972807e+002
2.557316e+003	3.878896e+002
2.559245e+003	3.786418e+002
2.561173e+003	4.003227e+002
2.563102e+003	4.359402e+002
2.565030e+003	4.178582e+002
2.566958e+003	3.950759e+002
2.568887e+003	3.860238e+002
2.570815e+003	3.647511e+002
2.572744e+003	3.801259e+002
2.574672e+003	4.027118e+002
2.576601e+003	4.159765e+002
2.578529e+003	4.170411e+002
2.580458e+003	4.119083e+002
2.582386e+003	4.119252e+002
2.584315e+003	4.094359e+002
2.586243e+003	4.002485e+002
2.588172e+003	4.045031e+002
2.590100e+003	4.222786e+002
2.592029e+003	4.060318e+002
2.593957e+003	4.087953e+002
2.595886e+003	4.268790e+002
2.597814e+003	4.044309e+002
2.599743e+003	4.105172e+002
2.601671e+003	4.453353e+002
2.603600e+003	4.504752e+002
2.605528e+003	4.457604e+002
2.607457e+003	4.658528e+002
2.609385e+003	4.242020e+002
2.611313e+003	4.082716e+002
2.613242e+003	3.907930e+002
2.615170e+003	3.955321e+002
2.617099e+003	4.225268e+002
2.619027e+003	4.223959e+002
2.620956e+003	4.323744e+002
2.622884e+003	4.346620e+002
2.624813e+003	4.139616e+002
2.626741e+003	4.103417e+002
2.628669e+003	4.363254e+002
2.630598e+003	4.156386e+002
2.632526e+003	4.205908e+002
2.634455e+003	4.203513e+002
2.636383e+003	4.261176e+002
2.638312e+003	4.316005e+002
2.640240e+003	4.364684e+002
2.642169e+003	3.931807e+002
2.644097e+003	3.880131e+002
2.646026e+003	3.967884e+002
2.647954e+003	4.036366e+002
2.649883e+003	4.226865e+002
2.651811e+003	3.836169e+002
2.653740e+003	3.843902e+002
2.655668e+003	4.152660e+002
2.657597e+003	4.235422e+002
2.659525e+003	3.890518e+002
2.661454e+003	4.370644e+002
2.663382e+003	4.467399e+002
2.665311e+003	4.530651e+002
2.667239e+003	4.418259e+002
2.669167e+003	4.403323e+002
2.671096e+003	4.284987e+002
2.673024e+003	4.187823e+002
2.674953e+003	4.385388e+002
2.676881e+003	4.091121e+002
2.678810e+003	4.196683e+002
2.680738e+003	4.894955e+002
2.682667e+003	4.350782e+002
2.684595e+003	4.395806e+002
2.686523e+003	4.067910e+002
2.688452e+003	3.621514e+002
2.690380e+003	3.715505e+002
2.692309e+003	3.797733e+002
2.694237e+003	4.009335e+002
2.696166e+003	3.993686e+002
2.698094e+003	3.781873e+002
2.700023e+003	3.953221e+002
2.701951e+003	3.848108e+002
2.703880e+003	3.698065e+002
2.705808e+003	3.740731e+002
2.707737e+003	3.535813e+002
2.709665e+003	3.516635e+002
2.711594e+003	3.452827e+002
2.713522e+003	3.430467e+002
2.715451e+003	3.567007e+002
2.717379e+003	3.501707e+002
2.719308e+003	3.587419e+002
2.721236e+003	3.698736e+002
2.723165e+003	3.641882e+002
2.725093e+003	3.397600e+002
2.727021e+003	3.161353e+002
2.728950e+003	3.127857e+002
2.730878e+003	3.080606e+002
2.732807e+003	2.964338e+002
2.734735e+003	3.005887e+002
2.736664e+003	2.820129e+002
2.738592e+003	2.721440e+002
2.740521e+003	2.999501e+002
2.742449e+003	2.953949e+002
2.744377e+003	2.806739e+002
2.746306e+003	2.859153e+002
2.748234e+003	2.789239e+002
2.750163e+003	3.045438e+002
2.752091e+003	3.117709e+002
2.754020e+003	2.971285e+002
2.755948e+003	2.806070e+002
2.757877e+003	2.812240e+002
2.759805e+003	2.748514e+002
2.761734e+003	2.826337e+002
2.763662e+003	2.822245e+002
2.765591e+003	2.667325e+002
2.767519e+003	2.732354e+002
2.769448e+003	2.718584e+002
2.771376e+003	2.638877e+002
2.773305e+003	2.801590e+002
2.775233e+003	2.862469e+002
2.777162e+003	2.704500e+002
2.779090e+003	2.494485e+002
2.781019e+003	2.590998e+002
2.782947e+003	2.567841e+002
2.784875e+003	2.501778e+002
2.786804e+003	2.840815e+002
2.788732e+003	2.833099e+002
2.790661e+003	2.695545e+002
2.792589e+003	3.043079e+002
2.794518e+003	2.384183e+002
2.796446e+003	2.328335e+002
2.798375e+003	2.111855e+002
2.800303e+003	2.152213e+002
2.802231e+003	2.061846e+002
2.804160e+003	2.096967e+002
2.806088e+003	2.161060e+002
2.808017e+003	2.079238e+002
2.809945e+003	1.863737e+002
2.811874e+003	1.583606e+002
2.813802e+003	1.555635e+002
2.815731e+003	1.923884e+002
2.817659e+003	1.860930e+002
2.819588e+003	2.418942e+002
2.821516e+003	2.089893e+002
2.823445e+003	1.834766e+002
2.825373e+003	1.627376e+002
2.827302e+003	1.668138e+002
2.829230e+003	1.463522e+002
2.831159e+003	1.451306e+002
2.833087e+003	1.574769e+002
2.835016e+003	1.425078e+002
2.836944e+003	1.236646e+002
2.838873e+003	1.581917e+002
2.840801e+003	1.740201e+002
2.842729e+003	1.749765e+002
2.844658e+003	2.301483e+002
2.846586e+003	2.147120e+002
2.848515e+003	2.184958e+002
2.850443e+003	2.455977e+002
2.852372e+003	2.271116e+002
2.854300e+003	2.043800e+002
2.856229e+003	1.991635e+002
2.858157e+003	2.040079e+002
2.860085e+003	2.031443e+002
2.862014e+003	2.321334e+002
2.863942e+003	1.997157e+002
2.865871e+003	1.725782e+002
2.867799e+003	1.917096e+002
2.869728e+003	1.676854e+002
2.871656e+003	1.397202e+002
2.873585e+003	1.862461e+002
2.875513e+003	1.753988e+002
2.877442e+003	2.028145e+002
2.879370e+003	1.933992e+002
2.881299e+003	1.798043e+002
2.883227e+003	1.926464e+002
2.885156e+003	1.807034e+002
2.887084e+003	1.751662e+002
2.889013e+003	1.579230e+002
2.890941e+003	1.764635e+002
2.892870e+003	1.779149e+002
2.894798e+003	1.774048e+002
2.896727e+003	1.603481e+002
2.898655e+003	1.688827e+002
2.900583e+003	1.530551e+002
2.902512e+003	1.503128e+002
2.904440e+003	1.490053e+002
2.906369e+003	1.349573e+002
2.908297e+003	1.377559e+002
2.910226e+003	1.342971e+002
2.912154e+003	1.265334e+002
2.914083e+003	9.724800e+001
2.916011e+003	1.029988e+002
2.917939e+003	1.007354e+002
2.919868e+003	1.025638e+002
2.921796e+003	1.132053e+002
2.923725e+003	1.113132e+002
2.925653e+003	1.331842e+002
2.927582e+003	1.262439e+002
2.929510e+003	9.909335e+001
2.931439e+003	6.671010e+001
2.933367e+003	4.580480e+001
2.935296e+003	6.009692e+001
2.937224e+003	5.187358e+001
2.939153e+003	3.858541e+001
2.941081e+003	4.122047e+001
2.943010e+003	3.287387e+001
2.944938e+003	2.745514e+001
2.946867e+003	2.260970e+001
2.948795e+003	2.488820e+001
2.950724e+003	-1.055592e+001
2.952652e+003	-3.482796e+001
2.954581e+003	-5.833961e+001
2.956509e+003	-5.205981e+001
2.958438e+003	-3.440913e+001
2.960366e+003	-5.400552e+001
2.962294e+003	-5.925791e+001
2.964223e+003	-8.152934e+001
2.966151e+003	-6.334629e+001
2.968080e+003	-6.208969e+001
2.970008e+003	-7.998425e+001
2.971937e+003	-6.536327e+001
2.973865e+003	-6.480628e+001
2.975793e+003	-7.483733e+001
2.977722e+003	-9.803790e+001
2.979650e+003	-9.700706e+001
2.981579e+003	-7.585006e+001
2.983507e+003	-8.493723e+001
2.985436e+003	-9.250193e+001
2.987364e+003	-9.603797e+001
2.989293e+003	-1.143950e+002
2.991221e+003	-1.363133e+002
2.993150e+003	-1.345491e+002
2.995078e+003	-1.165777e+002
2.997007e+003	-1.055469e+002
2.998935e+003	-1.040553e+002
3.000864e+003	-1.095809e+002
3.002792e+003	-1.260577e+002
3.004721e+003	-1.455656e+002
3.006649e+003	-1.121866e+002
3.008578e+003	-1.837561e+002
3.010506e+003	-1.368806e+002
3.012435e+003	-1.003944e+002
3.014363e+003	-9.910708e+001
3.016292e+003	-1.010938e+002
3.018220e+003	-1.135656e+002
3.020148e+003	-1.329622e+002
3.022077e+003	-1.359407e+002
3.024005e+003	-1.203558e+002
3.025934e+003	-8.548298e+001
3.027862e+003	-9.801067e+001
3.029791e+003	-1.035916e+002
3.031719e+003	-9.189095e+001
3.033647e+003	-9.840258e+001
3.035576e+003	-1.204570e+002
3.037504e+003	-1.091305e+002
3.039433e+003	-1.091370e+002
3.041361e+003	-1.213915e+002
3.043290e+003	-1.025036e+002
3.045218e+003	-1.072740e+002
3.047147e+003	-1.527266e+002
3.049075e+003	-1.368591e+002
3.051004e+003	-1.041779e+002
3.052932e+003	-1.096521e+002
3.054861e+003	-1.298455e+002
3.056789e+003	-1.426068e+002
3.058718e+003	-1.338885e+002
3.060646e+003	-1.467947e+002
3.062575e+003	-1.711363e+002
3.064503e+003	-1.400223e+002
3.066432e+003	-1.194113e+002
3.068360e+003	-1.100110e+002
3.070289e+003	-1.250163e+002
3.072217e+003	-1.178495e+002
3.074146e+003	-1.210652e+002
3.076074e+003	-1.286690e+002
3.078002e+003	-1.137641e+002
3.079931e+003	-1.006071e+002
3.081859e+003	-9.149512e+001
3.083788e+003	-8.925846e+001
3.085716e+003	-8.876166e+001
3.087645e+003	-1.163941e+002
3.089573e+003	-1.064526e+002
3.091501e+003	-1.213820e+002
3.093430e+003	-8.254713e+001
3.095358e+003	-6.102219e+001
3.097287e+003	-4.563161e+001
3.099215e+003	-4.588662e+001
3.101144e+003	-7.484112e+001
3.103072e+003	-7.207897e+001
3.105001e+003	-3.938441e+001
3.106929e+003	-4.127813e+001
3.108858e+003	-1.686122e+001
3.110786e+003	-4.509606e+001
3.112715e+003	-2.112349e+001
3.114643e+003	-7.700799e+000
3.116572e+003	1.708684e+001
3.118500e+003	2.256381e+001
3.120429e+003	3.521672e+001
3.122357e+003	5.680222e+001
3.124286e+003	4.583271e+001
3.126214e+003	3.041448e+001
3.128143e+003	4.857487e+001
3.130071e+003	6.512392e+001
3.132000e+003	8.263666e+001
3.133928e+003	1.069174e+002
3.135856e+003	1.190534e+002
3.137785e+003	1.170420e+002
3.139713e+003	1.165606e+002
3.141642e+003	1.490181e+002
3.143570e+003	1.844536e+002
3.145499e+003	2.021692e+002
3.147427e+003	2.145378e+002
3.149355e+003	2.352384e+002
3.151284e+003	2.362695e+002
3.153212e+003	2.306853e+002
3.155141e+003	2.534814e+002
3.157069e+003	2.874236e+002
3.158998e+003	3.109933e+002
3.160926e+003	3.172301e+002
3.162855e+003	3.270364e+002
3.164783e+003	3.198746e+002
3.166712e+003	3.239388e+002
3.168640e+003	3.595248e+002
3.170569e+003	3.740544e+002
3.172497e+003	3.760738e+002
3.174426e+003	3.880668e+002
3.176354e+003	3.933773e+002
3.178283e+003	4.329053e+002
3.180211e+003	4.523446e+002
3.182140e+003	4.565567e+002
3.184068e+003	4.787820e+002
3.185997e+003	5.282211e+002
3.187925e+003	5.402495e+002
3.189854e+003	5.544792e+002
3.191782e+003	5.740627e+002
3.193710e+003	5.805887e+002
3.195639e+003	5.992484e+002
3.197567e+003	6.471614e+002
3.199496e+003	6.759997e+002
3.201424e+003	6.933760e+002
3.203353e+003	7.356267e+002
3.205281e+003	7.552780e+002
3.207209e+003	7.809266e+002
3.209138e+003	7.867985e+002
3.211066e+003	8.431528e+002
3.212995e+003	8.877010e+002
3.214923e+003	9.094008e+002
3.216852e+003	9.131558e+002
3.218780e+003	9.246702e+002
3.220709e+003	9.628323e+002
3.222637e+003	1.012131e+003
3.224566e+003	1.050362e+003
3.226494e+003	1.100059e+003
3.228423e+003	1.119488e+003
3.230351e+003	1.145083e+003
3.232280e+003	1.178259e+003
3.234208e+003	1.220539e+003
3.236137e+003	1.261918e+003
3.238065e+003	1.298245e+003
3.239994e+003	1.321283e+003
3.241922e+003	1.365837e+003
3.243851e+003	1.423903e+003
3.245779e+003	1.467018e+003
3.247708e+003	1.490111e+003
3.249636e+003	1.515095e+003
3.251564e+003	1.559716e+003
3.253493e+003	1.595990e+003
3.255421e+003	1.651227e+003
3.257350e+003	1.688362e+003
3.259278e+003	1.707841e+003
3.261207e+003	1.744650e+003
3.263135e+003	1.778466e+003
3.265063e+003	1.857157e+003
3.266992e+003	1.924646e+003
3.268920e+003	1.961339e+003
3.270849e+003	1.983883e+003
3.272777e+003	2.048683e+003
3.274706e+003	2.089936e+003
3.276634e+003	2.119059e+003
3.278563e+003	2.171256e+003
3.280491e+003	2.225945e+003
3.282420e+003	2.256087e+003
3.284348e+003	2.292495e+003
3.286277e+003	2.346269e+003
3.288205e+003	2.415301e+003
3.290134e+003	2.469201e+003
3.292062e+003	2.532848e+003
3.293991e+003	2.571444e+003
3.295919e+003	2.618993e+003
3.297848e+003	2.681619e+003
3.299776e+003	2.734206e+003
3.301705e+003	2.793758e+003
3.303633e+003	2.878030e+003
3.305562e+003	2.893894e+003
3.307490e+003	2.972503e+003
3.309418e+003	3.068306e+003
3.311347e+003	3.117865e+003
3.313275e+003	3.179307e+003
3.315204e+003	3.243964e+003
3.317132e+003	3.292743e+003
3.319061e+003	3.366783e+003
3.320989e+003	3.436463e+003
3.322917e+003	3.507735e+003
3.324846e+003	3.577453e+003
3.326774e+003	3.631161e+003
3.328703e+003	3.698529e+003
3.330631e+003	3.763164e+003
3.332560e+003	3.855452e+003
3.334488e+003	3.935991e+003
3.336417e+003	4.021247e+003
3.338345e+003	4.096339e+003
3.340274e+003	4.163224e+003
3.342202e+003	4.220765e+003
3.344131e+003	4.324917e+003
3.346059e+003	4.426727e+003
3.347988e+003	4.483466e+003
3.349916e+003	4.571295e+003
3.351845e+003	4.646263e+003
3.353773e+003	4.729257e+003
3.355702e+003	4.814427e+003
3.357630e+003	4.925180e+003
3.359559e+003	5.024442e+003
3.361487e+003	5.111381e+003
3.363416e+003	5.159664e+003
3.365344e+003	5.244958e+003
3.367272e+003	5.336515e+003
3.369201e+003	5.443869e+003
3.371129e+003	5.529921e+003
3.373058e+003	5.626625e+003
3.374986e+003	5.749385e+003
3.376915e+003	5.807689e+003
3.378843e+003	5.904891e+003
3.380771e+003	6.000550e+003
3.382700e+003	6.102115e+003
3.384628e+003	6.200238e+003
3.386557e+003	6.303973e+003
3.388485e+003	6.417535e+003
3.390414e+003	6.560765e+003
3.392342e+003	6.638144e+003
3.394271e+003	6.740712e+003
3.396199e+003	6.842808e+003
3.398128e+003	6.928918e+003
3.400056e+003	7.027768e+003
3.401985e+003	0.000000e+000
