# Supplementary material for: Machine learning classification of mango maturity based on carotene content from Raman spectra
Source: PeerJ. 2025 Nov 18;13:e20288. doi: 10.7717/peerj.20288 (PMC12637035; doi:10.7717/peerj.20288)
Supplement: Supplemental Information 1 — Raman spectra from 29 mango samples, with measurements taken from the top, middle, and bottom parts of each mango. These data were used for Raman spectral processing, statistical analysis, and classification analysis. [file peerj-13-20288-s001.zip › Raw Data_Mango/M18/M18-M.CSV]

5.030945e+001	3.469470e+001
5.223792e+001	3.185551e+002
5.416638e+001	4.425508e+002
5.609485e+001	4.704313e+002
5.802332e+001	4.807526e+002
5.995178e+001	4.794043e+002
6.188025e+001	4.740207e+002
6.380872e+001	4.689567e+002
6.573718e+001	4.641349e+002
6.766565e+001	4.507806e+002
6.959412e+001	4.436825e+002
7.152258e+001	4.433757e+002
7.345105e+001	4.424039e+002
7.537952e+001	4.385358e+002
7.730798e+001	4.403446e+002
7.923645e+001	4.325508e+002
8.116492e+001	4.172269e+002
8.309338e+001	4.172160e+002
8.502185e+001	4.065809e+002
8.695032e+001	3.895542e+002
8.887878e+001	3.668964e+002
9.080725e+001	3.463584e+002
9.273572e+001	3.521407e+002
9.466418e+001	3.697585e+002
9.659265e+001	3.754060e+002
9.852112e+001	3.663394e+002
1.004496e+002	3.508224e+002
1.023781e+002	3.330919e+002
1.043065e+002	3.324818e+002
1.062350e+002	3.189560e+002
1.081635e+002	2.962767e+002
1.100919e+002	2.959695e+002
1.120204e+002	2.824296e+002
1.139489e+002	2.929579e+002
1.158773e+002	3.004902e+002
1.178058e+002	2.934095e+002
1.197343e+002	2.985829e+002
1.216627e+002	2.750712e+002
1.235912e+002	2.527324e+002
1.255197e+002	2.488579e+002
1.274481e+002	2.629068e+002
1.293766e+002	2.607275e+002
1.313051e+002	2.366721e+002
1.332335e+002	2.263916e+002
1.351620e+002	2.301037e+002
1.370905e+002	2.302916e+002
1.390189e+002	2.142730e+002
1.409474e+002	2.275661e+002
1.428759e+002	2.335954e+002
1.448043e+002	2.244888e+002
1.467328e+002	2.188916e+002
1.486613e+002	2.345301e+002
1.505897e+002	2.418395e+002
1.525182e+002	2.491418e+002
1.544467e+002	2.564923e+002
1.563751e+002	2.513550e+002
1.583036e+002	2.427008e+002
1.602321e+002	2.309254e+002
1.621605e+002	2.178973e+002
1.640890e+002	2.077099e+002
1.660175e+002	2.068457e+002
1.679459e+002	2.069789e+002
1.698744e+002	2.014366e+002
1.718029e+002	1.956339e+002
1.737313e+002	1.972792e+002
1.756598e+002	2.108384e+002
1.775883e+002	2.238978e+002
1.795167e+002	2.232985e+002
1.814452e+002	2.174998e+002
1.833737e+002	2.182335e+002
1.853021e+002	2.230601e+002
1.872306e+002	2.142945e+002
1.891591e+002	2.276908e+002
1.910875e+002	2.411812e+002
1.930160e+002	2.202170e+002
1.949445e+002	1.830237e+002
1.968729e+002	1.676565e+002
1.988014e+002	1.629906e+002
2.007299e+002	1.628705e+002
2.026583e+002	1.657248e+002
2.045868e+002	1.731809e+002
2.065153e+002	1.732175e+002
2.084437e+002	1.693153e+002
2.103722e+002	1.689534e+002
2.123007e+002	1.802368e+002
2.142291e+002	2.070644e+002
2.161576e+002	2.189547e+002
2.180861e+002	2.155499e+002
2.200145e+002	2.100793e+002
2.219430e+002	2.172108e+002
2.238715e+002	2.146604e+002
2.257999e+002	2.246643e+002
2.277284e+002	2.219799e+002
2.296569e+002	2.080121e+002
2.315853e+002	2.031326e+002
2.335138e+002	1.988126e+002
2.354423e+002	2.101490e+002
2.373707e+002	2.066400e+002
2.392992e+002	1.868858e+002
2.412277e+002	1.732883e+002
2.431561e+002	1.718067e+002
2.450846e+002	1.684787e+002
2.470131e+002	1.800234e+002
2.489415e+002	1.987823e+002
2.508700e+002	2.056805e+002
2.527985e+002	2.372628e+002
2.547269e+002	2.427182e+002
2.566554e+002	2.345584e+002
2.585839e+002	2.260337e+002
2.605123e+002	2.278001e+002
2.624408e+002	2.587569e+002
2.643693e+002	2.534139e+002
2.662977e+002	2.401620e+002
2.682262e+002	2.312847e+002
2.701547e+002	2.248159e+002
2.720831e+002	2.264275e+002
2.740116e+002	2.259747e+002
2.759401e+002	2.209554e+002
2.778685e+002	2.153023e+002
2.797970e+002	2.118137e+002
2.817255e+002	1.961671e+002
2.836539e+002	1.715661e+002
2.855824e+002	1.657021e+002
2.875109e+002	1.826185e+002
2.894393e+002	2.065591e+002
2.913678e+002	2.035263e+002
2.932963e+002	2.182823e+002
2.952247e+002	2.341806e+002
2.971532e+002	2.543214e+002
2.990817e+002	2.715679e+002
3.010101e+002	2.381484e+002
3.029386e+002	2.438353e+002
3.048671e+002	2.511652e+002
3.067955e+002	2.496728e+002
3.087240e+002	2.489781e+002
3.106525e+002	2.755089e+002
3.125809e+002	2.920766e+002
3.145094e+002	2.865314e+002
3.164379e+002	2.825099e+002
3.183663e+002	2.953138e+002
3.202948e+002	3.144799e+002
3.222233e+002	3.085571e+002
3.241517e+002	2.945769e+002
3.260802e+002	2.750051e+002
3.280087e+002	2.474699e+002
3.299371e+002	2.146803e+002
3.318656e+002	2.332143e+002
3.337941e+002	2.452378e+002
3.357225e+002	2.513930e+002
3.376510e+002	2.547537e+002
3.395795e+002	2.602053e+002
3.415079e+002	2.877544e+002
3.434364e+002	2.815821e+002
3.453649e+002	2.831908e+002
3.472933e+002	2.956690e+002
3.492218e+002	3.058555e+002
3.511503e+002	3.126480e+002
3.530787e+002	3.184494e+002
3.550072e+002	3.226201e+002
3.569357e+002	3.218264e+002
3.588641e+002	3.124904e+002
3.607926e+002	2.952928e+002
3.627211e+002	3.247328e+002
3.646495e+002	3.320417e+002
3.665780e+002	3.221598e+002
3.685065e+002	3.123182e+002
3.704349e+002	3.152088e+002
3.723634e+002	3.253307e+002
3.742919e+002	3.218939e+002
3.762203e+002	3.029239e+002
3.781488e+002	2.883597e+002
3.800773e+002	2.953126e+002
3.820057e+002	2.945757e+002
3.839342e+002	2.920917e+002
3.858627e+002	2.858575e+002
3.877911e+002	2.810181e+002
3.897196e+002	2.779250e+002
3.916481e+002	2.662394e+002
3.935765e+002	2.674854e+002
3.955050e+002	2.836537e+002
3.974335e+002	2.961450e+002
3.993619e+002	3.037706e+002
4.012904e+002	3.200724e+002
4.032189e+002	3.180605e+002
4.051473e+002	3.484308e+002
4.070758e+002	3.600080e+002
4.090043e+002	3.494018e+002
4.109327e+002	3.402542e+002
4.128612e+002	3.434961e+002
4.147897e+002	3.243284e+002
4.167181e+002	3.259081e+002
4.186466e+002	3.385359e+002
4.205751e+002	3.474838e+002
4.225035e+002	3.520135e+002
4.244320e+002	3.462981e+002
4.263605e+002	3.420324e+002
4.282889e+002	3.471548e+002
4.302174e+002	3.498578e+002
4.321459e+002	3.363292e+002
4.340743e+002	3.286472e+002
4.360028e+002	3.249171e+002
4.379313e+002	2.966518e+002
4.398597e+002	2.923094e+002
4.417882e+002	3.217476e+002
4.437167e+002	3.108102e+002
4.456451e+002	3.173250e+002
4.475736e+002	3.257515e+002
4.495021e+002	3.353561e+002
4.514305e+002	3.349926e+002
4.533590e+002	3.192675e+002
4.552875e+002	3.275973e+002
4.572159e+002	3.491874e+002
4.591444e+002	3.534548e+002
4.610729e+002	3.367751e+002
4.630013e+002	3.212213e+002
4.649298e+002	3.423381e+002
4.668583e+002	3.712262e+002
4.687867e+002	3.698611e+002
4.707152e+002	3.760064e+002
4.726437e+002	3.760522e+002
4.745721e+002	3.492965e+002
4.765006e+002	3.628279e+002
4.784291e+002	3.765590e+002
4.803575e+002	3.702736e+002
4.822860e+002	3.703132e+002
4.842145e+002	3.812794e+002
4.861429e+002	3.729273e+002
4.880714e+002	3.472513e+002
4.899999e+002	3.502076e+002
4.919283e+002	3.536527e+002
4.938568e+002	3.502274e+002
4.957853e+002	3.465096e+002
4.977137e+002	3.482994e+002
4.996422e+002	3.321042e+002
5.015707e+002	3.082688e+002
5.034991e+002	2.875659e+002
5.054276e+002	2.877896e+002
5.073561e+002	3.112308e+002
5.092845e+002	2.932621e+002
5.112130e+002	3.050049e+002
5.131415e+002	3.136715e+002
5.150699e+002	3.259584e+002
5.169984e+002	3.370452e+002
5.189269e+002	3.241917e+002
5.208553e+002	3.376576e+002
5.227838e+002	3.599355e+002
5.247123e+002	3.477011e+002
5.266407e+002	3.361156e+002
5.285692e+002	3.564533e+002
5.304977e+002	3.644461e+002
5.324261e+002	3.686213e+002
5.343546e+002	3.984221e+002
5.362831e+002	4.048327e+002
5.382115e+002	3.870963e+002
5.401400e+002	3.769972e+002
5.420685e+002	3.801810e+002
5.439969e+002	3.875630e+002
5.459254e+002	3.869146e+002
5.478539e+002	3.886833e+002
5.497823e+002	3.853319e+002
5.517108e+002	3.626449e+002
5.536393e+002	3.594149e+002
5.555677e+002	3.198967e+002
5.574962e+002	3.075630e+002
5.594247e+002	3.098913e+002
5.613531e+002	3.084566e+002
5.632816e+002	3.068644e+002
5.652101e+002	3.060136e+002
5.671385e+002	2.995468e+002
5.690670e+002	2.962246e+002
5.709955e+002	2.930402e+002
5.729240e+002	2.885356e+002
5.748524e+002	2.896772e+002
5.767809e+002	3.005453e+002
5.787094e+002	2.852068e+002
5.806378e+002	2.726942e+002
5.825663e+002	2.785502e+002
5.844948e+002	3.007787e+002
5.864232e+002	3.230557e+002
5.883517e+002	3.202774e+002
5.902802e+002	3.104418e+002
5.922086e+002	3.082082e+002
5.941371e+002	3.196481e+002
5.960656e+002	3.378621e+002
5.979940e+002	3.448078e+002
5.999225e+002	3.494984e+002
6.018510e+002	3.446436e+002
6.037794e+002	3.387709e+002
6.057079e+002	3.414749e+002
6.076364e+002	3.488891e+002
6.095648e+002	3.376581e+002
6.114933e+002	3.285891e+002
6.134218e+002	3.179307e+002
6.153502e+002	3.218747e+002
6.172787e+002	3.215553e+002
6.192072e+002	3.042668e+002
6.211356e+002	3.038737e+002
6.230641e+002	3.007495e+002
6.249926e+002	3.048949e+002
6.269210e+002	2.839195e+002
6.288495e+002	2.715413e+002
6.307780e+002	2.955235e+002
6.327064e+002	3.079320e+002
6.346349e+002	3.169897e+002
6.365634e+002	3.144158e+002
6.384918e+002	3.133259e+002
6.404203e+002	3.164893e+002
6.423488e+002	3.197643e+002
6.442772e+002	3.205507e+002
6.462057e+002	3.312888e+002
6.481342e+002	3.332098e+002
6.500626e+002	3.467445e+002
6.519911e+002	3.315699e+002
6.539196e+002	2.988310e+002
6.558480e+002	3.357530e+002
6.577765e+002	3.068058e+002
6.597050e+002	2.720060e+002
6.616334e+002	2.805043e+002
6.635619e+002	3.111944e+002
6.654904e+002	3.286990e+002
6.674188e+002	3.257740e+002
6.693473e+002	3.422626e+002
6.712758e+002	3.467746e+002
6.732042e+002	3.359149e+002
6.751327e+002	3.253457e+002
6.770612e+002	3.237974e+002
6.789896e+002	3.271683e+002
6.809181e+002	3.309566e+002
6.828466e+002	3.083568e+002
6.847750e+002	3.198501e+002
6.867035e+002	2.763676e+002
6.886320e+002	2.293232e+002
6.905604e+002	2.647693e+002
6.924889e+002	2.627034e+002
6.944174e+002	2.859752e+002
6.963458e+002	2.700972e+002
6.982743e+002	2.583434e+002
7.002028e+002	2.652653e+002
7.021312e+002	2.730811e+002
7.040597e+002	2.565458e+002
7.059882e+002	2.213863e+002
7.079166e+002	2.053262e+002
7.098451e+002	2.086001e+002
7.117736e+002	2.136276e+002
7.137020e+002	2.236434e+002
7.156305e+002	2.534312e+002
7.175590e+002	2.461522e+002
7.194874e+002	2.555186e+002
7.214159e+002	2.735850e+002
7.233444e+002	2.709604e+002
7.252728e+002	2.584037e+002
7.272013e+002	2.617641e+002
7.291298e+002	2.605497e+002
7.310582e+002	2.399527e+002
7.329867e+002	2.547344e+002
7.349152e+002	2.795842e+002
7.368436e+002	2.838992e+002
7.387721e+002	2.633836e+002
7.407006e+002	2.430509e+002
7.426290e+002	2.228997e+002
7.445575e+002	2.297053e+002
7.464860e+002	2.360530e+002
7.484144e+002	2.551735e+002
7.503429e+002	2.889853e+002
7.522714e+002	3.120740e+002
7.541998e+002	2.893230e+002
7.561283e+002	2.668487e+002
7.580568e+002	2.706367e+002
7.599852e+002	2.628040e+002
7.619137e+002	2.483885e+002
7.638422e+002	2.541201e+002
7.657706e+002	2.827082e+002
7.676991e+002	2.641504e+002
7.696276e+002	2.401435e+002
7.715560e+002	2.497120e+002
7.734845e+002	2.609616e+002
7.754130e+002	2.487309e+002
7.773414e+002	2.270549e+002
7.792699e+002	2.385394e+002
7.811984e+002	2.325603e+002
7.831268e+002	2.704503e+002
7.850553e+002	2.884186e+002
7.869838e+002	2.532469e+002
7.889122e+002	2.117084e+002
7.908407e+002	2.377043e+002
7.927692e+002	2.533550e+002
7.946976e+002	2.553378e+002
7.966261e+002	2.484565e+002
7.985546e+002	2.548434e+002
8.004830e+002	2.648230e+002
8.024115e+002	2.662899e+002
8.043400e+002	2.719155e+002
8.062684e+002	2.518512e+002
8.081969e+002	2.226572e+002
8.101254e+002	2.259451e+002
8.120538e+002	2.321180e+002
8.139823e+002	2.328324e+002
8.159108e+002	2.424267e+002
8.178392e+002	2.500787e+002
8.197677e+002	2.527732e+002
8.216962e+002	2.295207e+002
8.236246e+002	2.286289e+002
8.255531e+002	2.228905e+002
8.274816e+002	2.252616e+002
8.294100e+002	2.575842e+002
8.313385e+002	1.962094e+002
8.332670e+002	1.957354e+002
8.351954e+002	2.046516e+002
8.371239e+002	1.929716e+002
8.390524e+002	1.855956e+002
8.409808e+002	1.994140e+002
8.429093e+002	2.098788e+002
8.448378e+002	1.857030e+002
8.467662e+002	1.838295e+002
8.486947e+002	1.848801e+002
8.506232e+002	1.810197e+002
8.525516e+002	1.789908e+002
8.544801e+002	1.763630e+002
8.564086e+002	1.661829e+002
8.583370e+002	1.929087e+002
8.602655e+002	2.100039e+002
8.621940e+002	2.213130e+002
8.641224e+002	2.250636e+002
8.660509e+002	2.253617e+002
8.679794e+002	2.168292e+002
8.699078e+002	1.934905e+002
8.718363e+002	2.041711e+002
8.737648e+002	2.214051e+002
8.756932e+002	2.225183e+002
8.776217e+002	2.347482e+002
8.795502e+002	2.471709e+002
8.814786e+002	2.421353e+002
8.834071e+002	2.243822e+002
8.853356e+002	1.983298e+002
8.872640e+002	2.151623e+002
8.891925e+002	2.036255e+002
8.911210e+002	2.066824e+002
8.930494e+002	2.100406e+002
8.949779e+002	1.970483e+002
8.969064e+002	1.875774e+002
8.988348e+002	1.909839e+002
9.007633e+002	1.906616e+002
9.026918e+002	2.153043e+002
9.046202e+002	2.337715e+002
9.065487e+002	2.323642e+002
9.084772e+002	2.122575e+002
9.104056e+002	1.749680e+002
9.123341e+002	1.199916e+002
9.142626e+002	1.483136e+002
9.161910e+002	1.800137e+002
9.181195e+002	1.574310e+002
9.200480e+002	1.593979e+002
9.219764e+002	1.842861e+002
9.239049e+002	1.757630e+002
9.258334e+002	1.793860e+002
9.277618e+002	2.032109e+002
9.296903e+002	1.570504e+002
9.316188e+002	1.631032e+002
9.335472e+002	1.750712e+002
9.354757e+002	1.645602e+002
9.374042e+002	1.579941e+002
9.393326e+002	1.813271e+002
9.412611e+002	1.826494e+002
9.431896e+002	1.816912e+002
9.451180e+002	1.755625e+002
9.470465e+002	1.801644e+002
9.489750e+002	1.714288e+002
9.509034e+002	1.593056e+002
9.528319e+002	1.849300e+002
9.547604e+002	2.124059e+002
9.566888e+002	2.348505e+002
9.586173e+002	2.462019e+002
9.605458e+002	2.495201e+002
9.624742e+002	2.437276e+002
9.644027e+002	2.301311e+002
9.663312e+002	2.211837e+002
9.682596e+002	2.338038e+002
9.701881e+002	2.404379e+002
9.721166e+002	2.316644e+002
9.740450e+002	2.323746e+002
9.759735e+002	2.324372e+002
9.779020e+002	2.451825e+002
9.798304e+002	2.613633e+002
9.817589e+002	2.468590e+002
9.836874e+002	2.185881e+002
9.856158e+002	2.326930e+002
9.875443e+002	2.305973e+002
9.894728e+002	2.477826e+002
9.914012e+002	2.559694e+002
9.933297e+002	2.380052e+002
9.952582e+002	2.210041e+002
9.971866e+002	2.426198e+002
9.991151e+002	2.579901e+002
1.001044e+003	2.792342e+002
1.002972e+003	3.004409e+002
1.004901e+003	3.051653e+002
1.006829e+003	3.074936e+002
1.008757e+003	3.051917e+002
1.010686e+003	2.780220e+002
1.012614e+003	2.330648e+002
1.014543e+003	2.318204e+002
1.016471e+003	2.032186e+002
1.018400e+003	2.130411e+002
1.020328e+003	2.182722e+002
1.022257e+003	2.254278e+002
1.024185e+003	2.265689e+002
1.026114e+003	2.126267e+002
1.028042e+003	2.671114e+002
1.029971e+003	2.688925e+002
1.031899e+003	2.480449e+002
1.033828e+003	2.226335e+002
1.035756e+003	2.123426e+002
1.037684e+003	2.255535e+002
1.039613e+003	2.499315e+002
1.041541e+003	2.532863e+002
1.043470e+003	2.086427e+002
1.045398e+003	2.102978e+002
1.047327e+003	2.091963e+002
1.049255e+003	1.588560e+002
1.051184e+003	1.580042e+002
1.053112e+003	1.965478e+002
1.055041e+003	2.185973e+002
1.056969e+003	2.265475e+002
1.058898e+003	2.410810e+002
1.060826e+003	2.099837e+002
1.062755e+003	1.816038e+002
1.064683e+003	1.801906e+002
1.066611e+003	1.978906e+002
1.068540e+003	2.126294e+002
1.070468e+003	2.043279e+002
1.072397e+003	1.743487e+002
1.074325e+003	1.571766e+002
1.076254e+003	1.719363e+002
1.078182e+003	1.926793e+002
1.080111e+003	1.840117e+002
1.082039e+003	1.936521e+002
1.083968e+003	1.934884e+002
1.085896e+003	1.822725e+002
1.087825e+003	1.997809e+002
1.089753e+003	2.089111e+002
1.091682e+003	1.603575e+002
1.093610e+003	1.663430e+002
1.095538e+003	1.819565e+002
1.097467e+003	2.026269e+002
1.099395e+003	2.128513e+002
1.101324e+003	2.081594e+002
1.103252e+003	2.043186e+002
1.105181e+003	2.106989e+002
1.107109e+003	1.868029e+002
1.109038e+003	2.114869e+002
1.110966e+003	2.188561e+002
1.112895e+003	2.415585e+002
1.114823e+003	2.762679e+002
1.116752e+003	2.892781e+002
1.118680e+003	2.702534e+002
1.120609e+003	2.539689e+002
1.122537e+003	2.686678e+002
1.124465e+003	2.863502e+002
1.126394e+003	2.948707e+002
1.128322e+003	2.910970e+002
1.130251e+003	2.737493e+002
1.132179e+003	2.581502e+002
1.134108e+003	2.540607e+002
1.136036e+003	2.552207e+002
1.137965e+003	2.578357e+002
1.139893e+003	2.897586e+002
1.141822e+003	2.894421e+002
1.143750e+003	3.078551e+002
1.145679e+003	3.503818e+002
1.147607e+003	3.621360e+002
1.149536e+003	3.941601e+002
1.151464e+003	4.778474e+002
1.153392e+003	5.492519e+002
1.155321e+003	6.034279e+002
1.157249e+003	6.734221e+002
1.159178e+003	6.701797e+002
1.161106e+003	6.034556e+002
1.163035e+003	5.053630e+002
1.164963e+003	4.280364e+002
1.166892e+003	3.890575e+002
1.168820e+003	3.806771e+002
1.170749e+003	3.878810e+002
1.172677e+003	3.603531e+002
1.174606e+003	3.052341e+002
1.176534e+003	3.128252e+002
1.178463e+003	3.078749e+002
1.180391e+003	2.879367e+002
1.182319e+003	2.722743e+002
1.184248e+003	2.775967e+002
1.186176e+003	2.970695e+002
1.188105e+003	3.103859e+002
1.190033e+003	3.350836e+002
1.191962e+003	3.411855e+002
1.193890e+003	3.383964e+002
1.195819e+003	3.103984e+002
1.197747e+003	2.945060e+002
1.199676e+003	2.859090e+002
1.201604e+003	2.699730e+002
1.203533e+003	2.704870e+002
1.205461e+003	3.115721e+002
1.207390e+003	3.128890e+002
1.209318e+003	3.172200e+002
1.211246e+003	3.075560e+002
1.213175e+003	2.793706e+002
1.215103e+003	2.832091e+002
1.217032e+003	2.758329e+002
1.218960e+003	2.603884e+002
1.220889e+003	2.647280e+002
1.222817e+003	2.689394e+002
1.224746e+003	2.706627e+002
1.226674e+003	2.674481e+002
1.228603e+003	2.631617e+002
1.230531e+003	2.684984e+002
1.232460e+003	2.546487e+002
1.234388e+003	2.411173e+002
1.236317e+003	2.197883e+002
1.238245e+003	1.947879e+002
1.240173e+003	2.004977e+002
1.242102e+003	2.288111e+002
1.244030e+003	2.246151e+002
1.245959e+003	2.423574e+002
1.247887e+003	2.521862e+002
1.249816e+003	2.465938e+002
1.251744e+003	2.421444e+002
1.253673e+003	2.659376e+002
1.255601e+003	3.027199e+002
1.257530e+003	3.125417e+002
1.259458e+003	2.899204e+002
1.261387e+003	2.653809e+002
1.263315e+003	2.493938e+002
1.265244e+003	2.489075e+002
1.267172e+003	2.761851e+002
1.269100e+003	2.786188e+002
1.271029e+003	2.708518e+002
1.272957e+003	2.837028e+002
1.274886e+003	2.893147e+002
1.276814e+003	2.604864e+002
1.278743e+003	2.544033e+002
1.280671e+003	2.622000e+002
1.282600e+003	2.490097e+002
1.284528e+003	2.655994e+002
1.286457e+003	2.802447e+002
1.288385e+003	2.836700e+002
1.290314e+003	3.080015e+002
1.292242e+003	3.213701e+002
1.294171e+003	3.078075e+002
1.296099e+003	2.959193e+002
1.298027e+003	2.725888e+002
1.299956e+003	2.992386e+002
1.301884e+003	3.391510e+002
1.303813e+003	3.692840e+002
1.305741e+003	3.470994e+002
1.307670e+003	3.338135e+002
1.309598e+003	3.263806e+002
1.311527e+003	3.237111e+002
1.313455e+003	3.335679e+002
1.315384e+003	3.405256e+002
1.317312e+003	3.235516e+002
1.319241e+003	3.025528e+002
1.321169e+003	2.999746e+002
1.323098e+003	3.156030e+002
1.325026e+003	3.488763e+002
1.326954e+003	3.450150e+002
1.328883e+003	3.146408e+002
1.330811e+003	2.729739e+002
1.332740e+003	2.471829e+002
1.334668e+003	2.563708e+002
1.336597e+003	2.706251e+002
1.338525e+003	2.733234e+002
1.340454e+003	2.778973e+002
1.342382e+003	2.974582e+002
1.344311e+003	2.955317e+002
1.346239e+003	2.944256e+002
1.348168e+003	3.054697e+002
1.350096e+003	3.123085e+002
1.352025e+003	3.150914e+002
1.353953e+003	3.212480e+002
1.355881e+003	3.077408e+002
1.357810e+003	2.572075e+002
1.359738e+003	2.624140e+002
1.361667e+003	2.502482e+002
1.363595e+003	2.885767e+002
1.365524e+003	2.781120e+002
1.367452e+003	3.002117e+002
1.369381e+003	2.943791e+002
1.371309e+003	2.816990e+002
1.373238e+003	2.960456e+002
1.375166e+003	3.088044e+002
1.377095e+003	3.018885e+002
1.379023e+003	2.934295e+002
1.380952e+003	3.192364e+002
1.382880e+003	3.449811e+002
1.384808e+003	3.230215e+002
1.386737e+003	2.885248e+002
1.388665e+003	3.048718e+002
1.390594e+003	3.216940e+002
1.392522e+003	3.101609e+002
1.394451e+003	3.087305e+002
1.396379e+003	3.282755e+002
1.398308e+003	3.163012e+002
1.400236e+003	2.825760e+002
1.402165e+003	2.755743e+002
1.404093e+003	2.971550e+002
1.406022e+003	3.201736e+002
1.407950e+003	3.355150e+002
1.409879e+003	3.320313e+002
1.411807e+003	3.018693e+002
1.413735e+003	2.655316e+002
1.415664e+003	2.536145e+002
1.417592e+003	2.627943e+002
1.419521e+003	2.767813e+002
1.421449e+003	3.098124e+002
1.423378e+003	2.846469e+002
1.425306e+003	3.310721e+002
1.427235e+003	3.275303e+002
1.429163e+003	3.294374e+002
1.431092e+003	3.044331e+002
1.433020e+003	2.840201e+002
1.434949e+003	3.041397e+002
1.436877e+003	3.264613e+002
1.438806e+003	3.331848e+002
1.440734e+003	3.513581e+002
1.442662e+003	3.572295e+002
1.444591e+003	3.363018e+002
1.446519e+003	3.454152e+002
1.448448e+003	3.110540e+002
1.450376e+003	3.012411e+002
1.452305e+003	3.295205e+002
1.454233e+003	3.196093e+002
1.456162e+003	3.350924e+002
1.458090e+003	3.513419e+002
1.460019e+003	3.403334e+002
1.461947e+003	3.378176e+002
1.463876e+003	3.625487e+002
1.465804e+003	3.789307e+002
1.467733e+003	3.785238e+002
1.469661e+003	3.475514e+002
1.471589e+003	3.163169e+002
1.473518e+003	3.375694e+002
1.475446e+003	3.598270e+002
1.477375e+003	3.403159e+002
1.479303e+003	3.139343e+002
1.481232e+003	3.182864e+002
1.483160e+003	3.490046e+002
1.485089e+003	3.820902e+002
1.487017e+003	3.941239e+002
1.488946e+003	3.752282e+002
1.490874e+003	3.611992e+002
1.492803e+003	3.710803e+002
1.494731e+003	3.983033e+002
1.496660e+003	4.062689e+002
1.498588e+003	4.325121e+002
1.500516e+003	4.534908e+002
1.502445e+003	4.464639e+002
1.504373e+003	4.373028e+002
1.506302e+003	4.564091e+002
1.508230e+003	4.892533e+002
1.510159e+003	5.234164e+002
1.512087e+003	5.877319e+002
1.514016e+003	6.725040e+002
1.515944e+003	6.868683e+002
1.517873e+003	6.690114e+002
1.519801e+003	6.986450e+002
1.521730e+003	7.184424e+002
1.523658e+003	7.445155e+002
1.525587e+003	7.927069e+002
1.527515e+003	7.868398e+002
1.529443e+003	6.881791e+002
1.531372e+003	5.845497e+002
1.533300e+003	5.425977e+002
1.535229e+003	5.180372e+002
1.537157e+003	4.700460e+002
1.539086e+003	4.487063e+002
1.541014e+003	4.618631e+002
1.542943e+003	4.134047e+002
1.544871e+003	3.826657e+002
1.546800e+003	3.476793e+002
1.548728e+003	3.635801e+002
1.550657e+003	3.720853e+002
1.552585e+003	4.009363e+002
1.554514e+003	4.124984e+002
1.556442e+003	4.041773e+002
1.558370e+003	3.709939e+002
1.560299e+003	3.214488e+002
1.562227e+003	3.052873e+002
1.564156e+003	3.335662e+002
1.566084e+003	3.513692e+002
1.568013e+003	3.812958e+002
1.569941e+003	4.037660e+002
1.571870e+003	3.820926e+002
1.573798e+003	3.604424e+002
1.575727e+003	3.822696e+002
1.577655e+003	3.894624e+002
1.579584e+003	3.931942e+002
1.581512e+003	4.267906e+002
1.583441e+003	4.629780e+002
1.585369e+003	4.688976e+002
1.587297e+003	4.452183e+002
1.589226e+003	4.148732e+002
1.591154e+003	3.999216e+002
1.593083e+003	3.980224e+002
1.595011e+003	4.005028e+002
1.596940e+003	3.875629e+002
1.598868e+003	4.462090e+002
1.600797e+003	4.559723e+002
1.602725e+003	4.944706e+002
1.604654e+003	4.757449e+002
1.606582e+003	4.725583e+002
1.608511e+003	4.624295e+002
1.610439e+003	4.498140e+002
1.612368e+003	4.284496e+002
1.614296e+003	3.940781e+002
1.616224e+003	3.670410e+002
1.618153e+003	3.626666e+002
1.620081e+003	3.679146e+002
1.622010e+003	3.631237e+002
1.623938e+003	3.838587e+002
1.625867e+003	4.335499e+002
1.627795e+003	4.164121e+002
1.629724e+003	3.789498e+002
1.631652e+003	4.107681e+002
1.633581e+003	3.946085e+002
1.635509e+003	3.580930e+002
1.637438e+003	3.394075e+002
1.639366e+003	3.597343e+002
1.641295e+003	3.848193e+002
1.643223e+003	3.813491e+002
1.645151e+003	3.697235e+002
1.647080e+003	3.714277e+002
1.649008e+003	3.665809e+002
1.650937e+003	3.550960e+002
1.652865e+003	3.610820e+002
1.654794e+003	3.489435e+002
1.656722e+003	3.437355e+002
1.658651e+003	3.393457e+002
1.660579e+003	3.247814e+002
1.662508e+003	3.487414e+002
1.664436e+003	3.482971e+002
1.666365e+003	3.516273e+002
1.668293e+003	3.421874e+002
1.670222e+003	3.423227e+002
1.672150e+003	3.528824e+002
1.674078e+003	3.658005e+002
1.676007e+003	3.642229e+002
1.677935e+003	3.296556e+002
1.679864e+003	2.957036e+002
1.681792e+003	3.039090e+002
1.683721e+003	3.051767e+002
1.685649e+003	2.973053e+002
1.687578e+003	3.164594e+002
1.689506e+003	3.356293e+002
1.691435e+003	2.872112e+002
1.693363e+003	2.576059e+002
1.695292e+003	2.989298e+002
1.697220e+003	3.163466e+002
1.699149e+003	3.221971e+002
1.701077e+003	2.833945e+002
1.703005e+003	2.361833e+002
1.704934e+003	1.986777e+002
1.706862e+003	1.713505e+002
1.708791e+003	1.856060e+002
1.710719e+003	2.116787e+002
1.712648e+003	2.164402e+002
1.714576e+003	2.671311e+002
1.716505e+003	2.987782e+002
1.718433e+003	2.473494e+002
1.720362e+003	2.828765e+002
1.722290e+003	2.627399e+002
1.724219e+003	2.586942e+002
1.726147e+003	2.962859e+002
1.728076e+003	3.126915e+002
1.730004e+003	2.807953e+002
1.731932e+003	2.785081e+002
1.733861e+003	2.928470e+002
1.735789e+003	2.924020e+002
1.737718e+003	3.018092e+002
1.739646e+003	2.562507e+002
1.741575e+003	2.030540e+002
1.743503e+003	2.116290e+002
1.745432e+003	2.411984e+002
1.747360e+003	2.576350e+002
1.749289e+003	2.634467e+002
1.751217e+003	2.600955e+002
1.753146e+003	2.826261e+002
1.755074e+003	2.698045e+002
1.757003e+003	2.920692e+002
1.758931e+003	3.067401e+002
1.760859e+003	2.892400e+002
1.762788e+003	2.900283e+002
1.764716e+003	3.105496e+002
1.766645e+003	3.023733e+002
1.768573e+003	2.695843e+002
1.770502e+003	2.771340e+002
1.772430e+003	2.708241e+002
1.774359e+003	2.647203e+002
1.776287e+003	2.961417e+002
1.778216e+003	2.831699e+002
1.780144e+003	2.723824e+002
1.782073e+003	2.702396e+002
1.784001e+003	2.416660e+002
1.785930e+003	2.397070e+002
1.787858e+003	2.419781e+002
1.789786e+003	2.289762e+002
1.791715e+003	2.006855e+002
1.793643e+003	1.758290e+002
1.795572e+003	1.811053e+002
1.797500e+003	2.471037e+002
1.799429e+003	2.394872e+002
1.801357e+003	2.363022e+002
1.803286e+003	2.216623e+002
1.805214e+003	2.435258e+002
1.807143e+003	1.976186e+002
1.809071e+003	2.433084e+002
1.811000e+003	2.575912e+002
1.812928e+003	2.336194e+002
1.814857e+003	2.094608e+002
1.816785e+003	1.922390e+002
1.818714e+003	1.776112e+002
1.820642e+003	1.761458e+002
1.822570e+003	1.842648e+002
1.824499e+003	1.830815e+002
1.826427e+003	1.915537e+002
1.828356e+003	2.017381e+002
1.830284e+003	1.861747e+002
1.832213e+003	1.931503e+002
1.834141e+003	1.803207e+002
1.836070e+003	1.898967e+002
1.837998e+003	2.268210e+002
1.839927e+003	2.157711e+002
1.841855e+003	2.061144e+002
1.843784e+003	1.996894e+002
1.845712e+003	1.855147e+002
1.847641e+003	2.117010e+002
1.849569e+003	2.245787e+002
1.851497e+003	1.916685e+002
1.853426e+003	2.055912e+002
1.855354e+003	1.865430e+002
1.857283e+003	1.941674e+002
1.859211e+003	2.164963e+002
1.861140e+003	2.072245e+002
1.863068e+003	2.393829e+002
1.864997e+003	2.567854e+002
1.866925e+003	2.237136e+002
1.868854e+003	2.308811e+002
1.870782e+003	2.683275e+002
1.872711e+003	2.650444e+002
1.874639e+003	2.446437e+002
1.876568e+003	2.297172e+002
1.878496e+003	1.920748e+002
1.880424e+003	1.562057e+002
1.882353e+003	1.964035e+002
1.884281e+003	2.239415e+002
1.886210e+003	2.264601e+002
1.888138e+003	2.624273e+002
1.890067e+003	2.415645e+002
1.891995e+003	1.903037e+002
1.893924e+003	1.773831e+002
1.895852e+003	2.044063e+002
1.897781e+003	2.220912e+002
1.899709e+003	1.804626e+002
1.901638e+003	1.530227e+002
1.903566e+003	1.916132e+002
1.905495e+003	2.155845e+002
1.907423e+003	1.915716e+002
1.909351e+003	1.572686e+002
1.911280e+003	1.549031e+002
1.913208e+003	1.349204e+002
1.915137e+003	1.702296e+002
1.917065e+003	2.012590e+002
1.918994e+003	1.941377e+002
1.920922e+003	1.789937e+002
1.922851e+003	1.544584e+002
1.924779e+003	1.459122e+002
1.926708e+003	1.641440e+002
1.928636e+003	1.796313e+002
1.930565e+003	1.982372e+002
1.932493e+003	2.130659e+002
1.934422e+003	2.153140e+002
1.936350e+003	2.021335e+002
1.938278e+003	1.283382e+002
1.940207e+003	1.493084e+002
1.942135e+003	2.065481e+002
1.944064e+003	2.065877e+002
1.945992e+003	1.972200e+002
1.947921e+003	1.990044e+002
1.949849e+003	2.037189e+002
1.951778e+003	1.921772e+002
1.953706e+003	2.151346e+002
1.955635e+003	2.142761e+002
1.957563e+003	1.829522e+002
1.959492e+003	2.005415e+002
1.961420e+003	1.948841e+002
1.963349e+003	1.771972e+002
1.965277e+003	1.767008e+002
1.967205e+003	1.696487e+002
1.969134e+003	1.256117e+002
1.971062e+003	1.247879e+002
1.972991e+003	1.269203e+002
1.974919e+003	1.903730e+002
1.976848e+003	2.262607e+002
1.978776e+003	2.019430e+002
1.980705e+003	1.552251e+002
1.982633e+003	1.405702e+002
1.984562e+003	1.611478e+002
1.986490e+003	1.927142e+002
1.988419e+003	1.965446e+002
1.990347e+003	1.923601e+002
1.992276e+003	1.866075e+002
1.994204e+003	1.824509e+002
1.996132e+003	1.927376e+002
1.998061e+003	1.962587e+002
1.999989e+003	1.829520e+002
2.001918e+003	1.424568e+002
2.003846e+003	9.199422e+001
2.005775e+003	9.270947e+001
2.007703e+003	1.298262e+002
2.009632e+003	1.399945e+002
2.011560e+003	1.436556e+002
2.013489e+003	1.468017e+002
2.015417e+003	1.181164e+002
2.017346e+003	1.219374e+002
2.019274e+003	1.487767e+002
2.021203e+003	1.272949e+002
2.023131e+003	1.214194e+002
2.025059e+003	1.581412e+002
2.026988e+003	1.273727e+002
2.028916e+003	1.437394e+002
2.030845e+003	1.306201e+002
2.032773e+003	1.260549e+002
2.034702e+003	1.411368e+002
2.036630e+003	1.414620e+002
2.038559e+003	1.611957e+002
2.040487e+003	1.438917e+002
2.042416e+003	1.229220e+002
2.044344e+003	1.488479e+002
2.046273e+003	1.849152e+002
2.048201e+003	1.657404e+002
2.050129e+003	1.758329e+002
2.052058e+003	1.846817e+002
2.053986e+003	1.706030e+002
2.055915e+003	1.703689e+002
2.057843e+003	1.662452e+002
2.059772e+003	1.547167e+002
2.061700e+003	1.827520e+002
2.063629e+003	1.805408e+002
2.065557e+003	1.568128e+002
2.067486e+003	1.749859e+002
2.069414e+003	1.522776e+002
2.071343e+003	1.696302e+002
2.073271e+003	1.698055e+002
2.075200e+003	1.718858e+002
2.077128e+003	1.853554e+002
2.079057e+003	1.809390e+002
2.080985e+003	1.505947e+002
2.082914e+003	1.451013e+002
2.084842e+003	1.444117e+002
2.086771e+003	1.501841e+002
2.088699e+003	1.708692e+002
2.090627e+003	1.874255e+002
2.092556e+003	2.022353e+002
2.094484e+003	2.047288e+002
2.096413e+003	1.816696e+002
2.098341e+003	1.750866e+002
2.100270e+003	1.582660e+002
2.102198e+003	1.424832e+002
2.104126e+003	1.705603e+002
2.106055e+003	1.831040e+002
2.107983e+003	1.598519e+002
2.109912e+003	1.548729e+002
2.111840e+003	1.588746e+002
2.113769e+003	1.505850e+002
2.115697e+003	1.633417e+002
2.117626e+003	1.747450e+002
2.119554e+003	1.595065e+002
2.121483e+003	1.386308e+002
2.123411e+003	1.563299e+002
2.125340e+003	1.709380e+002
2.127268e+003	1.592156e+002
2.129197e+003	1.248467e+002
2.131125e+003	1.020078e+002
2.133054e+003	1.269678e+002
2.134982e+003	1.608077e+002
2.136911e+003	2.006228e+002
2.138839e+003	2.003132e+002
2.140768e+003	1.500183e+002
2.142696e+003	1.377244e+002
2.144625e+003	1.353985e+002
2.146553e+003	1.616100e+002
2.148481e+003	2.158082e+002
2.150410e+003	2.296180e+002
2.152338e+003	2.523616e+002
2.154267e+003	2.391746e+002
2.156195e+003	1.999629e+002
2.158124e+003	1.826570e+002
2.160052e+003	1.511028e+002
2.161980e+003	1.588725e+002
2.163909e+003	1.892959e+002
2.165837e+003	1.915531e+002
2.167766e+003	1.817775e+002
2.169694e+003	1.850110e+002
2.171623e+003	1.977793e+002
2.173551e+003	1.893144e+002
2.175480e+003	1.764799e+002
2.177408e+003	1.654565e+002
2.179337e+003	1.439491e+002
2.181265e+003	1.357688e+002
2.183194e+003	1.938949e+002
2.185122e+003	2.103660e+002
2.187051e+003	2.120956e+002
2.188979e+003	2.045141e+002
2.190908e+003	1.881769e+002
2.192836e+003	2.022327e+002
2.194765e+003	2.044059e+002
2.196693e+003	2.002409e+002
2.198622e+003	1.896513e+002
2.200550e+003	1.860760e+002
2.202479e+003	2.191058e+002
2.204407e+003	2.304169e+002
2.206335e+003	2.265979e+002
2.208264e+003	2.047473e+002
2.210192e+003	1.579933e+002
2.212121e+003	1.634326e+002
2.214049e+003	1.780416e+002
2.215978e+003	1.948726e+002
2.217906e+003	2.094333e+002
2.219834e+003	2.099977e+002
2.221763e+003	2.168219e+002
2.223691e+003	2.477870e+002
2.225620e+003	2.399279e+002
2.227548e+003	1.873644e+002
2.229477e+003	1.873666e+002
2.231405e+003	2.087895e+002
2.233334e+003	2.147327e+002
2.235262e+003	2.388053e+002
2.237191e+003	2.429600e+002
2.239119e+003	2.142167e+002
2.241048e+003	2.187717e+002
2.242976e+003	2.102097e+002
2.244905e+003	2.224508e+002
2.246833e+003	2.481457e+002
2.248762e+003	2.512379e+002
2.250690e+003	2.332701e+002
2.252619e+003	2.077525e+002
2.254547e+003	1.846465e+002
2.256476e+003	2.115674e+002
2.258404e+003	2.731697e+002
2.260333e+003	2.856653e+002
2.262261e+003	2.729581e+002
2.264189e+003	2.430111e+002
2.266118e+003	2.184639e+002
2.268046e+003	2.148635e+002
2.269975e+003	2.686382e+002
2.271903e+003	3.119022e+002
2.273832e+003	2.834564e+002
2.275760e+003	2.468652e+002
2.277688e+003	2.418676e+002
2.279617e+003	2.587173e+002
2.281545e+003	2.663850e+002
2.283474e+003	2.688801e+002
2.285402e+003	2.674333e+002
2.287331e+003	2.500267e+002
2.289259e+003	2.592924e+002
2.291188e+003	2.602246e+002
2.293116e+003	2.733146e+002
2.295045e+003	2.975381e+002
2.296973e+003	3.092490e+002
2.298902e+003	3.271952e+002
2.300830e+003	3.356351e+002
2.302759e+003	3.142460e+002
2.304687e+003	2.960410e+002
2.306616e+003	3.020799e+002
2.308544e+003	2.850772e+002
2.310473e+003	2.711480e+002
2.312401e+003	2.965035e+002
2.314330e+003	3.035411e+002
2.316258e+003	3.066169e+002
2.318187e+003	3.174972e+002
2.320115e+003	3.042555e+002
2.322043e+003	2.900493e+002
2.323972e+003	2.748799e+002
2.325900e+003	2.615744e+002
2.327829e+003	2.327529e+002
2.329757e+003	2.050337e+002
2.331686e+003	2.144158e+002
2.333614e+003	2.918198e+002
2.335542e+003	3.386790e+002
2.337471e+003	3.275905e+002
2.339399e+003	3.097009e+002
2.341328e+003	2.976685e+002
2.343256e+003	2.781273e+002
2.345185e+003	2.789892e+002
2.347113e+003	3.187496e+002
2.349042e+003	3.337326e+002
2.350970e+003	2.997237e+002
2.352899e+003	2.798115e+002
2.354827e+003	2.853364e+002
2.356756e+003	2.681917e+002
2.358684e+003	2.941639e+002
2.360613e+003	3.360178e+002
2.362541e+003	3.055569e+002
2.364470e+003	3.368470e+002
2.366398e+003	3.298204e+002
2.368327e+003	3.780172e+002
2.370255e+003	3.536776e+002
2.372184e+003	3.363860e+002
2.374112e+003	3.271887e+002
2.376041e+003	3.436728e+002
2.377969e+003	3.707798e+002
2.379897e+003	3.856763e+002
2.381826e+003	3.726479e+002
2.383754e+003	3.573648e+002
2.385683e+003	3.322478e+002
2.387611e+003	3.185053e+002
2.389540e+003	3.050725e+002
2.391468e+003	2.967206e+002
2.393396e+003	3.176272e+002
2.395325e+003	3.355811e+002
2.397253e+003	3.221367e+002
2.399182e+003	3.381398e+002
2.401110e+003	3.677762e+002
2.403039e+003	3.382704e+002
2.404967e+003	2.964565e+002
2.406896e+003	3.163001e+002
2.408824e+003	3.373832e+002
2.410753e+003	3.437089e+002
2.412681e+003	3.086066e+002
2.414610e+003	3.241021e+002
2.416538e+003	3.402801e+002
2.418467e+003	3.492097e+002
2.420395e+003	3.644390e+002
2.422324e+003	3.561231e+002
2.424252e+003	3.646830e+002
2.426181e+003	3.797726e+002
2.428109e+003	3.803790e+002
2.430038e+003	3.844319e+002
2.431966e+003	3.673342e+002
2.433895e+003	3.443668e+002
2.435823e+003	3.761271e+002
2.437751e+003	3.333680e+002
2.439680e+003	3.473986e+002
2.441608e+003	3.261361e+002
2.443537e+003	3.481397e+002
2.445465e+003	3.846234e+002
2.447394e+003	3.955499e+002
2.449322e+003	3.680659e+002
2.451250e+003	3.857516e+002
2.453179e+003	4.006920e+002
2.455107e+003	3.822615e+002
2.457036e+003	3.990219e+002
2.458964e+003	3.849486e+002
2.460893e+003	3.660592e+002
2.462821e+003	3.946760e+002
2.464750e+003	4.064148e+002
2.466678e+003	4.116015e+002
2.468607e+003	4.238424e+002
2.470535e+003	4.555330e+002
2.472464e+003	4.399742e+002
2.474392e+003	4.168828e+002
2.476321e+003	3.953349e+002
2.478249e+003	3.666713e+002
2.480178e+003	3.965699e+002
2.482106e+003	3.881548e+002
2.484035e+003	4.033357e+002
2.485963e+003	4.095832e+002
2.487892e+003	4.003861e+002
2.489820e+003	4.502136e+002
2.491749e+003	4.114050e+002
2.493677e+003	4.504786e+002
2.495605e+003	4.338814e+002
2.497534e+003	3.982417e+002
2.499462e+003	3.878316e+002
2.501391e+003	4.052617e+002
2.503319e+003	4.176799e+002
2.505248e+003	4.232834e+002
2.507176e+003	4.495590e+002
2.509104e+003	4.722754e+002
2.511033e+003	4.380192e+002
2.512961e+003	4.120474e+002
2.514890e+003	3.790934e+002
2.516818e+003	3.695335e+002
2.518747e+003	4.067454e+002
2.520675e+003	4.509586e+002
2.522604e+003	4.396337e+002
2.524532e+003	4.359442e+002
2.526461e+003	4.768770e+002
2.528389e+003	4.859930e+002
2.530318e+003	4.730513e+002
2.532246e+003	4.519703e+002
2.534175e+003	4.457088e+002
2.536103e+003	4.377711e+002
2.538032e+003	4.119421e+002
2.539960e+003	4.257911e+002
2.541889e+003	4.087350e+002
2.543817e+003	3.922120e+002
2.545746e+003	4.190852e+002
2.547674e+003	4.891721e+002
2.549603e+003	5.242072e+002
2.551531e+003	5.039319e+002
2.553459e+003	4.810724e+002
2.555388e+003	4.312881e+002
2.557316e+003	4.051118e+002
2.559245e+003	4.504753e+002
2.561173e+003	4.453577e+002
2.563102e+003	4.501539e+002
2.565030e+003	4.522553e+002
2.566958e+003	4.625981e+002
2.568887e+003	4.517193e+002
2.570815e+003	4.093810e+002
2.572744e+003	4.089127e+002
2.574672e+003	4.355243e+002
2.576601e+003	4.698013e+002
2.578529e+003	4.651606e+002
2.580458e+003	4.697062e+002
2.582386e+003	4.375117e+002
2.584315e+003	4.018244e+002
2.586243e+003	4.042433e+002
2.588172e+003	4.418388e+002
2.590100e+003	4.368457e+002
2.592029e+003	4.603424e+002
2.593957e+003	4.702391e+002
2.595886e+003	4.673103e+002
2.597814e+003	4.204686e+002
2.599743e+003	4.388884e+002
2.601671e+003	4.916591e+002
2.603600e+003	4.851079e+002
2.605528e+003	4.966919e+002
2.607457e+003	4.874200e+002
2.609385e+003	4.502192e+002
2.611313e+003	4.280451e+002
2.613242e+003	4.316316e+002
2.615170e+003	4.441151e+002
2.617099e+003	4.422203e+002
2.619027e+003	4.567724e+002
2.620956e+003	4.717757e+002
2.622884e+003	4.577943e+002
2.624813e+003	4.458799e+002
2.626741e+003	4.235541e+002
2.628669e+003	4.187739e+002
2.630598e+003	4.562924e+002
2.632526e+003	4.820070e+002
2.634455e+003	4.589926e+002
2.636383e+003	4.569704e+002
2.638312e+003	4.451335e+002
2.640240e+003	4.645486e+002
2.642169e+003	4.445261e+002
2.644097e+003	4.141812e+002
2.646026e+003	4.185563e+002
2.647954e+003	4.466266e+002
2.649883e+003	4.345536e+002
2.651811e+003	4.250247e+002
2.653740e+003	3.936366e+002
2.655668e+003	3.991864e+002
2.657597e+003	4.407639e+002
2.659525e+003	4.393365e+002
2.661454e+003	4.302794e+002
2.663382e+003	4.242406e+002
2.665311e+003	4.328532e+002
2.667239e+003	4.323979e+002
2.669167e+003	4.255678e+002
2.671096e+003	4.166183e+002
2.673024e+003	3.739185e+002
2.674953e+003	3.987831e+002
2.676881e+003	4.130616e+002
2.678810e+003	4.370782e+002
2.680738e+003	4.377999e+002
2.682667e+003	4.477614e+002
2.684595e+003	4.610977e+002
2.686523e+003	4.161228e+002
2.688452e+003	3.881593e+002
2.690380e+003	4.315141e+002
2.692309e+003	4.456274e+002
2.694237e+003	4.326643e+002
2.696166e+003	4.208117e+002
2.698094e+003	4.360513e+002
2.700023e+003	4.670222e+002
2.701951e+003	4.142529e+002
2.703880e+003	4.002009e+002
2.705808e+003	4.012929e+002
2.707737e+003	3.876746e+002
2.709665e+003	3.802942e+002
2.711594e+003	3.743028e+002
2.713522e+003	3.871845e+002
2.715451e+003	3.994226e+002
2.717379e+003	3.906919e+002
2.719308e+003	4.122399e+002
2.721236e+003	4.286850e+002
2.723165e+003	4.119908e+002
2.725093e+003	3.756301e+002
2.727021e+003	3.464548e+002
2.728950e+003	3.277602e+002
2.730878e+003	3.387157e+002
2.732807e+003	3.558775e+002
2.734735e+003	3.616260e+002
2.736664e+003	3.315147e+002
2.738592e+003	3.336162e+002
2.740521e+003	3.247432e+002
2.742449e+003	2.918691e+002
2.744377e+003	3.060252e+002
2.746306e+003	3.250623e+002
2.748234e+003	3.286142e+002
2.750163e+003	3.356889e+002
2.752091e+003	3.495095e+002
2.754020e+003	3.127672e+002
2.755948e+003	3.146398e+002
2.757877e+003	3.135883e+002
2.759805e+003	2.871137e+002
2.761734e+003	2.991187e+002
2.763662e+003	3.029131e+002
2.765591e+003	3.158211e+002
2.767519e+003	3.271190e+002
2.769448e+003	3.290995e+002
2.771376e+003	3.053262e+002
2.773305e+003	3.237236e+002
2.775233e+003	3.420439e+002
2.777162e+003	2.963106e+002
2.779090e+003	2.872691e+002
2.781019e+003	2.884274e+002
2.782947e+003	2.953556e+002
2.784875e+003	3.019055e+002
2.786804e+003	3.134798e+002
2.788732e+003	3.010288e+002
2.790661e+003	2.907049e+002
2.792589e+003	2.934142e+002
2.794518e+003	2.667494e+002
2.796446e+003	2.893867e+002
2.798375e+003	2.990590e+002
2.800303e+003	2.494741e+002
2.802231e+003	2.422175e+002
2.804160e+003	2.440841e+002
2.806088e+003	2.523351e+002
2.808017e+003	2.634388e+002
2.809945e+003	2.381144e+002
2.811874e+003	2.183880e+002
2.813802e+003	1.910659e+002
2.815731e+003	1.971701e+002
2.817659e+003	2.511890e+002
2.819588e+003	2.450439e+002
2.821516e+003	2.397692e+002
2.823445e+003	2.285189e+002
2.825373e+003	1.665137e+002
2.827302e+003	1.798850e+002
2.829230e+003	1.888110e+002
2.831159e+003	1.947274e+002
2.833087e+003	1.836101e+002
2.835016e+003	1.849688e+002
2.836944e+003	1.945142e+002
2.838873e+003	1.814391e+002
2.840801e+003	2.070480e+002
2.842729e+003	2.398237e+002
2.844658e+003	2.439364e+002
2.846586e+003	2.748132e+002
2.848515e+003	2.486826e+002
2.850443e+003	2.584489e+002
2.852372e+003	2.783059e+002
2.854300e+003	2.560262e+002
2.856229e+003	2.062052e+002
2.858157e+003	2.178016e+002
2.860085e+003	2.343722e+002
2.862014e+003	2.383503e+002
2.863942e+003	2.384551e+002
2.865871e+003	2.157036e+002
2.867799e+003	2.158601e+002
2.869728e+003	1.826728e+002
2.871656e+003	2.002820e+002
2.873585e+003	2.001649e+002
2.875513e+003	1.979327e+002
2.877442e+003	2.205291e+002
2.879370e+003	2.251067e+002
2.881299e+003	2.643784e+002
2.883227e+003	2.363884e+002
2.885156e+003	1.877669e+002
2.887084e+003	1.730095e+002
2.889013e+003	1.695906e+002
2.890941e+003	2.169354e+002
2.892870e+003	2.442899e+002
2.894798e+003	2.145382e+002
2.896727e+003	1.985064e+002
2.898655e+003	1.925133e+002
2.900583e+003	1.772421e+002
2.902512e+003	1.602563e+002
2.904440e+003	1.499128e+002
2.906369e+003	1.380244e+002
2.908297e+003	1.573998e+002
2.910226e+003	1.495342e+002
2.912154e+003	1.198489e+002
2.914083e+003	1.609137e+002
2.916011e+003	1.202372e+002
2.917939e+003	9.994042e+001
2.919868e+003	9.623371e+001
2.921796e+003	1.180206e+002
2.923725e+003	1.265214e+002
2.925653e+003	1.239562e+002
2.927582e+003	1.060709e+002
2.929510e+003	1.257993e+002
2.931439e+003	8.895464e+001
2.933367e+003	5.503902e+001
2.935296e+003	6.515927e+001
2.937224e+003	9.204944e+001
2.939153e+003	2.607057e+001
2.941081e+003	1.571621e+001
2.943010e+003	2.489578e+001
2.944938e+003	4.064777e+001
2.946867e+003	4.619942e+001
2.948795e+003	2.473841e+001
2.950724e+003	-2.383453e+001
2.952652e+003	-6.698663e+001
2.954581e+003	-6.064481e+001
2.956509e+003	-3.118536e+001
2.958438e+003	-5.357154e+001
2.960366e+003	-5.167722e+001
2.962294e+003	-4.560768e+001
2.964223e+003	-8.036655e+001
2.966151e+003	-8.570622e+001
2.968080e+003	-7.798715e+001
2.970008e+003	-1.017614e+002
2.971937e+003	-9.470359e+001
2.973865e+003	-7.977660e+001
2.975793e+003	-1.329951e+002
2.977722e+003	-1.288979e+002
2.979650e+003	-1.327651e+002
2.981579e+003	-1.067465e+002
2.983507e+003	-1.012423e+002
2.985436e+003	-1.139995e+002
2.987364e+003	-1.122365e+002
2.989293e+003	-9.854561e+001
2.991221e+003	-1.546609e+002
2.993150e+003	-1.653020e+002
2.995078e+003	-1.278879e+002
2.997007e+003	-1.356609e+002
2.998935e+003	-1.641746e+002
3.000864e+003	-1.518853e+002
3.002792e+003	-1.530127e+002
3.004721e+003	-1.898265e+002
3.006649e+003	-1.766488e+002
3.008578e+003	-2.077112e+002
3.010506e+003	-1.828051e+002
3.012435e+003	-1.404334e+002
3.014363e+003	-1.511028e+002
3.016292e+003	-1.564662e+002
3.018220e+003	-1.671863e+002
3.020148e+003	-1.749249e+002
3.022077e+003	-1.766575e+002
3.024005e+003	-1.634667e+002
3.025934e+003	-1.772647e+002
3.027862e+003	-1.487592e+002
3.029791e+003	-1.608654e+002
3.031719e+003	-1.617355e+002
3.033647e+003	-1.693781e+002
3.035576e+003	-1.858273e+002
3.037504e+003	-2.034298e+002
3.039433e+003	-2.007802e+002
3.041361e+003	-1.564942e+002
3.043290e+003	-1.507967e+002
3.045218e+003	-1.929772e+002
3.047147e+003	-1.941445e+002
3.049075e+003	-2.021884e+002
3.051004e+003	-1.622283e+002
3.052932e+003	-1.855225e+002
3.054861e+003	-1.994146e+002
3.056789e+003	-1.854215e+002
3.058718e+003	-1.846117e+002
3.060646e+003	-2.070364e+002
3.062575e+003	-2.208891e+002
3.064503e+003	-2.189570e+002
3.066432e+003	-1.788160e+002
3.068360e+003	-1.463266e+002
3.070289e+003	-1.667598e+002
3.072217e+003	-1.749074e+002
3.074146e+003	-1.676196e+002
3.076074e+003	-1.749440e+002
3.078002e+003	-1.757583e+002
3.079931e+003	-1.430287e+002
3.081859e+003	-1.154213e+002
3.083788e+003	-1.495976e+002
3.085716e+003	-1.579964e+002
3.087645e+003	-1.614789e+002
3.089573e+003	-1.586359e+002
3.091501e+003	-1.608680e+002
3.093430e+003	-8.628812e+001
3.095358e+003	-6.667987e+001
3.097287e+003	-8.755167e+001
3.099215e+003	-1.111830e+002
3.101144e+003	-1.025435e+002
3.103072e+003	-1.036209e+002
3.105001e+003	-6.998335e+001
3.106929e+003	-6.739268e+001
3.108858e+003	-5.113847e+001
3.110786e+003	-8.629242e+001
3.112715e+003	-9.562843e+001
3.114643e+003	-1.988021e+001
3.116572e+003	-2.468267e+001
3.118500e+003	3.639470e+001
3.120429e+003	3.448893e+001
3.122357e+003	1.149258e+001
3.124286e+003	1.709501e+001
3.126214e+003	2.528278e+001
3.128143e+003	2.053749e+001
3.130071e+003	6.707018e+001
3.132000e+003	1.058611e+002
3.133928e+003	9.253162e+001
3.135856e+003	7.840476e+001
3.137785e+003	1.241127e+002
3.139713e+003	1.504526e+002
3.141642e+003	1.615530e+002
3.143570e+003	1.771118e+002
3.145499e+003	1.854760e+002
3.147427e+003	2.547183e+002
3.149355e+003	2.706796e+002
3.151284e+003	2.573817e+002
3.153212e+003	2.870793e+002
3.155141e+003	2.849403e+002
3.157069e+003	2.688000e+002
3.158998e+003	3.052920e+002
3.160926e+003	3.542463e+002
3.162855e+003	3.498537e+002
3.164783e+003	3.595544e+002
3.166712e+003	3.814825e+002
3.168640e+003	3.965569e+002
3.170569e+003	3.931305e+002
3.172497e+003	4.037586e+002
3.174426e+003	4.232789e+002
3.176354e+003	4.405351e+002
3.178283e+003	4.544005e+002
3.180211e+003	4.743701e+002
3.182140e+003	5.419271e+002
3.184068e+003	5.295718e+002
3.185997e+003	5.837109e+002
3.187925e+003	6.291416e+002
3.189854e+003	6.335828e+002
3.191782e+003	6.341484e+002
3.193710e+003	6.847469e+002
3.195639e+003	7.363465e+002
3.197567e+003	7.543301e+002
3.199496e+003	7.635266e+002
3.201424e+003	8.027325e+002
3.203353e+003	8.520372e+002
3.205281e+003	8.729238e+002
3.207209e+003	8.869403e+002
3.209138e+003	9.467022e+002
3.211066e+003	9.911713e+002
3.212995e+003	1.030173e+003
3.214923e+003	1.070503e+003
3.216852e+003	1.077589e+003
3.218780e+003	1.071430e+003
3.220709e+003	1.144155e+003
3.222637e+003	1.183256e+003
3.224566e+003	1.247308e+003
3.226494e+003	1.298780e+003
3.228423e+003	1.301319e+003
3.230351e+003	1.350910e+003
3.232280e+003	1.375546e+003
3.234208e+003	1.409283e+003
3.236137e+003	1.493324e+003
3.238065e+003	1.540862e+003
3.239994e+003	1.563616e+003
3.241922e+003	1.625496e+003
3.243851e+003	1.687536e+003
3.245779e+003	1.720921e+003
3.247708e+003	1.766536e+003
3.249636e+003	1.807448e+003
3.251564e+003	1.832757e+003
3.253493e+003	1.912112e+003
3.255421e+003	1.987719e+003
3.257350e+003	2.015191e+003
3.259278e+003	2.034729e+003
3.261207e+003	2.102192e+003
3.263135e+003	2.155350e+003
3.265063e+003	2.206673e+003
3.266992e+003	2.274872e+003
3.268920e+003	2.350532e+003
3.270849e+003	2.395826e+003
3.272777e+003	2.459504e+003
3.274706e+003	2.515151e+003
3.276634e+003	2.561484e+003
3.278563e+003	2.618527e+003
3.280491e+003	2.693924e+003
3.282420e+003	2.729063e+003
3.284348e+003	2.763111e+003
3.286277e+003	2.863508e+003
3.288205e+003	2.930968e+003
3.290134e+003	2.987798e+003
3.292062e+003	3.085621e+003
3.293991e+003	3.127245e+003
3.295919e+003	3.193563e+003
3.297848e+003	3.259344e+003
3.299776e+003	3.301613e+003
3.301705e+003	3.411872e+003
3.303633e+003	3.489544e+003
3.305562e+003	3.565288e+003
3.307490e+003	3.651539e+003
3.309418e+003	3.682472e+003
3.311347e+003	3.762174e+003
3.313275e+003	3.864558e+003
3.315204e+003	3.932771e+003
3.317132e+003	4.052215e+003
3.319061e+003	4.111108e+003
3.320989e+003	4.153391e+003
3.322917e+003	4.261584e+003
3.324846e+003	4.360164e+003
3.326774e+003	4.475674e+003
3.328703e+003	4.496978e+003
3.330631e+003	4.628354e+003
3.332560e+003	4.751794e+003
3.334488e+003	4.838664e+003
3.336417e+003	4.925767e+003
3.338345e+003	4.996646e+003
3.340274e+003	5.090850e+003
3.342202e+003	5.167981e+003
3.344131e+003	5.287744e+003
3.346059e+003	5.422874e+003
3.347988e+003	5.523229e+003
3.349916e+003	5.596258e+003
3.351845e+003	5.710588e+003
3.353773e+003	5.785748e+003
3.355702e+003	5.908233e+003
3.357630e+003	6.044276e+003
3.359559e+003	6.149420e+003
3.361487e+003	6.239662e+003
3.363416e+003	6.325019e+003
3.365344e+003	6.463695e+003
3.367272e+003	6.565046e+003
3.369201e+003	6.688142e+003
3.371129e+003	6.804298e+003
3.373058e+003	6.930803e+003
3.374986e+003	7.038286e+003
3.376915e+003	7.153468e+003
3.378843e+003	7.245019e+003
3.380771e+003	7.403678e+003
3.382700e+003	7.511416e+003
3.384628e+003	7.624679e+003
3.386557e+003	7.720414e+003
3.388485e+003	7.909986e+003
3.390414e+003	8.023229e+003
3.392342e+003	8.155082e+003
3.394271e+003	8.281724e+003
3.396199e+003	8.419512e+003
3.398128e+003	8.505730e+003
3.400056e+003	8.657505e+003
3.401985e+003	0.000000e+000
