# Supplementary material for: Machine learning classification of mango maturity based on carotene content from Raman spectra
Source: PeerJ. 2025 Nov 18;13:e20288. doi: 10.7717/peerj.20288 (PMC12637035; doi:10.7717/peerj.20288)
Supplement: Supplemental Information 1 — Raman spectra from 29 mango samples, with measurements taken from the top, middle, and bottom parts of each mango. These data were used for Raman spectral processing, statistical analysis, and classification analysis. [file peerj-13-20288-s001.zip › Raw Data_Mango/M18/M18-T.CSV]

5.030945e+001	-1.001108e+002
5.223792e+001	2.733333e+002
5.416638e+001	4.344245e+002
5.609485e+001	4.669083e+002
5.802332e+001	4.802620e+002
5.995178e+001	4.924782e+002
6.188025e+001	5.081583e+002
6.380872e+001	5.180969e+002
6.573718e+001	4.941080e+002
6.766565e+001	4.786709e+002
6.959412e+001	4.737802e+002
7.152258e+001	4.867181e+002
7.345105e+001	5.177333e+002
7.537952e+001	5.078712e+002
7.730798e+001	4.897011e+002
7.923645e+001	4.726118e+002
8.116492e+001	4.637941e+002
8.309338e+001	4.678477e+002
8.502185e+001	4.499671e+002
8.695032e+001	4.218663e+002
8.887878e+001	4.009322e+002
9.080725e+001	3.974786e+002
9.273572e+001	4.014871e+002
9.466418e+001	4.118406e+002
9.659265e+001	4.303576e+002
9.852112e+001	4.340837e+002
1.004496e+002	4.018918e+002
1.023781e+002	3.764748e+002
1.043065e+002	3.449631e+002
1.062350e+002	3.366072e+002
1.081635e+002	3.420943e+002
1.100919e+002	3.226919e+002
1.120204e+002	3.208412e+002
1.139489e+002	3.321001e+002
1.158773e+002	3.456622e+002
1.178058e+002	3.497775e+002
1.197343e+002	3.352701e+002
1.216627e+002	3.295511e+002
1.235912e+002	3.186705e+002
1.255197e+002	3.021697e+002
1.274481e+002	2.856605e+002
1.293766e+002	2.796581e+002
1.313051e+002	2.699900e+002
1.332335e+002	2.641889e+002
1.351620e+002	2.617047e+002
1.370905e+002	2.579095e+002
1.390189e+002	2.488732e+002
1.409474e+002	2.460574e+002
1.428759e+002	2.491655e+002
1.448043e+002	2.574425e+002
1.467328e+002	2.682633e+002
1.486613e+002	2.619828e+002
1.505897e+002	2.797531e+002
1.525182e+002	2.790891e+002
1.544467e+002	2.612622e+002
1.563751e+002	2.791862e+002
1.583036e+002	2.738767e+002
1.602321e+002	2.448692e+002
1.621605e+002	2.212491e+002
1.640890e+002	2.213991e+002
1.660175e+002	2.358651e+002
1.679459e+002	2.426688e+002
1.698744e+002	2.393652e+002
1.718029e+002	2.334952e+002
1.737313e+002	2.351041e+002
1.756598e+002	2.521351e+002
1.775883e+002	2.541916e+002
1.795167e+002	2.441701e+002
1.814452e+002	2.361878e+002
1.833737e+002	2.400291e+002
1.853021e+002	2.423965e+002
1.872306e+002	2.328315e+002
1.891591e+002	2.408817e+002
1.910875e+002	2.492505e+002
1.930160e+002	2.364721e+002
1.949445e+002	2.477244e+002
1.968729e+002	2.044926e+002
1.988014e+002	1.730771e+002
2.007299e+002	1.736435e+002
2.026583e+002	1.921522e+002
2.045868e+002	2.026532e+002
2.065153e+002	1.996218e+002
2.084437e+002	1.979932e+002
2.103722e+002	2.062500e+002
2.123007e+002	2.225040e+002
2.142291e+002	2.206935e+002
2.161576e+002	2.372123e+002
2.180861e+002	2.474525e+002
2.200145e+002	2.426741e+002
2.219430e+002	2.334177e+002
2.238715e+002	2.557206e+002
2.257999e+002	2.394468e+002
2.277284e+002	2.249201e+002
2.296569e+002	2.326158e+002
2.315853e+002	2.526300e+002
2.335138e+002	2.332804e+002
2.354423e+002	2.219249e+002
2.373707e+002	2.129871e+002
2.392992e+002	2.002840e+002
2.412277e+002	1.836596e+002
2.431561e+002	1.802540e+002
2.450846e+002	1.815358e+002
2.470131e+002	1.949528e+002
2.489415e+002	2.170526e+002
2.508700e+002	2.350295e+002
2.527985e+002	2.364575e+002
2.547269e+002	2.325532e+002
2.566554e+002	2.423613e+002
2.585839e+002	2.582694e+002
2.605123e+002	2.578783e+002
2.624408e+002	2.448959e+002
2.643693e+002	2.570488e+002
2.662977e+002	2.718327e+002
2.682262e+002	2.774514e+002
2.701547e+002	2.720341e+002
2.720831e+002	2.487217e+002
2.740116e+002	2.364352e+002
2.759401e+002	2.279445e+002
2.778685e+002	2.206278e+002
2.797970e+002	2.138535e+002
2.817255e+002	1.998148e+002
2.836539e+002	1.856671e+002
2.855824e+002	1.865766e+002
2.875109e+002	1.893710e+002
2.894393e+002	1.848154e+002
2.913678e+002	2.180927e+002
2.932963e+002	2.444303e+002
2.952247e+002	2.427465e+002
2.971532e+002	2.563244e+002
2.990817e+002	2.994997e+002
3.010101e+002	2.625727e+002
3.029386e+002	2.469775e+002
3.048671e+002	2.474556e+002
3.067955e+002	2.636197e+002
3.087240e+002	2.826387e+002
3.106525e+002	2.732103e+002
3.125809e+002	2.993729e+002
3.145094e+002	3.151701e+002
3.164379e+002	3.121179e+002
3.183663e+002	3.065939e+002
3.202948e+002	3.295652e+002
3.222233e+002	3.410949e+002
3.241517e+002	3.449716e+002
3.260802e+002	3.119555e+002
3.280087e+002	2.535087e+002
3.299371e+002	2.211187e+002
3.318656e+002	2.376734e+002
3.337941e+002	2.771864e+002
3.357225e+002	2.905160e+002
3.376510e+002	2.739899e+002
3.395795e+002	2.611570e+002
3.415079e+002	2.954406e+002
3.434364e+002	2.897520e+002
3.453649e+002	2.946986e+002
3.472933e+002	3.132957e+002
3.492218e+002	3.261617e+002
3.511503e+002	3.241413e+002
3.530787e+002	3.247937e+002
3.550072e+002	3.289501e+002
3.569357e+002	3.263927e+002
3.588641e+002	3.129792e+002
3.607926e+002	3.010877e+002
3.627211e+002	3.296309e+002
3.646495e+002	3.503806e+002
3.665780e+002	3.517102e+002
3.685065e+002	3.464320e+002
3.704349e+002	3.560573e+002
3.723634e+002	3.463279e+002
3.742919e+002	3.400564e+002
3.762203e+002	3.385318e+002
3.781488e+002	3.267500e+002
3.800773e+002	3.002365e+002
3.820057e+002	3.133206e+002
3.839342e+002	3.330932e+002
3.858627e+002	3.106827e+002
3.877911e+002	2.771943e+002
3.897196e+002	2.682735e+002
3.916481e+002	2.730609e+002
3.935765e+002	2.676158e+002
3.955050e+002	2.853245e+002
3.974335e+002	3.095744e+002
3.993619e+002	3.315523e+002
4.012904e+002	3.532973e+002
4.032189e+002	3.364680e+002
4.051473e+002	3.588471e+002
4.070758e+002	3.837468e+002
4.090043e+002	3.863949e+002
4.109327e+002	3.715242e+002
4.128612e+002	3.863131e+002
4.147897e+002	3.636315e+002
4.167181e+002	3.618498e+002
4.186466e+002	3.709735e+002
4.205751e+002	3.774597e+002
4.225035e+002	3.878318e+002
4.244320e+002	3.925171e+002
4.263605e+002	3.817709e+002
4.282889e+002	3.687667e+002
4.302174e+002	3.562260e+002
4.321459e+002	3.407857e+002
4.340743e+002	3.290466e+002
4.360028e+002	3.623723e+002
4.379313e+002	3.529367e+002
4.398597e+002	3.249914e+002
4.417882e+002	3.125308e+002
4.437167e+002	3.046190e+002
4.456451e+002	3.064519e+002
4.475736e+002	3.384347e+002
4.495021e+002	3.602164e+002
4.514305e+002	3.530898e+002
4.533590e+002	3.309841e+002
4.552875e+002	3.373289e+002
4.572159e+002	3.344144e+002
4.591444e+002	3.503171e+002
4.610729e+002	3.775751e+002
4.630013e+002	3.937051e+002
4.649298e+002	3.806026e+002
4.668583e+002	3.790299e+002
4.687867e+002	3.942813e+002
4.707152e+002	4.139388e+002
4.726437e+002	4.282253e+002
4.745721e+002	4.298513e+002
4.765006e+002	4.088020e+002
4.784291e+002	3.935267e+002
4.803575e+002	3.967993e+002
4.822860e+002	3.991270e+002
4.842145e+002	3.958940e+002
4.861429e+002	4.023260e+002
4.880714e+002	3.822422e+002
4.899999e+002	3.844723e+002
4.919283e+002	3.793135e+002
4.938568e+002	3.705802e+002
4.957853e+002	3.737117e+002
4.977137e+002	3.857174e+002
4.996422e+002	3.621542e+002
5.015707e+002	3.385515e+002
5.034991e+002	3.250253e+002
5.054276e+002	3.173770e+002
5.073561e+002	3.122615e+002
5.092845e+002	3.381230e+002
5.112130e+002	3.261403e+002
5.131415e+002	3.258929e+002
5.150699e+002	3.442962e+002
5.169984e+002	3.674048e+002
5.189269e+002	3.775602e+002
5.208553e+002	3.817542e+002
5.227838e+002	3.756637e+002
5.247123e+002	3.646261e+002
5.266407e+002	3.653119e+002
5.285692e+002	3.828949e+002
5.304977e+002	3.960203e+002
5.324261e+002	4.252710e+002
5.343546e+002	4.527451e+002
5.362831e+002	4.434612e+002
5.382115e+002	4.205751e+002
5.401400e+002	4.242299e+002
5.420685e+002	4.290333e+002
5.439969e+002	4.178172e+002
5.459254e+002	4.204196e+002
5.478539e+002	4.176344e+002
5.497823e+002	3.979002e+002
5.517108e+002	3.719313e+002
5.536393e+002	3.664363e+002
5.555677e+002	3.397646e+002
5.574962e+002	3.377686e+002
5.594247e+002	3.405050e+002
5.613531e+002	3.296514e+002
5.632816e+002	3.169483e+002
5.652101e+002	3.294557e+002
5.671385e+002	3.211791e+002
5.690670e+002	2.990886e+002
5.709955e+002	2.934401e+002
5.729240e+002	3.067454e+002
5.748524e+002	3.014344e+002
5.767809e+002	3.100727e+002
5.787094e+002	3.104260e+002
5.806378e+002	3.279597e+002
5.825663e+002	3.436264e+002
5.844948e+002	3.446897e+002
5.864232e+002	3.574792e+002
5.883517e+002	3.366887e+002
5.902802e+002	3.347042e+002
5.922086e+002	3.173737e+002
5.941371e+002	3.213255e+002
5.960656e+002	3.677965e+002
5.979940e+002	3.858840e+002
5.999225e+002	3.941266e+002
6.018510e+002	4.007769e+002
6.037794e+002	3.898871e+002
6.057079e+002	3.756382e+002
6.076364e+002	3.755607e+002
6.095648e+002	3.766180e+002
6.114933e+002	3.430823e+002
6.134218e+002	3.292191e+002
6.153502e+002	3.500438e+002
6.172787e+002	3.672418e+002
6.192072e+002	3.560869e+002
6.211356e+002	3.624997e+002
6.230641e+002	3.498217e+002
6.249926e+002	3.276497e+002
6.269210e+002	3.078445e+002
6.288495e+002	2.968774e+002
6.307780e+002	2.995232e+002
6.327064e+002	3.217668e+002
6.346349e+002	3.546531e+002
6.365634e+002	3.488246e+002
6.384918e+002	3.323269e+002
6.404203e+002	3.172787e+002
6.423488e+002	3.132168e+002
6.442772e+002	3.385970e+002
6.462057e+002	3.612064e+002
6.481342e+002	3.597365e+002
6.500626e+002	3.537439e+002
6.519911e+002	3.575750e+002
6.539196e+002	3.696795e+002
6.558480e+002	3.716945e+002
6.577765e+002	3.415238e+002
6.597050e+002	3.249211e+002
6.616334e+002	2.893084e+002
6.635619e+002	2.955446e+002
6.654904e+002	3.507901e+002
6.674188e+002	3.760311e+002
6.693473e+002	3.916108e+002
6.712758e+002	3.928029e+002
6.732042e+002	3.732181e+002
6.751327e+002	3.617093e+002
6.770612e+002	3.700573e+002
6.789896e+002	3.785939e+002
6.809181e+002	3.571159e+002
6.828466e+002	3.530246e+002
6.847750e+002	3.495934e+002
6.867035e+002	3.146189e+002
6.886320e+002	2.697983e+002
6.905604e+002	2.616954e+002
6.924889e+002	2.914229e+002
6.944174e+002	3.382755e+002
6.963458e+002	3.211191e+002
6.982743e+002	2.973094e+002
7.002028e+002	2.848815e+002
7.021312e+002	2.717909e+002
7.040597e+002	2.532702e+002
7.059882e+002	2.395208e+002
7.079166e+002	2.368654e+002
7.098451e+002	2.328206e+002
7.117736e+002	2.222223e+002
7.137020e+002	2.275691e+002
7.156305e+002	2.715467e+002
7.175590e+002	2.775239e+002
7.194874e+002	2.624907e+002
7.214159e+002	2.831426e+002
7.233444e+002	3.022397e+002
7.252728e+002	2.894026e+002
7.272013e+002	2.598781e+002
7.291298e+002	2.695159e+002
7.310582e+002	2.890731e+002
7.329867e+002	2.974838e+002
7.349152e+002	3.010409e+002
7.368436e+002	2.971605e+002
7.387721e+002	2.796513e+002
7.407006e+002	2.499430e+002
7.426290e+002	2.265376e+002
7.445575e+002	2.723351e+002
7.464860e+002	2.903181e+002
7.484144e+002	2.939161e+002
7.503429e+002	3.129408e+002
7.522714e+002	3.427274e+002
7.541998e+002	3.374672e+002
7.561283e+002	3.180239e+002
7.580568e+002	3.167695e+002
7.599852e+002	2.947567e+002
7.619137e+002	2.890645e+002
7.638422e+002	3.120197e+002
7.657706e+002	2.989214e+002
7.676991e+002	2.969211e+002
7.696276e+002	2.946236e+002
7.715560e+002	2.920909e+002
7.734845e+002	3.030591e+002
7.754130e+002	3.214992e+002
7.773414e+002	3.217337e+002
7.792699e+002	2.826460e+002
7.811984e+002	2.262421e+002
7.831268e+002	2.561779e+002
7.850553e+002	2.691895e+002
7.869838e+002	2.630257e+002
7.889122e+002	2.596912e+002
7.908407e+002	2.539821e+002
7.927692e+002	2.697116e+002
7.946976e+002	2.648682e+002
7.966261e+002	2.769048e+002
7.985546e+002	2.959760e+002
8.004830e+002	2.992042e+002
8.024115e+002	2.852802e+002
8.043400e+002	2.819123e+002
8.062684e+002	2.612534e+002
8.081969e+002	2.389967e+002
8.101254e+002	2.554062e+002
8.120538e+002	2.707195e+002
8.139823e+002	2.669915e+002
8.159108e+002	2.674732e+002
8.178392e+002	2.944253e+002
8.197677e+002	2.949297e+002
8.216962e+002	2.671133e+002
8.236246e+002	2.691588e+002
8.255531e+002	2.531439e+002
8.274816e+002	2.251314e+002
8.294100e+002	2.431806e+002
8.313385e+002	2.507494e+002
8.332670e+002	2.326406e+002
8.351954e+002	2.250724e+002
8.371239e+002	2.259491e+002
8.390524e+002	2.230291e+002
8.409808e+002	2.168703e+002
8.429093e+002	2.167669e+002
8.448378e+002	2.036735e+002
8.467662e+002	1.662614e+002
8.486947e+002	1.764823e+002
8.506232e+002	1.950646e+002
8.525516e+002	1.982899e+002
8.544801e+002	1.894685e+002
8.564086e+002	1.890776e+002
8.583370e+002	2.274831e+002
8.602655e+002	2.559156e+002
8.621940e+002	2.391829e+002
8.641224e+002	2.325224e+002
8.660509e+002	2.516229e+002
8.679794e+002	2.607868e+002
8.699078e+002	2.276800e+002
8.718363e+002	2.280330e+002
8.737648e+002	2.528860e+002
8.756932e+002	2.612483e+002
8.776217e+002	2.805097e+002
8.795502e+002	3.048769e+002
8.814786e+002	2.973994e+002
8.834071e+002	2.511461e+002
8.853356e+002	2.826194e+002
8.872640e+002	2.569745e+002
8.891925e+002	2.488595e+002
8.911210e+002	2.623421e+002
8.930494e+002	2.749939e+002
8.949779e+002	2.529465e+002
8.969064e+002	1.962662e+002
8.988348e+002	2.050723e+002
9.007633e+002	2.331382e+002
9.026918e+002	2.434467e+002
9.046202e+002	2.442024e+002
9.065487e+002	2.333776e+002
9.084772e+002	2.021606e+002
9.104056e+002	1.565744e+002
9.123341e+002	1.372099e+002
9.142626e+002	1.664875e+002
9.161910e+002	1.947467e+002
9.181195e+002	1.873461e+002
9.200480e+002	1.765687e+002
9.219764e+002	1.690852e+002
9.239049e+002	1.664221e+002
9.258334e+002	2.189736e+002
9.277618e+002	2.276473e+002
9.296903e+002	1.793139e+002
9.316188e+002	1.735510e+002
9.335472e+002	1.808924e+002
9.354757e+002	1.697506e+002
9.374042e+002	1.607579e+002
9.393326e+002	1.949973e+002
9.412611e+002	2.110103e+002
9.431896e+002	2.186015e+002
9.451180e+002	2.247810e+002
9.470465e+002	1.978264e+002
9.489750e+002	1.838240e+002
9.509034e+002	1.948416e+002
9.528319e+002	1.920613e+002
9.547604e+002	2.191802e+002
9.566888e+002	2.623335e+002
9.586173e+002	2.716164e+002
9.605458e+002	2.790186e+002
9.624742e+002	2.672412e+002
9.644027e+002	2.423696e+002
9.663312e+002	2.299689e+002
9.682596e+002	2.323799e+002
9.701881e+002	2.503250e+002
9.721166e+002	2.515216e+002
9.740450e+002	2.485814e+002
9.759735e+002	2.483093e+002
9.779020e+002	2.561013e+002
9.798304e+002	2.776885e+002
9.817589e+002	2.942993e+002
9.836874e+002	2.410607e+002
9.856158e+002	2.558907e+002
9.875443e+002	2.529724e+002
9.894728e+002	2.723967e+002
9.914012e+002	2.609814e+002
9.933297e+002	2.493663e+002
9.952582e+002	2.670402e+002
9.971866e+002	2.438389e+002
9.991151e+002	2.156773e+002
1.001044e+003	2.549945e+002
1.002972e+003	2.959050e+002
1.004901e+003	2.992061e+002
1.006829e+003	2.898410e+002
1.008757e+003	2.709174e+002
1.010686e+003	2.316512e+002
1.012614e+003	2.138242e+002
1.014543e+003	2.356166e+002
1.016471e+003	2.154497e+002
1.018400e+003	1.761493e+002
1.020328e+003	1.871106e+002
1.022257e+003	2.224393e+002
1.024185e+003	2.570367e+002
1.026114e+003	3.060057e+002
1.028042e+003	3.414564e+002
1.029971e+003	3.136337e+002
1.031899e+003	2.582287e+002
1.033828e+003	2.334083e+002
1.035756e+003	2.510305e+002
1.037684e+003	2.782281e+002
1.039613e+003	2.866964e+002
1.041541e+003	2.721763e+002
1.043470e+003	2.294925e+002
1.045398e+003	2.443393e+002
1.047327e+003	2.336600e+002
1.049255e+003	1.910770e+002
1.051184e+003	2.003831e+002
1.053112e+003	2.214634e+002
1.055041e+003	2.266909e+002
1.056969e+003	2.578283e+002
1.058898e+003	2.428358e+002
1.060826e+003	2.372484e+002
1.062755e+003	1.738254e+002
1.064683e+003	1.712293e+002
1.066611e+003	2.164810e+002
1.068540e+003	2.483420e+002
1.070468e+003	2.391083e+002
1.072397e+003	2.103261e+002
1.074325e+003	1.830764e+002
1.076254e+003	1.763825e+002
1.078182e+003	1.645064e+002
1.080111e+003	2.062232e+002
1.082039e+003	2.133647e+002
1.083968e+003	2.072754e+002
1.085896e+003	2.184237e+002
1.087825e+003	2.136008e+002
1.089753e+003	1.737848e+002
1.091682e+003	1.474287e+002
1.093610e+003	1.708714e+002
1.095538e+003	1.896777e+002
1.097467e+003	2.197300e+002
1.099395e+003	2.359870e+002
1.101324e+003	2.237088e+002
1.103252e+003	2.062877e+002
1.105181e+003	2.058159e+002
1.107109e+003	1.779573e+002
1.109038e+003	2.470302e+002
1.110966e+003	2.570240e+002
1.112895e+003	2.651577e+002
1.114823e+003	2.634687e+002
1.116752e+003	2.634037e+002
1.118680e+003	2.728947e+002
1.120609e+003	2.714246e+002
1.122537e+003	2.758618e+002
1.124465e+003	2.693674e+002
1.126394e+003	2.900514e+002
1.128322e+003	2.963563e+002
1.130251e+003	2.841909e+002
1.132179e+003	2.618067e+002
1.134108e+003	2.408335e+002
1.136036e+003	2.360924e+002
1.137965e+003	2.557178e+002
1.139893e+003	2.652599e+002
1.141822e+003	2.405464e+002
1.143750e+003	2.690321e+002
1.145679e+003	2.875031e+002
1.147607e+003	3.090061e+002
1.149536e+003	3.418418e+002
1.151464e+003	3.841089e+002
1.153392e+003	4.383858e+002
1.155321e+003	4.880946e+002
1.157249e+003	5.040092e+002
1.159178e+003	5.052792e+002
1.161106e+003	5.105941e+002
1.163035e+003	4.601771e+002
1.164963e+003	3.750161e+002
1.166892e+003	3.114539e+002
1.168820e+003	3.031080e+002
1.170749e+003	3.294242e+002
1.172677e+003	3.230446e+002
1.174606e+003	3.393202e+002
1.176534e+003	3.712090e+002
1.178463e+003	3.277684e+002
1.180391e+003	2.911432e+002
1.182319e+003	2.770741e+002
1.184248e+003	2.604465e+002
1.186176e+003	2.583324e+002
1.188105e+003	3.096652e+002
1.190033e+003	3.385098e+002
1.191962e+003	3.390578e+002
1.193890e+003	3.709074e+002
1.195819e+003	3.698772e+002
1.197747e+003	3.312017e+002
1.199676e+003	2.769748e+002
1.201604e+003	2.499395e+002
1.203533e+003	2.658332e+002
1.205461e+003	2.906556e+002
1.207390e+003	3.149585e+002
1.209318e+003	3.599064e+002
1.211246e+003	3.004321e+002
1.213175e+003	2.685981e+002
1.215103e+003	2.909507e+002
1.217032e+003	2.933447e+002
1.218960e+003	2.754925e+002
1.220889e+003	2.832390e+002
1.222817e+003	3.004490e+002
1.224746e+003	2.862921e+002
1.226674e+003	2.957799e+002
1.228603e+003	3.253953e+002
1.230531e+003	3.177773e+002
1.232460e+003	2.962162e+002
1.234388e+003	2.807126e+002
1.236317e+003	2.541482e+002
1.238245e+003	2.415700e+002
1.240173e+003	2.683211e+002
1.242102e+003	2.591702e+002
1.244030e+003	2.962743e+002
1.245959e+003	2.840272e+002
1.247887e+003	2.797376e+002
1.249816e+003	2.912180e+002
1.251744e+003	2.953535e+002
1.253673e+003	3.038452e+002
1.255601e+003	3.151777e+002
1.257530e+003	3.093551e+002
1.259458e+003	2.877350e+002
1.261387e+003	2.679115e+002
1.263315e+003	2.492221e+002
1.265244e+003	2.486489e+002
1.267172e+003	2.475384e+002
1.269100e+003	2.819360e+002
1.271029e+003	3.084656e+002
1.272957e+003	3.258025e+002
1.274886e+003	3.265011e+002
1.276814e+003	3.138420e+002
1.278743e+003	3.487069e+002
1.280671e+003	3.253724e+002
1.282600e+003	2.418167e+002
1.284528e+003	2.577150e+002
1.286457e+003	2.718238e+002
1.288385e+003	2.623819e+002
1.290314e+003	3.135442e+002
1.292242e+003	3.751559e+002
1.294171e+003	3.751505e+002
1.296099e+003	3.440396e+002
1.298027e+003	3.187470e+002
1.299956e+003	3.516430e+002
1.301884e+003	3.778421e+002
1.303813e+003	3.866362e+002
1.305741e+003	3.852561e+002
1.307670e+003	3.750699e+002
1.309598e+003	3.412453e+002
1.311527e+003	3.337416e+002
1.313455e+003	3.732143e+002
1.315384e+003	3.933383e+002
1.317312e+003	3.574768e+002
1.319241e+003	3.409963e+002
1.321169e+003	3.539319e+002
1.323098e+003	3.530729e+002
1.325026e+003	3.794962e+002
1.326954e+003	3.644849e+002
1.328883e+003	3.373123e+002
1.330811e+003	3.064464e+002
1.332740e+003	2.841160e+002
1.334668e+003	2.917534e+002
1.336597e+003	3.068349e+002
1.338525e+003	3.185837e+002
1.340454e+003	3.151404e+002
1.342382e+003	3.315084e+002
1.344311e+003	3.172367e+002
1.346239e+003	3.164275e+002
1.348168e+003	3.338964e+002
1.350096e+003	3.596048e+002
1.352025e+003	3.858776e+002
1.353953e+003	3.824248e+002
1.355881e+003	3.226795e+002
1.357810e+003	2.652470e+002
1.359738e+003	2.753183e+002
1.361667e+003	2.514363e+002
1.363595e+003	2.718045e+002
1.365524e+003	3.244271e+002
1.367452e+003	3.517178e+002
1.369381e+003	3.293819e+002
1.371309e+003	3.442902e+002
1.373238e+003	3.811665e+002
1.375166e+003	3.664465e+002
1.377095e+003	3.449411e+002
1.379023e+003	3.307063e+002
1.380952e+003	3.670821e+002
1.382880e+003	3.955608e+002
1.384808e+003	3.564812e+002
1.386737e+003	3.643380e+002
1.388665e+003	3.534912e+002
1.390594e+003	3.435232e+002
1.392522e+003	3.563914e+002
1.394451e+003	3.679200e+002
1.396379e+003	3.377973e+002
1.398308e+003	2.748717e+002
1.400236e+003	2.715503e+002
1.402165e+003	3.243776e+002
1.404093e+003	3.476297e+002
1.406022e+003	3.577883e+002
1.407950e+003	3.882032e+002
1.409879e+003	3.691790e+002
1.411807e+003	3.048417e+002
1.413735e+003	2.715575e+002
1.415664e+003	2.815085e+002
1.417592e+003	3.041058e+002
1.419521e+003	3.288304e+002
1.421449e+003	3.185188e+002
1.423378e+003	3.376552e+002
1.425306e+003	2.986006e+002
1.427235e+003	3.464240e+002
1.429163e+003	3.561391e+002
1.431092e+003	3.719975e+002
1.433020e+003	3.324283e+002
1.434949e+003	3.066097e+002
1.436877e+003	3.130960e+002
1.438806e+003	3.215128e+002
1.440734e+003	3.392065e+002
1.442662e+003	3.597617e+002
1.444591e+003	3.548931e+002
1.446519e+003	3.467226e+002
1.448448e+003	3.338783e+002
1.450376e+003	3.367547e+002
1.452305e+003	3.559250e+002
1.454233e+003	3.583818e+002
1.456162e+003	3.479175e+002
1.458090e+003	3.553451e+002
1.460019e+003	3.572609e+002
1.461947e+003	3.543825e+002
1.463876e+003	3.805482e+002
1.465804e+003	4.010305e+002
1.467733e+003	4.172879e+002
1.469661e+003	3.708485e+002
1.471589e+003	3.148017e+002
1.473518e+003	3.337273e+002
1.475446e+003	3.479489e+002
1.477375e+003	3.539614e+002
1.479303e+003	3.431379e+002
1.481232e+003	3.623004e+002
1.483160e+003	3.731876e+002
1.485089e+003	3.660100e+002
1.487017e+003	3.810790e+002
1.488946e+003	3.924246e+002
1.490874e+003	4.374173e+002
1.492803e+003	4.379338e+002
1.494731e+003	4.742823e+002
1.496660e+003	4.882556e+002
1.498588e+003	4.622903e+002
1.500516e+003	4.482418e+002
1.502445e+003	4.557741e+002
1.504373e+003	4.495110e+002
1.506302e+003	4.663021e+002
1.508230e+003	4.856579e+002
1.510159e+003	4.985206e+002
1.512087e+003	5.617300e+002
1.514016e+003	6.043672e+002
1.515944e+003	5.565809e+002
1.517873e+003	5.653671e+002
1.519801e+003	5.277084e+002
1.521730e+003	5.539188e+002
1.523658e+003	5.882722e+002
1.525587e+003	6.333480e+002
1.527515e+003	6.461245e+002
1.529443e+003	5.919086e+002
1.531372e+003	5.178792e+002
1.533300e+003	4.691171e+002
1.535229e+003	4.494893e+002
1.537157e+003	4.559952e+002
1.539086e+003	4.700620e+002
1.541014e+003	4.553260e+002
1.542943e+003	4.081545e+002
1.544871e+003	3.800868e+002
1.546800e+003	3.687927e+002
1.548728e+003	3.960701e+002
1.550657e+003	4.167175e+002
1.552585e+003	4.392264e+002
1.554514e+003	4.361214e+002
1.556442e+003	4.111609e+002
1.558370e+003	3.891628e+002
1.560299e+003	3.837469e+002
1.562227e+003	3.888092e+002
1.564156e+003	3.934471e+002
1.566084e+003	4.105380e+002
1.568013e+003	4.527384e+002
1.569941e+003	4.586720e+002
1.571870e+003	4.273834e+002
1.573798e+003	4.378403e+002
1.575727e+003	4.519060e+002
1.577655e+003	4.248156e+002
1.579584e+003	4.403274e+002
1.581512e+003	4.534854e+002
1.583441e+003	4.813861e+002
1.585369e+003	5.044208e+002
1.587297e+003	4.746772e+002
1.589226e+003	4.287496e+002
1.591154e+003	4.211037e+002
1.593083e+003	4.235509e+002
1.595011e+003	4.295616e+002
1.596940e+003	4.556106e+002
1.598868e+003	4.970243e+002
1.600797e+003	4.756705e+002
1.602725e+003	4.679852e+002
1.604654e+003	4.201906e+002
1.606582e+003	4.714287e+002
1.608511e+003	4.343987e+002
1.610439e+003	4.180230e+002
1.612368e+003	4.431785e+002
1.614296e+003	4.297576e+002
1.616224e+003	3.854503e+002
1.618153e+003	3.668087e+002
1.620081e+003	3.926078e+002
1.622010e+003	4.152719e+002
1.623938e+003	4.076848e+002
1.625867e+003	4.015579e+002
1.627795e+003	4.312527e+002
1.629724e+003	4.905353e+002
1.631652e+003	4.238948e+002
1.633581e+003	3.918144e+002
1.635509e+003	4.063024e+002
1.637438e+003	3.728618e+002
1.639366e+003	3.987300e+002
1.641295e+003	4.140708e+002
1.643223e+003	3.760626e+002
1.645151e+003	3.525867e+002
1.647080e+003	3.612815e+002
1.649008e+003	3.888635e+002
1.650937e+003	4.300174e+002
1.652865e+003	4.513118e+002
1.654794e+003	4.486163e+002
1.656722e+003	3.947469e+002
1.658651e+003	4.260381e+002
1.660579e+003	3.772395e+002
1.662508e+003	3.744969e+002
1.664436e+003	3.845626e+002
1.666365e+003	4.284656e+002
1.668293e+003	4.141226e+002
1.670222e+003	4.126616e+002
1.672150e+003	4.137519e+002
1.674078e+003	3.978935e+002
1.676007e+003	4.051052e+002
1.677935e+003	4.176736e+002
1.679864e+003	3.817650e+002
1.681792e+003	3.374348e+002
1.683721e+003	3.437158e+002
1.685649e+003	3.616521e+002
1.687578e+003	3.836736e+002
1.689506e+003	4.053305e+002
1.691435e+003	4.018985e+002
1.693363e+003	3.404751e+002
1.695292e+003	3.495657e+002
1.697220e+003	3.477763e+002
1.699149e+003	3.292703e+002
1.701077e+003	2.841594e+002
1.703005e+003	2.566768e+002
1.704934e+003	2.393082e+002
1.706862e+003	2.215305e+002
1.708791e+003	2.377892e+002
1.710719e+003	2.460817e+002
1.712648e+003	2.255059e+002
1.714576e+003	2.797473e+002
1.716505e+003	3.298146e+002
1.718433e+003	3.193711e+002
1.720362e+003	3.069438e+002
1.722290e+003	3.019370e+002
1.724219e+003	3.385116e+002
1.726147e+003	3.866698e+002
1.728076e+003	4.093837e+002
1.730004e+003	3.739425e+002
1.731932e+003	3.589364e+002
1.733861e+003	3.629505e+002
1.735789e+003	3.638037e+002
1.737718e+003	3.811826e+002
1.739646e+003	3.264290e+002
1.741575e+003	2.545064e+002
1.743503e+003	2.457299e+002
1.745432e+003	2.911822e+002
1.747360e+003	3.190728e+002
1.749289e+003	2.878653e+002
1.751217e+003	3.195390e+002
1.753146e+003	3.597965e+002
1.755074e+003	3.830201e+002
1.757003e+003	3.588199e+002
1.758931e+003	3.462856e+002
1.760859e+003	3.523807e+002
1.762788e+003	3.647959e+002
1.764716e+003	3.743571e+002
1.766645e+003	3.589419e+002
1.768573e+003	3.383716e+002
1.770502e+003	2.982450e+002
1.772430e+003	2.968378e+002
1.774359e+003	3.380070e+002
1.776287e+003	3.763944e+002
1.778216e+003	3.428294e+002
1.780144e+003	3.170460e+002
1.782073e+003	3.256568e+002
1.784001e+003	3.095186e+002
1.785930e+003	2.899915e+002
1.787858e+003	2.856499e+002
1.789786e+003	2.855241e+002
1.791715e+003	2.632734e+002
1.793643e+003	2.243396e+002
1.795572e+003	1.965679e+002
1.797500e+003	2.633580e+002
1.799429e+003	3.027278e+002
1.801357e+003	3.257322e+002
1.803286e+003	2.722521e+002
1.805214e+003	3.153381e+002
1.807143e+003	2.908228e+002
1.809071e+003	3.144817e+002
1.811000e+003	2.922748e+002
1.812928e+003	2.649387e+002
1.814857e+003	2.334667e+002
1.816785e+003	2.120379e+002
1.818714e+003	2.045908e+002
1.820642e+003	1.894515e+002
1.822570e+003	1.899977e+002
1.824499e+003	2.022087e+002
1.826427e+003	2.072774e+002
1.828356e+003	2.394385e+002
1.830284e+003	2.684589e+002
1.832213e+003	2.441339e+002
1.834141e+003	2.358186e+002
1.836070e+003	2.291522e+002
1.837998e+003	2.609196e+002
1.839927e+003	2.574387e+002
1.841855e+003	2.555666e+002
1.843784e+003	2.648134e+002
1.845712e+003	2.562617e+002
1.847641e+003	2.717465e+002
1.849569e+003	2.752577e+002
1.851497e+003	2.480496e+002
1.853426e+003	2.863334e+002
1.855354e+003	2.610903e+002
1.857283e+003	2.649389e+002
1.859211e+003	2.427215e+002
1.861140e+003	2.776284e+002
1.863068e+003	2.745860e+002
1.864997e+003	2.806441e+002
1.866925e+003	2.913454e+002
1.868854e+003	2.864334e+002
1.870782e+003	2.870103e+002
1.872711e+003	2.845468e+002
1.874639e+003	2.714575e+002
1.876568e+003	2.584578e+002
1.878496e+003	2.516183e+002
1.880424e+003	2.351102e+002
1.882353e+003	2.514890e+002
1.884281e+003	2.736764e+002
1.886210e+003	2.623941e+002
1.888138e+003	2.925860e+002
1.890067e+003	2.732750e+002
1.891995e+003	2.399428e+002
1.893924e+003	2.224673e+002
1.895852e+003	2.484783e+002
1.897781e+003	2.190170e+002
1.899709e+003	1.899771e+002
1.901638e+003	2.068049e+002
1.903566e+003	2.281665e+002
1.905495e+003	2.506301e+002
1.907423e+003	2.434020e+002
1.909351e+003	1.811430e+002
1.911280e+003	1.909732e+002
1.913208e+003	2.068297e+002
1.915137e+003	2.280994e+002
1.917065e+003	2.173167e+002
1.918994e+003	2.198471e+002
1.920922e+003	2.104533e+002
1.922851e+003	1.912350e+002
1.924779e+003	1.815626e+002
1.926708e+003	1.793319e+002
1.928636e+003	2.059123e+002
1.930565e+003	2.427546e+002
1.932493e+003	2.548148e+002
1.934422e+003	2.417395e+002
1.936350e+003	2.214664e+002
1.938278e+003	1.926454e+002
1.940207e+003	1.910239e+002
1.942135e+003	2.844532e+002
1.944064e+003	2.725375e+002
1.945992e+003	2.377917e+002
1.947921e+003	2.834306e+002
1.949849e+003	2.378481e+002
1.951778e+003	2.530665e+002
1.953706e+003	2.780724e+002
1.955635e+003	2.381605e+002
1.957563e+003	1.934281e+002
1.959492e+003	2.218441e+002
1.961420e+003	2.419867e+002
1.963349e+003	1.814487e+002
1.965277e+003	1.901515e+002
1.967205e+003	1.603040e+002
1.969134e+003	1.822762e+002
1.971062e+003	1.883095e+002
1.972991e+003	2.127249e+002
1.974919e+003	2.216457e+002
1.976848e+003	2.171611e+002
1.978776e+003	2.118617e+002
1.980705e+003	1.905146e+002
1.982633e+003	1.821392e+002
1.984562e+003	1.939969e+002
1.986490e+003	2.123944e+002
1.988419e+003	2.167977e+002
1.990347e+003	2.052786e+002
1.992276e+003	2.049305e+002
1.994204e+003	2.365476e+002
1.996132e+003	2.616760e+002
1.998061e+003	2.470822e+002
1.999989e+003	1.901999e+002
2.001918e+003	1.355919e+002
2.003846e+003	1.104350e+002
2.005775e+003	7.417336e+001
2.007703e+003	1.248045e+002
2.009632e+003	1.896236e+002
2.011560e+003	2.050560e+002
2.013489e+003	1.773367e+002
2.015417e+003	1.345021e+002
2.017346e+003	1.454450e+002
2.019274e+003	1.387855e+002
2.021203e+003	1.503073e+002
2.023131e+003	2.039492e+002
2.025059e+003	1.669277e+002
2.026988e+003	1.294016e+002
2.028916e+003	1.259492e+002
2.030845e+003	1.408852e+002
2.032773e+003	1.351250e+002
2.034702e+003	1.872955e+002
2.036630e+003	1.888539e+002
2.038559e+003	1.592390e+002
2.040487e+003	1.394800e+002
2.042416e+003	1.606481e+002
2.044344e+003	2.219581e+002
2.046273e+003	2.230897e+002
2.048201e+003	1.964177e+002
2.050129e+003	2.368539e+002
2.052058e+003	2.046922e+002
2.053986e+003	1.833301e+002
2.055915e+003	2.110583e+002
2.057843e+003	2.280462e+002
2.059772e+003	1.968027e+002
2.061700e+003	1.808397e+002
2.063629e+003	1.987064e+002
2.065557e+003	2.086734e+002
2.067486e+003	1.864729e+002
2.069414e+003	1.727471e+002
2.071343e+003	1.843896e+002
2.073271e+003	1.806717e+002
2.075200e+003	2.030804e+002
2.077128e+003	2.114833e+002
2.079057e+003	2.299984e+002
2.080985e+003	2.079251e+002
2.082914e+003	1.963188e+002
2.084842e+003	1.772054e+002
2.086771e+003	1.551168e+002
2.088699e+003	1.770716e+002
2.090627e+003	1.988286e+002
2.092556e+003	1.827689e+002
2.094484e+003	1.807671e+002
2.096413e+003	2.082307e+002
2.098341e+003	2.087977e+002
2.100270e+003	1.902074e+002
2.102198e+003	1.903804e+002
2.104126e+003	1.884508e+002
2.106055e+003	1.701127e+002
2.107983e+003	1.507074e+002
2.109912e+003	1.251586e+002
2.111840e+003	1.231898e+002
2.113769e+003	1.699031e+002
2.115697e+003	1.869432e+002
2.117626e+003	1.577616e+002
2.119554e+003	1.324328e+002
2.121483e+003	1.222188e+002
2.123411e+003	1.411922e+002
2.125340e+003	1.646726e+002
2.127268e+003	1.621785e+002
2.129197e+003	1.233526e+002
2.131125e+003	1.059596e+002
2.133054e+003	1.069705e+002
2.134982e+003	1.355804e+002
2.136911e+003	1.788600e+002
2.138839e+003	1.665025e+002
2.140768e+003	1.378931e+002
2.142696e+003	1.361760e+002
2.144625e+003	1.308779e+002
2.146553e+003	1.544444e+002
2.148481e+003	2.102850e+002
2.150410e+003	2.404534e+002
2.152338e+003	2.531805e+002
2.154267e+003	2.367240e+002
2.156195e+003	1.837760e+002
2.158124e+003	1.780687e+002
2.160052e+003	1.912985e+002
2.161980e+003	1.953899e+002
2.163909e+003	2.135494e+002
2.165837e+003	2.101068e+002
2.167766e+003	2.038293e+002
2.169694e+003	2.063217e+002
2.171623e+003	2.265541e+002
2.173551e+003	2.294064e+002
2.175480e+003	2.149603e+002
2.177408e+003	1.926021e+002
2.179337e+003	1.325347e+002
2.181265e+003	1.326623e+002
2.183194e+003	2.038208e+002
2.185122e+003	1.997788e+002
2.187051e+003	2.067030e+002
2.188979e+003	2.325702e+002
2.190908e+003	1.993649e+002
2.192836e+003	2.413534e+002
2.194765e+003	2.472915e+002
2.196693e+003	1.963167e+002
2.198622e+003	1.645494e+002
2.200550e+003	1.766665e+002
2.202479e+003	1.974861e+002
2.204407e+003	1.820012e+002
2.206335e+003	2.097425e+002
2.208264e+003	1.942305e+002
2.210192e+003	1.879142e+002
2.212121e+003	1.559015e+002
2.214049e+003	2.143020e+002
2.215978e+003	1.636854e+002
2.217906e+003	1.699224e+002
2.219834e+003	1.821234e+002
2.221763e+003	1.854074e+002
2.223691e+003	2.352641e+002
2.225620e+003	2.511027e+002
2.227548e+003	2.087745e+002
2.229477e+003	2.136314e+002
2.231405e+003	1.883855e+002
2.233334e+003	1.840728e+002
2.235262e+003	1.910330e+002
2.237191e+003	2.043792e+002
2.239119e+003	2.090769e+002
2.241048e+003	2.507926e+002
2.242976e+003	2.184258e+002
2.244905e+003	2.209335e+002
2.246833e+003	2.476741e+002
2.248762e+003	2.127865e+002
2.250690e+003	1.860117e+002
2.252619e+003	2.068195e+002
2.254547e+003	1.984409e+002
2.256476e+003	2.088877e+002
2.258404e+003	2.540864e+002
2.260333e+003	2.769468e+002
2.262261e+003	2.719712e+002
2.264189e+003	2.690240e+002
2.266118e+003	2.608661e+002
2.268046e+003	2.641202e+002
2.269975e+003	2.683868e+002
2.271903e+003	2.724109e+002
2.273832e+003	2.490318e+002
2.275760e+003	2.708598e+002
2.277688e+003	2.992918e+002
2.279617e+003	2.790553e+002
2.281545e+003	2.843260e+002
2.283474e+003	2.834837e+002
2.285402e+003	2.458403e+002
2.287331e+003	2.391432e+002
2.289259e+003	2.643236e+002
2.291188e+003	2.706902e+002
2.293116e+003	2.683083e+002
2.295045e+003	2.847122e+002
2.296973e+003	3.112114e+002
2.298902e+003	3.321590e+002
2.300830e+003	3.165550e+002
2.302759e+003	2.841671e+002
2.304687e+003	3.033405e+002
2.306616e+003	2.651402e+002
2.308544e+003	2.452725e+002
2.310473e+003	2.575309e+002
2.312401e+003	2.687140e+002
2.314330e+003	2.549922e+002
2.316258e+003	2.901758e+002
2.318187e+003	3.088687e+002
2.320115e+003	2.581419e+002
2.322043e+003	2.484578e+002
2.323972e+003	2.808043e+002
2.325900e+003	2.961142e+002
2.327829e+003	2.506288e+002
2.329757e+003	1.965440e+002
2.331686e+003	2.181926e+002
2.333614e+003	2.117778e+002
2.335542e+003	2.814566e+002
2.337471e+003	2.879731e+002
2.339399e+003	2.457282e+002
2.341328e+003	2.788327e+002
2.343256e+003	2.812460e+002
2.345185e+003	2.764906e+002
2.347113e+003	3.045962e+002
2.349042e+003	3.116477e+002
2.350970e+003	2.886339e+002
2.352899e+003	2.995889e+002
2.354827e+003	3.115204e+002
2.356756e+003	2.586609e+002
2.358684e+003	2.917914e+002
2.360613e+003	3.293571e+002
2.362541e+003	3.298745e+002
2.364470e+003	2.994878e+002
2.366398e+003	3.195962e+002
2.368327e+003	3.561477e+002
2.370255e+003	3.842799e+002
2.372184e+003	3.476210e+002
2.374112e+003	2.910088e+002
2.376041e+003	3.253781e+002
2.377969e+003	3.696302e+002
2.379897e+003	3.688680e+002
2.381826e+003	3.734992e+002
2.383754e+003	3.934415e+002
2.385683e+003	3.670807e+002
2.387611e+003	3.319109e+002
2.389540e+003	3.260464e+002
2.391468e+003	2.860311e+002
2.393396e+003	2.811353e+002
2.395325e+003	3.168541e+002
2.397253e+003	3.893825e+002
2.399182e+003	3.881837e+002
2.401110e+003	3.523752e+002
2.403039e+003	3.153204e+002
2.404967e+003	3.020994e+002
2.406896e+003	3.253993e+002
2.408824e+003	3.432730e+002
2.410753e+003	3.278977e+002
2.412681e+003	3.233874e+002
2.414610e+003	3.165987e+002
2.416538e+003	3.562367e+002
2.418467e+003	3.373966e+002
2.420395e+003	3.726628e+002
2.422324e+003	3.641631e+002
2.424252e+003	3.589250e+002
2.426181e+003	3.777164e+002
2.428109e+003	3.721518e+002
2.430038e+003	3.891360e+002
2.431966e+003	4.157635e+002
2.433895e+003	3.984387e+002
2.435823e+003	3.814117e+002
2.437751e+003	3.139064e+002
2.439680e+003	3.918797e+002
2.441608e+003	3.749484e+002
2.443537e+003	3.441364e+002
2.445465e+003	3.666275e+002
2.447394e+003	4.018560e+002
2.449322e+003	4.011704e+002
2.451250e+003	4.004476e+002
2.453179e+003	4.056369e+002
2.455107e+003	4.044549e+002
2.457036e+003	4.090906e+002
2.458964e+003	3.904866e+002
2.460893e+003	3.778867e+002
2.462821e+003	3.931945e+002
2.464750e+003	4.053438e+002
2.466678e+003	4.313982e+002
2.468607e+003	4.391043e+002
2.470535e+003	4.231363e+002
2.472464e+003	4.467842e+002
2.474392e+003	4.899067e+002
2.476321e+003	4.287472e+002
2.478249e+003	3.556457e+002
2.480178e+003	3.944879e+002
2.482106e+003	4.301248e+002
2.484035e+003	4.015807e+002
2.485963e+003	3.952540e+002
2.487892e+003	4.580131e+002
2.489820e+003	4.644719e+002
2.491749e+003	4.740878e+002
2.493677e+003	4.331342e+002
2.495605e+003	4.259432e+002
2.497534e+003	4.081918e+002
2.499462e+003	4.172306e+002
2.501391e+003	4.335962e+002
2.503319e+003	4.401891e+002
2.505248e+003	4.580912e+002
2.507176e+003	4.424258e+002
2.509104e+003	4.630845e+002
2.511033e+003	4.606726e+002
2.512961e+003	4.318573e+002
2.514890e+003	3.955334e+002
2.516818e+003	3.928911e+002
2.518747e+003	4.182598e+002
2.520675e+003	4.290184e+002
2.522604e+003	4.138705e+002
2.524532e+003	4.288496e+002
2.526461e+003	4.656166e+002
2.528389e+003	5.082805e+002
2.530318e+003	4.844140e+002
2.532246e+003	4.807029e+002
2.534175e+003	4.790213e+002
2.536103e+003	4.392621e+002
2.538032e+003	4.601574e+002
2.539960e+003	4.350512e+002
2.541889e+003	4.004923e+002
2.543817e+003	4.278889e+002
2.545746e+003	4.367833e+002
2.547674e+003	4.852271e+002
2.549603e+003	5.315152e+002
2.551531e+003	5.053673e+002
2.553459e+003	4.721007e+002
2.555388e+003	4.584453e+002
2.557316e+003	4.434767e+002
2.559245e+003	4.651968e+002
2.561173e+003	4.833986e+002
2.563102e+003	4.737398e+002
2.565030e+003	4.459154e+002
2.566958e+003	4.466717e+002
2.568887e+003	4.413906e+002
2.570815e+003	4.225002e+002
2.572744e+003	4.286486e+002
2.574672e+003	4.393914e+002
2.576601e+003	4.890019e+002
2.578529e+003	5.025430e+002
2.580458e+003	5.069267e+002
2.582386e+003	4.760898e+002
2.584315e+003	4.538776e+002
2.586243e+003	4.288957e+002
2.588172e+003	4.695360e+002
2.590100e+003	4.935967e+002
2.592029e+003	5.012912e+002
2.593957e+003	4.933631e+002
2.595886e+003	5.072819e+002
2.597814e+003	4.764324e+002
2.599743e+003	4.985727e+002
2.601671e+003	5.464651e+002
2.603600e+003	5.607161e+002
2.605528e+003	5.407837e+002
2.607457e+003	4.765180e+002
2.609385e+003	5.027032e+002
2.611313e+003	4.947537e+002
2.613242e+003	4.550107e+002
2.615170e+003	4.815174e+002
2.617099e+003	4.768566e+002
2.619027e+003	4.879281e+002
2.620956e+003	5.128240e+002
2.622884e+003	5.273095e+002
2.624813e+003	4.827928e+002
2.626741e+003	4.158086e+002
2.628669e+003	5.017898e+002
2.630598e+003	4.773226e+002
2.632526e+003	4.748349e+002
2.634455e+003	4.942185e+002
2.636383e+003	4.739019e+002
2.638312e+003	4.717589e+002
2.640240e+003	4.889058e+002
2.642169e+003	4.757188e+002
2.644097e+003	4.450761e+002
2.646026e+003	4.425924e+002
2.647954e+003	4.601507e+002
2.649883e+003	4.701131e+002
2.651811e+003	4.737617e+002
2.653740e+003	4.684055e+002
2.655668e+003	4.799253e+002
2.657597e+003	4.839249e+002
2.659525e+003	4.757876e+002
2.661454e+003	4.807881e+002
2.663382e+003	4.302303e+002
2.665311e+003	4.594960e+002
2.667239e+003	4.742641e+002
2.669167e+003	4.507194e+002
2.671096e+003	4.233687e+002
2.673024e+003	4.318719e+002
2.674953e+003	4.648571e+002
2.676881e+003	4.624001e+002
2.678810e+003	4.633264e+002
2.680738e+003	5.189464e+002
2.682667e+003	4.777160e+002
2.684595e+003	5.025912e+002
2.686523e+003	4.943475e+002
2.688452e+003	4.443196e+002
2.690380e+003	4.605653e+002
2.692309e+003	4.645285e+002
2.694237e+003	4.620917e+002
2.696166e+003	4.854668e+002
2.698094e+003	4.938258e+002
2.700023e+003	4.769373e+002
2.701951e+003	4.468701e+002
2.703880e+003	4.504348e+002
2.705808e+003	4.736502e+002
2.707737e+003	4.579111e+002
2.709665e+003	4.355339e+002
2.711594e+003	4.252942e+002
2.713522e+003	4.450376e+002
2.715451e+003	4.400792e+002
2.717379e+003	4.535345e+002
2.719308e+003	4.889275e+002
2.721236e+003	4.483420e+002
2.723165e+003	4.347235e+002
2.725093e+003	3.975147e+002
2.727021e+003	3.698670e+002
2.728950e+003	3.842789e+002
2.730878e+003	3.922765e+002
2.732807e+003	4.057077e+002
2.734735e+003	4.136909e+002
2.736664e+003	3.827952e+002
2.738592e+003	3.644998e+002
2.740521e+003	3.699482e+002
2.742449e+003	3.518008e+002
2.744377e+003	3.632315e+002
2.746306e+003	3.587687e+002
2.748234e+003	3.877133e+002
2.750163e+003	4.070293e+002
2.752091e+003	3.750808e+002
2.754020e+003	3.943933e+002
2.755948e+003	3.679381e+002
2.757877e+003	3.734501e+002
2.759805e+003	3.760631e+002
2.761734e+003	3.750163e+002
2.763662e+003	3.565235e+002
2.765591e+003	3.742646e+002
2.767519e+003	4.059688e+002
2.769448e+003	3.706705e+002
2.771376e+003	3.581566e+002
2.773305e+003	3.757197e+002
2.775233e+003	3.745912e+002
2.777162e+003	3.456668e+002
2.779090e+003	3.116490e+002
2.781019e+003	2.899847e+002
2.782947e+003	3.175622e+002
2.784875e+003	3.590851e+002
2.786804e+003	3.926437e+002
2.788732e+003	3.794326e+002
2.790661e+003	3.769728e+002
2.792589e+003	3.815816e+002
2.794518e+003	3.307090e+002
2.796446e+003	3.392910e+002
2.798375e+003	3.178370e+002
2.800303e+003	3.387364e+002
2.802231e+003	3.027303e+002
2.804160e+003	2.763333e+002
2.806088e+003	2.777858e+002
2.808017e+003	3.197691e+002
2.809945e+003	3.024715e+002
2.811874e+003	2.819130e+002
2.813802e+003	2.686854e+002
2.815731e+003	2.666233e+002
2.817659e+003	2.680790e+002
2.819588e+003	3.031257e+002
2.821516e+003	3.037220e+002
2.823445e+003	3.036248e+002
2.825373e+003	2.479571e+002
2.827302e+003	2.325558e+002
2.829230e+003	2.337949e+002
2.831159e+003	2.251594e+002
2.833087e+003	2.517217e+002
2.835016e+003	2.420547e+002
2.836944e+003	2.193420e+002
2.838873e+003	2.481424e+002
2.840801e+003	2.574966e+002
2.842729e+003	2.826548e+002
2.844658e+003	2.936798e+002
2.846586e+003	3.028540e+002
2.848515e+003	3.303137e+002
2.850443e+003	3.264191e+002
2.852372e+003	3.520171e+002
2.854300e+003	3.409588e+002
2.856229e+003	2.896840e+002
2.858157e+003	2.615195e+002
2.860085e+003	2.521022e+002
2.862014e+003	2.814902e+002
2.863942e+003	3.140221e+002
2.865871e+003	2.666546e+002
2.867799e+003	2.591711e+002
2.869728e+003	2.350822e+002
2.871656e+003	2.800430e+002
2.873585e+003	2.328775e+002
2.875513e+003	2.462965e+002
2.877442e+003	2.883166e+002
2.879370e+003	3.126118e+002
2.881299e+003	3.070951e+002
2.883227e+003	2.885658e+002
2.885156e+003	2.930885e+002
2.887084e+003	2.646874e+002
2.889013e+003	2.507334e+002
2.890941e+003	2.715916e+002
2.892870e+003	2.768059e+002
2.894798e+003	2.188360e+002
2.896727e+003	2.679537e+002
2.898655e+003	2.467578e+002
2.900583e+003	1.891911e+002
2.902512e+003	1.806140e+002
2.904440e+003	1.647828e+002
2.906369e+003	1.801147e+002
2.908297e+003	2.159288e+002
2.910226e+003	1.806979e+002
2.912154e+003	1.469434e+002
2.914083e+003	1.618705e+002
2.916011e+003	1.062824e+002
2.917939e+003	1.463624e+002
2.919868e+003	1.143019e+002
2.921796e+003	1.251120e+002
2.923725e+003	1.448085e+002
2.925653e+003	1.415872e+002
2.927582e+003	1.482026e+002
2.929510e+003	1.265363e+002
2.931439e+003	1.363459e+002
2.933367e+003	8.221487e+001
2.935296e+003	8.428195e+001
2.937224e+003	8.083778e+001
2.939153e+003	6.809248e+001
2.941081e+003	6.956867e+001
2.943010e+003	6.778110e+001
2.944938e+003	7.546680e+001
2.946867e+003	5.323413e+001
2.948795e+003	3.426846e+001
2.950724e+003	7.371188e+000
2.952652e+003	-3.161518e+001
2.954581e+003	-7.901640e+001
2.956509e+003	-6.791553e+001
2.958438e+003	-6.826945e+001
2.960366e+003	-4.494177e+001
2.962294e+003	-4.748490e+001
2.964223e+003	-7.696088e+001
2.966151e+003	-7.419232e+001
2.968080e+003	-8.055109e+001
2.970008e+003	-1.021488e+002
2.971937e+003	-7.922104e+001
2.973865e+003	-6.564977e+001
2.975793e+003	-1.105432e+002
2.977722e+003	-1.202656e+002
2.979650e+003	-1.139594e+002
2.981579e+003	-1.038722e+002
2.983507e+003	-1.024983e+002
2.985436e+003	-1.223971e+002
2.987364e+003	-1.154218e+002
2.989293e+003	-1.089249e+002
2.991221e+003	-1.243141e+002
2.993150e+003	-1.393538e+002
2.995078e+003	-1.197843e+002
2.997007e+003	-8.805714e+001
2.998935e+003	-1.126412e+002
3.000864e+003	-1.361017e+002
3.002792e+003	-1.348571e+002
3.004721e+003	-1.741336e+002
3.006649e+003	-1.696318e+002
3.008578e+003	-1.793141e+002
3.010506e+003	-1.968099e+002
3.012435e+003	-1.409474e+002
3.014363e+003	-1.365384e+002
3.016292e+003	-1.423547e+002
3.018220e+003	-1.393213e+002
3.020148e+003	-1.465577e+002
3.022077e+003	-1.748140e+002
3.024005e+003	-1.440935e+002
3.025934e+003	-1.828230e+002
3.027862e+003	-1.422979e+002
3.029791e+003	-1.616240e+002
3.031719e+003	-1.502721e+002
3.033647e+003	-1.704825e+002
3.035576e+003	-1.888542e+002
3.037504e+003	-1.915495e+002
3.039433e+003	-2.035410e+002
3.041361e+003	-2.004566e+002
3.043290e+003	-1.788938e+002
3.045218e+003	-1.807988e+002
3.047147e+003	-2.128533e+002
3.049075e+003	-2.031845e+002
3.051004e+003	-1.671437e+002
3.052932e+003	-1.786814e+002
3.054861e+003	-2.115140e+002
3.056789e+003	-2.142925e+002
3.058718e+003	-2.032893e+002
3.060646e+003	-1.969586e+002
3.062575e+003	-2.255607e+002
3.064503e+003	-2.346295e+002
3.066432e+003	-1.922077e+002
3.068360e+003	-1.902637e+002
3.070289e+003	-1.762935e+002
3.072217e+003	-1.844058e+002
3.074146e+003	-2.258243e+002
3.076074e+003	-1.841027e+002
3.078002e+003	-1.819055e+002
3.079931e+003	-1.821118e+002
3.081859e+003	-1.498598e+002
3.083788e+003	-1.509735e+002
3.085716e+003	-1.454638e+002
3.087645e+003	-1.517347e+002
3.089573e+003	-1.770891e+002
3.091501e+003	-1.735141e+002
3.093430e+003	-1.303041e+002
3.095358e+003	-1.067022e+002
3.097287e+003	-1.339044e+002
3.099215e+003	-1.616828e+002
3.101144e+003	-1.413433e+002
3.103072e+003	-1.031663e+002
3.105001e+003	-6.092632e+001
3.106929e+003	-7.295790e+001
3.108858e+003	-9.765553e+001
3.110786e+003	-9.562019e+001
3.112715e+003	-8.957815e+001
3.114643e+003	-1.030513e+002
3.116572e+003	-4.935413e+001
3.118500e+003	-2.405641e+001
3.120429e+003	-4.950659e+000
3.122357e+003	-1.212302e+001
3.124286e+003	2.008225e+001
3.126214e+003	1.529085e+001
3.128143e+003	1.050333e+001
3.130071e+003	4.332867e+001
3.132000e+003	7.101517e+001
3.133928e+003	1.254091e+002
3.135856e+003	1.282614e+002
3.137785e+003	1.023248e+002
3.139713e+003	1.136879e+002
3.141642e+003	1.394844e+002
3.143570e+003	2.021851e+002
3.145499e+003	1.644165e+002
3.147427e+003	1.916273e+002
3.149355e+003	2.426629e+002
3.151284e+003	2.197644e+002
3.153212e+003	2.347879e+002
3.155141e+003	2.476878e+002
3.157069e+003	2.569219e+002
3.158998e+003	2.926198e+002
3.160926e+003	2.960186e+002
3.162855e+003	2.908679e+002
3.164783e+003	3.260690e+002
3.166712e+003	3.332813e+002
3.168640e+003	3.348913e+002
3.170569e+003	3.726728e+002
3.172497e+003	3.774630e+002
3.174426e+003	3.721084e+002
3.176354e+003	4.072168e+002
3.178283e+003	4.417770e+002
3.180211e+003	4.789161e+002
3.182140e+003	5.149504e+002
3.184068e+003	5.102896e+002
3.185997e+003	5.150643e+002
3.187925e+003	5.852236e+002
3.189854e+003	6.056992e+002
3.191782e+003	6.149692e+002
3.193710e+003	6.541046e+002
3.195639e+003	6.670954e+002
3.197567e+003	6.777649e+002
3.199496e+003	7.137505e+002
3.201424e+003	7.649625e+002
3.203353e+003	8.125536e+002
3.205281e+003	7.996848e+002
3.207209e+003	8.713608e+002
3.209138e+003	8.970523e+002
3.211066e+003	9.233780e+002
3.212995e+003	9.965328e+002
3.214923e+003	1.030046e+003
3.216852e+003	1.019809e+003
3.218780e+003	1.041778e+003
3.220709e+003	1.088743e+003
3.222637e+003	1.162188e+003
3.224566e+003	1.218302e+003
3.226494e+003	1.274612e+003
3.228423e+003	1.291977e+003
3.230351e+003	1.323672e+003
3.232280e+003	1.374526e+003
3.234208e+003	1.425620e+003
3.236137e+003	1.454696e+003
3.238065e+003	1.510876e+003
3.239994e+003	1.552029e+003
3.241922e+003	1.563933e+003
3.243851e+003	1.632259e+003
3.245779e+003	1.771178e+003
3.247708e+003	1.746086e+003
3.249636e+003	1.755681e+003
3.251564e+003	1.839288e+003
3.253493e+003	1.898588e+003
3.255421e+003	1.957708e+003
3.257350e+003	2.003221e+003
3.259278e+003	2.038967e+003
3.261207e+003	2.073630e+003
3.263135e+003	2.137785e+003
3.265063e+003	2.213171e+003
3.266992e+003	2.282652e+003
3.268920e+003	2.302756e+003
3.270849e+003	2.389457e+003
3.272777e+003	2.444179e+003
3.274706e+003	2.502313e+003
3.276634e+003	2.573133e+003
3.278563e+003	2.598933e+003
3.280491e+003	2.673909e+003
3.282420e+003	2.713970e+003
3.284348e+003	2.748330e+003
3.286277e+003	2.827793e+003
3.288205e+003	2.894782e+003
3.290134e+003	3.000520e+003
3.292062e+003	3.101518e+003
3.293991e+003	3.133939e+003
3.295919e+003	3.183070e+003
3.297848e+003	3.245361e+003
3.299776e+003	3.332304e+003
3.301705e+003	3.441768e+003
3.303633e+003	3.492987e+003
3.305562e+003	3.579533e+003
3.307490e+003	3.646144e+003
3.309418e+003	3.688694e+003
3.311347e+003	3.802370e+003
3.313275e+003	3.874770e+003
3.315204e+003	3.971248e+003
3.317132e+003	4.034910e+003
3.319061e+003	4.132688e+003
3.320989e+003	4.236354e+003
3.322917e+003	4.314195e+003
3.324846e+003	4.394507e+003
3.326774e+003	4.475067e+003
3.328703e+003	4.531351e+003
3.330631e+003	4.667896e+003
3.332560e+003	4.762296e+003
3.334488e+003	4.856678e+003
3.336417e+003	5.015512e+003
3.338345e+003	5.091521e+003
3.340274e+003	5.157408e+003
3.342202e+003	5.253554e+003
3.344131e+003	5.355380e+003
3.346059e+003	5.497020e+003
3.347988e+003	5.578311e+003
3.349916e+003	5.741206e+003
3.351845e+003	5.793798e+003
3.353773e+003	5.898006e+003
3.355702e+003	6.012551e+003
3.357630e+003	6.098215e+003
3.359559e+003	6.253354e+003
3.361487e+003	6.372428e+003
3.363416e+003	6.432308e+003
3.365344e+003	6.562330e+003
3.367272e+003	6.705353e+003
3.369201e+003	6.784632e+003
3.371129e+003	6.917348e+003
3.373058e+003	7.066076e+003
3.374986e+003	7.175275e+003
3.376915e+003	7.286946e+003
3.378843e+003	7.409680e+003
3.380771e+003	7.539031e+003
3.382700e+003	7.666479e+003
3.384628e+003	7.819282e+003
3.386557e+003	7.932867e+003
3.388485e+003	8.056069e+003
3.390414e+003	8.219793e+003
3.392342e+003	8.365915e+003
3.394271e+003	8.467204e+003
3.396199e+003	8.610337e+003
3.398128e+003	8.730895e+003
3.400056e+003	8.858063e+003
3.401985e+003	0.000000e+000
