# Supplementary material for: Machine learning classification of mango maturity based on carotene content from Raman spectra
Source: PeerJ. 2025 Nov 18;13:e20288. doi: 10.7717/peerj.20288 (PMC12637035; doi:10.7717/peerj.20288)
Supplement: Supplemental Information 1 — Raman spectra from 29 mango samples, with measurements taken from the top, middle, and bottom parts of each mango. These data were used for Raman spectral processing, statistical analysis, and classification analysis. [file peerj-13-20288-s001.zip › Raw Data_Mango/M19/M19-B.CSV]

5.030945e+001	-1.936491e+001
5.223792e+001	3.117113e+002
5.416638e+001	4.780992e+002
5.609485e+001	5.187368e+002
5.802332e+001	5.267578e+002
5.995178e+001	5.288776e+002
6.188025e+001	5.313768e+002
6.380872e+001	5.284822e+002
6.573718e+001	5.034581e+002
6.766565e+001	4.894386e+002
6.959412e+001	4.902489e+002
7.152258e+001	4.910348e+002
7.345105e+001	4.740143e+002
7.537952e+001	4.692922e+002
7.730798e+001	4.532778e+002
7.923645e+001	4.510208e+002
8.116492e+001	4.576261e+002
8.309338e+001	4.317057e+002
8.502185e+001	4.164458e+002
8.695032e+001	3.924645e+002
8.887878e+001	3.697028e+002
9.080725e+001	3.602322e+002
9.273572e+001	3.649322e+002
9.466418e+001	3.596273e+002
9.659265e+001	3.582320e+002
9.852112e+001	3.608089e+002
1.004496e+002	3.588420e+002
1.023781e+002	3.366078e+002
1.043065e+002	3.298885e+002
1.062350e+002	3.087382e+002
1.081635e+002	2.818646e+002
1.100919e+002	2.887018e+002
1.120204e+002	2.809236e+002
1.139489e+002	2.829424e+002
1.158773e+002	2.906815e+002
1.178058e+002	2.924117e+002
1.197343e+002	2.732909e+002
1.216627e+002	2.641453e+002
1.235912e+002	2.541689e+002
1.255197e+002	2.481578e+002
1.274481e+002	2.502697e+002
1.293766e+002	2.521570e+002
1.313051e+002	2.366945e+002
1.332335e+002	2.217053e+002
1.351620e+002	2.132062e+002
1.370905e+002	2.086180e+002
1.390189e+002	1.973477e+002
1.409474e+002	1.862107e+002
1.428759e+002	1.870837e+002
1.448043e+002	1.948017e+002
1.467328e+002	1.952396e+002
1.486613e+002	2.088600e+002
1.505897e+002	2.173382e+002
1.525182e+002	2.234395e+002
1.544467e+002	2.266302e+002
1.563751e+002	2.215160e+002
1.583036e+002	2.253031e+002
1.602321e+002	2.030703e+002
1.621605e+002	1.797975e+002
1.640890e+002	1.751203e+002
1.660175e+002	1.809518e+002
1.679459e+002	1.711466e+002
1.698744e+002	1.700345e+002
1.718029e+002	1.804270e+002
1.737313e+002	1.917725e+002
1.756598e+002	1.796870e+002
1.775883e+002	1.980550e+002
1.795167e+002	1.911142e+002
1.814452e+002	1.739714e+002
1.833737e+002	1.756037e+002
1.853021e+002	1.884581e+002
1.872306e+002	1.831921e+002
1.891591e+002	1.819397e+002
1.910875e+002	1.847436e+002
1.930160e+002	1.805184e+002
1.949445e+002	1.575288e+002
1.968729e+002	1.572957e+002
1.988014e+002	1.518591e+002
2.007299e+002	1.435672e+002
2.026583e+002	1.473195e+002
2.045868e+002	1.515406e+002
2.065153e+002	1.448539e+002
2.084437e+002	1.446136e+002
2.103722e+002	1.538646e+002
2.123007e+002	1.664661e+002
2.142291e+002	1.868723e+002
2.161576e+002	1.824509e+002
2.180861e+002	1.737895e+002
2.200145e+002	1.778898e+002
2.219430e+002	1.983664e+002
2.238715e+002	2.005527e+002
2.257999e+002	1.907939e+002
2.277284e+002	1.822630e+002
2.296569e+002	1.826747e+002
2.315853e+002	1.903862e+002
2.335138e+002	1.807374e+002
2.354423e+002	1.721281e+002
2.373707e+002	1.655613e+002
2.392992e+002	1.573105e+002
2.412277e+002	1.433244e+002
2.431561e+002	1.319355e+002
2.450846e+002	1.308996e+002
2.470131e+002	1.459345e+002
2.489415e+002	1.669529e+002
2.508700e+002	1.757423e+002
2.527985e+002	1.735278e+002
2.547269e+002	1.840271e+002
2.566554e+002	1.912259e+002
2.585839e+002	1.901258e+002
2.605123e+002	1.881891e+002
2.624408e+002	2.012991e+002
2.643693e+002	2.071349e+002
2.662977e+002	2.080636e+002
2.682262e+002	2.151875e+002
2.701547e+002	2.332770e+002
2.720831e+002	2.199409e+002
2.740116e+002	1.990688e+002
2.759401e+002	1.854859e+002
2.778685e+002	1.818124e+002
2.797970e+002	1.817178e+002
2.817255e+002	1.746314e+002
2.836539e+002	1.666986e+002
2.855824e+002	1.650476e+002
2.875109e+002	1.671334e+002
2.894393e+002	1.675250e+002
2.913678e+002	1.668872e+002
2.932963e+002	1.893650e+002
2.952247e+002	2.222590e+002
2.971532e+002	2.416629e+002
2.990817e+002	2.309998e+002
3.010101e+002	2.001684e+002
3.029386e+002	2.142822e+002
3.048671e+002	2.239983e+002
3.067955e+002	2.208199e+002
3.087240e+002	2.183298e+002
3.106525e+002	2.421059e+002
3.125809e+002	2.693569e+002
3.145094e+002	2.762440e+002
3.164379e+002	2.756161e+002
3.183663e+002	2.782828e+002
3.202948e+002	2.788771e+002
3.222233e+002	2.617865e+002
3.241517e+002	2.700085e+002
3.260802e+002	2.687619e+002
3.280087e+002	2.426068e+002
3.299371e+002	2.115989e+002
3.318656e+002	2.171752e+002
3.337941e+002	2.311136e+002
3.357225e+002	2.408301e+002
3.376510e+002	2.486349e+002
3.395795e+002	2.617696e+002
3.415079e+002	2.685208e+002
3.434364e+002	2.472328e+002
3.453649e+002	2.477783e+002
3.472933e+002	2.712425e+002
3.492218e+002	2.913626e+002
3.511503e+002	2.809008e+002
3.530787e+002	2.700999e+002
3.550072e+002	2.744564e+002
3.569357e+002	2.798192e+002
3.588641e+002	2.759494e+002
3.607926e+002	2.745744e+002
3.627211e+002	2.955456e+002
3.646495e+002	3.152489e+002
3.665780e+002	3.137025e+002
3.685065e+002	3.001528e+002
3.704349e+002	3.040971e+002
3.723634e+002	3.042350e+002
3.742919e+002	3.171854e+002
3.762203e+002	3.194121e+002
3.781488e+002	3.021401e+002
3.800773e+002	2.766891e+002
3.820057e+002	2.782640e+002
3.839342e+002	2.939321e+002
3.858627e+002	2.898583e+002
3.877911e+002	2.682839e+002
3.897196e+002	2.483016e+002
3.916481e+002	2.509009e+002
3.935765e+002	2.758550e+002
3.955050e+002	2.846227e+002
3.974335e+002	2.953447e+002
3.993619e+002	3.103600e+002
4.012904e+002	3.125722e+002
4.032189e+002	3.259143e+002
4.051473e+002	3.180413e+002
4.070758e+002	3.422826e+002
4.090043e+002	3.716282e+002
4.109327e+002	3.629606e+002
4.128612e+002	3.554193e+002
4.147897e+002	3.330330e+002
4.167181e+002	3.211662e+002
4.186466e+002	3.209339e+002
4.205751e+002	3.244425e+002
4.225035e+002	3.247460e+002
4.244320e+002	3.412150e+002
4.263605e+002	3.560093e+002
4.282889e+002	3.487777e+002
4.302174e+002	3.306326e+002
4.321459e+002	3.254145e+002
4.340743e+002	3.254124e+002
4.360028e+002	3.398517e+002
4.379313e+002	3.233529e+002
4.398597e+002	3.018131e+002
4.417882e+002	2.979752e+002
4.437167e+002	2.958066e+002
4.456451e+002	3.306525e+002
4.475736e+002	3.372131e+002
4.495021e+002	3.274784e+002
4.514305e+002	3.183359e+002
4.533590e+002	3.181082e+002
4.552875e+002	3.208803e+002
4.572159e+002	3.229780e+002
4.591444e+002	3.335020e+002
4.610729e+002	3.404508e+002
4.630013e+002	3.372361e+002
4.649298e+002	3.362931e+002
4.668583e+002	3.602022e+002
4.687867e+002	3.770773e+002
4.707152e+002	3.714778e+002
4.726437e+002	3.578047e+002
4.745721e+002	3.607506e+002
4.765006e+002	3.809356e+002
4.784291e+002	3.792801e+002
4.803575e+002	3.734254e+002
4.822860e+002	3.860949e+002
4.842145e+002	3.939717e+002
4.861429e+002	3.459534e+002
4.880714e+002	3.439914e+002
4.899999e+002	3.724941e+002
4.919283e+002	3.787899e+002
4.938568e+002	3.623736e+002
4.957853e+002	3.461132e+002
4.977137e+002	3.392838e+002
4.996422e+002	3.222886e+002
5.015707e+002	3.164909e+002
5.034991e+002	3.136363e+002
5.054276e+002	3.114083e+002
5.073561e+002	3.112427e+002
5.092845e+002	2.963835e+002
5.112130e+002	3.114539e+002
5.131415e+002	3.058443e+002
5.150699e+002	3.034623e+002
5.169984e+002	3.196478e+002
5.189269e+002	3.326312e+002
5.208553e+002	3.476429e+002
5.227838e+002	3.341114e+002
5.247123e+002	3.277326e+002
5.266407e+002	3.392627e+002
5.285692e+002	3.569046e+002
5.304977e+002	3.591680e+002
5.324261e+002	3.630204e+002
5.343546e+002	3.716914e+002
5.362831e+002	3.735205e+002
5.382115e+002	3.682138e+002
5.401400e+002	3.650160e+002
5.420685e+002	3.719699e+002
5.439969e+002	3.852621e+002
5.459254e+002	3.725491e+002
5.478539e+002	3.541979e+002
5.497823e+002	3.436637e+002
5.517108e+002	3.366493e+002
5.536393e+002	3.306468e+002
5.555677e+002	3.219454e+002
5.574962e+002	3.276187e+002
5.594247e+002	3.316467e+002
5.613531e+002	3.294617e+002
5.632816e+002	3.353760e+002
5.652101e+002	3.293976e+002
5.671385e+002	3.037337e+002
5.690670e+002	2.964135e+002
5.709955e+002	3.066636e+002
5.729240e+002	3.109980e+002
5.748524e+002	2.901819e+002
5.767809e+002	3.036339e+002
5.787094e+002	3.072790e+002
5.806378e+002	3.077104e+002
5.825663e+002	3.154081e+002
5.844948e+002	3.236922e+002
5.864232e+002	3.051210e+002
5.883517e+002	2.894485e+002
5.902802e+002	2.865278e+002
5.922086e+002	2.961770e+002
5.941371e+002	3.092240e+002
5.960656e+002	3.228430e+002
5.979940e+002	3.490139e+002
5.999225e+002	3.620291e+002
6.018510e+002	3.552880e+002
6.037794e+002	3.501564e+002
6.057079e+002	3.500555e+002
6.076364e+002	3.489960e+002
6.095648e+002	3.454863e+002
6.114933e+002	3.191292e+002
6.134218e+002	3.109614e+002
6.153502e+002	3.119089e+002
6.172787e+002	3.089082e+002
6.192072e+002	3.025994e+002
6.211356e+002	3.111453e+002
6.230641e+002	2.870482e+002
6.249926e+002	2.877956e+002
6.269210e+002	2.910629e+002
6.288495e+002	2.976702e+002
6.307780e+002	3.080408e+002
6.327064e+002	2.974507e+002
6.346349e+002	3.119448e+002
6.365634e+002	3.185042e+002
6.384918e+002	3.063527e+002
6.404203e+002	2.882541e+002
6.423488e+002	2.781079e+002
6.442772e+002	2.759154e+002
6.462057e+002	3.123022e+002
6.481342e+002	3.136809e+002
6.500626e+002	3.158725e+002
6.519911e+002	3.194894e+002
6.539196e+002	3.144471e+002
6.558480e+002	3.030744e+002
6.577765e+002	2.798227e+002
6.597050e+002	2.655979e+002
6.616334e+002	2.668258e+002
6.635619e+002	2.991863e+002
6.654904e+002	3.330769e+002
6.674188e+002	3.124244e+002
6.693473e+002	3.145111e+002
6.712758e+002	3.347562e+002
6.732042e+002	3.340686e+002
6.751327e+002	3.271188e+002
6.770612e+002	3.183395e+002
6.789896e+002	3.033017e+002
6.809181e+002	3.299427e+002
6.828466e+002	3.210843e+002
6.847750e+002	3.022742e+002
6.867035e+002	2.675856e+002
6.886320e+002	2.494638e+002
6.905604e+002	2.733259e+002
6.924889e+002	2.782538e+002
6.944174e+002	2.693451e+002
6.963458e+002	2.751648e+002
6.982743e+002	2.777312e+002
7.002028e+002	2.676776e+002
7.021312e+002	2.486583e+002
7.040597e+002	2.304035e+002
7.059882e+002	2.146253e+002
7.079166e+002	2.079883e+002
7.098451e+002	2.055249e+002
7.117736e+002	2.046547e+002
7.137020e+002	2.051283e+002
7.156305e+002	2.103695e+002
7.175590e+002	2.326318e+002
7.194874e+002	2.307906e+002
7.214159e+002	2.470457e+002
7.233444e+002	2.474130e+002
7.252728e+002	2.372880e+002
7.272013e+002	2.405498e+002
7.291298e+002	2.254214e+002
7.310582e+002	2.342877e+002
7.329867e+002	2.419200e+002
7.349152e+002	2.535256e+002
7.368436e+002	2.587729e+002
7.387721e+002	2.486239e+002
7.407006e+002	2.307418e+002
7.426290e+002	2.185191e+002
7.445575e+002	2.307969e+002
7.464860e+002	2.452571e+002
7.484144e+002	2.575304e+002
7.503429e+002	2.560001e+002
7.522714e+002	2.434107e+002
7.541998e+002	2.774869e+002
7.561283e+002	2.647880e+002
7.580568e+002	2.463627e+002
7.599852e+002	2.169125e+002
7.619137e+002	2.128630e+002
7.638422e+002	2.437080e+002
7.657706e+002	2.546479e+002
7.676991e+002	2.356430e+002
7.696276e+002	2.110320e+002
7.715560e+002	2.161655e+002
7.734845e+002	2.335744e+002
7.754130e+002	2.349067e+002
7.773414e+002	2.164305e+002
7.792699e+002	2.144902e+002
7.811984e+002	1.947196e+002
7.831268e+002	1.928214e+002
7.850553e+002	2.138956e+002
7.869838e+002	2.238253e+002
7.889122e+002	2.112605e+002
7.908407e+002	2.037339e+002
7.927692e+002	2.014918e+002
7.946976e+002	2.022303e+002
7.966261e+002	2.325675e+002
7.985546e+002	2.315234e+002
8.004830e+002	2.068848e+002
8.024115e+002	1.979065e+002
8.043400e+002	2.039736e+002
8.062684e+002	2.114015e+002
8.081969e+002	2.188229e+002
8.101254e+002	2.195439e+002
8.120538e+002	2.223255e+002
8.139823e+002	2.274147e+002
8.159108e+002	2.260323e+002
8.178392e+002	2.145347e+002
8.197677e+002	2.009810e+002
8.216962e+002	1.971845e+002
8.236246e+002	1.911631e+002
8.255531e+002	1.745453e+002
8.274816e+002	1.643588e+002
8.294100e+002	1.787813e+002
8.313385e+002	1.808519e+002
8.332670e+002	1.745826e+002
8.351954e+002	1.734015e+002
8.371239e+002	1.806507e+002
8.390524e+002	1.827087e+002
8.409808e+002	1.735746e+002
8.429093e+002	1.624862e+002
8.448378e+002	1.518048e+002
8.467662e+002	1.309668e+002
8.486947e+002	1.606694e+002
8.506232e+002	1.598235e+002
8.525516e+002	1.496411e+002
8.544801e+002	1.585726e+002
8.564086e+002	1.601167e+002
8.583370e+002	1.795340e+002
8.602655e+002	1.616745e+002
8.621940e+002	1.796271e+002
8.641224e+002	2.077448e+002
8.660509e+002	2.017632e+002
8.679794e+002	1.689332e+002
8.699078e+002	1.658114e+002
8.718363e+002	1.799193e+002
8.737648e+002	1.873016e+002
8.756932e+002	2.058524e+002
8.776217e+002	2.237004e+002
8.795502e+002	2.361783e+002
8.814786e+002	2.293315e+002
8.834071e+002	1.891114e+002
8.853356e+002	1.652478e+002
8.872640e+002	1.922627e+002
8.891925e+002	1.702906e+002
8.911210e+002	1.734242e+002
8.930494e+002	1.964790e+002
8.949779e+002	1.922766e+002
8.969064e+002	1.523286e+002
8.988348e+002	1.443764e+002
9.007633e+002	1.573658e+002
9.026918e+002	1.627899e+002
9.046202e+002	1.752226e+002
9.065487e+002	1.888294e+002
9.084772e+002	1.774140e+002
9.104056e+002	1.309200e+002
9.123341e+002	1.008728e+002
9.142626e+002	1.291345e+002
9.161910e+002	1.104066e+002
9.181195e+002	9.560418e+001
9.200480e+002	1.295094e+002
9.219764e+002	1.476763e+002
9.239049e+002	1.077384e+002
9.258334e+002	1.460392e+002
9.277618e+002	1.528272e+002
9.296903e+002	1.234762e+002
9.316188e+002	1.189431e+002
9.335472e+002	1.216101e+002
9.354757e+002	1.133271e+002
9.374042e+002	1.084229e+002
9.393326e+002	1.335662e+002
9.412611e+002	1.513551e+002
9.431896e+002	1.517041e+002
9.451180e+002	1.355206e+002
9.470465e+002	1.321859e+002
9.489750e+002	1.282989e+002
9.509034e+002	1.208048e+002
9.528319e+002	1.237735e+002
9.547604e+002	1.079529e+002
9.566888e+002	1.774242e+002
9.586173e+002	1.544750e+002
9.605458e+002	1.874290e+002
9.624742e+002	2.225798e+002
9.644027e+002	2.099696e+002
9.663312e+002	1.841233e+002
9.682596e+002	1.978847e+002
9.701881e+002	1.982302e+002
9.721166e+002	2.006584e+002
9.740450e+002	2.265485e+002
9.759735e+002	2.146950e+002
9.779020e+002	1.899796e+002
9.798304e+002	1.854803e+002
9.817589e+002	1.855910e+002
9.836874e+002	1.834308e+002
9.856158e+002	2.119703e+002
9.875443e+002	1.828950e+002
9.894728e+002	1.927433e+002
9.914012e+002	1.877541e+002
9.933297e+002	1.684826e+002
9.952582e+002	1.688192e+002
9.971866e+002	1.663840e+002
9.991151e+002	1.619409e+002
1.001044e+003	1.856917e+002
1.002972e+003	2.201523e+002
1.004901e+003	2.310535e+002
1.006829e+003	2.247662e+002
1.008757e+003	2.153297e+002
1.010686e+003	2.025809e+002
1.012614e+003	1.811506e+002
1.014543e+003	1.691099e+002
1.016471e+003	1.609581e+002
1.018400e+003	1.476128e+002
1.020328e+003	1.477333e+002
1.022257e+003	1.680804e+002
1.024185e+003	1.976650e+002
1.026114e+003	2.216029e+002
1.028042e+003	2.362684e+002
1.029971e+003	2.199980e+002
1.031899e+003	1.981685e+002
1.033828e+003	1.691139e+002
1.035756e+003	1.721367e+002
1.037684e+003	2.075346e+002
1.039613e+003	2.365041e+002
1.041541e+003	2.250149e+002
1.043470e+003	1.883185e+002
1.045398e+003	1.648965e+002
1.047327e+003	1.982604e+002
1.049255e+003	1.515928e+002
1.051184e+003	1.598774e+002
1.053112e+003	1.784359e+002
1.055041e+003	1.720272e+002
1.056969e+003	2.217102e+002
1.058898e+003	2.317825e+002
1.060826e+003	1.775173e+002
1.062755e+003	1.444824e+002
1.064683e+003	1.402120e+002
1.066611e+003	1.430669e+002
1.068540e+003	1.534663e+002
1.070468e+003	1.693834e+002
1.072397e+003	1.722061e+002
1.074325e+003	1.612595e+002
1.076254e+003	1.792201e+002
1.078182e+003	1.474060e+002
1.080111e+003	1.698661e+002
1.082039e+003	1.773782e+002
1.083968e+003	1.788584e+002
1.085896e+003	1.820776e+002
1.087825e+003	1.699983e+002
1.089753e+003	1.823502e+002
1.091682e+003	1.530674e+002
1.093610e+003	1.415620e+002
1.095538e+003	1.532836e+002
1.097467e+003	1.760638e+002
1.099395e+003	1.863526e+002
1.101324e+003	1.846579e+002
1.103252e+003	1.910121e+002
1.105181e+003	2.057470e+002
1.107109e+003	1.866686e+002
1.109038e+003	2.003779e+002
1.110966e+003	1.956113e+002
1.112895e+003	1.933991e+002
1.114823e+003	2.039506e+002
1.116752e+003	2.020282e+002
1.118680e+003	1.853761e+002
1.120609e+003	1.925638e+002
1.122537e+003	2.184671e+002
1.124465e+003	2.376297e+002
1.126394e+003	2.773659e+002
1.128322e+003	2.552674e+002
1.130251e+003	2.249661e+002
1.132179e+003	2.231491e+002
1.134108e+003	2.258930e+002
1.136036e+003	2.096831e+002
1.137965e+003	2.103180e+002
1.139893e+003	2.270263e+002
1.141822e+003	2.141911e+002
1.143750e+003	2.380734e+002
1.145679e+003	2.587494e+002
1.147607e+003	2.579019e+002
1.149536e+003	2.896917e+002
1.151464e+003	3.564337e+002
1.153392e+003	3.888836e+002
1.155321e+003	4.084853e+002
1.157249e+003	4.278528e+002
1.159178e+003	4.275244e+002
1.161106e+003	4.198264e+002
1.163035e+003	3.787124e+002
1.164963e+003	3.349364e+002
1.166892e+003	3.186860e+002
1.168820e+003	3.241077e+002
1.170749e+003	3.268917e+002
1.172677e+003	3.196774e+002
1.174606e+003	2.897924e+002
1.176534e+003	2.809897e+002
1.178463e+003	2.699020e+002
1.180391e+003	2.424089e+002
1.182319e+003	2.529747e+002
1.184248e+003	2.661727e+002
1.186176e+003	2.388355e+002
1.188105e+003	2.411548e+002
1.190033e+003	2.715581e+002
1.191962e+003	2.936041e+002
1.193890e+003	3.093850e+002
1.195819e+003	2.905406e+002
1.197747e+003	2.754227e+002
1.199676e+003	2.763751e+002
1.201604e+003	2.775278e+002
1.203533e+003	2.803731e+002
1.205461e+003	2.958140e+002
1.207390e+003	2.658945e+002
1.209318e+003	2.952711e+002
1.211246e+003	2.895351e+002
1.213175e+003	2.673329e+002
1.215103e+003	2.852080e+002
1.217032e+003	2.795607e+002
1.218960e+003	2.638495e+002
1.220889e+003	2.708119e+002
1.222817e+003	2.582799e+002
1.224746e+003	2.531916e+002
1.226674e+003	2.817658e+002
1.228603e+003	2.985092e+002
1.230531e+003	2.852985e+002
1.232460e+003	2.558188e+002
1.234388e+003	2.348338e+002
1.236317e+003	2.326127e+002
1.238245e+003	2.398320e+002
1.240173e+003	2.401618e+002
1.242102e+003	2.372375e+002
1.244030e+003	2.837191e+002
1.245959e+003	2.580837e+002
1.247887e+003	2.707982e+002
1.249816e+003	2.761989e+002
1.251744e+003	2.887845e+002
1.253673e+003	2.972562e+002
1.255601e+003	2.976242e+002
1.257530e+003	3.031159e+002
1.259458e+003	3.087283e+002
1.261387e+003	2.892348e+002
1.263315e+003	2.613193e+002
1.265244e+003	2.478562e+002
1.267172e+003	2.580171e+002
1.269100e+003	2.908318e+002
1.271029e+003	2.961943e+002
1.272957e+003	2.959216e+002
1.274886e+003	2.919315e+002
1.276814e+003	2.636871e+002
1.278743e+003	2.718029e+002
1.280671e+003	3.193041e+002
1.282600e+003	2.967307e+002
1.284528e+003	2.745090e+002
1.286457e+003	2.720826e+002
1.288385e+003	2.637664e+002
1.290314e+003	2.857911e+002
1.292242e+003	3.282835e+002
1.294171e+003	3.412558e+002
1.296099e+003	3.186092e+002
1.298027e+003	3.182214e+002
1.299956e+003	3.664101e+002
1.301884e+003	3.391522e+002
1.303813e+003	3.867736e+002
1.305741e+003	3.799743e+002
1.307670e+003	3.707260e+002
1.309598e+003	3.566848e+002
1.311527e+003	3.445372e+002
1.313455e+003	3.520221e+002
1.315384e+003	3.687014e+002
1.317312e+003	3.665422e+002
1.319241e+003	3.299628e+002
1.321169e+003	3.113126e+002
1.323098e+003	3.406685e+002
1.325026e+003	3.645160e+002
1.326954e+003	3.617331e+002
1.328883e+003	3.392897e+002
1.330811e+003	3.069203e+002
1.332740e+003	2.874523e+002
1.334668e+003	3.015691e+002
1.336597e+003	3.276506e+002
1.338525e+003	3.216426e+002
1.340454e+003	3.316156e+002
1.342382e+003	3.079203e+002
1.344311e+003	3.123612e+002
1.346239e+003	3.382133e+002
1.348168e+003	3.649716e+002
1.350096e+003	3.687448e+002
1.352025e+003	3.503382e+002
1.353953e+003	3.311751e+002
1.355881e+003	3.122615e+002
1.357810e+003	2.702097e+002
1.359738e+003	2.640030e+002
1.361667e+003	2.969478e+002
1.363595e+003	3.082586e+002
1.365524e+003	3.120169e+002
1.367452e+003	3.174725e+002
1.369381e+003	3.507148e+002
1.371309e+003	3.641360e+002
1.373238e+003	3.437361e+002
1.375166e+003	3.278902e+002
1.377095e+003	3.170642e+002
1.379023e+003	3.061848e+002
1.380952e+003	3.336891e+002
1.382880e+003	3.608448e+002
1.384808e+003	3.296749e+002
1.386737e+003	3.164269e+002
1.388665e+003	3.684129e+002
1.390594e+003	3.635114e+002
1.392522e+003	3.479187e+002
1.394451e+003	3.613501e+002
1.396379e+003	3.456955e+002
1.398308e+003	3.134956e+002
1.400236e+003	2.981972e+002
1.402165e+003	2.872490e+002
1.404093e+003	3.189894e+002
1.406022e+003	3.580660e+002
1.407950e+003	3.887763e+002
1.409879e+003	3.817597e+002
1.411807e+003	3.372907e+002
1.413735e+003	2.960268e+002
1.415664e+003	2.911503e+002
1.417592e+003	3.201882e+002
1.419521e+003	3.408339e+002
1.421449e+003	3.163123e+002
1.423378e+003	3.688094e+002
1.425306e+003	3.270716e+002
1.427235e+003	3.694218e+002
1.429163e+003	3.420442e+002
1.431092e+003	3.650193e+002
1.433020e+003	3.666736e+002
1.434949e+003	3.395402e+002
1.436877e+003	3.246533e+002
1.438806e+003	3.370205e+002
1.440734e+003	3.616291e+002
1.442662e+003	3.775808e+002
1.444591e+003	3.717894e+002
1.446519e+003	3.516115e+002
1.448448e+003	3.513090e+002
1.450376e+003	3.448609e+002
1.452305e+003	3.381981e+002
1.454233e+003	3.720765e+002
1.456162e+003	3.930475e+002
1.458090e+003	3.588901e+002
1.460019e+003	3.431211e+002
1.461947e+003	3.713269e+002
1.463876e+003	3.791974e+002
1.465804e+003	3.809780e+002
1.467733e+003	3.681324e+002
1.469661e+003	3.462804e+002
1.471589e+003	3.420992e+002
1.473518e+003	3.561706e+002
1.475446e+003	3.490888e+002
1.477375e+003	3.383081e+002
1.479303e+003	3.395945e+002
1.481232e+003	3.637812e+002
1.483160e+003	3.702672e+002
1.485089e+003	3.730433e+002
1.487017e+003	3.898548e+002
1.488946e+003	3.679103e+002
1.490874e+003	3.961025e+002
1.492803e+003	3.750847e+002
1.494731e+003	3.818050e+002
1.496660e+003	3.903512e+002
1.498588e+003	4.247072e+002
1.500516e+003	4.346376e+002
1.502445e+003	4.080880e+002
1.504373e+003	4.090276e+002
1.506302e+003	4.424507e+002
1.508230e+003	4.558147e+002
1.510159e+003	4.456984e+002
1.512087e+003	4.599482e+002
1.514016e+003	4.914719e+002
1.515944e+003	4.890599e+002
1.517873e+003	4.425338e+002
1.519801e+003	4.943151e+002
1.521730e+003	5.134584e+002
1.523658e+003	5.352609e+002
1.525587e+003	5.439527e+002
1.527515e+003	5.427789e+002
1.529443e+003	5.157587e+002
1.531372e+003	4.654628e+002
1.533300e+003	4.201839e+002
1.535229e+003	3.998598e+002
1.537157e+003	3.886180e+002
1.539086e+003	3.650030e+002
1.541014e+003	3.590261e+002
1.542943e+003	3.541340e+002
1.544871e+003	3.716749e+002
1.546800e+003	3.654680e+002
1.548728e+003	3.694542e+002
1.550657e+003	3.791917e+002
1.552585e+003	4.058506e+002
1.554514e+003	4.034145e+002
1.556442e+003	3.755707e+002
1.558370e+003	3.481845e+002
1.560299e+003	3.347186e+002
1.562227e+003	3.403938e+002
1.564156e+003	3.534533e+002
1.566084e+003	3.521531e+002
1.568013e+003	3.540072e+002
1.569941e+003	3.673340e+002
1.571870e+003	3.443543e+002
1.573798e+003	3.610733e+002
1.575727e+003	3.686052e+002
1.577655e+003	4.024765e+002
1.579584e+003	4.145577e+002
1.581512e+003	4.236684e+002
1.583441e+003	4.488687e+002
1.585369e+003	4.484238e+002
1.587297e+003	4.069810e+002
1.589226e+003	3.783791e+002
1.591154e+003	3.940132e+002
1.593083e+003	4.224048e+002
1.595011e+003	4.438558e+002
1.596940e+003	4.122363e+002
1.598868e+003	4.180693e+002
1.600797e+003	4.639382e+002
1.602725e+003	4.527041e+002
1.604654e+003	4.313814e+002
1.606582e+003	5.006299e+002
1.608511e+003	4.767996e+002
1.610439e+003	4.536256e+002
1.612368e+003	4.359487e+002
1.614296e+003	3.962279e+002
1.616224e+003	3.601196e+002
1.618153e+003	3.349749e+002
1.620081e+003	3.520226e+002
1.622010e+003	3.833119e+002
1.623938e+003	3.520424e+002
1.625867e+003	3.783286e+002
1.627795e+003	4.052875e+002
1.629724e+003	4.018548e+002
1.631652e+003	4.247089e+002
1.633581e+003	3.836785e+002
1.635509e+003	3.528818e+002
1.637438e+003	3.490232e+002
1.639366e+003	3.623011e+002
1.641295e+003	3.855813e+002
1.643223e+003	3.707863e+002
1.645151e+003	3.288652e+002
1.647080e+003	3.222087e+002
1.649008e+003	3.327996e+002
1.650937e+003	3.368897e+002
1.652865e+003	3.778139e+002
1.654794e+003	3.824507e+002
1.656722e+003	3.240479e+002
1.658651e+003	3.093585e+002
1.660579e+003	3.218149e+002
1.662508e+003	3.095355e+002
1.664436e+003	3.352468e+002
1.666365e+003	3.541244e+002
1.668293e+003	3.468034e+002
1.670222e+003	3.403300e+002
1.672150e+003	3.434323e+002
1.674078e+003	3.371379e+002
1.676007e+003	3.152422e+002
1.677935e+003	2.978161e+002
1.679864e+003	2.953536e+002
1.681792e+003	2.869379e+002
1.683721e+003	2.746592e+002
1.685649e+003	3.150330e+002
1.687578e+003	3.332204e+002
1.689506e+003	3.380504e+002
1.691435e+003	3.163644e+002
1.693363e+003	3.035772e+002
1.695292e+003	2.831695e+002
1.697220e+003	2.937448e+002
1.699149e+003	2.936974e+002
1.701077e+003	2.338342e+002
1.703005e+003	2.066487e+002
1.704934e+003	2.074484e+002
1.706862e+003	1.762547e+002
1.708791e+003	1.769084e+002
1.710719e+003	2.120975e+002
1.712648e+003	2.178790e+002
1.714576e+003	2.497097e+002
1.716505e+003	2.452546e+002
1.718433e+003	2.471523e+002
1.720362e+003	2.255001e+002
1.722290e+003	2.343253e+002
1.724219e+003	2.674659e+002
1.726147e+003	3.049150e+002
1.728076e+003	2.980987e+002
1.730004e+003	2.711644e+002
1.731932e+003	2.471255e+002
1.733861e+003	2.335318e+002
1.735789e+003	2.490420e+002
1.737718e+003	2.582589e+002
1.739646e+003	2.166725e+002
1.741575e+003	1.982505e+002
1.743503e+003	1.951622e+002
1.745432e+003	2.040461e+002
1.747360e+003	2.421587e+002
1.749289e+003	2.290744e+002
1.751217e+003	2.262988e+002
1.753146e+003	2.514995e+002
1.755074e+003	2.979566e+002
1.757003e+003	2.817354e+002
1.758931e+003	2.657308e+002
1.760859e+003	2.677302e+002
1.762788e+003	2.849955e+002
1.764716e+003	3.140547e+002
1.766645e+003	2.976613e+002
1.768573e+003	2.495185e+002
1.770502e+003	2.320106e+002
1.772430e+003	2.308182e+002
1.774359e+003	2.325844e+002
1.776287e+003	2.765399e+002
1.778216e+003	2.596625e+002
1.780144e+003	2.166866e+002
1.782073e+003	2.165571e+002
1.784001e+003	2.178045e+002
1.785930e+003	2.169464e+002
1.787858e+003	2.166454e+002
1.789786e+003	1.848426e+002
1.791715e+003	1.417587e+002
1.793643e+003	1.432956e+002
1.795572e+003	1.541732e+002
1.797500e+003	1.819563e+002
1.799429e+003	1.750310e+002
1.801357e+003	1.667988e+002
1.803286e+003	1.510764e+002
1.805214e+003	1.967386e+002
1.807143e+003	2.001456e+002
1.809071e+003	1.869286e+002
1.811000e+003	2.081793e+002
1.812928e+003	2.037889e+002
1.814857e+003	1.841448e+002
1.816785e+003	1.795803e+002
1.818714e+003	1.582657e+002
1.820642e+003	1.174925e+002
1.822570e+003	1.116127e+002
1.824499e+003	1.397720e+002
1.826427e+003	1.748411e+002
1.828356e+003	2.016354e+002
1.830284e+003	1.853420e+002
1.832213e+003	1.677192e+002
1.834141e+003	1.896345e+002
1.836070e+003	1.853812e+002
1.837998e+003	1.604766e+002
1.839927e+003	1.418800e+002
1.841855e+003	1.646542e+002
1.843784e+003	1.734796e+002
1.845712e+003	1.530806e+002
1.847641e+003	1.719319e+002
1.849569e+003	1.779572e+002
1.851497e+003	1.302621e+002
1.853426e+003	1.481181e+002
1.855354e+003	1.573880e+002
1.857283e+003	1.769488e+002
1.859211e+003	1.903744e+002
1.861140e+003	1.867092e+002
1.863068e+003	1.946076e+002
1.864997e+003	2.062391e+002
1.866925e+003	2.148160e+002
1.868854e+003	2.105077e+002
1.870782e+003	1.968708e+002
1.872711e+003	1.898122e+002
1.874639e+003	1.746937e+002
1.876568e+003	1.570245e+002
1.878496e+003	1.616338e+002
1.880424e+003	1.641308e+002
1.882353e+003	1.753918e+002
1.884281e+003	1.754663e+002
1.886210e+003	1.657548e+002
1.888138e+003	1.578379e+002
1.890067e+003	1.096441e+002
1.891995e+003	1.547016e+002
1.893924e+003	1.690015e+002
1.895852e+003	2.012766e+002
1.897781e+003	1.707409e+002
1.899709e+003	1.279119e+002
1.901638e+003	1.350232e+002
1.903566e+003	1.585863e+002
1.905495e+003	1.666091e+002
1.907423e+003	1.385526e+002
1.909351e+003	1.143949e+002
1.911280e+003	1.126950e+002
1.913208e+003	1.275932e+002
1.915137e+003	1.506621e+002
1.917065e+003	1.635929e+002
1.918994e+003	1.726107e+002
1.920922e+003	1.372453e+002
1.922851e+003	1.175892e+002
1.924779e+003	1.219990e+002
1.926708e+003	1.155283e+002
1.928636e+003	1.525526e+002
1.930565e+003	1.972453e+002
1.932493e+003	1.580321e+002
1.934422e+003	1.186209e+002
1.936350e+003	1.354904e+002
1.938278e+003	9.152393e+001
1.940207e+003	1.418704e+002
1.942135e+003	1.511959e+002
1.944064e+003	1.458945e+002
1.945992e+003	1.232645e+002
1.947921e+003	1.619368e+002
1.949849e+003	1.533157e+002
1.951778e+003	1.707166e+002
1.953706e+003	2.107124e+002
1.955635e+003	2.034993e+002
1.957563e+003	1.653248e+002
1.959492e+003	1.588417e+002
1.961420e+003	1.479149e+002
1.963349e+003	1.447491e+002
1.965277e+003	1.229170e+002
1.967205e+003	1.318411e+002
1.969134e+003	1.226338e+002
1.971062e+003	8.517876e+001
1.972991e+003	1.217293e+002
1.974919e+003	1.472958e+002
1.976848e+003	1.751923e+002
1.978776e+003	1.819402e+002
1.980705e+003	1.472861e+002
1.982633e+003	1.200927e+002
1.984562e+003	1.175096e+002
1.986490e+003	1.261800e+002
1.988419e+003	1.288475e+002
1.990347e+003	1.324063e+002
1.992276e+003	1.402413e+002
1.994204e+003	1.606640e+002
1.996132e+003	1.698983e+002
1.998061e+003	1.342260e+002
1.999989e+003	1.036791e+002
2.001918e+003	8.756364e+001
2.003846e+003	5.941647e+001
2.005775e+003	7.272629e+001
2.007703e+003	1.062473e+002
2.009632e+003	1.226407e+002
2.011560e+003	1.198694e+002
2.013489e+003	1.175832e+002
2.015417e+003	1.123331e+002
2.017346e+003	9.854137e+001
2.019274e+003	9.952496e+001
2.021203e+003	1.045998e+002
2.023131e+003	1.130422e+002
2.025059e+003	1.120834e+002
2.026988e+003	1.025916e+002
2.028916e+003	7.461817e+001
2.030845e+003	6.752674e+001
2.032773e+003	8.585511e+001
2.034702e+003	1.402404e+002
2.036630e+003	1.405710e+002
2.038559e+003	1.225458e+002
2.040487e+003	1.177840e+002
2.042416e+003	1.265531e+002
2.044344e+003	1.351588e+002
2.046273e+003	1.623720e+002
2.048201e+003	1.420748e+002
2.050129e+003	1.573954e+002
2.052058e+003	1.292274e+002
2.053986e+003	1.324318e+002
2.055915e+003	1.706960e+002
2.057843e+003	1.481255e+002
2.059772e+003	1.166651e+002
2.061700e+003	1.487582e+002
2.063629e+003	1.609526e+002
2.065557e+003	1.337470e+002
2.067486e+003	1.301210e+002
2.069414e+003	1.021087e+002
2.071343e+003	8.556871e+001
2.073271e+003	1.250828e+002
2.075200e+003	1.525332e+002
2.077128e+003	1.561095e+002
2.079057e+003	1.620500e+002
2.080985e+003	1.225481e+002
2.082914e+003	1.256859e+002
2.084842e+003	1.210035e+002
2.086771e+003	1.127740e+002
2.088699e+003	1.344254e+002
2.090627e+003	1.534149e+002
2.092556e+003	1.578458e+002
2.094484e+003	1.408840e+002
2.096413e+003	1.439126e+002
2.098341e+003	1.497913e+002
2.100270e+003	1.457128e+002
2.102198e+003	1.646109e+002
2.104126e+003	1.501216e+002
2.106055e+003	1.204654e+002
2.107983e+003	1.399540e+002
2.109912e+003	1.469206e+002
2.111840e+003	1.214640e+002
2.113769e+003	1.171653e+002
2.115697e+003	1.269015e+002
2.117626e+003	1.257004e+002
2.119554e+003	1.104828e+002
2.121483e+003	1.113221e+002
2.123411e+003	1.424768e+002
2.125340e+003	1.485752e+002
2.127268e+003	1.345148e+002
2.129197e+003	1.031823e+002
2.131125e+003	7.490106e+001
2.133054e+003	6.184458e+001
2.134982e+003	1.137591e+002
2.136911e+003	1.453277e+002
2.138839e+003	1.513238e+002
2.140768e+003	1.289428e+002
2.142696e+003	1.252219e+002
2.144625e+003	1.450661e+002
2.146553e+003	1.453122e+002
2.148481e+003	1.446100e+002
2.150410e+003	1.940420e+002
2.152338e+003	2.135207e+002
2.154267e+003	2.019565e+002
2.156195e+003	1.761729e+002
2.158124e+003	1.490072e+002
2.160052e+003	1.089474e+002
2.161980e+003	1.142016e+002
2.163909e+003	1.284961e+002
2.165837e+003	1.866043e+002
2.167766e+003	1.863163e+002
2.169694e+003	1.736392e+002
2.171623e+003	2.046902e+002
2.173551e+003	2.003946e+002
2.175480e+003	1.559525e+002
2.177408e+003	1.452687e+002
2.179337e+003	1.630000e+002
2.181265e+003	1.616675e+002
2.183194e+003	1.821183e+002
2.185122e+003	1.907657e+002
2.187051e+003	2.091439e+002
2.188979e+003	2.153091e+002
2.190908e+003	1.693141e+002
2.192836e+003	2.166278e+002
2.194765e+003	2.308564e+002
2.196693e+003	2.059763e+002
2.198622e+003	1.992503e+002
2.200550e+003	1.719731e+002
2.202479e+003	1.615751e+002
2.204407e+003	2.158540e+002
2.206335e+003	2.063723e+002
2.208264e+003	1.850358e+002
2.210192e+003	1.747674e+002
2.212121e+003	1.526584e+002
2.214049e+003	1.812901e+002
2.215978e+003	1.931816e+002
2.217906e+003	1.740054e+002
2.219834e+003	1.709865e+002
2.221763e+003	1.821063e+002
2.223691e+003	2.070000e+002
2.225620e+003	2.153238e+002
2.227548e+003	1.904427e+002
2.229477e+003	1.811538e+002
2.231405e+003	1.756818e+002
2.233334e+003	1.902143e+002
2.235262e+003	2.364058e+002
2.237191e+003	2.391681e+002
2.239119e+003	2.060144e+002
2.241048e+003	2.315356e+002
2.242976e+003	2.425515e+002
2.244905e+003	2.081624e+002
2.246833e+003	1.986024e+002
2.248762e+003	2.054053e+002
2.250690e+003	2.146510e+002
2.252619e+003	2.203208e+002
2.254547e+003	1.912779e+002
2.256476e+003	1.858672e+002
2.258404e+003	2.204487e+002
2.260333e+003	2.423179e+002
2.262261e+003	2.811923e+002
2.264189e+003	2.715994e+002
2.266118e+003	2.498506e+002
2.268046e+003	2.309025e+002
2.269975e+003	2.549914e+002
2.271903e+003	2.857823e+002
2.273832e+003	2.872347e+002
2.275760e+003	2.708022e+002
2.277688e+003	2.574021e+002
2.279617e+003	2.624073e+002
2.281545e+003	2.738265e+002
2.283474e+003	2.643841e+002
2.285402e+003	2.678378e+002
2.287331e+003	2.370336e+002
2.289259e+003	2.222103e+002
2.291188e+003	2.859063e+002
2.293116e+003	2.983568e+002
2.295045e+003	2.896433e+002
2.296973e+003	2.967418e+002
2.298902e+003	3.054504e+002
2.300830e+003	3.225105e+002
2.302759e+003	3.097604e+002
2.304687e+003	2.590160e+002
2.306616e+003	2.546908e+002
2.308544e+003	2.711047e+002
2.310473e+003	2.507311e+002
2.312401e+003	2.591478e+002
2.314330e+003	2.543484e+002
2.316258e+003	2.904286e+002
2.318187e+003	3.097894e+002
2.320115e+003	2.806646e+002
2.322043e+003	2.546905e+002
2.323972e+003	2.607974e+002
2.325900e+003	2.830707e+002
2.327829e+003	2.566581e+002
2.329757e+003	2.160542e+002
2.331686e+003	2.091712e+002
2.333614e+003	2.612888e+002
2.335542e+003	3.095912e+002
2.337471e+003	2.532350e+002
2.339399e+003	2.913785e+002
2.341328e+003	2.986263e+002
2.343256e+003	2.463291e+002
2.345185e+003	2.663335e+002
2.347113e+003	2.979111e+002
2.349042e+003	3.299167e+002
2.350970e+003	3.196184e+002
2.352899e+003	2.668866e+002
2.354827e+003	2.606101e+002
2.356756e+003	2.730981e+002
2.358684e+003	2.989158e+002
2.360613e+003	3.152092e+002
2.362541e+003	2.716630e+002
2.364470e+003	3.437553e+002
2.366398e+003	3.291016e+002
2.368327e+003	3.404579e+002
2.370255e+003	3.428542e+002
2.372184e+003	3.220426e+002
2.374112e+003	3.041895e+002
2.376041e+003	3.132806e+002
2.377969e+003	3.475449e+002
2.379897e+003	3.781430e+002
2.381826e+003	3.627174e+002
2.383754e+003	3.512434e+002
2.385683e+003	3.353089e+002
2.387611e+003	3.437088e+002
2.389540e+003	3.292746e+002
2.391468e+003	3.196858e+002
2.393396e+003	3.454494e+002
2.395325e+003	3.634380e+002
2.397253e+003	3.450750e+002
2.399182e+003	3.541519e+002
2.401110e+003	3.704292e+002
2.403039e+003	3.626855e+002
2.404967e+003	3.369081e+002
2.406896e+003	3.288476e+002
2.408824e+003	3.293277e+002
2.410753e+003	3.295186e+002
2.412681e+003	3.338955e+002
2.414610e+003	3.373884e+002
2.416538e+003	3.403691e+002
2.418467e+003	3.466100e+002
2.420395e+003	3.675557e+002
2.422324e+003	3.476251e+002
2.424252e+003	3.511684e+002
2.426181e+003	3.691283e+002
2.428109e+003	3.668467e+002
2.430038e+003	3.786922e+002
2.431966e+003	3.603278e+002
2.433895e+003	3.296166e+002
2.435823e+003	3.566251e+002
2.437751e+003	3.529466e+002
2.439680e+003	3.509688e+002
2.441608e+003	3.499558e+002
2.443537e+003	3.338764e+002
2.445465e+003	3.705587e+002
2.447394e+003	3.460869e+002
2.449322e+003	3.520407e+002
2.451250e+003	3.822149e+002
2.453179e+003	3.907472e+002
2.455107e+003	3.850482e+002
2.457036e+003	3.850232e+002
2.458964e+003	3.769634e+002
2.460893e+003	3.500063e+002
2.462821e+003	3.852338e+002
2.464750e+003	4.248008e+002
2.466678e+003	4.127554e+002
2.468607e+003	3.992520e+002
2.470535e+003	4.282921e+002
2.472464e+003	4.248027e+002
2.474392e+003	4.131488e+002
2.476321e+003	3.905244e+002
2.478249e+003	3.488586e+002
2.480178e+003	3.732806e+002
2.482106e+003	3.725247e+002
2.484035e+003	3.994685e+002
2.485963e+003	4.056341e+002
2.487892e+003	3.939165e+002
2.489820e+003	4.150423e+002
2.491749e+003	4.378517e+002
2.493677e+003	4.089245e+002
2.495605e+003	4.170410e+002
2.497534e+003	4.191411e+002
2.499462e+003	4.005640e+002
2.501391e+003	3.848343e+002
2.503319e+003	3.942302e+002
2.505248e+003	4.407434e+002
2.507176e+003	4.473851e+002
2.509104e+003	4.275640e+002
2.511033e+003	4.300083e+002
2.512961e+003	3.919446e+002
2.514890e+003	4.072397e+002
2.516818e+003	3.977693e+002
2.518747e+003	3.829017e+002
2.520675e+003	4.157660e+002
2.522604e+003	4.278523e+002
2.524532e+003	4.210448e+002
2.526461e+003	4.473673e+002
2.528389e+003	4.737078e+002
2.530318e+003	4.366614e+002
2.532246e+003	4.508637e+002
2.534175e+003	4.456412e+002
2.536103e+003	4.019487e+002
2.538032e+003	4.305999e+002
2.539960e+003	4.144606e+002
2.541889e+003	4.038353e+002
2.543817e+003	3.949778e+002
2.545746e+003	4.038834e+002
2.547674e+003	4.548038e+002
2.549603e+003	4.849510e+002
2.551531e+003	4.573901e+002
2.553459e+003	4.467265e+002
2.555388e+003	4.264127e+002
2.557316e+003	3.746945e+002
2.559245e+003	3.825118e+002
2.561173e+003	4.001195e+002
2.563102e+003	4.226476e+002
2.565030e+003	4.043556e+002
2.566958e+003	3.863861e+002
2.568887e+003	4.047069e+002
2.570815e+003	4.027953e+002
2.572744e+003	3.788919e+002
2.574672e+003	3.858213e+002
2.576601e+003	4.507287e+002
2.578529e+003	4.773523e+002
2.580458e+003	4.288357e+002
2.582386e+003	3.747000e+002
2.584315e+003	3.944408e+002
2.586243e+003	3.982618e+002
2.588172e+003	4.021275e+002
2.590100e+003	4.056467e+002
2.592029e+003	4.260081e+002
2.593957e+003	4.418784e+002
2.595886e+003	4.389148e+002
2.597814e+003	4.116913e+002
2.599743e+003	4.466935e+002
2.601671e+003	4.804935e+002
2.603600e+003	4.769436e+002
2.605528e+003	4.727635e+002
2.607457e+003	4.510206e+002
2.609385e+003	4.128400e+002
2.611313e+003	4.281128e+002
2.613242e+003	4.311588e+002
2.615170e+003	4.569662e+002
2.617099e+003	4.476092e+002
2.619027e+003	4.382490e+002
2.620956e+003	4.568861e+002
2.622884e+003	4.376583e+002
2.624813e+003	4.099691e+002
2.626741e+003	4.124154e+002
2.628669e+003	4.183635e+002
2.630598e+003	4.286661e+002
2.632526e+003	4.134520e+002
2.634455e+003	3.991008e+002
2.636383e+003	4.334046e+002
2.638312e+003	4.239702e+002
2.640240e+003	4.273338e+002
2.642169e+003	4.002099e+002
2.644097e+003	3.649213e+002
2.646026e+003	3.751860e+002
2.647954e+003	4.110172e+002
2.649883e+003	4.068744e+002
2.651811e+003	3.675963e+002
2.653740e+003	3.697430e+002
2.655668e+003	3.682329e+002
2.657597e+003	4.362102e+002
2.659525e+003	3.762081e+002
2.661454e+003	3.848796e+002
2.663382e+003	4.063260e+002
2.665311e+003	3.690310e+002
2.667239e+003	3.947588e+002
2.669167e+003	3.613022e+002
2.671096e+003	3.326136e+002
2.673024e+003	3.601408e+002
2.674953e+003	3.894961e+002
2.676881e+003	3.810722e+002
2.678810e+003	4.124040e+002
2.680738e+003	3.999834e+002
2.682667e+003	3.798333e+002
2.684595e+003	3.631062e+002
2.686523e+003	3.709895e+002
2.688452e+003	3.631582e+002
2.690380e+003	3.478318e+002
2.692309e+003	3.860188e+002
2.694237e+003	4.059193e+002
2.696166e+003	3.740485e+002
2.698094e+003	3.778834e+002
2.700023e+003	3.970795e+002
2.701951e+003	3.671042e+002
2.703880e+003	3.853173e+002
2.705808e+003	3.508831e+002
2.707737e+003	3.137039e+002
2.709665e+003	3.431105e+002
2.711594e+003	3.618642e+002
2.713522e+003	3.620439e+002
2.715451e+003	3.412409e+002
2.717379e+003	3.445083e+002
2.719308e+003	3.817708e+002
2.721236e+003	3.965844e+002
2.723165e+003	4.052289e+002
2.725093e+003	3.276047e+002
2.727021e+003	3.072113e+002
2.728950e+003	3.211558e+002
2.730878e+003	3.069530e+002
2.732807e+003	3.254417e+002
2.734735e+003	3.443079e+002
2.736664e+003	3.145026e+002
2.738592e+003	3.082427e+002
2.740521e+003	3.020719e+002
2.742449e+003	2.748059e+002
2.744377e+003	2.828593e+002
2.746306e+003	3.051423e+002
2.748234e+003	2.945220e+002
2.750163e+003	2.933626e+002
2.752091e+003	2.886425e+002
2.754020e+003	2.897048e+002
2.755948e+003	2.533941e+002
2.757877e+003	2.658797e+002
2.759805e+003	2.897329e+002
2.761734e+003	2.948809e+002
2.763662e+003	2.896419e+002
2.765591e+003	2.964265e+002
2.767519e+003	2.742193e+002
2.769448e+003	2.449991e+002
2.771376e+003	3.108327e+002
2.773305e+003	2.960944e+002
2.775233e+003	2.897195e+002
2.777162e+003	2.653737e+002
2.779090e+003	2.531787e+002
2.781019e+003	2.247205e+002
2.782947e+003	2.687458e+002
2.784875e+003	2.833610e+002
2.786804e+003	2.632711e+002
2.788732e+003	2.643343e+002
2.790661e+003	2.623600e+002
2.792589e+003	2.274684e+002
2.794518e+003	2.073290e+002
2.796446e+003	2.377872e+002
2.798375e+003	2.464314e+002
2.800303e+003	2.711461e+002
2.802231e+003	2.202834e+002
2.804160e+003	2.136102e+002
2.806088e+003	2.170138e+002
2.808017e+003	2.097232e+002
2.809945e+003	1.866232e+002
2.811874e+003	1.944745e+002
2.813802e+003	2.069884e+002
2.815731e+003	1.929364e+002
2.817659e+003	2.050255e+002
2.819588e+003	2.141133e+002
2.821516e+003	2.588778e+002
2.823445e+003	2.037642e+002
2.825373e+003	1.756045e+002
2.827302e+003	1.678884e+002
2.829230e+003	1.242763e+002
2.831159e+003	1.398876e+002
2.833087e+003	1.603374e+002
2.835016e+003	1.778293e+002
2.836944e+003	1.665923e+002
2.838873e+003	1.793353e+002
2.840801e+003	1.795169e+002
2.842729e+003	2.159054e+002
2.844658e+003	2.249886e+002
2.846586e+003	2.470125e+002
2.848515e+003	2.618073e+002
2.850443e+003	2.581548e+002
2.852372e+003	2.455608e+002
2.854300e+003	2.495334e+002
2.856229e+003	2.176854e+002
2.858157e+003	2.035844e+002
2.860085e+003	2.148980e+002
2.862014e+003	1.983380e+002
2.863942e+003	2.313601e+002
2.865871e+003	1.790421e+002
2.867799e+003	1.990537e+002
2.869728e+003	1.804065e+002
2.871656e+003	1.711304e+002
2.873585e+003	2.339065e+002
2.875513e+003	1.927630e+002
2.877442e+003	1.939222e+002
2.879370e+003	2.010816e+002
2.881299e+003	2.262288e+002
2.883227e+003	2.160051e+002
2.885156e+003	2.146620e+002
2.887084e+003	2.070157e+002
2.889013e+003	1.975919e+002
2.890941e+003	2.213210e+002
2.892870e+003	2.222413e+002
2.894798e+003	1.771404e+002
2.896727e+003	1.923320e+002
2.898655e+003	1.956982e+002
2.900583e+003	1.630361e+002
2.902512e+003	1.489755e+002
2.904440e+003	1.497516e+002
2.906369e+003	1.443831e+002
2.908297e+003	1.818826e+002
2.910226e+003	1.479714e+002
2.912154e+003	1.775422e+002
2.914083e+003	1.419315e+002
2.916011e+003	1.182376e+002
2.917939e+003	1.042753e+002
2.919868e+003	1.298564e+002
2.921796e+003	1.333429e+002
2.923725e+003	1.310036e+002
2.925653e+003	1.348268e+002
2.927582e+003	1.402591e+002
2.929510e+003	1.337915e+002
2.931439e+003	9.009510e+001
2.933367e+003	5.581459e+001
2.935296e+003	7.129540e+001
2.937224e+003	7.778516e+001
2.939153e+003	5.536938e+001
2.941081e+003	6.758662e+001
2.943010e+003	4.034141e+001
2.944938e+003	3.066229e+001
2.946867e+003	2.527835e+001
2.948795e+003	2.831404e+001
2.950724e+003	4.989019e+000
2.952652e+003	-6.395049e+001
2.954581e+003	-4.523254e+001
2.956509e+003	-8.792318e+001
2.958438e+003	-4.083432e+001
2.960366e+003	-3.982664e+001
2.962294e+003	-5.146274e+001
2.964223e+003	-7.095220e+001
2.966151e+003	-8.701040e+001
2.968080e+003	-9.375343e+001
2.970008e+003	-1.034597e+002
2.971937e+003	-9.088799e+001
2.973865e+003	-9.279488e+001
2.975793e+003	-1.216900e+002
2.977722e+003	-9.800158e+001
2.979650e+003	-1.065860e+002
2.981579e+003	-1.235143e+002
2.983507e+003	-1.143240e+002
2.985436e+003	-1.174777e+002
2.987364e+003	-1.048169e+002
2.989293e+003	-9.241269e+001
2.991221e+003	-1.349749e+002
2.993150e+003	-1.467437e+002
2.995078e+003	-1.400122e+002
2.997007e+003	-1.426051e+002
2.998935e+003	-1.558254e+002
3.000864e+003	-1.545014e+002
3.002792e+003	-1.870202e+002
3.004721e+003	-1.648311e+002
3.006649e+003	-1.613285e+002
3.008578e+003	-1.870849e+002
3.010506e+003	-1.952804e+002
3.012435e+003	-1.661036e+002
3.014363e+003	-1.515686e+002
3.016292e+003	-1.285112e+002
3.018220e+003	-1.471512e+002
3.020148e+003	-1.704747e+002
3.022077e+003	-1.560113e+002
3.024005e+003	-1.526656e+002
3.025934e+003	-1.658986e+002
3.027862e+003	-1.750658e+002
3.029791e+003	-1.357561e+002
3.031719e+003	-1.564800e+002
3.033647e+003	-1.751176e+002
3.035576e+003	-1.706398e+002
3.037504e+003	-1.730492e+002
3.039433e+003	-1.911835e+002
3.041361e+003	-1.706105e+002
3.043290e+003	-1.288026e+002
3.045218e+003	-1.443632e+002
3.047147e+003	-1.833279e+002
3.049075e+003	-1.711844e+002
3.051004e+003	-1.433203e+002
3.052932e+003	-1.536781e+002
3.054861e+003	-1.693858e+002
3.056789e+003	-1.829740e+002
3.058718e+003	-1.681912e+002
3.060646e+003	-1.665945e+002
3.062575e+003	-1.655609e+002
3.064503e+003	-1.732265e+002
3.066432e+003	-1.385843e+002
3.068360e+003	-1.387089e+002
3.070289e+003	-1.592269e+002
3.072217e+003	-1.558846e+002
3.074146e+003	-1.295544e+002
3.076074e+003	-1.398598e+002
3.078002e+003	-1.434031e+002
3.079931e+003	-1.297255e+002
3.081859e+003	-1.244763e+002
3.083788e+003	-1.319171e+002
3.085716e+003	-1.182319e+002
3.087645e+003	-1.427989e+002
3.089573e+003	-1.416627e+002
3.091501e+003	-9.197766e+001
3.093430e+003	-8.763046e+001
3.095358e+003	-3.808264e+001
3.097287e+003	-6.108084e+001
3.099215e+003	-7.262500e+001
3.101144e+003	-7.108565e+001
3.103072e+003	-6.557732e+001
3.105001e+003	-5.821862e+001
3.106929e+003	-5.417214e+001
3.108858e+003	-1.356657e+001
3.110786e+003	-3.166040e+001
3.112715e+003	-1.488846e+001
3.114643e+003	-5.434761e+001
3.116572e+003	-1.221687e+001
3.118500e+003	3.619119e+001
3.120429e+003	4.762971e+001
3.122357e+003	3.070144e+001
3.124286e+003	3.609452e+001
3.126214e+003	4.524122e+001
3.128143e+003	5.517413e+001
3.130071e+003	9.058372e+001
3.132000e+003	8.172560e+001
3.133928e+003	1.209404e+002
3.135856e+003	1.214572e+002
3.137785e+003	1.223994e+002
3.139713e+003	1.501474e+002
3.141642e+003	1.805952e+002
3.143570e+003	2.119306e+002
3.145499e+003	2.172802e+002
3.147427e+003	2.340450e+002
3.149355e+003	2.469231e+002
3.151284e+003	2.511436e+002
3.153212e+003	2.385369e+002
3.155141e+003	2.711094e+002
3.157069e+003	3.066888e+002
3.158998e+003	3.009601e+002
3.160926e+003	3.529581e+002
3.162855e+003	3.532996e+002
3.164783e+003	3.880439e+002
3.166712e+003	3.823122e+002
3.168640e+003	3.866245e+002
3.170569e+003	4.083969e+002
3.172497e+003	4.102525e+002
3.174426e+003	4.374911e+002
3.176354e+003	4.453705e+002
3.178283e+003	4.973613e+002
3.180211e+003	5.108009e+002
3.182140e+003	5.285333e+002
3.184068e+003	5.757934e+002
3.185997e+003	5.966440e+002
3.187925e+003	5.919601e+002
3.189854e+003	6.195051e+002
3.191782e+003	6.646412e+002
3.193710e+003	6.867565e+002
3.195639e+003	6.951913e+002
3.197567e+003	7.219435e+002
3.199496e+003	7.475322e+002
3.201424e+003	7.876199e+002
3.203353e+003	8.366201e+002
3.205281e+003	8.605090e+002
3.207209e+003	8.819724e+002
3.209138e+003	9.087641e+002
3.211066e+003	9.640549e+002
3.212995e+003	1.002649e+003
3.214923e+003	1.016194e+003
3.216852e+003	1.010945e+003
3.218780e+003	1.023987e+003
3.220709e+003	1.076383e+003
3.222637e+003	1.134474e+003
3.224566e+003	1.199830e+003
3.226494e+003	1.261517e+003
3.228423e+003	1.274429e+003
3.230351e+003	1.287029e+003
3.232280e+003	1.299837e+003
3.234208e+003	1.380083e+003
3.236137e+003	1.474817e+003
3.238065e+003	1.478979e+003
3.239994e+003	1.465241e+003
3.241922e+003	1.561140e+003
3.243851e+003	1.625214e+003
3.245779e+003	1.644091e+003
3.247708e+003	1.675884e+003
3.249636e+003	1.707760e+003
3.251564e+003	1.737717e+003
3.253493e+003	1.816761e+003
3.255421e+003	1.872694e+003
3.257350e+003	1.913705e+003
3.259278e+003	1.979002e+003
3.261207e+003	1.971764e+003
3.263135e+003	2.039366e+003
3.265063e+003	2.132936e+003
3.266992e+003	2.191980e+003
3.268920e+003	2.237486e+003
3.270849e+003	2.265927e+003
3.272777e+003	2.327071e+003
3.274706e+003	2.367061e+003
3.276634e+003	2.428243e+003
3.278563e+003	2.483198e+003
3.280491e+003	2.549970e+003
3.282420e+003	2.585313e+003
3.284348e+003	2.640548e+003
3.286277e+003	2.686853e+003
3.288205e+003	2.753468e+003
3.290134e+003	2.847151e+003
3.292062e+003	2.906811e+003
3.293991e+003	2.968173e+003
3.295919e+003	2.994706e+003
3.297848e+003	3.076007e+003
3.299776e+003	3.167034e+003
3.301705e+003	3.235935e+003
3.303633e+003	3.272934e+003
3.305562e+003	3.346453e+003
3.307490e+003	3.403865e+003
3.309418e+003	3.491196e+003
3.311347e+003	3.562470e+003
3.313275e+003	3.609072e+003
3.315204e+003	3.725547e+003
3.317132e+003	3.806511e+003
3.319061e+003	3.869997e+003
3.320989e+003	3.945747e+003
3.322917e+003	4.033761e+003
3.324846e+003	4.094897e+003
3.326774e+003	4.158572e+003
3.328703e+003	4.274737e+003
3.330631e+003	4.369032e+003
3.332560e+003	4.451888e+003
3.334488e+003	4.544516e+003
3.336417e+003	4.621333e+003
3.338345e+003	4.685161e+003
3.340274e+003	4.792256e+003
3.342202e+003	4.851344e+003
3.344131e+003	4.948700e+003
3.346059e+003	5.091174e+003
3.347988e+003	5.171351e+003
3.349916e+003	5.308675e+003
3.351845e+003	5.352286e+003
3.353773e+003	5.455905e+003
3.355702e+003	5.531862e+003
3.357630e+003	5.649836e+003
3.359559e+003	5.747782e+003
3.361487e+003	5.846714e+003
3.363416e+003	5.935802e+003
3.365344e+003	6.019338e+003
3.367272e+003	6.119676e+003
3.369201e+003	6.232095e+003
3.371129e+003	6.356337e+003
3.373058e+003	6.466454e+003
3.374986e+003	6.596267e+003
3.376915e+003	6.687137e+003
3.378843e+003	6.809356e+003
3.380771e+003	6.933329e+003
3.382700e+003	7.022229e+003
3.384628e+003	7.099411e+003
3.386557e+003	7.243696e+003
3.388485e+003	7.373909e+003
3.390414e+003	7.528901e+003
3.392342e+003	7.645385e+003
3.394271e+003	7.737126e+003
3.396199e+003	7.835140e+003
3.398128e+003	7.931938e+003
3.400056e+003	8.104711e+003
3.401985e+003	0.000000e+000
