# Supplementary material for: Machine learning classification of mango maturity based on carotene content from Raman spectra
Source: PeerJ. 2025 Nov 18;13:e20288. doi: 10.7717/peerj.20288 (PMC12637035; doi:10.7717/peerj.20288)
Supplement: Supplemental Information 1 — Raman spectra from 29 mango samples, with measurements taken from the top, middle, and bottom parts of each mango. These data were used for Raman spectral processing, statistical analysis, and classification analysis. [file peerj-13-20288-s001.zip › Raw Data_Mango/M19/M19-M.CSV]

5.030945e+001	-2.831442e+001
5.223792e+001	2.777810e+002
5.416638e+001	4.179977e+002
5.609485e+001	4.424322e+002
5.802332e+001	4.487279e+002
5.995178e+001	4.525393e+002
6.188025e+001	4.542810e+002
6.380872e+001	4.486469e+002
6.573718e+001	4.311454e+002
6.766565e+001	4.358031e+002
6.959412e+001	4.312450e+002
7.152258e+001	4.188885e+002
7.345105e+001	4.165228e+002
7.537952e+001	4.181151e+002
7.730798e+001	4.223894e+002
7.923645e+001	4.123234e+002
8.116492e+001	3.902486e+002
8.309338e+001	3.808126e+002
8.502185e+001	3.645275e+002
8.695032e+001	3.479062e+002
8.887878e+001	3.336055e+002
9.080725e+001	3.246562e+002
9.273572e+001	3.267536e+002
9.466418e+001	3.290445e+002
9.659265e+001	3.276495e+002
9.852112e+001	3.218842e+002
1.004496e+002	3.115085e+002
1.023781e+002	2.887476e+002
1.043065e+002	2.757810e+002
1.062350e+002	2.693973e+002
1.081635e+002	2.674946e+002
1.100919e+002	2.704355e+002
1.120204e+002	2.778488e+002
1.139489e+002	2.736923e+002
1.158773e+002	2.674705e+002
1.178058e+002	2.630224e+002
1.197343e+002	2.492386e+002
1.216627e+002	2.359698e+002
1.235912e+002	2.295158e+002
1.255197e+002	2.299734e+002
1.274481e+002	2.318849e+002
1.293766e+002	2.218654e+002
1.313051e+002	2.052076e+002
1.332335e+002	1.979787e+002
1.351620e+002	1.968722e+002
1.370905e+002	1.919138e+002
1.390189e+002	1.891565e+002
1.409474e+002	1.842831e+002
1.428759e+002	1.846636e+002
1.448043e+002	1.836223e+002
1.467328e+002	1.714406e+002
1.486613e+002	2.023612e+002
1.505897e+002	2.038379e+002
1.525182e+002	2.088759e+002
1.544467e+002	2.227879e+002
1.563751e+002	2.106693e+002
1.583036e+002	2.034869e+002
1.602321e+002	1.897517e+002
1.621605e+002	1.801217e+002
1.640890e+002	1.777663e+002
1.660175e+002	1.689720e+002
1.679459e+002	1.637887e+002
1.698744e+002	1.672320e+002
1.718029e+002	1.720679e+002
1.737313e+002	1.749980e+002
1.756598e+002	1.881809e+002
1.775883e+002	1.905138e+002
1.795167e+002	1.853240e+002
1.814452e+002	1.795833e+002
1.833737e+002	1.775893e+002
1.853021e+002	1.721536e+002
1.872306e+002	1.805804e+002
1.891591e+002	1.756115e+002
1.910875e+002	1.649093e+002
1.930160e+002	1.635207e+002
1.949445e+002	1.519626e+002
1.968729e+002	1.423256e+002
1.988014e+002	1.446691e+002
2.007299e+002	1.505767e+002
2.026583e+002	1.480374e+002
2.045868e+002	1.550181e+002
2.065153e+002	1.595767e+002
2.084437e+002	1.514474e+002
2.103722e+002	1.425076e+002
2.123007e+002	1.525970e+002
2.142291e+002	1.710447e+002
2.161576e+002	1.755383e+002
2.180861e+002	1.764956e+002
2.200145e+002	1.774545e+002
2.219430e+002	1.763114e+002
2.238715e+002	1.784398e+002
2.257999e+002	1.745349e+002
2.277284e+002	1.722642e+002
2.296569e+002	1.769339e+002
2.315853e+002	1.873682e+002
2.335138e+002	1.831163e+002
2.354423e+002	1.808059e+002
2.373707e+002	1.659919e+002
2.392992e+002	1.443690e+002
2.412277e+002	1.362758e+002
2.431561e+002	1.438398e+002
2.450846e+002	1.493225e+002
2.470131e+002	1.603973e+002
2.489415e+002	1.701428e+002
2.508700e+002	1.673433e+002
2.527985e+002	1.901226e+002
2.547269e+002	1.941624e+002
2.566554e+002	1.969609e+002
2.585839e+002	1.981931e+002
2.605123e+002	1.885396e+002
2.624408e+002	1.987671e+002
2.643693e+002	2.023550e+002
2.662977e+002	1.988740e+002
2.682262e+002	1.948364e+002
2.701547e+002	1.963584e+002
2.720831e+002	1.918027e+002
2.740116e+002	1.977299e+002
2.759401e+002	1.981216e+002
2.778685e+002	1.917911e+002
2.797970e+002	1.850513e+002
2.817255e+002	1.745313e+002
2.836539e+002	1.547983e+002
2.855824e+002	1.477068e+002
2.875109e+002	1.479333e+002
2.894393e+002	1.453317e+002
2.913678e+002	1.587230e+002
2.932963e+002	1.711118e+002
2.952247e+002	1.935533e+002
2.971532e+002	2.098211e+002
2.990817e+002	2.068382e+002
3.010101e+002	2.047281e+002
3.029386e+002	2.046681e+002
3.048671e+002	2.047761e+002
3.067955e+002	2.149790e+002
3.087240e+002	2.321047e+002
3.106525e+002	2.267504e+002
3.125809e+002	2.470245e+002
3.145094e+002	2.536206e+002
3.164379e+002	2.402630e+002
3.183663e+002	2.259774e+002
3.202948e+002	2.456284e+002
3.222233e+002	2.603202e+002
3.241517e+002	2.566328e+002
3.260802e+002	2.454783e+002
3.280087e+002	2.322698e+002
3.299371e+002	2.144203e+002
3.318656e+002	2.003676e+002
3.337941e+002	2.241526e+002
3.357225e+002	2.459302e+002
3.376510e+002	2.424346e+002
3.395795e+002	2.212586e+002
3.415079e+002	2.409745e+002
3.434364e+002	2.316199e+002
3.453649e+002	2.271189e+002
3.472933e+002	2.390533e+002
3.492218e+002	2.584151e+002
3.511503e+002	2.595178e+002
3.530787e+002	2.546109e+002
3.550072e+002	2.597957e+002
3.569357e+002	2.677167e+002
3.588641e+002	2.701563e+002
3.607926e+002	2.701427e+002
3.627211e+002	2.768768e+002
3.646495e+002	2.680205e+002
3.665780e+002	2.679521e+002
3.685065e+002	2.782972e+002
3.704349e+002	2.754631e+002
3.723634e+002	2.727230e+002
3.742919e+002	2.734716e+002
3.762203e+002	2.702630e+002
3.781488e+002	2.658474e+002
3.800773e+002	2.634865e+002
3.820057e+002	2.462009e+002
3.839342e+002	2.481836e+002
3.858627e+002	2.484939e+002
3.877911e+002	2.489583e+002
3.897196e+002	2.522188e+002
3.916481e+002	2.480071e+002
3.935765e+002	2.318895e+002
3.955050e+002	2.388370e+002
3.974335e+002	2.613447e+002
3.993619e+002	2.809452e+002
4.012904e+002	2.837261e+002
4.032189e+002	2.917983e+002
4.051473e+002	2.963124e+002
4.070758e+002	2.925380e+002
4.090043e+002	2.934454e+002
4.109327e+002	3.096229e+002
4.128612e+002	3.214771e+002
4.147897e+002	2.916662e+002
4.167181e+002	2.703224e+002
4.186466e+002	2.805163e+002
4.205751e+002	3.113499e+002
4.225035e+002	3.232446e+002
4.244320e+002	3.138267e+002
4.263605e+002	3.075846e+002
4.282889e+002	3.011600e+002
4.302174e+002	2.941032e+002
4.321459e+002	2.911759e+002
4.340743e+002	3.005400e+002
4.360028e+002	2.900809e+002
4.379313e+002	2.688793e+002
4.398597e+002	2.633665e+002
4.417882e+002	2.759338e+002
4.437167e+002	2.712091e+002
4.456451e+002	2.795609e+002
4.475736e+002	2.783018e+002
4.495021e+002	2.858929e+002
4.514305e+002	2.932613e+002
4.533590e+002	2.843647e+002
4.552875e+002	2.987502e+002
4.572159e+002	2.934371e+002
4.591444e+002	3.002497e+002
4.610729e+002	3.148809e+002
4.630013e+002	3.205112e+002
4.649298e+002	3.080020e+002
4.668583e+002	3.304507e+002
4.687867e+002	3.241753e+002
4.707152e+002	3.104771e+002
4.726437e+002	3.056820e+002
4.745721e+002	3.159583e+002
4.765006e+002	3.463152e+002
4.784291e+002	3.467329e+002
4.803575e+002	3.506257e+002
4.822860e+002	3.395066e+002
4.842145e+002	3.174994e+002
4.861429e+002	3.195754e+002
4.880714e+002	3.123424e+002
4.899999e+002	3.153226e+002
4.919283e+002	3.180348e+002
4.938568e+002	3.162610e+002
4.957853e+002	3.114266e+002
4.977137e+002	3.071194e+002
4.996422e+002	2.983662e+002
5.015707e+002	2.888940e+002
5.034991e+002	2.742729e+002
5.054276e+002	2.662946e+002
5.073561e+002	2.778720e+002
5.092845e+002	2.789673e+002
5.112130e+002	2.825255e+002
5.131415e+002	2.747658e+002
5.150699e+002	2.653258e+002
5.169984e+002	2.681486e+002
5.189269e+002	2.890497e+002
5.208553e+002	3.155368e+002
5.227838e+002	3.131138e+002
5.247123e+002	3.123436e+002
5.266407e+002	3.116329e+002
5.285692e+002	3.044448e+002
5.304977e+002	3.076301e+002
5.324261e+002	3.319326e+002
5.343546e+002	3.482818e+002
5.362831e+002	3.557497e+002
5.382115e+002	3.537462e+002
5.401400e+002	3.452480e+002
5.420685e+002	3.467690e+002
5.439969e+002	3.132403e+002
5.459254e+002	3.062648e+002
5.478539e+002	3.207435e+002
5.497823e+002	3.296538e+002
5.517108e+002	3.129305e+002
5.536393e+002	2.948215e+002
5.555677e+002	2.896734e+002
5.574962e+002	2.807379e+002
5.594247e+002	2.755088e+002
5.613531e+002	2.747655e+002
5.632816e+002	2.678871e+002
5.652101e+002	2.719951e+002
5.671385e+002	2.779755e+002
5.690670e+002	2.733312e+002
5.709955e+002	2.671631e+002
5.729240e+002	2.679587e+002
5.748524e+002	2.707120e+002
5.767809e+002	2.706619e+002
5.787094e+002	2.778070e+002
5.806378e+002	2.647900e+002
5.825663e+002	2.594929e+002
5.844948e+002	2.802958e+002
5.864232e+002	2.890547e+002
5.883517e+002	2.742429e+002
5.902802e+002	2.620615e+002
5.922086e+002	2.746414e+002
5.941371e+002	2.894959e+002
5.960656e+002	2.873681e+002
5.979940e+002	2.947830e+002
5.999225e+002	3.151107e+002
6.018510e+002	3.204970e+002
6.037794e+002	3.188876e+002
6.057079e+002	3.170134e+002
6.076364e+002	3.121241e+002
6.095648e+002	2.924606e+002
6.114933e+002	2.748059e+002
6.134218e+002	2.907572e+002
6.153502e+002	3.030409e+002
6.172787e+002	2.903875e+002
6.192072e+002	2.683998e+002
6.211356e+002	2.825052e+002
6.230641e+002	2.633344e+002
6.249926e+002	2.591502e+002
6.269210e+002	2.570643e+002
6.288495e+002	2.563507e+002
6.307780e+002	2.611947e+002
6.327064e+002	2.674750e+002
6.346349e+002	2.890948e+002
6.365634e+002	2.875500e+002
6.384918e+002	2.736723e+002
6.404203e+002	2.632704e+002
6.423488e+002	2.620582e+002
6.442772e+002	2.623042e+002
6.462057e+002	2.825569e+002
6.481342e+002	2.753408e+002
6.500626e+002	2.731074e+002
6.519911e+002	2.819118e+002
6.539196e+002	2.908614e+002
6.558480e+002	2.867201e+002
6.577765e+002	2.527619e+002
6.597050e+002	2.373281e+002
6.616334e+002	2.371719e+002
6.635619e+002	2.542087e+002
6.654904e+002	2.767421e+002
6.674188e+002	2.849928e+002
6.693473e+002	3.073766e+002
6.712758e+002	3.098991e+002
6.732042e+002	2.864250e+002
6.751327e+002	2.683766e+002
6.770612e+002	2.669833e+002
6.789896e+002	2.672197e+002
6.809181e+002	2.698012e+002
6.828466e+002	2.842506e+002
6.847750e+002	2.685681e+002
6.867035e+002	2.392018e+002
6.886320e+002	2.284437e+002
6.905604e+002	2.425629e+002
6.924889e+002	2.313902e+002
6.944174e+002	2.348134e+002
6.963458e+002	2.434385e+002
6.982743e+002	2.420049e+002
7.002028e+002	2.336182e+002
7.021312e+002	2.269793e+002
7.040597e+002	2.216816e+002
7.059882e+002	2.176923e+002
7.079166e+002	2.245497e+002
7.098451e+002	2.194651e+002
7.117736e+002	2.013507e+002
7.137020e+002	1.993033e+002
7.156305e+002	2.359992e+002
7.175590e+002	2.254054e+002
7.194874e+002	2.363223e+002
7.214159e+002	2.417334e+002
7.233444e+002	2.295581e+002
7.252728e+002	2.164334e+002
7.272013e+002	2.183058e+002
7.291298e+002	2.092704e+002
7.310582e+002	2.227437e+002
7.329867e+002	2.291972e+002
7.349152e+002	2.332279e+002
7.368436e+002	2.361625e+002
7.387721e+002	2.286789e+002
7.407006e+002	1.998452e+002
7.426290e+002	1.776274e+002
7.445575e+002	2.249420e+002
7.464860e+002	2.446496e+002
7.484144e+002	2.452367e+002
7.503429e+002	2.500072e+002
7.522714e+002	2.569749e+002
7.541998e+002	2.443080e+002
7.561283e+002	2.366396e+002
7.580568e+002	2.394529e+002
7.599852e+002	2.416654e+002
7.619137e+002	2.357309e+002
7.638422e+002	2.237791e+002
7.657706e+002	2.157506e+002
7.676991e+002	2.154458e+002
7.696276e+002	2.214177e+002
7.715560e+002	2.210186e+002
7.734845e+002	2.222276e+002
7.754130e+002	2.288348e+002
7.773414e+002	2.298775e+002
7.792699e+002	2.061170e+002
7.811984e+002	2.041481e+002
7.831268e+002	2.120808e+002
7.850553e+002	2.216569e+002
7.869838e+002	2.207677e+002
7.889122e+002	2.156957e+002
7.908407e+002	2.213859e+002
7.927692e+002	2.022251e+002
7.946976e+002	1.962716e+002
7.966261e+002	2.128486e+002
7.985546e+002	2.251594e+002
8.004830e+002	2.246087e+002
8.024115e+002	2.193692e+002
8.043400e+002	2.154832e+002
8.062684e+002	2.020647e+002
8.081969e+002	2.039111e+002
8.101254e+002	2.274998e+002
8.120538e+002	2.329290e+002
8.139823e+002	2.138740e+002
8.159108e+002	2.029296e+002
8.178392e+002	2.219042e+002
8.197677e+002	1.913032e+002
8.216962e+002	1.894121e+002
8.236246e+002	1.949086e+002
8.255531e+002	1.907404e+002
8.274816e+002	1.846386e+002
8.294100e+002	1.906864e+002
8.313385e+002	1.872505e+002
8.332670e+002	1.893433e+002
8.351954e+002	1.835984e+002
8.371239e+002	1.712930e+002
8.390524e+002	1.653682e+002
8.409808e+002	1.692166e+002
8.429093e+002	1.694958e+002
8.448378e+002	1.538723e+002
8.467662e+002	1.600386e+002
8.486947e+002	1.789531e+002
8.506232e+002	1.647242e+002
8.525516e+002	1.527209e+002
8.544801e+002	1.594172e+002
8.564086e+002	1.506852e+002
8.583370e+002	1.902511e+002
8.602655e+002	1.848204e+002
8.621940e+002	1.918822e+002
8.641224e+002	1.846812e+002
8.660509e+002	1.662603e+002
8.679794e+002	1.570465e+002
8.699078e+002	1.644352e+002
8.718363e+002	1.762275e+002
8.737648e+002	1.777234e+002
8.756932e+002	1.870751e+002
8.776217e+002	1.995610e+002
8.795502e+002	1.929681e+002
8.814786e+002	1.711004e+002
8.834071e+002	1.654278e+002
8.853356e+002	1.600162e+002
8.872640e+002	1.813697e+002
8.891925e+002	1.923438e+002
8.911210e+002	1.836684e+002
8.930494e+002	1.611202e+002
8.949779e+002	1.462295e+002
8.969064e+002	1.556071e+002
8.988348e+002	1.597867e+002
9.007633e+002	1.783508e+002
9.026918e+002	1.869055e+002
9.046202e+002	1.829567e+002
9.065487e+002	1.743818e+002
9.084772e+002	1.626916e+002
9.104056e+002	1.442611e+002
9.123341e+002	1.283833e+002
9.142626e+002	1.308044e+002
9.161910e+002	1.411389e+002
9.181195e+002	1.302381e+002
9.200480e+002	1.393577e+002
9.219764e+002	1.554729e+002
9.239049e+002	1.482679e+002
9.258334e+002	1.684980e+002
9.277618e+002	1.460173e+002
9.296903e+002	1.320697e+002
9.316188e+002	1.229490e+002
9.335472e+002	1.287950e+002
9.354757e+002	1.409176e+002
9.374042e+002	1.419843e+002
9.393326e+002	1.302471e+002
9.412611e+002	1.261818e+002
9.431896e+002	1.535065e+002
9.451180e+002	1.464044e+002
9.470465e+002	1.454370e+002
9.489750e+002	1.454880e+002
9.509034e+002	1.413279e+002
9.528319e+002	1.477454e+002
9.547604e+002	1.480809e+002
9.566888e+002	2.003218e+002
9.586173e+002	1.791085e+002
9.605458e+002	2.093896e+002
9.624742e+002	2.143356e+002
9.644027e+002	1.735745e+002
9.663312e+002	1.529134e+002
9.682596e+002	1.780872e+002
9.701881e+002	2.103398e+002
9.721166e+002	2.029852e+002
9.740450e+002	1.811043e+002
9.759735e+002	1.712968e+002
9.779020e+002	1.776884e+002
9.798304e+002	1.865522e+002
9.817589e+002	1.871383e+002
9.836874e+002	1.911862e+002
9.856158e+002	1.848871e+002
9.875443e+002	2.069229e+002
9.894728e+002	2.197123e+002
9.914012e+002	1.995965e+002
9.933297e+002	1.810997e+002
9.952582e+002	1.892957e+002
9.971866e+002	1.889080e+002
9.991151e+002	1.918259e+002
1.001044e+003	1.878671e+002
1.002972e+003	2.064756e+002
1.004901e+003	2.232626e+002
1.006829e+003	2.146292e+002
1.008757e+003	1.935676e+002
1.010686e+003	1.848744e+002
1.012614e+003	1.785692e+002
1.014543e+003	1.749823e+002
1.016471e+003	1.486190e+002
1.018400e+003	1.492885e+002
1.020328e+003	1.715875e+002
1.022257e+003	1.775998e+002
1.024185e+003	1.732528e+002
1.026114e+003	1.971874e+002
1.028042e+003	2.232134e+002
1.029971e+003	1.963763e+002
1.031899e+003	2.011951e+002
1.033828e+003	1.952615e+002
1.035756e+003	1.798593e+002
1.037684e+003	1.837424e+002
1.039613e+003	2.104816e+002
1.041541e+003	2.232324e+002
1.043470e+003	1.966951e+002
1.045398e+003	1.894839e+002
1.047327e+003	1.688849e+002
1.049255e+003	1.424867e+002
1.051184e+003	1.404792e+002
1.053112e+003	1.561644e+002
1.055041e+003	1.666513e+002
1.056969e+003	1.711403e+002
1.058898e+003	1.897079e+002
1.060826e+003	1.657733e+002
1.062755e+003	1.221166e+002
1.064683e+003	1.258812e+002
1.066611e+003	1.545167e+002
1.068540e+003	1.712746e+002
1.070468e+003	1.669106e+002
1.072397e+003	1.561291e+002
1.074325e+003	1.463744e+002
1.076254e+003	1.437724e+002
1.078182e+003	1.378823e+002
1.080111e+003	1.435341e+002
1.082039e+003	1.524928e+002
1.083968e+003	1.392108e+002
1.085896e+003	1.329787e+002
1.087825e+003	1.623438e+002
1.089753e+003	1.457184e+002
1.091682e+003	1.272346e+002
1.093610e+003	1.041819e+002
1.095538e+003	1.363726e+002
1.097467e+003	1.777401e+002
1.099395e+003	1.827010e+002
1.101324e+003	1.617364e+002
1.103252e+003	1.518135e+002
1.105181e+003	1.542822e+002
1.107109e+003	1.410066e+002
1.109038e+003	1.670426e+002
1.110966e+003	1.729299e+002
1.112895e+003	2.057294e+002
1.114823e+003	2.051844e+002
1.116752e+003	1.885276e+002
1.118680e+003	1.948184e+002
1.120609e+003	2.032825e+002
1.122537e+003	2.202363e+002
1.124465e+003	2.242936e+002
1.126394e+003	2.476654e+002
1.128322e+003	2.359619e+002
1.130251e+003	2.188848e+002
1.132179e+003	2.203450e+002
1.134108e+003	2.262761e+002
1.136036e+003	2.163550e+002
1.137965e+003	2.040364e+002
1.139893e+003	1.982262e+002
1.141822e+003	2.081958e+002
1.143750e+003	2.157376e+002
1.145679e+003	2.411523e+002
1.147607e+003	2.667910e+002
1.149536e+003	2.969961e+002
1.151464e+003	3.374188e+002
1.153392e+003	3.751776e+002
1.155321e+003	4.098180e+002
1.157249e+003	4.281397e+002
1.159178e+003	4.208563e+002
1.161106e+003	3.768890e+002
1.163035e+003	3.357264e+002
1.164963e+003	3.175771e+002
1.166892e+003	2.999055e+002
1.168820e+003	2.846954e+002
1.170749e+003	3.006919e+002
1.172677e+003	2.719821e+002
1.174606e+003	2.375246e+002
1.176534e+003	2.486837e+002
1.178463e+003	2.517780e+002
1.180391e+003	2.344439e+002
1.182319e+003	2.187502e+002
1.184248e+003	2.179448e+002
1.186176e+003	2.337814e+002
1.188105e+003	2.636639e+002
1.190033e+003	2.732755e+002
1.191962e+003	2.814878e+002
1.193890e+003	2.763315e+002
1.195819e+003	2.554074e+002
1.197747e+003	2.524793e+002
1.199676e+003	2.368949e+002
1.201604e+003	2.114252e+002
1.203533e+003	2.197573e+002
1.205461e+003	2.546853e+002
1.207390e+003	2.350386e+002
1.209318e+003	2.669155e+002
1.211246e+003	2.585147e+002
1.213175e+003	2.588313e+002
1.215103e+003	2.537527e+002
1.217032e+003	2.432179e+002
1.218960e+003	2.311506e+002
1.220889e+003	2.213942e+002
1.222817e+003	2.240964e+002
1.224746e+003	2.459378e+002
1.226674e+003	2.621748e+002
1.228603e+003	2.644720e+002
1.230531e+003	2.612264e+002
1.232460e+003	2.306902e+002
1.234388e+003	2.113554e+002
1.236317e+003	2.144566e+002
1.238245e+003	2.161996e+002
1.240173e+003	1.999291e+002
1.242102e+003	1.865339e+002
1.244030e+003	2.377504e+002
1.245959e+003	2.149968e+002
1.247887e+003	2.296860e+002
1.249816e+003	2.404379e+002
1.251744e+003	2.429167e+002
1.253673e+003	2.500971e+002
1.255601e+003	2.615747e+002
1.257530e+003	2.645150e+002
1.259458e+003	2.551830e+002
1.261387e+003	2.453130e+002
1.263315e+003	2.361985e+002
1.265244e+003	2.158864e+002
1.267172e+003	2.347952e+002
1.269100e+003	2.403912e+002
1.271029e+003	2.444747e+002
1.272957e+003	2.502062e+002
1.274886e+003	2.490972e+002
1.276814e+003	2.405714e+002
1.278743e+003	2.310385e+002
1.280671e+003	2.449292e+002
1.282600e+003	2.143849e+002
1.284528e+003	2.235412e+002
1.286457e+003	2.447812e+002
1.288385e+003	2.566012e+002
1.290314e+003	2.782040e+002
1.292242e+003	2.890298e+002
1.294171e+003	2.885525e+002
1.296099e+003	2.949931e+002
1.298027e+003	2.676231e+002
1.299956e+003	2.715655e+002
1.301884e+003	3.020468e+002
1.303813e+003	3.168849e+002
1.305741e+003	3.101318e+002
1.307670e+003	3.085377e+002
1.309598e+003	2.990937e+002
1.311527e+003	2.850667e+002
1.313455e+003	2.893329e+002
1.315384e+003	3.076639e+002
1.317312e+003	2.990984e+002
1.319241e+003	2.623953e+002
1.321169e+003	2.528499e+002
1.323098e+003	2.698305e+002
1.325026e+003	2.784178e+002
1.326954e+003	2.987398e+002
1.328883e+003	2.822547e+002
1.330811e+003	2.596404e+002
1.332740e+003	2.581431e+002
1.334668e+003	2.552191e+002
1.336597e+003	2.545879e+002
1.338525e+003	2.627726e+002
1.340454e+003	2.919202e+002
1.342382e+003	2.713987e+002
1.344311e+003	2.588832e+002
1.346239e+003	2.740247e+002
1.348168e+003	2.976135e+002
1.350096e+003	3.083320e+002
1.352025e+003	3.051532e+002
1.353953e+003	2.967841e+002
1.355881e+003	2.840299e+002
1.357810e+003	2.652057e+002
1.359738e+003	2.541898e+002
1.361667e+003	2.589467e+002
1.363595e+003	2.799233e+002
1.365524e+003	2.772094e+002
1.367452e+003	2.815673e+002
1.369381e+003	2.743908e+002
1.371309e+003	2.654471e+002
1.373238e+003	2.662360e+002
1.375166e+003	2.790031e+002
1.377095e+003	3.018590e+002
1.379023e+003	2.846562e+002
1.380952e+003	2.648572e+002
1.382880e+003	2.777675e+002
1.384808e+003	2.848062e+002
1.386737e+003	2.917644e+002
1.388665e+003	2.980253e+002
1.390594e+003	3.051700e+002
1.392522e+003	2.993414e+002
1.394451e+003	2.842725e+002
1.396379e+003	2.667462e+002
1.398308e+003	2.370916e+002
1.400236e+003	2.306916e+002
1.402165e+003	2.640806e+002
1.404093e+003	2.937245e+002
1.406022e+003	2.936848e+002
1.407950e+003	3.035938e+002
1.409879e+003	3.071059e+002
1.411807e+003	2.806853e+002
1.413735e+003	2.554281e+002
1.415664e+003	2.651740e+002
1.417592e+003	2.868206e+002
1.419521e+003	2.831984e+002
1.421449e+003	2.811853e+002
1.423378e+003	2.897724e+002
1.425306e+003	3.032805e+002
1.427235e+003	2.834648e+002
1.429163e+003	3.038168e+002
1.431092e+003	2.968034e+002
1.433020e+003	2.838810e+002
1.434949e+003	2.803265e+002
1.436877e+003	2.955754e+002
1.438806e+003	3.175684e+002
1.440734e+003	3.229538e+002
1.442662e+003	3.206987e+002
1.444591e+003	3.180026e+002
1.446519e+003	2.853055e+002
1.448448e+003	2.766954e+002
1.450376e+003	2.889243e+002
1.452305e+003	2.768889e+002
1.454233e+003	2.995825e+002
1.456162e+003	3.264786e+002
1.458090e+003	3.039157e+002
1.460019e+003	2.834580e+002
1.461947e+003	3.144157e+002
1.463876e+003	3.392122e+002
1.465804e+003	3.179537e+002
1.467733e+003	3.166420e+002
1.469661e+003	2.980076e+002
1.471589e+003	2.832083e+002
1.473518e+003	3.004970e+002
1.475446e+003	2.780205e+002
1.477375e+003	2.822739e+002
1.479303e+003	2.852017e+002
1.481232e+003	2.932724e+002
1.483160e+003	3.104991e+002
1.485089e+003	3.269664e+002
1.487017e+003	3.381851e+002
1.488946e+003	3.391587e+002
1.490874e+003	3.355941e+002
1.492803e+003	3.145575e+002
1.494731e+003	3.435571e+002
1.496660e+003	3.672856e+002
1.498588e+003	3.755511e+002
1.500516e+003	3.737125e+002
1.502445e+003	3.708683e+002
1.504373e+003	3.744755e+002
1.506302e+003	3.863941e+002
1.508230e+003	3.933628e+002
1.510159e+003	4.125528e+002
1.512087e+003	4.547462e+002
1.514016e+003	4.607069e+002
1.515944e+003	4.723731e+002
1.517873e+003	4.996630e+002
1.519801e+003	4.772440e+002
1.521730e+003	4.992638e+002
1.523658e+003	5.432686e+002
1.525587e+003	5.488702e+002
1.527515e+003	5.381422e+002
1.529443e+003	5.023198e+002
1.531372e+003	4.394541e+002
1.533300e+003	3.888560e+002
1.535229e+003	3.741142e+002
1.537157e+003	3.631982e+002
1.539086e+003	3.411063e+002
1.541014e+003	3.545447e+002
1.542943e+003	3.262085e+002
1.544871e+003	3.101446e+002
1.546800e+003	3.077366e+002
1.548728e+003	3.034373e+002
1.550657e+003	3.348593e+002
1.552585e+003	3.567503e+002
1.554514e+003	3.615531e+002
1.556442e+003	3.539561e+002
1.558370e+003	3.331962e+002
1.560299e+003	3.093983e+002
1.562227e+003	3.004048e+002
1.564156e+003	3.076727e+002
1.566084e+003	3.125475e+002
1.568013e+003	3.022975e+002
1.569941e+003	3.437640e+002
1.571870e+003	3.483584e+002
1.573798e+003	3.250875e+002
1.575727e+003	3.345729e+002
1.577655e+003	3.618919e+002
1.579584e+003	3.620633e+002
1.581512e+003	3.750551e+002
1.583441e+003	3.955948e+002
1.585369e+003	3.959814e+002
1.587297e+003	3.743064e+002
1.589226e+003	3.516258e+002
1.591154e+003	3.499328e+002
1.593083e+003	3.639626e+002
1.595011e+003	3.745042e+002
1.596940e+003	3.671649e+002
1.598868e+003	4.099964e+002
1.600797e+003	3.959392e+002
1.602725e+003	4.305638e+002
1.604654e+003	4.242688e+002
1.606582e+003	4.384347e+002
1.608511e+003	4.554139e+002
1.610439e+003	4.419107e+002
1.612368e+003	4.149968e+002
1.614296e+003	3.910983e+002
1.616224e+003	3.684809e+002
1.618153e+003	3.553437e+002
1.620081e+003	3.489012e+002
1.622010e+003	3.234621e+002
1.623938e+003	3.160181e+002
1.625867e+003	3.763442e+002
1.627795e+003	3.743936e+002
1.629724e+003	3.750490e+002
1.631652e+003	3.693613e+002
1.633581e+003	3.620847e+002
1.635509e+003	3.461786e+002
1.637438e+003	3.433775e+002
1.639366e+003	3.405214e+002
1.641295e+003	3.361153e+002
1.643223e+003	3.234520e+002
1.645151e+003	3.126589e+002
1.647080e+003	3.200331e+002
1.649008e+003	3.258650e+002
1.650937e+003	3.278848e+002
1.652865e+003	3.418416e+002
1.654794e+003	3.090541e+002
1.656722e+003	3.013492e+002
1.658651e+003	2.979897e+002
1.660579e+003	2.823566e+002
1.662508e+003	3.006828e+002
1.664436e+003	3.039755e+002
1.666365e+003	2.788047e+002
1.668293e+003	3.106186e+002
1.670222e+003	3.295953e+002
1.672150e+003	3.119029e+002
1.674078e+003	3.007877e+002
1.676007e+003	3.029478e+002
1.677935e+003	2.938914e+002
1.679864e+003	2.711249e+002
1.681792e+003	2.571474e+002
1.683721e+003	2.709132e+002
1.685649e+003	2.958034e+002
1.687578e+003	3.057113e+002
1.689506e+003	2.819873e+002
1.691435e+003	2.662780e+002
1.693363e+003	2.798361e+002
1.695292e+003	2.913220e+002
1.697220e+003	2.841752e+002
1.699149e+003	2.688538e+002
1.701077e+003	2.408822e+002
1.703005e+003	2.227856e+002
1.704934e+003	2.100469e+002
1.706862e+003	1.980252e+002
1.708791e+003	2.048197e+002
1.710719e+003	2.114500e+002
1.712648e+003	2.066251e+002
1.714576e+003	2.377560e+002
1.716505e+003	2.616452e+002
1.718433e+003	2.317716e+002
1.720362e+003	2.249246e+002
1.722290e+003	2.275759e+002
1.724219e+003	2.201592e+002
1.726147e+003	2.587679e+002
1.728076e+003	3.113171e+002
1.730004e+003	3.035129e+002
1.731932e+003	2.611257e+002
1.733861e+003	2.505462e+002
1.735789e+003	2.713820e+002
1.737718e+003	2.607279e+002
1.739646e+003	2.205619e+002
1.741575e+003	2.081002e+002
1.743503e+003	2.098282e+002
1.745432e+003	2.087027e+002
1.747360e+003	2.196978e+002
1.749289e+003	2.207385e+002
1.751217e+003	2.237596e+002
1.753146e+003	2.382421e+002
1.755074e+003	2.516308e+002
1.757003e+003	2.404804e+002
1.758931e+003	2.540355e+002
1.760859e+003	2.524079e+002
1.762788e+003	2.428391e+002
1.764716e+003	2.647692e+002
1.766645e+003	2.525953e+002
1.768573e+003	2.157181e+002
1.770502e+003	2.188403e+002
1.772430e+003	2.108338e+002
1.774359e+003	2.233684e+002
1.776287e+003	2.617440e+002
1.778216e+003	2.647996e+002
1.780144e+003	2.410967e+002
1.782073e+003	2.439325e+002
1.784001e+003	2.566520e+002
1.785930e+003	2.349357e+002
1.787858e+003	2.013911e+002
1.789786e+003	1.950480e+002
1.791715e+003	1.895505e+002
1.793643e+003	1.708415e+002
1.795572e+003	1.672738e+002
1.797500e+003	1.885063e+002
1.799429e+003	1.880924e+002
1.801357e+003	1.964096e+002
1.803286e+003	2.034932e+002
1.805214e+003	1.915119e+002
1.807143e+003	1.763165e+002
1.809071e+003	2.166844e+002
1.811000e+003	2.110724e+002
1.812928e+003	2.052390e+002
1.814857e+003	1.928371e+002
1.816785e+003	1.629060e+002
1.818714e+003	1.404513e+002
1.820642e+003	1.285084e+002
1.822570e+003	1.232550e+002
1.824499e+003	1.558605e+002
1.826427e+003	1.884380e+002
1.828356e+003	1.646687e+002
1.830284e+003	1.511671e+002
1.832213e+003	1.627921e+002
1.834141e+003	1.523851e+002
1.836070e+003	1.673888e+002
1.837998e+003	1.764899e+002
1.839927e+003	1.757259e+002
1.841855e+003	1.704426e+002
1.843784e+003	1.579341e+002
1.845712e+003	1.549603e+002
1.847641e+003	1.785783e+002
1.849569e+003	1.807952e+002
1.851497e+003	1.711314e+002
1.853426e+003	1.676594e+002
1.855354e+003	1.536878e+002
1.857283e+003	1.625407e+002
1.859211e+003	1.666876e+002
1.861140e+003	1.789103e+002
1.863068e+003	1.842664e+002
1.864997e+003	1.952748e+002
1.866925e+003	1.891738e+002
1.868854e+003	1.805558e+002
1.870782e+003	1.826893e+002
1.872711e+003	1.886629e+002
1.874639e+003	2.028578e+002
1.876568e+003	1.979875e+002
1.878496e+003	1.737150e+002
1.880424e+003	1.572082e+002
1.882353e+003	1.572726e+002
1.884281e+003	2.061412e+002
1.886210e+003	1.764554e+002
1.888138e+003	1.677678e+002
1.890067e+003	1.594735e+002
1.891995e+003	1.491623e+002
1.893924e+003	1.716178e+002
1.895852e+003	1.925609e+002
1.897781e+003	1.686730e+002
1.899709e+003	1.392043e+002
1.901638e+003	1.260740e+002
1.903566e+003	1.295236e+002
1.905495e+003	1.531301e+002
1.907423e+003	1.444384e+002
1.909351e+003	1.344382e+002
1.911280e+003	1.344764e+002
1.913208e+003	1.128336e+002
1.915137e+003	1.226093e+002
1.917065e+003	1.374436e+002
1.918994e+003	1.252495e+002
1.920922e+003	1.195798e+002
1.922851e+003	1.288481e+002
1.924779e+003	1.308187e+002
1.926708e+003	1.256885e+002
1.928636e+003	1.288926e+002
1.930565e+003	1.491851e+002
1.932493e+003	1.726448e+002
1.934422e+003	1.730921e+002
1.936350e+003	1.512660e+002
1.938278e+003	1.302614e+002
1.940207e+003	1.414482e+002
1.942135e+003	1.720894e+002
1.944064e+003	1.861524e+002
1.945992e+003	1.693936e+002
1.947921e+003	1.916894e+002
1.949849e+003	1.405945e+002
1.951778e+003	1.405990e+002
1.953706e+003	1.549554e+002
1.955635e+003	1.591286e+002
1.957563e+003	1.527324e+002
1.959492e+003	1.384772e+002
1.961420e+003	1.427332e+002
1.963349e+003	1.420043e+002
1.965277e+003	1.457832e+002
1.967205e+003	1.306170e+002
1.969134e+003	9.705173e+001
1.971062e+003	1.119842e+002
1.972991e+003	1.270199e+002
1.974919e+003	1.445078e+002
1.976848e+003	1.559685e+002
1.978776e+003	1.387383e+002
1.980705e+003	1.262028e+002
1.982633e+003	1.326057e+002
1.984562e+003	1.269460e+002
1.986490e+003	1.253583e+002
1.988419e+003	1.273207e+002
1.990347e+003	1.398054e+002
1.992276e+003	1.452754e+002
1.994204e+003	1.533227e+002
1.996132e+003	1.585733e+002
1.998061e+003	1.473552e+002
1.999989e+003	1.381384e+002
2.001918e+003	1.083009e+002
2.003846e+003	8.423040e+001
2.005775e+003	8.213678e+001
2.007703e+003	8.803393e+001
2.009632e+003	1.099813e+002
2.011560e+003	1.321556e+002
2.013489e+003	1.339937e+002
2.015417e+003	1.233702e+002
2.017346e+003	1.153264e+002
2.019274e+003	1.127873e+002
2.021203e+003	1.077013e+002
2.023131e+003	1.265799e+002
2.025059e+003	1.074192e+002
2.026988e+003	9.643315e+001
2.028916e+003	1.076282e+002
2.030845e+003	1.177746e+002
2.032773e+003	1.163983e+002
2.034702e+003	1.339814e+002
2.036630e+003	1.259926e+002
2.038559e+003	1.324467e+002
2.040487e+003	1.399066e+002
2.042416e+003	1.309357e+002
2.044344e+003	1.523363e+002
2.046273e+003	1.507507e+002
2.048201e+003	1.315042e+002
2.050129e+003	1.311183e+002
2.052058e+003	1.679565e+002
2.053986e+003	1.482419e+002
2.055915e+003	1.433765e+002
2.057843e+003	1.571311e+002
2.059772e+003	1.277237e+002
2.061700e+003	1.551724e+002
2.063629e+003	1.715396e+002
2.065557e+003	1.233858e+002
2.067486e+003	1.272424e+002
2.069414e+003	1.495874e+002
2.071343e+003	1.458540e+002
2.073271e+003	1.625182e+002
2.075200e+003	1.582822e+002
2.077128e+003	1.567523e+002
2.079057e+003	1.697044e+002
2.080985e+003	1.379535e+002
2.082914e+003	1.326922e+002
2.084842e+003	1.332873e+002
2.086771e+003	1.263763e+002
2.088699e+003	1.492950e+002
2.090627e+003	1.709436e+002
2.092556e+003	1.580321e+002
2.094484e+003	1.461600e+002
2.096413e+003	1.561769e+002
2.098341e+003	1.444828e+002
2.100270e+003	1.401132e+002
2.102198e+003	1.577648e+002
2.104126e+003	1.496004e+002
2.106055e+003	1.251050e+002
2.107983e+003	1.061091e+002
2.109912e+003	1.182047e+002
2.111840e+003	1.315627e+002
2.113769e+003	1.281979e+002
2.115697e+003	1.334166e+002
2.117626e+003	1.212036e+002
2.119554e+003	1.324068e+002
2.121483e+003	1.516570e+002
2.123411e+003	1.526803e+002
2.125340e+003	1.538943e+002
2.127268e+003	1.183088e+002
2.129197e+003	8.456228e+001
2.131125e+003	9.431430e+001
2.133054e+003	1.000812e+002
2.134982e+003	1.456990e+002
2.136911e+003	1.630819e+002
2.138839e+003	1.407473e+002
2.140768e+003	1.102356e+002
2.142696e+003	1.255289e+002
2.144625e+003	1.465813e+002
2.146553e+003	1.524818e+002
2.148481e+003	1.688833e+002
2.150410e+003	1.922457e+002
2.152338e+003	1.953205e+002
2.154267e+003	1.865911e+002
2.156195e+003	1.814767e+002
2.158124e+003	1.575179e+002
2.160052e+003	1.732739e+002
2.161980e+003	1.598902e+002
2.163909e+003	1.517751e+002
2.165837e+003	1.694299e+002
2.167766e+003	1.863208e+002
2.169694e+003	1.830897e+002
2.171623e+003	1.869625e+002
2.173551e+003	1.909355e+002
2.175480e+003	1.762108e+002
2.177408e+003	1.599627e+002
2.179337e+003	1.548591e+002
2.181265e+003	1.407039e+002
2.183194e+003	1.916834e+002
2.185122e+003	1.756343e+002
2.187051e+003	2.074167e+002
2.188979e+003	2.019261e+002
2.190908e+003	1.842382e+002
2.192836e+003	2.026404e+002
2.194765e+003	2.089048e+002
2.196693e+003	2.027696e+002
2.198622e+003	1.864900e+002
2.200550e+003	1.733979e+002
2.202479e+003	1.885997e+002
2.204407e+003	1.903685e+002
2.206335e+003	2.111135e+002
2.208264e+003	1.802744e+002
2.210192e+003	1.763524e+002
2.212121e+003	1.574325e+002
2.214049e+003	1.668935e+002
2.215978e+003	1.761545e+002
2.217906e+003	1.986190e+002
2.219834e+003	1.765786e+002
2.221763e+003	1.793265e+002
2.223691e+003	2.177170e+002
2.225620e+003	2.170219e+002
2.227548e+003	1.983106e+002
2.229477e+003	2.018925e+002
2.231405e+003	1.944179e+002
2.233334e+003	1.766509e+002
2.235262e+003	1.854446e+002
2.237191e+003	1.915550e+002
2.239119e+003	1.911380e+002
2.241048e+003	1.921623e+002
2.242976e+003	2.010816e+002
2.244905e+003	1.988587e+002
2.246833e+003	2.076431e+002
2.248762e+003	2.071842e+002
2.250690e+003	1.917879e+002
2.252619e+003	1.885976e+002
2.254547e+003	1.809784e+002
2.256476e+003	1.818107e+002
2.258404e+003	2.157901e+002
2.260333e+003	2.150987e+002
2.262261e+003	2.287358e+002
2.264189e+003	2.293118e+002
2.266118e+003	2.236277e+002
2.268046e+003	2.392370e+002
2.269975e+003	2.612950e+002
2.271903e+003	2.583372e+002
2.273832e+003	2.494111e+002
2.275760e+003	2.465522e+002
2.277688e+003	2.244663e+002
2.279617e+003	2.107407e+002
2.281545e+003	2.182527e+002
2.283474e+003	2.317086e+002
2.285402e+003	2.381994e+002
2.287331e+003	2.381619e+002
2.289259e+003	2.445715e+002
2.291188e+003	2.545745e+002
2.293116e+003	2.573767e+002
2.295045e+003	2.449952e+002
2.296973e+003	2.571499e+002
2.298902e+003	2.840420e+002
2.300830e+003	2.950381e+002
2.302759e+003	2.686304e+002
2.304687e+003	2.495244e+002
2.306616e+003	2.530856e+002
2.308544e+003	2.581028e+002
2.310473e+003	2.478246e+002
2.312401e+003	2.712507e+002
2.314330e+003	2.436653e+002
2.316258e+003	2.536226e+002
2.318187e+003	2.803879e+002
2.320115e+003	2.609958e+002
2.322043e+003	2.577151e+002
2.323972e+003	2.758511e+002
2.325900e+003	2.616496e+002
2.327829e+003	2.059937e+002
2.329757e+003	1.893701e+002
2.331686e+003	2.111636e+002
2.333614e+003	2.695136e+002
2.335542e+003	2.807007e+002
2.337471e+003	2.748528e+002
2.339399e+003	2.400496e+002
2.341328e+003	2.508558e+002
2.343256e+003	2.341015e+002
2.345185e+003	2.497394e+002
2.347113e+003	2.611951e+002
2.349042e+003	2.512507e+002
2.350970e+003	2.643466e+002
2.352899e+003	2.681256e+002
2.354827e+003	2.258592e+002
2.356756e+003	2.260123e+002
2.358684e+003	2.407944e+002
2.360613e+003	2.959593e+002
2.362541e+003	2.691303e+002
2.364470e+003	2.622804e+002
2.366398e+003	2.919189e+002
2.368327e+003	2.854644e+002
2.370255e+003	2.963766e+002
2.372184e+003	2.931891e+002
2.374112e+003	2.780065e+002
2.376041e+003	2.717067e+002
2.377969e+003	2.827244e+002
2.379897e+003	3.211723e+002
2.381826e+003	3.319256e+002
2.383754e+003	3.154805e+002
2.385683e+003	2.890858e+002
2.387611e+003	2.671757e+002
2.389540e+003	2.882270e+002
2.391468e+003	2.819760e+002
2.393396e+003	2.922226e+002
2.395325e+003	2.946644e+002
2.397253e+003	2.942386e+002
2.399182e+003	3.221798e+002
2.401110e+003	3.309147e+002
2.403039e+003	2.990183e+002
2.404967e+003	2.761182e+002
2.406896e+003	2.911117e+002
2.408824e+003	3.158978e+002
2.410753e+003	2.999623e+002
2.412681e+003	3.040444e+002
2.414610e+003	2.940567e+002
2.416538e+003	2.719655e+002
2.418467e+003	2.965892e+002
2.420395e+003	3.312924e+002
2.422324e+003	3.134220e+002
2.424252e+003	3.120610e+002
2.426181e+003	3.299222e+002
2.428109e+003	3.229411e+002
2.430038e+003	3.096403e+002
2.431966e+003	3.016849e+002
2.433895e+003	3.229295e+002
2.435823e+003	2.992794e+002
2.437751e+003	3.077506e+002
2.439680e+003	3.340067e+002
2.441608e+003	2.987344e+002
2.443537e+003	3.158533e+002
2.445465e+003	3.272339e+002
2.447394e+003	3.271735e+002
2.449322e+003	3.324682e+002
2.451250e+003	3.538246e+002
2.453179e+003	3.492942e+002
2.455107e+003	3.471536e+002
2.457036e+003	3.609620e+002
2.458964e+003	3.340226e+002
2.460893e+003	3.265207e+002
2.462821e+003	3.251388e+002
2.464750e+003	3.239607e+002
2.466678e+003	3.367102e+002
2.468607e+003	3.529398e+002
2.470535e+003	3.846672e+002
2.472464e+003	3.794590e+002
2.474392e+003	3.507076e+002
2.476321e+003	3.224000e+002
2.478249e+003	3.066704e+002
2.480178e+003	3.424877e+002
2.482106e+003	3.558273e+002
2.484035e+003	3.730978e+002
2.485963e+003	3.635698e+002
2.487892e+003	3.727950e+002
2.489820e+003	3.676228e+002
2.491749e+003	3.493635e+002
2.493677e+003	3.560860e+002
2.495605e+003	3.674574e+002
2.497534e+003	3.622598e+002
2.499462e+003	3.571839e+002
2.501391e+003	3.639222e+002
2.503319e+003	3.655208e+002
2.505248e+003	3.766911e+002
2.507176e+003	4.015998e+002
2.509104e+003	4.030144e+002
2.511033e+003	3.700912e+002
2.512961e+003	3.500691e+002
2.514890e+003	3.320263e+002
2.516818e+003	3.281805e+002
2.518747e+003	3.487245e+002
2.520675e+003	3.674414e+002
2.522604e+003	3.756491e+002
2.524532e+003	3.874200e+002
2.526461e+003	3.871036e+002
2.528389e+003	3.904724e+002
2.530318e+003	3.863332e+002
2.532246e+003	3.872949e+002
2.534175e+003	3.899823e+002
2.536103e+003	3.697371e+002
2.538032e+003	3.694727e+002
2.539960e+003	3.476073e+002
2.541889e+003	3.215842e+002
2.543817e+003	3.358257e+002
2.545746e+003	3.738847e+002
2.547674e+003	3.955291e+002
2.549603e+003	4.060708e+002
2.551531e+003	4.121642e+002
2.553459e+003	3.827589e+002
2.555388e+003	3.409708e+002
2.557316e+003	3.491665e+002
2.559245e+003	3.407675e+002
2.561173e+003	3.719696e+002
2.563102e+003	4.026537e+002
2.565030e+003	3.831136e+002
2.566958e+003	3.570799e+002
2.568887e+003	3.564977e+002
2.570815e+003	3.528211e+002
2.572744e+003	3.444357e+002
2.574672e+003	3.519937e+002
2.576601e+003	3.759264e+002
2.578529e+003	3.976570e+002
2.580458e+003	3.945242e+002
2.582386e+003	3.845378e+002
2.584315e+003	3.548309e+002
2.586243e+003	3.544059e+002
2.588172e+003	3.770273e+002
2.590100e+003	3.607360e+002
2.592029e+003	3.909815e+002
2.593957e+003	4.036111e+002
2.595886e+003	3.959227e+002
2.597814e+003	3.575137e+002
2.599743e+003	3.753365e+002
2.601671e+003	4.055316e+002
2.603600e+003	4.048625e+002
2.605528e+003	3.924703e+002
2.607457e+003	4.062185e+002
2.609385e+003	4.005458e+002
2.611313e+003	3.762054e+002
2.613242e+003	3.818490e+002
2.615170e+003	3.519581e+002
2.617099e+003	3.725184e+002
2.619027e+003	3.882436e+002
2.620956e+003	3.874796e+002
2.622884e+003	3.873914e+002
2.624813e+003	3.855312e+002
2.626741e+003	3.711597e+002
2.628669e+003	3.708553e+002
2.630598e+003	3.698909e+002
2.632526e+003	3.789795e+002
2.634455e+003	4.007870e+002
2.636383e+003	3.744989e+002
2.638312e+003	3.703746e+002
2.640240e+003	3.824306e+002
2.642169e+003	3.487421e+002
2.644097e+003	3.414999e+002
2.646026e+003	3.446027e+002
2.647954e+003	3.563684e+002
2.649883e+003	3.663300e+002
2.651811e+003	3.454699e+002
2.653740e+003	3.503459e+002
2.655668e+003	3.160181e+002
2.657597e+003	3.676971e+002
2.659525e+003	3.398422e+002
2.661454e+003	3.532374e+002
2.663382e+003	3.741156e+002
2.665311e+003	3.674375e+002
2.667239e+003	3.556500e+002
2.669167e+003	3.429522e+002
2.671096e+003	3.196997e+002
2.673024e+003	3.239835e+002
2.674953e+003	3.644763e+002
2.676881e+003	3.427238e+002
2.678810e+003	3.402945e+002
2.680738e+003	3.951843e+002
2.682667e+003	3.930706e+002
2.684595e+003	3.686896e+002
2.686523e+003	3.615457e+002
2.688452e+003	3.373457e+002
2.690380e+003	3.472094e+002
2.692309e+003	3.534740e+002
2.694237e+003	3.543791e+002
2.696166e+003	3.702676e+002
2.698094e+003	3.721203e+002
2.700023e+003	3.612773e+002
2.701951e+003	3.484543e+002
2.703880e+003	3.319539e+002
2.705808e+003	3.197206e+002
2.707737e+003	3.165761e+002
2.709665e+003	3.473181e+002
2.711594e+003	3.487138e+002
2.713522e+003	3.421674e+002
2.715451e+003	3.292126e+002
2.717379e+003	3.201721e+002
2.719308e+003	3.335216e+002
2.721236e+003	3.459760e+002
2.723165e+003	3.657573e+002
2.725093e+003	3.112890e+002
2.727021e+003	2.868351e+002
2.728950e+003	2.922075e+002
2.730878e+003	2.901412e+002
2.732807e+003	2.908607e+002
2.734735e+003	3.065574e+002
2.736664e+003	3.000811e+002
2.738592e+003	2.873158e+002
2.740521e+003	2.787313e+002
2.742449e+003	2.682381e+002
2.744377e+003	2.638214e+002
2.746306e+003	2.797100e+002
2.748234e+003	2.747965e+002
2.750163e+003	2.988736e+002
2.752091e+003	2.901173e+002
2.754020e+003	2.563607e+002
2.755948e+003	2.521034e+002
2.757877e+003	2.767853e+002
2.759805e+003	2.635174e+002
2.761734e+003	2.687514e+002
2.763662e+003	2.836443e+002
2.765591e+003	2.738140e+002
2.767519e+003	2.708899e+002
2.769448e+003	2.781747e+002
2.771376e+003	2.838694e+002
2.773305e+003	2.628435e+002
2.775233e+003	2.783928e+002
2.777162e+003	2.485138e+002
2.779090e+003	2.384184e+002
2.781019e+003	2.339693e+002
2.782947e+003	2.547730e+002
2.784875e+003	2.365829e+002
2.786804e+003	2.393643e+002
2.788732e+003	2.645162e+002
2.790661e+003	2.645099e+002
2.792589e+003	2.464922e+002
2.794518e+003	2.197250e+002
2.796446e+003	2.417164e+002
2.798375e+003	2.386866e+002
2.800303e+003	2.190705e+002
2.802231e+003	2.057981e+002
2.804160e+003	2.289623e+002
2.806088e+003	1.902346e+002
2.808017e+003	2.065580e+002
2.809945e+003	2.098631e+002
2.811874e+003	1.795606e+002
2.813802e+003	1.720816e+002
2.815731e+003	1.943654e+002
2.817659e+003	1.920670e+002
2.819588e+003	2.161292e+002
2.821516e+003	2.178169e+002
2.823445e+003	1.975800e+002
2.825373e+003	1.635070e+002
2.827302e+003	1.718750e+002
2.829230e+003	1.462947e+002
2.831159e+003	1.447289e+002
2.833087e+003	1.587859e+002
2.835016e+003	1.623821e+002
2.836944e+003	1.706377e+002
2.838873e+003	1.908936e+002
2.840801e+003	1.858321e+002
2.842729e+003	2.193157e+002
2.844658e+003	2.386030e+002
2.846586e+003	2.109506e+002
2.848515e+003	2.240213e+002
2.850443e+003	2.544129e+002
2.852372e+003	2.320569e+002
2.854300e+003	2.380571e+002
2.856229e+003	2.228460e+002
2.858157e+003	2.089103e+002
2.860085e+003	2.152307e+002
2.862014e+003	2.170614e+002
2.863942e+003	1.954586e+002
2.865871e+003	2.056400e+002
2.867799e+003	2.092645e+002
2.869728e+003	1.715305e+002
2.871656e+003	1.904628e+002
2.873585e+003	1.832133e+002
2.875513e+003	1.949142e+002
2.877442e+003	2.194519e+002
2.879370e+003	2.112755e+002
2.881299e+003	2.145864e+002
2.883227e+003	2.177609e+002
2.885156e+003	2.046457e+002
2.887084e+003	2.037538e+002
2.889013e+003	2.078125e+002
2.890941e+003	1.791668e+002
2.892870e+003	2.200684e+002
2.894798e+003	1.726385e+002
2.896727e+003	1.928214e+002
2.898655e+003	1.814989e+002
2.900583e+003	1.698091e+002
2.902512e+003	1.769704e+002
2.904440e+003	1.673175e+002
2.906369e+003	1.462366e+002
2.908297e+003	1.721116e+002
2.910226e+003	1.638473e+002
2.912154e+003	1.340885e+002
2.914083e+003	1.575342e+002
2.916011e+003	1.143157e+002
2.917939e+003	1.119505e+002
2.919868e+003	1.258897e+002
2.921796e+003	1.397586e+002
2.923725e+003	1.439696e+002
2.925653e+003	1.445150e+002
2.927582e+003	1.291219e+002
2.929510e+003	1.181666e+002
2.931439e+003	1.255642e+002
2.933367e+003	1.266171e+002
2.935296e+003	9.324014e+001
2.937224e+003	9.962259e+001
2.939153e+003	6.254101e+001
2.941081e+003	7.202977e+001
2.943010e+003	5.602374e+001
2.944938e+003	6.655447e+001
2.946867e+003	7.759006e+001
2.948795e+003	6.444818e+001
2.950724e+003	2.151208e+001
2.952652e+003	-1.329010e+001
2.954581e+003	-4.545297e+001
2.956509e+003	-8.035815e+000
2.958438e+003	-1.343798e+000
2.960366e+003	-1.440839e+001
2.962294e+003	-3.213311e+001
2.964223e+003	-5.384706e+001
2.966151e+003	-5.110618e+001
2.968080e+003	-3.604763e+001
2.970008e+003	-5.203383e+001
2.971937e+003	-5.670097e+001
2.973865e+003	-4.389983e+001
2.975793e+003	-5.723848e+001
2.977722e+003	-6.509228e+001
2.979650e+003	-8.017143e+001
2.981579e+003	-6.715307e+001
2.983507e+003	-7.318642e+001
2.985436e+003	-6.886596e+001
2.987364e+003	-6.960181e+001
2.989293e+003	-8.232333e+001
2.991221e+003	-8.970475e+001
2.993150e+003	-7.155833e+001
2.995078e+003	-8.270381e+001
2.997007e+003	-9.441106e+001
2.998935e+003	-7.407664e+001
3.000864e+003	-9.705494e+001
3.002792e+003	-1.159479e+002
3.004721e+003	-1.114774e+002
3.006649e+003	-1.079310e+002
3.008578e+003	-1.476635e+002
3.010506e+003	-1.268470e+002
3.012435e+003	-9.979735e+001
3.014363e+003	-1.140341e+002
3.016292e+003	-1.016866e+002
3.018220e+003	-9.803503e+001
3.020148e+003	-1.332768e+002
3.022077e+003	-1.405840e+002
3.024005e+003	-1.128835e+002
3.025934e+003	-1.240314e+002
3.027862e+003	-1.201568e+002
3.029791e+003	-1.144474e+002
3.031719e+003	-1.149773e+002
3.033647e+003	-1.157717e+002
3.035576e+003	-1.075163e+002
3.037504e+003	-1.036175e+002
3.039433e+003	-1.263635e+002
3.041361e+003	-1.192952e+002
3.043290e+003	-1.113100e+002
3.045218e+003	-1.268987e+002
3.047147e+003	-1.396738e+002
3.049075e+003	-1.126363e+002
3.051004e+003	-1.125858e+002
3.052932e+003	-1.160569e+002
3.054861e+003	-1.167487e+002
3.056789e+003	-1.259239e+002
3.058718e+003	-1.237360e+002
3.060646e+003	-1.510740e+002
3.062575e+003	-1.575677e+002
3.064503e+003	-1.361924e+002
3.066432e+003	-1.060258e+002
3.068360e+003	-9.593990e+001
3.070289e+003	-1.114240e+002
3.072217e+003	-1.175093e+002
3.074146e+003	-1.244638e+002
3.076074e+003	-1.142640e+002
3.078002e+003	-9.770840e+001
3.079931e+003	-8.778610e+001
3.081859e+003	-7.593027e+001
3.083788e+003	-8.238623e+001
3.085716e+003	-8.231033e+001
3.087645e+003	-9.038506e+001
3.089573e+003	-1.180235e+002
3.091501e+003	-9.553167e+001
3.093430e+003	-5.632444e+001
3.095358e+003	-4.718486e+001
3.097287e+003	-4.358908e+001
3.099215e+003	-4.023716e+001
3.101144e+003	-4.756378e+001
3.103072e+003	-4.471215e+001
3.105001e+003	-2.182708e+001
3.106929e+003	-2.064199e+001
3.108858e+003	-2.842381e+001
3.110786e+003	-2.855691e+001
3.112715e+003	-1.280605e+001
3.114643e+003	1.104554e+001
3.116572e+003	-7.944553e+000
3.118500e+003	3.389840e+001
3.120429e+003	5.907834e+001
3.122357e+003	4.942147e+001
3.124286e+003	2.561134e+001
3.126214e+003	3.746077e+001
3.128143e+003	7.038132e+001
3.130071e+003	7.759120e+001
3.132000e+003	7.992010e+001
3.133928e+003	1.456226e+002
3.135856e+003	1.359036e+002
3.137785e+003	1.697120e+002
3.139713e+003	1.612056e+002
3.141642e+003	1.606587e+002
3.143570e+003	1.709760e+002
3.145499e+003	2.040170e+002
3.147427e+003	2.250941e+002
3.149355e+003	2.223763e+002
3.151284e+003	2.294286e+002
3.153212e+003	2.502649e+002
3.155141e+003	2.369592e+002
3.157069e+003	2.687554e+002
3.158998e+003	2.979532e+002
3.160926e+003	3.162506e+002
3.162855e+003	3.198932e+002
3.164783e+003	3.247173e+002
3.166712e+003	3.311172e+002
3.168640e+003	3.566750e+002
3.170569e+003	3.689358e+002
3.172497e+003	3.795172e+002
3.174426e+003	3.579746e+002
3.176354e+003	4.030981e+002
3.178283e+003	4.118835e+002
3.180211e+003	4.191869e+002
3.182140e+003	4.546702e+002
3.184068e+003	4.891198e+002
3.185997e+003	5.070593e+002
3.187925e+003	5.249501e+002
3.189854e+003	5.581437e+002
3.191782e+003	5.833439e+002
3.193710e+003	6.038617e+002
3.195639e+003	6.154898e+002
3.197567e+003	6.364085e+002
3.199496e+003	6.559838e+002
3.201424e+003	7.237321e+002
3.203353e+003	7.270922e+002
3.205281e+003	7.594474e+002
3.207209e+003	7.808644e+002
3.209138e+003	8.048530e+002
3.211066e+003	8.283949e+002
3.212995e+003	8.660228e+002
3.214923e+003	9.004573e+002
3.216852e+003	9.118730e+002
3.218780e+003	9.195811e+002
3.220709e+003	9.347900e+002
3.222637e+003	1.037214e+003
3.224566e+003	1.066037e+003
3.226494e+003	1.103990e+003
3.228423e+003	1.124970e+003
3.230351e+003	1.157638e+003
3.232280e+003	1.198730e+003
3.234208e+003	1.212883e+003
3.236137e+003	1.256048e+003
3.238065e+003	1.301650e+003
3.239994e+003	1.323545e+003
3.241922e+003	1.369396e+003
3.243851e+003	1.418095e+003
3.245779e+003	1.453820e+003
3.247708e+003	1.499715e+003
3.249636e+003	1.520010e+003
3.251564e+003	1.552511e+003
3.253493e+003	1.620168e+003
3.255421e+003	1.658717e+003
3.257350e+003	1.695744e+003
3.259278e+003	1.731435e+003
3.261207e+003	1.753545e+003
3.263135e+003	1.823095e+003
3.265063e+003	1.887396e+003
3.266992e+003	1.949605e+003
3.268920e+003	1.960717e+003
3.270849e+003	2.010766e+003
3.272777e+003	2.074470e+003
3.274706e+003	2.107292e+003
3.276634e+003	2.164332e+003
3.278563e+003	2.202508e+003
3.280491e+003	2.228986e+003
3.282420e+003	2.280354e+003
3.284348e+003	2.326260e+003
3.286277e+003	2.403365e+003
3.288205e+003	2.417680e+003
3.290134e+003	2.504397e+003
3.292062e+003	2.585549e+003
3.293991e+003	2.630313e+003
3.295919e+003	2.680043e+003
3.297848e+003	2.711801e+003
3.299776e+003	2.786625e+003
3.301705e+003	2.896486e+003
3.303633e+003	2.967768e+003
3.305562e+003	2.991522e+003
3.307490e+003	3.041707e+003
3.309418e+003	3.105015e+003
3.311347e+003	3.188236e+003
3.313275e+003	3.262790e+003
3.315204e+003	3.283579e+003
3.317132e+003	3.369091e+003
3.319061e+003	3.443397e+003
3.320989e+003	3.505760e+003
3.322917e+003	3.595969e+003
3.324846e+003	3.656805e+003
3.326774e+003	3.703298e+003
3.328703e+003	3.795232e+003
3.330631e+003	3.861073e+003
3.332560e+003	3.964102e+003
3.334488e+003	4.028456e+003
3.336417e+003	4.129863e+003
3.338345e+003	4.198243e+003
3.340274e+003	4.279048e+003
3.342202e+003	4.337376e+003
3.344131e+003	4.415524e+003
3.346059e+003	4.503600e+003
3.347988e+003	4.589544e+003
3.349916e+003	4.699629e+003
3.351845e+003	4.766265e+003
3.353773e+003	4.859957e+003
3.355702e+003	4.944746e+003
3.357630e+003	5.065327e+003
3.359559e+003	5.146963e+003
3.361487e+003	5.228094e+003
3.363416e+003	5.321990e+003
3.365344e+003	5.368497e+003
3.367272e+003	5.470643e+003
3.369201e+003	5.552567e+003
3.371129e+003	5.659145e+003
3.373058e+003	5.768548e+003
3.374986e+003	5.883313e+003
3.376915e+003	5.952639e+003
3.378843e+003	6.050292e+003
3.380771e+003	6.162252e+003
3.382700e+003	6.235124e+003
3.384628e+003	6.352442e+003
3.386557e+003	6.478134e+003
3.388485e+003	6.572439e+003
3.390414e+003	6.711606e+003
3.392342e+003	6.805681e+003
3.394271e+003	6.900887e+003
3.396199e+003	7.012865e+003
3.398128e+003	7.083874e+003
3.400056e+003	7.222160e+003
3.401985e+003	0.000000e+000
