# Supplementary material for: Machine learning classification of mango maturity based on carotene content from Raman spectra
Source: PeerJ. 2025 Nov 18;13:e20288. doi: 10.7717/peerj.20288 (PMC12637035; doi:10.7717/peerj.20288)
Supplement: Supplemental Information 1 — Raman spectra from 29 mango samples, with measurements taken from the top, middle, and bottom parts of each mango. These data were used for Raman spectral processing, statistical analysis, and classification analysis. [file peerj-13-20288-s001.zip › Raw Data_Mango/M19/M19-T.CSV]

5.030945e+001	-1.979807e+002
5.223792e+001	2.590947e+002
5.416638e+001	4.824127e+002
5.609485e+001	5.442632e+002
5.802332e+001	5.560895e+002
5.995178e+001	5.502346e+002
6.188025e+001	5.570464e+002
6.380872e+001	5.823076e+002
6.573718e+001	5.812175e+002
6.766565e+001	5.502062e+002
6.959412e+001	5.196542e+002
7.152258e+001	5.110196e+002
7.345105e+001	5.309075e+002
7.537952e+001	5.393087e+002
7.730798e+001	5.325590e+002
7.923645e+001	5.204968e+002
8.116492e+001	5.062520e+002
8.309338e+001	4.841190e+002
8.502185e+001	4.792108e+002
8.695032e+001	4.590439e+002
8.887878e+001	4.311250e+002
9.080725e+001	4.119026e+002
9.273572e+001	4.142112e+002
9.466418e+001	4.154052e+002
9.659265e+001	4.194228e+002
9.852112e+001	4.216991e+002
1.004496e+002	4.146726e+002
1.023781e+002	3.964021e+002
1.043065e+002	3.739606e+002
1.062350e+002	3.472504e+002
1.081635e+002	3.304675e+002
1.100919e+002	3.438984e+002
1.120204e+002	3.354247e+002
1.139489e+002	3.532633e+002
1.158773e+002	3.588693e+002
1.178058e+002	3.386598e+002
1.197343e+002	3.372342e+002
1.216627e+002	3.360162e+002
1.235912e+002	3.210691e+002
1.255197e+002	3.001880e+002
1.274481e+002	2.838477e+002
1.293766e+002	2.707824e+002
1.313051e+002	2.526155e+002
1.332335e+002	2.458109e+002
1.351620e+002	2.480765e+002
1.370905e+002	2.480585e+002
1.390189e+002	2.390177e+002
1.409474e+002	2.232184e+002
1.428759e+002	2.375080e+002
1.448043e+002	2.717072e+002
1.467328e+002	2.830364e+002
1.486613e+002	2.686714e+002
1.505897e+002	2.791227e+002
1.525182e+002	2.734653e+002
1.544467e+002	2.556096e+002
1.563751e+002	2.812185e+002
1.583036e+002	2.611785e+002
1.602321e+002	2.392888e+002
1.621605e+002	2.239958e+002
1.640890e+002	2.134586e+002
1.660175e+002	2.003998e+002
1.679459e+002	2.099175e+002
1.698744e+002	2.197942e+002
1.718029e+002	2.203485e+002
1.737313e+002	2.196678e+002
1.756598e+002	2.537330e+002
1.775883e+002	2.437348e+002
1.795167e+002	2.339966e+002
1.814452e+002	2.252970e+002
1.833737e+002	2.127121e+002
1.853021e+002	2.208466e+002
1.872306e+002	2.206828e+002
1.891591e+002	2.420632e+002
1.910875e+002	2.597006e+002
1.930160e+002	2.382864e+002
1.949445e+002	1.991060e+002
1.968729e+002	1.606456e+002
1.988014e+002	1.444543e+002
2.007299e+002	1.506152e+002
2.026583e+002	1.656112e+002
2.045868e+002	1.745521e+002
2.065153e+002	1.808215e+002
2.084437e+002	1.843838e+002
2.103722e+002	1.848730e+002
2.123007e+002	1.870773e+002
2.142291e+002	2.240844e+002
2.161576e+002	2.357610e+002
2.180861e+002	2.374043e+002
2.200145e+002	2.325560e+002
2.219430e+002	2.177311e+002
2.238715e+002	2.181446e+002
2.257999e+002	2.236337e+002
2.277284e+002	2.239639e+002
2.296569e+002	2.172933e+002
2.315853e+002	2.080927e+002
2.335138e+002	1.955802e+002
2.354423e+002	2.001014e+002
2.373707e+002	2.100527e+002
2.392992e+002	2.042107e+002
2.412277e+002	1.684272e+002
2.431561e+002	1.525332e+002
2.450846e+002	1.693748e+002
2.470131e+002	1.872022e+002
2.489415e+002	1.923341e+002
2.508700e+002	1.930323e+002
2.527985e+002	2.192583e+002
2.547269e+002	2.183459e+002
2.566554e+002	2.146346e+002
2.585839e+002	2.139700e+002
2.605123e+002	2.136691e+002
2.624408e+002	2.665316e+002
2.643693e+002	2.673277e+002
2.662977e+002	2.596013e+002
2.682262e+002	2.546833e+002
2.701547e+002	2.410756e+002
2.720831e+002	2.356051e+002
2.740116e+002	2.331864e+002
2.759401e+002	2.286833e+002
2.778685e+002	2.237661e+002
2.797970e+002	2.202369e+002
2.817255e+002	2.053558e+002
2.836539e+002	1.804788e+002
2.855824e+002	1.672962e+002
2.875109e+002	1.718512e+002
2.894393e+002	1.853459e+002
2.913678e+002	1.821131e+002
2.932963e+002	2.073069e+002
2.952247e+002	2.329159e+002
2.971532e+002	2.537483e+002
2.990817e+002	2.638797e+002
3.010101e+002	2.337788e+002
3.029386e+002	2.274742e+002
3.048671e+002	2.423088e+002
3.067955e+002	2.624221e+002
3.087240e+002	2.722758e+002
3.106525e+002	2.677445e+002
3.125809e+002	2.866847e+002
3.145094e+002	3.003797e+002
3.164379e+002	3.018608e+002
3.183663e+002	3.001624e+002
3.202948e+002	3.147222e+002
3.222233e+002	3.225130e+002
3.241517e+002	3.109867e+002
3.260802e+002	2.964778e+002
3.280087e+002	2.831227e+002
3.299371e+002	2.619643e+002
3.318656e+002	2.498411e+002
3.337941e+002	2.569672e+002
3.357225e+002	2.709001e+002
3.376510e+002	2.811917e+002
3.395795e+002	2.827509e+002
3.415079e+002	2.776223e+002
3.434364e+002	2.635532e+002
3.453649e+002	2.785761e+002
3.472933e+002	3.121635e+002
3.492218e+002	3.346941e+002
3.511503e+002	3.328019e+002
3.530787e+002	3.178355e+002
3.550072e+002	3.131264e+002
3.569357e+002	3.162130e+002
3.588641e+002	3.116854e+002
3.607926e+002	2.850931e+002
3.627211e+002	3.331023e+002
3.646495e+002	3.633915e+002
3.665780e+002	3.469224e+002
3.685065e+002	3.210951e+002
3.704349e+002	3.528154e+002
3.723634e+002	3.599753e+002
3.742919e+002	3.283773e+002
3.762203e+002	3.251619e+002
3.781488e+002	3.318840e+002
3.800773e+002	3.035324e+002
3.820057e+002	2.937491e+002
3.839342e+002	3.068010e+002
3.858627e+002	2.913114e+002
3.877911e+002	2.678356e+002
3.897196e+002	2.641524e+002
3.916481e+002	2.715114e+002
3.935765e+002	2.667418e+002
3.955050e+002	2.862528e+002
3.974335e+002	3.068910e+002
3.993619e+002	3.160807e+002
4.012904e+002	3.243946e+002
4.032189e+002	3.487690e+002
4.051473e+002	3.591166e+002
4.070758e+002	3.707934e+002
4.090043e+002	3.754268e+002
4.109327e+002	3.687678e+002
4.128612e+002	3.929015e+002
4.147897e+002	3.813788e+002
4.167181e+002	3.792792e+002
4.186466e+002	3.846950e+002
4.205751e+002	3.894766e+002
4.225035e+002	3.935119e+002
4.244320e+002	3.781699e+002
4.263605e+002	3.685782e+002
4.282889e+002	3.820139e+002
4.302174e+002	3.950768e+002
4.321459e+002	3.768246e+002
4.340743e+002	3.598094e+002
4.360028e+002	3.587523e+002
4.379313e+002	3.353345e+002
4.398597e+002	3.250742e+002
4.417882e+002	3.424696e+002
4.437167e+002	3.390528e+002
4.456451e+002	3.372216e+002
4.475736e+002	3.354398e+002
4.495021e+002	3.449897e+002
4.514305e+002	3.466371e+002
4.533590e+002	3.216655e+002
4.552875e+002	3.273653e+002
4.572159e+002	3.493748e+002
4.591444e+002	3.760475e+002
4.610729e+002	3.833676e+002
4.630013e+002	3.663527e+002
4.649298e+002	3.531357e+002
4.668583e+002	3.827681e+002
4.687867e+002	3.963533e+002
4.707152e+002	4.163689e+002
4.726437e+002	4.308909e+002
4.745721e+002	4.222825e+002
4.765006e+002	4.338888e+002
4.784291e+002	4.391134e+002
4.803575e+002	4.402189e+002
4.822860e+002	4.470583e+002
4.842145e+002	4.489389e+002
4.861429e+002	4.183409e+002
4.880714e+002	3.767010e+002
4.899999e+002	3.836653e+002
4.919283e+002	3.918217e+002
4.938568e+002	3.908795e+002
4.957853e+002	3.895150e+002
4.977137e+002	3.865927e+002
4.996422e+002	3.496275e+002
5.015707e+002	3.230925e+002
5.034991e+002	3.156506e+002
5.054276e+002	3.258568e+002
5.073561e+002	3.441130e+002
5.092845e+002	3.464552e+002
5.112130e+002	3.325808e+002
5.131415e+002	3.559760e+002
5.150699e+002	3.733218e+002
5.169984e+002	3.681039e+002
5.189269e+002	3.851498e+002
5.208553e+002	4.017004e+002
5.227838e+002	3.798441e+002
5.247123e+002	3.675839e+002
5.266407e+002	3.758763e+002
5.285692e+002	3.904289e+002
5.304977e+002	3.954165e+002
5.324261e+002	4.257271e+002
5.343546e+002	4.532954e+002
5.362831e+002	4.519027e+002
5.382115e+002	4.426160e+002
5.401400e+002	4.489305e+002
5.420685e+002	4.187545e+002
5.439969e+002	4.143658e+002
5.459254e+002	4.250419e+002
5.478539e+002	4.259634e+002
5.497823e+002	4.099501e+002
5.517108e+002	3.874044e+002
5.536393e+002	3.584429e+002
5.555677e+002	3.523730e+002
5.574962e+002	3.535999e+002
5.594247e+002	3.592989e+002
5.613531e+002	3.562706e+002
5.632816e+002	3.307297e+002
5.652101e+002	3.483139e+002
5.671385e+002	3.724191e+002
5.690670e+002	3.548858e+002
5.709955e+002	3.237092e+002
5.729240e+002	3.106945e+002
5.748524e+002	3.077848e+002
5.767809e+002	3.072370e+002
5.787094e+002	3.102346e+002
5.806378e+002	3.304747e+002
5.825663e+002	3.441816e+002
5.844948e+002	3.459440e+002
5.864232e+002	3.749960e+002
5.883517e+002	3.442021e+002
5.902802e+002	3.378488e+002
5.922086e+002	3.443303e+002
5.941371e+002	3.548963e+002
5.960656e+002	3.672608e+002
5.979940e+002	3.804032e+002
5.999225e+002	3.968661e+002
6.018510e+002	3.969379e+002
6.037794e+002	3.915536e+002
6.057079e+002	3.918285e+002
6.076364e+002	3.951775e+002
6.095648e+002	3.823650e+002
6.114933e+002	3.894165e+002
6.134218e+002	3.717549e+002
6.153502e+002	3.670477e+002
6.172787e+002	3.708727e+002
6.192072e+002	3.656966e+002
6.211356e+002	3.636042e+002
6.230641e+002	3.509829e+002
6.249926e+002	3.119998e+002
6.269210e+002	2.939078e+002
6.288495e+002	3.062191e+002
6.307780e+002	3.323532e+002
6.327064e+002	3.575200e+002
6.346349e+002	3.802029e+002
6.365634e+002	3.620260e+002
6.384918e+002	3.344119e+002
6.404203e+002	3.156683e+002
6.423488e+002	3.126885e+002
6.442772e+002	3.277757e+002
6.462057e+002	3.346386e+002
6.481342e+002	3.714593e+002
6.500626e+002	3.819538e+002
6.519911e+002	3.639439e+002
6.539196e+002	3.479269e+002
6.558480e+002	3.572010e+002
6.577765e+002	3.460206e+002
6.597050e+002	3.212949e+002
6.616334e+002	3.076680e+002
6.635619e+002	3.259228e+002
6.654904e+002	3.590919e+002
6.674188e+002	3.667772e+002
6.693473e+002	3.892895e+002
6.712758e+002	3.932033e+002
6.732042e+002	3.753633e+002
6.751327e+002	3.717723e+002
6.770612e+002	3.858831e+002
6.789896e+002	3.852129e+002
6.809181e+002	3.619147e+002
6.828466e+002	3.319173e+002
6.847750e+002	3.153663e+002
6.867035e+002	3.029457e+002
6.886320e+002	3.011414e+002
6.905604e+002	3.150827e+002
6.924889e+002	3.127876e+002
6.944174e+002	3.210785e+002
6.963458e+002	3.048368e+002
6.982743e+002	2.910154e+002
7.002028e+002	2.923447e+002
7.021312e+002	2.954695e+002
7.040597e+002	2.741103e+002
7.059882e+002	2.560842e+002
7.079166e+002	2.575181e+002
7.098451e+002	2.371145e+002
7.117736e+002	2.245882e+002
7.137020e+002	2.420308e+002
7.156305e+002	2.650927e+002
7.175590e+002	2.567546e+002
7.194874e+002	2.779705e+002
7.214159e+002	3.008637e+002
7.233444e+002	2.980948e+002
7.252728e+002	2.760535e+002
7.272013e+002	2.580676e+002
7.291298e+002	2.461028e+002
7.310582e+002	2.618229e+002
7.329867e+002	2.854782e+002
7.349152e+002	3.065892e+002
7.368436e+002	2.933407e+002
7.387721e+002	2.489908e+002
7.407006e+002	2.325837e+002
7.426290e+002	2.602854e+002
7.445575e+002	2.723244e+002
7.464860e+002	2.725286e+002
7.484144e+002	2.954296e+002
7.503429e+002	3.287633e+002
7.522714e+002	3.314282e+002
7.541998e+002	3.149305e+002
7.561283e+002	2.886720e+002
7.580568e+002	2.771003e+002
7.599852e+002	2.931931e+002
7.619137e+002	3.043331e+002
7.638422e+002	2.965760e+002
7.657706e+002	3.005385e+002
7.676991e+002	2.697286e+002
7.696276e+002	2.598962e+002
7.715560e+002	2.714480e+002
7.734845e+002	2.785977e+002
7.754130e+002	2.687228e+002
7.773414e+002	2.506392e+002
7.792699e+002	2.429295e+002
7.811984e+002	2.799379e+002
7.831268e+002	2.631773e+002
7.850553e+002	2.658571e+002
7.869838e+002	2.603792e+002
7.889122e+002	2.331703e+002
7.908407e+002	2.324466e+002
7.927692e+002	2.475367e+002
7.946976e+002	2.840959e+002
7.966261e+002	2.865309e+002
7.985546e+002	2.835048e+002
8.004830e+002	2.754971e+002
8.024115e+002	2.592477e+002
8.043400e+002	2.624979e+002
8.062684e+002	2.686480e+002
8.081969e+002	2.582213e+002
8.101254e+002	2.504207e+002
8.120538e+002	2.403843e+002
8.139823e+002	2.338071e+002
8.159108e+002	2.413690e+002
8.178392e+002	2.533525e+002
8.197677e+002	2.593665e+002
8.216962e+002	2.428034e+002
8.236246e+002	2.538342e+002
8.255531e+002	2.391099e+002
8.274816e+002	2.091417e+002
8.294100e+002	2.301460e+002
8.313385e+002	2.409088e+002
8.332670e+002	2.362181e+002
8.351954e+002	2.306219e+002
8.371239e+002	2.120044e+002
8.390524e+002	1.909889e+002
8.409808e+002	1.893852e+002
8.429093e+002	2.118736e+002
8.448378e+002	2.149698e+002
8.467662e+002	1.954078e+002
8.486947e+002	1.981438e+002
8.506232e+002	1.871234e+002
8.525516e+002	1.726632e+002
8.544801e+002	1.749468e+002
8.564086e+002	1.880535e+002
8.583370e+002	2.036829e+002
8.602655e+002	2.430633e+002
8.621940e+002	2.321564e+002
8.641224e+002	2.132291e+002
8.660509e+002	2.109033e+002
8.679794e+002	2.177926e+002
8.699078e+002	2.201255e+002
8.718363e+002	2.375229e+002
8.737648e+002	2.468864e+002
8.756932e+002	2.497999e+002
8.776217e+002	2.577182e+002
8.795502e+002	2.488965e+002
8.814786e+002	2.202201e+002
8.834071e+002	2.057551e+002
8.853356e+002	2.061210e+002
8.872640e+002	2.116653e+002
8.891925e+002	2.149501e+002
8.911210e+002	2.369832e+002
8.930494e+002	2.460200e+002
8.949779e+002	2.291932e+002
8.969064e+002	2.088191e+002
8.988348e+002	1.556084e+002
9.007633e+002	1.822294e+002
9.026918e+002	2.450520e+002
9.046202e+002	2.594361e+002
9.065487e+002	2.331714e+002
9.084772e+002	2.058895e+002
9.104056e+002	1.867695e+002
9.123341e+002	1.465612e+002
9.142626e+002	1.571177e+002
9.161910e+002	1.561076e+002
9.181195e+002	1.674339e+002
9.200480e+002	1.824685e+002
9.219764e+002	1.839605e+002
9.239049e+002	1.796522e+002
9.258334e+002	2.030801e+002
9.277618e+002	1.871673e+002
9.296903e+002	1.739915e+002
9.316188e+002	1.567024e+002
9.335472e+002	1.581580e+002
9.354757e+002	1.632502e+002
9.374042e+002	1.564529e+002
9.393326e+002	1.604530e+002
9.412611e+002	1.671072e+002
9.431896e+002	1.786095e+002
9.451180e+002	1.754099e+002
9.470465e+002	1.701447e+002
9.489750e+002	1.591273e+002
9.509034e+002	1.471297e+002
9.528319e+002	1.531008e+002
9.547604e+002	1.765015e+002
9.566888e+002	2.078239e+002
9.586173e+002	2.036091e+002
9.605458e+002	2.472298e+002
9.624742e+002	2.592101e+002
9.644027e+002	2.346914e+002
9.663312e+002	2.250448e+002
9.682596e+002	2.093173e+002
9.701881e+002	2.131006e+002
9.721166e+002	2.416441e+002
9.740450e+002	2.568547e+002
9.759735e+002	2.412833e+002
9.779020e+002	2.262412e+002
9.798304e+002	2.176262e+002
9.817589e+002	1.966606e+002
9.836874e+002	2.150589e+002
9.856158e+002	2.180529e+002
9.875443e+002	2.644348e+002
9.894728e+002	2.497560e+002
9.914012e+002	2.329105e+002
9.933297e+002	2.532725e+002
9.952582e+002	2.661666e+002
9.971866e+002	2.174375e+002
9.991151e+002	2.038067e+002
1.001044e+003	2.509159e+002
1.002972e+003	2.656469e+002
1.004901e+003	2.431141e+002
1.006829e+003	2.380890e+002
1.008757e+003	2.420371e+002
1.010686e+003	2.027047e+002
1.012614e+003	1.458040e+002
1.014543e+003	1.756704e+002
1.016471e+003	1.677066e+002
1.018400e+003	1.708179e+002
1.020328e+003	1.854759e+002
1.022257e+003	1.947980e+002
1.024185e+003	1.978838e+002
1.026114e+003	2.197577e+002
1.028042e+003	2.769314e+002
1.029971e+003	2.522275e+002
1.031899e+003	2.508287e+002
1.033828e+003	2.357395e+002
1.035756e+003	2.387113e+002
1.037684e+003	2.607383e+002
1.039613e+003	2.673398e+002
1.041541e+003	2.446294e+002
1.043470e+003	2.443863e+002
1.045398e+003	2.016100e+002
1.047327e+003	1.982412e+002
1.049255e+003	1.907829e+002
1.051184e+003	1.998498e+002
1.053112e+003	2.029302e+002
1.055041e+003	2.169935e+002
1.056969e+003	2.769336e+002
1.058898e+003	2.554545e+002
1.060826e+003	2.344208e+002
1.062755e+003	1.941687e+002
1.064683e+003	1.695843e+002
1.066611e+003	1.694167e+002
1.068540e+003	1.838683e+002
1.070468e+003	1.978752e+002
1.072397e+003	1.995006e+002
1.074325e+003	1.815091e+002
1.076254e+003	1.477382e+002
1.078182e+003	1.484115e+002
1.080111e+003	1.718573e+002
1.082039e+003	1.970503e+002
1.083968e+003	2.035049e+002
1.085896e+003	1.935238e+002
1.087825e+003	1.840145e+002
1.089753e+003	1.727451e+002
1.091682e+003	1.399507e+002
1.093610e+003	1.787112e+002
1.095538e+003	1.962430e+002
1.097467e+003	2.054223e+002
1.099395e+003	2.128962e+002
1.101324e+003	2.228861e+002
1.103252e+003	2.357163e+002
1.105181e+003	2.264930e+002
1.107109e+003	1.470701e+002
1.109038e+003	2.020829e+002
1.110966e+003	2.397359e+002
1.112895e+003	2.588238e+002
1.114823e+003	2.606299e+002
1.116752e+003	2.680178e+002
1.118680e+003	2.676852e+002
1.120609e+003	2.296237e+002
1.122537e+003	2.433618e+002
1.124465e+003	2.584028e+002
1.126394e+003	2.838361e+002
1.128322e+003	2.731379e+002
1.130251e+003	2.563362e+002
1.132179e+003	2.459043e+002
1.134108e+003	2.353262e+002
1.136036e+003	2.294107e+002
1.137965e+003	2.449724e+002
1.139893e+003	2.450170e+002
1.141822e+003	2.625053e+002
1.143750e+003	2.744489e+002
1.145679e+003	2.574518e+002
1.147607e+003	2.718922e+002
1.149536e+003	3.159152e+002
1.151464e+003	3.555064e+002
1.153392e+003	3.942433e+002
1.155321e+003	4.441987e+002
1.157249e+003	4.385296e+002
1.159178e+003	4.253046e+002
1.161106e+003	4.141113e+002
1.163035e+003	3.906126e+002
1.164963e+003	3.760649e+002
1.166892e+003	3.646056e+002
1.168820e+003	3.472743e+002
1.170749e+003	3.398299e+002
1.172677e+003	3.179445e+002
1.174606e+003	2.895779e+002
1.176534e+003	3.028209e+002
1.178463e+003	2.814006e+002
1.180391e+003	2.720806e+002
1.182319e+003	2.730130e+002
1.184248e+003	2.777677e+002
1.186176e+003	2.799443e+002
1.188105e+003	2.676493e+002
1.190033e+003	2.960824e+002
1.191962e+003	3.024074e+002
1.193890e+003	3.237263e+002
1.195819e+003	3.125334e+002
1.197747e+003	2.841096e+002
1.199676e+003	2.739191e+002
1.201604e+003	2.815932e+002
1.203533e+003	2.915590e+002
1.205461e+003	3.053919e+002
1.207390e+003	3.054202e+002
1.209318e+003	3.173371e+002
1.211246e+003	3.224905e+002
1.213175e+003	2.991063e+002
1.215103e+003	2.996727e+002
1.217032e+003	3.102711e+002
1.218960e+003	2.989784e+002
1.220889e+003	2.846790e+002
1.222817e+003	3.036796e+002
1.224746e+003	3.091320e+002
1.226674e+003	3.222834e+002
1.228603e+003	3.465649e+002
1.230531e+003	3.298061e+002
1.232460e+003	2.961221e+002
1.234388e+003	2.914602e+002
1.236317e+003	2.911357e+002
1.238245e+003	2.659071e+002
1.240173e+003	2.303264e+002
1.242102e+003	2.111796e+002
1.244030e+003	3.013484e+002
1.245959e+003	2.949240e+002
1.247887e+003	2.932881e+002
1.249816e+003	2.979367e+002
1.251744e+003	2.969789e+002
1.253673e+003	3.052482e+002
1.255601e+003	3.246222e+002
1.257530e+003	3.338125e+002
1.259458e+003	3.211275e+002
1.261387e+003	3.014906e+002
1.263315e+003	2.809900e+002
1.265244e+003	2.553039e+002
1.267172e+003	2.801909e+002
1.269100e+003	3.088589e+002
1.271029e+003	2.984516e+002
1.272957e+003	2.948895e+002
1.274886e+003	3.136472e+002
1.276814e+003	3.099774e+002
1.278743e+003	2.952138e+002
1.280671e+003	3.167660e+002
1.282600e+003	3.084807e+002
1.284528e+003	2.945392e+002
1.286457e+003	2.712127e+002
1.288385e+003	2.625118e+002
1.290314e+003	3.187048e+002
1.292242e+003	3.832686e+002
1.294171e+003	3.944028e+002
1.296099e+003	3.724440e+002
1.298027e+003	3.438839e+002
1.299956e+003	3.472079e+002
1.301884e+003	3.949398e+002
1.303813e+003	4.301078e+002
1.305741e+003	4.187550e+002
1.307670e+003	4.203379e+002
1.309598e+003	3.827553e+002
1.311527e+003	3.480070e+002
1.313455e+003	3.762294e+002
1.315384e+003	4.102657e+002
1.317312e+003	3.746649e+002
1.319241e+003	3.449561e+002
1.321169e+003	3.732584e+002
1.323098e+003	3.832407e+002
1.325026e+003	3.881606e+002
1.326954e+003	4.088600e+002
1.328883e+003	3.658168e+002
1.330811e+003	3.293143e+002
1.332740e+003	3.268977e+002
1.334668e+003	3.130594e+002
1.336597e+003	3.417656e+002
1.338525e+003	3.799115e+002
1.340454e+003	3.838984e+002
1.342382e+003	3.452112e+002
1.344311e+003	3.516090e+002
1.346239e+003	3.704688e+002
1.348168e+003	3.985383e+002
1.350096e+003	4.073879e+002
1.352025e+003	3.826804e+002
1.353953e+003	3.585335e+002
1.355881e+003	3.509818e+002
1.357810e+003	3.044511e+002
1.359738e+003	2.997552e+002
1.361667e+003	3.240337e+002
1.363595e+003	3.076360e+002
1.365524e+003	2.985009e+002
1.367452e+003	3.647560e+002
1.369381e+003	3.830185e+002
1.371309e+003	3.702535e+002
1.373238e+003	3.660540e+002
1.375166e+003	3.663493e+002
1.377095e+003	3.874519e+002
1.379023e+003	3.592836e+002
1.380952e+003	3.504540e+002
1.382880e+003	3.907967e+002
1.384808e+003	3.693892e+002
1.386737e+003	3.450361e+002
1.388665e+003	3.911910e+002
1.390594e+003	3.892463e+002
1.392522e+003	3.758159e+002
1.394451e+003	3.671215e+002
1.396379e+003	3.349162e+002
1.398308e+003	3.417192e+002
1.400236e+003	3.145299e+002
1.402165e+003	3.316140e+002
1.404093e+003	3.539284e+002
1.406022e+003	3.780991e+002
1.407950e+003	4.083513e+002
1.409879e+003	4.239243e+002
1.411807e+003	3.847855e+002
1.413735e+003	3.145084e+002
1.415664e+003	2.943478e+002
1.417592e+003	3.264244e+002
1.419521e+003	3.351968e+002
1.421449e+003	3.602659e+002
1.423378e+003	4.158964e+002
1.425306e+003	3.351190e+002
1.427235e+003	3.530403e+002
1.429163e+003	3.803128e+002
1.431092e+003	4.021484e+002
1.433020e+003	3.960948e+002
1.434949e+003	3.691557e+002
1.436877e+003	3.535794e+002
1.438806e+003	3.631245e+002
1.440734e+003	3.838507e+002
1.442662e+003	4.018306e+002
1.444591e+003	3.993585e+002
1.446519e+003	3.530523e+002
1.448448e+003	3.231089e+002
1.450376e+003	3.451546e+002
1.452305e+003	3.587773e+002
1.454233e+003	3.443861e+002
1.456162e+003	3.655715e+002
1.458090e+003	4.043975e+002
1.460019e+003	3.867147e+002
1.461947e+003	3.567169e+002
1.463876e+003	3.893351e+002
1.465804e+003	4.043613e+002
1.467733e+003	4.189937e+002
1.469661e+003	3.841631e+002
1.471589e+003	3.553272e+002
1.473518e+003	3.961019e+002
1.475446e+003	3.941281e+002
1.477375e+003	3.876230e+002
1.479303e+003	4.069980e+002
1.481232e+003	4.135597e+002
1.483160e+003	4.113191e+002
1.485089e+003	4.252490e+002
1.487017e+003	4.390941e+002
1.488946e+003	4.314127e+002
1.490874e+003	4.164540e+002
1.492803e+003	4.415421e+002
1.494731e+003	4.492319e+002
1.496660e+003	4.678368e+002
1.498588e+003	5.068069e+002
1.500516e+003	4.949461e+002
1.502445e+003	4.491866e+002
1.504373e+003	4.368341e+002
1.506302e+003	4.597768e+002
1.508230e+003	4.753911e+002
1.510159e+003	4.833026e+002
1.512087e+003	5.132296e+002
1.514016e+003	5.519704e+002
1.515944e+003	5.748846e+002
1.517873e+003	5.107195e+002
1.519801e+003	5.257396e+002
1.521730e+003	5.359308e+002
1.523658e+003	5.546638e+002
1.525587e+003	5.813846e+002
1.527515e+003	5.769503e+002
1.529443e+003	5.278129e+002
1.531372e+003	4.773800e+002
1.533300e+003	4.519302e+002
1.535229e+003	4.466654e+002
1.537157e+003	4.512456e+002
1.539086e+003	4.499739e+002
1.541014e+003	4.558463e+002
1.542943e+003	4.142839e+002
1.544871e+003	4.026369e+002
1.546800e+003	3.582113e+002
1.548728e+003	4.159710e+002
1.550657e+003	4.074762e+002
1.552585e+003	4.407626e+002
1.554514e+003	4.610175e+002
1.556442e+003	4.557734e+002
1.558370e+003	4.337037e+002
1.560299e+003	3.941774e+002
1.562227e+003	3.729654e+002
1.564156e+003	3.922606e+002
1.566084e+003	3.962864e+002
1.568013e+003	3.862144e+002
1.569941e+003	4.108730e+002
1.571870e+003	4.066154e+002
1.573798e+003	4.279994e+002
1.575727e+003	4.476078e+002
1.577655e+003	4.426087e+002
1.579584e+003	4.815439e+002
1.581512e+003	4.853668e+002
1.583441e+003	4.848371e+002
1.585369e+003	4.805574e+002
1.587297e+003	4.487439e+002
1.589226e+003	4.328409e+002
1.591154e+003	4.453127e+002
1.593083e+003	4.434825e+002
1.595011e+003	4.572198e+002
1.596940e+003	4.514844e+002
1.598868e+003	5.058788e+002
1.600797e+003	4.917266e+002
1.602725e+003	4.769038e+002
1.604654e+003	4.911546e+002
1.606582e+003	5.165613e+002
1.608511e+003	5.151533e+002
1.610439e+003	4.747224e+002
1.612368e+003	4.625856e+002
1.614296e+003	4.571261e+002
1.616224e+003	4.213682e+002
1.618153e+003	4.081773e+002
1.620081e+003	4.123988e+002
1.622010e+003	3.941875e+002
1.623938e+003	4.305745e+002
1.625867e+003	4.598171e+002
1.627795e+003	4.840202e+002
1.629724e+003	4.660291e+002
1.631652e+003	5.063455e+002
1.633581e+003	4.464079e+002
1.635509e+003	4.052655e+002
1.637438e+003	4.009030e+002
1.639366e+003	4.090399e+002
1.641295e+003	4.256250e+002
1.643223e+003	4.285478e+002
1.645151e+003	4.119597e+002
1.647080e+003	3.999966e+002
1.649008e+003	4.016028e+002
1.650937e+003	4.246124e+002
1.652865e+003	4.584484e+002
1.654794e+003	4.186220e+002
1.656722e+003	3.658586e+002
1.658651e+003	3.701824e+002
1.660579e+003	3.605688e+002
1.662508e+003	3.490793e+002
1.664436e+003	4.080405e+002
1.666365e+003	4.337165e+002
1.668293e+003	4.280813e+002
1.670222e+003	4.118873e+002
1.672150e+003	3.955229e+002
1.674078e+003	4.035258e+002
1.676007e+003	4.244645e+002
1.677935e+003	4.033315e+002
1.679864e+003	3.481130e+002
1.681792e+003	3.480469e+002
1.683721e+003	3.965089e+002
1.685649e+003	3.745943e+002
1.687578e+003	3.846984e+002
1.689506e+003	3.768398e+002
1.691435e+003	3.956152e+002
1.693363e+003	3.752892e+002
1.695292e+003	3.520779e+002
1.697220e+003	3.479753e+002
1.699149e+003	3.578692e+002
1.701077e+003	3.106577e+002
1.703005e+003	2.511290e+002
1.704934e+003	2.190888e+002
1.706862e+003	2.141534e+002
1.708791e+003	2.415316e+002
1.710719e+003	2.519560e+002
1.712648e+003	2.388795e+002
1.714576e+003	2.917421e+002
1.716505e+003	3.232941e+002
1.718433e+003	3.228907e+002
1.720362e+003	3.073998e+002
1.722290e+003	3.085848e+002
1.724219e+003	3.061973e+002
1.726147e+003	3.171811e+002
1.728076e+003	3.421686e+002
1.730004e+003	3.467327e+002
1.731932e+003	3.228359e+002
1.733861e+003	3.225932e+002
1.735789e+003	3.649823e+002
1.737718e+003	3.475786e+002
1.739646e+003	2.515497e+002
1.741575e+003	2.178385e+002
1.743503e+003	2.417058e+002
1.745432e+003	2.670489e+002
1.747360e+003	3.019537e+002
1.749289e+003	2.991833e+002
1.751217e+003	2.962745e+002
1.753146e+003	3.042256e+002
1.755074e+003	3.326208e+002
1.757003e+003	3.584572e+002
1.758931e+003	3.631929e+002
1.760859e+003	3.407029e+002
1.762788e+003	3.399472e+002
1.764716e+003	3.675681e+002
1.766645e+003	3.717785e+002
1.768573e+003	3.713911e+002
1.770502e+003	2.984568e+002
1.772430e+003	2.806512e+002
1.774359e+003	2.787528e+002
1.776287e+003	3.295161e+002
1.778216e+003	3.324545e+002
1.780144e+003	3.148853e+002
1.782073e+003	3.094857e+002
1.784001e+003	2.764186e+002
1.785930e+003	2.755803e+002
1.787858e+003	2.986334e+002
1.789786e+003	2.577356e+002
1.791715e+003	1.973489e+002
1.793643e+003	2.031460e+002
1.795572e+003	2.040248e+002
1.797500e+003	2.616281e+002
1.799429e+003	2.325428e+002
1.801357e+003	2.526850e+002
1.803286e+003	2.936315e+002
1.805214e+003	3.034196e+002
1.807143e+003	2.722310e+002
1.809071e+003	2.261246e+002
1.811000e+003	2.443616e+002
1.812928e+003	2.587198e+002
1.814857e+003	2.294998e+002
1.816785e+003	1.914160e+002
1.818714e+003	1.915002e+002
1.820642e+003	2.169563e+002
1.822570e+003	1.937730e+002
1.824499e+003	1.646981e+002
1.826427e+003	1.860997e+002
1.828356e+003	2.190174e+002
1.830284e+003	2.300540e+002
1.832213e+003	1.994698e+002
1.834141e+003	2.358168e+002
1.836070e+003	2.214614e+002
1.837998e+003	2.345121e+002
1.839927e+003	2.137612e+002
1.841855e+003	1.673827e+002
1.843784e+003	1.813083e+002
1.845712e+003	2.213446e+002
1.847641e+003	2.446036e+002
1.849569e+003	2.314918e+002
1.851497e+003	2.182063e+002
1.853426e+003	2.481254e+002
1.855354e+003	2.143910e+002
1.857283e+003	2.095245e+002
1.859211e+003	2.356506e+002
1.861140e+003	2.405802e+002
1.863068e+003	2.413676e+002
1.864997e+003	2.709965e+002
1.866925e+003	2.618264e+002
1.868854e+003	2.511164e+002
1.870782e+003	2.660144e+002
1.872711e+003	2.669806e+002
1.874639e+003	2.621815e+002
1.876568e+003	2.387199e+002
1.878496e+003	2.093585e+002
1.880424e+003	2.152028e+002
1.882353e+003	2.213525e+002
1.884281e+003	2.408026e+002
1.886210e+003	2.856272e+002
1.888138e+003	2.455911e+002
1.890067e+003	2.465964e+002
1.891995e+003	2.254670e+002
1.893924e+003	2.086138e+002
1.895852e+003	2.267032e+002
1.897781e+003	2.227094e+002
1.899709e+003	1.678418e+002
1.901638e+003	1.726592e+002
1.903566e+003	2.263706e+002
1.905495e+003	1.952753e+002
1.907423e+003	1.675338e+002
1.909351e+003	1.635108e+002
1.911280e+003	1.623377e+002
1.913208e+003	1.651619e+002
1.915137e+003	1.942791e+002
1.917065e+003	1.957263e+002
1.918994e+003	2.212683e+002
1.920922e+003	2.064958e+002
1.922851e+003	1.771295e+002
1.924779e+003	1.742040e+002
1.926708e+003	1.770969e+002
1.928636e+003	2.134125e+002
1.930565e+003	2.455267e+002
1.932493e+003	2.248553e+002
1.934422e+003	2.065925e+002
1.936350e+003	1.933783e+002
1.938278e+003	1.478896e+002
1.940207e+003	2.180593e+002
1.942135e+003	2.127861e+002
1.944064e+003	2.153624e+002
1.945992e+003	1.934985e+002
1.947921e+003	2.298726e+002
1.949849e+003	2.112268e+002
1.951778e+003	2.208934e+002
1.953706e+003	2.304720e+002
1.955635e+003	2.137025e+002
1.957563e+003	1.996472e+002
1.959492e+003	2.094127e+002
1.961420e+003	1.992507e+002
1.963349e+003	1.722700e+002
1.965277e+003	1.456029e+002
1.967205e+003	1.444361e+002
1.969134e+003	1.527263e+002
1.971062e+003	1.101510e+002
1.972991e+003	1.519783e+002
1.974919e+003	1.842540e+002
1.976848e+003	2.167186e+002
1.978776e+003	2.123035e+002
1.980705e+003	1.763106e+002
1.982633e+003	1.757639e+002
1.984562e+003	1.754422e+002
1.986490e+003	1.475017e+002
1.988419e+003	1.490432e+002
1.990347e+003	1.773168e+002
1.992276e+003	1.840310e+002
1.994204e+003	1.940290e+002
1.996132e+003	2.061196e+002
1.998061e+003	1.917115e+002
1.999989e+003	1.764223e+002
2.001918e+003	1.533372e+002
2.003846e+003	1.070424e+002
2.005775e+003	7.541037e+001
2.007703e+003	8.870750e+001
2.009632e+003	1.326391e+002
2.011560e+003	1.729982e+002
2.013489e+003	1.573678e+002
2.015417e+003	1.089115e+002
2.017346e+003	1.319672e+002
2.019274e+003	1.524831e+002
2.021203e+003	1.480999e+002
2.023131e+003	1.442289e+002
2.025059e+003	1.496389e+002
2.026988e+003	1.322332e+002
2.028916e+003	1.092793e+002
2.030845e+003	1.426002e+002
2.032773e+003	1.408837e+002
2.034702e+003	1.529456e+002
2.036630e+003	1.623538e+002
2.038559e+003	1.695461e+002
2.040487e+003	1.517670e+002
2.042416e+003	1.675176e+002
2.044344e+003	1.769694e+002
2.046273e+003	2.066199e+002
2.048201e+003	1.801642e+002
2.050129e+003	1.901285e+002
2.052058e+003	1.610477e+002
2.053986e+003	1.836810e+002
2.055915e+003	1.821571e+002
2.057843e+003	1.919388e+002
2.059772e+003	1.659923e+002
2.061700e+003	1.467923e+002
2.063629e+003	1.717565e+002
2.065557e+003	1.969471e+002
2.067486e+003	1.708546e+002
2.069414e+003	1.377846e+002
2.071343e+003	1.566723e+002
2.073271e+003	1.557982e+002
2.075200e+003	1.408777e+002
2.077128e+003	1.871308e+002
2.079057e+003	2.253751e+002
2.080985e+003	1.878804e+002
2.082914e+003	1.557386e+002
2.084842e+003	1.518618e+002
2.086771e+003	1.696941e+002
2.088699e+003	1.978658e+002
2.090627e+003	1.947749e+002
2.092556e+003	1.636759e+002
2.094484e+003	1.401442e+002
2.096413e+003	1.218658e+002
2.098341e+003	1.599946e+002
2.100270e+003	2.151579e+002
2.102198e+003	2.190834e+002
2.104126e+003	1.993076e+002
2.106055e+003	1.533389e+002
2.107983e+003	1.317154e+002
2.109912e+003	1.620249e+002
2.111840e+003	1.522484e+002
2.113769e+003	1.415633e+002
2.115697e+003	1.709686e+002
2.117626e+003	1.539483e+002
2.119554e+003	1.332698e+002
2.121483e+003	1.309472e+002
2.123411e+003	1.480261e+002
2.125340e+003	1.877239e+002
2.127268e+003	1.648822e+002
2.129197e+003	1.050625e+002
2.131125e+003	1.136956e+002
2.133054e+003	1.376651e+002
2.134982e+003	1.118027e+002
2.136911e+003	1.822972e+002
2.138839e+003	2.332727e+002
2.140768e+003	1.630613e+002
2.142696e+003	1.364547e+002
2.144625e+003	1.210463e+002
2.146553e+003	1.176537e+002
2.148481e+003	1.887468e+002
2.150410e+003	2.497178e+002
2.152338e+003	2.686107e+002
2.154267e+003	2.276168e+002
2.156195e+003	1.804925e+002
2.158124e+003	1.643366e+002
2.160052e+003	1.503942e+002
2.161980e+003	1.531875e+002
2.163909e+003	1.479465e+002
2.165837e+003	1.821385e+002
2.167766e+003	1.809583e+002
2.169694e+003	2.079175e+002
2.171623e+003	2.471128e+002
2.173551e+003	2.092907e+002
2.175480e+003	1.861506e+002
2.177408e+003	1.876335e+002
2.179337e+003	1.469436e+002
2.181265e+003	1.781774e+002
2.183194e+003	1.427635e+002
2.185122e+003	2.367033e+002
2.187051e+003	2.197067e+002
2.188979e+003	2.006794e+002
2.190908e+003	1.885717e+002
2.192836e+003	2.255954e+002
2.194765e+003	2.429656e+002
2.196693e+003	2.309353e+002
2.198622e+003	2.085670e+002
2.200550e+003	1.918442e+002
2.202479e+003	1.936268e+002
2.204407e+003	1.903977e+002
2.206335e+003	2.010545e+002
2.208264e+003	1.820098e+002
2.210192e+003	1.641852e+002
2.212121e+003	1.872572e+002
2.214049e+003	1.874059e+002
2.215978e+003	2.028548e+002
2.217906e+003	2.109407e+002
2.219834e+003	2.112075e+002
2.221763e+003	2.232865e+002
2.223691e+003	2.345859e+002
2.225620e+003	2.317416e+002
2.227548e+003	2.138132e+002
2.229477e+003	1.746347e+002
2.231405e+003	1.808795e+002
2.233334e+003	2.051247e+002
2.235262e+003	2.390310e+002
2.237191e+003	2.159047e+002
2.239119e+003	2.093758e+002
2.241048e+003	2.418859e+002
2.242976e+003	2.487444e+002
2.244905e+003	2.359160e+002
2.246833e+003	2.161641e+002
2.248762e+003	2.207946e+002
2.250690e+003	2.365831e+002
2.252619e+003	2.230510e+002
2.254547e+003	1.957246e+002
2.256476e+003	2.014349e+002
2.258404e+003	2.361264e+002
2.260333e+003	2.563479e+002
2.262261e+003	2.659554e+002
2.264189e+003	2.409083e+002
2.266118e+003	2.414078e+002
2.268046e+003	2.902547e+002
2.269975e+003	3.329275e+002
2.271903e+003	3.195279e+002
2.273832e+003	2.793641e+002
2.275760e+003	3.080057e+002
2.277688e+003	3.279687e+002
2.279617e+003	2.850846e+002
2.281545e+003	2.791269e+002
2.283474e+003	2.944840e+002
2.285402e+003	2.788387e+002
2.287331e+003	2.409811e+002
2.289259e+003	2.323630e+002
2.291188e+003	2.497589e+002
2.293116e+003	2.883635e+002
2.295045e+003	3.302158e+002
2.296973e+003	3.326697e+002
2.298902e+003	3.437880e+002
2.300830e+003	3.493510e+002
2.302759e+003	3.013807e+002
2.304687e+003	2.899708e+002
2.306616e+003	2.816166e+002
2.308544e+003	2.516180e+002
2.310473e+003	2.739614e+002
2.312401e+003	3.011301e+002
2.314330e+003	2.558267e+002
2.316258e+003	2.764935e+002
2.318187e+003	3.154678e+002
2.320115e+003	2.595562e+002
2.322043e+003	2.477636e+002
2.323972e+003	2.915085e+002
2.325900e+003	2.882872e+002
2.327829e+003	2.349901e+002
2.329757e+003	2.206276e+002
2.331686e+003	2.358355e+002
2.333614e+003	2.709799e+002
2.335542e+003	3.084875e+002
2.337471e+003	3.108155e+002
2.339399e+003	3.107862e+002
2.341328e+003	2.887329e+002
2.343256e+003	2.824709e+002
2.345185e+003	3.174614e+002
2.347113e+003	3.377634e+002
2.349042e+003	3.173856e+002
2.350970e+003	2.974335e+002
2.352899e+003	2.897657e+002
2.354827e+003	2.809736e+002
2.356756e+003	3.096408e+002
2.358684e+003	3.449642e+002
2.360613e+003	3.494170e+002
2.362541e+003	3.304727e+002
2.364470e+003	3.456038e+002
2.366398e+003	3.438857e+002
2.368327e+003	3.856348e+002
2.370255e+003	3.763067e+002
2.372184e+003	3.824113e+002
2.374112e+003	3.797529e+002
2.376041e+003	3.721552e+002
2.377969e+003	3.889851e+002
2.379897e+003	4.409193e+002
2.381826e+003	4.412692e+002
2.383754e+003	4.045704e+002
2.385683e+003	3.846812e+002
2.387611e+003	3.575506e+002
2.389540e+003	3.567719e+002
2.391468e+003	3.609862e+002
2.393396e+003	3.532392e+002
2.395325e+003	3.166620e+002
2.397253e+003	3.451139e+002
2.399182e+003	3.807302e+002
2.401110e+003	3.880025e+002
2.403039e+003	4.123126e+002
2.404967e+003	4.012890e+002
2.406896e+003	3.601144e+002
2.408824e+003	3.618583e+002
2.410753e+003	3.405602e+002
2.412681e+003	3.195167e+002
2.414610e+003	3.583982e+002
2.416538e+003	3.579547e+002
2.418467e+003	3.673734e+002
2.420395e+003	3.850773e+002
2.422324e+003	3.741125e+002
2.424252e+003	3.695478e+002
2.426181e+003	3.817388e+002
2.428109e+003	3.800045e+002
2.430038e+003	3.830625e+002
2.431966e+003	4.300532e+002
2.433895e+003	4.044061e+002
2.435823e+003	3.900519e+002
2.437751e+003	3.209680e+002
2.439680e+003	3.737311e+002
2.441608e+003	3.855134e+002
2.443537e+003	3.931332e+002
2.445465e+003	4.265969e+002
2.447394e+003	4.308127e+002
2.449322e+003	4.143304e+002
2.451250e+003	4.312762e+002
2.453179e+003	4.648365e+002
2.455107e+003	4.472161e+002
2.457036e+003	4.244327e+002
2.458964e+003	4.323169e+002
2.460893e+003	4.370432e+002
2.462821e+003	4.710695e+002
2.464750e+003	4.468430e+002
2.466678e+003	4.357424e+002
2.468607e+003	4.494778e+002
2.470535e+003	4.939189e+002
2.472464e+003	4.937316e+002
2.474392e+003	4.714374e+002
2.476321e+003	4.465934e+002
2.478249e+003	3.992242e+002
2.480178e+003	4.470151e+002
2.482106e+003	4.774887e+002
2.484035e+003	4.444575e+002
2.485963e+003	4.889918e+002
2.487892e+003	4.952759e+002
2.489820e+003	4.328127e+002
2.491749e+003	4.849396e+002
2.493677e+003	4.537579e+002
2.495605e+003	4.331129e+002
2.497534e+003	4.175364e+002
2.499462e+003	4.182159e+002
2.501391e+003	4.274492e+002
2.503319e+003	4.334805e+002
2.505248e+003	4.802952e+002
2.507176e+003	5.165028e+002
2.509104e+003	4.932221e+002
2.511033e+003	4.448786e+002
2.512961e+003	4.467041e+002
2.514890e+003	4.598118e+002
2.516818e+003	4.231129e+002
2.518747e+003	4.477484e+002
2.520675e+003	4.772854e+002
2.522604e+003	4.820371e+002
2.524532e+003	4.827825e+002
2.526461e+003	5.003414e+002
2.528389e+003	5.277880e+002
2.530318e+003	5.125041e+002
2.532246e+003	5.103885e+002
2.534175e+003	4.726365e+002
2.536103e+003	4.617489e+002
2.538032e+003	4.984729e+002
2.539960e+003	4.878283e+002
2.541889e+003	4.317208e+002
2.543817e+003	4.410120e+002
2.545746e+003	4.707439e+002
2.547674e+003	4.940476e+002
2.549603e+003	5.411442e+002
2.551531e+003	5.373766e+002
2.553459e+003	4.851051e+002
2.555388e+003	4.550845e+002
2.557316e+003	4.343619e+002
2.559245e+003	4.497204e+002
2.561173e+003	4.543049e+002
2.563102e+003	4.917552e+002
2.565030e+003	5.052622e+002
2.566958e+003	4.784941e+002
2.568887e+003	4.589879e+002
2.570815e+003	4.567007e+002
2.572744e+003	4.917889e+002
2.574672e+003	5.009913e+002
2.576601e+003	4.984083e+002
2.578529e+003	5.024305e+002
2.580458e+003	5.275905e+002
2.582386e+003	4.998555e+002
2.584315e+003	4.886292e+002
2.586243e+003	4.801027e+002
2.588172e+003	4.999617e+002
2.590100e+003	4.924218e+002
2.592029e+003	4.969371e+002
2.593957e+003	5.150381e+002
2.595886e+003	5.242482e+002
2.597814e+003	4.837441e+002
2.599743e+003	4.973019e+002
2.601671e+003	5.188051e+002
2.603600e+003	5.309072e+002
2.605528e+003	5.742933e+002
2.607457e+003	5.798337e+002
2.609385e+003	5.471074e+002
2.611313e+003	5.281045e+002
2.613242e+003	5.210399e+002
2.615170e+003	4.826813e+002
2.617099e+003	4.821456e+002
2.619027e+003	5.145419e+002
2.620956e+003	5.086057e+002
2.622884e+003	4.938213e+002
2.624813e+003	5.117301e+002
2.626741e+003	4.871138e+002
2.628669e+003	4.766079e+002
2.630598e+003	5.047257e+002
2.632526e+003	5.125421e+002
2.634455e+003	4.918467e+002
2.636383e+003	4.951124e+002
2.638312e+003	5.122608e+002
2.640240e+003	4.931101e+002
2.642169e+003	4.407211e+002
2.644097e+003	4.315813e+002
2.646026e+003	4.391191e+002
2.647954e+003	4.474403e+002
2.649883e+003	4.396721e+002
2.651811e+003	4.425942e+002
2.653740e+003	4.837646e+002
2.655668e+003	4.479889e+002
2.657597e+003	4.669278e+002
2.659525e+003	4.661180e+002
2.661454e+003	4.716342e+002
2.663382e+003	4.465799e+002
2.665311e+003	4.531978e+002
2.667239e+003	4.729208e+002
2.669167e+003	4.608380e+002
2.671096e+003	4.130888e+002
2.673024e+003	4.003982e+002
2.674953e+003	4.488112e+002
2.676881e+003	4.219671e+002
2.678810e+003	4.502041e+002
2.680738e+003	5.011318e+002
2.682667e+003	5.067678e+002
2.684595e+003	4.813484e+002
2.686523e+003	4.948987e+002
2.688452e+003	4.736922e+002
2.690380e+003	4.339014e+002
2.692309e+003	4.179161e+002
2.694237e+003	4.438046e+002
2.696166e+003	4.717726e+002
2.698094e+003	4.604467e+002
2.700023e+003	4.653782e+002
2.701951e+003	4.621451e+002
2.703880e+003	4.433430e+002
2.705808e+003	4.286194e+002
2.707737e+003	4.123567e+002
2.709665e+003	4.235752e+002
2.711594e+003	3.877704e+002
2.713522e+003	4.523372e+002
2.715451e+003	4.532648e+002
2.717379e+003	4.347661e+002
2.719308e+003	4.818898e+002
2.721236e+003	4.552004e+002
2.723165e+003	4.540105e+002
2.725093e+003	4.073597e+002
2.727021e+003	3.790168e+002
2.728950e+003	4.085511e+002
2.730878e+003	3.651038e+002
2.732807e+003	3.856992e+002
2.734735e+003	3.925556e+002
2.736664e+003	3.594029e+002
2.738592e+003	3.558339e+002
2.740521e+003	3.399591e+002
2.742449e+003	2.937312e+002
2.744377e+003	3.114629e+002
2.746306e+003	3.424991e+002
2.748234e+003	3.457973e+002
2.750163e+003	3.794334e+002
2.752091e+003	3.875286e+002
2.754020e+003	3.599241e+002
2.755948e+003	3.347128e+002
2.757877e+003	3.507161e+002
2.759805e+003	3.492419e+002
2.761734e+003	3.516047e+002
2.763662e+003	3.571610e+002
2.765591e+003	3.508620e+002
2.767519e+003	3.335491e+002
2.769448e+003	3.300651e+002
2.771376e+003	3.593436e+002
2.773305e+003	3.599547e+002
2.775233e+003	3.625744e+002
2.777162e+003	3.723321e+002
2.779090e+003	3.070611e+002
2.781019e+003	2.998577e+002
2.782947e+003	3.039029e+002
2.784875e+003	3.274961e+002
2.786804e+003	3.295268e+002
2.788732e+003	3.232629e+002
2.790661e+003	3.262798e+002
2.792589e+003	3.259562e+002
2.794518e+003	3.106757e+002
2.796446e+003	2.894111e+002
2.798375e+003	3.594824e+002
2.800303e+003	3.395060e+002
2.802231e+003	2.588710e+002
2.804160e+003	3.059910e+002
2.806088e+003	2.879508e+002
2.808017e+003	2.730735e+002
2.809945e+003	2.374371e+002
2.811874e+003	2.313103e+002
2.813802e+003	2.283929e+002
2.815731e+003	2.431224e+002
2.817659e+003	2.980003e+002
2.819588e+003	2.910224e+002
2.821516e+003	2.735000e+002
2.823445e+003	2.571470e+002
2.825373e+003	1.906499e+002
2.827302e+003	1.825233e+002
2.829230e+003	2.109520e+002
2.831159e+003	2.003563e+002
2.833087e+003	2.251313e+002
2.835016e+003	2.290933e+002
2.836944e+003	2.212707e+002
2.838873e+003	2.231647e+002
2.840801e+003	1.992822e+002
2.842729e+003	2.138270e+002
2.844658e+003	2.858092e+002
2.846586e+003	2.717036e+002
2.848515e+003	2.515379e+002
2.850443e+003	2.781107e+002
2.852372e+003	2.954927e+002
2.854300e+003	2.767347e+002
2.856229e+003	2.312965e+002
2.858157e+003	2.339557e+002
2.860085e+003	2.423149e+002
2.862014e+003	2.214569e+002
2.863942e+003	2.407234e+002
2.865871e+003	2.195877e+002
2.867799e+003	2.293166e+002
2.869728e+003	2.188212e+002
2.871656e+003	2.176297e+002
2.873585e+003	2.045784e+002
2.875513e+003	2.379327e+002
2.877442e+003	2.436852e+002
2.879370e+003	2.091083e+002
2.881299e+003	2.372883e+002
2.883227e+003	2.660939e+002
2.885156e+003	2.331358e+002
2.887084e+003	2.009920e+002
2.889013e+003	1.744333e+002
2.890941e+003	2.180419e+002
2.892870e+003	2.528380e+002
2.894798e+003	2.229932e+002
2.896727e+003	2.163260e+002
2.898655e+003	1.787498e+002
2.900583e+003	1.802083e+002
2.902512e+003	1.426398e+002
2.904440e+003	1.580361e+002
2.906369e+003	1.826768e+002
2.908297e+003	1.807827e+002
2.910226e+003	2.087948e+002
2.912154e+003	1.046236e+002
2.914083e+003	1.440785e+002
2.916011e+003	1.157582e+002
2.917939e+003	7.182529e+001
2.919868e+003	1.138495e+002
2.921796e+003	1.455329e+002
2.923725e+003	1.515430e+002
2.925653e+003	1.398978e+002
2.927582e+003	1.189259e+002
2.929510e+003	1.204664e+002
2.931439e+003	1.064866e+002
2.933367e+003	9.071935e+001
2.935296e+003	7.983295e+001
2.937224e+003	6.675169e+001
2.939153e+003	2.949060e+001
2.941081e+003	5.449297e+001
2.943010e+003	6.735030e+001
2.944938e+003	4.353381e+001
2.946867e+003	2.430707e+001
2.948795e+003	2.522555e+001
2.950724e+003	-1.862920e+000
2.952652e+003	-4.195692e+001
2.954581e+003	-7.840019e+001
2.956509e+003	-4.600139e+001
2.958438e+003	-5.109026e+001
2.960366e+003	-7.255891e+001
2.962294e+003	-1.025484e+002
2.964223e+003	-9.112344e+001
2.966151e+003	-4.856686e+001
2.968080e+003	-6.339304e+001
2.970008e+003	-1.011431e+002
2.971937e+003	-8.298688e+001
2.973865e+003	-7.138038e+001
2.975793e+003	-8.209205e+001
2.977722e+003	-1.042107e+002
2.979650e+003	-1.134228e+002
2.981579e+003	-1.275331e+002
2.983507e+003	-1.182544e+002
2.985436e+003	-9.387659e+001
2.987364e+003	-8.326936e+001
2.989293e+003	-8.552355e+001
2.991221e+003	-1.307928e+002
2.993150e+003	-1.623256e+002
2.995078e+003	-1.346155e+002
2.997007e+003	-9.815287e+001
2.998935e+003	-1.137336e+002
3.000864e+003	-1.282121e+002
3.002792e+003	-1.394703e+002
3.004721e+003	-1.642830e+002
3.006649e+003	-1.645867e+002
3.008578e+003	-1.942180e+002
3.010506e+003	-1.369975e+002
3.012435e+003	-1.159145e+002
3.014363e+003	-1.468748e+002
3.016292e+003	-1.486496e+002
3.018220e+003	-1.258336e+002
3.020148e+003	-1.570489e+002
3.022077e+003	-1.683342e+002
3.024005e+003	-1.944801e+002
3.025934e+003	-1.882830e+002
3.027862e+003	-1.578745e+002
3.029791e+003	-1.554990e+002
3.031719e+003	-1.798131e+002
3.033647e+003	-1.203945e+002
3.035576e+003	-1.568276e+002
3.037504e+003	-1.794955e+002
3.039433e+003	-1.628388e+002
3.041361e+003	-1.472982e+002
3.043290e+003	-1.332072e+002
3.045218e+003	-1.583712e+002
3.047147e+003	-2.001695e+002
3.049075e+003	-1.628881e+002
3.051004e+003	-1.948060e+002
3.052932e+003	-2.013548e+002
3.054861e+003	-1.511950e+002
3.056789e+003	-1.708630e+002
3.058718e+003	-1.833095e+002
3.060646e+003	-1.690323e+002
3.062575e+003	-2.218932e+002
3.064503e+003	-2.043848e+002
3.066432e+003	-1.793407e+002
3.068360e+003	-1.638945e+002
3.070289e+003	-1.476502e+002
3.072217e+003	-1.672481e+002
3.074146e+003	-1.563114e+002
3.076074e+003	-1.402665e+002
3.078002e+003	-1.515540e+002
3.079931e+003	-1.515580e+002
3.081859e+003	-1.106006e+002
3.083788e+003	-1.038165e+002
3.085716e+003	-1.337374e+002
3.087645e+003	-1.362399e+002
3.089573e+003	-1.297590e+002
3.091501e+003	-1.472625e+002
3.093430e+003	-6.422234e+001
3.095358e+003	-3.593246e+001
3.097287e+003	-6.095879e+001
3.099215e+003	-1.002641e+002
3.101144e+003	-8.899727e+001
3.103072e+003	-8.152979e+001
3.105001e+003	-6.861745e+001
3.106929e+003	-6.261526e+001
3.108858e+003	-7.236295e+001
3.110786e+003	-6.817287e+001
3.112715e+003	-6.999587e+001
3.114643e+003	-4.661414e+000
3.116572e+003	-2.577532e+001
3.118500e+003	-6.157320e+000
3.120429e+003	1.361536e+001
3.122357e+003	8.869578e+000
3.124286e+003	1.576587e+001
3.126214e+003	-7.199050e+000
3.128143e+003	-1.159613e+001
3.130071e+003	5.517842e+001
3.132000e+003	7.112761e+001
3.133928e+003	1.028852e+002
3.135856e+003	1.275409e+002
3.137785e+003	1.245204e+002
3.139713e+003	9.929846e+001
3.141642e+003	1.511416e+002
3.143570e+003	1.722825e+002
3.145499e+003	1.802722e+002
3.147427e+003	2.270480e+002
3.149355e+003	2.398077e+002
3.151284e+003	2.199884e+002
3.153212e+003	2.554845e+002
3.155141e+003	2.707262e+002
3.157069e+003	2.737546e+002
3.158998e+003	3.001899e+002
3.160926e+003	3.147697e+002
3.162855e+003	3.289247e+002
3.164783e+003	3.163792e+002
3.166712e+003	2.969504e+002
3.168640e+003	3.276909e+002
3.170569e+003	3.846046e+002
3.172497e+003	3.857717e+002
3.174426e+003	3.921854e+002
3.176354e+003	3.900405e+002
3.178283e+003	4.211752e+002
3.180211e+003	4.350907e+002
3.182140e+003	4.502607e+002
3.184068e+003	4.833540e+002
3.185997e+003	5.410856e+002
3.187925e+003	5.421031e+002
3.189854e+003	5.573098e+002
3.191782e+003	6.049376e+002
3.193710e+003	5.984594e+002
3.195639e+003	5.881851e+002
3.197567e+003	6.560270e+002
3.199496e+003	7.064929e+002
3.201424e+003	7.257288e+002
3.203353e+003	7.779373e+002
3.205281e+003	7.818604e+002
3.207209e+003	8.419516e+002
3.209138e+003	8.609520e+002
3.211066e+003	8.874391e+002
3.212995e+003	9.326129e+002
3.214923e+003	9.237540e+002
3.216852e+003	9.730914e+002
3.218780e+003	9.870857e+002
3.220709e+003	1.022184e+003
3.222637e+003	1.070196e+003
3.224566e+003	1.120200e+003
3.226494e+003	1.163425e+003
3.228423e+003	1.189623e+003
3.230351e+003	1.223843e+003
3.232280e+003	1.295539e+003
3.234208e+003	1.293928e+003
3.236137e+003	1.320843e+003
3.238065e+003	1.393531e+003
3.239994e+003	1.416184e+003
3.241922e+003	1.452558e+003
3.243851e+003	1.502865e+003
3.245779e+003	1.560901e+003
3.247708e+003	1.589223e+003
3.249636e+003	1.608175e+003
3.251564e+003	1.686651e+003
3.253493e+003	1.740945e+003
3.255421e+003	1.771896e+003
3.257350e+003	1.815324e+003
3.259278e+003	1.852046e+003
3.261207e+003	1.838356e+003
3.263135e+003	1.939698e+003
3.265063e+003	2.026461e+003
3.266992e+003	2.075832e+003
3.268920e+003	2.104531e+003
3.270849e+003	2.134947e+003
3.272777e+003	2.230668e+003
3.274706e+003	2.259388e+003
3.276634e+003	2.293447e+003
3.278563e+003	2.336792e+003
3.280491e+003	2.385976e+003
3.282420e+003	2.444055e+003
3.284348e+003	2.473050e+003
3.286277e+003	2.506841e+003
3.288205e+003	2.606977e+003
3.290134e+003	2.704339e+003
3.292062e+003	2.772360e+003
3.293991e+003	2.800264e+003
3.295919e+003	2.833097e+003
3.297848e+003	2.932255e+003
3.299776e+003	2.994571e+003
3.301705e+003	3.061707e+003
3.303633e+003	3.153574e+003
3.305562e+003	3.157928e+003
3.307490e+003	3.254639e+003
3.309418e+003	3.318073e+003
3.311347e+003	3.403294e+003
3.313275e+003	3.482514e+003
3.315204e+003	3.533688e+003
3.317132e+003	3.599873e+003
3.319061e+003	3.684294e+003
3.320989e+003	3.761601e+003
3.322917e+003	3.828373e+003
3.324846e+003	3.926125e+003
3.326774e+003	3.987950e+003
3.328703e+003	4.018332e+003
3.330631e+003	4.110947e+003
3.332560e+003	4.233623e+003
3.334488e+003	4.335592e+003
3.336417e+003	4.446572e+003
3.338345e+003	4.475966e+003
3.340274e+003	4.574801e+003
3.342202e+003	4.654965e+003
3.344131e+003	4.727326e+003
3.346059e+003	4.857422e+003
3.347988e+003	4.951709e+003
3.349916e+003	5.051345e+003
3.351845e+003	5.094454e+003
3.353773e+003	5.228555e+003
3.355702e+003	5.303491e+003
3.357630e+003	5.400389e+003
3.359559e+003	5.514507e+003
3.361487e+003	5.612592e+003
3.363416e+003	5.670275e+003
3.365344e+003	5.774745e+003
3.367272e+003	5.901021e+003
3.369201e+003	5.980014e+003
3.371129e+003	6.136204e+003
3.373058e+003	6.213246e+003
3.374986e+003	6.339511e+003
3.376915e+003	6.432004e+003
3.378843e+003	6.516554e+003
3.380771e+003	6.645522e+003
3.382700e+003	6.736483e+003
3.384628e+003	6.819184e+003
3.386557e+003	6.964458e+003
3.388485e+003	7.110836e+003
3.390414e+003	7.244237e+003
3.392342e+003	7.366441e+003
3.394271e+003	7.476642e+003
3.396199e+003	7.566562e+003
3.398128e+003	7.653461e+003
3.400056e+003	7.786546e+003
3.401985e+003	0.000000e+000
