# Supplementary material for: Machine learning classification of mango maturity based on carotene content from Raman spectra
Source: PeerJ. 2025 Nov 18;13:e20288. doi: 10.7717/peerj.20288 (PMC12637035; doi:10.7717/peerj.20288)
Supplement: Supplemental Information 1 — Raman spectra from 29 mango samples, with measurements taken from the top, middle, and bottom parts of each mango. These data were used for Raman spectral processing, statistical analysis, and classification analysis. [file peerj-13-20288-s001.zip › Raw Data_Mango/M2/3 spectra- Average-M2.CSV]

5.013522e+001	9.481110e+003
5.206368e+001	1.014563e+004
5.399215e+001	1.036217e+004
5.592062e+001	1.042301e+004
5.784908e+001	1.043411e+004
5.977755e+001	1.046877e+004
6.170602e+001	1.051446e+004
6.363448e+001	1.050908e+004
6.556295e+001	1.038565e+004
6.749142e+001	1.039163e+004
6.941988e+001	1.039438e+004
7.134835e+001	1.037879e+004
7.327682e+001	1.034763e+004
7.520528e+001	1.030300e+004
7.713375e+001	1.024562e+004
7.906222e+001	1.023987e+004
8.099068e+001	1.026573e+004
8.291915e+001	1.028490e+004
8.484762e+001	1.032906e+004
8.677608e+001	1.026089e+004
8.870455e+001	1.017561e+004
9.063302e+001	1.014059e+004
9.256149e+001	1.017426e+004
9.448995e+001	1.016257e+004
9.641842e+001	1.017728e+004
9.834689e+001	1.022546e+004
1.002754e+002	1.026064e+004
1.022038e+002	1.018300e+004
1.041323e+002	1.017568e+004
1.060608e+002	1.024622e+004
1.079892e+002	1.031036e+004
1.099177e+002	1.030584e+004
1.118462e+002	1.030830e+004
1.137746e+002	1.029773e+004
1.157031e+002	1.034852e+004
1.176316e+002	1.040544e+004
1.195600e+002	1.038557e+004
1.214885e+002	1.042382e+004
1.234170e+002	1.045076e+004
1.253454e+002	1.047473e+004
1.272739e+002	1.049120e+004
1.292024e+002	1.048196e+004
1.311308e+002	1.044155e+004
1.330593e+002	1.044731e+004
1.349878e+002	1.049814e+004
1.369162e+002	1.056123e+004
1.388447e+002	1.058286e+004
1.407732e+002	1.058271e+004
1.427016e+002	1.056896e+004
1.446301e+002	1.057164e+004
1.465586e+002	1.060557e+004
1.484870e+002	1.064168e+004
1.504155e+002	1.075482e+004
1.523440e+002	1.080257e+004
1.542724e+002	1.079799e+004
1.562009e+002	1.080347e+004
1.581294e+002	1.082562e+004
1.600578e+002	1.081639e+004
1.619863e+002	1.080345e+004
1.639148e+002	1.082836e+004
1.658432e+002	1.091491e+004
1.677717e+002	1.098603e+004
1.697002e+002	1.098292e+004
1.716286e+002	1.097805e+004
1.735571e+002	1.099670e+004
1.754856e+002	1.101690e+004
1.774140e+002	1.100290e+004
1.793425e+002	1.107538e+004
1.812710e+002	1.112882e+004
1.831994e+002	1.115969e+004
1.851279e+002	1.125908e+004
1.870564e+002	1.115998e+004
1.889848e+002	1.120701e+004
1.909133e+002	1.125187e+004
1.928418e+002	1.122153e+004
1.947702e+002	1.122297e+004
1.966987e+002	1.123451e+004
1.986272e+002	1.117865e+004
2.005556e+002	1.120549e+004
2.024841e+002	1.133694e+004
2.044126e+002	1.135589e+004
2.063410e+002	1.132718e+004
2.082695e+002	1.134811e+004
2.101980e+002	1.141971e+004
2.121264e+002	1.150262e+004
2.140549e+002	1.153623e+004
2.159834e+002	1.145036e+004
2.179118e+002	1.150666e+004
2.198403e+002	1.159295e+004
2.217688e+002	1.160304e+004
2.236972e+002	1.163323e+004
2.256257e+002	1.169229e+004
2.275542e+002	1.172178e+004
2.294826e+002	1.170730e+004
2.314111e+002	1.166155e+004
2.333396e+002	1.162117e+004
2.352680e+002	1.169595e+004
2.371965e+002	1.168407e+004
2.391250e+002	1.165256e+004
2.410534e+002	1.169838e+004
2.429819e+002	1.180631e+004
2.449104e+002	1.182182e+004
2.468388e+002	1.182261e+004
2.487673e+002	1.185162e+004
2.506958e+002	1.190072e+004
2.526242e+002	1.189117e+004
2.545527e+002	1.197639e+004
2.564812e+002	1.207165e+004
2.584096e+002	1.215425e+004
2.603381e+002	1.219653e+004
2.622666e+002	1.214000e+004
2.641950e+002	1.213642e+004
2.661235e+002	1.221238e+004
2.680520e+002	1.228328e+004
2.699804e+002	1.228086e+004
2.719089e+002	1.222367e+004
2.738374e+002	1.229478e+004
2.757658e+002	1.226234e+004
2.776943e+002	1.230295e+004
2.796228e+002	1.248650e+004
2.815512e+002	1.260504e+004
2.834797e+002	1.248856e+004
2.854082e+002	1.242611e+004
2.873366e+002	1.244981e+004
2.892651e+002	1.252261e+004
2.911936e+002	1.259473e+004
2.931220e+002	1.274482e+004
2.950505e+002	1.271742e+004
2.969790e+002	1.272817e+004
2.989074e+002	1.278151e+004
3.008359e+002	1.269047e+004
3.027644e+002	1.285659e+004
3.046928e+002	1.293846e+004
3.066213e+002	1.300633e+004
3.085498e+002	1.305050e+004
3.104782e+002	1.300995e+004
3.124067e+002	1.301191e+004
3.143352e+002	1.302255e+004
3.162636e+002	1.308267e+004
3.181921e+002	1.315882e+004
3.201206e+002	1.319160e+004
3.220490e+002	1.318634e+004
3.239775e+002	1.325845e+004
3.259060e+002	1.328547e+004
3.278344e+002	1.329875e+004
3.297629e+002	1.335854e+004
3.316914e+002	1.342933e+004
3.336198e+002	1.335398e+004
3.355483e+002	1.340124e+004
3.374768e+002	1.342666e+004
3.394052e+002	1.334937e+004
3.413337e+002	1.336809e+004
3.432622e+002	1.341294e+004
3.451906e+002	1.342790e+004
3.471191e+002	1.346842e+004
3.490476e+002	1.357213e+004
3.509760e+002	1.371779e+004
3.529045e+002	1.378526e+004
3.548330e+002	1.381271e+004
3.567614e+002	1.383913e+004
3.586899e+002	1.384845e+004
3.606184e+002	1.380981e+004
3.625468e+002	1.378653e+004
3.644753e+002	1.385167e+004
3.664038e+002	1.398809e+004
3.683322e+002	1.404178e+004
3.702607e+002	1.397617e+004
3.721892e+002	1.412310e+004
3.741176e+002	1.401353e+004
3.760461e+002	1.402126e+004
3.779746e+002	1.411553e+004
3.799030e+002	1.419293e+004
3.818315e+002	1.420925e+004
3.837600e+002	1.416892e+004
3.856884e+002	1.416719e+004
3.876169e+002	1.421418e+004
3.895454e+002	1.427128e+004
3.914738e+002	1.428796e+004
3.934023e+002	1.428315e+004
3.953308e+002	1.431458e+004
3.972592e+002	1.436932e+004
3.991877e+002	1.438646e+004
4.011162e+002	1.436907e+004
4.030446e+002	1.448305e+004
4.049731e+002	1.445574e+004
4.069016e+002	1.448063e+004
4.088300e+002	1.461575e+004
4.107585e+002	1.472585e+004
4.126870e+002	1.458891e+004
4.146154e+002	1.465386e+004
4.165439e+002	1.478762e+004
4.184724e+002	1.486074e+004
4.204008e+002	1.485749e+004
4.223293e+002	1.485719e+004
4.242578e+002	1.498131e+004
4.261862e+002	1.507613e+004
4.281147e+002	1.507563e+004
4.300432e+002	1.506243e+004
4.319716e+002	1.509146e+004
4.339001e+002	1.511137e+004
4.358286e+002	1.513232e+004
4.377570e+002	1.523015e+004
4.396855e+002	1.512943e+004
4.416140e+002	1.502932e+004
4.435424e+002	1.524606e+004
4.454709e+002	1.523325e+004
4.473994e+002	1.534812e+004
4.493279e+002	1.527192e+004
4.512563e+002	1.525554e+004
4.531848e+002	1.540710e+004
4.551133e+002	1.537307e+004
4.570417e+002	1.530967e+004
4.589702e+002	1.537822e+004
4.608987e+002	1.552764e+004
4.628271e+002	1.564198e+004
4.647556e+002	1.564800e+004
4.666841e+002	1.566755e+004
4.686125e+002	1.582210e+004
4.705410e+002	1.583954e+004
4.724695e+002	1.579060e+004
4.743979e+002	1.578787e+004
4.763264e+002	1.583796e+004
4.782549e+002	1.586952e+004
4.801833e+002	1.593753e+004
4.821118e+002	1.594184e+004
4.840403e+002	1.593425e+004
4.859687e+002	1.599510e+004
4.878972e+002	1.604330e+004
4.898257e+002	1.618747e+004
4.917541e+002	1.623930e+004
4.936826e+002	1.624181e+004
4.956111e+002	1.625603e+004
4.975395e+002	1.628669e+004
4.994680e+002	1.625069e+004
5.013965e+002	1.622354e+004
5.033249e+002	1.626637e+004
5.052534e+002	1.633841e+004
5.071819e+002	1.636613e+004
5.091103e+002	1.632565e+004
5.110388e+002	1.651283e+004
5.129672e+002	1.666413e+004
5.148957e+002	1.666717e+004
5.168242e+002	1.663428e+004
5.187526e+002	1.670572e+004
5.206811e+002	1.675563e+004
5.226096e+002	1.681487e+004
5.245380e+002	1.676914e+004
5.264665e+002	1.677947e+004
5.283950e+002	1.685197e+004
5.303234e+002	1.684861e+004
5.322519e+002	1.687587e+004
5.341804e+002	1.700359e+004
5.361088e+002	1.707920e+004
5.380373e+002	1.707580e+004
5.399658e+002	1.706364e+004
5.418942e+002	1.714238e+004
5.438227e+002	1.721286e+004
5.457512e+002	1.723251e+004
5.476796e+002	1.724988e+004
5.496081e+002	1.727246e+004
5.515366e+002	1.726032e+004
5.534650e+002	1.716336e+004
5.553935e+002	1.726236e+004
5.573220e+002	1.726171e+004
5.592504e+002	1.734590e+004
5.611789e+002	1.746143e+004
5.631074e+002	1.747854e+004
5.650358e+002	1.750728e+004
5.669643e+002	1.758979e+004
5.688928e+002	1.758805e+004
5.708212e+002	1.756481e+004
5.727497e+002	1.758545e+004
5.746782e+002	1.763840e+004
5.766066e+002	1.758757e+004
5.785351e+002	1.773177e+004
5.804636e+002	1.779783e+004
5.823920e+002	1.790604e+004
5.843205e+002	1.803892e+004
5.862490e+002	1.805342e+004
5.881774e+002	1.804092e+004
5.901059e+002	1.812246e+004
5.920344e+002	1.809844e+004
5.939628e+002	1.809188e+004
5.958913e+002	1.813795e+004
5.978198e+002	1.813903e+004
5.997482e+002	1.813416e+004
6.016767e+002	1.819661e+004
6.036052e+002	1.827078e+004
6.055336e+002	1.833704e+004
6.074621e+002	1.841165e+004
6.093906e+002	1.851014e+004
6.113190e+002	1.855360e+004
6.132475e+002	1.836615e+004
6.151760e+002	1.847083e+004
6.171044e+002	1.864160e+004
6.190329e+002	1.863389e+004
6.209614e+002	1.850754e+004
6.228898e+002	1.860944e+004
6.248183e+002	1.876538e+004
6.267468e+002	1.891425e+004
6.286752e+002	1.894817e+004
6.306037e+002	1.887453e+004
6.325322e+002	1.882265e+004
6.344606e+002	1.889741e+004
6.363891e+002	1.895259e+004
6.383176e+002	1.902316e+004
6.402460e+002	1.909806e+004
6.421745e+002	1.911445e+004
6.441030e+002	1.905793e+004
6.460314e+002	1.916289e+004
6.479599e+002	1.929365e+004
6.498884e+002	1.923490e+004
6.518168e+002	1.922033e+004
6.537453e+002	1.929320e+004
6.556738e+002	1.929998e+004
6.576022e+002	1.922638e+004
6.595307e+002	1.943657e+004
6.614592e+002	1.956309e+004
6.633876e+002	1.961108e+004
6.653161e+002	1.961661e+004
6.672446e+002	1.961810e+004
6.691730e+002	1.969431e+004
6.711015e+002	1.979763e+004
6.730300e+002	1.974496e+004
6.749584e+002	1.969698e+004
6.768869e+002	1.977720e+004
6.788154e+002	1.989980e+004
6.807438e+002	1.979679e+004
6.826723e+002	1.983184e+004
6.846008e+002	1.996068e+004
6.865292e+002	1.996715e+004
6.884577e+002	2.000606e+004
6.903862e+002	2.015719e+004
6.923146e+002	2.022928e+004
6.942431e+002	2.023184e+004
6.961716e+002	2.012629e+004
6.981000e+002	2.016800e+004
7.000285e+002	2.023074e+004
7.019570e+002	2.024386e+004
7.038854e+002	2.029067e+004
7.058139e+002	2.040134e+004
7.077424e+002	2.048559e+004
7.096708e+002	2.056905e+004
7.115993e+002	2.062539e+004
7.135278e+002	2.063242e+004
7.154562e+002	2.061853e+004
7.173847e+002	2.067226e+004
7.193132e+002	2.071359e+004
7.212416e+002	2.057107e+004
7.231701e+002	2.065552e+004
7.250986e+002	2.076545e+004
7.270270e+002	2.076647e+004
7.289555e+002	2.090857e+004
7.308840e+002	2.095599e+004
7.328124e+002	2.096024e+004
7.347409e+002	2.098845e+004
7.366694e+002	2.103326e+004
7.385978e+002	2.109392e+004
7.405263e+002	2.117745e+004
7.424548e+002	2.125103e+004
7.443832e+002	2.126290e+004
7.463117e+002	2.127883e+004
7.482402e+002	2.139875e+004
7.501686e+002	2.149930e+004
7.520971e+002	2.149445e+004
7.540256e+002	2.149017e+004
7.559540e+002	2.136052e+004
7.578825e+002	2.161898e+004
7.598110e+002	2.167120e+004
7.617394e+002	2.165696e+004
7.636679e+002	2.159458e+004
7.655964e+002	2.142911e+004
7.675248e+002	2.160803e+004
7.694533e+002	2.170721e+004
7.713818e+002	2.172126e+004
7.733102e+002	2.173686e+004
7.752387e+002	2.178469e+004
7.771672e+002	2.186183e+004
7.790956e+002	2.195565e+004
7.810241e+002	2.200080e+004
7.829526e+002	2.200126e+004
7.848810e+002	2.201885e+004
7.868095e+002	2.203440e+004
7.887380e+002	2.201242e+004
7.906664e+002	2.199528e+004
7.925949e+002	2.212005e+004
7.945234e+002	2.211268e+004
7.964518e+002	2.223302e+004
7.983803e+002	2.229664e+004
8.003088e+002	2.229873e+004
8.022372e+002	2.233703e+004
8.041657e+002	2.245606e+004
8.060942e+002	2.249880e+004
8.080226e+002	2.251156e+004
8.099511e+002	2.257881e+004
8.118796e+002	2.269973e+004
8.138080e+002	2.283016e+004
8.157365e+002	2.287181e+004
8.176650e+002	2.277937e+004
8.195934e+002	2.288167e+004
8.215219e+002	2.283917e+004
8.234504e+002	2.286491e+004
8.253788e+002	2.294783e+004
8.273073e+002	2.305584e+004
8.292358e+002	2.314670e+004
8.311642e+002	2.317561e+004
8.330927e+002	2.328187e+004
8.350212e+002	2.321649e+004
8.369496e+002	2.315745e+004
8.388781e+002	2.314992e+004
8.408066e+002	2.319747e+004
8.427350e+002	2.328913e+004
8.446635e+002	2.339685e+004
8.465920e+002	2.349054e+004
8.485204e+002	2.362924e+004
8.504489e+002	2.364482e+004
8.523774e+002	2.362879e+004
8.543058e+002	2.366320e+004
8.562343e+002	2.372774e+004
8.581628e+002	2.376314e+004
8.600912e+002	2.384232e+004
8.620197e+002	2.391988e+004
8.639482e+002	2.399581e+004
8.658766e+002	2.415166e+004
8.678051e+002	2.425472e+004
8.697336e+002	2.414418e+004
8.716620e+002	2.401773e+004
8.735905e+002	2.411766e+004
8.755190e+002	2.424915e+004
8.774474e+002	2.428065e+004
8.793759e+002	2.426314e+004
8.813044e+002	2.426338e+004
8.832328e+002	2.429830e+004
8.851613e+002	2.434800e+004
8.870898e+002	2.431822e+004
8.890182e+002	2.443774e+004
8.909467e+002	2.450983e+004
8.928752e+002	2.454702e+004
8.948036e+002	2.452040e+004
8.967321e+002	2.447686e+004
8.986606e+002	2.462781e+004
9.005891e+002	2.448893e+004
9.025175e+002	2.446889e+004
9.044460e+002	2.456143e+004
9.063745e+002	2.465955e+004
9.083029e+002	2.476365e+004
9.102314e+002	2.489420e+004
9.121599e+002	2.496473e+004
9.140883e+002	2.489627e+004
9.160168e+002	2.484413e+004
9.179453e+002	2.480628e+004
9.198737e+002	2.489610e+004
9.218022e+002	2.504874e+004
9.237307e+002	2.510072e+004
9.256591e+002	2.501450e+004
9.275876e+002	2.508233e+004
9.295161e+002	2.526288e+004
9.314445e+002	2.541801e+004
9.333730e+002	2.538269e+004
9.353015e+002	2.530821e+004
9.372299e+002	2.532356e+004
9.391584e+002	2.538719e+004
9.410869e+002	2.544767e+004
9.430153e+002	2.549331e+004
9.449438e+002	2.560293e+004
9.468723e+002	2.583664e+004
9.488007e+002	2.599848e+004
9.507292e+002	2.605653e+004
9.526577e+002	2.612544e+004
9.545861e+002	2.622191e+004
9.565146e+002	2.619399e+004
9.584431e+002	2.619350e+004
9.603715e+002	2.621843e+004
9.623000e+002	2.632689e+004
9.642285e+002	2.650524e+004
9.661569e+002	2.656666e+004
9.680854e+002	2.639154e+004
9.700139e+002	2.640045e+004
9.719423e+002	2.647163e+004
9.738708e+002	2.650089e+004
9.757993e+002	2.654950e+004
9.777277e+002	2.657722e+004
9.796562e+002	2.652258e+004
9.815847e+002	2.649883e+004
9.835131e+002	2.672791e+004
9.854416e+002	2.670902e+004
9.873701e+002	2.670350e+004
9.892985e+002	2.676674e+004
9.912270e+002	2.688828e+004
9.931555e+002	2.700217e+004
9.950839e+002	2.711274e+004
9.970124e+002	2.733914e+004
9.989409e+002	2.778531e+004
1.000869e+003	2.809666e+004
1.002798e+003	2.831122e+004
1.004726e+003	2.846297e+004
1.006655e+003	2.850067e+004
1.008583e+003	2.839612e+004
1.010512e+003	2.818859e+004
1.012440e+003	2.797326e+004
1.014369e+003	2.784682e+004
1.016297e+003	2.776484e+004
1.018226e+003	2.757177e+004
1.020154e+003	2.769324e+004
1.022082e+003	2.778694e+004
1.024011e+003	2.769673e+004
1.025939e+003	2.760823e+004
1.027868e+003	2.765976e+004
1.029796e+003	2.777922e+004
1.031725e+003	2.769940e+004
1.033653e+003	2.757745e+004
1.035582e+003	2.757770e+004
1.037510e+003	2.766304e+004
1.039439e+003	2.769314e+004
1.041367e+003	2.763269e+004
1.043296e+003	2.764513e+004
1.045224e+003	2.782079e+004
1.047153e+003	2.790337e+004
1.049081e+003	2.792396e+004
1.051010e+003	2.794956e+004
1.052938e+003	2.799538e+004
1.054866e+003	2.795940e+004
1.056795e+003	2.790771e+004
1.058723e+003	2.813638e+004
1.060652e+003	2.812231e+004
1.062580e+003	2.816369e+004
1.064509e+003	2.815486e+004
1.066437e+003	2.812342e+004
1.068366e+003	2.816386e+004
1.070294e+003	2.822129e+004
1.072223e+003	2.819194e+004
1.074151e+003	2.816117e+004
1.076080e+003	2.835216e+004
1.078008e+003	2.849687e+004
1.079937e+003	2.834824e+004
1.081865e+003	2.848164e+004
1.083793e+003	2.858189e+004
1.085722e+003	2.853246e+004
1.087650e+003	2.853158e+004
1.089579e+003	2.860474e+004
1.091507e+003	2.859446e+004
1.093436e+003	2.867997e+004
1.095364e+003	2.871789e+004
1.097293e+003	2.873472e+004
1.099221e+003	2.883934e+004
1.101150e+003	2.892602e+004
1.103078e+003	2.890958e+004
1.105007e+003	2.891007e+004
1.106935e+003	2.902084e+004
1.108864e+003	2.901432e+004
1.110792e+003	2.920375e+004
1.112720e+003	2.914783e+004
1.114649e+003	2.920625e+004
1.116577e+003	2.926502e+004
1.118506e+003	2.927133e+004
1.120434e+003	2.940547e+004
1.122363e+003	2.962604e+004
1.124291e+003	2.974346e+004
1.126220e+003	2.995141e+004
1.128148e+003	3.000640e+004
1.130077e+003	3.003328e+004
1.132005e+003	3.012992e+004
1.133934e+003	3.022939e+004
1.135862e+003	3.030112e+004
1.137791e+003	3.045503e+004
1.139719e+003	3.067947e+004
1.141647e+003	3.073084e+004
1.143576e+003	3.099263e+004
1.145504e+003	3.124170e+004
1.147433e+003	3.158076e+004
1.149361e+003	3.214542e+004
1.151290e+003	3.297029e+004
1.153218e+003	3.395030e+004
1.155147e+003	3.488438e+004
1.157075e+003	3.557417e+004
1.159004e+003	3.552253e+004
1.160932e+003	3.489423e+004
1.162861e+003	3.383222e+004
1.164789e+003	3.275306e+004
1.166718e+003	3.199564e+004
1.168646e+003	3.160798e+004
1.170574e+003	3.144090e+004
1.172503e+003	3.137660e+004
1.174431e+003	3.127073e+004
1.176360e+003	3.121713e+004
1.178288e+003	3.126001e+004
1.180217e+003	3.124100e+004
1.182145e+003	3.123442e+004
1.184074e+003	3.135994e+004
1.186002e+003	3.154735e+004
1.187931e+003	3.166175e+004
1.189859e+003	3.179400e+004
1.191788e+003	3.183722e+004
1.193716e+003	3.181076e+004
1.195645e+003	3.169025e+004
1.197573e+003	3.156479e+004
1.199501e+003	3.147436e+004
1.201430e+003	3.136544e+004
1.203358e+003	3.130520e+004
1.205287e+003	3.135477e+004
1.207215e+003	3.127801e+004
1.209144e+003	3.123338e+004
1.211072e+003	3.129531e+004
1.213001e+003	3.137985e+004
1.214929e+003	3.143440e+004
1.216858e+003	3.135966e+004
1.218786e+003	3.121536e+004
1.220715e+003	3.113600e+004
1.222643e+003	3.115625e+004
1.224572e+003	3.116592e+004
1.226500e+003	3.107028e+004
1.228428e+003	3.104649e+004
1.230357e+003	3.112533e+004
1.232285e+003	3.108968e+004
1.234214e+003	3.104275e+004
1.236142e+003	3.115096e+004
1.238071e+003	3.120635e+004
1.239999e+003	3.112369e+004
1.241928e+003	3.121444e+004
1.243856e+003	3.118626e+004
1.245785e+003	3.143957e+004
1.247713e+003	3.146369e+004
1.249642e+003	3.152702e+004
1.251570e+003	3.161601e+004
1.253499e+003	3.154009e+004
1.255427e+003	3.147778e+004
1.257355e+003	3.163804e+004
1.259284e+003	3.186171e+004
1.261212e+003	3.187771e+004
1.263141e+003	3.177413e+004
1.265069e+003	3.174796e+004
1.266998e+003	3.184971e+004
1.268926e+003	3.205967e+004
1.270855e+003	3.214818e+004
1.272783e+003	3.214441e+004
1.274712e+003	3.211866e+004
1.276640e+003	3.197498e+004
1.278569e+003	3.177948e+004
1.280497e+003	3.204695e+004
1.282426e+003	3.195100e+004
1.284354e+003	3.217240e+004
1.286282e+003	3.222627e+004
1.288211e+003	3.215908e+004
1.290139e+003	3.211164e+004
1.292068e+003	3.210616e+004
1.293996e+003	3.216157e+004
1.295925e+003	3.223394e+004
1.297853e+003	3.222009e+004
1.299782e+003	3.226797e+004
1.301710e+003	3.218672e+004
1.303639e+003	3.223197e+004
1.305567e+003	3.236129e+004
1.307496e+003	3.235740e+004
1.309424e+003	3.239045e+004
1.311353e+003	3.243259e+004
1.313281e+003	3.240459e+004
1.315209e+003	3.236519e+004
1.317138e+003	3.240531e+004
1.319066e+003	3.249266e+004
1.320995e+003	3.248715e+004
1.322923e+003	3.254933e+004
1.324852e+003	3.268735e+004
1.326780e+003	3.272443e+004
1.328709e+003	3.272293e+004
1.330637e+003	3.275542e+004
1.332566e+003	3.279501e+004
1.334494e+003	3.282237e+004
1.336423e+003	3.285884e+004
1.338351e+003	3.285233e+004
1.340280e+003	3.286043e+004
1.342208e+003	3.298124e+004
1.344136e+003	3.314302e+004
1.346065e+003	3.298126e+004
1.347993e+003	3.295213e+004
1.349922e+003	3.310861e+004
1.351850e+003	3.326862e+004
1.353779e+003	3.335877e+004
1.355707e+003	3.336784e+004
1.357636e+003	3.323364e+004
1.359564e+003	3.313603e+004
1.361493e+003	3.336377e+004
1.363421e+003	3.332447e+004
1.365350e+003	3.342009e+004
1.367278e+003	3.327828e+004
1.369207e+003	3.330328e+004
1.371135e+003	3.332775e+004
1.373063e+003	3.326234e+004
1.374992e+003	3.322384e+004
1.376920e+003	3.326541e+004
1.378849e+003	3.344803e+004
1.380777e+003	3.354809e+004
1.382706e+003	3.355313e+004
1.384634e+003	3.365305e+004
1.386563e+003	3.382892e+004
1.388491e+003	3.393670e+004
1.390420e+003	3.378443e+004
1.392348e+003	3.376712e+004
1.394277e+003	3.385020e+004
1.396205e+003	3.387468e+004
1.398134e+003	3.394414e+004
1.400062e+003	3.387852e+004
1.401990e+003	3.400836e+004
1.403919e+003	3.404024e+004
1.405847e+003	3.389430e+004
1.407776e+003	3.389141e+004
1.409704e+003	3.408945e+004
1.411633e+003	3.414411e+004
1.413561e+003	3.407664e+004
1.415490e+003	3.412669e+004
1.417418e+003	3.419780e+004
1.419347e+003	3.409461e+004
1.421275e+003	3.407850e+004
1.423204e+003	3.424530e+004
1.425132e+003	3.426161e+004
1.427061e+003	3.424687e+004
1.428989e+003	3.435236e+004
1.430917e+003	3.448107e+004
1.432846e+003	3.445398e+004
1.434774e+003	3.450316e+004
1.436703e+003	3.458353e+004
1.438631e+003	3.457038e+004
1.440560e+003	3.460515e+004
1.442488e+003	3.481090e+004
1.444417e+003	3.494098e+004
1.446345e+003	3.492263e+004
1.448274e+003	3.491708e+004
1.450202e+003	3.496141e+004
1.452131e+003	3.484418e+004
1.454059e+003	3.503312e+004
1.455988e+003	3.502706e+004
1.457916e+003	3.499120e+004
1.459844e+003	3.499641e+004
1.461773e+003	3.503760e+004
1.463701e+003	3.510804e+004
1.465630e+003	3.511918e+004
1.467558e+003	3.523725e+004
1.469487e+003	3.520760e+004
1.471415e+003	3.524391e+004
1.473344e+003	3.531843e+004
1.475272e+003	3.527201e+004
1.477201e+003	3.526607e+004
1.479129e+003	3.531933e+004
1.481058e+003	3.546026e+004
1.482986e+003	3.555042e+004
1.484915e+003	3.556325e+004
1.486843e+003	3.563087e+004
1.488771e+003	3.573477e+004
1.490700e+003	3.574031e+004
1.492628e+003	3.581546e+004
1.494557e+003	3.596521e+004
1.496485e+003	3.607571e+004
1.498414e+003	3.613588e+004
1.500342e+003	3.631118e+004
1.502271e+003	3.657646e+004
1.504199e+003	3.679722e+004
1.506128e+003	3.711510e+004
1.508056e+003	3.757693e+004
1.509985e+003	3.812753e+004
1.511913e+003	3.868618e+004
1.513842e+003	3.921996e+004
1.515770e+003	3.995928e+004
1.517698e+003	4.060534e+004
1.519627e+003	4.128091e+004
1.521555e+003	4.173786e+004
1.523484e+003	4.189518e+004
1.525412e+003	4.191932e+004
1.527341e+003	4.172368e+004
1.529269e+003	4.124315e+004
1.531198e+003	4.045929e+004
1.533126e+003	3.960365e+004
1.535055e+003	3.891471e+004
1.536983e+003	3.831666e+004
1.538912e+003	3.775429e+004
1.540840e+003	3.749870e+004
1.542769e+003	3.717395e+004
1.544697e+003	3.695030e+004
1.546625e+003	3.684758e+004
1.548554e+003	3.662474e+004
1.550482e+003	3.653852e+004
1.552411e+003	3.646596e+004
1.554339e+003	3.642871e+004
1.556268e+003	3.642101e+004
1.558196e+003	3.642227e+004
1.560125e+003	3.641334e+004
1.562053e+003	3.640243e+004
1.563982e+003	3.641804e+004
1.565910e+003	3.644252e+004
1.567839e+003	3.644171e+004
1.569767e+003	3.641961e+004
1.571696e+003	3.654358e+004
1.573624e+003	3.659507e+004
1.575552e+003	3.657678e+004
1.577481e+003	3.671359e+004
1.579409e+003	3.668053e+004
1.581338e+003	3.675124e+004
1.583266e+003	3.679143e+004
1.585195e+003	3.676793e+004
1.587123e+003	3.672276e+004
1.589052e+003	3.667861e+004
1.590980e+003	3.673052e+004
1.592909e+003	3.683567e+004
1.594837e+003	3.684136e+004
1.596766e+003	3.676173e+004
1.598694e+003	3.679227e+004
1.600623e+003	3.700920e+004
1.602551e+003	3.693607e+004
1.604479e+003	3.680745e+004
1.606408e+003	3.694928e+004
1.608336e+003	3.688943e+004
1.610265e+003	3.691763e+004
1.612193e+003	3.700111e+004
1.614122e+003	3.704797e+004
1.616050e+003	3.713732e+004
1.617979e+003	3.717230e+004
1.619907e+003	3.704395e+004
1.621836e+003	3.699909e+004
1.623764e+003	3.709490e+004
1.625693e+003	3.695623e+004
1.627621e+003	3.689824e+004
1.629550e+003	3.705912e+004
1.631478e+003	3.701639e+004
1.633406e+003	3.715561e+004
1.635335e+003	3.716988e+004
1.637263e+003	3.720910e+004
1.639192e+003	3.724325e+004
1.641120e+003	3.714920e+004
1.643049e+003	3.714442e+004
1.644977e+003	3.724918e+004
1.646906e+003	3.728929e+004
1.648834e+003	3.731355e+004
1.650763e+003	3.733569e+004
1.652691e+003	3.728665e+004
1.654620e+003	3.726507e+004
1.656548e+003	3.717661e+004
1.658477e+003	3.726396e+004
1.660405e+003	3.726090e+004
1.662333e+003	3.734700e+004
1.664262e+003	3.753835e+004
1.666190e+003	3.748282e+004
1.668119e+003	3.754254e+004
1.670047e+003	3.759193e+004
1.671976e+003	3.752188e+004
1.673904e+003	3.745884e+004
1.675833e+003	3.749116e+004
1.677761e+003	3.752200e+004
1.679690e+003	3.751936e+004
1.681618e+003	3.762628e+004
1.683547e+003	3.771552e+004
1.685475e+003	3.751622e+004
1.687404e+003	3.770732e+004
1.689332e+003	3.777592e+004
1.691260e+003	3.763208e+004
1.693189e+003	3.777677e+004
1.695117e+003	3.761104e+004
1.697046e+003	3.779091e+004
1.698974e+003	3.767981e+004
1.700903e+003	3.771975e+004
1.702831e+003	3.790651e+004
1.704760e+003	3.793964e+004
1.706688e+003	3.788102e+004
1.708617e+003	3.794161e+004
1.710545e+003	3.800646e+004
1.712474e+003	3.796291e+004
1.714402e+003	3.794205e+004
1.716331e+003	3.793915e+004
1.718259e+003	3.808484e+004
1.720188e+003	3.818246e+004
1.722116e+003	3.810027e+004
1.724044e+003	3.798006e+004
1.725973e+003	3.813389e+004
1.727901e+003	3.807509e+004
1.729830e+003	3.814616e+004
1.731758e+003	3.819391e+004
1.733687e+003	3.816938e+004
1.735615e+003	3.815625e+004
1.737544e+003	3.819695e+004
1.739472e+003	3.822682e+004
1.741401e+003	3.818572e+004
1.743329e+003	3.813504e+004
1.745258e+003	3.824501e+004
1.747186e+003	3.830839e+004
1.749115e+003	3.824648e+004
1.751043e+003	3.843482e+004
1.752971e+003	3.840338e+004
1.754900e+003	3.838055e+004
1.756828e+003	3.827543e+004
1.758757e+003	3.829052e+004
1.760685e+003	3.832494e+004
1.762614e+003	3.840750e+004
1.764542e+003	3.845051e+004
1.766471e+003	3.836050e+004
1.768399e+003	3.841132e+004
1.770328e+003	3.845841e+004
1.772256e+003	3.839263e+004
1.774185e+003	3.848331e+004
1.776113e+003	3.860047e+004
1.778042e+003	3.858393e+004
1.779970e+003	3.863436e+004
1.781898e+003	3.859686e+004
1.783827e+003	3.847581e+004
1.785755e+003	3.863559e+004
1.787684e+003	3.888869e+004
1.789612e+003	3.886893e+004
1.791541e+003	3.869205e+004
1.793469e+003	3.860846e+004
1.795398e+003	3.869693e+004
1.797326e+003	3.885196e+004
1.799255e+003	3.872588e+004
1.801183e+003	3.871472e+004
1.803112e+003	3.884737e+004
1.805040e+003	3.886114e+004
1.806969e+003	3.887662e+004
1.808897e+003	3.892284e+004
1.810825e+003	3.901004e+004
1.812754e+003	3.901590e+004
1.814682e+003	3.885448e+004
1.816611e+003	3.890834e+004
1.818539e+003	3.905527e+004
1.820468e+003	3.903318e+004
1.822396e+003	3.900074e+004
1.824325e+003	3.905600e+004
1.826253e+003	3.907138e+004
1.828182e+003	3.916481e+004
1.830110e+003	3.929969e+004
1.832039e+003	3.920142e+004
1.833967e+003	3.924630e+004
1.835896e+003	3.929661e+004
1.837824e+003	3.923135e+004
1.839752e+003	3.924652e+004
1.841681e+003	3.915457e+004
1.843609e+003	3.909990e+004
1.845538e+003	3.915206e+004
1.847466e+003	3.930478e+004
1.849395e+003	3.942625e+004
1.851323e+003	3.938727e+004
1.853252e+003	3.937334e+004
1.855180e+003	3.932042e+004
1.857109e+003	3.940441e+004
1.859037e+003	3.934318e+004
1.860966e+003	3.944341e+004
1.862894e+003	3.951127e+004
1.864823e+003	3.947948e+004
1.866751e+003	3.942681e+004
1.868679e+003	3.943639e+004
1.870608e+003	3.952195e+004
1.872536e+003	3.957052e+004
1.874465e+003	3.953433e+004
1.876393e+003	3.953309e+004
1.878322e+003	3.962015e+004
1.880250e+003	3.968663e+004
1.882179e+003	3.970064e+004
1.884107e+003	3.969999e+004
1.886036e+003	3.972533e+004
1.887964e+003	3.978560e+004
1.889893e+003	3.970406e+004
1.891821e+003	3.978692e+004
1.893750e+003	3.981498e+004
1.895678e+003	3.968196e+004
1.897606e+003	3.978141e+004
1.899535e+003	3.983291e+004
1.901463e+003	3.980038e+004
1.903392e+003	3.983136e+004
1.905320e+003	3.982077e+004
1.907249e+003	3.984278e+004
1.909177e+003	3.989834e+004
1.911106e+003	3.988645e+004
1.913034e+003	3.999404e+004
1.914963e+003	4.007270e+004
1.916891e+003	3.997432e+004
1.918820e+003	3.997120e+004
1.920748e+003	3.997871e+004
1.922677e+003	3.993916e+004
1.924605e+003	3.996868e+004
1.926533e+003	4.002869e+004
1.928462e+003	4.008395e+004
1.930390e+003	4.018434e+004
1.932319e+003	4.025118e+004
1.934247e+003	4.017400e+004
1.936176e+003	4.007502e+004
1.938104e+003	4.003747e+004
1.940033e+003	3.999970e+004
1.941961e+003	4.007452e+004
1.943890e+003	4.015258e+004
1.945818e+003	4.017416e+004
1.947747e+003	4.004039e+004
1.949675e+003	4.020243e+004
1.951604e+003	4.035843e+004
1.953532e+003	4.043626e+004
1.955460e+003	4.040777e+004
1.957389e+003	4.028546e+004
1.959317e+003	4.028918e+004
1.961246e+003	4.038338e+004
1.963174e+003	4.031767e+004
1.965103e+003	4.034254e+004
1.967031e+003	4.034591e+004
1.968960e+003	4.035057e+004
1.970888e+003	4.041395e+004
1.972817e+003	4.042996e+004
1.974745e+003	4.051403e+004
1.976674e+003	4.049789e+004
1.978602e+003	4.053382e+004
1.980531e+003	4.051633e+004
1.982459e+003	4.048075e+004
1.984387e+003	4.051359e+004
1.986316e+003	4.059197e+004
1.988244e+003	4.061703e+004
1.990173e+003	4.054912e+004
1.992101e+003	4.066182e+004
1.994030e+003	4.074352e+004
1.995958e+003	4.068545e+004
1.997887e+003	4.066760e+004
1.999815e+003	4.074176e+004
2.001744e+003	4.076769e+004
2.003672e+003	4.064869e+004
2.005601e+003	4.077029e+004
2.007529e+003	4.083350e+004
2.009458e+003	4.094612e+004
2.011386e+003	4.093707e+004
2.013314e+003	4.081759e+004
2.015243e+003	4.085006e+004
2.017171e+003	4.093178e+004
2.019100e+003	4.089973e+004
2.021028e+003	4.093155e+004
2.022957e+003	4.084698e+004
2.024885e+003	4.109509e+004
2.026814e+003	4.088869e+004
2.028742e+003	4.094659e+004
2.030671e+003	4.091973e+004
2.032599e+003	4.094420e+004
2.034528e+003	4.104828e+004
2.036456e+003	4.109377e+004
2.038385e+003	4.108949e+004
2.040313e+003	4.099578e+004
2.042241e+003	4.095902e+004
2.044170e+003	4.112116e+004
2.046098e+003	4.100291e+004
2.048027e+003	4.118787e+004
2.049955e+003	4.101172e+004
2.051884e+003	4.115646e+004
2.053812e+003	4.108946e+004
2.055741e+003	4.107155e+004
2.057669e+003	4.111010e+004
2.059598e+003	4.112698e+004
2.061526e+003	4.126254e+004
2.063455e+003	4.126848e+004
2.065383e+003	4.118956e+004
2.067312e+003	4.126139e+004
2.069240e+003	4.132989e+004
2.071168e+003	4.137762e+004
2.073097e+003	4.125218e+004
2.075025e+003	4.137742e+004
2.076954e+003	4.153621e+004
2.078882e+003	4.141493e+004
2.080811e+003	4.126527e+004
2.082739e+003	4.136341e+004
2.084668e+003	4.146364e+004
2.086596e+003	4.149377e+004
2.088525e+003	4.148266e+004
2.090453e+003	4.150970e+004
2.092382e+003	4.156090e+004
2.094310e+003	4.153716e+004
2.096239e+003	4.158411e+004
2.098167e+003	4.165733e+004
2.100095e+003	4.168966e+004
2.102024e+003	4.167895e+004
2.103952e+003	4.168787e+004
2.105881e+003	4.173249e+004
2.107809e+003	4.175557e+004
2.109738e+003	4.172774e+004
2.111666e+003	4.162662e+004
2.113595e+003	4.160490e+004
2.115523e+003	4.173054e+004
2.117452e+003	4.184863e+004
2.119380e+003	4.177866e+004
2.121309e+003	4.170365e+004
2.123237e+003	4.173788e+004
2.125166e+003	4.174420e+004
2.127094e+003	4.175295e+004
2.129022e+003	4.172190e+004
2.130951e+003	4.167520e+004
2.132879e+003	4.179065e+004
2.134808e+003	4.173504e+004
2.136736e+003	4.192080e+004
2.138665e+003	4.197115e+004
2.140593e+003	4.193736e+004
2.142522e+003	4.177925e+004
2.144450e+003	4.172982e+004
2.146379e+003	4.188747e+004
2.148307e+003	4.195234e+004
2.150236e+003	4.194191e+004
2.152164e+003	4.204239e+004
2.154093e+003	4.201712e+004
2.156021e+003	4.196593e+004
2.157949e+003	4.199129e+004
2.159878e+003	4.199319e+004
2.161806e+003	4.207953e+004
2.163735e+003	4.198339e+004
2.165663e+003	4.204755e+004
2.167592e+003	4.211755e+004
2.169520e+003	4.211255e+004
2.171449e+003	4.212838e+004
2.173377e+003	4.220334e+004
2.175306e+003	4.208593e+004
2.177234e+003	4.189830e+004
2.179163e+003	4.214031e+004
2.181091e+003	4.216805e+004
2.183020e+003	4.212703e+004
2.184948e+003	4.214150e+004
2.186876e+003	4.208855e+004
2.188805e+003	4.217770e+004
2.190733e+003	4.223000e+004
2.192662e+003	4.217988e+004
2.194590e+003	4.223742e+004
2.196519e+003	4.235744e+004
2.198447e+003	4.236536e+004
2.200376e+003	4.232911e+004
2.202304e+003	4.234129e+004
2.204233e+003	4.237867e+004
2.206161e+003	4.225422e+004
2.208090e+003	4.219392e+004
2.210018e+003	4.218323e+004
2.211947e+003	4.221904e+004
2.213875e+003	4.233926e+004
2.215803e+003	4.257328e+004
2.217732e+003	4.240942e+004
2.219660e+003	4.237957e+004
2.221589e+003	4.235754e+004
2.223517e+003	4.227771e+004
2.225446e+003	4.237341e+004
2.227374e+003	4.245238e+004
2.229303e+003	4.233188e+004
2.231231e+003	4.243107e+004
2.233160e+003	4.259289e+004
2.235088e+003	4.237484e+004
2.237017e+003	4.250520e+004
2.238945e+003	4.237676e+004
2.240874e+003	4.240749e+004
2.242802e+003	4.243618e+004
2.244730e+003	4.245082e+004
2.246659e+003	4.250169e+004
2.248587e+003	4.255643e+004
2.250516e+003	4.255436e+004
2.252444e+003	4.257091e+004
2.254373e+003	4.262179e+004
2.256301e+003	4.264724e+004
2.258230e+003	4.265618e+004
2.260158e+003	4.257623e+004
2.262087e+003	4.254207e+004
2.264015e+003	4.256967e+004
2.265944e+003	4.265096e+004
2.267872e+003	4.257626e+004
2.269801e+003	4.250439e+004
2.271729e+003	4.269268e+004
2.273657e+003	4.272296e+004
2.275586e+003	4.272867e+004
2.277514e+003	4.268265e+004
2.279443e+003	4.271006e+004
2.281371e+003	4.270952e+004
2.283300e+003	4.262436e+004
2.285228e+003	4.273463e+004
2.287157e+003	4.281296e+004
2.289085e+003	4.283455e+004
2.291014e+003	4.278425e+004
2.292942e+003	4.280409e+004
2.294871e+003	4.288610e+004
2.296799e+003	4.284374e+004
2.298728e+003	4.279654e+004
2.300656e+003	4.288327e+004
2.302584e+003	4.297535e+004
2.304513e+003	4.306591e+004
2.306441e+003	4.308721e+004
2.308370e+003	4.286171e+004
2.310298e+003	4.304052e+004
2.312227e+003	4.310422e+004
2.314155e+003	4.307434e+004
2.316084e+003	4.300742e+004
2.318012e+003	4.303321e+004
2.319941e+003	4.311498e+004
2.321869e+003	4.311722e+004
2.323798e+003	4.292247e+004
2.325726e+003	4.287076e+004
2.327655e+003	4.303069e+004
2.329583e+003	4.302898e+004
2.331511e+003	4.297282e+004
2.333440e+003	4.300985e+004
2.335368e+003	4.291277e+004
2.337297e+003	4.297560e+004
2.339225e+003	4.322101e+004
2.341154e+003	4.304002e+004
2.343082e+003	4.298506e+004
2.345011e+003	4.293868e+004
2.346939e+003	4.297918e+004
2.348868e+003	4.301237e+004
2.350796e+003	4.301782e+004
2.352725e+003	4.308455e+004
2.354653e+003	4.322446e+004
2.356582e+003	4.325281e+004
2.358510e+003	4.320436e+004
2.360438e+003	4.310638e+004
2.362367e+003	4.322522e+004
2.364295e+003	4.301550e+004
2.366224e+003	4.302267e+004
2.368152e+003	4.299137e+004
2.370081e+003	4.313526e+004
2.372009e+003	4.319254e+004
2.373938e+003	4.320852e+004
2.375866e+003	4.308038e+004
2.377795e+003	4.309306e+004
2.379723e+003	4.316959e+004
2.381652e+003	4.313613e+004
2.383580e+003	4.316813e+004
2.385509e+003	4.329936e+004
2.387437e+003	4.341784e+004
2.389365e+003	4.336139e+004
2.391294e+003	4.331413e+004
2.393222e+003	4.338429e+004
2.395151e+003	4.337079e+004
2.397079e+003	4.340471e+004
2.399008e+003	4.340314e+004
2.400936e+003	4.340144e+004
2.402865e+003	4.341837e+004
2.404793e+003	4.329402e+004
2.406722e+003	4.332145e+004
2.408650e+003	4.336208e+004
2.410579e+003	4.338959e+004
2.412507e+003	4.350006e+004
2.414436e+003	4.349144e+004
2.416364e+003	4.354593e+004
2.418292e+003	4.348479e+004
2.420221e+003	4.339039e+004
2.422149e+003	4.338689e+004
2.424078e+003	4.340615e+004
2.426006e+003	4.339158e+004
2.427935e+003	4.346573e+004
2.429863e+003	4.359157e+004
2.431792e+003	4.347457e+004
2.433720e+003	4.333467e+004
2.435649e+003	4.344021e+004
2.437577e+003	4.346919e+004
2.439506e+003	4.360457e+004
2.441434e+003	4.358440e+004
2.443363e+003	4.364146e+004
2.445291e+003	4.360631e+004
2.447219e+003	4.358132e+004
2.449148e+003	4.355732e+004
2.451076e+003	4.355250e+004
2.453005e+003	4.363711e+004
2.454933e+003	4.363216e+004
2.456862e+003	4.355448e+004
2.458790e+003	4.362446e+004
2.460719e+003	4.370925e+004
2.462647e+003	4.365015e+004
2.464576e+003	4.356862e+004
2.466504e+003	4.348566e+004
2.468433e+003	4.355417e+004
2.470361e+003	4.366354e+004
2.472290e+003	4.372787e+004
2.474218e+003	4.372514e+004
2.476146e+003	4.375392e+004
2.478075e+003	4.377804e+004
2.480003e+003	4.365485e+004
2.481932e+003	4.368694e+004
2.483860e+003	4.384219e+004
2.485789e+003	4.371786e+004
2.487717e+003	4.378848e+004
2.489646e+003	4.387602e+004
2.491574e+003	4.399143e+004
2.493503e+003	4.378624e+004
2.495431e+003	4.389484e+004
2.497360e+003	4.379638e+004
2.499288e+003	4.387604e+004
2.501217e+003	4.402943e+004
2.503145e+003	4.397986e+004
2.505073e+003	4.400077e+004
2.507002e+003	4.412850e+004
2.508930e+003	4.406883e+004
2.510859e+003	4.407569e+004
2.512787e+003	4.411831e+004
2.514716e+003	4.407287e+004
2.516644e+003	4.412222e+004
2.518573e+003	4.420641e+004
2.520501e+003	4.430670e+004
2.522430e+003	4.424588e+004
2.524358e+003	4.415942e+004
2.526287e+003	4.416166e+004
2.528215e+003	4.421059e+004
2.530144e+003	4.419975e+004
2.532072e+003	4.420348e+004
2.534000e+003	4.421231e+004
2.535929e+003	4.428113e+004
2.537857e+003	4.438084e+004
2.539786e+003	4.424639e+004
2.541714e+003	4.414039e+004
2.543643e+003	4.419507e+004
2.545571e+003	4.424492e+004
2.547500e+003	4.431077e+004
2.549428e+003	4.427063e+004
2.551357e+003	4.427168e+004
2.553285e+003	4.428735e+004
2.555214e+003	4.434778e+004
2.557142e+003	4.441198e+004
2.559071e+003	4.431446e+004
2.560999e+003	4.433828e+004
2.562927e+003	4.438323e+004
2.564856e+003	4.432885e+004
2.566784e+003	4.438971e+004
2.568713e+003	4.453311e+004
2.570641e+003	4.461813e+004
2.572570e+003	4.467310e+004
2.574498e+003	4.460009e+004
2.576427e+003	4.453368e+004
2.578355e+003	4.459495e+004
2.580284e+003	4.464032e+004
2.582212e+003	4.465141e+004
2.584141e+003	4.463865e+004
2.586069e+003	4.453151e+004
2.587998e+003	4.486048e+004
2.589926e+003	4.499816e+004
2.591854e+003	4.480844e+004
2.593783e+003	4.467448e+004
2.595711e+003	4.481762e+004
2.597640e+003	4.492825e+004
2.599568e+003	4.499246e+004
2.601497e+003	4.495604e+004
2.603425e+003	4.492204e+004
2.605354e+003	4.501008e+004
2.607282e+003	4.513970e+004
2.609211e+003	4.518052e+004
2.611139e+003	4.521922e+004
2.613068e+003	4.527238e+004
2.614996e+003	4.528464e+004
2.616925e+003	4.526192e+004
2.618853e+003	4.544225e+004
2.620781e+003	4.543208e+004
2.622710e+003	4.537560e+004
2.624638e+003	4.540323e+004
2.626567e+003	4.539049e+004
2.628495e+003	4.544407e+004
2.630424e+003	4.556130e+004
2.632352e+003	4.561128e+004
2.634281e+003	4.561279e+004
2.636209e+003	4.574452e+004
2.638138e+003	4.581645e+004
2.640066e+003	4.580379e+004
2.641995e+003	4.581493e+004
2.643923e+003	4.586548e+004
2.645852e+003	4.591948e+004
2.647780e+003	4.586782e+004
2.649708e+003	4.598188e+004
2.651637e+003	4.615608e+004
2.653565e+003	4.614197e+004
2.655494e+003	4.608343e+004
2.657422e+003	4.613461e+004
2.659351e+003	4.632591e+004
2.661279e+003	4.612742e+004
2.663208e+003	4.630096e+004
2.665136e+003	4.639527e+004
2.667065e+003	4.650792e+004
2.668993e+003	4.651997e+004
2.670922e+003	4.662075e+004
2.672850e+003	4.671228e+004
2.674779e+003	4.669004e+004
2.676707e+003	4.672692e+004
2.678635e+003	4.663739e+004
2.680564e+003	4.676622e+004
2.682492e+003	4.683161e+004
2.684421e+003	4.669619e+004
2.686349e+003	4.680823e+004
2.688278e+003	4.681379e+004
2.690206e+003	4.690454e+004
2.692135e+003	4.682384e+004
2.694063e+003	4.675021e+004
2.695992e+003	4.677774e+004
2.697920e+003	4.697173e+004
2.699849e+003	4.716007e+004
2.701777e+003	4.724141e+004
2.703706e+003	4.723206e+004
2.705634e+003	4.721663e+004
2.707563e+003	4.722840e+004
2.709491e+003	4.721764e+004
2.711419e+003	4.747685e+004
2.713348e+003	4.753916e+004
2.715276e+003	4.762558e+004
2.717205e+003	4.761249e+004
2.719133e+003	4.766616e+004
2.721062e+003	4.778497e+004
2.722990e+003	4.781868e+004
2.724919e+003	4.793343e+004
2.726847e+003	4.782864e+004
2.728776e+003	4.794357e+004
2.730704e+003	4.805960e+004
2.732633e+003	4.807824e+004
2.734561e+003	4.818266e+004
2.736490e+003	4.812104e+004
2.738418e+003	4.822611e+004
2.740346e+003	4.835794e+004
2.742275e+003	4.837818e+004
2.744203e+003	4.836680e+004
2.746132e+003	4.837351e+004
2.748060e+003	4.855857e+004
2.749989e+003	4.852324e+004
2.751917e+003	4.850690e+004
2.753846e+003	4.868760e+004
2.755774e+003	4.879471e+004
2.757703e+003	4.879334e+004
2.759631e+003	4.884360e+004
2.761560e+003	4.892026e+004
2.763488e+003	4.890677e+004
2.765417e+003	4.897456e+004
2.767345e+003	4.912616e+004
2.769273e+003	4.917857e+004
2.771202e+003	4.919383e+004
2.773130e+003	4.913317e+004
2.775059e+003	4.925392e+004
2.776987e+003	4.926359e+004
2.778916e+003	4.932313e+004
2.780844e+003	4.938532e+004
2.782773e+003	4.949190e+004
2.784701e+003	4.957154e+004
2.786630e+003	4.959403e+004
2.788558e+003	4.967673e+004
2.790487e+003	4.962288e+004
2.792415e+003	4.957700e+004
2.794344e+003	4.965294e+004
2.796272e+003	4.997457e+004
2.798200e+003	4.994097e+004
2.800129e+003	5.016772e+004
2.802057e+003	5.013327e+004
2.803986e+003	4.999929e+004
2.805914e+003	5.020427e+004
2.807843e+003	5.024678e+004
2.809771e+003	5.030565e+004
2.811700e+003	5.039855e+004
2.813628e+003	5.041610e+004
2.815557e+003	5.051781e+004
2.817485e+003	5.048055e+004
2.819414e+003	5.070425e+004
2.821342e+003	5.091475e+004
2.823271e+003	5.069229e+004
2.825199e+003	5.093787e+004
2.827127e+003	5.079665e+004
2.829056e+003	5.083736e+004
2.830984e+003	5.092778e+004
2.832913e+003	5.119153e+004
2.834841e+003	5.123543e+004
2.836770e+003	5.112728e+004
2.838698e+003	5.115430e+004
2.840627e+003	5.134523e+004
2.842555e+003	5.133800e+004
2.844484e+003	5.138104e+004
2.846412e+003	5.149543e+004
2.848341e+003	5.157885e+004
2.850269e+003	5.146840e+004
2.852198e+003	5.165270e+004
2.854126e+003	5.174452e+004
2.856054e+003	5.180940e+004
2.857983e+003	5.180983e+004
2.859911e+003	5.195282e+004
2.861840e+003	5.199237e+004
2.863768e+003	5.187729e+004
2.865697e+003	5.187874e+004
2.867625e+003	5.193033e+004
2.869554e+003	5.194386e+004
2.871482e+003	5.203158e+004
2.873411e+003	5.209271e+004
2.875339e+003	5.212866e+004
2.877268e+003	5.232718e+004
2.879196e+003	5.232103e+004
2.881125e+003	5.219836e+004
2.883053e+003	5.231895e+004
2.884981e+003	5.253125e+004
2.886910e+003	5.245601e+004
2.888838e+003	5.243998e+004
2.890767e+003	5.243113e+004
2.892695e+003	5.263145e+004
2.894624e+003	5.257917e+004
2.896552e+003	5.260650e+004
2.898481e+003	5.258648e+004
2.900409e+003	5.267820e+004
2.902338e+003	5.273518e+004
2.904266e+003	5.267266e+004
2.906195e+003	5.280380e+004
2.908123e+003	5.284396e+004
2.910052e+003	5.302707e+004
2.911980e+003	5.287325e+004
2.913908e+003	5.299958e+004
2.915837e+003	5.292716e+004
2.917765e+003	5.280735e+004
2.919694e+003	5.295036e+004
2.921622e+003	5.312407e+004
2.923551e+003	5.317321e+004
2.925479e+003	5.321027e+004
2.927408e+003	5.315446e+004
2.929336e+003	5.316073e+004
2.931265e+003	5.324519e+004
2.933193e+003	5.328421e+004
2.935122e+003	5.321269e+004
2.937050e+003	5.321664e+004
2.938979e+003	5.335851e+004
2.940907e+003	5.337967e+004
2.942835e+003	5.328348e+004
2.944764e+003	5.332146e+004
2.946692e+003	5.345951e+004
2.948621e+003	5.346416e+004
2.950549e+003	5.346741e+004
2.952478e+003	5.341780e+004
2.954406e+003	5.354337e+004
2.956335e+003	5.353239e+004
2.958263e+003	5.349361e+004
2.960192e+003	5.351451e+004
2.962120e+003	5.344797e+004
2.964049e+003	5.364517e+004
2.965977e+003	5.369118e+004
2.967906e+003	5.360456e+004
2.969834e+003	5.356419e+004
2.971762e+003	5.342687e+004
2.973691e+003	5.340835e+004
2.975619e+003	5.347938e+004
2.977548e+003	5.332270e+004
2.979476e+003	5.323638e+004
2.981405e+003	5.333941e+004
2.983333e+003	5.342070e+004
2.985262e+003	5.335998e+004
2.987190e+003	5.351699e+004
2.989119e+003	5.346866e+004
2.991047e+003	5.340262e+004
2.992976e+003	5.337087e+004
2.994904e+003	5.341179e+004
2.996833e+003	5.338159e+004
2.998761e+003	5.335519e+004
3.000689e+003	5.330966e+004
3.002618e+003	5.332514e+004
3.004546e+003	5.330299e+004
3.006475e+003	5.325255e+004
3.008403e+003	5.325445e+004
3.010332e+003	5.323513e+004
3.012260e+003	5.334267e+004
3.014189e+003	5.335674e+004
3.016117e+003	5.330018e+004
3.018046e+003	5.326143e+004
3.019974e+003	5.335122e+004
3.021903e+003	5.332789e+004
3.023831e+003	5.336521e+004
3.025760e+003	5.361458e+004
3.027688e+003	5.305604e+004
3.029616e+003	5.332550e+004
3.031545e+003	5.332082e+004
3.033473e+003	5.336681e+004
3.035402e+003	5.335132e+004
3.037330e+003	5.321484e+004
3.039259e+003	5.336647e+004
3.041187e+003	5.335064e+004
3.043116e+003	5.331286e+004
3.045044e+003	5.338450e+004
3.046973e+003	5.331823e+004
3.048901e+003	5.315612e+004
3.050830e+003	5.331999e+004
3.052758e+003	5.325195e+004
3.054687e+003	5.313073e+004
3.056615e+003	5.321189e+004
3.058543e+003	5.328132e+004
3.060472e+003	5.322134e+004
3.062400e+003	5.335574e+004
3.064329e+003	5.335442e+004
3.066257e+003	5.316617e+004
3.068186e+003	5.328629e+004
3.070114e+003	5.327478e+004
3.072043e+003	5.319020e+004
3.073971e+003	5.325133e+004
3.075900e+003	5.326573e+004
3.077828e+003	5.324670e+004
3.079757e+003	5.323896e+004
3.081685e+003	5.313305e+004
3.083614e+003	5.312391e+004
3.085542e+003	5.320743e+004
3.087470e+003	5.314685e+004
3.089399e+003	5.303931e+004
3.091327e+003	5.308346e+004
3.093256e+003	5.307513e+004
3.095184e+003	5.294218e+004
3.097113e+003	5.314472e+004
3.099041e+003	5.317438e+004
3.100970e+003	5.326301e+004
3.102898e+003	5.324446e+004
3.104827e+003	5.302395e+004
3.106755e+003	5.307358e+004
3.108684e+003	5.328827e+004
3.110612e+003	5.313680e+004
3.112541e+003	5.306568e+004
3.114469e+003	5.299909e+004
3.116397e+003	5.288097e+004
3.118326e+003	5.317824e+004
3.120254e+003	5.302016e+004
3.122183e+003	5.306224e+004
3.124111e+003	5.304495e+004
3.126040e+003	5.302348e+004
3.127968e+003	5.311627e+004
3.129897e+003	5.318176e+004
3.131825e+003	5.320100e+004
3.133754e+003	5.319939e+004
3.135682e+003	5.308859e+004
3.137611e+003	5.311688e+004
3.139539e+003	5.316886e+004
3.141468e+003	5.312880e+004
3.143396e+003	5.307424e+004
3.145324e+003	5.313757e+004
3.147253e+003	5.311006e+004
3.149181e+003	5.314130e+004
3.151110e+003	5.307425e+004
3.153038e+003	5.306346e+004
3.154967e+003	5.309193e+004
3.156895e+003	5.318647e+004
3.158824e+003	5.326662e+004
3.160752e+003	5.334690e+004
3.162681e+003	5.336130e+004
3.164609e+003	5.320258e+004
3.166538e+003	5.314361e+004
3.168466e+003	5.315422e+004
3.170395e+003	5.314655e+004
3.172323e+003	5.312261e+004
3.174251e+003	5.319141e+004
3.176180e+003	5.335071e+004
3.178108e+003	5.345786e+004
3.180037e+003	5.341859e+004
3.181965e+003	5.312419e+004
3.183894e+003	5.304395e+004
3.185822e+003	5.325595e+004
3.187751e+003	5.310117e+004
3.189679e+003	5.320829e+004
3.191608e+003	5.320126e+004
3.193536e+003	5.327400e+004
3.195465e+003	5.338891e+004
3.197393e+003	5.328209e+004
3.199322e+003	5.326186e+004
3.201250e+003	5.332904e+004
3.203178e+003	5.334370e+004
3.205107e+003	5.339034e+004
3.207035e+003	5.345379e+004
3.208964e+003	5.333024e+004
3.210892e+003	5.325616e+004
3.212821e+003	5.338064e+004
3.214749e+003	5.337043e+004
3.216678e+003	5.328691e+004
3.218606e+003	5.319280e+004
3.220535e+003	5.334248e+004
3.222463e+003	5.330032e+004
3.224392e+003	5.323938e+004
3.226320e+003	5.333782e+004
3.228249e+003	5.332508e+004
3.230177e+003	5.326778e+004
3.232105e+003	5.332815e+004
3.234034e+003	5.329905e+004
3.235962e+003	5.316003e+004
3.237891e+003	5.329170e+004
3.239819e+003	5.346876e+004
3.241748e+003	5.336976e+004
3.243676e+003	5.336725e+004
3.245605e+003	5.350698e+004
3.247533e+003	5.348461e+004
3.249462e+003	5.336873e+004
3.251390e+003	5.347573e+004
3.253319e+003	5.354075e+004
3.255247e+003	5.341571e+004
3.257176e+003	5.346719e+004
3.259104e+003	5.350827e+004
3.261032e+003	5.343846e+004
3.262961e+003	5.369049e+004
3.264889e+003	5.357175e+004
3.266818e+003	5.358022e+004
3.268746e+003	5.375645e+004
3.270675e+003	5.383474e+004
3.272603e+003	5.385609e+004
3.274532e+003	5.382979e+004
3.276460e+003	5.388871e+004
3.278389e+003	5.383079e+004
3.280317e+003	5.382046e+004
3.282246e+003	5.379584e+004
3.284174e+003	5.408963e+004
3.286103e+003	5.404092e+004
3.288031e+003	5.391389e+004
3.289959e+003	5.394461e+004
3.291888e+003	5.390673e+004
3.293816e+003	5.391313e+004
3.295745e+003	5.402088e+004
3.297673e+003	5.414851e+004
3.299602e+003	5.424900e+004
3.301530e+003	5.418192e+004
3.303459e+003	5.406103e+004
3.305387e+003	5.410739e+004
3.307316e+003	5.408111e+004
3.309244e+003	5.420512e+004
3.311173e+003	5.435726e+004
3.313101e+003	5.413680e+004
3.315030e+003	5.416411e+004
3.316958e+003	5.432706e+004
3.318886e+003	5.434370e+004
3.320815e+003	5.434554e+004
3.322743e+003	5.438855e+004
3.324672e+003	5.432948e+004
3.326600e+003	5.433539e+004
3.328529e+003	5.436738e+004
3.330457e+003	5.444872e+004
3.332386e+003	5.462305e+004
3.334314e+003	5.458534e+004
3.336243e+003	5.469740e+004
3.338171e+003	5.474399e+004
3.340100e+003	5.483109e+004
3.342028e+003	5.482918e+004
3.343957e+003	5.476361e+004
3.345885e+003	5.496277e+004
3.347813e+003	5.492180e+004
3.349742e+003	5.498839e+004
3.351670e+003	5.491047e+004
3.353599e+003	5.499621e+004
3.355527e+003	5.518140e+004
3.357456e+003	5.524065e+004
3.359384e+003	5.528753e+004
3.361313e+003	5.522438e+004
3.363241e+003	5.527311e+004
3.365170e+003	5.541473e+004
3.367098e+003	5.547531e+004
3.369027e+003	5.552937e+004
3.370955e+003	5.569874e+004
3.372884e+003	5.578084e+004
3.374812e+003	5.574213e+004
3.376740e+003	5.590924e+004
3.378669e+003	5.599773e+004
3.380597e+003	5.594197e+004
3.382526e+003	5.600606e+004
3.384454e+003	5.613577e+004
3.386383e+003	5.613975e+004
3.388311e+003	5.610973e+004
3.390240e+003	5.619509e+004
3.392168e+003	5.619115e+004
3.394097e+003	5.645416e+004
3.396025e+003	5.660494e+004
3.397954e+003	5.659414e+004
3.399882e+003	5.663959e+004
