# Supplementary material for: Machine learning classification of mango maturity based on carotene content from Raman spectra
Source: PeerJ. 2025 Nov 18;13:e20288. doi: 10.7717/peerj.20288 (PMC12637035; doi:10.7717/peerj.20288)
Supplement: Supplemental Information 1 — Raman spectra from 29 mango samples, with measurements taken from the top, middle, and bottom parts of each mango. These data were used for Raman spectral processing, statistical analysis, and classification analysis. [file peerj-13-20288-s001.zip › Raw Data_Mango/M2/M2-B.CSV]

5.013522e+001	1.364651e+004
5.206368e+001	1.470237e+004
5.399215e+001	1.505989e+004
5.592062e+001	1.518505e+004
5.784908e+001	1.522157e+004
5.977755e+001	1.526194e+004
6.170602e+001	1.534917e+004
6.363448e+001	1.539603e+004
6.556295e+001	1.524773e+004
6.749142e+001	1.511103e+004
6.941988e+001	1.496162e+004
7.134835e+001	1.500084e+004
7.327682e+001	1.519517e+004
7.520528e+001	1.506300e+004
7.713375e+001	1.511909e+004
7.906222e+001	1.511816e+004
8.099068e+001	1.509677e+004
8.291915e+001	1.516203e+004
8.484762e+001	1.528650e+004
8.677608e+001	1.520940e+004
8.870455e+001	1.501259e+004
9.063302e+001	1.488106e+004
9.256149e+001	1.500094e+004
9.448995e+001	1.502784e+004
9.641842e+001	1.510025e+004
9.834689e+001	1.523300e+004
1.002754e+002	1.530726e+004
1.022038e+002	1.506564e+004
1.041323e+002	1.513907e+004
1.060608e+002	1.527166e+004
1.079892e+002	1.535124e+004
1.099177e+002	1.534281e+004
1.118462e+002	1.530525e+004
1.137746e+002	1.534802e+004
1.157031e+002	1.544716e+004
1.176316e+002	1.553613e+004
1.195600e+002	1.554682e+004
1.214885e+002	1.549256e+004
1.234170e+002	1.557466e+004
1.253454e+002	1.565397e+004
1.272739e+002	1.564131e+004
1.292024e+002	1.553690e+004
1.311308e+002	1.548119e+004
1.330593e+002	1.558724e+004
1.349878e+002	1.574278e+004
1.369162e+002	1.582102e+004
1.388447e+002	1.574750e+004
1.407732e+002	1.574156e+004
1.427016e+002	1.578048e+004
1.446301e+002	1.581826e+004
1.465586e+002	1.583803e+004
1.484870e+002	1.590197e+004
1.504155e+002	1.607002e+004
1.523440e+002	1.610347e+004
1.542724e+002	1.605171e+004
1.562009e+002	1.604673e+004
1.581294e+002	1.608887e+004
1.600578e+002	1.612111e+004
1.619863e+002	1.609777e+004
1.639148e+002	1.610762e+004
1.658432e+002	1.624873e+004
1.677717e+002	1.630582e+004
1.697002e+002	1.630318e+004
1.716286e+002	1.633000e+004
1.735571e+002	1.640600e+004
1.754856e+002	1.649949e+004
1.774140e+002	1.665834e+004
1.793425e+002	1.673862e+004
1.812710e+002	1.669526e+004
1.831994e+002	1.668965e+004
1.851279e+002	1.696908e+004
1.870564e+002	1.670162e+004
1.889848e+002	1.678774e+004
1.909133e+002	1.683284e+004
1.928418e+002	1.666243e+004
1.947702e+002	1.659998e+004
1.966987e+002	1.664231e+004
1.986272e+002	1.664868e+004
2.005556e+002	1.670948e+004
2.024841e+002	1.683622e+004
2.044126e+002	1.687267e+004
2.063410e+002	1.698606e+004
2.082695e+002	1.706955e+004
2.101980e+002	1.712933e+004
2.121264e+002	1.718189e+004
2.140549e+002	1.721065e+004
2.159834e+002	1.687763e+004
2.179118e+002	1.707769e+004
2.198403e+002	1.744658e+004
2.217688e+002	1.752358e+004
2.236972e+002	1.734476e+004
2.256257e+002	1.745727e+004
2.275542e+002	1.753470e+004
2.294826e+002	1.745727e+004
2.314111e+002	1.729902e+004
2.333396e+002	1.737042e+004
2.352680e+002	1.759742e+004
2.371965e+002	1.756562e+004
2.391250e+002	1.740724e+004
2.410534e+002	1.737085e+004
2.429819e+002	1.756682e+004
2.449104e+002	1.760890e+004
2.468388e+002	1.764798e+004
2.487673e+002	1.777377e+004
2.506958e+002	1.791454e+004
2.526242e+002	1.775388e+004
2.545527e+002	1.781792e+004
2.564812e+002	1.805097e+004
2.584096e+002	1.829724e+004
2.603381e+002	1.838149e+004
2.622666e+002	1.818304e+004
2.641950e+002	1.811290e+004
2.661235e+002	1.837583e+004
2.680520e+002	1.859416e+004
2.699804e+002	1.850460e+004
2.719089e+002	1.830323e+004
2.738374e+002	1.835179e+004
2.757658e+002	1.821329e+004
2.776943e+002	1.827404e+004
2.796228e+002	1.868009e+004
2.815512e+002	1.898387e+004
2.834797e+002	1.883340e+004
2.854082e+002	1.876035e+004
2.873366e+002	1.879990e+004
2.892651e+002	1.888978e+004
2.911936e+002	1.897582e+004
2.931220e+002	1.914593e+004
2.950505e+002	1.911334e+004
2.969790e+002	1.917401e+004
2.989074e+002	1.928791e+004
3.008359e+002	1.914128e+004
3.027644e+002	1.937919e+004
3.046928e+002	1.956510e+004
3.066213e+002	1.970684e+004
3.085498e+002	1.973828e+004
3.104782e+002	1.957912e+004
3.124067e+002	1.946964e+004
3.143352e+002	1.944987e+004
3.162636e+002	1.956355e+004
3.181921e+002	1.967038e+004
3.201206e+002	1.961881e+004
3.220490e+002	1.955802e+004
3.239775e+002	1.980431e+004
3.259060e+002	1.996013e+004
3.278344e+002	2.008418e+004
3.297629e+002	2.027186e+004
3.316914e+002	2.023618e+004
3.336198e+002	2.008342e+004
3.355483e+002	2.020854e+004
3.374768e+002	2.027815e+004
3.394052e+002	2.012335e+004
3.413337e+002	2.014497e+004
3.432622e+002	2.008979e+004
3.451906e+002	2.005931e+004
3.471191e+002	2.012258e+004
3.490476e+002	2.032357e+004
3.509760e+002	2.063976e+004
3.529045e+002	2.076780e+004
3.548330e+002	2.070148e+004
3.567614e+002	2.065642e+004
3.586899e+002	2.069861e+004
3.606184e+002	2.075248e+004
3.625468e+002	2.070087e+004
3.644753e+002	2.079402e+004
3.664038e+002	2.097143e+004
3.683322e+002	2.095212e+004
3.702607e+002	2.076124e+004
3.721892e+002	2.124331e+004
3.741176e+002	2.121636e+004
3.760461e+002	2.110969e+004
3.779746e+002	2.113545e+004
3.799030e+002	2.130192e+004
3.818315e+002	2.142245e+004
3.837600e+002	2.138396e+004
3.856884e+002	2.132687e+004
3.876169e+002	2.133552e+004
3.895454e+002	2.140336e+004
3.914738e+002	2.145555e+004
3.934023e+002	2.142161e+004
3.953308e+002	2.142162e+004
3.972592e+002	2.153687e+004
3.991877e+002	2.160142e+004
4.011162e+002	2.153522e+004
4.030446e+002	2.166105e+004
4.049731e+002	2.160818e+004
4.069016e+002	2.172288e+004
4.088300e+002	2.201133e+004
4.107585e+002	2.221217e+004
4.126870e+002	2.198718e+004
4.146154e+002	2.185452e+004
4.165439e+002	2.215028e+004
4.184724e+002	2.234858e+004
4.204008e+002	2.225908e+004
4.223293e+002	2.210335e+004
4.242578e+002	2.245267e+004
4.261862e+002	2.266573e+004
4.281147e+002	2.264120e+004
4.300432e+002	2.266269e+004
4.319716e+002	2.281081e+004
4.339001e+002	2.275315e+004
4.358286e+002	2.274834e+004
4.377570e+002	2.292578e+004
4.396855e+002	2.281408e+004
4.416140e+002	2.264397e+004
4.435424e+002	2.287021e+004
4.454709e+002	2.279398e+004
4.473994e+002	2.299312e+004
4.493279e+002	2.287545e+004
4.512563e+002	2.289840e+004
4.531848e+002	2.322547e+004
4.551133e+002	2.313455e+004
4.570417e+002	2.291343e+004
4.589702e+002	2.298829e+004
4.608987e+002	2.326127e+004
4.628271e+002	2.348818e+004
4.647556e+002	2.351848e+004
4.666841e+002	2.362641e+004
4.686125e+002	2.397040e+004
4.705410e+002	2.396497e+004
4.724695e+002	2.385061e+004
4.743979e+002	2.385315e+004
4.763264e+002	2.384268e+004
4.782549e+002	2.384909e+004
4.801833e+002	2.392142e+004
4.821118e+002	2.383288e+004
4.840403e+002	2.386135e+004
4.859687e+002	2.418834e+004
4.878972e+002	2.408922e+004
4.898257e+002	2.449841e+004
4.917541e+002	2.458924e+004
4.936826e+002	2.452243e+004
4.956111e+002	2.453566e+004
4.975395e+002	2.463292e+004
4.994680e+002	2.445018e+004
5.013965e+002	2.424001e+004
5.033249e+002	2.430459e+004
5.052534e+002	2.454788e+004
5.071819e+002	2.472555e+004
5.091103e+002	2.470515e+004
5.110388e+002	2.501870e+004
5.129672e+002	2.520124e+004
5.148957e+002	2.507467e+004
5.168242e+002	2.495139e+004
5.187526e+002	2.513365e+004
5.206811e+002	2.518083e+004
5.226096e+002	2.532268e+004
5.245380e+002	2.517966e+004
5.264665e+002	2.516283e+004
5.283950e+002	2.530125e+004
5.303234e+002	2.525752e+004
5.322519e+002	2.534606e+004
5.341804e+002	2.570772e+004
5.361088e+002	2.587490e+004
5.380373e+002	2.580084e+004
5.399658e+002	2.571301e+004
5.418942e+002	2.588165e+004
5.438227e+002	2.595227e+004
5.457512e+002	2.607292e+004
5.476796e+002	2.594895e+004
5.496081e+002	2.582958e+004
5.515366e+002	2.591205e+004
5.534650e+002	2.587296e+004
5.553935e+002	2.602407e+004
5.573220e+002	2.606495e+004
5.592504e+002	2.610480e+004
5.611789e+002	2.622020e+004
5.631074e+002	2.638187e+004
5.650358e+002	2.645725e+004
5.669643e+002	2.653691e+004
5.688928e+002	2.651553e+004
5.708212e+002	2.644541e+004
5.727497e+002	2.641153e+004
5.746782e+002	2.643329e+004
5.766066e+002	2.636089e+004
5.785351e+002	2.670920e+004
5.804636e+002	2.683416e+004
5.823920e+002	2.694843e+004
5.843205e+002	2.715537e+004
5.862490e+002	2.728362e+004
5.881774e+002	2.715356e+004
5.901059e+002	2.743901e+004
5.920344e+002	2.737962e+004
5.939628e+002	2.726854e+004
5.958913e+002	2.729063e+004
5.978198e+002	2.730955e+004
5.997482e+002	2.742260e+004
6.016767e+002	2.748547e+004
6.036052e+002	2.751102e+004
6.055336e+002	2.761831e+004
6.074621e+002	2.782788e+004
6.093906e+002	2.801362e+004
6.113190e+002	2.801080e+004
6.132475e+002	2.759146e+004
6.151760e+002	2.792128e+004
6.171044e+002	2.826678e+004
6.190329e+002	2.809859e+004
6.209614e+002	2.778931e+004
6.228898e+002	2.796851e+004
6.248183e+002	2.826652e+004
6.267468e+002	2.860794e+004
6.286752e+002	2.867899e+004
6.306037e+002	2.849701e+004
6.325322e+002	2.842106e+004
6.344606e+002	2.860372e+004
6.363891e+002	2.862658e+004
6.383176e+002	2.869357e+004
6.402460e+002	2.880812e+004
6.421745e+002	2.879756e+004
6.441030e+002	2.860556e+004
6.460314e+002	2.884819e+004
6.479599e+002	2.907367e+004
6.498884e+002	2.903452e+004
6.518168e+002	2.900057e+004
6.537453e+002	2.908488e+004
6.556738e+002	2.910599e+004
6.576022e+002	2.877828e+004
6.595307e+002	2.927340e+004
6.614592e+002	2.961807e+004
6.633876e+002	2.967220e+004
6.653161e+002	2.954272e+004
6.672446e+002	2.946009e+004
6.691730e+002	2.970142e+004
6.711015e+002	3.003259e+004
6.730300e+002	2.992281e+004
6.749584e+002	2.975635e+004
6.768869e+002	2.988379e+004
6.788154e+002	3.013235e+004
6.807438e+002	2.981606e+004
6.826723e+002	2.974926e+004
6.846008e+002	3.015232e+004
6.865292e+002	3.028048e+004
6.884577e+002	3.033410e+004
6.903862e+002	3.057191e+004
6.923146e+002	3.073559e+004
6.942431e+002	3.049644e+004
6.961716e+002	3.023681e+004
6.981000e+002	3.030896e+004
7.000285e+002	3.047639e+004
7.019570e+002	3.057969e+004
7.038854e+002	3.069725e+004
7.058139e+002	3.085300e+004
7.077424e+002	3.100387e+004
7.096708e+002	3.119879e+004
7.115993e+002	3.126188e+004
7.135278e+002	3.115080e+004
7.154562e+002	3.108259e+004
7.173847e+002	3.141427e+004
7.193132e+002	3.132564e+004
7.212416e+002	3.104226e+004
7.231701e+002	3.120268e+004
7.250986e+002	3.137464e+004
7.270270e+002	3.136076e+004
7.289555e+002	3.167645e+004
7.308840e+002	3.161451e+004
7.328124e+002	3.153359e+004
7.347409e+002	3.157850e+004
7.366694e+002	3.159938e+004
7.385978e+002	3.167934e+004
7.405263e+002	3.198583e+004
7.424548e+002	3.223426e+004
7.443832e+002	3.212998e+004
7.463117e+002	3.215362e+004
7.482402e+002	3.235150e+004
7.501686e+002	3.262276e+004
7.520971e+002	3.273828e+004
7.540256e+002	3.249104e+004
7.559540e+002	3.230572e+004
7.578825e+002	3.267784e+004
7.598110e+002	3.276438e+004
7.617394e+002	3.284213e+004
7.636679e+002	3.278439e+004
7.655964e+002	3.238224e+004
7.675248e+002	3.268276e+004
7.694533e+002	3.283275e+004
7.713818e+002	3.280071e+004
7.733102e+002	3.286318e+004
7.752387e+002	3.298850e+004
7.771672e+002	3.305732e+004
7.790956e+002	3.309866e+004
7.810241e+002	3.325556e+004
7.829526e+002	3.320163e+004
7.848810e+002	3.325594e+004
7.868095e+002	3.331831e+004
7.887380e+002	3.319622e+004
7.906664e+002	3.300528e+004
7.925949e+002	3.328014e+004
7.945234e+002	3.326346e+004
7.964518e+002	3.350256e+004
7.983803e+002	3.360408e+004
8.003088e+002	3.359496e+004
8.022372e+002	3.365715e+004
8.041657e+002	3.382568e+004
8.060942e+002	3.382861e+004
8.080226e+002	3.385414e+004
8.099511e+002	3.404317e+004
8.118796e+002	3.430797e+004
8.138080e+002	3.453727e+004
8.157365e+002	3.455923e+004
8.176650e+002	3.430883e+004
8.195934e+002	3.442241e+004
8.215219e+002	3.453843e+004
8.234504e+002	3.447042e+004
8.253788e+002	3.450459e+004
8.273073e+002	3.474381e+004
8.292358e+002	3.502042e+004
8.311642e+002	3.508504e+004
8.330927e+002	3.498113e+004
8.350212e+002	3.494921e+004
8.369496e+002	3.489394e+004
8.388781e+002	3.486158e+004
8.408066e+002	3.489768e+004
8.427350e+002	3.502711e+004
8.446635e+002	3.527913e+004
8.465920e+002	3.564082e+004
8.485204e+002	3.569591e+004
8.504489e+002	3.542090e+004
8.523774e+002	3.549914e+004
8.543058e+002	3.571857e+004
8.562343e+002	3.559382e+004
8.581628e+002	3.577179e+004
8.600912e+002	3.606228e+004
8.620197e+002	3.608549e+004
8.639482e+002	3.613622e+004
8.658766e+002	3.646984e+004
8.678051e+002	3.670736e+004
8.697336e+002	3.642383e+004
8.716620e+002	3.613772e+004
8.735905e+002	3.628346e+004
8.755190e+002	3.655295e+004
8.774474e+002	3.659623e+004
8.793759e+002	3.645040e+004
8.813044e+002	3.642389e+004
8.832328e+002	3.664273e+004
8.851613e+002	3.670958e+004
8.870898e+002	3.671092e+004
8.890182e+002	3.673257e+004
8.909467e+002	3.696638e+004
8.928752e+002	3.707239e+004
8.948036e+002	3.699804e+004
8.967321e+002	3.696373e+004
8.986606e+002	3.700839e+004
9.005891e+002	3.686249e+004
9.025175e+002	3.683082e+004
9.044460e+002	3.695696e+004
9.063745e+002	3.712020e+004
9.083029e+002	3.732680e+004
9.102314e+002	3.756708e+004
9.121599e+002	3.764689e+004
9.140883e+002	3.744849e+004
9.160168e+002	3.746771e+004
9.179453e+002	3.733681e+004
9.198737e+002	3.747943e+004
9.218022e+002	3.773229e+004
9.237307e+002	3.772884e+004
9.256591e+002	3.757484e+004
9.275876e+002	3.796486e+004
9.295161e+002	3.826877e+004
9.314445e+002	3.838669e+004
9.333730e+002	3.832357e+004
9.353015e+002	3.821229e+004
9.372299e+002	3.814528e+004
9.391584e+002	3.816221e+004
9.410869e+002	3.836226e+004
9.430153e+002	3.858832e+004
9.449438e+002	3.868204e+004
9.468723e+002	3.887100e+004
9.488007e+002	3.912964e+004
9.507292e+002	3.925460e+004
9.526577e+002	3.922591e+004
9.545861e+002	3.936594e+004
9.565146e+002	3.962418e+004
9.584431e+002	3.941456e+004
9.603715e+002	3.945561e+004
9.623000e+002	3.956329e+004
9.642285e+002	3.976893e+004
9.661569e+002	3.986190e+004
9.680854e+002	3.955241e+004
9.700139e+002	3.962356e+004
9.719423e+002	3.987162e+004
9.738708e+002	3.996421e+004
9.757993e+002	3.998893e+004
9.777277e+002	3.996200e+004
9.796562e+002	3.986739e+004
9.815847e+002	3.992711e+004
9.835131e+002	4.042984e+004
9.854416e+002	4.020025e+004
9.873701e+002	4.017445e+004
9.892985e+002	4.028457e+004
9.912270e+002	4.037713e+004
9.931555e+002	4.058514e+004
9.950839e+002	4.090073e+004
9.970124e+002	4.121566e+004
9.989409e+002	4.179881e+004
1.000869e+003	4.222252e+004
1.002798e+003	4.236565e+004
1.004726e+003	4.248890e+004
1.006655e+003	4.253694e+004
1.008583e+003	4.238922e+004
1.010512e+003	4.210809e+004
1.012440e+003	4.189490e+004
1.014369e+003	4.169499e+004
1.016297e+003	4.164071e+004
1.018226e+003	4.121913e+004
1.020154e+003	4.127688e+004
1.022082e+003	4.144754e+004
1.024011e+003	4.138058e+004
1.025939e+003	4.125524e+004
1.027868e+003	4.141080e+004
1.029796e+003	4.163133e+004
1.031725e+003	4.138748e+004
1.033653e+003	4.128338e+004
1.035582e+003	4.126968e+004
1.037510e+003	4.126664e+004
1.039439e+003	4.126536e+004
1.041367e+003	4.131520e+004
1.043296e+003	4.147800e+004
1.045224e+003	4.178625e+004
1.047153e+003	4.178189e+004
1.049081e+003	4.171437e+004
1.051010e+003	4.171586e+004
1.052938e+003	4.172905e+004
1.054866e+003	4.161495e+004
1.056795e+003	4.151265e+004
1.058723e+003	4.179595e+004
1.060652e+003	4.176683e+004
1.062580e+003	4.196918e+004
1.064509e+003	4.200196e+004
1.066437e+003	4.197966e+004
1.068366e+003	4.198327e+004
1.070294e+003	4.206704e+004
1.072223e+003	4.221231e+004
1.074151e+003	4.227970e+004
1.076080e+003	4.218484e+004
1.078008e+003	4.236282e+004
1.079937e+003	4.231800e+004
1.081865e+003	4.252702e+004
1.083793e+003	4.261469e+004
1.085722e+003	4.245557e+004
1.087650e+003	4.240533e+004
1.089579e+003	4.266904e+004
1.091507e+003	4.272929e+004
1.093436e+003	4.255486e+004
1.095364e+003	4.263878e+004
1.097293e+003	4.268994e+004
1.099221e+003	4.278537e+004
1.101150e+003	4.290494e+004
1.103078e+003	4.297155e+004
1.105007e+003	4.300035e+004
1.106935e+003	4.301018e+004
1.108864e+003	4.290683e+004
1.110792e+003	4.337410e+004
1.112720e+003	4.320518e+004
1.114649e+003	4.333211e+004
1.116577e+003	4.346270e+004
1.118506e+003	4.341465e+004
1.120434e+003	4.355043e+004
1.122363e+003	4.373969e+004
1.124291e+003	4.391739e+004
1.126220e+003	4.418756e+004
1.128148e+003	4.419069e+004
1.130077e+003	4.418823e+004
1.132005e+003	4.430105e+004
1.133934e+003	4.450164e+004
1.135862e+003	4.475072e+004
1.137791e+003	4.502662e+004
1.139719e+003	4.521808e+004
1.141647e+003	4.536020e+004
1.143576e+003	4.546764e+004
1.145504e+003	4.572388e+004
1.147433e+003	4.619640e+004
1.149361e+003	4.685108e+004
1.151290e+003	4.783759e+004
1.153218e+003	4.907901e+004
1.155147e+003	5.003764e+004
1.157075e+003	5.093347e+004
1.159004e+003	5.091498e+004
1.160932e+003	5.030971e+004
1.162861e+003	4.915395e+004
1.164789e+003	4.778973e+004
1.166718e+003	4.673186e+004
1.168646e+003	4.622381e+004
1.170574e+003	4.607440e+004
1.172503e+003	4.595272e+004
1.174431e+003	4.579519e+004
1.176360e+003	4.585651e+004
1.178288e+003	4.582241e+004
1.180217e+003	4.586908e+004
1.182145e+003	4.577796e+004
1.184074e+003	4.581915e+004
1.186002e+003	4.601203e+004
1.187931e+003	4.609864e+004
1.189859e+003	4.646290e+004
1.191788e+003	4.645258e+004
1.193716e+003	4.628727e+004
1.195645e+003	4.601030e+004
1.197573e+003	4.595671e+004
1.199501e+003	4.601081e+004
1.201430e+003	4.579397e+004
1.203358e+003	4.561005e+004
1.205287e+003	4.582958e+004
1.207215e+003	4.559690e+004
1.209144e+003	4.553378e+004
1.211072e+003	4.565117e+004
1.213001e+003	4.584993e+004
1.214929e+003	4.588792e+004
1.216858e+003	4.573426e+004
1.218786e+003	4.547277e+004
1.220715e+003	4.534738e+004
1.222643e+003	4.554859e+004
1.224572e+003	4.581418e+004
1.226500e+003	4.552911e+004
1.228428e+003	4.527724e+004
1.230357e+003	4.550271e+004
1.232285e+003	4.559578e+004
1.234214e+003	4.546773e+004
1.236142e+003	4.543066e+004
1.238071e+003	4.549315e+004
1.239999e+003	4.550370e+004
1.241928e+003	4.557929e+004
1.243856e+003	4.572198e+004
1.245785e+003	4.582528e+004
1.247713e+003	4.609284e+004
1.249642e+003	4.603559e+004
1.251570e+003	4.616108e+004
1.253499e+003	4.606642e+004
1.255427e+003	4.584480e+004
1.257355e+003	4.596518e+004
1.259284e+003	4.634770e+004
1.261212e+003	4.637644e+004
1.263141e+003	4.616875e+004
1.265069e+003	4.632464e+004
1.266998e+003	4.649586e+004
1.268926e+003	4.680350e+004
1.270855e+003	4.682442e+004
1.272783e+003	4.655793e+004
1.274712e+003	4.640602e+004
1.276640e+003	4.625342e+004
1.278569e+003	4.597825e+004
1.280497e+003	4.687206e+004
1.282426e+003	4.644007e+004
1.284354e+003	4.671780e+004
1.286282e+003	4.683250e+004
1.288211e+003	4.680397e+004
1.290139e+003	4.667964e+004
1.292068e+003	4.651589e+004
1.293996e+003	4.655613e+004
1.295925e+003	4.672754e+004
1.297853e+003	4.662636e+004
1.299782e+003	4.667788e+004
1.301710e+003	4.643261e+004
1.303639e+003	4.668882e+004
1.305567e+003	4.675220e+004
1.307496e+003	4.691455e+004
1.309424e+003	4.694662e+004
1.311353e+003	4.693802e+004
1.313281e+003	4.694390e+004
1.315209e+003	4.693294e+004
1.317138e+003	4.698593e+004
1.319066e+003	4.696187e+004
1.320995e+003	4.700199e+004
1.322923e+003	4.730459e+004
1.324852e+003	4.750189e+004
1.326780e+003	4.744475e+004
1.328709e+003	4.731163e+004
1.330637e+003	4.748523e+004
1.332566e+003	4.752320e+004
1.334494e+003	4.737788e+004
1.336423e+003	4.767781e+004
1.338351e+003	4.775007e+004
1.340280e+003	4.778855e+004
1.342208e+003	4.772608e+004
1.344136e+003	4.803293e+004
1.346065e+003	4.788838e+004
1.347993e+003	4.772559e+004
1.349922e+003	4.783373e+004
1.351850e+003	4.807182e+004
1.353779e+003	4.825152e+004
1.355707e+003	4.828375e+004
1.357636e+003	4.805486e+004
1.359564e+003	4.772311e+004
1.361493e+003	4.819712e+004
1.363421e+003	4.812236e+004
1.365350e+003	4.806300e+004
1.367278e+003	4.790361e+004
1.369207e+003	4.790853e+004
1.371135e+003	4.789938e+004
1.373063e+003	4.772595e+004
1.374992e+003	4.764087e+004
1.376920e+003	4.786652e+004
1.378849e+003	4.811316e+004
1.380777e+003	4.818063e+004
1.382706e+003	4.814696e+004
1.384634e+003	4.827879e+004
1.386563e+003	4.853391e+004
1.388491e+003	4.852701e+004
1.390420e+003	4.838938e+004
1.392348e+003	4.847067e+004
1.394277e+003	4.863948e+004
1.396205e+003	4.873777e+004
1.398134e+003	4.874775e+004
1.400062e+003	4.850575e+004
1.401990e+003	4.901479e+004
1.403919e+003	4.878270e+004
1.405847e+003	4.856773e+004
1.407776e+003	4.867538e+004
1.409704e+003	4.908584e+004
1.411633e+003	4.912625e+004
1.413561e+003	4.884854e+004
1.415490e+003	4.883095e+004
1.417418e+003	4.901625e+004
1.419347e+003	4.901236e+004
1.421275e+003	4.912443e+004
1.423204e+003	4.929656e+004
1.425132e+003	4.925926e+004
1.427061e+003	4.922965e+004
1.428989e+003	4.920144e+004
1.430917e+003	4.951705e+004
1.432846e+003	4.951789e+004
1.434774e+003	4.943716e+004
1.436703e+003	4.948271e+004
1.438631e+003	4.950217e+004
1.440560e+003	4.956236e+004
1.442488e+003	4.988381e+004
1.444417e+003	5.005752e+004
1.446345e+003	4.986263e+004
1.448274e+003	4.981798e+004
1.450202e+003	5.006121e+004
1.452131e+003	4.980262e+004
1.454059e+003	5.011691e+004
1.455988e+003	5.003459e+004
1.457916e+003	5.006786e+004
1.459844e+003	5.015153e+004
1.461773e+003	5.008552e+004
1.463701e+003	5.006861e+004
1.465630e+003	5.005225e+004
1.467558e+003	5.013105e+004
1.469487e+003	5.022099e+004
1.471415e+003	5.022870e+004
1.473344e+003	5.017530e+004
1.475272e+003	5.020900e+004
1.477201e+003	5.028011e+004
1.479129e+003	5.030669e+004
1.481058e+003	5.046728e+004
1.482986e+003	5.062710e+004
1.484915e+003	5.058224e+004
1.486843e+003	5.060352e+004
1.488771e+003	5.084561e+004
1.490700e+003	5.074454e+004
1.492628e+003	5.080200e+004
1.494557e+003	5.112291e+004
1.496485e+003	5.119174e+004
1.498414e+003	5.134819e+004
1.500342e+003	5.146337e+004
1.502271e+003	5.156194e+004
1.504199e+003	5.184505e+004
1.506128e+003	5.237945e+004
1.508056e+003	5.293045e+004
1.509985e+003	5.349189e+004
1.511913e+003	5.417111e+004
1.513842e+003	5.475734e+004
1.515770e+003	5.533767e+004
1.517698e+003	5.613186e+004
1.519627e+003	5.680693e+004
1.521555e+003	5.703228e+004
1.523484e+003	5.740217e+004
1.525412e+003	5.741298e+004
1.527341e+003	5.713055e+004
1.529269e+003	5.651247e+004
1.531198e+003	5.555158e+004
1.533126e+003	5.461979e+004
1.535055e+003	5.398246e+004
1.536983e+003	5.344864e+004
1.538912e+003	5.291175e+004
1.540840e+003	5.263733e+004
1.542769e+003	5.234739e+004
1.544697e+003	5.191097e+004
1.546625e+003	5.197928e+004
1.548554e+003	5.176198e+004
1.550482e+003	5.149342e+004
1.552411e+003	5.149916e+004
1.554339e+003	5.138429e+004
1.556268e+003	5.129136e+004
1.558196e+003	5.134209e+004
1.560125e+003	5.137814e+004
1.562053e+003	5.136246e+004
1.563982e+003	5.139151e+004
1.565910e+003	5.136495e+004
1.567839e+003	5.128750e+004
1.569767e+003	5.147983e+004
1.571696e+003	5.139867e+004
1.573624e+003	5.175177e+004
1.575552e+003	5.162333e+004
1.577481e+003	5.174544e+004
1.579409e+003	5.177417e+004
1.581338e+003	5.196897e+004
1.583266e+003	5.201900e+004
1.585195e+003	5.192280e+004
1.587123e+003	5.183573e+004
1.589052e+003	5.179196e+004
1.590980e+003	5.186278e+004
1.592909e+003	5.194900e+004
1.594837e+003	5.184139e+004
1.596766e+003	5.167328e+004
1.598694e+003	5.186676e+004
1.600623e+003	5.203728e+004
1.602551e+003	5.223644e+004
1.604479e+003	5.202047e+004
1.606408e+003	5.197736e+004
1.608336e+003	5.185731e+004
1.610265e+003	5.199496e+004
1.612193e+003	5.220082e+004
1.614122e+003	5.217859e+004
1.616050e+003	5.220450e+004
1.617979e+003	5.240236e+004
1.619907e+003	5.237109e+004
1.621836e+003	5.216567e+004
1.623764e+003	5.213841e+004
1.625693e+003	5.205180e+004
1.627621e+003	5.204552e+004
1.629550e+003	5.238332e+004
1.631478e+003	5.193320e+004
1.633406e+003	5.227433e+004
1.635335e+003	5.211657e+004
1.637263e+003	5.220921e+004
1.639192e+003	5.236098e+004
1.641120e+003	5.221088e+004
1.643049e+003	5.219098e+004
1.644977e+003	5.228660e+004
1.646906e+003	5.222207e+004
1.648834e+003	5.223955e+004
1.650763e+003	5.228388e+004
1.652691e+003	5.214431e+004
1.654620e+003	5.217804e+004
1.656548e+003	5.211264e+004
1.658477e+003	5.219305e+004
1.660405e+003	5.196038e+004
1.662333e+003	5.238359e+004
1.664262e+003	5.244789e+004
1.666190e+003	5.228429e+004
1.668119e+003	5.259530e+004
1.670047e+003	5.273900e+004
1.671976e+003	5.265987e+004
1.673904e+003	5.262797e+004
1.675833e+003	5.262918e+004
1.677761e+003	5.259695e+004
1.679690e+003	5.262573e+004
1.681618e+003	5.274128e+004
1.683547e+003	5.270410e+004
1.685475e+003	5.249205e+004
1.687404e+003	5.266236e+004
1.689332e+003	5.289556e+004
1.691260e+003	5.269840e+004
1.693189e+003	5.296278e+004
1.695117e+003	5.259141e+004
1.697046e+003	5.274509e+004
1.698974e+003	5.279399e+004
1.700903e+003	5.289486e+004
1.702831e+003	5.299693e+004
1.704760e+003	5.299303e+004
1.706688e+003	5.297565e+004
1.708617e+003	5.300596e+004
1.710545e+003	5.300391e+004
1.712474e+003	5.310524e+004
1.714402e+003	5.327397e+004
1.716331e+003	5.307966e+004
1.718259e+003	5.316193e+004
1.720188e+003	5.326082e+004
1.722116e+003	5.327772e+004
1.724044e+003	5.339145e+004
1.725973e+003	5.320861e+004
1.727901e+003	5.308484e+004
1.729830e+003	5.318945e+004
1.731758e+003	5.335419e+004
1.733687e+003	5.330209e+004
1.735615e+003	5.325180e+004
1.737544e+003	5.343241e+004
1.739472e+003	5.341166e+004
1.741401e+003	5.330601e+004
1.743329e+003	5.316147e+004
1.745258e+003	5.325311e+004
1.747186e+003	5.338803e+004
1.749115e+003	5.324973e+004
1.751043e+003	5.354609e+004
1.752971e+003	5.347436e+004
1.754900e+003	5.337445e+004
1.756828e+003	5.321369e+004
1.758757e+003	5.333986e+004
1.760685e+003	5.344194e+004
1.762614e+003	5.344289e+004
1.764542e+003	5.341970e+004
1.766471e+003	5.325747e+004
1.768399e+003	5.319725e+004
1.770328e+003	5.347273e+004
1.772256e+003	5.358260e+004
1.774185e+003	5.371179e+004
1.776113e+003	5.364941e+004
1.778042e+003	5.367512e+004
1.779970e+003	5.375154e+004
1.781898e+003	5.368988e+004
1.783827e+003	5.358346e+004
1.785755e+003	5.375077e+004
1.787684e+003	5.417736e+004
1.789612e+003	5.420079e+004
1.791541e+003	5.386444e+004
1.793469e+003	5.366337e+004
1.795398e+003	5.381866e+004
1.797326e+003	5.407471e+004
1.799255e+003	5.383632e+004
1.801183e+003	5.407795e+004
1.803112e+003	5.405218e+004
1.805040e+003	5.420464e+004
1.806969e+003	5.430864e+004
1.808897e+003	5.420125e+004
1.810825e+003	5.423902e+004
1.812754e+003	5.437877e+004
1.814682e+003	5.410758e+004
1.816611e+003	5.403170e+004
1.818539e+003	5.423070e+004
1.820468e+003	5.428290e+004
1.822396e+003	5.429558e+004
1.824325e+003	5.439884e+004
1.826253e+003	5.428963e+004
1.828182e+003	5.428916e+004
1.830110e+003	5.453402e+004
1.832039e+003	5.446216e+004
1.833967e+003	5.471123e+004
1.835896e+003	5.443338e+004
1.837824e+003	5.440681e+004
1.839752e+003	5.426793e+004
1.841681e+003	5.419339e+004
1.843609e+003	5.410178e+004
1.845538e+003	5.425250e+004
1.847466e+003	5.458823e+004
1.849395e+003	5.463020e+004
1.851323e+003	5.446873e+004
1.853252e+003	5.460181e+004
1.855180e+003	5.431646e+004
1.857109e+003	5.452336e+004
1.859037e+003	5.433725e+004
1.860966e+003	5.440269e+004
1.862894e+003	5.460805e+004
1.864823e+003	5.463186e+004
1.866751e+003	5.464740e+004
1.868679e+003	5.467703e+004
1.870608e+003	5.474481e+004
1.872536e+003	5.480062e+004
1.874465e+003	5.467147e+004
1.876393e+003	5.457471e+004
1.878322e+003	5.473534e+004
1.880250e+003	5.480608e+004
1.882179e+003	5.463836e+004
1.884107e+003	5.476650e+004
1.886036e+003	5.509749e+004
1.887964e+003	5.523743e+004
1.889893e+003	5.510323e+004
1.891821e+003	5.496648e+004
1.893750e+003	5.504141e+004
1.895678e+003	5.482941e+004
1.897606e+003	5.500439e+004
1.899535e+003	5.506291e+004
1.901463e+003	5.502692e+004
1.903392e+003	5.500025e+004
1.905320e+003	5.496353e+004
1.907249e+003	5.520664e+004
1.909177e+003	5.513542e+004
1.911106e+003	5.514406e+004
1.913034e+003	5.536567e+004
1.914963e+003	5.564705e+004
1.916891e+003	5.524051e+004
1.918820e+003	5.507917e+004
1.920748e+003	5.515325e+004
1.922677e+003	5.509908e+004
1.924605e+003	5.512814e+004
1.926533e+003	5.527231e+004
1.928462e+003	5.532011e+004
1.930390e+003	5.523398e+004
1.932319e+003	5.523403e+004
1.934247e+003	5.530899e+004
1.936176e+003	5.518930e+004
1.938104e+003	5.498618e+004
1.940033e+003	5.504593e+004
1.941961e+003	5.507031e+004
1.943890e+003	5.539564e+004
1.945818e+003	5.522667e+004
1.947747e+003	5.513626e+004
1.949675e+003	5.517083e+004
1.951604e+003	5.542453e+004
1.953532e+003	5.572634e+004
1.955460e+003	5.564492e+004
1.957389e+003	5.536892e+004
1.959317e+003	5.529464e+004
1.961246e+003	5.536917e+004
1.963174e+003	5.549436e+004
1.965103e+003	5.550269e+004
1.967031e+003	5.530078e+004
1.968960e+003	5.563159e+004
1.970888e+003	5.559509e+004
1.972817e+003	5.560441e+004
1.974745e+003	5.581407e+004
1.976674e+003	5.572798e+004
1.978602e+003	5.584625e+004
1.980531e+003	5.584744e+004
1.982459e+003	5.580122e+004
1.984387e+003	5.577412e+004
1.986316e+003	5.573875e+004
1.988244e+003	5.590844e+004
1.990173e+003	5.600544e+004
1.992101e+003	5.604025e+004
1.994030e+003	5.587454e+004
1.995958e+003	5.579506e+004
1.997887e+003	5.605039e+004
1.999815e+003	5.614002e+004
2.001744e+003	5.601768e+004
2.003672e+003	5.585248e+004
2.005601e+003	5.594611e+004
2.007529e+003	5.617617e+004
2.009458e+003	5.633094e+004
2.011386e+003	5.636778e+004
2.013314e+003	5.625898e+004
2.015243e+003	5.623575e+004
2.017171e+003	5.634602e+004
2.019100e+003	5.626791e+004
2.021028e+003	5.628328e+004
2.022957e+003	5.606608e+004
2.024885e+003	5.631775e+004
2.026814e+003	5.624604e+004
2.028742e+003	5.635852e+004
2.030671e+003	5.604163e+004
2.032599e+003	5.616229e+004
2.034528e+003	5.641781e+004
2.036456e+003	5.628495e+004
2.038385e+003	5.620842e+004
2.040313e+003	5.622825e+004
2.042241e+003	5.613588e+004
2.044170e+003	5.626858e+004
2.046098e+003	5.628327e+004
2.048027e+003	5.649657e+004
2.049955e+003	5.626195e+004
2.051884e+003	5.637966e+004
2.053812e+003	5.621563e+004
2.055741e+003	5.605842e+004
2.057669e+003	5.616791e+004
2.059598e+003	5.627762e+004
2.061526e+003	5.647834e+004
2.063455e+003	5.635339e+004
2.065383e+003	5.622698e+004
2.067312e+003	5.648974e+004
2.069240e+003	5.656887e+004
2.071168e+003	5.650323e+004
2.073097e+003	5.639072e+004
2.075025e+003	5.659650e+004
2.076954e+003	5.678314e+004
2.078882e+003	5.674022e+004
2.080811e+003	5.668918e+004
2.082739e+003	5.672042e+004
2.084668e+003	5.648647e+004
2.086596e+003	5.659279e+004
2.088525e+003	5.678853e+004
2.090453e+003	5.675580e+004
2.092382e+003	5.675661e+004
2.094310e+003	5.680017e+004
2.096239e+003	5.693213e+004
2.098167e+003	5.683858e+004
2.100095e+003	5.692814e+004
2.102024e+003	5.695431e+004
2.103952e+003	5.700464e+004
2.105881e+003	5.727359e+004
2.107809e+003	5.719922e+004
2.109738e+003	5.709922e+004
2.111666e+003	5.701582e+004
2.113595e+003	5.701499e+004
2.115523e+003	5.714311e+004
2.117452e+003	5.713719e+004
2.119380e+003	5.701414e+004
2.121309e+003	5.695897e+004
2.123237e+003	5.704397e+004
2.125166e+003	5.713938e+004
2.127094e+003	5.710863e+004
2.129022e+003	5.692017e+004
2.130951e+003	5.686347e+004
2.132879e+003	5.718331e+004
2.134808e+003	5.711408e+004
2.136736e+003	5.734452e+004
2.138665e+003	5.721814e+004
2.140593e+003	5.727875e+004
2.142522e+003	5.713627e+004
2.144450e+003	5.687782e+004
2.146379e+003	5.698919e+004
2.148307e+003	5.712784e+004
2.150236e+003	5.711456e+004
2.152164e+003	5.729450e+004
2.154093e+003	5.731046e+004
2.156021e+003	5.720170e+004
2.157949e+003	5.708155e+004
2.159878e+003	5.710658e+004
2.161806e+003	5.728609e+004
2.163735e+003	5.728173e+004
2.165663e+003	5.713262e+004
2.167592e+003	5.718504e+004
2.169520e+003	5.717165e+004
2.171449e+003	5.721197e+004
2.173377e+003	5.740173e+004
2.175306e+003	5.731311e+004
2.177234e+003	5.698966e+004
2.179163e+003	5.712705e+004
2.181091e+003	5.732798e+004
2.183020e+003	5.738789e+004
2.184948e+003	5.745764e+004
2.186876e+003	5.727994e+004
2.188805e+003	5.731648e+004
2.190733e+003	5.747679e+004
2.192662e+003	5.747870e+004
2.194590e+003	5.753518e+004
2.196519e+003	5.757778e+004
2.198447e+003	5.773721e+004
2.200376e+003	5.785742e+004
2.202304e+003	5.759207e+004
2.204233e+003	5.748992e+004
2.206161e+003	5.756780e+004
2.208090e+003	5.744396e+004
2.210018e+003	5.763067e+004
2.211947e+003	5.754842e+004
2.213875e+003	5.768142e+004
2.215803e+003	5.801181e+004
2.217732e+003	5.765288e+004
2.219660e+003	5.752580e+004
2.221589e+003	5.753866e+004
2.223517e+003	5.763264e+004
2.225446e+003	5.785188e+004
2.227374e+003	5.787925e+004
2.229303e+003	5.762868e+004
2.231231e+003	5.759386e+004
2.233160e+003	5.788848e+004
2.235088e+003	5.777584e+004
2.237017e+003	5.788766e+004
2.238945e+003	5.764097e+004
2.240874e+003	5.753520e+004
2.242802e+003	5.756565e+004
2.244730e+003	5.767814e+004
2.246659e+003	5.783528e+004
2.248587e+003	5.765171e+004
2.250516e+003	5.758525e+004
2.252444e+003	5.777930e+004
2.254373e+003	5.787104e+004
2.256301e+003	5.790494e+004
2.258230e+003	5.781249e+004
2.260158e+003	5.768386e+004
2.262087e+003	5.764004e+004
2.264015e+003	5.750118e+004
2.265944e+003	5.759230e+004
2.267872e+003	5.762208e+004
2.269801e+003	5.768646e+004
2.271729e+003	5.797116e+004
2.273657e+003	5.802719e+004
2.275586e+003	5.805522e+004
2.277514e+003	5.810909e+004
2.279443e+003	5.810428e+004
2.281371e+003	5.795299e+004
2.283300e+003	5.785355e+004
2.285228e+003	5.808547e+004
2.287157e+003	5.807360e+004
2.289085e+003	5.808686e+004
2.291014e+003	5.815505e+004
2.292942e+003	5.814959e+004
2.294871e+003	5.827727e+004
2.296799e+003	5.818179e+004
2.298728e+003	5.815907e+004
2.300656e+003	5.827395e+004
2.302584e+003	5.824336e+004
2.304513e+003	5.831831e+004
2.306441e+003	5.844212e+004
2.308370e+003	5.827461e+004
2.310298e+003	5.831539e+004
2.312227e+003	5.847779e+004
2.314155e+003	5.851283e+004
2.316084e+003	5.831481e+004
2.318012e+003	5.820267e+004
2.319941e+003	5.829821e+004
2.321869e+003	5.842139e+004
2.323798e+003	5.832346e+004
2.325726e+003	5.821159e+004
2.327655e+003	5.819001e+004
2.329583e+003	5.816358e+004
2.331511e+003	5.822194e+004
2.333440e+003	5.808281e+004
2.335368e+003	5.805044e+004
2.337297e+003	5.817661e+004
2.339225e+003	5.834326e+004
2.341154e+003	5.850450e+004
2.343082e+003	5.813603e+004
2.345011e+003	5.817513e+004
2.346939e+003	5.824929e+004
2.348868e+003	5.818450e+004
2.350796e+003	5.816179e+004
2.352725e+003	5.827343e+004
2.354653e+003	5.840472e+004
2.356582e+003	5.838528e+004
2.358510e+003	5.845014e+004
2.360438e+003	5.832302e+004
2.362367e+003	5.828311e+004
2.364295e+003	5.835808e+004
2.366224e+003	5.831385e+004
2.368152e+003	5.818876e+004
2.370081e+003	5.820200e+004
2.372009e+003	5.807775e+004
2.373938e+003	5.815200e+004
2.375866e+003	5.821152e+004
2.377795e+003	5.828747e+004
2.379723e+003	5.843981e+004
2.381652e+003	5.843343e+004
2.383580e+003	5.841111e+004
2.385509e+003	5.853344e+004
2.387437e+003	5.839887e+004
2.389365e+003	5.854190e+004
2.391294e+003	5.864675e+004
2.393222e+003	5.867469e+004
2.395151e+003	5.864795e+004
2.397079e+003	5.879692e+004
2.399008e+003	5.874880e+004
2.400936e+003	5.870832e+004
2.402865e+003	5.864905e+004
2.404793e+003	5.853039e+004
2.406722e+003	5.862859e+004
2.408650e+003	5.856397e+004
2.410579e+003	5.883800e+004
2.412507e+003	5.902722e+004
2.414436e+003	5.881969e+004
2.416364e+003	5.882952e+004
2.418292e+003	5.879393e+004
2.420221e+003	5.847269e+004
2.422149e+003	5.852694e+004
2.424078e+003	5.873956e+004
2.426006e+003	5.870859e+004
2.427935e+003	5.882415e+004
2.429863e+003	5.895840e+004
2.431792e+003	5.867663e+004
2.433720e+003	5.875639e+004
2.435649e+003	5.856368e+004
2.437577e+003	5.876671e+004
2.439506e+003	5.885747e+004
2.441434e+003	5.895466e+004
2.443363e+003	5.899510e+004
2.445291e+003	5.893165e+004
2.447219e+003	5.873505e+004
2.449148e+003	5.863254e+004
2.451076e+003	5.863944e+004
2.453005e+003	5.886621e+004
2.454933e+003	5.891938e+004
2.456862e+003	5.880736e+004
2.458790e+003	5.891656e+004
2.460719e+003	5.898898e+004
2.462647e+003	5.888641e+004
2.464576e+003	5.860243e+004
2.466504e+003	5.833648e+004
2.468433e+003	5.858441e+004
2.470361e+003	5.889194e+004
2.472290e+003	5.889097e+004
2.474218e+003	5.882715e+004
2.476146e+003	5.899240e+004
2.478075e+003	5.909230e+004
2.480003e+003	5.879589e+004
2.481932e+003	5.879921e+004
2.483860e+003	5.929275e+004
2.485789e+003	5.893054e+004
2.487717e+003	5.890171e+004
2.489646e+003	5.898285e+004
2.491574e+003	5.916039e+004
2.493503e+003	5.915678e+004
2.495431e+003	5.926861e+004
2.497360e+003	5.898754e+004
2.499288e+003	5.920420e+004
2.501217e+003	5.929350e+004
2.503145e+003	5.913903e+004
2.505073e+003	5.920419e+004
2.507002e+003	5.928014e+004
2.508930e+003	5.932284e+004
2.510859e+003	5.938196e+004
2.512787e+003	5.943519e+004
2.514716e+003	5.944039e+004
2.516644e+003	5.950865e+004
2.518573e+003	5.980772e+004
2.520501e+003	5.979622e+004
2.522430e+003	5.952984e+004
2.524358e+003	5.954148e+004
2.526287e+003	5.953013e+004
2.528215e+003	5.950241e+004
2.530144e+003	5.947769e+004
2.532072e+003	5.931614e+004
2.534000e+003	5.946667e+004
2.535929e+003	5.963086e+004
2.537857e+003	5.972503e+004
2.539786e+003	5.944041e+004
2.541714e+003	5.932211e+004
2.543643e+003	5.943864e+004
2.545571e+003	5.956177e+004
2.547500e+003	5.942737e+004
2.549428e+003	5.930292e+004
2.551357e+003	5.938989e+004
2.553285e+003	5.953676e+004
2.555214e+003	5.950186e+004
2.557142e+003	5.945489e+004
2.559071e+003	5.954464e+004
2.560999e+003	5.956626e+004
2.562927e+003	5.947142e+004
2.564856e+003	5.936027e+004
2.566784e+003	5.964907e+004
2.568713e+003	5.970992e+004
2.570641e+003	5.958236e+004
2.572570e+003	5.975241e+004
2.574498e+003	5.979786e+004
2.576427e+003	5.966422e+004
2.578355e+003	5.963210e+004
2.580284e+003	5.957173e+004
2.582212e+003	5.979238e+004
2.584141e+003	5.956022e+004
2.586069e+003	5.947006e+004
2.587998e+003	5.998187e+004
2.589926e+003	6.009570e+004
2.591854e+003	5.972449e+004
2.593783e+003	5.963767e+004
2.595711e+003	5.993214e+004
2.597640e+003	5.997021e+004
2.599568e+003	5.996000e+004
2.601497e+003	5.995511e+004
2.603425e+003	6.007264e+004
2.605354e+003	6.017044e+004
2.607282e+003	6.017561e+004
2.609211e+003	6.012052e+004
2.611139e+003	6.027239e+004
2.613068e+003	6.047533e+004
2.614996e+003	6.037966e+004
2.616925e+003	6.028228e+004
2.618853e+003	6.051183e+004
2.620781e+003	6.057286e+004
2.622710e+003	6.054493e+004
2.624638e+003	6.054923e+004
2.626567e+003	6.052776e+004
2.628495e+003	6.067657e+004
2.630424e+003	6.087261e+004
2.632352e+003	6.080755e+004
2.634281e+003	6.072992e+004
2.636209e+003	6.098859e+004
2.638138e+003	6.112978e+004
2.640066e+003	6.109460e+004
2.641995e+003	6.087703e+004
2.643923e+003	6.078694e+004
2.645852e+003	6.097542e+004
2.647780e+003	6.105687e+004
2.649708e+003	6.122720e+004
2.651637e+003	6.140483e+004
2.653565e+003	6.132476e+004
2.655494e+003	6.119712e+004
2.657422e+003	6.119793e+004
2.659351e+003	6.116879e+004
2.661279e+003	6.109119e+004
2.663208e+003	6.144425e+004
2.665136e+003	6.144363e+004
2.667065e+003	6.144000e+004
2.668993e+003	6.127355e+004
2.670922e+003	6.144245e+004
2.672850e+003	6.153172e+004
2.674779e+003	6.145919e+004
2.676707e+003	6.158874e+004
2.678635e+003	6.142079e+004
2.680564e+003	6.153614e+004
2.682492e+003	6.171458e+004
2.684421e+003	6.136099e+004
2.686349e+003	6.171277e+004
2.688278e+003	6.157614e+004
2.690206e+003	6.172893e+004
2.692135e+003	6.169757e+004
2.694063e+003	6.146586e+004
2.695992e+003	6.146338e+004
2.697920e+003	6.179842e+004
2.699849e+003	6.205275e+004
2.701777e+003	6.210550e+004
2.703706e+003	6.212592e+004
2.705634e+003	6.194566e+004
2.707563e+003	6.194107e+004
2.709491e+003	6.192280e+004
2.711419e+003	6.217975e+004
2.713348e+003	6.238518e+004
2.715276e+003	6.236786e+004
2.717205e+003	6.245245e+004
2.719133e+003	6.259354e+004
2.721062e+003	6.257928e+004
2.722990e+003	6.253175e+004
2.724919e+003	6.261184e+004
2.726847e+003	6.251800e+004
2.728776e+003	6.255661e+004
2.730704e+003	6.288521e+004
2.732633e+003	6.295783e+004
2.734561e+003	6.290461e+004
2.736490e+003	6.279119e+004
2.738418e+003	6.294673e+004
2.740346e+003	6.302175e+004
2.742275e+003	6.300438e+004
2.744203e+003	6.310871e+004
2.746132e+003	6.325846e+004
2.748060e+003	6.334308e+004
2.749989e+003	6.313071e+004
2.751917e+003	6.320780e+004
2.753846e+003	6.345108e+004
2.755774e+003	6.334571e+004
2.757703e+003	6.337531e+004
2.759631e+003	6.338286e+004
2.761560e+003	6.335711e+004
2.763488e+003	6.331301e+004
2.765417e+003	6.333969e+004
2.767345e+003	6.358462e+004
2.769273e+003	6.372738e+004
2.771202e+003	6.363711e+004
2.773130e+003	6.341814e+004
2.775059e+003	6.350592e+004
2.776987e+003	6.361867e+004
2.778916e+003	6.354157e+004
2.780844e+003	6.346858e+004
2.782773e+003	6.361422e+004
2.784701e+003	6.364481e+004
2.786630e+003	6.377102e+004
2.788558e+003	6.379961e+004
2.790487e+003	6.361606e+004
2.792415e+003	6.360244e+004
2.794344e+003	6.368956e+004
2.796272e+003	6.405216e+004
2.798200e+003	6.367639e+004
2.800129e+003	6.423573e+004
2.802057e+003	6.399345e+004
2.803986e+003	6.372464e+004
2.805914e+003	6.386933e+004
2.807843e+003	6.403540e+004
2.809771e+003	6.418800e+004
2.811700e+003	6.437677e+004
2.813628e+003	6.433936e+004
2.815557e+003	6.432593e+004
2.817485e+003	6.452669e+004
2.819414e+003	6.470852e+004
2.821342e+003	6.467628e+004
2.823271e+003	6.466761e+004
2.825199e+003	6.498320e+004
2.827127e+003	6.471709e+004
2.829056e+003	6.477868e+004
2.830984e+003	6.495463e+004
2.832913e+003	6.508515e+004
2.834841e+003	6.507511e+004
2.836770e+003	6.514345e+004
2.838698e+003	6.524657e+004
2.840627e+003	6.539745e+004
2.842555e+003	6.519897e+004
2.844484e+003	6.527239e+004
2.846412e+003	6.518661e+004
2.848341e+003	6.556880e+004
2.850269e+003	6.536930e+004
2.852198e+003	6.539511e+004
2.854126e+003	6.545967e+004
2.856054e+003	6.563363e+004
2.857983e+003	6.567557e+004
2.859911e+003	6.568071e+004
2.861840e+003	6.567490e+004
2.863768e+003	6.559871e+004
2.865697e+003	6.552350e+004
2.867625e+003	6.574132e+004
2.869554e+003	6.552233e+004
2.871482e+003	6.566902e+004
2.873411e+003	6.573023e+004
2.875339e+003	6.577363e+004
2.877268e+003	6.585844e+004
2.879196e+003	6.581753e+004
2.881125e+003	6.568649e+004
2.883053e+003	6.563189e+004
2.884981e+003	6.585338e+004
2.886910e+003	6.580082e+004
2.888838e+003	6.578615e+004
2.890767e+003	6.588624e+004
2.892695e+003	6.594819e+004
2.894624e+003	6.587401e+004
2.896552e+003	6.581198e+004
2.898481e+003	6.593274e+004
2.900409e+003	6.587043e+004
2.902338e+003	6.593891e+004
2.904266e+003	6.598338e+004
2.906195e+003	6.620079e+004
2.908123e+003	6.599204e+004
2.910052e+003	6.626291e+004
2.911980e+003	6.622463e+004
2.913908e+003	6.630659e+004
2.915837e+003	6.608850e+004
2.917765e+003	6.601466e+004
2.919694e+003	6.614838e+004
2.921622e+003	6.625348e+004
2.923551e+003	6.633036e+004
2.925479e+003	6.635881e+004
2.927408e+003	6.653395e+004
2.929336e+003	6.650263e+004
2.931265e+003	6.650515e+004
2.933193e+003	6.660008e+004
2.935122e+003	6.650484e+004
2.937050e+003	6.657998e+004
2.938979e+003	6.682898e+004
2.940907e+003	6.672635e+004
2.942835e+003	6.676162e+004
2.944764e+003	6.678943e+004
2.946692e+003	6.681866e+004
2.948621e+003	6.675160e+004
2.950549e+003	6.685778e+004
2.952478e+003	6.691923e+004
2.954406e+003	6.689610e+004
2.956335e+003	6.689066e+004
2.958263e+003	6.696456e+004
2.960192e+003	6.702171e+004
2.962120e+003	6.708164e+004
2.964049e+003	6.701857e+004
2.965977e+003	6.714499e+004
2.967906e+003	6.719545e+004
2.969834e+003	6.726448e+004
2.971762e+003	6.702973e+004
2.973691e+003	6.685613e+004
2.975619e+003	6.696415e+004
2.977548e+003	6.697495e+004
2.979476e+003	6.687052e+004
2.981405e+003	6.685924e+004
2.983333e+003	6.701243e+004
2.985262e+003	6.691530e+004
2.987190e+003	6.702399e+004
2.989119e+003	6.710626e+004
2.991047e+003	6.710231e+004
2.992976e+003	6.691358e+004
2.994904e+003	6.684187e+004
2.996833e+003	6.694579e+004
2.998761e+003	6.689381e+004
3.000689e+003	6.685045e+004
3.002618e+003	6.690515e+004
3.004546e+003	6.703217e+004
3.006475e+003	6.692041e+004
3.008403e+003	6.675234e+004
3.010332e+003	6.660853e+004
3.012260e+003	6.691686e+004
3.014189e+003	6.691013e+004
3.016117e+003	6.692190e+004
3.018046e+003	6.694021e+004
3.019974e+003	6.699345e+004
3.021903e+003	6.682750e+004
3.023831e+003	6.693530e+004
3.025760e+003	6.720948e+004
3.027688e+003	6.684663e+004
3.029616e+003	6.685693e+004
3.031545e+003	6.718512e+004
3.033473e+003	6.720521e+004
3.035402e+003	6.716060e+004
3.037330e+003	6.703274e+004
3.039259e+003	6.721855e+004
3.041187e+003	6.729845e+004
3.043116e+003	6.722957e+004
3.045044e+003	6.708380e+004
3.046973e+003	6.721430e+004
3.048901e+003	6.714330e+004
3.050830e+003	6.726976e+004
3.052758e+003	6.713471e+004
3.054687e+003	6.721427e+004
3.056615e+003	6.728144e+004
3.058543e+003	6.734538e+004
3.060472e+003	6.734988e+004
3.062400e+003	6.748279e+004
3.064329e+003	6.747620e+004
3.066257e+003	6.736527e+004
3.068186e+003	6.745108e+004
3.070114e+003	6.757968e+004
3.072043e+003	6.739423e+004
3.073971e+003	6.752193e+004
3.075900e+003	6.743855e+004
3.077828e+003	6.744181e+004
3.079757e+003	6.741452e+004
3.081685e+003	6.742231e+004
3.083614e+003	6.750898e+004
3.085542e+003	6.745020e+004
3.087470e+003	6.736605e+004
3.089399e+003	6.748545e+004
3.091327e+003	6.749814e+004
3.093256e+003	6.743040e+004
3.095184e+003	6.719337e+004
3.097113e+003	6.739830e+004
3.099041e+003	6.754210e+004
3.100970e+003	6.749396e+004
3.102898e+003	6.762021e+004
3.104827e+003	6.741141e+004
3.106755e+003	6.756352e+004
3.108684e+003	6.767432e+004
3.110612e+003	6.747549e+004
3.112541e+003	6.751450e+004
3.114469e+003	6.750096e+004
3.116397e+003	6.733990e+004
3.118326e+003	6.748385e+004
3.120254e+003	6.749077e+004
3.122183e+003	6.767484e+004
3.124111e+003	6.748120e+004
3.126040e+003	6.746252e+004
3.127968e+003	6.755262e+004
3.129897e+003	6.761884e+004
3.131825e+003	6.789587e+004
3.133754e+003	6.785145e+004
3.135682e+003	6.775638e+004
3.137611e+003	6.761809e+004
3.139539e+003	6.806151e+004
3.141468e+003	6.792640e+004
3.143396e+003	6.781013e+004
3.145324e+003	6.771907e+004
3.147253e+003	6.768274e+004
3.149181e+003	6.782636e+004
3.151110e+003	6.790363e+004
3.153038e+003	6.789107e+004
3.154967e+003	6.799352e+004
3.156895e+003	6.794077e+004
3.158824e+003	6.823031e+004
3.160752e+003	6.808624e+004
3.162681e+003	6.828023e+004
3.164609e+003	6.849752e+004
3.166538e+003	6.824674e+004
3.168466e+003	6.813684e+004
3.170395e+003	6.818144e+004
3.172323e+003	6.814255e+004
3.174251e+003	6.834232e+004
3.176180e+003	6.862633e+004
3.178108e+003	6.865470e+004
3.180037e+003	6.866826e+004
3.181965e+003	6.841982e+004
3.183894e+003	6.833583e+004
3.185822e+003	6.841495e+004
3.187751e+003	6.841573e+004
3.189679e+003	6.850351e+004
3.191608e+003	6.823006e+004
3.193536e+003	6.831089e+004
3.195465e+003	6.859514e+004
3.197393e+003	6.864457e+004
3.199322e+003	6.879768e+004
3.201250e+003	6.864565e+004
3.203178e+003	6.859954e+004
3.205107e+003	6.879080e+004
3.207035e+003	6.885938e+004
3.208964e+003	6.875479e+004
3.210892e+003	6.858320e+004
3.212821e+003	6.866630e+004
3.214749e+003	6.869521e+004
3.216678e+003	6.871704e+004
3.218606e+003	6.859738e+004
3.220535e+003	6.870995e+004
3.222463e+003	6.854425e+004
3.224392e+003	6.865759e+004
3.226320e+003	6.885318e+004
3.228249e+003	6.879355e+004
3.230177e+003	6.869198e+004
3.232105e+003	6.881798e+004
3.234034e+003	6.872518e+004
3.235962e+003	6.854385e+004
3.237891e+003	6.870518e+004
3.239819e+003	6.897367e+004
3.241748e+003	6.898663e+004
3.243676e+003	6.902064e+004
3.245605e+003	6.883559e+004
3.247533e+003	6.886880e+004
3.249462e+003	6.908073e+004
3.251390e+003	6.917321e+004
3.253319e+003	6.905560e+004
3.255247e+003	6.901232e+004
3.257176e+003	6.917409e+004
3.259104e+003	6.926558e+004
3.261032e+003	6.909295e+004
3.262961e+003	6.914521e+004
3.264889e+003	6.910120e+004
3.266818e+003	6.924877e+004
3.268746e+003	6.959443e+004
3.270675e+003	6.978374e+004
3.272603e+003	6.972026e+004
3.274532e+003	6.981297e+004
3.276460e+003	6.986974e+004
3.278389e+003	6.970927e+004
3.280317e+003	6.974643e+004
3.282246e+003	6.969580e+004
3.284174e+003	6.989696e+004
3.286103e+003	7.032535e+004
3.288031e+003	6.989801e+004
3.289959e+003	7.000863e+004
3.291888e+003	6.999205e+004
3.293816e+003	7.012923e+004
3.295745e+003	7.020131e+004
3.297673e+003	7.043609e+004
3.299602e+003	7.058892e+004
3.301530e+003	7.040537e+004
3.303459e+003	7.008718e+004
3.305387e+003	7.022332e+004
3.307316e+003	7.033574e+004
3.309244e+003	7.046507e+004
3.311173e+003	7.070404e+004
3.313101e+003	7.023313e+004
3.315030e+003	7.054403e+004
3.316958e+003	7.052466e+004
3.318886e+003	7.047978e+004
3.320815e+003	7.054825e+004
3.322743e+003	7.062742e+004
3.324672e+003	7.068968e+004
3.326600e+003	7.068545e+004
3.328529e+003	7.046160e+004
3.330457e+003	7.035999e+004
3.332386e+003	7.041220e+004
3.334314e+003	7.065813e+004
3.336243e+003	7.090567e+004
3.338171e+003	7.104370e+004
3.340100e+003	7.102759e+004
3.342028e+003	7.103052e+004
3.343957e+003	7.098404e+004
3.345885e+003	7.100938e+004
3.347813e+003	7.109987e+004
3.349742e+003	7.124040e+004
3.351670e+003	7.107340e+004
3.353599e+003	7.107507e+004
3.355527e+003	7.125596e+004
3.357456e+003	7.125951e+004
3.359384e+003	7.129943e+004
3.361313e+003	7.150719e+004
3.363241e+003	7.170050e+004
3.365170e+003	7.169741e+004
3.367098e+003	7.163215e+004
3.369027e+003	7.195463e+004
3.370955e+003	7.226194e+004
3.372884e+003	7.203365e+004
3.374812e+003	7.223625e+004
3.376740e+003	7.252776e+004
3.378669e+003	7.252302e+004
3.380597e+003	7.260867e+004
3.382526e+003	7.262897e+004
3.384454e+003	7.254211e+004
3.386383e+003	7.266148e+004
3.388311e+003	7.276548e+004
3.390240e+003	7.281099e+004
3.392168e+003	7.271444e+004
3.394097e+003	7.298949e+004
3.396025e+003	7.328795e+004
3.397954e+003	7.330024e+004
3.399882e+003	7.332080e+004
