# Supplementary material for: Machine learning classification of mango maturity based on carotene content from Raman spectra
Source: PeerJ. 2025 Nov 18;13:e20288. doi: 10.7717/peerj.20288 (PMC12637035; doi:10.7717/peerj.20288)
Supplement: Supplemental Information 1 — Raman spectra from 29 mango samples, with measurements taken from the top, middle, and bottom parts of each mango. These data were used for Raman spectral processing, statistical analysis, and classification analysis. [file peerj-13-20288-s001.zip › Raw Data_Mango/M2/M2-M.CSV]

5.013522e+001	8.193432e+003
5.206368e+001	8.727336e+003
5.399215e+001	8.881283e+003
5.592062e+001	8.910265e+003
5.784908e+001	8.900426e+003
5.977755e+001	8.968729e+003
6.170602e+001	9.056178e+003
6.363448e+001	9.066836e+003
6.556295e+001	8.937271e+003
6.749142e+001	9.164509e+003
6.941988e+001	9.279291e+003
7.134835e+001	9.178166e+003
7.327682e+001	8.943432e+003
7.520528e+001	8.857671e+003
7.713375e+001	8.775419e+003
7.906222e+001	8.752219e+003
8.099068e+001	8.781544e+003
8.291915e+001	8.830316e+003
8.484762e+001	8.868218e+003
8.677608e+001	8.767060e+003
8.870455e+001	8.672924e+003
9.063302e+001	8.630869e+003
9.256149e+001	8.600507e+003
9.448995e+001	8.614038e+003
9.641842e+001	8.636935e+003
9.834689e+001	8.679699e+003
1.002754e+002	8.742881e+003
1.022038e+002	8.799372e+003
1.041323e+002	8.611055e+003
1.060608e+002	8.634398e+003
1.079892e+002	8.785181e+003
1.099177e+002	8.860233e+003
1.118462e+002	8.795731e+003
1.137746e+002	8.726708e+003
1.157031e+002	8.809530e+003
1.176316e+002	8.904646e+003
1.195600e+002	8.822836e+003
1.214885e+002	8.941637e+003
1.234170e+002	8.953192e+003
1.253454e+002	8.942413e+003
1.272739e+002	8.955879e+003
1.292024e+002	8.976162e+003
1.311308e+002	8.961445e+003
1.330593e+002	8.900871e+003
1.349878e+002	8.871213e+003
1.369162e+002	8.921246e+003
1.388447e+002	9.032376e+003
1.407732e+002	9.019160e+003
1.427016e+002	9.047051e+003
1.446301e+002	9.050373e+003
1.465586e+002	9.015628e+003
1.484870e+002	9.165374e+003
1.504155e+002	9.149948e+003
1.523440e+002	9.217176e+003
1.542724e+002	9.316055e+003
1.562009e+002	9.329537e+003
1.581294e+002	9.332368e+003
1.600578e+002	9.248721e+003
1.619863e+002	9.245008e+003
1.639148e+002	9.300553e+003
1.658432e+002	9.318493e+003
1.677717e+002	9.392588e+003
1.697002e+002	9.467942e+003
1.716286e+002	9.517610e+003
1.735571e+002	9.513714e+003
1.754856e+002	9.436297e+003
1.774140e+002	9.297210e+003
1.793425e+002	9.360330e+003
1.812710e+002	9.463854e+003
1.831994e+002	9.512742e+003
1.851279e+002	9.528474e+003
1.870564e+002	9.466664e+003
1.889848e+002	9.599008e+003
1.909133e+002	9.721963e+003
1.928418e+002	9.721881e+003
1.947702e+002	9.695559e+003
1.966987e+002	9.776338e+003
1.986272e+002	9.703155e+003
2.005556e+002	9.670317e+003
2.024841e+002	9.768874e+003
2.044126e+002	9.809318e+003
2.063410e+002	9.682987e+003
2.082695e+002	9.662831e+003
2.101980e+002	9.759935e+003
2.121264e+002	9.888021e+003
2.140549e+002	9.922521e+003
2.159834e+002	1.006654e+004
2.179118e+002	1.000621e+004
2.198403e+002	9.886748e+003
2.217688e+002	9.902560e+003
2.236972e+002	1.008896e+004
2.256257e+002	1.014725e+004
2.275542e+002	1.008626e+004
2.294826e+002	1.001704e+004
2.314111e+002	1.002360e+004
2.333396e+002	1.006889e+004
2.352680e+002	1.000244e+004
2.371965e+002	9.955116e+003
2.391250e+002	9.994237e+003
2.410534e+002	1.012117e+004
2.429819e+002	1.025134e+004
2.449104e+002	1.027272e+004
2.468388e+002	1.022642e+004
2.487673e+002	1.020199e+004
2.506958e+002	1.025666e+004
2.526242e+002	1.035461e+004
2.545527e+002	1.037814e+004
2.564812e+002	1.047084e+004
2.584096e+002	1.051001e+004
2.603381e+002	1.043121e+004
2.622666e+002	1.040617e+004
2.641950e+002	1.050375e+004
2.661235e+002	1.054705e+004
2.680520e+002	1.054997e+004
2.699804e+002	1.056020e+004
2.719089e+002	1.059529e+004
2.738374e+002	1.073644e+004
2.757658e+002	1.073489e+004
2.776943e+002	1.071044e+004
2.796228e+002	1.076685e+004
2.815512e+002	1.084807e+004
2.834797e+002	1.070954e+004
2.854082e+002	1.055169e+004
2.873366e+002	1.054942e+004
2.892651e+002	1.070891e+004
2.911936e+002	1.085337e+004
2.931220e+002	1.096859e+004
2.950505e+002	1.089157e+004
2.969790e+002	1.085548e+004
2.989074e+002	1.090719e+004
3.008359e+002	1.090204e+004
3.027644e+002	1.107432e+004
3.046928e+002	1.104027e+004
3.066213e+002	1.109312e+004
3.085498e+002	1.121362e+004
3.104782e+002	1.119311e+004
3.124067e+002	1.134450e+004
3.143352e+002	1.137362e+004
3.162636e+002	1.136346e+004
3.181921e+002	1.140794e+004
3.201206e+002	1.152673e+004
3.220490e+002	1.152903e+004
3.239775e+002	1.146277e+004
3.259060e+002	1.143597e+004
3.278344e+002	1.141281e+004
3.297629e+002	1.140492e+004
3.316914e+002	1.166269e+004
3.336198e+002	1.145837e+004
3.355483e+002	1.151859e+004
3.374768e+002	1.158617e+004
3.394052e+002	1.146798e+004
3.413337e+002	1.151152e+004
3.432622e+002	1.161582e+004
3.451906e+002	1.170949e+004
3.471191e+002	1.172775e+004
3.490476e+002	1.170998e+004
3.509760e+002	1.178061e+004
3.529045e+002	1.191098e+004
3.548330e+002	1.205067e+004
3.567614e+002	1.213306e+004
3.586899e+002	1.209846e+004
3.606184e+002	1.195104e+004
3.625468e+002	1.188990e+004
3.644753e+002	1.203288e+004
3.664038e+002	1.220415e+004
3.683322e+002	1.229241e+004
3.702607e+002	1.227254e+004
3.721892e+002	1.222073e+004
3.741176e+002	1.203917e+004
3.760461e+002	1.206808e+004
3.779746e+002	1.223315e+004
3.799030e+002	1.236118e+004
3.818315e+002	1.233214e+004
3.837600e+002	1.222076e+004
3.856884e+002	1.223516e+004
3.876169e+002	1.233083e+004
3.895454e+002	1.239356e+004
3.914738e+002	1.234717e+004
3.934023e+002	1.236981e+004
3.953308e+002	1.248456e+004
3.972592e+002	1.250012e+004
3.991877e+002	1.246314e+004
4.011162e+002	1.249164e+004
4.030446e+002	1.259466e+004
4.049731e+002	1.266416e+004
4.069016e+002	1.262350e+004
4.088300e+002	1.265826e+004
4.107585e+002	1.274095e+004
4.126870e+002	1.263068e+004
4.146154e+002	1.289229e+004
4.165439e+002	1.294170e+004
4.184724e+002	1.298193e+004
4.204008e+002	1.310569e+004
4.223293e+002	1.323517e+004
4.242578e+002	1.315112e+004
4.261862e+002	1.315302e+004
4.281147e+002	1.316473e+004
4.300432e+002	1.309936e+004
4.319716e+002	1.301472e+004
4.339001e+002	1.312795e+004
4.358286e+002	1.319707e+004
4.377570e+002	1.323150e+004
4.396855e+002	1.312106e+004
4.416140e+002	1.305722e+004
4.435424e+002	1.326171e+004
4.454709e+002	1.331155e+004
4.473994e+002	1.346737e+004
4.493279e+002	1.333863e+004
4.512563e+002	1.323512e+004
4.531848e+002	1.335153e+004
4.551133e+002	1.337699e+004
4.570417e+002	1.342455e+004
4.589702e+002	1.350431e+004
4.608987e+002	1.358111e+004
4.628271e+002	1.362210e+004
4.647556e+002	1.362668e+004
4.666841e+002	1.366556e+004
4.686125e+002	1.377318e+004
4.705410e+002	1.377248e+004
4.724695e+002	1.376380e+004
4.743979e+002	1.380038e+004
4.763264e+002	1.379054e+004
4.782549e+002	1.391370e+004
4.801833e+002	1.402467e+004
4.821118e+002	1.397969e+004
4.840403e+002	1.388640e+004
4.859687e+002	1.392683e+004
4.878972e+002	1.409029e+004
4.898257e+002	1.406746e+004
4.917541e+002	1.403443e+004
4.936826e+002	1.407526e+004
4.956111e+002	1.417429e+004
4.975395e+002	1.424154e+004
4.994680e+002	1.421197e+004
5.013965e+002	1.421666e+004
5.033249e+002	1.430131e+004
5.052534e+002	1.435678e+004
5.071819e+002	1.428876e+004
5.091103e+002	1.415413e+004
5.110388e+002	1.426895e+004
5.129672e+002	1.444084e+004
5.148957e+002	1.455097e+004
5.168242e+002	1.457419e+004
5.187526e+002	1.458024e+004
5.206811e+002	1.470839e+004
5.226096e+002	1.469608e+004
5.245380e+002	1.471465e+004
5.264665e+002	1.475923e+004
5.283950e+002	1.481510e+004
5.303234e+002	1.487937e+004
5.322519e+002	1.489055e+004
5.341804e+002	1.485996e+004
5.361088e+002	1.487119e+004
5.380373e+002	1.492444e+004
5.399658e+002	1.498790e+004
5.418942e+002	1.503830e+004
5.438227e+002	1.511325e+004
5.457512e+002	1.506462e+004
5.476796e+002	1.520397e+004
5.496081e+002	1.533877e+004
5.515366e+002	1.520513e+004
5.534650e+002	1.491825e+004
5.553935e+002	1.507239e+004
5.573220e+002	1.510919e+004
5.592504e+002	1.522901e+004
5.611789e+002	1.532630e+004
5.631074e+002	1.525659e+004
5.650358e+002	1.531241e+004
5.669643e+002	1.539896e+004
5.688928e+002	1.539647e+004
5.708212e+002	1.542712e+004
5.727497e+002	1.550533e+004
5.746782e+002	1.552821e+004
5.766066e+002	1.540556e+004
5.785351e+002	1.548976e+004
5.804636e+002	1.558651e+004
5.823920e+002	1.578802e+004
5.843205e+002	1.590059e+004
5.862490e+002	1.571153e+004
5.881774e+002	1.589946e+004
5.901059e+002	1.580233e+004
5.920344e+002	1.580499e+004
5.939628e+002	1.587037e+004
5.958913e+002	1.593326e+004
5.978198e+002	1.598035e+004
5.997482e+002	1.588736e+004
6.016767e+002	1.595816e+004
6.036052e+002	1.611874e+004
6.055336e+002	1.617842e+004
6.074621e+002	1.615032e+004
6.093906e+002	1.623871e+004
6.113190e+002	1.645475e+004
6.132475e+002	1.620780e+004
6.151760e+002	1.612584e+004
6.171044e+002	1.619703e+004
6.190329e+002	1.626701e+004
6.209614e+002	1.630228e+004
6.228898e+002	1.649759e+004
6.248183e+002	1.648872e+004
6.267468e+002	1.651140e+004
6.286752e+002	1.657527e+004
6.306037e+002	1.657182e+004
6.325322e+002	1.643949e+004
6.344606e+002	1.644187e+004
6.363891e+002	1.664902e+004
6.383176e+002	1.682337e+004
6.402460e+002	1.687318e+004
6.421745e+002	1.683906e+004
6.441030e+002	1.682336e+004
6.460314e+002	1.685329e+004
6.479599e+002	1.699928e+004
6.498884e+002	1.701224e+004
6.518168e+002	1.700089e+004
6.537453e+002	1.697804e+004
6.556738e+002	1.691682e+004
6.576022e+002	1.705205e+004
6.595307e+002	1.728388e+004
6.614592e+002	1.723705e+004
6.633876e+002	1.723211e+004
6.653161e+002	1.729448e+004
6.672446e+002	1.727894e+004
6.691730e+002	1.729727e+004
6.711015e+002	1.729516e+004
6.730300e+002	1.727278e+004
6.749584e+002	1.733101e+004
6.768869e+002	1.742248e+004
6.788154e+002	1.746363e+004
6.807438e+002	1.747980e+004
6.826723e+002	1.761933e+004
6.846008e+002	1.755427e+004
6.865292e+002	1.753733e+004
6.884577e+002	1.763850e+004
6.903862e+002	1.773778e+004
6.923146e+002	1.769504e+004
6.942431e+002	1.781824e+004
6.961716e+002	1.765423e+004
6.981000e+002	1.774996e+004
7.000285e+002	1.785904e+004
7.019570e+002	1.784552e+004
7.038854e+002	1.788714e+004
7.058139e+002	1.804448e+004
7.077424e+002	1.808045e+004
7.096708e+002	1.805952e+004
7.115993e+002	1.809112e+004
7.135278e+002	1.815053e+004
7.154562e+002	1.814295e+004
7.173847e+002	1.805476e+004
7.193132e+002	1.809047e+004
7.212416e+002	1.795308e+004
7.231701e+002	1.813124e+004
7.250986e+002	1.832792e+004
7.270270e+002	1.829188e+004
7.289555e+002	1.831339e+004
7.308840e+002	1.850283e+004
7.328124e+002	1.858974e+004
7.347409e+002	1.868171e+004
7.366694e+002	1.872517e+004
7.385978e+002	1.868301e+004
7.405263e+002	1.860976e+004
7.424548e+002	1.863843e+004
7.443832e+002	1.874411e+004
7.463117e+002	1.879176e+004
7.482402e+002	1.881356e+004
7.501686e+002	1.879057e+004
7.520971e+002	1.878315e+004
7.540256e+002	1.892211e+004
7.559540e+002	1.881325e+004
7.578825e+002	1.911760e+004
7.598110e+002	1.921016e+004
7.617394e+002	1.912138e+004
7.636679e+002	1.899951e+004
7.655964e+002	1.894737e+004
7.675248e+002	1.911151e+004
7.694533e+002	1.919255e+004
7.713818e+002	1.917376e+004
7.733102e+002	1.908998e+004
7.752387e+002	1.908272e+004
7.771672e+002	1.923891e+004
7.790956e+002	1.946326e+004
7.810241e+002	1.947863e+004
7.829526e+002	1.952117e+004
7.848810e+002	1.944926e+004
7.868095e+002	1.946611e+004
7.887380e+002	1.956307e+004
7.906664e+002	1.961873e+004
7.925949e+002	1.969280e+004
7.945234e+002	1.960495e+004
7.964518e+002	1.968387e+004
7.983803e+002	1.983382e+004
8.003088e+002	1.987877e+004
8.022372e+002	1.986479e+004
8.041657e+002	1.996160e+004
8.060942e+002	2.001100e+004
8.080226e+002	1.996448e+004
8.099511e+002	1.998401e+004
8.118796e+002	2.007604e+004
8.138080e+002	2.017505e+004
8.157365e+002	2.025427e+004
8.176650e+002	2.033987e+004
8.195934e+002	2.033541e+004
8.215219e+002	2.011202e+004
8.234504e+002	2.030064e+004
8.253788e+002	2.042197e+004
8.273073e+002	2.041800e+004
8.292358e+002	2.046806e+004
8.311642e+002	2.052092e+004
8.330927e+002	2.077079e+004
8.350212e+002	2.058317e+004
8.369496e+002	2.052965e+004
8.388781e+002	2.054823e+004
8.408066e+002	2.059025e+004
8.427350e+002	2.068374e+004
8.446635e+002	2.074865e+004
8.465920e+002	2.065430e+004
8.485204e+002	2.095805e+004
8.504489e+002	2.102737e+004
8.523774e+002	2.090617e+004
8.543058e+002	2.092101e+004
8.562343e+002	2.116455e+004
8.581628e+002	2.122304e+004
8.600912e+002	2.113399e+004
8.620197e+002	2.125486e+004
8.639482e+002	2.135950e+004
8.658766e+002	2.144327e+004
8.678051e+002	2.150818e+004
8.697336e+002	2.151018e+004
8.716620e+002	2.144952e+004
8.735905e+002	2.143384e+004
8.755190e+002	2.145813e+004
8.774474e+002	2.149204e+004
8.793759e+002	2.154515e+004
8.813044e+002	2.162722e+004
8.832328e+002	2.170175e+004
8.851613e+002	2.168868e+004
8.870898e+002	2.167885e+004
8.890182e+002	2.189917e+004
8.909467e+002	2.183559e+004
8.928752e+002	2.173641e+004
8.948036e+002	2.165092e+004
8.967321e+002	2.160143e+004
8.986606e+002	2.195921e+004
9.005891e+002	2.193457e+004
9.025175e+002	2.189899e+004
9.044460e+002	2.200321e+004
9.063745e+002	2.204034e+004
9.083029e+002	2.202259e+004
9.102314e+002	2.212196e+004
9.121599e+002	2.233956e+004
9.140883e+002	2.227690e+004
9.160168e+002	2.204271e+004
9.179453e+002	2.201657e+004
9.198737e+002	2.212369e+004
9.218022e+002	2.236370e+004
9.237307e+002	2.255566e+004
9.256591e+002	2.240219e+004
9.275876e+002	2.232697e+004
9.295161e+002	2.236772e+004
9.314445e+002	2.266498e+004
9.333730e+002	2.261399e+004
9.353015e+002	2.247876e+004
9.372299e+002	2.254762e+004
9.391584e+002	2.267562e+004
9.410869e+002	2.266549e+004
9.430153e+002	2.255969e+004
9.449438e+002	2.267347e+004
9.468723e+002	2.307876e+004
9.488007e+002	2.317593e+004
9.507292e+002	2.313473e+004
9.526577e+002	2.337855e+004
9.545861e+002	2.353823e+004
9.565146e+002	2.328028e+004
9.584431e+002	2.337828e+004
9.603715e+002	2.335510e+004
9.623000e+002	2.342458e+004
9.642285e+002	2.367681e+004
9.661569e+002	2.383323e+004
9.680854e+002	2.364646e+004
9.700139e+002	2.364577e+004
9.719423e+002	2.367214e+004
9.738708e+002	2.365830e+004
9.757993e+002	2.369769e+004
9.777277e+002	2.374844e+004
9.796562e+002	2.375712e+004
9.815847e+002	2.373790e+004
9.835131e+002	2.377734e+004
9.854416e+002	2.398908e+004
9.873701e+002	2.383796e+004
9.892985e+002	2.389560e+004
9.912270e+002	2.411167e+004
9.931555e+002	2.413631e+004
9.950839e+002	2.408381e+004
9.970124e+002	2.437769e+004
9.989409e+002	2.478309e+004
1.000869e+003	2.499713e+004
1.002798e+003	2.516305e+004
1.004726e+003	2.535884e+004
1.006655e+003	2.543584e+004
1.008583e+003	2.532159e+004
1.010512e+003	2.511445e+004
1.012440e+003	2.496518e+004
1.014369e+003	2.484483e+004
1.016297e+003	2.489221e+004
1.018226e+003	2.474083e+004
1.020154e+003	2.488375e+004
1.022082e+003	2.497275e+004
1.024011e+003	2.492320e+004
1.025939e+003	2.489663e+004
1.027868e+003	2.484119e+004
1.029796e+003	2.488564e+004
1.031725e+003	2.493655e+004
1.033653e+003	2.479763e+004
1.035582e+003	2.483121e+004
1.037510e+003	2.507803e+004
1.039439e+003	2.522015e+004
1.041367e+003	2.505215e+004
1.043296e+003	2.486882e+004
1.045224e+003	2.498425e+004
1.047153e+003	2.502329e+004
1.049081e+003	2.517358e+004
1.051010e+003	2.522107e+004
1.052938e+003	2.534620e+004
1.054866e+003	2.539763e+004
1.056795e+003	2.531798e+004
1.058723e+003	2.562630e+004
1.060652e+003	2.548164e+004
1.062580e+003	2.561057e+004
1.064509e+003	2.564091e+004
1.066437e+003	2.547893e+004
1.068366e+003	2.550130e+004
1.070294e+003	2.563854e+004
1.072223e+003	2.552585e+004
1.074151e+003	2.530647e+004
1.076080e+003	2.569363e+004
1.078008e+003	2.592271e+004
1.079937e+003	2.561451e+004
1.081865e+003	2.566724e+004
1.083793e+003	2.581906e+004
1.085722e+003	2.590994e+004
1.087650e+003	2.598046e+004
1.089579e+003	2.589679e+004
1.091507e+003	2.586934e+004
1.093436e+003	2.614180e+004
1.095364e+003	2.617927e+004
1.097293e+003	2.628035e+004
1.099221e+003	2.637484e+004
1.101150e+003	2.632554e+004
1.103078e+003	2.620940e+004
1.105007e+003	2.624751e+004
1.106935e+003	2.642828e+004
1.108864e+003	2.648781e+004
1.110792e+003	2.650454e+004
1.112720e+003	2.659142e+004
1.114649e+003	2.665529e+004
1.116577e+003	2.664221e+004
1.118506e+003	2.664045e+004
1.120434e+003	2.678918e+004
1.122363e+003	2.705546e+004
1.124291e+003	2.707653e+004
1.126220e+003	2.726892e+004
1.128148e+003	2.740402e+004
1.130077e+003	2.740642e+004
1.132005e+003	2.746082e+004
1.133934e+003	2.755341e+004
1.135862e+003	2.763112e+004
1.137791e+003	2.780270e+004
1.139719e+003	2.803179e+004
1.141647e+003	2.782782e+004
1.143576e+003	2.829157e+004
1.145504e+003	2.873164e+004
1.147433e+003	2.887748e+004
1.149361e+003	2.924968e+004
1.151290e+003	2.998152e+004
1.153218e+003	3.084396e+004
1.155147e+003	3.185138e+004
1.157075e+003	3.239262e+004
1.159004e+003	3.233789e+004
1.160932e+003	3.180698e+004
1.162861e+003	3.075143e+004
1.164789e+003	2.978125e+004
1.166718e+003	2.923919e+004
1.168646e+003	2.900123e+004
1.170574e+003	2.889508e+004
1.172503e+003	2.897121e+004
1.174431e+003	2.869624e+004
1.176360e+003	2.851024e+004
1.178288e+003	2.863186e+004
1.180217e+003	2.867813e+004
1.182145e+003	2.880024e+004
1.184074e+003	2.902159e+004
1.186002e+003	2.925192e+004
1.187931e+003	2.942683e+004
1.189859e+003	2.943540e+004
1.191788e+003	2.941429e+004
1.193716e+003	2.942326e+004
1.195645e+003	2.934127e+004
1.197573e+003	2.918787e+004
1.199501e+003	2.911757e+004
1.201430e+003	2.913170e+004
1.203358e+003	2.912432e+004
1.205287e+003	2.907623e+004
1.207215e+003	2.907853e+004
1.209144e+003	2.901081e+004
1.211072e+003	2.899666e+004
1.213001e+003	2.915471e+004
1.214929e+003	2.924914e+004
1.216858e+003	2.924940e+004
1.218786e+003	2.916010e+004
1.220715e+003	2.903855e+004
1.222643e+003	2.897072e+004
1.224572e+003	2.894519e+004
1.226500e+003	2.887369e+004
1.228428e+003	2.892550e+004
1.230357e+003	2.909726e+004
1.232285e+003	2.908566e+004
1.234214e+003	2.900332e+004
1.236142e+003	2.913892e+004
1.238071e+003	2.924298e+004
1.239999e+003	2.915540e+004
1.241928e+003	2.923392e+004
1.243856e+003	2.905901e+004
1.245785e+003	2.941233e+004
1.247713e+003	2.923417e+004
1.249642e+003	2.944444e+004
1.251570e+003	2.959090e+004
1.253499e+003	2.951923e+004
1.255427e+003	2.951963e+004
1.257355e+003	2.970091e+004
1.259284e+003	2.981887e+004
1.261212e+003	2.980646e+004
1.263141e+003	2.983162e+004
1.265069e+003	2.971022e+004
1.266998e+003	2.955110e+004
1.268926e+003	2.985468e+004
1.270855e+003	3.013035e+004
1.272783e+003	3.031374e+004
1.274712e+003	3.038312e+004
1.276640e+003	3.023522e+004
1.278569e+003	2.999543e+004
1.280497e+003	2.993091e+004
1.282426e+003	3.001468e+004
1.284354e+003	3.024140e+004
1.286282e+003	3.021650e+004
1.288211e+003	3.011092e+004
1.290139e+003	3.014596e+004
1.292068e+003	3.028406e+004
1.293996e+003	3.040316e+004
1.295925e+003	3.044237e+004
1.297853e+003	3.041339e+004
1.299782e+003	3.042201e+004
1.301710e+003	3.046291e+004
1.303639e+003	3.047857e+004
1.305567e+003	3.071016e+004
1.307496e+003	3.053544e+004
1.309424e+003	3.051104e+004
1.311353e+003	3.073831e+004
1.313281e+003	3.078841e+004
1.315209e+003	3.058452e+004
1.317138e+003	3.057931e+004
1.319066e+003	3.076599e+004
1.320995e+003	3.071120e+004
1.322923e+003	3.063157e+004
1.324852e+003	3.079457e+004
1.326780e+003	3.096528e+004
1.328709e+003	3.105459e+004
1.330637e+003	3.101147e+004
1.332566e+003	3.107263e+004
1.334494e+003	3.122384e+004
1.336423e+003	3.110004e+004
1.338351e+003	3.091848e+004
1.340280e+003	3.100439e+004
1.342208e+003	3.128752e+004
1.344136e+003	3.143781e+004
1.346065e+003	3.127778e+004
1.347993e+003	3.118691e+004
1.349922e+003	3.132703e+004
1.351850e+003	3.157260e+004
1.353779e+003	3.170657e+004
1.355707e+003	3.164553e+004
1.357636e+003	3.155124e+004
1.359564e+003	3.166642e+004
1.361493e+003	3.173716e+004
1.363421e+003	3.172691e+004
1.365350e+003	3.193311e+004
1.367278e+003	3.168096e+004
1.369207e+003	3.181532e+004
1.371135e+003	3.187088e+004
1.373063e+003	3.182149e+004
1.374992e+003	3.181954e+004
1.376920e+003	3.169926e+004
1.378849e+003	3.195386e+004
1.380777e+003	3.214750e+004
1.382706e+003	3.210029e+004
1.384634e+003	3.217988e+004
1.386563e+003	3.241804e+004
1.388491e+003	3.266369e+004
1.390420e+003	3.246090e+004
1.392348e+003	3.244070e+004
1.394277e+003	3.249360e+004
1.396205e+003	3.240437e+004
1.398134e+003	3.255160e+004
1.400062e+003	3.256476e+004
1.401990e+003	3.254038e+004
1.403919e+003	3.276901e+004
1.405847e+003	3.260653e+004
1.407776e+003	3.249756e+004
1.409704e+003	3.260498e+004
1.411633e+003	3.265196e+004
1.413561e+003	3.269590e+004
1.415490e+003	3.289021e+004
1.417418e+003	3.296424e+004
1.419347e+003	3.265189e+004
1.421275e+003	3.244210e+004
1.423204e+003	3.282132e+004
1.425132e+003	3.309741e+004
1.427061e+003	3.294123e+004
1.428989e+003	3.310666e+004
1.430917e+003	3.306935e+004
1.432846e+003	3.295965e+004
1.434774e+003	3.313687e+004
1.436703e+003	3.332038e+004
1.438631e+003	3.326422e+004
1.440560e+003	3.321505e+004
1.442488e+003	3.338557e+004
1.444417e+003	3.357067e+004
1.446345e+003	3.367434e+004
1.448274e+003	3.366616e+004
1.450202e+003	3.354924e+004
1.452131e+003	3.353779e+004
1.454059e+003	3.358793e+004
1.455988e+003	3.381073e+004
1.457916e+003	3.381491e+004
1.459844e+003	3.380197e+004
1.461773e+003	3.389551e+004
1.463701e+003	3.389957e+004
1.465630e+003	3.398352e+004
1.467558e+003	3.423966e+004
1.469487e+003	3.408573e+004
1.471415e+003	3.409075e+004
1.473344e+003	3.425338e+004
1.475272e+003	3.414200e+004
1.477201e+003	3.410200e+004
1.479129e+003	3.421399e+004
1.481058e+003	3.442240e+004
1.482986e+003	3.451718e+004
1.484915e+003	3.453638e+004
1.486843e+003	3.459369e+004
1.488771e+003	3.457790e+004
1.490700e+003	3.452337e+004
1.492628e+003	3.463236e+004
1.494557e+003	3.486206e+004
1.496485e+003	3.504514e+004
1.498414e+003	3.507027e+004
1.500342e+003	3.541370e+004
1.502271e+003	3.575888e+004
1.504199e+003	3.572332e+004
1.506128e+003	3.584433e+004
1.508056e+003	3.639038e+004
1.509985e+003	3.703692e+004
1.511913e+003	3.741614e+004
1.513842e+003	3.769840e+004
1.515770e+003	3.858236e+004
1.517698e+003	3.918754e+004
1.519627e+003	3.985706e+004
1.521555e+003	4.036964e+004
1.523484e+003	4.029613e+004
1.525412e+003	4.037714e+004
1.527341e+003	4.025385e+004
1.529269e+003	3.985034e+004
1.531198e+003	3.923001e+004
1.533126e+003	3.855070e+004
1.535055e+003	3.797348e+004
1.536983e+003	3.742634e+004
1.538912e+003	3.686516e+004
1.540840e+003	3.660748e+004
1.542769e+003	3.624954e+004
1.544697e+003	3.633389e+004
1.546625e+003	3.606698e+004
1.548554e+003	3.583494e+004
1.550482e+003	3.576335e+004
1.552411e+003	3.565102e+004
1.554339e+003	3.576086e+004
1.556268e+003	3.577324e+004
1.558196e+003	3.571282e+004
1.560125e+003	3.577278e+004
1.562053e+003	3.584170e+004
1.563982e+003	3.581364e+004
1.565910e+003	3.579826e+004
1.567839e+003	3.572837e+004
1.569767e+003	3.555545e+004
1.571696e+003	3.611091e+004
1.573624e+003	3.584466e+004
1.575552e+003	3.570525e+004
1.577481e+003	3.624235e+004
1.579409e+003	3.604092e+004
1.581338e+003	3.597593e+004
1.583266e+003	3.603852e+004
1.585195e+003	3.607779e+004
1.587123e+003	3.603103e+004
1.589052e+003	3.596325e+004
1.590980e+003	3.613864e+004
1.592909e+003	3.637068e+004
1.594837e+003	3.630397e+004
1.596766e+003	3.616654e+004
1.598694e+003	3.612084e+004
1.600623e+003	3.653502e+004
1.602551e+003	3.629467e+004
1.604479e+003	3.622876e+004
1.606408e+003	3.654259e+004
1.608336e+003	3.640994e+004
1.610265e+003	3.642807e+004
1.612193e+003	3.654340e+004
1.614122e+003	3.665735e+004
1.616050e+003	3.677481e+004
1.617979e+003	3.668707e+004
1.619907e+003	3.646534e+004
1.621836e+003	3.643909e+004
1.623764e+003	3.659831e+004
1.625693e+003	3.655858e+004
1.627621e+003	3.632827e+004
1.629550e+003	3.659202e+004
1.631478e+003	3.659498e+004
1.633406e+003	3.674133e+004
1.635335e+003	3.702840e+004
1.637263e+003	3.692672e+004
1.639192e+003	3.677763e+004
1.641120e+003	3.671496e+004
1.643049e+003	3.681857e+004
1.644977e+003	3.700728e+004
1.646906e+003	3.713764e+004
1.648834e+003	3.723418e+004
1.650763e+003	3.721100e+004
1.652691e+003	3.702542e+004
1.654620e+003	3.692516e+004
1.656548e+003	3.683090e+004
1.658477e+003	3.701996e+004
1.660405e+003	3.710103e+004
1.662333e+003	3.701430e+004
1.664262e+003	3.748250e+004
1.666190e+003	3.748241e+004
1.668119e+003	3.728329e+004
1.670047e+003	3.726142e+004
1.671976e+003	3.723531e+004
1.673904e+003	3.717945e+004
1.675833e+003	3.722864e+004
1.677761e+003	3.730978e+004
1.679690e+003	3.736930e+004
1.681618e+003	3.751505e+004
1.683547e+003	3.753264e+004
1.685475e+003	3.723080e+004
1.687404e+003	3.763308e+004
1.689332e+003	3.765272e+004
1.691260e+003	3.761799e+004
1.693189e+003	3.767986e+004
1.695117e+003	3.750082e+004
1.697046e+003	3.778709e+004
1.698974e+003	3.750907e+004
1.700903e+003	3.756987e+004
1.702831e+003	3.787338e+004
1.704760e+003	3.791971e+004
1.706688e+003	3.783182e+004
1.708617e+003	3.790919e+004
1.710545e+003	3.801666e+004
1.712474e+003	3.790497e+004
1.714402e+003	3.775955e+004
1.716331e+003	3.790923e+004
1.718259e+003	3.816852e+004
1.720188e+003	3.816519e+004
1.722116e+003	3.820052e+004
1.724044e+003	3.775921e+004
1.725973e+003	3.816146e+004
1.727901e+003	3.830530e+004
1.729830e+003	3.826024e+004
1.731758e+003	3.815399e+004
1.733687e+003	3.824575e+004
1.735615e+003	3.829714e+004
1.737544e+003	3.816579e+004
1.739472e+003	3.823168e+004
1.741401e+003	3.831774e+004
1.743329e+003	3.826463e+004
1.745258e+003	3.836352e+004
1.747186e+003	3.844100e+004
1.749115e+003	3.835511e+004
1.751043e+003	3.852684e+004
1.752971e+003	3.850212e+004
1.754900e+003	3.849895e+004
1.756828e+003	3.839674e+004
1.758757e+003	3.849781e+004
1.760685e+003	3.846024e+004
1.762614e+003	3.853800e+004
1.764542e+003	3.868704e+004
1.766471e+003	3.852939e+004
1.768399e+003	3.853654e+004
1.770328e+003	3.867105e+004
1.772256e+003	3.841730e+004
1.774185e+003	3.843860e+004
1.776113e+003	3.886172e+004
1.778042e+003	3.886270e+004
1.779970e+003	3.887255e+004
1.781898e+003	3.879583e+004
1.783827e+003	3.858779e+004
1.785755e+003	3.881719e+004
1.787684e+003	3.906152e+004
1.789612e+003	3.900253e+004
1.791541e+003	3.885723e+004
1.793469e+003	3.886723e+004
1.795398e+003	3.899398e+004
1.797326e+003	3.908582e+004
1.799255e+003	3.904861e+004
1.801183e+003	3.890414e+004
1.803112e+003	3.926023e+004
1.805040e+003	3.903704e+004
1.806969e+003	3.903323e+004
1.808897e+003	3.908442e+004
1.810825e+003	3.935288e+004
1.812754e+003	3.936112e+004
1.814682e+003	3.912655e+004
1.816611e+003	3.927786e+004
1.818539e+003	3.947638e+004
1.820468e+003	3.931760e+004
1.822396e+003	3.920287e+004
1.824325e+003	3.928162e+004
1.826253e+003	3.935027e+004
1.828182e+003	3.956713e+004
1.830110e+003	3.976841e+004
1.832039e+003	3.954342e+004
1.833967e+003	3.949403e+004
1.835896e+003	3.969520e+004
1.837824e+003	3.948258e+004
1.839752e+003	3.965208e+004
1.841681e+003	3.955322e+004
1.843609e+003	3.964422e+004
1.845538e+003	3.964439e+004
1.847466e+003	3.968561e+004
1.849395e+003	3.990922e+004
1.851323e+003	3.986801e+004
1.853252e+003	3.975939e+004
1.855180e+003	3.967764e+004
1.857109e+003	3.987156e+004
1.859037e+003	3.992064e+004
1.860966e+003	4.005238e+004
1.862894e+003	4.008334e+004
1.864823e+003	3.994368e+004
1.866751e+003	3.977784e+004
1.868679e+003	3.978512e+004
1.870608e+003	3.997584e+004
1.872536e+003	4.008100e+004
1.874465e+003	4.002800e+004
1.876393e+003	4.005706e+004
1.878322e+003	4.015864e+004
1.880250e+003	4.019801e+004
1.882179e+003	4.038395e+004
1.884107e+003	4.056109e+004
1.886036e+003	4.031719e+004
1.887964e+003	4.027121e+004
1.889893e+003	4.021613e+004
1.891821e+003	4.053619e+004
1.893750e+003	4.044907e+004
1.895678e+003	4.032870e+004
1.897606e+003	4.037370e+004
1.899535e+003	4.043039e+004
1.901463e+003	4.050700e+004
1.903392e+003	4.064371e+004
1.905320e+003	4.057450e+004
1.907249e+003	4.045539e+004
1.909177e+003	4.063539e+004
1.911106e+003	4.047895e+004
1.913034e+003	4.040404e+004
1.914963e+003	4.052905e+004
1.916891e+003	4.054112e+004
1.918820e+003	4.061445e+004
1.920748e+003	4.072589e+004
1.922677e+003	4.063574e+004
1.924605e+003	4.063980e+004
1.926533e+003	4.077116e+004
1.928462e+003	4.078835e+004
1.930390e+003	4.088746e+004
1.932319e+003	4.104903e+004
1.934247e+003	4.099719e+004
1.936176e+003	4.094990e+004
1.938104e+003	4.098239e+004
1.940033e+003	4.075177e+004
1.941961e+003	4.087360e+004
1.943890e+003	4.096848e+004
1.945818e+003	4.110786e+004
1.947747e+003	4.078786e+004
1.949675e+003	4.107427e+004
1.951604e+003	4.127953e+004
1.953532e+003	4.114768e+004
1.955460e+003	4.113085e+004
1.957389e+003	4.119855e+004
1.959317e+003	4.128335e+004
1.961246e+003	4.126615e+004
1.963174e+003	4.097586e+004
1.965103e+003	4.122724e+004
1.967031e+003	4.132500e+004
1.968960e+003	4.099382e+004
1.970888e+003	4.144184e+004
1.972817e+003	4.130540e+004
1.974745e+003	4.129232e+004
1.976674e+003	4.142524e+004
1.978602e+003	4.138670e+004
1.980531e+003	4.128835e+004
1.982459e+003	4.123979e+004
1.984387e+003	4.131340e+004
1.986316e+003	4.151370e+004
1.988244e+003	4.153866e+004
1.990173e+003	4.138005e+004
1.992101e+003	4.154956e+004
1.994030e+003	4.179717e+004
1.995958e+003	4.174959e+004
1.997887e+003	4.149538e+004
1.999815e+003	4.147346e+004
2.001744e+003	4.164082e+004
2.003672e+003	4.167532e+004
2.005601e+003	4.187265e+004
2.007529e+003	4.171537e+004
2.009458e+003	4.192411e+004
2.011386e+003	4.193830e+004
2.013314e+003	4.173191e+004
2.015243e+003	4.185664e+004
2.017171e+003	4.202074e+004
2.019100e+003	4.197075e+004
2.021028e+003	4.170872e+004
2.022957e+003	4.159106e+004
2.024885e+003	4.213450e+004
2.026814e+003	4.177666e+004
2.028742e+003	4.180666e+004
2.030671e+003	4.215280e+004
2.032599e+003	4.219305e+004
2.034528e+003	4.198695e+004
2.036456e+003	4.224195e+004
2.038385e+003	4.239074e+004
2.040313e+003	4.199709e+004
2.042241e+003	4.191161e+004
2.044170e+003	4.232322e+004
2.046098e+003	4.216100e+004
2.048027e+003	4.206609e+004
2.049955e+003	4.187373e+004
2.051884e+003	4.240052e+004
2.053812e+003	4.224788e+004
2.055741e+003	4.219375e+004
2.057669e+003	4.221738e+004
2.059598e+003	4.228414e+004
2.061526e+003	4.242938e+004
2.063455e+003	4.249734e+004
2.065383e+003	4.249074e+004
2.067312e+003	4.247900e+004
2.069240e+003	4.243466e+004
2.071168e+003	4.254580e+004
2.073097e+003	4.246699e+004
2.075025e+003	4.261942e+004
2.076954e+003	4.269261e+004
2.078882e+003	4.247381e+004
2.080811e+003	4.233803e+004
2.082739e+003	4.248961e+004
2.084668e+003	4.268179e+004
2.086596e+003	4.269394e+004
2.088525e+003	4.265302e+004
2.090453e+003	4.272239e+004
2.092382e+003	4.281771e+004
2.094310e+003	4.277543e+004
2.096239e+003	4.276591e+004
2.098167e+003	4.304314e+004
2.100095e+003	4.296864e+004
2.102024e+003	4.299823e+004
2.103952e+003	4.299530e+004
2.105881e+003	4.279516e+004
2.107809e+003	4.295771e+004
2.109738e+003	4.290749e+004
2.111666e+003	4.279583e+004
2.113595e+003	4.282098e+004
2.115523e+003	4.297939e+004
2.117452e+003	4.320818e+004
2.119380e+003	4.313860e+004
2.121309e+003	4.301316e+004
2.123237e+003	4.300585e+004
2.125166e+003	4.297734e+004
2.127094e+003	4.309370e+004
2.129022e+003	4.314139e+004
2.130951e+003	4.308182e+004
2.132879e+003	4.308537e+004
2.134808e+003	4.290784e+004
2.136736e+003	4.318566e+004
2.138665e+003	4.338302e+004
2.140593e+003	4.317453e+004
2.142522e+003	4.293339e+004
2.144450e+003	4.310175e+004
2.146379e+003	4.331114e+004
2.148307e+003	4.323744e+004
2.150236e+003	4.319725e+004
2.152164e+003	4.331768e+004
2.154093e+003	4.338527e+004
2.156021e+003	4.335148e+004
2.157949e+003	4.364664e+004
2.159878e+003	4.359526e+004
2.161806e+003	4.360870e+004
2.163735e+003	4.341480e+004
2.165663e+003	4.360620e+004
2.167592e+003	4.370546e+004
2.169520e+003	4.364164e+004
2.171449e+003	4.366243e+004
2.173377e+003	4.374413e+004
2.175306e+003	4.356456e+004
2.177234e+003	4.338992e+004
2.179163e+003	4.377396e+004
2.181091e+003	4.380786e+004
2.183020e+003	4.359425e+004
2.184948e+003	4.356201e+004
2.186876e+003	4.353149e+004
2.188805e+003	4.394472e+004
2.190733e+003	4.376898e+004
2.192662e+003	4.359493e+004
2.194590e+003	4.367702e+004
2.196519e+003	4.401919e+004
2.198447e+003	4.391938e+004
2.200376e+003	4.374457e+004
2.202304e+003	4.399923e+004
2.204233e+003	4.388734e+004
2.206161e+003	4.352698e+004
2.208090e+003	4.356086e+004
2.210018e+003	4.355315e+004
2.211947e+003	4.381646e+004
2.213875e+003	4.388135e+004
2.215803e+003	4.429639e+004
2.217732e+003	4.406836e+004
2.219660e+003	4.401945e+004
2.221589e+003	4.393307e+004
2.223517e+003	4.370271e+004
2.225446e+003	4.381713e+004
2.227374e+003	4.402716e+004
2.229303e+003	4.393732e+004
2.231231e+003	4.413674e+004
2.233160e+003	4.431098e+004
2.235088e+003	4.390157e+004
2.237017e+003	4.412835e+004
2.238945e+003	4.408571e+004
2.240874e+003	4.402591e+004
2.242802e+003	4.402766e+004
2.244730e+003	4.415499e+004
2.246659e+003	4.421454e+004
2.248587e+003	4.437705e+004
2.250516e+003	4.433613e+004
2.252444e+003	4.426276e+004
2.254373e+003	4.428631e+004
2.256301e+003	4.434701e+004
2.258230e+003	4.453037e+004
2.260158e+003	4.414648e+004
2.262087e+003	4.424727e+004
2.264015e+003	4.449961e+004
2.265944e+003	4.457068e+004
2.267872e+003	4.458809e+004
2.269801e+003	4.448532e+004
2.271729e+003	4.456781e+004
2.273657e+003	4.453355e+004
2.275586e+003	4.441042e+004
2.277514e+003	4.427348e+004
2.279443e+003	4.431352e+004
2.281371e+003	4.431814e+004
2.283300e+003	4.421950e+004
2.285228e+003	4.441200e+004
2.287157e+003	4.473707e+004
2.289085e+003	4.471526e+004
2.291014e+003	4.446950e+004
2.292942e+003	4.454889e+004
2.294871e+003	4.464770e+004
2.296799e+003	4.461622e+004
2.298728e+003	4.461736e+004
2.300656e+003	4.464402e+004
2.302584e+003	4.472814e+004
2.304513e+003	4.498336e+004
2.306441e+003	4.494529e+004
2.308370e+003	4.469913e+004
2.310298e+003	4.493265e+004
2.312227e+003	4.485598e+004
2.314155e+003	4.491830e+004
2.316084e+003	4.484861e+004
2.318012e+003	4.502201e+004
2.319941e+003	4.509098e+004
2.321869e+003	4.492675e+004
2.323798e+003	4.459480e+004
2.325726e+003	4.460964e+004
2.327655e+003	4.493316e+004
2.329583e+003	4.491718e+004
2.331511e+003	4.479663e+004
2.333440e+003	4.475007e+004
2.335368e+003	4.487511e+004
2.337297e+003	4.498789e+004
2.339225e+003	4.520988e+004
2.341154e+003	4.479482e+004
2.343082e+003	4.488516e+004
2.345011e+003	4.482814e+004
2.346939e+003	4.490200e+004
2.348868e+003	4.503948e+004
2.350796e+003	4.515061e+004
2.352725e+003	4.517871e+004
2.354653e+003	4.526593e+004
2.356582e+003	4.537524e+004
2.358510e+003	4.522712e+004
2.360438e+003	4.513136e+004
2.362367e+003	4.534718e+004
2.364295e+003	4.468225e+004
2.366224e+003	4.477301e+004
2.368152e+003	4.506602e+004
2.370081e+003	4.513127e+004
2.372009e+003	4.534866e+004
2.373938e+003	4.533261e+004
2.375866e+003	4.508507e+004
2.377795e+003	4.499597e+004
2.379723e+003	4.503384e+004
2.381652e+003	4.518409e+004
2.383580e+003	4.529437e+004
2.385509e+003	4.532373e+004
2.387437e+003	4.571909e+004
2.389365e+003	4.563344e+004
2.391294e+003	4.542745e+004
2.393222e+003	4.548487e+004
2.395151e+003	4.541577e+004
2.397079e+003	4.541988e+004
2.399008e+003	4.544238e+004
2.400936e+003	4.543504e+004
2.402865e+003	4.542058e+004
2.404793e+003	4.523381e+004
2.406722e+003	4.534346e+004
2.408650e+003	4.544173e+004
2.410579e+003	4.541434e+004
2.412507e+003	4.555249e+004
2.414436e+003	4.555118e+004
2.416364e+003	4.569161e+004
2.418292e+003	4.558072e+004
2.420221e+003	4.554039e+004
2.422149e+003	4.545908e+004
2.424078e+003	4.540314e+004
2.426006e+003	4.538087e+004
2.427935e+003	4.547916e+004
2.429863e+003	4.574057e+004
2.431792e+003	4.563943e+004
2.433720e+003	4.523802e+004
2.435649e+003	4.558380e+004
2.437577e+003	4.541136e+004
2.439506e+003	4.568783e+004
2.441434e+003	4.569683e+004
2.443363e+003	4.582239e+004
2.445291e+003	4.578086e+004
2.447219e+003	4.567891e+004
2.449148e+003	4.560011e+004
2.451076e+003	4.561858e+004
2.453005e+003	4.570838e+004
2.454933e+003	4.569836e+004
2.456862e+003	4.565270e+004
2.458790e+003	4.574375e+004
2.460719e+003	4.587767e+004
2.462647e+003	4.585445e+004
2.464576e+003	4.574659e+004
2.466504e+003	4.572071e+004
2.468433e+003	4.575865e+004
2.470361e+003	4.573615e+004
2.472290e+003	4.588193e+004
2.474218e+003	4.584040e+004
2.476146e+003	4.580598e+004
2.478075e+003	4.593338e+004
2.480003e+003	4.585770e+004
2.481932e+003	4.598542e+004
2.483860e+003	4.590318e+004
2.485789e+003	4.599239e+004
2.487717e+003	4.612464e+004
2.489646e+003	4.608211e+004
2.491574e+003	4.642025e+004
2.493503e+003	4.574923e+004
2.495431e+003	4.599013e+004
2.497360e+003	4.607930e+004
2.499288e+003	4.614838e+004
2.501217e+003	4.631582e+004
2.503145e+003	4.614248e+004
2.505073e+003	4.613628e+004
2.507002e+003	4.641140e+004
2.508930e+003	4.628941e+004
2.510859e+003	4.632134e+004
2.512787e+003	4.624236e+004
2.514716e+003	4.617600e+004
2.516644e+003	4.613496e+004
2.518573e+003	4.615525e+004
2.520501e+003	4.638268e+004
2.522430e+003	4.647418e+004
2.524358e+003	4.621807e+004
2.526287e+003	4.619995e+004
2.528215e+003	4.650187e+004
2.530144e+003	4.650625e+004
2.532072e+003	4.642504e+004
2.534000e+003	4.652420e+004
2.535929e+003	4.651287e+004
2.537857e+003	4.676971e+004
2.539786e+003	4.647018e+004
2.541714e+003	4.637400e+004
2.543643e+003	4.627530e+004
2.545571e+003	4.637676e+004
2.547500e+003	4.665304e+004
2.549428e+003	4.672336e+004
2.551357e+003	4.667721e+004
2.553285e+003	4.658304e+004
2.555214e+003	4.667607e+004
2.557142e+003	4.686989e+004
2.559071e+003	4.657632e+004
2.560999e+003	4.641351e+004
2.562927e+003	4.671345e+004
2.564856e+003	4.661804e+004
2.566784e+003	4.664850e+004
2.568713e+003	4.687803e+004
2.570641e+003	4.703851e+004
2.572570e+003	4.705582e+004
2.574498e+003	4.681692e+004
2.576427e+003	4.676690e+004
2.578355e+003	4.693546e+004
2.580284e+003	4.695758e+004
2.582212e+003	4.703516e+004
2.584141e+003	4.690611e+004
2.586069e+003	4.693435e+004
2.587998e+003	4.726637e+004
2.589926e+003	4.750055e+004
2.591854e+003	4.728405e+004
2.593783e+003	4.706568e+004
2.595711e+003	4.710195e+004
2.597640e+003	4.749519e+004
2.599568e+003	4.757616e+004
2.601497e+003	4.739271e+004
2.603425e+003	4.713968e+004
2.605354e+003	4.720091e+004
2.607282e+003	4.749423e+004
2.609211e+003	4.740454e+004
2.611139e+003	4.737794e+004
2.613068e+003	4.747980e+004
2.614996e+003	4.761115e+004
2.616925e+003	4.758964e+004
2.618853e+003	4.788145e+004
2.620781e+003	4.785455e+004
2.622710e+003	4.761419e+004
2.624638e+003	4.753116e+004
2.626567e+003	4.760336e+004
2.628495e+003	4.770516e+004
2.630424e+003	4.763948e+004
2.632352e+003	4.768970e+004
2.634281e+003	4.781977e+004
2.636209e+003	4.797353e+004
2.638138e+003	4.807267e+004
2.640066e+003	4.795630e+004
2.641995e+003	4.803881e+004
2.643923e+003	4.826407e+004
2.645852e+003	4.834934e+004
2.647780e+003	4.817398e+004
2.649708e+003	4.812172e+004
2.651637e+003	4.823528e+004
2.653565e+003	4.842352e+004
2.655494e+003	4.825076e+004
2.657422e+003	4.831189e+004
2.659351e+003	4.842923e+004
2.661279e+003	4.828045e+004
2.663208e+003	4.829398e+004
2.665136e+003	4.844540e+004
2.667065e+003	4.856746e+004
2.668993e+003	4.873830e+004
2.670922e+003	4.896275e+004
2.672850e+003	4.895318e+004
2.674779e+003	4.889327e+004
2.676707e+003	4.896199e+004
2.678635e+003	4.888550e+004
2.680564e+003	4.902486e+004
2.682492e+003	4.877567e+004
2.684421e+003	4.883145e+004
2.686349e+003	4.905411e+004
2.688278e+003	4.899076e+004
2.690206e+003	4.895965e+004
2.692135e+003	4.880771e+004
2.694063e+003	4.892138e+004
2.695992e+003	4.900760e+004
2.697920e+003	4.908645e+004
2.699849e+003	4.922748e+004
2.701777e+003	4.933868e+004
2.703706e+003	4.925502e+004
2.705634e+003	4.933096e+004
2.707563e+003	4.928518e+004
2.709491e+003	4.937529e+004
2.711419e+003	4.956800e+004
2.713348e+003	4.960524e+004
2.715276e+003	4.961732e+004
2.717205e+003	4.957088e+004
2.719133e+003	4.944964e+004
2.721062e+003	4.953191e+004
2.722990e+003	4.988314e+004
2.724919e+003	4.999916e+004
2.726847e+003	4.980998e+004
2.728776e+003	4.996241e+004
2.730704e+003	4.995033e+004
2.732633e+003	4.994877e+004
2.734561e+003	5.017080e+004
2.736490e+003	5.008770e+004
2.738418e+003	5.015182e+004
2.740346e+003	5.038655e+004
2.742275e+003	5.034530e+004
2.744203e+003	5.020266e+004
2.746132e+003	5.010347e+004
2.748060e+003	5.018787e+004
2.749989e+003	5.026952e+004
2.751917e+003	5.012634e+004
2.753846e+003	5.039241e+004
2.755774e+003	5.082870e+004
2.757703e+003	5.070399e+004
2.759631e+003	5.053184e+004
2.761560e+003	5.057338e+004
2.763488e+003	5.069572e+004
2.765417e+003	5.080389e+004
2.767345e+003	5.083136e+004
2.769273e+003	5.071418e+004
2.771202e+003	5.074227e+004
2.773130e+003	5.073911e+004
2.775059e+003	5.093939e+004
2.776987e+003	5.096799e+004
2.778916e+003	5.103755e+004
2.780844e+003	5.123770e+004
2.782773e+003	5.118743e+004
2.784701e+003	5.144693e+004
2.786630e+003	5.139148e+004
2.788558e+003	5.136404e+004
2.790487e+003	5.129043e+004
2.792415e+003	5.106181e+004
2.794344e+003	5.123209e+004
2.796272e+003	5.149434e+004
2.798200e+003	5.154080e+004
2.800129e+003	5.190245e+004
2.802057e+003	5.175055e+004
2.803986e+003	5.166989e+004
2.805914e+003	5.180241e+004
2.807843e+003	5.171145e+004
2.809771e+003	5.178896e+004
2.811700e+003	5.182957e+004
2.813628e+003	5.192142e+004
2.815557e+003	5.199893e+004
2.817485e+003	5.175722e+004
2.819414e+003	5.202689e+004
2.821342e+003	5.239992e+004
2.823271e+003	5.202462e+004
2.825199e+003	5.226332e+004
2.827127e+003	5.226093e+004
2.829056e+003	5.229853e+004
2.830984e+003	5.239243e+004
2.832913e+003	5.252323e+004
2.834841e+003	5.255352e+004
2.836770e+003	5.239282e+004
2.838698e+003	5.243789e+004
2.840627e+003	5.255084e+004
2.842555e+003	5.250974e+004
2.844484e+003	5.257326e+004
2.846412e+003	5.294005e+004
2.848341e+003	5.266277e+004
2.850269e+003	5.237396e+004
2.852198e+003	5.289723e+004
2.854126e+003	5.300413e+004
2.856054e+003	5.301720e+004
2.857983e+003	5.299746e+004
2.859911e+003	5.322222e+004
2.861840e+003	5.329979e+004
2.863768e+003	5.308177e+004
2.865697e+003	5.310085e+004
2.867625e+003	5.304763e+004
2.869554e+003	5.329245e+004
2.871482e+003	5.310502e+004
2.873411e+003	5.324241e+004
2.875339e+003	5.325337e+004
2.877268e+003	5.350071e+004
2.879196e+003	5.348866e+004
2.881125e+003	5.350901e+004
2.883053e+003	5.357057e+004
2.884981e+003	5.364445e+004
2.886910e+003	5.370050e+004
2.888838e+003	5.379815e+004
2.890767e+003	5.334601e+004
2.892695e+003	5.372967e+004
2.894624e+003	5.384689e+004
2.896552e+003	5.382291e+004
2.898481e+003	5.358811e+004
2.900409e+003	5.383387e+004
2.902338e+003	5.401995e+004
2.904266e+003	5.391140e+004
2.906195e+003	5.390271e+004
2.908123e+003	5.409916e+004
2.910052e+003	5.418986e+004
2.911980e+003	5.385723e+004
2.913908e+003	5.401127e+004
2.915837e+003	5.395188e+004
2.917765e+003	5.393380e+004
2.919694e+003	5.405205e+004
2.921622e+003	5.429152e+004
2.923551e+003	5.446095e+004
2.925479e+003	5.435498e+004
2.927408e+003	5.406379e+004
2.929336e+003	5.420334e+004
2.931265e+003	5.439494e+004
2.933193e+003	5.438380e+004
2.935122e+003	5.430855e+004
2.937050e+003	5.424120e+004
2.938979e+003	5.430713e+004
2.940907e+003	5.436889e+004
2.942835e+003	5.419877e+004
2.944764e+003	5.433954e+004
2.946692e+003	5.464832e+004
2.948621e+003	5.454929e+004
2.950549e+003	5.445882e+004
2.952478e+003	5.437009e+004
2.954406e+003	5.457888e+004
2.956335e+003	5.466779e+004
2.958263e+003	5.439430e+004
2.960192e+003	5.446309e+004
2.962120e+003	5.432807e+004
2.964049e+003	5.469989e+004
2.965977e+003	5.477907e+004
2.967906e+003	5.472825e+004
2.969834e+003	5.461650e+004
2.971762e+003	5.455259e+004
2.973691e+003	5.459900e+004
2.975619e+003	5.448651e+004
2.977548e+003	5.428199e+004
2.979476e+003	5.427322e+004
2.981405e+003	5.440069e+004
2.983333e+003	5.460632e+004
2.985262e+003	5.465107e+004
2.987190e+003	5.469226e+004
2.989119e+003	5.457911e+004
2.991047e+003	5.466325e+004
2.992976e+003	5.470790e+004
2.994904e+003	5.464577e+004
2.996833e+003	5.461894e+004
2.998761e+003	5.464370e+004
3.000689e+003	5.452926e+004
3.002618e+003	5.466992e+004
3.004546e+003	5.431252e+004
3.006475e+003	5.445725e+004
3.008403e+003	5.450850e+004
3.010332e+003	5.450355e+004
3.012260e+003	5.462061e+004
3.014189e+003	5.484272e+004
3.016117e+003	5.482240e+004
3.018046e+003	5.478559e+004
3.019974e+003	5.470855e+004
3.021903e+003	5.473218e+004
3.023831e+003	5.483613e+004
3.025760e+003	5.481443e+004
3.027688e+003	5.454491e+004
3.029616e+003	5.475635e+004
3.031545e+003	5.448477e+004
3.033473e+003	5.455858e+004
3.035402e+003	5.470085e+004
3.037330e+003	5.452774e+004
3.039259e+003	5.462291e+004
3.041187e+003	5.462561e+004
3.043116e+003	5.466195e+004
3.045044e+003	5.504313e+004
3.046973e+003	5.477795e+004
3.048901e+003	5.450477e+004
3.050830e+003	5.494664e+004
3.052758e+003	5.464620e+004
3.054687e+003	5.469832e+004
3.056615e+003	5.468306e+004
3.058543e+003	5.462034e+004
3.060472e+003	5.475858e+004
3.062400e+003	5.503073e+004
3.064329e+003	5.484293e+004
3.066257e+003	5.463266e+004
3.068186e+003	5.496534e+004
3.070114e+003	5.470570e+004
3.072043e+003	5.476454e+004
3.073971e+003	5.487834e+004
3.075900e+003	5.495064e+004
3.077828e+003	5.492722e+004
3.079757e+003	5.474173e+004
3.081685e+003	5.476832e+004
3.083614e+003	5.475809e+004
3.085542e+003	5.485442e+004
3.087470e+003	5.480155e+004
3.089399e+003	5.470914e+004
3.091327e+003	5.451323e+004
3.093256e+003	5.456948e+004
3.095184e+003	5.475800e+004
3.097113e+003	5.497763e+004
3.099041e+003	5.495359e+004
3.100970e+003	5.521602e+004
3.102898e+003	5.515529e+004
3.104827e+003	5.488630e+004
3.106755e+003	5.484329e+004
3.108684e+003	5.521420e+004
3.110612e+003	5.515186e+004
3.112541e+003	5.484900e+004
3.114469e+003	5.493229e+004
3.116397e+003	5.480009e+004
3.118326e+003	5.532970e+004
3.120254e+003	5.500969e+004
3.122183e+003	5.531210e+004
3.124111e+003	5.520580e+004
3.126040e+003	5.492291e+004
3.127968e+003	5.518466e+004
3.129897e+003	5.540152e+004
3.131825e+003	5.526698e+004
3.133754e+003	5.529284e+004
3.135682e+003	5.516073e+004
3.137611e+003	5.536581e+004
3.139539e+003	5.528827e+004
3.141468e+003	5.522822e+004
3.143396e+003	5.548100e+004
3.145324e+003	5.552013e+004
3.147253e+003	5.558898e+004
3.149181e+003	5.546889e+004
3.151110e+003	5.535513e+004
3.153038e+003	5.543374e+004
3.154967e+003	5.534370e+004
3.156895e+003	5.577943e+004
3.158824e+003	5.554680e+004
3.160752e+003	5.599639e+004
3.162681e+003	5.596873e+004
3.164609e+003	5.543622e+004
3.166538e+003	5.555001e+004
3.168466e+003	5.559785e+004
3.170395e+003	5.562616e+004
3.172323e+003	5.567134e+004
3.174251e+003	5.571341e+004
3.176180e+003	5.577682e+004
3.178108e+003	5.589525e+004
3.180037e+003	5.596635e+004
3.181965e+003	5.565293e+004
3.183894e+003	5.569399e+004
3.185822e+003	5.588074e+004
3.187751e+003	5.563843e+004
3.189679e+003	5.568703e+004
3.191608e+003	5.605734e+004
3.193536e+003	5.631219e+004
3.195465e+003	5.622884e+004
3.197393e+003	5.597026e+004
3.199322e+003	5.593788e+004
3.201250e+003	5.650841e+004
3.203178e+003	5.626980e+004
3.205107e+003	5.643943e+004
3.207035e+003	5.612623e+004
3.208964e+003	5.602739e+004
3.210892e+003	5.617680e+004
3.212821e+003	5.643277e+004
3.214749e+003	5.645336e+004
3.216678e+003	5.642718e+004
3.218606e+003	5.623511e+004
3.220535e+003	5.633828e+004
3.222463e+003	5.653282e+004
3.224392e+003	5.646178e+004
3.226320e+003	5.636605e+004
3.228249e+003	5.662338e+004
3.230177e+003	5.658068e+004
3.232105e+003	5.644330e+004
3.234034e+003	5.661769e+004
3.235962e+003	5.660382e+004
3.237891e+003	5.673661e+004
3.239819e+003	5.699340e+004
3.241748e+003	5.661625e+004
3.243676e+003	5.652120e+004
3.245605e+003	5.694503e+004
3.247533e+003	5.699204e+004
3.249462e+003	5.701055e+004
3.251390e+003	5.712414e+004
3.253319e+003	5.729516e+004
3.255247e+003	5.704770e+004
3.257176e+003	5.700146e+004
3.259104e+003	5.705259e+004
3.261032e+003	5.690469e+004
3.262961e+003	5.744493e+004
3.264889e+003	5.730720e+004
3.266818e+003	5.737930e+004
3.268746e+003	5.741714e+004
3.270675e+003	5.755521e+004
3.272603e+003	5.760485e+004
3.274532e+003	5.751973e+004
3.276460e+003	5.783648e+004
3.278389e+003	5.778051e+004
3.280317e+003	5.770027e+004
3.282246e+003	5.780052e+004
3.284174e+003	5.794668e+004
3.286103e+003	5.797216e+004
3.288031e+003	5.782983e+004
3.289959e+003	5.776400e+004
3.291888e+003	5.793379e+004
3.293816e+003	5.796846e+004
3.295745e+003	5.797789e+004
3.297673e+003	5.815661e+004
3.299602e+003	5.826639e+004
3.301530e+003	5.819233e+004
3.303459e+003	5.825218e+004
3.305387e+003	5.830891e+004
3.307316e+003	5.828342e+004
3.309244e+003	5.830580e+004
3.311173e+003	5.852302e+004
3.313101e+003	5.841041e+004
3.315030e+003	5.819124e+004
3.316958e+003	5.847930e+004
3.318886e+003	5.865267e+004
3.320815e+003	5.871933e+004
3.322743e+003	5.880683e+004
3.324672e+003	5.863907e+004
3.326600e+003	5.860223e+004
3.328529e+003	5.890855e+004
3.330457e+003	5.918061e+004
3.332386e+003	5.950530e+004
3.334314e+003	5.914882e+004
3.336243e+003	5.917740e+004
3.338171e+003	5.952617e+004
3.340100e+003	5.986675e+004
3.342028e+003	5.960232e+004
3.343957e+003	5.948844e+004
3.345885e+003	6.002400e+004
3.347813e+003	5.997702e+004
3.349742e+003	5.988025e+004
3.351670e+003	5.994413e+004
3.353599e+003	6.027112e+004
3.355527e+003	6.048573e+004
3.357456e+003	6.052867e+004
3.359384e+003	6.060830e+004
3.361313e+003	6.040307e+004
3.363241e+003	6.038275e+004
3.365170e+003	6.083223e+004
3.367098e+003	6.106505e+004
3.369027e+003	6.077451e+004
3.370955e+003	6.094645e+004
3.372884e+003	6.131541e+004
3.374812e+003	6.124277e+004
3.376740e+003	6.126002e+004
3.378669e+003	6.136118e+004
3.380597e+003	6.146386e+004
3.382526e+003	6.153448e+004
3.384454e+003	6.174621e+004
3.386383e+003	6.175754e+004
3.388311e+003	6.166964e+004
3.390240e+003	6.184211e+004
3.392168e+003	6.187973e+004
3.394097e+003	6.223145e+004
3.396025e+003	6.243680e+004
3.397954e+003	6.236261e+004
3.399882e+003	6.245442e+004
