# Supplementary material for: Machine learning classification of mango maturity based on carotene content from Raman spectra
Source: PeerJ. 2025 Nov 18;13:e20288. doi: 10.7717/peerj.20288 (PMC12637035; doi:10.7717/peerj.20288)
Supplement: Supplemental Information 1 — Raman spectra from 29 mango samples, with measurements taken from the top, middle, and bottom parts of each mango. These data were used for Raman spectral processing, statistical analysis, and classification analysis. [file peerj-13-20288-s001.zip › Raw Data_Mango/M2/M2-T.CSV]

5.013522e+001	6.603393e+003
5.206368e+001	7.007181e+003
5.399215e+001	7.145330e+003
5.592062e+001	7.173710e+003
5.784908e+001	7.180344e+003
5.977755e+001	7.175629e+003
6.170602e+001	7.138039e+003
6.363448e+001	7.064366e+003
6.556295e+001	6.971956e+003
6.749142e+001	6.899353e+003
6.941988e+001	6.942216e+003
7.134835e+001	6.957345e+003
7.327682e+001	6.904281e+003
7.520528e+001	6.988338e+003
7.713375e+001	6.842350e+003
7.906222e+001	6.849241e+003
8.099068e+001	6.918875e+003
8.291915e+001	6.862339e+003
8.484762e+001	6.832460e+003
8.677608e+001	6.806213e+003
8.870455e+001	6.841314e+003
9.063302e+001	6.909837e+003
9.256149e+001	6.921341e+003
9.448995e+001	6.845816e+003
9.641842e+001	6.794636e+003
9.834689e+001	6.763663e+003
1.002754e+002	6.731777e+003
1.022038e+002	6.683993e+003
1.041323e+002	6.776916e+003
1.060608e+002	6.832614e+003
1.079892e+002	6.794651e+003
1.099177e+002	6.714471e+003
1.118462e+002	6.823911e+003
1.137746e+002	6.818465e+003
1.157031e+002	6.788869e+003
1.176316e+002	6.775559e+003
1.195600e+002	6.787053e+003
1.214885e+002	6.837261e+003
1.234170e+002	6.824439e+003
1.253454e+002	6.827799e+003
1.272739e+002	6.876415e+003
1.292024e+002	6.932810e+003
1.311308e+002	6.882024e+003
1.330593e+002	6.853813e+003
1.349878e+002	6.880413e+003
1.369162e+002	6.941415e+003
1.388447e+002	6.968708e+003
1.407732e+002	6.987420e+003
1.427016e+002	6.879350e+003
1.446301e+002	6.846286e+003
1.465586e+002	6.963044e+003
1.484870e+002	6.857707e+003
1.504155e+002	7.044484e+003
1.523440e+002	7.087069e+003
1.542724e+002	7.026205e+003
1.562009e+002	7.034134e+003
1.581294e+002	7.055607e+003
1.600578e+002	7.079327e+003
1.619863e+002	7.067578e+003
1.639148e+002	7.076904e+003
1.658432e+002	7.177522e+003
1.677717e+002	7.259678e+003
1.697002e+002	7.177640e+003
1.716286e+002	7.086549e+003
1.735571e+002	7.070394e+003
1.754856e+002	7.114922e+003
1.774140e+002	7.053149e+003
1.793425e+002	7.127199e+003
1.812710e+002	7.227350e+003
1.831994e+002	7.276683e+003
1.851279e+002	7.279688e+003
1.870564e+002	7.311650e+003
1.889848e+002	7.234294e+003
1.909133e+002	7.200809e+003
1.928418e+002	7.280264e+003
1.947702e+002	7.373360e+003
1.966987e+002	7.284888e+003
1.986272e+002	7.184114e+003
2.005556e+002	7.236674e+003
2.024841e+002	7.405728e+003
2.044126e+002	7.385669e+003
2.063410e+002	7.312500e+003
2.082695e+002	7.311944e+003
2.101980e+002	7.369877e+003
2.121264e+002	7.437940e+003
2.140549e+002	7.475525e+003
2.159834e+002	7.406919e+003
2.179118e+002	7.436087e+003
2.198403e+002	7.445534e+003
2.217688e+002	7.382987e+003
2.236972e+002	7.465966e+003
2.256257e+002	7.472354e+003
2.275542e+002	7.544392e+003
2.294826e+002	7.647576e+003
2.314111e+002	7.662034e+003
2.333396e+002	7.424198e+003
2.352680e+002	7.487986e+003
2.371965e+002	7.531459e+003
2.391250e+002	7.556202e+003
2.410534e+002	7.603110e+003
2.429819e+002	7.600761e+003
2.449104e+002	7.583848e+003
2.468388e+002	7.593432e+003
2.487673e+002	7.579101e+003
2.506958e+002	7.530964e+003
2.526242e+002	7.565036e+003
2.545527e+002	7.733108e+003
2.564812e+002	7.693137e+003
2.584096e+002	7.655500e+003
2.603381e+002	7.776901e+003
2.622666e+002	7.830788e+003
2.641950e+002	7.792609e+003
2.661235e+002	7.714266e+003
2.680520e+002	7.705696e+003
2.699804e+002	7.777767e+003
2.719089e+002	7.772486e+003
2.738374e+002	7.796116e+003
2.757658e+002	7.838839e+003
2.776943e+002	7.924366e+003
2.796228e+002	8.012547e+003
2.815512e+002	7.983179e+003
2.834797e+002	7.922732e+003
2.854082e+002	7.966281e+003
2.873366e+002	8.000103e+003
2.892651e+002	7.969144e+003
2.911936e+002	7.955002e+003
2.931220e+002	8.119939e+003
2.950505e+002	8.147334e+003
2.969790e+002	8.155023e+003
2.989074e+002	8.149446e+003
3.008359e+002	8.028094e+003
3.027644e+002	8.116274e+003
3.046928e+002	8.210017e+003
3.066213e+002	8.219040e+003
3.085498e+002	8.199602e+003
3.104782e+002	8.257619e+003
3.124067e+002	8.221605e+003
3.143352e+002	8.244169e+003
3.162636e+002	8.321004e+003
3.181921e+002	8.398122e+003
3.201206e+002	8.429260e+003
3.220490e+002	8.471978e+003
3.239775e+002	8.508280e+003
3.259060e+002	8.460324e+003
3.278344e+002	8.399271e+003
3.297629e+002	8.398836e+003
3.316914e+002	8.389112e+003
3.336198e+002	8.520155e+003
3.355483e+002	8.476580e+003
3.374768e+002	8.415667e+003
3.394052e+002	8.456776e+003
3.413337e+002	8.447779e+003
3.432622e+002	8.533195e+003
3.451906e+002	8.514917e+003
3.471191e+002	8.554914e+003
3.490476e+002	8.682824e+003
3.509760e+002	8.732999e+003
3.529045e+002	8.676992e+003
3.548330e+002	8.685995e+003
3.567614e+002	8.727903e+003
3.586899e+002	8.748269e+003
3.606184e+002	8.725914e+003
3.625468e+002	8.768813e+003
3.644753e+002	8.728093e+003
3.664038e+002	8.788674e+003
3.683322e+002	8.880826e+003
3.702607e+002	8.894716e+003
3.721892e+002	8.905246e+003
3.741176e+002	8.785052e+003
3.760461e+002	8.886025e+003
3.779746e+002	8.977980e+003
3.799030e+002	8.915680e+003
3.818315e+002	8.873158e+003
3.837600e+002	8.902034e+003
3.856884e+002	8.939555e+003
3.876169e+002	8.976204e+003
3.895454e+002	9.016910e+003
3.914738e+002	9.061176e+003
3.934023e+002	9.058020e+003
3.953308e+002	9.037576e+003
3.972592e+002	9.070985e+003
3.991877e+002	9.094813e+003
4.011162e+002	9.080350e+003
4.030446e+002	9.193432e+003
4.049731e+002	9.094885e+003
4.069016e+002	9.095510e+003
4.088300e+002	9.177671e+003
4.107585e+002	9.224426e+003
4.126870e+002	9.148881e+003
4.146154e+002	9.214771e+003
4.165439e+002	9.270882e+003
4.184724e+002	9.251717e+003
4.204008e+002	9.207699e+003
4.223293e+002	9.233055e+003
4.242578e+002	9.340150e+003
4.261862e+002	9.409635e+003
4.281147e+002	9.420941e+003
4.300432e+002	9.425243e+003
4.319716e+002	9.448838e+003
4.339001e+002	9.453019e+003
4.358286e+002	9.451543e+003
4.377570e+002	9.533160e+003
4.396855e+002	9.453136e+003
4.416140e+002	9.386756e+003
4.435424e+002	9.606242e+003
4.454709e+002	9.594228e+003
4.473994e+002	9.583875e+003
4.493279e+002	9.601683e+003
4.512563e+002	9.633104e+003
4.531848e+002	9.644301e+003
4.551133e+002	9.607685e+003
4.570417e+002	9.591021e+003
4.589702e+002	9.642067e+003
4.608987e+002	9.740555e+003
4.628271e+002	9.815660e+003
4.647556e+002	9.798834e+003
4.666841e+002	9.710668e+003
4.686125e+002	9.722727e+003
4.705410e+002	9.781171e+003
4.724695e+002	9.757396e+003
4.743979e+002	9.710065e+003
4.763264e+002	9.880640e+003
4.782549e+002	9.845762e+003
4.801833e+002	9.866505e+003
4.821118e+002	1.001296e+004
4.840403e+002	1.005501e+004
4.859687e+002	9.870131e+003
4.878972e+002	9.950387e+003
4.898257e+002	9.996532e+003
4.917541e+002	1.009422e+004
4.936826e+002	1.012775e+004
4.956111e+002	1.005814e+004
4.975395e+002	9.985602e+003
4.994680e+002	1.008992e+004
5.013965e+002	1.021396e+004
5.033249e+002	1.019321e+004
5.052534e+002	1.011057e+004
5.071819e+002	1.008408e+004
5.091103e+002	1.011767e+004
5.110388e+002	1.025084e+004
5.129672e+002	1.035030e+004
5.148957e+002	1.037586e+004
5.168242e+002	1.037725e+004
5.187526e+002	1.040327e+004
5.206811e+002	1.037768e+004
5.226096e+002	1.042585e+004
5.245380e+002	1.041312e+004
5.264665e+002	1.041635e+004
5.283950e+002	1.043956e+004
5.303234e+002	1.040895e+004
5.322519e+002	1.039099e+004
5.341804e+002	1.044309e+004
5.361088e+002	1.049151e+004
5.380373e+002	1.050210e+004
5.399658e+002	1.049001e+004
5.418942e+002	1.050717e+004
5.438227e+002	1.057306e+004
5.457512e+002	1.055999e+004
5.476796e+002	1.059671e+004
5.496081e+002	1.064902e+004
5.515366e+002	1.066379e+004
5.534650e+002	1.069886e+004
5.553935e+002	1.069063e+004
5.573220e+002	1.061099e+004
5.592504e+002	1.070387e+004
5.611789e+002	1.083778e+004
5.631074e+002	1.079716e+004
5.650358e+002	1.075217e+004
5.669643e+002	1.083348e+004
5.688928e+002	1.085215e+004
5.708212e+002	1.082192e+004
5.727497e+002	1.083949e+004
5.746782e+002	1.095369e+004
5.766066e+002	1.099627e+004
5.785351e+002	1.099636e+004
5.804636e+002	1.097284e+004
5.823920e+002	1.098166e+004
5.843205e+002	1.106080e+004
5.862490e+002	1.116512e+004
5.881774e+002	1.106975e+004
5.901059e+002	1.112604e+004
5.920344e+002	1.111070e+004
5.939628e+002	1.113671e+004
5.958913e+002	1.118996e+004
5.978198e+002	1.112718e+004
5.997482e+002	1.109252e+004
6.016767e+002	1.114621e+004
6.036052e+002	1.118258e+004
6.055336e+002	1.121438e+004
6.074621e+002	1.125676e+004
6.093906e+002	1.127810e+004
6.113190e+002	1.119526e+004
6.132475e+002	1.129918e+004
6.151760e+002	1.136536e+004
6.171044e+002	1.146099e+004
6.190329e+002	1.153606e+004
6.209614e+002	1.143101e+004
6.228898e+002	1.136223e+004
6.248183e+002	1.154089e+004
6.267468e+002	1.162340e+004
6.286752e+002	1.159026e+004
6.306037e+002	1.155477e+004
6.325322e+002	1.160741e+004
6.344606e+002	1.164666e+004
6.363891e+002	1.158218e+004
6.383176e+002	1.155252e+004
6.402460e+002	1.161287e+004
6.421745e+002	1.170674e+004
6.441030e+002	1.174487e+004
6.460314e+002	1.178718e+004
6.479599e+002	1.180799e+004
6.498884e+002	1.165794e+004
6.518168e+002	1.165954e+004
6.537453e+002	1.181668e+004
6.556738e+002	1.187713e+004
6.576022e+002	1.184882e+004
6.595307e+002	1.175242e+004
6.614592e+002	1.183413e+004
6.633876e+002	1.192894e+004
6.653161e+002	1.201263e+004
6.672446e+002	1.211526e+004
6.691730e+002	1.208424e+004
6.711015e+002	1.206513e+004
6.730300e+002	1.203930e+004
6.749584e+002	1.200359e+004
6.768869e+002	1.202532e+004
6.788154e+002	1.210341e+004
6.807438e+002	1.209450e+004
6.826723e+002	1.212693e+004
6.846008e+002	1.217546e+004
6.865292e+002	1.208364e+004
6.884577e+002	1.204558e+004
6.903862e+002	1.216188e+004
6.923146e+002	1.225721e+004
6.942431e+002	1.238084e+004
6.961716e+002	1.248784e+004
6.981000e+002	1.244507e+004
7.000285e+002	1.235680e+004
7.019570e+002	1.230636e+004
7.038854e+002	1.228761e+004
7.058139e+002	1.230654e+004
7.077424e+002	1.237247e+004
7.096708e+002	1.244885e+004
7.115993e+002	1.252319e+004
7.135278e+002	1.259594e+004
7.154562e+002	1.263005e+004
7.173847e+002	1.254773e+004
7.193132e+002	1.272467e+004
7.212416e+002	1.271786e+004
7.231701e+002	1.263264e+004
7.250986e+002	1.259379e+004
7.270270e+002	1.264676e+004
7.289555e+002	1.273589e+004
7.308840e+002	1.275064e+004
7.328124e+002	1.275740e+004
7.347409e+002	1.270515e+004
7.366694e+002	1.277523e+004
7.385978e+002	1.291941e+004
7.405263e+002	1.293675e+004
7.424548e+002	1.288041e+004
7.443832e+002	1.291461e+004
7.463117e+002	1.289111e+004
7.482402e+002	1.303118e+004
7.501686e+002	1.308457e+004
7.520971e+002	1.296191e+004
7.540256e+002	1.305734e+004
7.559540e+002	1.296258e+004
7.578825e+002	1.306149e+004
7.598110e+002	1.303906e+004
7.617394e+002	1.300736e+004
7.636679e+002	1.299983e+004
7.655964e+002	1.295773e+004
7.675248e+002	1.302984e+004
7.694533e+002	1.309633e+004
7.713818e+002	1.318930e+004
7.733102e+002	1.325742e+004
7.752387e+002	1.328284e+004
7.771672e+002	1.328927e+004
7.790956e+002	1.330503e+004
7.810241e+002	1.326822e+004
7.829526e+002	1.328099e+004
7.848810e+002	1.335135e+004
7.868095e+002	1.331878e+004
7.887380e+002	1.327798e+004
7.906664e+002	1.336183e+004
7.925949e+002	1.338722e+004
7.945234e+002	1.346961e+004
7.964518e+002	1.351262e+004
7.983803e+002	1.345203e+004
8.003088e+002	1.342245e+004
8.022372e+002	1.348916e+004
8.041657e+002	1.358091e+004
8.060942e+002	1.365678e+004
8.080226e+002	1.371605e+004
8.099511e+002	1.370926e+004
8.118796e+002	1.371517e+004
8.138080e+002	1.377816e+004
8.157365e+002	1.380195e+004
8.176650e+002	1.368941e+004
8.195934e+002	1.388719e+004
8.215219e+002	1.386707e+004
8.234504e+002	1.382368e+004
8.253788e+002	1.391692e+004
8.273073e+002	1.400572e+004
8.292358e+002	1.395163e+004
8.311642e+002	1.392087e+004
8.330927e+002	1.409367e+004
8.350212e+002	1.411709e+004
8.369496e+002	1.404875e+004
8.388781e+002	1.403995e+004
8.408066e+002	1.410448e+004
8.427350e+002	1.415653e+004
8.446635e+002	1.416276e+004
8.465920e+002	1.417650e+004
8.485204e+002	1.423377e+004
8.504489e+002	1.448618e+004
8.523774e+002	1.448104e+004
8.543058e+002	1.435003e+004
8.562343e+002	1.442484e+004
8.581628e+002	1.429459e+004
8.600912e+002	1.433070e+004
8.620197e+002	1.441929e+004
8.639482e+002	1.449171e+004
8.658766e+002	1.454188e+004
8.678051e+002	1.454863e+004
8.697336e+002	1.449855e+004
8.716620e+002	1.446596e+004
8.735905e+002	1.463568e+004
8.755190e+002	1.473637e+004
8.774474e+002	1.475368e+004
8.793759e+002	1.479386e+004
8.813044e+002	1.473902e+004
8.832328e+002	1.455043e+004
8.851613e+002	1.464573e+004
8.870898e+002	1.456491e+004
8.890182e+002	1.468147e+004
8.909467e+002	1.472753e+004
8.928752e+002	1.483226e+004
8.948036e+002	1.491225e+004
8.967321e+002	1.486542e+004
8.986606e+002	1.491584e+004
9.005891e+002	1.466971e+004
9.025175e+002	1.467687e+004
9.044460e+002	1.472411e+004
9.063745e+002	1.481812e+004
9.083029e+002	1.494158e+004
9.102314e+002	1.499356e+004
9.121599e+002	1.490775e+004
9.140883e+002	1.496342e+004
9.160168e+002	1.502199e+004
9.179453e+002	1.506546e+004
9.198737e+002	1.508518e+004
9.218022e+002	1.505022e+004
9.237307e+002	1.501766e+004
9.256591e+002	1.506646e+004
9.275876e+002	1.495515e+004
9.295161e+002	1.515215e+004
9.314445e+002	1.520236e+004
9.333730e+002	1.521052e+004
9.353015e+002	1.523357e+004
9.372299e+002	1.527780e+004
9.391584e+002	1.532373e+004
9.410869e+002	1.531526e+004
9.430153e+002	1.533192e+004
9.449438e+002	1.545329e+004
9.468723e+002	1.556017e+004
9.488007e+002	1.568988e+004
9.507292e+002	1.578027e+004
9.526577e+002	1.577186e+004
9.545861e+002	1.576156e+004
9.565146e+002	1.567751e+004
9.584431e+002	1.578767e+004
9.603715e+002	1.584458e+004
9.623000e+002	1.599282e+004
9.642285e+002	1.606999e+004
9.661569e+002	1.600484e+004
9.680854e+002	1.597574e+004
9.700139e+002	1.593204e+004
9.719423e+002	1.587112e+004
9.738708e+002	1.588017e+004
9.757993e+002	1.596189e+004
9.777277e+002	1.602123e+004
9.796562e+002	1.594322e+004
9.815847e+002	1.583149e+004
9.835131e+002	1.597654e+004
9.854416e+002	1.593774e+004
9.873701e+002	1.609810e+004
9.892985e+002	1.612004e+004
9.912270e+002	1.617604e+004
9.931555e+002	1.628508e+004
9.950839e+002	1.635368e+004
9.970124e+002	1.642408e+004
9.989409e+002	1.677402e+004
1.000869e+003	1.707034e+004
1.002798e+003	1.740495e+004
1.004726e+003	1.754116e+004
1.006655e+003	1.752922e+004
1.008583e+003	1.747756e+004
1.010512e+003	1.734324e+004
1.012440e+003	1.705970e+004
1.014369e+003	1.700065e+004
1.016297e+003	1.676159e+004
1.018226e+003	1.675534e+004
1.020154e+003	1.691908e+004
1.022082e+003	1.694053e+004
1.024011e+003	1.678642e+004
1.025939e+003	1.667283e+004
1.027868e+003	1.672728e+004
1.029796e+003	1.682068e+004
1.031725e+003	1.677418e+004
1.033653e+003	1.665132e+004
1.035582e+003	1.663222e+004
1.037510e+003	1.664446e+004
1.039439e+003	1.659391e+004
1.041367e+003	1.653071e+004
1.043296e+003	1.658858e+004
1.045224e+003	1.669188e+004
1.047153e+003	1.690492e+004
1.049081e+003	1.688393e+004
1.051010e+003	1.691175e+004
1.052938e+003	1.691088e+004
1.054866e+003	1.686562e+004
1.056795e+003	1.689251e+004
1.058723e+003	1.698688e+004
1.060652e+003	1.711845e+004
1.062580e+003	1.691131e+004
1.064509e+003	1.682170e+004
1.066437e+003	1.691166e+004
1.068366e+003	1.700702e+004
1.070294e+003	1.695829e+004
1.072223e+003	1.683765e+004
1.074151e+003	1.689735e+004
1.076080e+003	1.717802e+004
1.078008e+003	1.720508e+004
1.079937e+003	1.711223e+004
1.081865e+003	1.725066e+004
1.083793e+003	1.731193e+004
1.085722e+003	1.723189e+004
1.087650e+003	1.720894e+004
1.089579e+003	1.724839e+004
1.091507e+003	1.718473e+004
1.093436e+003	1.734325e+004
1.095364e+003	1.733562e+004
1.097293e+003	1.723388e+004
1.099221e+003	1.735782e+004
1.101150e+003	1.754758e+004
1.103078e+003	1.754780e+004
1.105007e+003	1.748236e+004
1.106935e+003	1.762408e+004
1.108864e+003	1.764831e+004
1.110792e+003	1.773260e+004
1.112720e+003	1.764690e+004
1.114649e+003	1.763135e+004
1.116577e+003	1.769015e+004
1.118506e+003	1.775890e+004
1.120434e+003	1.787681e+004
1.122363e+003	1.808297e+004
1.124291e+003	1.823646e+004
1.126220e+003	1.839774e+004
1.128148e+003	1.842451e+004
1.130077e+003	1.850519e+004
1.132005e+003	1.862788e+004
1.133934e+003	1.863311e+004
1.135862e+003	1.852151e+004
1.137791e+003	1.853576e+004
1.139719e+003	1.878855e+004
1.141647e+003	1.900449e+004
1.143576e+003	1.921870e+004
1.145504e+003	1.926958e+004
1.147433e+003	1.966840e+004
1.149361e+003	2.033551e+004
1.151290e+003	2.109175e+004
1.153218e+003	2.192792e+004
1.155147e+003	2.276410e+004
1.157075e+003	2.339643e+004
1.159004e+003	2.331472e+004
1.160932e+003	2.256599e+004
1.162861e+003	2.159129e+004
1.164789e+003	2.068820e+004
1.166718e+003	2.001588e+004
1.168646e+003	1.959889e+004
1.170574e+003	1.935321e+004
1.172503e+003	1.920588e+004
1.174431e+003	1.932076e+004
1.176360e+003	1.928465e+004
1.178288e+003	1.932577e+004
1.180217e+003	1.917580e+004
1.182145e+003	1.912507e+004
1.184074e+003	1.923908e+004
1.186002e+003	1.937810e+004
1.187931e+003	1.945978e+004
1.189859e+003	1.948370e+004
1.191788e+003	1.964479e+004
1.193716e+003	1.972176e+004
1.195645e+003	1.971918e+004
1.197573e+003	1.954980e+004
1.199501e+003	1.929469e+004
1.201430e+003	1.917066e+004
1.203358e+003	1.918123e+004
1.205287e+003	1.915850e+004
1.207215e+003	1.915859e+004
1.209144e+003	1.915555e+004
1.211072e+003	1.923809e+004
1.213001e+003	1.913491e+004
1.214929e+003	1.916615e+004
1.216858e+003	1.909532e+004
1.218786e+003	1.901321e+004
1.220715e+003	1.902208e+004
1.222643e+003	1.894943e+004
1.224572e+003	1.873839e+004
1.226500e+003	1.880804e+004
1.228428e+003	1.893673e+004
1.230357e+003	1.877602e+004
1.232285e+003	1.858760e+004
1.234214e+003	1.865718e+004
1.236142e+003	1.888330e+004
1.238071e+003	1.888292e+004
1.239999e+003	1.871196e+004
1.241928e+003	1.883010e+004
1.243856e+003	1.877778e+004
1.245785e+003	1.908110e+004
1.247713e+003	1.906406e+004
1.249642e+003	1.910103e+004
1.251570e+003	1.909604e+004
1.253499e+003	1.903462e+004
1.255427e+003	1.906891e+004
1.257355e+003	1.924802e+004
1.259284e+003	1.941856e+004
1.261212e+003	1.945024e+004
1.263141e+003	1.932204e+004
1.265069e+003	1.920901e+004
1.266998e+003	1.950216e+004
1.268926e+003	1.952083e+004
1.270855e+003	1.948978e+004
1.272783e+003	1.956158e+004
1.274712e+003	1.956686e+004
1.276640e+003	1.943629e+004
1.278569e+003	1.936476e+004
1.280497e+003	1.933788e+004
1.282426e+003	1.939826e+004
1.284354e+003	1.955800e+004
1.286282e+003	1.962979e+004
1.288211e+003	1.956234e+004
1.290139e+003	1.950931e+004
1.292068e+003	1.951852e+004
1.293996e+003	1.952543e+004
1.295925e+003	1.953190e+004
1.297853e+003	1.962052e+004
1.299782e+003	1.970403e+004
1.301710e+003	1.966465e+004
1.303639e+003	1.952852e+004
1.305567e+003	1.962151e+004
1.307496e+003	1.962222e+004
1.309424e+003	1.971369e+004
1.311353e+003	1.962144e+004
1.313281e+003	1.948144e+004
1.315209e+003	1.957810e+004
1.317138e+003	1.965070e+004
1.319066e+003	1.975013e+004
1.320995e+003	1.974827e+004
1.322923e+003	1.971183e+004
1.324852e+003	1.976560e+004
1.326780e+003	1.976327e+004
1.328709e+003	1.980258e+004
1.330637e+003	1.976954e+004
1.332566e+003	1.978920e+004
1.334494e+003	1.986539e+004
1.336423e+003	1.979868e+004
1.338351e+003	1.988844e+004
1.340280e+003	1.978834e+004
1.342208e+003	1.993013e+004
1.344136e+003	1.995830e+004
1.346065e+003	1.977763e+004
1.347993e+003	1.994388e+004
1.349922e+003	2.016507e+004
1.351850e+003	2.016143e+004
1.353779e+003	2.011823e+004
1.355707e+003	2.017424e+004
1.357636e+003	2.009484e+004
1.359564e+003	2.001857e+004
1.361493e+003	2.015702e+004
1.363421e+003	2.012414e+004
1.365350e+003	2.026415e+004
1.367278e+003	2.025026e+004
1.369207e+003	2.018599e+004
1.371135e+003	2.021298e+004
1.373063e+003	2.023957e+004
1.374992e+003	2.021111e+004
1.376920e+003	2.023046e+004
1.378849e+003	2.027708e+004
1.380777e+003	2.031615e+004
1.382706e+003	2.041214e+004
1.384634e+003	2.050050e+004
1.386563e+003	2.053481e+004
1.388491e+003	2.061938e+004
1.390420e+003	2.050300e+004
1.392348e+003	2.039000e+004
1.394277e+003	2.041751e+004
1.396205e+003	2.048189e+004
1.398134e+003	2.053305e+004
1.400062e+003	2.056504e+004
1.401990e+003	2.046991e+004
1.403919e+003	2.056900e+004
1.405847e+003	2.050864e+004
1.407776e+003	2.050131e+004
1.409704e+003	2.057752e+004
1.411633e+003	2.065410e+004
1.413561e+003	2.068550e+004
1.415490e+003	2.065889e+004
1.417418e+003	2.061292e+004
1.419347e+003	2.061956e+004
1.421275e+003	2.066897e+004
1.423204e+003	2.061802e+004
1.425132e+003	2.042816e+004
1.427061e+003	2.056973e+004
1.428989e+003	2.074898e+004
1.430917e+003	2.085681e+004
1.432846e+003	2.088440e+004
1.434774e+003	2.093546e+004
1.436703e+003	2.094750e+004
1.438631e+003	2.094475e+004
1.440560e+003	2.103803e+004
1.442488e+003	2.116331e+004
1.444417e+003	2.119475e+004
1.446345e+003	2.123094e+004
1.448274e+003	2.126710e+004
1.450202e+003	2.127376e+004
1.452131e+003	2.119212e+004
1.454059e+003	2.139451e+004
1.455988e+003	2.123586e+004
1.457916e+003	2.109081e+004
1.459844e+003	2.103572e+004
1.461773e+003	2.113177e+004
1.463701e+003	2.135593e+004
1.465630e+003	2.132176e+004
1.467558e+003	2.134106e+004
1.469487e+003	2.131609e+004
1.471415e+003	2.141229e+004
1.473344e+003	2.152662e+004
1.475272e+003	2.146504e+004
1.477201e+003	2.141611e+004
1.479129e+003	2.143730e+004
1.481058e+003	2.149109e+004
1.482986e+003	2.150698e+004
1.484915e+003	2.157113e+004
1.486843e+003	2.169539e+004
1.488771e+003	2.178080e+004
1.490700e+003	2.195303e+004
1.492628e+003	2.201201e+004
1.494557e+003	2.191067e+004
1.496485e+003	2.199025e+004
1.498414e+003	2.198919e+004
1.500342e+003	2.205646e+004
1.502271e+003	2.240855e+004
1.504199e+003	2.282331e+004
1.506128e+003	2.312151e+004
1.508056e+003	2.340995e+004
1.509985e+003	2.385378e+004
1.511913e+003	2.447129e+004
1.513842e+003	2.520412e+004
1.515770e+003	2.595781e+004
1.517698e+003	2.649662e+004
1.519627e+003	2.717872e+004
1.521555e+003	2.781167e+004
1.523484e+003	2.798724e+004
1.525412e+003	2.796785e+004
1.527341e+003	2.778663e+004
1.529269e+003	2.736664e+004
1.531198e+003	2.659626e+004
1.533126e+003	2.564046e+004
1.535055e+003	2.478818e+004
1.536983e+003	2.407499e+004
1.538912e+003	2.348596e+004
1.540840e+003	2.325127e+004
1.542769e+003	2.292491e+004
1.544697e+003	2.260605e+004
1.546625e+003	2.249647e+004
1.548554e+003	2.227731e+004
1.550482e+003	2.235880e+004
1.552411e+003	2.224769e+004
1.554339e+003	2.214099e+004
1.556268e+003	2.219843e+004
1.558196e+003	2.221191e+004
1.560125e+003	2.208910e+004
1.562053e+003	2.200313e+004
1.563982e+003	2.204895e+004
1.565910e+003	2.216436e+004
1.567839e+003	2.230926e+004
1.569767e+003	2.222356e+004
1.571696e+003	2.212115e+004
1.573624e+003	2.218879e+004
1.575552e+003	2.240176e+004
1.577481e+003	2.215298e+004
1.579409e+003	2.222649e+004
1.581338e+003	2.230882e+004
1.583266e+003	2.231678e+004
1.585195e+003	2.230320e+004
1.587123e+003	2.230151e+004
1.589052e+003	2.228060e+004
1.590980e+003	2.219013e+004
1.592909e+003	2.218733e+004
1.594837e+003	2.237873e+004
1.596766e+003	2.244538e+004
1.598694e+003	2.238921e+004
1.600623e+003	2.245530e+004
1.602551e+003	2.227711e+004
1.604479e+003	2.217313e+004
1.606408e+003	2.232789e+004
1.608336e+003	2.240103e+004
1.610265e+003	2.232987e+004
1.612193e+003	2.225909e+004
1.614122e+003	2.230797e+004
1.616050e+003	2.243266e+004
1.617979e+003	2.242746e+004
1.619907e+003	2.229542e+004
1.621836e+003	2.239252e+004
1.623764e+003	2.254798e+004
1.625693e+003	2.225833e+004
1.627621e+003	2.232094e+004
1.629550e+003	2.220200e+004
1.631478e+003	2.252099e+004
1.633406e+003	2.245118e+004
1.635335e+003	2.236466e+004
1.637263e+003	2.249137e+004
1.639192e+003	2.259114e+004
1.641120e+003	2.252176e+004
1.643049e+003	2.242371e+004
1.644977e+003	2.245365e+004
1.646906e+003	2.250815e+004
1.648834e+003	2.246693e+004
1.650763e+003	2.251219e+004
1.652691e+003	2.269023e+004
1.654620e+003	2.269201e+004
1.656548e+003	2.258628e+004
1.658477e+003	2.257887e+004
1.660405e+003	2.272128e+004
1.662333e+003	2.264311e+004
1.664262e+003	2.268468e+004
1.666190e+003	2.268176e+004
1.668119e+003	2.274903e+004
1.670047e+003	2.277536e+004
1.671976e+003	2.267047e+004
1.673904e+003	2.256910e+004
1.675833e+003	2.261567e+004
1.677761e+003	2.265927e+004
1.679690e+003	2.256305e+004
1.681618e+003	2.262251e+004
1.683547e+003	2.290984e+004
1.685475e+003	2.282582e+004
1.687404e+003	2.282654e+004
1.689332e+003	2.277947e+004
1.691260e+003	2.257984e+004
1.693189e+003	2.268767e+004
1.695117e+003	2.274088e+004
1.697046e+003	2.284054e+004
1.698974e+003	2.273637e+004
1.700903e+003	2.269454e+004
1.702831e+003	2.284922e+004
1.704760e+003	2.290619e+004
1.706688e+003	2.283560e+004
1.708617e+003	2.290967e+004
1.710545e+003	2.299883e+004
1.712474e+003	2.287854e+004
1.714402e+003	2.279264e+004
1.716331e+003	2.282857e+004
1.718259e+003	2.292409e+004
1.720188e+003	2.312136e+004
1.722116e+003	2.282256e+004
1.724044e+003	2.278953e+004
1.725973e+003	2.303162e+004
1.727901e+003	2.283513e+004
1.729830e+003	2.298877e+004
1.731758e+003	2.307357e+004
1.733687e+003	2.296030e+004
1.735615e+003	2.291981e+004
1.737544e+003	2.299264e+004
1.739472e+003	2.303711e+004
1.741401e+003	2.293341e+004
1.743329e+003	2.297902e+004
1.745258e+003	2.311840e+004
1.747186e+003	2.309613e+004
1.749115e+003	2.313460e+004
1.751043e+003	2.323152e+004
1.752971e+003	2.323366e+004
1.754900e+003	2.326825e+004
1.756828e+003	2.321585e+004
1.758757e+003	2.303387e+004
1.760685e+003	2.307265e+004
1.762614e+003	2.324160e+004
1.764542e+003	2.324478e+004
1.766471e+003	2.329465e+004
1.768399e+003	2.350019e+004
1.770328e+003	2.323147e+004
1.772256e+003	2.317799e+004
1.774185e+003	2.329954e+004
1.776113e+003	2.329029e+004
1.778042e+003	2.321398e+004
1.779970e+003	2.327898e+004
1.781898e+003	2.330487e+004
1.783827e+003	2.325619e+004
1.785755e+003	2.333881e+004
1.787684e+003	2.342720e+004
1.789612e+003	2.340347e+004
1.791541e+003	2.335446e+004
1.793469e+003	2.329479e+004
1.795398e+003	2.327814e+004
1.797326e+003	2.339536e+004
1.799255e+003	2.329272e+004
1.801183e+003	2.316206e+004
1.803112e+003	2.322970e+004
1.805040e+003	2.334176e+004
1.806969e+003	2.328799e+004
1.808897e+003	2.348285e+004
1.810825e+003	2.343822e+004
1.812754e+003	2.330781e+004
1.814682e+003	2.332931e+004
1.816611e+003	2.341547e+004
1.818539e+003	2.345874e+004
1.820468e+003	2.349905e+004
1.822396e+003	2.350377e+004
1.824325e+003	2.348752e+004
1.826253e+003	2.357423e+004
1.828182e+003	2.363816e+004
1.830110e+003	2.359664e+004
1.832039e+003	2.359868e+004
1.833967e+003	2.353365e+004
1.835896e+003	2.376127e+004
1.837824e+003	2.380465e+004
1.839752e+003	2.381955e+004
1.841681e+003	2.371709e+004
1.843609e+003	2.355369e+004
1.845538e+003	2.355928e+004
1.847466e+003	2.364048e+004
1.849395e+003	2.373931e+004
1.851323e+003	2.382507e+004
1.853252e+003	2.375881e+004
1.855180e+003	2.396715e+004
1.857109e+003	2.381831e+004
1.859037e+003	2.377167e+004
1.860966e+003	2.387515e+004
1.862894e+003	2.384241e+004
1.864823e+003	2.386291e+004
1.866751e+003	2.385519e+004
1.868679e+003	2.384703e+004
1.870608e+003	2.384520e+004
1.872536e+003	2.382994e+004
1.874465e+003	2.390352e+004
1.876393e+003	2.396749e+004
1.878322e+003	2.396646e+004
1.880250e+003	2.405579e+004
1.882179e+003	2.407962e+004
1.884107e+003	2.377238e+004
1.886036e+003	2.376132e+004
1.887964e+003	2.384814e+004
1.889893e+003	2.379283e+004
1.891821e+003	2.385808e+004
1.893750e+003	2.395446e+004
1.895678e+003	2.388778e+004
1.897606e+003	2.396615e+004
1.899535e+003	2.400544e+004
1.901463e+003	2.386720e+004
1.903392e+003	2.385011e+004
1.905320e+003	2.392429e+004
1.907249e+003	2.386632e+004
1.909177e+003	2.392422e+004
1.911106e+003	2.403634e+004
1.913034e+003	2.421240e+004
1.914963e+003	2.404202e+004
1.916891e+003	2.414132e+004
1.918820e+003	2.421996e+004
1.920748e+003	2.405698e+004
1.922677e+003	2.408267e+004
1.924605e+003	2.413810e+004
1.926533e+003	2.404261e+004
1.928462e+003	2.414338e+004
1.930390e+003	2.443159e+004
1.932319e+003	2.447047e+004
1.934247e+003	2.421584e+004
1.936176e+003	2.408587e+004
1.938104e+003	2.414386e+004
1.940033e+003	2.420137e+004
1.941961e+003	2.427965e+004
1.943890e+003	2.409361e+004
1.945818e+003	2.418795e+004
1.947747e+003	2.419705e+004
1.949675e+003	2.436220e+004
1.951604e+003	2.437123e+004
1.953532e+003	2.443477e+004
1.955460e+003	2.444754e+004
1.957389e+003	2.428892e+004
1.959317e+003	2.428954e+004
1.961246e+003	2.451481e+004
1.963174e+003	2.448279e+004
1.965103e+003	2.429768e+004
1.967031e+003	2.441197e+004
1.968960e+003	2.442631e+004
1.970888e+003	2.420493e+004
1.972817e+003	2.438007e+004
1.974745e+003	2.443571e+004
1.976674e+003	2.434046e+004
1.978602e+003	2.436851e+004
1.980531e+003	2.441320e+004
1.982459e+003	2.440124e+004
1.984387e+003	2.445323e+004
1.986316e+003	2.452346e+004
1.988244e+003	2.440400e+004
1.990173e+003	2.426186e+004
1.992101e+003	2.439564e+004
1.994030e+003	2.455887e+004
1.995958e+003	2.451170e+004
1.997887e+003	2.445704e+004
1.999815e+003	2.461181e+004
2.001744e+003	2.464458e+004
2.003672e+003	2.441826e+004
2.005601e+003	2.449210e+004
2.007529e+003	2.460895e+004
2.009458e+003	2.458331e+004
2.011386e+003	2.450512e+004
2.013314e+003	2.446186e+004
2.015243e+003	2.445778e+004
2.017171e+003	2.442859e+004
2.019100e+003	2.446053e+004
2.021028e+003	2.480266e+004
2.022957e+003	2.488382e+004
2.024885e+003	2.483301e+004
2.026814e+003	2.464337e+004
2.028742e+003	2.467458e+004
2.030671e+003	2.456474e+004
2.032599e+003	2.447726e+004
2.034528e+003	2.474008e+004
2.036456e+003	2.475441e+004
2.038385e+003	2.466931e+004
2.040313e+003	2.476199e+004
2.042241e+003	2.482957e+004
2.044170e+003	2.477168e+004
2.046098e+003	2.456445e+004
2.048027e+003	2.500093e+004
2.049955e+003	2.489949e+004
2.051884e+003	2.468921e+004
2.053812e+003	2.480489e+004
2.055741e+003	2.496247e+004
2.057669e+003	2.494501e+004
2.059598e+003	2.481918e+004
2.061526e+003	2.487991e+004
2.063455e+003	2.495471e+004
2.065383e+003	2.485096e+004
2.067312e+003	2.481542e+004
2.069240e+003	2.498615e+004
2.071168e+003	2.508383e+004
2.073097e+003	2.489883e+004
2.075025e+003	2.491635e+004
2.076954e+003	2.513289e+004
2.078882e+003	2.503076e+004
2.080811e+003	2.476859e+004
2.082739e+003	2.488020e+004
2.084668e+003	2.522266e+004
2.086596e+003	2.519456e+004
2.088525e+003	2.500642e+004
2.090453e+003	2.505092e+004
2.092382e+003	2.510838e+004
2.094310e+003	2.503589e+004
2.096239e+003	2.505429e+004
2.098167e+003	2.509028e+004
2.100095e+003	2.517219e+004
2.102024e+003	2.508430e+004
2.103952e+003	2.506366e+004
2.105881e+003	2.512871e+004
2.107809e+003	2.510977e+004
2.109738e+003	2.517650e+004
2.111666e+003	2.506821e+004
2.113595e+003	2.497872e+004
2.115523e+003	2.506914e+004
2.117452e+003	2.520053e+004
2.119380e+003	2.518322e+004
2.121309e+003	2.513883e+004
2.123237e+003	2.516380e+004
2.125166e+003	2.511589e+004
2.127094e+003	2.505653e+004
2.129022e+003	2.510414e+004
2.130951e+003	2.508031e+004
2.132879e+003	2.510327e+004
2.134808e+003	2.518321e+004
2.136736e+003	2.523222e+004
2.138665e+003	2.531229e+004
2.140593e+003	2.535879e+004
2.142522e+003	2.526810e+004
2.144450e+003	2.520987e+004
2.146379e+003	2.536208e+004
2.148307e+003	2.549172e+004
2.150236e+003	2.551393e+004
2.152164e+003	2.551499e+004
2.154093e+003	2.535563e+004
2.156021e+003	2.534462e+004
2.157949e+003	2.524568e+004
2.159878e+003	2.527773e+004
2.161806e+003	2.534379e+004
2.163735e+003	2.525364e+004
2.165663e+003	2.540384e+004
2.167592e+003	2.546216e+004
2.169520e+003	2.552436e+004
2.171449e+003	2.551074e+004
2.173377e+003	2.546415e+004
2.175306e+003	2.538012e+004
2.177234e+003	2.531531e+004
2.179163e+003	2.551993e+004
2.181091e+003	2.536829e+004
2.183020e+003	2.539894e+004
2.184948e+003	2.540486e+004
2.186876e+003	2.545423e+004
2.188805e+003	2.527191e+004
2.190733e+003	2.544421e+004
2.192662e+003	2.546599e+004
2.194590e+003	2.550006e+004
2.196519e+003	2.547534e+004
2.198447e+003	2.543948e+004
2.200376e+003	2.538534e+004
2.202304e+003	2.543256e+004
2.204233e+003	2.575874e+004
2.206161e+003	2.566788e+004
2.208090e+003	2.557693e+004
2.210018e+003	2.536588e+004
2.211947e+003	2.529222e+004
2.213875e+003	2.545502e+004
2.215803e+003	2.541164e+004
2.217732e+003	2.550702e+004
2.219660e+003	2.559347e+004
2.221589e+003	2.560090e+004
2.223517e+003	2.549779e+004
2.225446e+003	2.545123e+004
2.227374e+003	2.545072e+004
2.229303e+003	2.542963e+004
2.231231e+003	2.556262e+004
2.233160e+003	2.557921e+004
2.235088e+003	2.544709e+004
2.237017e+003	2.549958e+004
2.238945e+003	2.540360e+004
2.240874e+003	2.566136e+004
2.242802e+003	2.571523e+004
2.244730e+003	2.551935e+004
2.246659e+003	2.545526e+004
2.248587e+003	2.564052e+004
2.250516e+003	2.574171e+004
2.252444e+003	2.567066e+004
2.254373e+003	2.570800e+004
2.256301e+003	2.568977e+004
2.258230e+003	2.562567e+004
2.260158e+003	2.589834e+004
2.262087e+003	2.573889e+004
2.264015e+003	2.570824e+004
2.265944e+003	2.578992e+004
2.267872e+003	2.551863e+004
2.269801e+003	2.534139e+004
2.271729e+003	2.553907e+004
2.273657e+003	2.560815e+004
2.275586e+003	2.572037e+004
2.277514e+003	2.566538e+004
2.279443e+003	2.571238e+004
2.281371e+003	2.585744e+004
2.283300e+003	2.580005e+004
2.285228e+003	2.570640e+004
2.287157e+003	2.562821e+004
2.289085e+003	2.570154e+004
2.291014e+003	2.572821e+004
2.292942e+003	2.571378e+004
2.294871e+003	2.573333e+004
2.296799e+003	2.573322e+004
2.298728e+003	2.561318e+004
2.300656e+003	2.573184e+004
2.302584e+003	2.595455e+004
2.304513e+003	2.589606e+004
2.306441e+003	2.587423e+004
2.308370e+003	2.561140e+004
2.310298e+003	2.587353e+004
2.312227e+003	2.597888e+004
2.314155e+003	2.579189e+004
2.316084e+003	2.585886e+004
2.318012e+003	2.587497e+004
2.319941e+003	2.595575e+004
2.321869e+003	2.600351e+004
2.323798e+003	2.584915e+004
2.325726e+003	2.579105e+004
2.327655e+003	2.596889e+004
2.329583e+003	2.600619e+004
2.331511e+003	2.589991e+004
2.333440e+003	2.619668e+004
2.335368e+003	2.581274e+004
2.337297e+003	2.576230e+004
2.339225e+003	2.610990e+004
2.341154e+003	2.582073e+004
2.343082e+003	2.593399e+004
2.345011e+003	2.581278e+004
2.346939e+003	2.578623e+004
2.348868e+003	2.581311e+004
2.350796e+003	2.574105e+004
2.352725e+003	2.580150e+004
2.354653e+003	2.600273e+004
2.356582e+003	2.599792e+004
2.358510e+003	2.593582e+004
2.360438e+003	2.586476e+004
2.362367e+003	2.604537e+004
2.364295e+003	2.600615e+004
2.366224e+003	2.598115e+004
2.368152e+003	2.571934e+004
2.370081e+003	2.607252e+004
2.372009e+003	2.615121e+004
2.373938e+003	2.614093e+004
2.375866e+003	2.594456e+004
2.377795e+003	2.599575e+004
2.379723e+003	2.603513e+004
2.381652e+003	2.579087e+004
2.383580e+003	2.579889e+004
2.385509e+003	2.604092e+004
2.387437e+003	2.613557e+004
2.389365e+003	2.590883e+004
2.391294e+003	2.586820e+004
2.393222e+003	2.599332e+004
2.395151e+003	2.604864e+004
2.397079e+003	2.599733e+004
2.399008e+003	2.601823e+004
2.400936e+003	2.606095e+004
2.402865e+003	2.618549e+004
2.404793e+003	2.611787e+004
2.406722e+003	2.599229e+004
2.408650e+003	2.608053e+004
2.410579e+003	2.591644e+004
2.412507e+003	2.592048e+004
2.414436e+003	2.610345e+004
2.416364e+003	2.611664e+004
2.418292e+003	2.607973e+004
2.420221e+003	2.615811e+004
2.422149e+003	2.617465e+004
2.424078e+003	2.607574e+004
2.426006e+003	2.608527e+004
2.427935e+003	2.609388e+004
2.429863e+003	2.607574e+004
2.431792e+003	2.610766e+004
2.433720e+003	2.600960e+004
2.435649e+003	2.617316e+004
2.437577e+003	2.622951e+004
2.439506e+003	2.626841e+004
2.441434e+003	2.610172e+004
2.443363e+003	2.610691e+004
2.445291e+003	2.610642e+004
2.447219e+003	2.633000e+004
2.449148e+003	2.643931e+004
2.451076e+003	2.639949e+004
2.453005e+003	2.633672e+004
2.454933e+003	2.627875e+004
2.456862e+003	2.620338e+004
2.458790e+003	2.621306e+004
2.460719e+003	2.626110e+004
2.462647e+003	2.620961e+004
2.464576e+003	2.635683e+004
2.466504e+003	2.639978e+004
2.468433e+003	2.631945e+004
2.470361e+003	2.636253e+004
2.472290e+003	2.641070e+004
2.474218e+003	2.650786e+004
2.476146e+003	2.646338e+004
2.478075e+003	2.630843e+004
2.480003e+003	2.631095e+004
2.481932e+003	2.627618e+004
2.483860e+003	2.633063e+004
2.485789e+003	2.623063e+004
2.487717e+003	2.633909e+004
2.489646e+003	2.656310e+004
2.491574e+003	2.639363e+004
2.493503e+003	2.645270e+004
2.495431e+003	2.642579e+004
2.497360e+003	2.632229e+004
2.499288e+003	2.627556e+004
2.501217e+003	2.647897e+004
2.503145e+003	2.665807e+004
2.505073e+003	2.666183e+004
2.507002e+003	2.669398e+004
2.508930e+003	2.659424e+004
2.510859e+003	2.652377e+004
2.512787e+003	2.667739e+004
2.514716e+003	2.660222e+004
2.516644e+003	2.672306e+004
2.518573e+003	2.665624e+004
2.520501e+003	2.674121e+004
2.522430e+003	2.673363e+004
2.524358e+003	2.671870e+004
2.526287e+003	2.675489e+004
2.528215e+003	2.662749e+004
2.530144e+003	2.661530e+004
2.532072e+003	2.686928e+004
2.534000e+003	2.664607e+004
2.535929e+003	2.669965e+004
2.537857e+003	2.664779e+004
2.539786e+003	2.682858e+004
2.541714e+003	2.672505e+004
2.543643e+003	2.687128e+004
2.545571e+003	2.679624e+004
2.547500e+003	2.685190e+004
2.549428e+003	2.678560e+004
2.551357e+003	2.674795e+004
2.553285e+003	2.674226e+004
2.555214e+003	2.686541e+004
2.557142e+003	2.691115e+004
2.559071e+003	2.682244e+004
2.560999e+003	2.703507e+004
2.562927e+003	2.696483e+004
2.564856e+003	2.700824e+004
2.566784e+003	2.687158e+004
2.568713e+003	2.701138e+004
2.570641e+003	2.723350e+004
2.572570e+003	2.721106e+004
2.574498e+003	2.718550e+004
2.576427e+003	2.716992e+004
2.578355e+003	2.721728e+004
2.580284e+003	2.739164e+004
2.582212e+003	2.712670e+004
2.584141e+003	2.744962e+004
2.586069e+003	2.719012e+004
2.587998e+003	2.733319e+004
2.589926e+003	2.739821e+004
2.591854e+003	2.741678e+004
2.593783e+003	2.732008e+004
2.595711e+003	2.741878e+004
2.597640e+003	2.731934e+004
2.599568e+003	2.744122e+004
2.601497e+003	2.752029e+004
2.603425e+003	2.755379e+004
2.605354e+003	2.765889e+004
2.607282e+003	2.774925e+004
2.609211e+003	2.801649e+004
2.611139e+003	2.800734e+004
2.613068e+003	2.786201e+004
2.614996e+003	2.786313e+004
2.616925e+003	2.791383e+004
2.618853e+003	2.793347e+004
2.620781e+003	2.786882e+004
2.622710e+003	2.796768e+004
2.624638e+003	2.812929e+004
2.626567e+003	2.804036e+004
2.628495e+003	2.795047e+004
2.630424e+003	2.817181e+004
2.632352e+003	2.833660e+004
2.634281e+003	2.828868e+004
2.636209e+003	2.827145e+004
2.638138e+003	2.824689e+004
2.640066e+003	2.836048e+004
2.641995e+003	2.852894e+004
2.643923e+003	2.854543e+004
2.645852e+003	2.843366e+004
2.647780e+003	2.837261e+004
2.649708e+003	2.859671e+004
2.651637e+003	2.882812e+004
2.653565e+003	2.867763e+004
2.655494e+003	2.880239e+004
2.657422e+003	2.889402e+004
2.659351e+003	2.937972e+004
2.661279e+003	2.901063e+004
2.663208e+003	2.916464e+004
2.665136e+003	2.929677e+004
2.667065e+003	2.951630e+004
2.668993e+003	2.954806e+004
2.670922e+003	2.945705e+004
2.672850e+003	2.965195e+004
2.674779e+003	2.971766e+004
2.676707e+003	2.963004e+004
2.678635e+003	2.960588e+004
2.680564e+003	2.973767e+004
2.682492e+003	3.000457e+004
2.684421e+003	2.989613e+004
2.686349e+003	2.965781e+004
2.688278e+003	2.987448e+004
2.690206e+003	3.002503e+004
2.692135e+003	2.996624e+004
2.694063e+003	2.986340e+004
2.695992e+003	2.986226e+004
2.697920e+003	3.003031e+004
2.699849e+003	3.019997e+004
2.701777e+003	3.028007e+004
2.703706e+003	3.031523e+004
2.705634e+003	3.037326e+004
2.707563e+003	3.045895e+004
2.709491e+003	3.035483e+004
2.711419e+003	3.068280e+004
2.713348e+003	3.062707e+004
2.715276e+003	3.089158e+004
2.717205e+003	3.081414e+004
2.719133e+003	3.095529e+004
2.721062e+003	3.124373e+004
2.722990e+003	3.104117e+004
2.724919e+003	3.118929e+004
2.726847e+003	3.115794e+004
2.728776e+003	3.131170e+004
2.730704e+003	3.134326e+004
2.732633e+003	3.132813e+004
2.734561e+003	3.147256e+004
2.736490e+003	3.148423e+004
2.738418e+003	3.157978e+004
2.740346e+003	3.166552e+004
2.742275e+003	3.178485e+004
2.744203e+003	3.178904e+004
2.746132e+003	3.175861e+004
2.748060e+003	3.214478e+004
2.749989e+003	3.216949e+004
2.751917e+003	3.218656e+004
2.753846e+003	3.221930e+004
2.755774e+003	3.220973e+004
2.757703e+003	3.230071e+004
2.759631e+003	3.261611e+004
2.761560e+003	3.283030e+004
2.763488e+003	3.271159e+004
2.765417e+003	3.278009e+004
2.767345e+003	3.296251e+004
2.769273e+003	3.309414e+004
2.771202e+003	3.320213e+004
2.773130e+003	3.324227e+004
2.775059e+003	3.331646e+004
2.776987e+003	3.320409e+004
2.778916e+003	3.339027e+004
2.780844e+003	3.344968e+004
2.782773e+003	3.367405e+004
2.784701e+003	3.362288e+004
2.786630e+003	3.361958e+004
2.788558e+003	3.386654e+004
2.790487e+003	3.396213e+004
2.792415e+003	3.406676e+004
2.794344e+003	3.403717e+004
2.796272e+003	3.437720e+004
2.798200e+003	3.460573e+004
2.800129e+003	3.436500e+004
2.802057e+003	3.465580e+004
2.803986e+003	3.460335e+004
2.805914e+003	3.494106e+004
2.807843e+003	3.499349e+004
2.809771e+003	3.493998e+004
2.811700e+003	3.498932e+004
2.813628e+003	3.498752e+004
2.815557e+003	3.522857e+004
2.817485e+003	3.515774e+004
2.819414e+003	3.537736e+004
2.821342e+003	3.566805e+004
2.823271e+003	3.538465e+004
2.825199e+003	3.556708e+004
2.827127e+003	3.541193e+004
2.829056e+003	3.543486e+004
2.830984e+003	3.543628e+004
2.832913e+003	3.596622e+004
2.834841e+003	3.607766e+004
2.836770e+003	3.584556e+004
2.838698e+003	3.577846e+004
2.840627e+003	3.608739e+004
2.842555e+003	3.630531e+004
2.844484e+003	3.629748e+004
2.846412e+003	3.635963e+004
2.848341e+003	3.650496e+004
2.850269e+003	3.666193e+004
2.852198e+003	3.666576e+004
2.854126e+003	3.676976e+004
2.856054e+003	3.677737e+004
2.857983e+003	3.675646e+004
2.859911e+003	3.695555e+004
2.861840e+003	3.700241e+004
2.863768e+003	3.695138e+004
2.865697e+003	3.701188e+004
2.867625e+003	3.700205e+004
2.869554e+003	3.701679e+004
2.871482e+003	3.732071e+004
2.873411e+003	3.730548e+004
2.875339e+003	3.735898e+004
2.877268e+003	3.762240e+004
2.879196e+003	3.765689e+004
2.881125e+003	3.739957e+004
2.883053e+003	3.775439e+004
2.884981e+003	3.809594e+004
2.886910e+003	3.786670e+004
2.888838e+003	3.773564e+004
2.890767e+003	3.806112e+004
2.892695e+003	3.821648e+004
2.894624e+003	3.801661e+004
2.896552e+003	3.818462e+004
2.898481e+003	3.823859e+004
2.900409e+003	3.833029e+004
2.902338e+003	3.824668e+004
2.904266e+003	3.812319e+004
2.906195e+003	3.830790e+004
2.908123e+003	3.844070e+004
2.910052e+003	3.862846e+004
2.911980e+003	3.853788e+004
2.913908e+003	3.868088e+004
2.915837e+003	3.874109e+004
2.917765e+003	3.847359e+004
2.919694e+003	3.865066e+004
2.921622e+003	3.882720e+004
2.923551e+003	3.872831e+004
2.925479e+003	3.891701e+004
2.927408e+003	3.886565e+004
2.929336e+003	3.877623e+004
2.931265e+003	3.883549e+004
2.933193e+003	3.886877e+004
2.935122e+003	3.882467e+004
2.937050e+003	3.882875e+004
2.938979e+003	3.893942e+004
2.940907e+003	3.904377e+004
2.942835e+003	3.889007e+004
2.944764e+003	3.883542e+004
2.946692e+003	3.891155e+004
2.948621e+003	3.909158e+004
2.950549e+003	3.908562e+004
2.952478e+003	3.896409e+004
2.954406e+003	3.915513e+004
2.956335e+003	3.903871e+004
2.958263e+003	3.912196e+004
2.960192e+003	3.905873e+004
2.962120e+003	3.893421e+004
2.964049e+003	3.921704e+004
2.965977e+003	3.914949e+004
2.967906e+003	3.888999e+004
2.969834e+003	3.881159e+004
2.971762e+003	3.869828e+004
2.973691e+003	3.876993e+004
2.975619e+003	3.898747e+004
2.977548e+003	3.871117e+004
2.979476e+003	3.856538e+004
2.981405e+003	3.875829e+004
2.983333e+003	3.864336e+004
2.985262e+003	3.851357e+004
2.987190e+003	3.883472e+004
2.989119e+003	3.872061e+004
2.991047e+003	3.844230e+004
2.992976e+003	3.849113e+004
2.994904e+003	3.874774e+004
2.996833e+003	3.858003e+004
2.998761e+003	3.852807e+004
3.000689e+003	3.854927e+004
3.002618e+003	3.840034e+004
3.004546e+003	3.856428e+004
3.006475e+003	3.837998e+004
3.008403e+003	3.850253e+004
3.010332e+003	3.859332e+004
3.012260e+003	3.849054e+004
3.014189e+003	3.831738e+004
3.016117e+003	3.815623e+004
3.018046e+003	3.805849e+004
3.019974e+003	3.835166e+004
3.021903e+003	3.842399e+004
3.023831e+003	3.832420e+004
3.025760e+003	3.881984e+004
3.027688e+003	3.777656e+004
3.029616e+003	3.836321e+004
3.031545e+003	3.829257e+004
3.033473e+003	3.833664e+004
3.035402e+003	3.819252e+004
3.037330e+003	3.808403e+004
3.039259e+003	3.825795e+004
3.041187e+003	3.812786e+004
3.043116e+003	3.804706e+004
3.045044e+003	3.802657e+004
3.046973e+003	3.796244e+004
3.048901e+003	3.782028e+004
3.050830e+003	3.774357e+004
3.052758e+003	3.797493e+004
3.054687e+003	3.747960e+004
3.056615e+003	3.767118e+004
3.058543e+003	3.787825e+004
3.060472e+003	3.755555e+004
3.062400e+003	3.755370e+004
3.064329e+003	3.774413e+004
3.066257e+003	3.750058e+004
3.068186e+003	3.744243e+004
3.070114e+003	3.753896e+004
3.072043e+003	3.741182e+004
3.073971e+003	3.735373e+004
3.075900e+003	3.740798e+004
3.077828e+003	3.737108e+004
3.079757e+003	3.756064e+004
3.081685e+003	3.720854e+004
3.083614e+003	3.710464e+004
3.085542e+003	3.731769e+004
3.087470e+003	3.727295e+004
3.089399e+003	3.692335e+004
3.091327e+003	3.723902e+004
3.093256e+003	3.722550e+004
3.095184e+003	3.687518e+004
3.097113e+003	3.705823e+004
3.099041e+003	3.702745e+004
3.100970e+003	3.707905e+004
3.102898e+003	3.695787e+004
3.104827e+003	3.677413e+004
3.106755e+003	3.681393e+004
3.108684e+003	3.697627e+004
3.110612e+003	3.678306e+004
3.112541e+003	3.683353e+004
3.114469e+003	3.656402e+004
3.116397e+003	3.650291e+004
3.118326e+003	3.672116e+004
3.120254e+003	3.656002e+004
3.122183e+003	3.619978e+004
3.124111e+003	3.644787e+004
3.126040e+003	3.668502e+004
3.127968e+003	3.661152e+004
3.129897e+003	3.652491e+004
3.131825e+003	3.644016e+004
3.133754e+003	3.645389e+004
3.135682e+003	3.634864e+004
3.137611e+003	3.636675e+004
3.139539e+003	3.615679e+004
3.141468e+003	3.623178e+004
3.143396e+003	3.593160e+004
3.145324e+003	3.617352e+004
3.147253e+003	3.605845e+004
3.149181e+003	3.612864e+004
3.151110e+003	3.596400e+004
3.153038e+003	3.586556e+004
3.154967e+003	3.593857e+004
3.156895e+003	3.583921e+004
3.158824e+003	3.602273e+004
3.160752e+003	3.595807e+004
3.162681e+003	3.583495e+004
3.164609e+003	3.567400e+004
3.166538e+003	3.563407e+004
3.168466e+003	3.572797e+004
3.170395e+003	3.563206e+004
3.172323e+003	3.555393e+004
3.174251e+003	3.551851e+004
3.176180e+003	3.564900e+004
3.178108e+003	3.582364e+004
3.180037e+003	3.562115e+004
3.181965e+003	3.529982e+004
3.183894e+003	3.510202e+004
3.185822e+003	3.547214e+004
3.187751e+003	3.524934e+004
3.189679e+003	3.543431e+004
3.191608e+003	3.531638e+004
3.193536e+003	3.519890e+004
3.195465e+003	3.534275e+004
3.197393e+003	3.523142e+004
3.199322e+003	3.505003e+004
3.201250e+003	3.483306e+004
3.203178e+003	3.516175e+004
3.205107e+003	3.494078e+004
3.207035e+003	3.537575e+004
3.208964e+003	3.520854e+004
3.210892e+003	3.500850e+004
3.212821e+003	3.504285e+004
3.214749e+003	3.496270e+004
3.216678e+003	3.471653e+004
3.218606e+003	3.474590e+004
3.220535e+003	3.497920e+004
3.222463e+003	3.482390e+004
3.224392e+003	3.459878e+004
3.226320e+003	3.479423e+004
3.228249e+003	3.455832e+004
3.230177e+003	3.453068e+004
3.232105e+003	3.472317e+004
3.234034e+003	3.455429e+004
3.235962e+003	3.433241e+004
3.237891e+003	3.443329e+004
3.239819e+003	3.443922e+004
3.241748e+003	3.450640e+004
3.243676e+003	3.455992e+004
3.245605e+003	3.474034e+004
3.247533e+003	3.459300e+004
3.249462e+003	3.401490e+004
3.251390e+003	3.412983e+004
3.253319e+003	3.427147e+004
3.255247e+003	3.418710e+004
3.257176e+003	3.422601e+004
3.259104e+003	3.420663e+004
3.261032e+003	3.431776e+004
3.262961e+003	3.448132e+004
3.264889e+003	3.430684e+004
3.266818e+003	3.411259e+004
3.268746e+003	3.425778e+004
3.270675e+003	3.416526e+004
3.272603e+003	3.424318e+004
3.274532e+003	3.415668e+004
3.276460e+003	3.395990e+004
3.278389e+003	3.400257e+004
3.280317e+003	3.401468e+004
3.282246e+003	3.389121e+004
3.284174e+003	3.442524e+004
3.286103e+003	3.382524e+004
3.288031e+003	3.401382e+004
3.289959e+003	3.406120e+004
3.291888e+003	3.379435e+004
3.293816e+003	3.364169e+004
3.295745e+003	3.388344e+004
3.297673e+003	3.385282e+004
3.299602e+003	3.389168e+004
3.301530e+003	3.394805e+004
3.303459e+003	3.384374e+004
3.305387e+003	3.378995e+004
3.307316e+003	3.362417e+004
3.309244e+003	3.384448e+004
3.311173e+003	3.384472e+004
3.313101e+003	3.376684e+004
3.315030e+003	3.375706e+004
3.316958e+003	3.397721e+004
3.318886e+003	3.389866e+004
3.320815e+003	3.376903e+004
3.322743e+003	3.373140e+004
3.324672e+003	3.365970e+004
3.326600e+003	3.371848e+004
3.328529e+003	3.373200e+004
3.330457e+003	3.380555e+004
3.332386e+003	3.395165e+004
3.334314e+003	3.394907e+004
3.336243e+003	3.400914e+004
3.338171e+003	3.366211e+004
3.340100e+003	3.359895e+004
3.342028e+003	3.385472e+004
3.343957e+003	3.381835e+004
3.345885e+003	3.385494e+004
3.347813e+003	3.368853e+004
3.349742e+003	3.384451e+004
3.351670e+003	3.371389e+004
3.353599e+003	3.364243e+004
3.355527e+003	3.380252e+004
3.357456e+003	3.393377e+004
3.359384e+003	3.395486e+004
3.361313e+003	3.376287e+004
3.363241e+003	3.373607e+004
3.365170e+003	3.371454e+004
3.367098e+003	3.372872e+004
3.369027e+003	3.385896e+004
3.370955e+003	3.388782e+004
3.372884e+003	3.399347e+004
3.374812e+003	3.374738e+004
3.376740e+003	3.393994e+004
3.378669e+003	3.410900e+004
3.380597e+003	3.375337e+004
3.382526e+003	3.385472e+004
3.384454e+003	3.411898e+004
3.386383e+003	3.400025e+004
3.388311e+003	3.389408e+004
3.390240e+003	3.393218e+004
3.392168e+003	3.397930e+004
3.394097e+003	3.414154e+004
3.396025e+003	3.409007e+004
3.397954e+003	3.411959e+004
3.399882e+003	3.414354e+004
