# Supplementary material for: Machine learning classification of mango maturity based on carotene content from Raman spectra
Source: PeerJ. 2025 Nov 18;13:e20288. doi: 10.7717/peerj.20288 (PMC12637035; doi:10.7717/peerj.20288)
Supplement: Supplemental Information 1 — Raman spectra from 29 mango samples, with measurements taken from the top, middle, and bottom parts of each mango. These data were used for Raman spectral processing, statistical analysis, and classification analysis. [file peerj-13-20288-s001.zip › Raw Data_Mango/M20/M20-B.CSV]

5.030945e+001	-4.215985e+001
5.223792e+001	4.573273e+002
5.416638e+001	6.870804e+002
5.609485e+001	7.280431e+002
5.802332e+001	7.286939e+002
5.995178e+001	7.237583e+002
6.188025e+001	7.259714e+002
6.380872e+001	7.291927e+002
6.573718e+001	7.042217e+002
6.766565e+001	6.886857e+002
6.959412e+001	6.747253e+002
7.152258e+001	6.669074e+002
7.345105e+001	6.707170e+002
7.537952e+001	6.498286e+002
7.730798e+001	6.542714e+002
7.923645e+001	6.456295e+002
8.116492e+001	6.153364e+002
8.309338e+001	5.976868e+002
8.502185e+001	5.591834e+002
8.695032e+001	5.349576e+002
8.887878e+001	5.261710e+002
9.080725e+001	5.231300e+002
9.273572e+001	5.120602e+002
9.466418e+001	4.982239e+002
9.659265e+001	4.928294e+002
9.852112e+001	4.901780e+002
1.004496e+002	4.785272e+002
1.023781e+002	4.593680e+002
1.043065e+002	4.305505e+002
1.062350e+002	4.069213e+002
1.081635e+002	3.895790e+002
1.100919e+002	3.701891e+002
1.120204e+002	3.882231e+002
1.139489e+002	3.942462e+002
1.158773e+002	3.978020e+002
1.178058e+002	4.035204e+002
1.197343e+002	3.941027e+002
1.216627e+002	3.717183e+002
1.235912e+002	3.578304e+002
1.255197e+002	3.442426e+002
1.274481e+002	3.232571e+002
1.293766e+002	3.128251e+002
1.313051e+002	3.014055e+002
1.332335e+002	2.899165e+002
1.351620e+002	2.827262e+002
1.370905e+002	2.819020e+002
1.390189e+002	2.724748e+002
1.409474e+002	2.669783e+002
1.428759e+002	2.689920e+002
1.448043e+002	2.777853e+002
1.467328e+002	2.870872e+002
1.486613e+002	2.693818e+002
1.505897e+002	2.816062e+002
1.525182e+002	2.964899e+002
1.544467e+002	2.959594e+002
1.563751e+002	2.859709e+002
1.583036e+002	2.968501e+002
1.602321e+002	2.782119e+002
1.621605e+002	2.547522e+002
1.640890e+002	2.469143e+002
1.660175e+002	2.450030e+002
1.679459e+002	2.358231e+002
1.698744e+002	2.297321e+002
1.718029e+002	2.311372e+002
1.737313e+002	2.406845e+002
1.756598e+002	2.549072e+002
1.775883e+002	2.448120e+002
1.795167e+002	2.544659e+002
1.814452e+002	2.540709e+002
1.833737e+002	2.219123e+002
1.853021e+002	2.335721e+002
1.872306e+002	2.425239e+002
1.891591e+002	2.636076e+002
1.910875e+002	2.757857e+002
1.930160e+002	2.551618e+002
1.949445e+002	2.269045e+002
1.968729e+002	1.767849e+002
1.988014e+002	1.562531e+002
2.007299e+002	1.661822e+002
2.026583e+002	1.792543e+002
2.045868e+002	1.834977e+002
2.065153e+002	1.764644e+002
2.084437e+002	1.697256e+002
2.103722e+002	1.755895e+002
2.123007e+002	1.985758e+002
2.142291e+002	2.085954e+002
2.161576e+002	2.258044e+002
2.180861e+002	2.421446e+002
2.200145e+002	2.448073e+002
2.219430e+002	2.291333e+002
2.238715e+002	2.447298e+002
2.257999e+002	2.499590e+002
2.277284e+002	2.330179e+002
2.296569e+002	2.218945e+002
2.315853e+002	2.516280e+002
2.335138e+002	2.313937e+002
2.354423e+002	2.330951e+002
2.373707e+002	2.365961e+002
2.392992e+002	2.227100e+002
2.412277e+002	1.864434e+002
2.431561e+002	1.596562e+002
2.450846e+002	1.554820e+002
2.470131e+002	1.812648e+002
2.489415e+002	2.158233e+002
2.508700e+002	2.258233e+002
2.527985e+002	2.257113e+002
2.547269e+002	2.333330e+002
2.566554e+002	2.506748e+002
2.585839e+002	2.666187e+002
2.605123e+002	2.693526e+002
2.624408e+002	2.873754e+002
2.643693e+002	2.830299e+002
2.662977e+002	2.803996e+002
2.682262e+002	2.874332e+002
2.701547e+002	2.934154e+002
2.720831e+002	2.678982e+002
2.740116e+002	2.477660e+002
2.759401e+002	2.457807e+002
2.778685e+002	2.498612e+002
2.797970e+002	2.402682e+002
2.817255e+002	2.214335e+002
2.836539e+002	2.116589e+002
2.855824e+002	1.942238e+002
2.875109e+002	1.907271e+002
2.894393e+002	2.217244e+002
2.913678e+002	2.469816e+002
2.932963e+002	2.719185e+002
2.952247e+002	2.913183e+002
2.971532e+002	3.141340e+002
2.990817e+002	3.349744e+002
3.010101e+002	3.044201e+002
3.029386e+002	2.788107e+002
3.048671e+002	2.866121e+002
3.067955e+002	3.164165e+002
3.087240e+002	3.443188e+002
3.106525e+002	3.522446e+002
3.125809e+002	3.656478e+002
3.145094e+002	3.741486e+002
3.164379e+002	3.704525e+002
3.183663e+002	3.609648e+002
3.202948e+002	3.672968e+002
3.222233e+002	3.942278e+002
3.241517e+002	3.898051e+002
3.260802e+002	3.604728e+002
3.280087e+002	3.241228e+002
3.299371e+002	2.984651e+002
3.318656e+002	2.899704e+002
3.337941e+002	3.348022e+002
3.357225e+002	3.506344e+002
3.376510e+002	3.447545e+002
3.395795e+002	3.667432e+002
3.415079e+002	3.476614e+002
3.434364e+002	3.289254e+002
3.453649e+002	3.309439e+002
3.472933e+002	3.557174e+002
3.492218e+002	3.892880e+002
3.511503e+002	4.037598e+002
3.530787e+002	3.855924e+002
3.550072e+002	3.731048e+002
3.569357e+002	3.816182e+002
3.588641e+002	4.011671e+002
3.607926e+002	3.998086e+002
3.627211e+002	4.114119e+002
3.646495e+002	4.407866e+002
3.665780e+002	4.420535e+002
3.685065e+002	4.363306e+002
3.704349e+002	4.865172e+002
3.723634e+002	4.451010e+002
3.742919e+002	4.215022e+002
3.762203e+002	4.164897e+002
3.781488e+002	4.122312e+002
3.800773e+002	3.930368e+002
3.820057e+002	3.700357e+002
3.839342e+002	3.974243e+002
3.858627e+002	3.988057e+002
3.877911e+002	3.790284e+002
3.897196e+002	3.656938e+002
3.916481e+002	3.676935e+002
3.935765e+002	3.488737e+002
3.955050e+002	3.519868e+002
3.974335e+002	3.985308e+002
3.993619e+002	4.469178e+002
4.012904e+002	4.285025e+002
4.032189e+002	4.390948e+002
4.051473e+002	4.764492e+002
4.070758e+002	4.884305e+002
4.090043e+002	4.835072e+002
4.109327e+002	4.868522e+002
4.128612e+002	4.722678e+002
4.147897e+002	4.380322e+002
4.167181e+002	4.392649e+002
4.186466e+002	4.639435e+002
4.205751e+002	4.874410e+002
4.225035e+002	4.977078e+002
4.244320e+002	4.941751e+002
4.263605e+002	4.922958e+002
4.282889e+002	4.881488e+002
4.302174e+002	4.709374e+002
4.321459e+002	4.432673e+002
4.340743e+002	4.583605e+002
4.360028e+002	4.782943e+002
4.379313e+002	4.386385e+002
4.398597e+002	4.078950e+002
4.417882e+002	4.273817e+002
4.437167e+002	4.344105e+002
4.456451e+002	4.401576e+002
4.475736e+002	4.601458e+002
4.495021e+002	4.690028e+002
4.514305e+002	4.563306e+002
4.533590e+002	4.369817e+002
4.552875e+002	4.553785e+002
4.572159e+002	4.675750e+002
4.591444e+002	4.748948e+002
4.610729e+002	4.820611e+002
4.630013e+002	4.921112e+002
4.649298e+002	5.031092e+002
4.668583e+002	5.055673e+002
4.687867e+002	5.200788e+002
4.707152e+002	5.412905e+002
4.726437e+002	5.420626e+002
4.745721e+002	5.145685e+002
4.765006e+002	5.329438e+002
4.784291e+002	5.415157e+002
4.803575e+002	5.507816e+002
4.822860e+002	5.549359e+002
4.842145e+002	5.482374e+002
4.861429e+002	5.308542e+002
4.880714e+002	5.047728e+002
4.899999e+002	5.073639e+002
4.919283e+002	5.046331e+002
4.938568e+002	4.963438e+002
4.957853e+002	4.971545e+002
4.977137e+002	5.090124e+002
4.996422e+002	4.895662e+002
5.015707e+002	4.599321e+002
5.034991e+002	4.348844e+002
5.054276e+002	4.212873e+002
5.073561e+002	4.196465e+002
5.092845e+002	4.308183e+002
5.112130e+002	4.468943e+002
5.131415e+002	4.350242e+002
5.150699e+002	4.380616e+002
5.169984e+002	4.706052e+002
5.189269e+002	4.899690e+002
5.208553e+002	5.076757e+002
5.227838e+002	4.943132e+002
5.247123e+002	4.694695e+002
5.266407e+002	4.615849e+002
5.285692e+002	4.763848e+002
5.304977e+002	4.796382e+002
5.324261e+002	4.973965e+002
5.343546e+002	5.469456e+002
5.362831e+002	5.752261e+002
5.382115e+002	5.547745e+002
5.401400e+002	5.091495e+002
5.420685e+002	5.192115e+002
5.439969e+002	5.346560e+002
5.459254e+002	5.090885e+002
5.478539e+002	4.879806e+002
5.497823e+002	4.919738e+002
5.517108e+002	4.910527e+002
5.536393e+002	4.302498e+002
5.555677e+002	4.098687e+002
5.574962e+002	4.369183e+002
5.594247e+002	4.603814e+002
5.613531e+002	4.485663e+002
5.632816e+002	4.192334e+002
5.652101e+002	4.106941e+002
5.671385e+002	4.014384e+002
5.690670e+002	3.910868e+002
5.709955e+002	3.917693e+002
5.729240e+002	4.022965e+002
5.748524e+002	3.985065e+002
5.767809e+002	3.663165e+002
5.787094e+002	3.585562e+002
5.806378e+002	3.707123e+002
5.825663e+002	3.988565e+002
5.844948e+002	4.304365e+002
5.864232e+002	4.384116e+002
5.883517e+002	4.054315e+002
5.902802e+002	3.884796e+002
5.922086e+002	3.934398e+002
5.941371e+002	4.177282e+002
5.960656e+002	4.470247e+002
5.979940e+002	4.569185e+002
5.999225e+002	4.828423e+002
6.018510e+002	5.003018e+002
6.037794e+002	4.853520e+002
6.057079e+002	4.540011e+002
6.076364e+002	4.358777e+002
6.095648e+002	4.384694e+002
6.114933e+002	4.308818e+002
6.134218e+002	4.217450e+002
6.153502e+002	4.526391e+002
6.172787e+002	4.723563e+002
6.192072e+002	4.387685e+002
6.211356e+002	4.223260e+002
6.230641e+002	3.933254e+002
6.249926e+002	3.855932e+002
6.269210e+002	3.924607e+002
6.288495e+002	4.006978e+002
6.307780e+002	4.014711e+002
6.327064e+002	3.972116e+002
6.346349e+002	4.036945e+002
6.365634e+002	4.000025e+002
6.384918e+002	4.006070e+002
6.404203e+002	3.887362e+002
6.423488e+002	3.691399e+002
6.442772e+002	3.962396e+002
6.462057e+002	4.205703e+002
6.481342e+002	4.316414e+002
6.500626e+002	4.185278e+002
6.519911e+002	4.115834e+002
6.539196e+002	4.275811e+002
6.558480e+002	4.352339e+002
6.577765e+002	3.906013e+002
6.597050e+002	3.632095e+002
6.616334e+002	3.379732e+002
6.635619e+002	3.616082e+002
6.654904e+002	4.215272e+002
6.674188e+002	4.358201e+002
6.693473e+002	4.568366e+002
6.712758e+002	4.696111e+002
6.732042e+002	4.464614e+002
6.751327e+002	4.143046e+002
6.770612e+002	3.924863e+002
6.789896e+002	3.787537e+002
6.809181e+002	3.792250e+002
6.828466e+002	4.032791e+002
6.847750e+002	3.624135e+002
6.867035e+002	3.199037e+002
6.886320e+002	3.102079e+002
6.905604e+002	3.181014e+002
6.924889e+002	3.259569e+002
6.944174e+002	3.345070e+002
6.963458e+002	3.286665e+002
6.982743e+002	2.982994e+002
7.002028e+002	2.832387e+002
7.021312e+002	3.026109e+002
7.040597e+002	3.026321e+002
7.059882e+002	2.630685e+002
7.079166e+002	2.463412e+002
7.098451e+002	2.280791e+002
7.117736e+002	2.160258e+002
7.137020e+002	2.297502e+002
7.156305e+002	2.711847e+002
7.175590e+002	2.902720e+002
7.194874e+002	2.829806e+002
7.214159e+002	3.203468e+002
7.233444e+002	3.139572e+002
7.252728e+002	2.738280e+002
7.272013e+002	2.729812e+002
7.291298e+002	2.832489e+002
7.310582e+002	3.077215e+002
7.329867e+002	3.006068e+002
7.349152e+002	3.135385e+002
7.368436e+002	3.237384e+002
7.387721e+002	2.997920e+002
7.407006e+002	2.633649e+002
7.426290e+002	2.481244e+002
7.445575e+002	2.526234e+002
7.464860e+002	2.857021e+002
7.484144e+002	3.052249e+002
7.503429e+002	3.150216e+002
7.522714e+002	3.400168e+002
7.541998e+002	3.272053e+002
7.561283e+002	3.283264e+002
7.580568e+002	3.128064e+002
7.599852e+002	2.892834e+002
7.619137e+002	2.835672e+002
7.638422e+002	2.910331e+002
7.657706e+002	2.692584e+002
7.676991e+002	2.449344e+002
7.696276e+002	2.671942e+002
7.715560e+002	2.885422e+002
7.734845e+002	2.836616e+002
7.754130e+002	2.616195e+002
7.773414e+002	2.410808e+002
7.792699e+002	2.134225e+002
7.811984e+002	2.030625e+002
7.831268e+002	2.243101e+002
7.850553e+002	2.375477e+002
7.869838e+002	2.415579e+002
7.889122e+002	2.475920e+002
7.908407e+002	2.544631e+002
7.927692e+002	2.486821e+002
7.946976e+002	2.187881e+002
7.966261e+002	2.588013e+002
7.985546e+002	2.871669e+002
8.004830e+002	2.709794e+002
8.024115e+002	2.423543e+002
8.043400e+002	2.414411e+002
8.062684e+002	2.436857e+002
8.081969e+002	2.499660e+002
8.101254e+002	2.544428e+002
8.120538e+002	2.311860e+002
8.139823e+002	2.176001e+002
8.159108e+002	2.483385e+002
8.178392e+002	2.448006e+002
8.197677e+002	2.318841e+002
8.216962e+002	2.534126e+002
8.236246e+002	2.472531e+002
8.255531e+002	2.023552e+002
8.274816e+002	1.718764e+002
8.294100e+002	2.015753e+002
8.313385e+002	2.140590e+002
8.332670e+002	1.924241e+002
8.351954e+002	1.946611e+002
8.371239e+002	1.914991e+002
8.390524e+002	1.779442e+002
8.409808e+002	1.736566e+002
8.429093e+002	1.871409e+002
8.448378e+002	1.638999e+002
8.467662e+002	1.339813e+002
8.486947e+002	1.777433e+002
8.506232e+002	1.986423e+002
8.525516e+002	1.564730e+002
8.544801e+002	1.265803e+002
8.564086e+002	1.998267e+002
8.583370e+002	2.135839e+002
8.602655e+002	2.127771e+002
8.621940e+002	2.007542e+002
8.641224e+002	2.124829e+002
8.660509e+002	2.295164e+002
8.679794e+002	2.332399e+002
8.699078e+002	2.391550e+002
8.718363e+002	2.393051e+002
8.737648e+002	2.275080e+002
8.756932e+002	2.453411e+002
8.776217e+002	2.726449e+002
8.795502e+002	2.798741e+002
8.814786e+002	2.656698e+002
8.834071e+002	2.452934e+002
8.853356e+002	1.769703e+002
8.872640e+002	2.101445e+002
8.891925e+002	2.160189e+002
8.911210e+002	2.170759e+002
8.930494e+002	2.171436e+002
8.949779e+002	1.978364e+002
8.969064e+002	1.601042e+002
8.988348e+002	1.670626e+002
9.007633e+002	1.941604e+002
9.026918e+002	2.183203e+002
9.046202e+002	2.145500e+002
9.065487e+002	1.971055e+002
9.084772e+002	1.749533e+002
9.104056e+002	1.325607e+002
9.123341e+002	6.270625e+001
9.142626e+002	9.571206e+001
9.161910e+002	1.129902e+002
9.181195e+002	1.026893e+002
9.200480e+002	1.279712e+002
9.219764e+002	1.608453e+002
9.239049e+002	1.455157e+002
9.258334e+002	1.515580e+002
9.277618e+002	1.606830e+002
9.296903e+002	1.209231e+002
9.316188e+002	8.328935e+001
9.335472e+002	9.046426e+001
9.354757e+002	1.201109e+002
9.374042e+002	1.325653e+002
9.393326e+002	1.305508e+002
9.412611e+002	1.355921e+002
9.431896e+002	1.865168e+002
9.451180e+002	1.843832e+002
9.470465e+002	1.854422e+002
9.489750e+002	1.863329e+002
9.509034e+002	1.977085e+002
9.528319e+002	2.413968e+002
9.547604e+002	2.277029e+002
9.566888e+002	3.128544e+002
9.586173e+002	3.064021e+002
9.605458e+002	3.414172e+002
9.624742e+002	3.599329e+002
9.644027e+002	3.240481e+002
9.663312e+002	2.833709e+002
9.682596e+002	2.928713e+002
9.701881e+002	2.968262e+002
9.721166e+002	2.697725e+002
9.740450e+002	2.605559e+002
9.759735e+002	2.618315e+002
9.779020e+002	2.854416e+002
9.798304e+002	2.963193e+002
9.817589e+002	2.485363e+002
9.836874e+002	2.403241e+002
9.856158e+002	2.663125e+002
9.875443e+002	3.098143e+002
9.894728e+002	3.201005e+002
9.914012e+002	3.157929e+002
9.933297e+002	3.278188e+002
9.952582e+002	3.569454e+002
9.971866e+002	3.758335e+002
9.991151e+002	3.892951e+002
1.001044e+003	4.928304e+002
1.002972e+003	6.212241e+002
1.004901e+003	6.989714e+002
1.006829e+003	7.366418e+002
1.008757e+003	7.248440e+002
1.010686e+003	6.307121e+002
1.012614e+003	4.935570e+002
1.014543e+003	4.491212e+002
1.016471e+003	3.611923e+002
1.018400e+003	3.270076e+002
1.020328e+003	3.039709e+002
1.022257e+003	2.861275e+002
1.024185e+003	2.992130e+002
1.026114e+003	3.468004e+002
1.028042e+003	3.788647e+002
1.029971e+003	3.243005e+002
1.031899e+003	3.197921e+002
1.033828e+003	2.915218e+002
1.035756e+003	2.703312e+002
1.037684e+003	2.784937e+002
1.039613e+003	2.975019e+002
1.041541e+003	3.036246e+002
1.043470e+003	3.147488e+002
1.045398e+003	2.472915e+002
1.047327e+003	2.063219e+002
1.049255e+003	1.802604e+002
1.051184e+003	1.894125e+002
1.053112e+003	2.002049e+002
1.055041e+003	2.082144e+002
1.056969e+003	2.540109e+002
1.058898e+003	2.881746e+002
1.060826e+003	2.539094e+002
1.062755e+003	1.843288e+002
1.064683e+003	1.447051e+002
1.066611e+003	1.635668e+002
1.068540e+003	2.076211e+002
1.070468e+003	2.179578e+002
1.072397e+003	1.760108e+002
1.074325e+003	1.426534e+002
1.076254e+003	1.460591e+002
1.078182e+003	1.436912e+002
1.080111e+003	1.812323e+002
1.082039e+003	1.969137e+002
1.083968e+003	1.900154e+002
1.085896e+003	1.918435e+002
1.087825e+003	1.995332e+002
1.089753e+003	1.743893e+002
1.091682e+003	1.457220e+002
1.093610e+003	1.598117e+002
1.095538e+003	1.920755e+002
1.097467e+003	2.253531e+002
1.099395e+003	2.439751e+002
1.101324e+003	2.429878e+002
1.103252e+003	2.347228e+002
1.105181e+003	2.343797e+002
1.107109e+003	2.174025e+002
1.109038e+003	2.243777e+002
1.110966e+003	2.859087e+002
1.112895e+003	3.372576e+002
1.114823e+003	3.358285e+002
1.116752e+003	3.405071e+002
1.118680e+003	3.607703e+002
1.120609e+003	3.344951e+002
1.122537e+003	3.724608e+002
1.124465e+003	4.130410e+002
1.126394e+003	4.646405e+002
1.128322e+003	4.724701e+002
1.130251e+003	4.614573e+002
1.132179e+003	4.572498e+002
1.134108e+003	4.572068e+002
1.136036e+003	4.559409e+002
1.137965e+003	4.756523e+002
1.139893e+003	5.239673e+002
1.141822e+003	5.692397e+002
1.143750e+003	6.634260e+002
1.145679e+003	7.535043e+002
1.147607e+003	8.609880e+002
1.149536e+003	1.047564e+003
1.151464e+003	1.333398e+003
1.153392e+003	1.670927e+003
1.155321e+003	1.993468e+003
1.157249e+003	2.208602e+003
1.159178e+003	2.095636e+003
1.161106e+003	1.763551e+003
1.163035e+003	1.363223e+003
1.164963e+003	1.034812e+003
1.166892e+003	8.241060e+002
1.168820e+003	7.116295e+002
1.170749e+003	6.679310e+002
1.172677e+003	6.391345e+002
1.174606e+003	6.372853e+002
1.176534e+003	6.048160e+002
1.178463e+003	5.766019e+002
1.180391e+003	5.224211e+002
1.182319e+003	5.244958e+002
1.184248e+003	5.662838e+002
1.186176e+003	5.727162e+002
1.188105e+003	5.791376e+002
1.190033e+003	6.347912e+002
1.191962e+003	6.490240e+002
1.193890e+003	6.340333e+002
1.195819e+003	5.920842e+002
1.197747e+003	5.555035e+002
1.199676e+003	5.062554e+002
1.201604e+003	4.713857e+002
1.203533e+003	4.830296e+002
1.205461e+003	5.017056e+002
1.207390e+003	5.107474e+002
1.209318e+003	5.517122e+002
1.211246e+003	5.647288e+002
1.213175e+003	5.420239e+002
1.215103e+003	4.933364e+002
1.217032e+003	4.420788e+002
1.218960e+003	4.083556e+002
1.220889e+003	3.898732e+002
1.222817e+003	3.674784e+002
1.224746e+003	3.429682e+002
1.226674e+003	3.606976e+002
1.228603e+003	3.898324e+002
1.230531e+003	3.743070e+002
1.232460e+003	3.290999e+002
1.234388e+003	3.018075e+002
1.236317e+003	2.730627e+002
1.238245e+003	2.647978e+002
1.240173e+003	3.082091e+002
1.242102e+003	3.015846e+002
1.244030e+003	3.295479e+002
1.245959e+003	3.140437e+002
1.247887e+003	3.494405e+002
1.249816e+003	3.216083e+002
1.251744e+003	3.235569e+002
1.253673e+003	3.503690e+002
1.255601e+003	3.725910e+002
1.257530e+003	3.914206e+002
1.259458e+003	3.860982e+002
1.261387e+003	3.274215e+002
1.263315e+003	3.012238e+002
1.265244e+003	3.383045e+002
1.267172e+003	3.740497e+002
1.269100e+003	4.062315e+002
1.271029e+003	4.301990e+002
1.272957e+003	4.163580e+002
1.274886e+003	3.848015e+002
1.276814e+003	3.827883e+002
1.278743e+003	3.888794e+002
1.280671e+003	3.817311e+002
1.282600e+003	3.380400e+002
1.284528e+003	3.156140e+002
1.286457e+003	3.038511e+002
1.288385e+003	3.041328e+002
1.290314e+003	3.751340e+002
1.292242e+003	4.524008e+002
1.294171e+003	4.559584e+002
1.296099e+003	4.137080e+002
1.298027e+003	3.834488e+002
1.299956e+003	4.039791e+002
1.301884e+003	4.301186e+002
1.303813e+003	4.790322e+002
1.305741e+003	4.778838e+002
1.307670e+003	4.559208e+002
1.309598e+003	4.246264e+002
1.311527e+003	4.021683e+002
1.313455e+003	4.164327e+002
1.315384e+003	4.433063e+002
1.317312e+003	4.076619e+002
1.319241e+003	3.767017e+002
1.321169e+003	4.011191e+002
1.323098e+003	4.047911e+002
1.325026e+003	4.098908e+002
1.326954e+003	4.198320e+002
1.328883e+003	3.890067e+002
1.330811e+003	3.611827e+002
1.332740e+003	3.452039e+002
1.334668e+003	3.248736e+002
1.336597e+003	3.532957e+002
1.338525e+003	3.574713e+002
1.340454e+003	3.762894e+002
1.342382e+003	3.455055e+002
1.344311e+003	3.507625e+002
1.346239e+003	3.816288e+002
1.348168e+003	4.137294e+002
1.350096e+003	4.316358e+002
1.352025e+003	4.311613e+002
1.353953e+003	4.145355e+002
1.355881e+003	3.844809e+002
1.357810e+003	3.414586e+002
1.359738e+003	2.926118e+002
1.361667e+003	2.953875e+002
1.363595e+003	3.249462e+002
1.365524e+003	3.584647e+002
1.367452e+003	3.949590e+002
1.369381e+003	3.858452e+002
1.371309e+003	3.766578e+002
1.373238e+003	3.938832e+002
1.375166e+003	3.912280e+002
1.377095e+003	3.577299e+002
1.379023e+003	3.500877e+002
1.380952e+003	3.893388e+002
1.382880e+003	4.078518e+002
1.384808e+003	3.950950e+002
1.386737e+003	3.928048e+002
1.388665e+003	4.223417e+002
1.390594e+003	4.241470e+002
1.392522e+003	4.159581e+002
1.394451e+003	4.256652e+002
1.396379e+003	4.071553e+002
1.398308e+003	3.368093e+002
1.400236e+003	3.179509e+002
1.402165e+003	3.508755e+002
1.404093e+003	3.684927e+002
1.406022e+003	4.122784e+002
1.407950e+003	4.624042e+002
1.409879e+003	4.682737e+002
1.411807e+003	4.093258e+002
1.413735e+003	3.350559e+002
1.415664e+003	3.243673e+002
1.417592e+003	3.688528e+002
1.419521e+003	3.818178e+002
1.421449e+003	3.799792e+002
1.423378e+003	4.433945e+002
1.425306e+003	4.036454e+002
1.427235e+003	3.762034e+002
1.429163e+003	4.340490e+002
1.431092e+003	4.361223e+002
1.433020e+003	4.042859e+002
1.434949e+003	4.062707e+002
1.436877e+003	4.394966e+002
1.438806e+003	4.614826e+002
1.440734e+003	4.696210e+002
1.442662e+003	4.956593e+002
1.444591e+003	5.215443e+002
1.446519e+003	4.911586e+002
1.448448e+003	4.728295e+002
1.450376e+003	4.910366e+002
1.452305e+003	4.941808e+002
1.454233e+003	5.184468e+002
1.456162e+003	5.189089e+002
1.458090e+003	5.102878e+002
1.460019e+003	5.232231e+002
1.461947e+003	5.274250e+002
1.463876e+003	5.041174e+002
1.465804e+003	5.151381e+002
1.467733e+003	5.449866e+002
1.469661e+003	5.123904e+002
1.471589e+003	4.821403e+002
1.473518e+003	5.025660e+002
1.475446e+003	4.745448e+002
1.477375e+003	4.837852e+002
1.479303e+003	5.045044e+002
1.481232e+003	5.381539e+002
1.483160e+003	5.559623e+002
1.485089e+003	5.782482e+002
1.487017e+003	6.335597e+002
1.488946e+003	6.499343e+002
1.490874e+003	6.602960e+002
1.492803e+003	6.924575e+002
1.494731e+003	6.891500e+002
1.496660e+003	6.971658e+002
1.498588e+003	7.928479e+002
1.500516e+003	8.500756e+002
1.502445e+003	8.493016e+002
1.504373e+003	8.969034e+002
1.506302e+003	9.974534e+002
1.508230e+003	1.129219e+003
1.510159e+003	1.301728e+003
1.512087e+003	1.529556e+003
1.514016e+003	1.825173e+003
1.515944e+003	2.084356e+003
1.517873e+003	2.258823e+003
1.519801e+003	2.407185e+003
1.521730e+003	2.476831e+003
1.523658e+003	2.419593e+003
1.525587e+003	2.265927e+003
1.527515e+003	2.052762e+003
1.529443e+003	1.749870e+003
1.531372e+003	1.404566e+003
1.533300e+003	1.126631e+003
1.535229e+003	9.645673e+002
1.537157e+003	8.677285e+002
1.539086e+003	7.793604e+002
1.541014e+003	7.174654e+002
1.542943e+003	6.439133e+002
1.544871e+003	6.288472e+002
1.546800e+003	5.643407e+002
1.548728e+003	5.627014e+002
1.550657e+003	5.654819e+002
1.552585e+003	5.896147e+002
1.554514e+003	6.141677e+002
1.556442e+003	5.903639e+002
1.558370e+003	5.181989e+002
1.560299e+003	4.584937e+002
1.562227e+003	4.572242e+002
1.564156e+003	4.923629e+002
1.566084e+003	5.140638e+002
1.568013e+003	4.981891e+002
1.569941e+003	5.405005e+002
1.571870e+003	5.350500e+002
1.573798e+003	5.163860e+002
1.575727e+003	5.365657e+002
1.577655e+003	5.519945e+002
1.579584e+003	6.159086e+002
1.581512e+003	6.345767e+002
1.583441e+003	6.312509e+002
1.585369e+003	6.367590e+002
1.587297e+003	6.030638e+002
1.589226e+003	5.390029e+002
1.591154e+003	5.285455e+002
1.593083e+003	5.600417e+002
1.595011e+003	5.629168e+002
1.596940e+003	5.550897e+002
1.598868e+003	5.824893e+002
1.600797e+003	5.806551e+002
1.602725e+003	6.287867e+002
1.604654e+003	5.835884e+002
1.606582e+003	5.730700e+002
1.608511e+003	5.252258e+002
1.610439e+003	4.845649e+002
1.612368e+003	4.890323e+002
1.614296e+003	4.840887e+002
1.616224e+003	4.508719e+002
1.618153e+003	4.376034e+002
1.620081e+003	4.466999e+002
1.622010e+003	4.545655e+002
1.623938e+003	5.009984e+002
1.625867e+003	5.059208e+002
1.627795e+003	5.664170e+002
1.629724e+003	5.682499e+002
1.631652e+003	5.280392e+002
1.633581e+003	4.822541e+002
1.635509e+003	4.751438e+002
1.637438e+003	4.464657e+002
1.639366e+003	4.544270e+002
1.641295e+003	4.858697e+002
1.643223e+003	4.895378e+002
1.645151e+003	4.819437e+002
1.647080e+003	4.805065e+002
1.649008e+003	4.664969e+002
1.650937e+003	4.781718e+002
1.652865e+003	5.383394e+002
1.654794e+003	5.023411e+002
1.656722e+003	4.445363e+002
1.658651e+003	4.284804e+002
1.660579e+003	4.134681e+002
1.662508e+003	4.123055e+002
1.664436e+003	4.267857e+002
1.666365e+003	4.673028e+002
1.668293e+003	4.578828e+002
1.670222e+003	4.572818e+002
1.672150e+003	4.694235e+002
1.674078e+003	4.584539e+002
1.676007e+003	4.403828e+002
1.677935e+003	4.241949e+002
1.679864e+003	3.784829e+002
1.681792e+003	3.354850e+002
1.683721e+003	3.809623e+002
1.685649e+003	4.384455e+002
1.687578e+003	4.391626e+002
1.689506e+003	4.520147e+002
1.691435e+003	4.201213e+002
1.693363e+003	3.610933e+002
1.695292e+003	3.930054e+002
1.697220e+003	3.674077e+002
1.699149e+003	3.513634e+002
1.701077e+003	3.091318e+002
1.703005e+003	2.546185e+002
1.704934e+003	2.204999e+002
1.706862e+003	2.112625e+002
1.708791e+003	2.208547e+002
1.710719e+003	2.421057e+002
1.712648e+003	2.817274e+002
1.714576e+003	3.325687e+002
1.716505e+003	3.351668e+002
1.718433e+003	3.273906e+002
1.720362e+003	3.142963e+002
1.722290e+003	3.197875e+002
1.724219e+003	3.186761e+002
1.726147e+003	3.909333e+002
1.728076e+003	4.253519e+002
1.730004e+003	3.637860e+002
1.731932e+003	3.419935e+002
1.733861e+003	3.789798e+002
1.735789e+003	3.849583e+002
1.737718e+003	3.455919e+002
1.739646e+003	2.834284e+002
1.741575e+003	2.357473e+002
1.743503e+003	2.353685e+002
1.745432e+003	2.686690e+002
1.747360e+003	2.960661e+002
1.749289e+003	3.126594e+002
1.751217e+003	3.350034e+002
1.753146e+003	3.595742e+002
1.755074e+003	3.969284e+002
1.757003e+003	3.692469e+002
1.758931e+003	3.875896e+002
1.760859e+003	3.924460e+002
1.762788e+003	3.647823e+002
1.764716e+003	3.969954e+002
1.766645e+003	4.194956e+002
1.768573e+003	3.596076e+002
1.770502e+003	2.912776e+002
1.772430e+003	3.095218e+002
1.774359e+003	3.417477e+002
1.776287e+003	3.860677e+002
1.778216e+003	3.857380e+002
1.780144e+003	3.596904e+002
1.782073e+003	3.393297e+002
1.784001e+003	3.075310e+002
1.785930e+003	2.893869e+002
1.787858e+003	2.980243e+002
1.789786e+003	2.958884e+002
1.791715e+003	2.398368e+002
1.793643e+003	1.960583e+002
1.795572e+003	2.114553e+002
1.797500e+003	2.616421e+002
1.799429e+003	3.010016e+002
1.801357e+003	2.617833e+002
1.803286e+003	2.553520e+002
1.805214e+003	3.433965e+002
1.807143e+003	2.834572e+002
1.809071e+003	3.231376e+002
1.811000e+003	3.073583e+002
1.812928e+003	2.683452e+002
1.814857e+003	2.441191e+002
1.816785e+003	2.281459e+002
1.818714e+003	2.044971e+002
1.820642e+003	1.705252e+002
1.822570e+003	1.487091e+002
1.824499e+003	1.652294e+002
1.826427e+003	2.018241e+002
1.828356e+003	2.274191e+002
1.830284e+003	2.422733e+002
1.832213e+003	2.440459e+002
1.834141e+003	2.529388e+002
1.836070e+003	2.701906e+002
1.837998e+003	2.726458e+002
1.839927e+003	2.548214e+002
1.841855e+003	2.343130e+002
1.843784e+003	2.428663e+002
1.845712e+003	2.413050e+002
1.847641e+003	2.533474e+002
1.849569e+003	2.622563e+002
1.851497e+003	2.583869e+002
1.853426e+003	2.801726e+002
1.855354e+003	2.724870e+002
1.857283e+003	2.660255e+002
1.859211e+003	2.539558e+002
1.861140e+003	2.794259e+002
1.863068e+003	2.951460e+002
1.864997e+003	3.098006e+002
1.866925e+003	2.940612e+002
1.868854e+003	2.804283e+002
1.870782e+003	2.885973e+002
1.872711e+003	2.988409e+002
1.874639e+003	3.127590e+002
1.876568e+003	2.941471e+002
1.878496e+003	2.541622e+002
1.880424e+003	2.320269e+002
1.882353e+003	2.281388e+002
1.884281e+003	2.882672e+002
1.886210e+003	3.286611e+002
1.888138e+003	2.746686e+002
1.890067e+003	2.484531e+002
1.891995e+003	2.062603e+002
1.893924e+003	2.184531e+002
1.895852e+003	2.458488e+002
1.897781e+003	2.293638e+002
1.899709e+003	1.861308e+002
1.901638e+003	1.854633e+002
1.903566e+003	2.204062e+002
1.905495e+003	2.226842e+002
1.907423e+003	2.001406e+002
1.909351e+003	1.967270e+002
1.911280e+003	1.614776e+002
1.913208e+003	1.722769e+002
1.915137e+003	1.949216e+002
1.917065e+003	2.133398e+002
1.918994e+003	2.029433e+002
1.920922e+003	1.894680e+002
1.922851e+003	1.876753e+002
1.924779e+003	1.747595e+002
1.926708e+003	1.698108e+002
1.928636e+003	1.921557e+002
1.930565e+003	2.286174e+002
1.932493e+003	2.688572e+002
1.934422e+003	2.735599e+002
1.936350e+003	2.206966e+002
1.938278e+003	1.755028e+002
1.940207e+003	1.836654e+002
1.942135e+003	2.685016e+002
1.944064e+003	2.806541e+002
1.945992e+003	2.165434e+002
1.947921e+003	2.461065e+002
1.949849e+003	1.877289e+002
1.951778e+003	2.172231e+002
1.953706e+003	2.649429e+002
1.955635e+003	2.400173e+002
1.957563e+003	1.897180e+002
1.959492e+003	2.056399e+002
1.961420e+003	2.347166e+002
1.963349e+003	1.848478e+002
1.965277e+003	1.859640e+002
1.967205e+003	1.554611e+002
1.969134e+003	1.417406e+002
1.971062e+003	1.274803e+002
1.972991e+003	2.057836e+002
1.974919e+003	2.887792e+002
1.976848e+003	2.819946e+002
1.978776e+003	2.226759e+002
1.980705e+003	1.793962e+002
1.982633e+003	1.803336e+002
1.984562e+003	1.930360e+002
1.986490e+003	2.125784e+002
1.988419e+003	2.094499e+002
1.990347e+003	2.245477e+002
1.992276e+003	2.269599e+002
1.994204e+003	2.270290e+002
1.996132e+003	2.516477e+002
1.998061e+003	2.412441e+002
1.999989e+003	2.121973e+002
2.001918e+003	1.589695e+002
2.003846e+003	9.936455e+001
2.005775e+003	1.086348e+002
2.007703e+003	1.463911e+002
2.009632e+003	1.787477e+002
2.011560e+003	2.132045e+002
2.013489e+003	2.202706e+002
2.015417e+003	1.769762e+002
2.017346e+003	1.598460e+002
2.019274e+003	1.759287e+002
2.021203e+003	1.708069e+002
2.023131e+003	1.602794e+002
2.025059e+003	2.010970e+002
2.026988e+003	1.700320e+002
2.028916e+003	1.260371e+002
2.030845e+003	1.106533e+002
2.032773e+003	1.310199e+002
2.034702e+003	1.842669e+002
2.036630e+003	1.865643e+002
2.038559e+003	1.948686e+002
2.040487e+003	1.939830e+002
2.042416e+003	2.064167e+002
2.044344e+003	1.835977e+002
2.046273e+003	2.480502e+002
2.048201e+003	2.186225e+002
2.050129e+003	1.709478e+002
2.052058e+003	2.167162e+002
2.053986e+003	2.278474e+002
2.055915e+003	1.805089e+002
2.057843e+003	2.032513e+002
2.059772e+003	1.886567e+002
2.061700e+003	2.246042e+002
2.063629e+003	2.557205e+002
2.065557e+003	2.044713e+002
2.067486e+003	1.814998e+002
2.069414e+003	2.016361e+002
2.071343e+003	2.052959e+002
2.073271e+003	1.959874e+002
2.075200e+003	2.642646e+002
2.077128e+003	2.457333e+002
2.079057e+003	2.265786e+002
2.080985e+003	2.207337e+002
2.082914e+003	2.127528e+002
2.084842e+003	1.995681e+002
2.086771e+003	1.938643e+002
2.088699e+003	2.039774e+002
2.090627e+003	2.182522e+002
2.092556e+003	2.160593e+002
2.094484e+003	1.909491e+002
2.096413e+003	2.093767e+002
2.098341e+003	2.199140e+002
2.100270e+003	2.274840e+002
2.102198e+003	2.567126e+002
2.104126e+003	2.487691e+002
2.106055e+003	1.861862e+002
2.107983e+003	1.661281e+002
2.109912e+003	1.959743e+002
2.111840e+003	1.618438e+002
2.113769e+003	1.700003e+002
2.115697e+003	2.316005e+002
2.117626e+003	2.371699e+002
2.119554e+003	2.049489e+002
2.121483e+003	1.744037e+002
2.123411e+003	1.719756e+002
2.125340e+003	1.983538e+002
2.127268e+003	2.085868e+002
2.129197e+003	1.459249e+002
2.131125e+003	9.885316e+001
2.133054e+003	1.092390e+002
2.134982e+003	1.559973e+002
2.136911e+003	2.199632e+002
2.138839e+003	2.269344e+002
2.140768e+003	1.884344e+002
2.142696e+003	1.698731e+002
2.144625e+003	1.871105e+002
2.146553e+003	2.477554e+002
2.148481e+003	3.080662e+002
2.150410e+003	3.575389e+002
2.152338e+003	3.859010e+002
2.154267e+003	3.123983e+002
2.156195e+003	2.659041e+002
2.158124e+003	2.172422e+002
2.160052e+003	2.149731e+002
2.161980e+003	2.149715e+002
2.163909e+003	2.508392e+002
2.165837e+003	2.591259e+002
2.167766e+003	2.822018e+002
2.169694e+003	2.949145e+002
2.171623e+003	2.964882e+002
2.173551e+003	3.016790e+002
2.175480e+003	2.832845e+002
2.177408e+003	2.108685e+002
2.179337e+003	2.188879e+002
2.181265e+003	2.749579e+002
2.183194e+003	2.696325e+002
2.185122e+003	2.466728e+002
2.187051e+003	2.892772e+002
2.188979e+003	2.659999e+002
2.190908e+003	2.434232e+002
2.192836e+003	3.076850e+002
2.194765e+003	3.013598e+002
2.196693e+003	2.489136e+002
2.198622e+003	2.368878e+002
2.200550e+003	2.406777e+002
2.202479e+003	2.503979e+002
2.204407e+003	2.850692e+002
2.206335e+003	2.905839e+002
2.208264e+003	2.111298e+002
2.210192e+003	2.223227e+002
2.212121e+003	2.279761e+002
2.214049e+003	2.328564e+002
2.215978e+003	2.527629e+002
2.217906e+003	2.385347e+002
2.219834e+003	2.254136e+002
2.221763e+003	2.396149e+002
2.223691e+003	3.159970e+002
2.225620e+003	3.512562e+002
2.227548e+003	2.789542e+002
2.229477e+003	2.519057e+002
2.231405e+003	2.540960e+002
2.233334e+003	2.450522e+002
2.235262e+003	2.810773e+002
2.237191e+003	3.054604e+002
2.239119e+003	2.719326e+002
2.241048e+003	2.840060e+002
2.242976e+003	2.774814e+002
2.244905e+003	2.705798e+002
2.246833e+003	2.796440e+002
2.248762e+003	2.869178e+002
2.250690e+003	2.816070e+002
2.252619e+003	2.579408e+002
2.254547e+003	2.326073e+002
2.256476e+003	2.481108e+002
2.258404e+003	2.912399e+002
2.260333e+003	3.525171e+002
2.262261e+003	3.604312e+002
2.264189e+003	2.941155e+002
2.266118e+003	2.812260e+002
2.268046e+003	2.922131e+002
2.269975e+003	3.671232e+002
2.271903e+003	4.227145e+002
2.273832e+003	3.753839e+002
2.275760e+003	3.398449e+002
2.277688e+003	3.435066e+002
2.279617e+003	3.440401e+002
2.281545e+003	3.773208e+002
2.283474e+003	3.750041e+002
2.285402e+003	3.279616e+002
2.287331e+003	3.204200e+002
2.289259e+003	3.319873e+002
2.291188e+003	3.519614e+002
2.293116e+003	3.745475e+002
2.295045e+003	4.089945e+002
2.296973e+003	4.371576e+002
2.298902e+003	4.507155e+002
2.300830e+003	4.695937e+002
2.302759e+003	4.434522e+002
2.304687e+003	4.181177e+002
2.306616e+003	4.516575e+002
2.308544e+003	4.227564e+002
2.310473e+003	4.286643e+002
2.312401e+003	4.369512e+002
2.314330e+003	4.150093e+002
2.316258e+003	4.652841e+002
2.318187e+003	4.623493e+002
2.320115e+003	3.684257e+002
2.322043e+003	3.698223e+002
2.323972e+003	4.053229e+002
2.325900e+003	3.914893e+002
2.327829e+003	3.450890e+002
2.329757e+003	2.910391e+002
2.331686e+003	3.016561e+002
2.333614e+003	3.473578e+002
2.335542e+003	4.205292e+002
2.337471e+003	4.310426e+002
2.339399e+003	3.705378e+002
2.341328e+003	3.511465e+002
2.343256e+003	3.906617e+002
2.345185e+003	3.805250e+002
2.347113e+003	3.753210e+002
2.349042e+003	4.093925e+002
2.350970e+003	3.777037e+002
2.352899e+003	3.476074e+002
2.354827e+003	3.960185e+002
2.356756e+003	3.485186e+002
2.358684e+003	4.145065e+002
2.360613e+003	3.882955e+002
2.362541e+003	4.208628e+002
2.364470e+003	4.370440e+002
2.366398e+003	4.702075e+002
2.368327e+003	4.804014e+002
2.370255e+003	4.694156e+002
2.372184e+003	4.764201e+002
2.374112e+003	4.430381e+002
2.376041e+003	4.345907e+002
2.377969e+003	4.518304e+002
2.379897e+003	4.902199e+002
2.381826e+003	5.084560e+002
2.383754e+003	4.759430e+002
2.385683e+003	4.405341e+002
2.387611e+003	3.895451e+002
2.389540e+003	3.531800e+002
2.391468e+003	3.783547e+002
2.393396e+003	4.177813e+002
2.395325e+003	4.463018e+002
2.397253e+003	4.060017e+002
2.399182e+003	4.350645e+002
2.401110e+003	4.726654e+002
2.403039e+003	4.563100e+002
2.404967e+003	4.363713e+002
2.406896e+003	4.081282e+002
2.408824e+003	4.131595e+002
2.410753e+003	4.142446e+002
2.412681e+003	4.122618e+002
2.414610e+003	4.120446e+002
2.416538e+003	4.119959e+002
2.418467e+003	4.565904e+002
2.420395e+003	4.779228e+002
2.422324e+003	4.466909e+002
2.424252e+003	4.519236e+002
2.426181e+003	4.740343e+002
2.428109e+003	4.626747e+002
2.430038e+003	4.586555e+002
2.431966e+003	4.726569e+002
2.433895e+003	4.498781e+002
2.435823e+003	4.931459e+002
2.437751e+003	3.982911e+002
2.439680e+003	4.334460e+002
2.441608e+003	4.211460e+002
2.443537e+003	4.528614e+002
2.445465e+003	4.629234e+002
2.447394e+003	4.621405e+002
2.449322e+003	4.816358e+002
2.451250e+003	4.915614e+002
2.453179e+003	5.053674e+002
2.455107e+003	5.143071e+002
2.457036e+003	4.835903e+002
2.458964e+003	4.806251e+002
2.460893e+003	4.923205e+002
2.462821e+003	5.068947e+002
2.464750e+003	5.335887e+002
2.466678e+003	5.392188e+002
2.468607e+003	5.396048e+002
2.470535e+003	5.663286e+002
2.472464e+003	5.607278e+002
2.474392e+003	5.313981e+002
2.476321e+003	4.880456e+002
2.478249e+003	4.676433e+002
2.480178e+003	5.261772e+002
2.482106e+003	5.300435e+002
2.484035e+003	5.818841e+002
2.485963e+003	5.349515e+002
2.487892e+003	5.898215e+002
2.489820e+003	5.496661e+002
2.491749e+003	5.514907e+002
2.493677e+003	5.228466e+002
2.495605e+003	5.175403e+002
2.497534e+003	4.954584e+002
2.499462e+003	4.852643e+002
2.501391e+003	5.131545e+002
2.503319e+003	5.540815e+002
2.505248e+003	6.007240e+002
2.507176e+003	6.164734e+002
2.509104e+003	6.266621e+002
2.511033e+003	5.890894e+002
2.512961e+003	5.340856e+002
2.514890e+003	5.321248e+002
2.516818e+003	5.143327e+002
2.518747e+003	5.280897e+002
2.520675e+003	6.089686e+002
2.522604e+003	6.161378e+002
2.524532e+003	6.067976e+002
2.526461e+003	6.237627e+002
2.528389e+003	6.473860e+002
2.530318e+003	6.288229e+002
2.532246e+003	5.868971e+002
2.534175e+003	5.658128e+002
2.536103e+003	5.045993e+002
2.538032e+003	5.635051e+002
2.539960e+003	5.426530e+002
2.541889e+003	5.108777e+002
2.543817e+003	5.099337e+002
2.545746e+003	4.983217e+002
2.547674e+003	5.676722e+002
2.549603e+003	6.168799e+002
2.551531e+003	5.908365e+002
2.553459e+003	5.820834e+002
2.555388e+003	5.496609e+002
2.557316e+003	5.177852e+002
2.559245e+003	5.496399e+002
2.561173e+003	5.711461e+002
2.563102e+003	5.546301e+002
2.565030e+003	5.507667e+002
2.566958e+003	5.407970e+002
2.568887e+003	4.812508e+002
2.570815e+003	4.732646e+002
2.572744e+003	5.295342e+002
2.574672e+003	5.377807e+002
2.576601e+003	5.669800e+002
2.578529e+003	6.038951e+002
2.580458e+003	5.643718e+002
2.582386e+003	5.902177e+002
2.584315e+003	5.428288e+002
2.586243e+003	5.049568e+002
2.588172e+003	5.410994e+002
2.590100e+003	5.200851e+002
2.592029e+003	5.154185e+002
2.593957e+003	5.704654e+002
2.595886e+003	5.890997e+002
2.597814e+003	5.326063e+002
2.599743e+003	5.722484e+002
2.601671e+003	6.119370e+002
2.603600e+003	5.914594e+002
2.605528e+003	6.042169e+002
2.607457e+003	6.211572e+002
2.609385e+003	5.795679e+002
2.611313e+003	5.631054e+002
2.613242e+003	5.379532e+002
2.615170e+003	5.334383e+002
2.617099e+003	5.581520e+002
2.619027e+003	5.804482e+002
2.620956e+003	5.920508e+002
2.622884e+003	5.771718e+002
2.624813e+003	5.622787e+002
2.626741e+003	5.458552e+002
2.628669e+003	5.706550e+002
2.630598e+003	5.849104e+002
2.632526e+003	5.839932e+002
2.634455e+003	6.002414e+002
2.636383e+003	6.117521e+002
2.638312e+003	6.098051e+002
2.640240e+003	6.167642e+002
2.642169e+003	5.623208e+002
2.644097e+003	5.354072e+002
2.646026e+003	5.357945e+002
2.647954e+003	5.642566e+002
2.649883e+003	5.782141e+002
2.651811e+003	5.554373e+002
2.653740e+003	5.253406e+002
2.655668e+003	5.650278e+002
2.657597e+003	5.781989e+002
2.659525e+003	6.109639e+002
2.661454e+003	6.028951e+002
2.663382e+003	6.114074e+002
2.665311e+003	6.450809e+002
2.667239e+003	6.438014e+002
2.669167e+003	6.095084e+002
2.671096e+003	6.084807e+002
2.673024e+003	6.255998e+002
2.674953e+003	6.749239e+002
2.676881e+003	6.500597e+002
2.678810e+003	6.448917e+002
2.680738e+003	6.555198e+002
2.682667e+003	6.589749e+002
2.684595e+003	6.432660e+002
2.686523e+003	6.047072e+002
2.688452e+003	5.534994e+002
2.690380e+003	5.698347e+002
2.692309e+003	5.643817e+002
2.694237e+003	5.269819e+002
2.696166e+003	5.210010e+002
2.698094e+003	5.623496e+002
2.700023e+003	5.793995e+002
2.701951e+003	5.248201e+002
2.703880e+003	4.994406e+002
2.705808e+003	4.753698e+002
2.707737e+003	4.822651e+002
2.709665e+003	4.848849e+002
2.711594e+003	4.828858e+002
2.713522e+003	5.029076e+002
2.715451e+003	5.247530e+002
2.717379e+003	4.946541e+002
2.719308e+003	4.823971e+002
2.721236e+003	4.863287e+002
2.723165e+003	4.911813e+002
2.725093e+003	4.538651e+002
2.727021e+003	4.045109e+002
2.728950e+003	4.094670e+002
2.730878e+003	4.090390e+002
2.732807e+003	4.211952e+002
2.734735e+003	4.150073e+002
2.736664e+003	4.092820e+002
2.738592e+003	4.242167e+002
2.740521e+003	3.939351e+002
2.742449e+003	3.352938e+002
2.744377e+003	3.350828e+002
2.746306e+003	3.874724e+002
2.748234e+003	3.940011e+002
2.750163e+003	4.182280e+002
2.752091e+003	4.224879e+002
2.754020e+003	3.441491e+002
2.755948e+003	3.641310e+002
2.757877e+003	3.618193e+002
2.759805e+003	3.447836e+002
2.761734e+003	3.652705e+002
2.763662e+003	3.904895e+002
2.765591e+003	3.696491e+002
2.767519e+003	3.563936e+002
2.769448e+003	4.038615e+002
2.771376e+003	3.639978e+002
2.773305e+003	4.036542e+002
2.775233e+003	3.951607e+002
2.777162e+003	3.587129e+002
2.779090e+003	3.148393e+002
2.781019e+003	3.047206e+002
2.782947e+003	3.570077e+002
2.784875e+003	3.553391e+002
2.786804e+003	3.559693e+002
2.788732e+003	3.561237e+002
2.790661e+003	3.461768e+002
2.792589e+003	3.680878e+002
2.794518e+003	3.428262e+002
2.796446e+003	2.909005e+002
2.798375e+003	3.319235e+002
2.800303e+003	3.351520e+002
2.802231e+003	2.984185e+002
2.804160e+003	3.061777e+002
2.806088e+003	3.088333e+002
2.808017e+003	2.793149e+002
2.809945e+003	2.485207e+002
2.811874e+003	2.367648e+002
2.813802e+003	2.262829e+002
2.815731e+003	2.556417e+002
2.817659e+003	2.678182e+002
2.819588e+003	3.135650e+002
2.821516e+003	3.165732e+002
2.823445e+003	2.383416e+002
2.825373e+003	1.984676e+002
2.827302e+003	1.868641e+002
2.829230e+003	1.764910e+002
2.831159e+003	2.079295e+002
2.833087e+003	2.147286e+002
2.835016e+003	1.927309e+002
2.836944e+003	1.539183e+002
2.838873e+003	1.791236e+002
2.840801e+003	2.266168e+002
2.842729e+003	2.584261e+002
2.844658e+003	2.736708e+002
2.846586e+003	2.630441e+002
2.848515e+003	2.750580e+002
2.850443e+003	2.825176e+002
2.852372e+003	2.932971e+002
2.854300e+003	3.241676e+002
2.856229e+003	2.556278e+002
2.858157e+003	2.228543e+002
2.860085e+003	2.365710e+002
2.862014e+003	2.591193e+002
2.863942e+003	2.924388e+002
2.865871e+003	2.386570e+002
2.867799e+003	2.404527e+002
2.869728e+003	2.303496e+002
2.871656e+003	2.161652e+002
2.873585e+003	2.281701e+002
2.875513e+003	2.509484e+002
2.877442e+003	2.517808e+002
2.879370e+003	2.415542e+002
2.881299e+003	2.833972e+002
2.883227e+003	2.882622e+002
2.885156e+003	2.343878e+002
2.887084e+003	2.370363e+002
2.889013e+003	2.263158e+002
2.890941e+003	2.421187e+002
2.892870e+003	3.150392e+002
2.894798e+003	2.633224e+002
2.896727e+003	2.386056e+002
2.898655e+003	2.060518e+002
2.900583e+003	1.872353e+002
2.902512e+003	1.889333e+002
2.904440e+003	2.166905e+002
2.906369e+003	2.051750e+002
2.908297e+003	1.908058e+002
2.910226e+003	1.945332e+002
2.912154e+003	1.668997e+002
2.914083e+003	1.667855e+002
2.916011e+003	1.297374e+002
2.917939e+003	1.023134e+002
2.919868e+003	1.674007e+002
2.921796e+003	1.745826e+002
2.923725e+003	1.731735e+002
2.925653e+003	1.799467e+002
2.927582e+003	1.894705e+002
2.929510e+003	1.868748e+002
2.931439e+003	1.194820e+002
2.933367e+003	4.474825e+001
2.935296e+003	1.006663e+002
2.937224e+003	1.220181e+002
2.939153e+003	6.401422e+001
2.941081e+003	7.968024e+001
2.943010e+003	8.989453e+001
2.944938e+003	8.001564e+001
2.946867e+003	5.694464e+001
2.948795e+003	4.435354e+001
2.950724e+003	-8.598986e-001
2.952652e+003	-4.976189e+001
2.954581e+003	-4.847232e+001
2.956509e+003	8.165222e+000
2.958438e+003	-2.501605e+001
2.960366e+003	-4.071502e+001
2.962294e+003	-3.253122e+001
2.964223e+003	-6.102561e+001
2.966151e+003	-4.019384e+001
2.968080e+003	-4.564277e+001
2.970008e+003	-8.233355e+001
2.971937e+003	-7.560866e+001
2.973865e+003	-6.841608e+001
2.975793e+003	-6.927289e+001
2.977722e+003	-8.525407e+001
2.979650e+003	-1.034854e+002
2.981579e+003	-9.112994e+001
2.983507e+003	-5.514663e+001
2.985436e+003	-4.938543e+001
2.987364e+003	-6.726402e+001
2.989293e+003	-9.032825e+001
2.991221e+003	-1.222460e+002
2.993150e+003	-9.512330e+001
2.995078e+003	-6.796102e+001
2.997007e+003	-7.408253e+001
2.998935e+003	-1.071790e+002
3.000864e+003	-1.065057e+002
3.002792e+003	-1.251408e+002
3.004721e+003	-1.247527e+002
3.006649e+003	-1.172681e+002
3.008578e+003	-1.774415e+002
3.010506e+003	-1.411912e+002
3.012435e+003	-1.069657e+002
3.014363e+003	-1.100022e+002
3.016292e+003	-7.633539e+001
3.018220e+003	-8.826591e+001
3.020148e+003	-1.505025e+002
3.022077e+003	-1.455829e+002
3.024005e+003	-1.221114e+002
3.025934e+003	-7.061720e+001
3.027862e+003	-4.539038e+001
3.029791e+003	-4.082926e+001
3.031719e+003	-7.779941e+001
3.033647e+003	-6.673730e+001
3.035576e+003	-1.060824e+002
3.037504e+003	-7.771487e+001
3.039433e+003	-7.623521e+001
3.041361e+003	-7.410026e+001
3.043290e+003	-6.028345e+001
3.045218e+003	-6.289919e+001
3.047147e+003	-1.157216e+002
3.049075e+003	-1.336700e+002
3.051004e+003	-7.690735e+001
3.052932e+003	-6.420034e+001
3.054861e+003	-8.383524e+001
3.056789e+003	-1.069639e+002
3.058718e+003	-1.089614e+002
3.060646e+003	-1.385652e+002
3.062575e+003	-1.779922e+002
3.064503e+003	-1.608053e+002
3.066432e+003	-1.054428e+002
3.068360e+003	-1.014098e+002
3.070289e+003	-9.524531e+001
3.072217e+003	-1.118634e+002
3.074146e+003	-1.062447e+002
3.076074e+003	-6.211962e+001
3.078002e+003	-6.994445e+001
3.079931e+003	-1.026826e+002
3.081859e+003	-5.511990e+001
3.083788e+003	-3.377924e+001
3.085716e+003	-5.485320e+001
3.087645e+003	-5.728429e+001
3.089573e+003	-7.227274e+001
3.091501e+003	-7.207500e+001
3.093430e+003	-2.194342e+001
3.095358e+003	4.724636e+001
3.097287e+003	1.496756e+001
3.099215e+003	-2.546251e+001
3.101144e+003	-2.332117e+001
3.103072e+003	-8.570066e+000
3.105001e+003	1.364103e+001
3.106929e+003	4.331147e+001
3.108858e+003	2.507358e+001
3.110786e+003	1.797440e+001
3.112715e+003	1.834615e+001
3.114643e+003	5.706157e+001
3.116572e+003	1.010515e+002
3.118500e+003	1.640366e+002
3.120429e+003	1.546688e+002
3.122357e+003	1.085441e+002
3.124286e+003	1.106881e+002
3.126214e+003	1.176915e+002
3.128143e+003	1.178913e+002
3.130071e+003	1.685992e+002
3.132000e+003	2.300883e+002
3.133928e+003	2.414045e+002
3.135856e+003	2.460494e+002
3.137785e+003	2.740220e+002
3.139713e+003	2.585625e+002
3.141642e+003	2.910104e+002
3.143570e+003	3.166395e+002
3.145499e+003	3.364904e+002
3.147427e+003	3.769913e+002
3.149355e+003	4.008081e+002
3.151284e+003	4.061541e+002
3.153212e+003	3.924701e+002
3.155141e+003	4.511016e+002
3.157069e+003	4.554267e+002
3.158998e+003	4.554515e+002
3.160926e+003	4.958038e+002
3.162855e+003	5.006652e+002
3.164783e+003	4.990003e+002
3.166712e+003	5.123430e+002
3.168640e+003	5.301459e+002
3.170569e+003	5.490031e+002
3.172497e+003	5.553363e+002
3.174426e+003	5.450087e+002
3.176354e+003	5.733003e+002
3.178283e+003	5.778879e+002
3.180211e+003	6.410781e+002
3.182140e+003	6.841848e+002
3.184068e+003	7.023249e+002
3.185997e+003	7.830582e+002
3.187925e+003	8.021573e+002
3.189854e+003	8.018248e+002
3.191782e+003	8.118751e+002
3.193710e+003	8.306492e+002
3.195639e+003	8.637255e+002
3.197567e+003	9.165047e+002
3.199496e+003	9.661578e+002
3.201424e+003	9.425276e+002
3.203353e+003	1.032776e+003
3.205281e+003	1.053906e+003
3.207209e+003	1.063088e+003
3.209138e+003	1.112060e+003
3.211066e+003	1.162493e+003
3.212995e+003	1.218746e+003
3.214923e+003	1.265842e+003
3.216852e+003	1.276413e+003
3.218780e+003	1.295035e+003
3.220709e+003	1.328949e+003
3.222637e+003	1.396990e+003
3.224566e+003	1.442791e+003
3.226494e+003	1.478350e+003
3.228423e+003	1.534807e+003
3.230351e+003	1.598858e+003
3.232280e+003	1.607303e+003
3.234208e+003	1.670317e+003
3.236137e+003	1.748375e+003
3.238065e+003	1.748495e+003
3.239994e+003	1.775724e+003
3.241922e+003	1.837240e+003
3.243851e+003	1.887241e+003
3.245779e+003	1.984333e+003
3.247708e+003	2.041692e+003
3.249636e+003	2.036826e+003
3.251564e+003	2.076259e+003
3.253493e+003	2.157426e+003
3.255421e+003	2.239773e+003
3.257350e+003	2.285267e+003
3.259278e+003	2.285035e+003
3.261207e+003	2.327448e+003
3.263135e+003	2.422282e+003
3.265063e+003	2.474797e+003
3.266992e+003	2.600811e+003
3.268920e+003	2.611768e+003
3.270849e+003	2.646402e+003
3.272777e+003	2.737129e+003
3.274706e+003	2.782040e+003
3.276634e+003	2.824761e+003
3.278563e+003	2.878173e+003
3.280491e+003	2.928515e+003
3.282420e+003	2.983986e+003
3.284348e+003	3.026547e+003
3.286277e+003	3.161158e+003
3.288205e+003	3.186689e+003
3.290134e+003	3.272837e+003
3.292062e+003	3.327232e+003
3.293991e+003	3.392780e+003
3.295919e+003	3.444938e+003
3.297848e+003	3.497599e+003
3.299776e+003	3.588462e+003
3.301705e+003	3.732727e+003
3.303633e+003	3.780009e+003
3.305562e+003	3.815424e+003
3.307490e+003	3.901080e+003
3.309418e+003	3.944840e+003
3.311347e+003	4.056092e+003
3.313275e+003	4.148412e+003
3.315204e+003	4.242805e+003
3.317132e+003	4.299484e+003
3.319061e+003	4.383892e+003
3.320989e+003	4.463518e+003
3.322917e+003	4.575493e+003
3.324846e+003	4.684948e+003
3.326774e+003	4.721663e+003
3.328703e+003	4.806193e+003
3.330631e+003	4.950784e+003
3.332560e+003	5.041196e+003
3.334488e+003	5.142828e+003
3.336417e+003	5.241666e+003
3.338345e+003	5.321697e+003
3.340274e+003	5.425709e+003
3.342202e+003	5.507407e+003
3.344131e+003	5.572684e+003
3.346059e+003	5.708923e+003
3.347988e+003	5.827891e+003
3.349916e+003	5.942258e+003
3.351845e+003	6.028469e+003
3.353773e+003	6.119279e+003
3.355702e+003	6.239305e+003
3.357630e+003	6.384507e+003
3.359559e+003	6.496370e+003
3.361487e+003	6.610375e+003
3.363416e+003	6.723365e+003
3.365344e+003	6.795737e+003
3.367272e+003	6.900853e+003
3.369201e+003	7.053318e+003
3.371129e+003	7.164697e+003
3.373058e+003	7.284359e+003
3.374986e+003	7.402623e+003
3.376915e+003	7.525616e+003
3.378843e+003	7.591318e+003
3.380771e+003	7.739507e+003
3.382700e+003	7.853052e+003
3.384628e+003	7.983842e+003
3.386557e+003	8.143601e+003
3.388485e+003	8.277815e+003
3.390414e+003	8.415957e+003
3.392342e+003	8.579843e+003
3.394271e+003	8.707091e+003
3.396199e+003	8.813564e+003
3.398128e+003	8.914731e+003
3.400056e+003	9.060001e+003
3.401985e+003	0.000000e+000
