# Supplementary material for: Machine learning classification of mango maturity based on carotene content from Raman spectra
Source: PeerJ. 2025 Nov 18;13:e20288. doi: 10.7717/peerj.20288 (PMC12637035; doi:10.7717/peerj.20288)
Supplement: Supplemental Information 1 — Raman spectra from 29 mango samples, with measurements taken from the top, middle, and bottom parts of each mango. These data were used for Raman spectral processing, statistical analysis, and classification analysis. [file peerj-13-20288-s001.zip › Raw Data_Mango/M20/M20-M.CSV]

5.030945e+001	2.550214e+001
5.223792e+001	4.141085e+002
5.416638e+001	5.891041e+002
5.609485e+001	6.196907e+002
5.802332e+001	6.303522e+002
5.995178e+001	6.317632e+002
6.188025e+001	6.268361e+002
6.380872e+001	6.157159e+002
6.573718e+001	6.038647e+002
6.766565e+001	5.884006e+002
6.959412e+001	5.669210e+002
7.152258e+001	5.494606e+002
7.345105e+001	5.478301e+002
7.537952e+001	5.398326e+002
7.730798e+001	5.546270e+002
7.923645e+001	5.580920e+002
8.116492e+001	5.370766e+002
8.309338e+001	5.112123e+002
8.502185e+001	5.012649e+002
8.695032e+001	4.774894e+002
8.887878e+001	4.474319e+002
9.080725e+001	4.275237e+002
9.273572e+001	4.322417e+002
9.466418e+001	4.306237e+002
9.659265e+001	4.258038e+002
9.852112e+001	4.220296e+002
1.004496e+002	4.198309e+002
1.023781e+002	4.007602e+002
1.043065e+002	3.676647e+002
1.062350e+002	3.369700e+002
1.081635e+002	3.244596e+002
1.100919e+002	3.385201e+002
1.120204e+002	3.347528e+002
1.139489e+002	3.396152e+002
1.158773e+002	3.422633e+002
1.178058e+002	3.375996e+002
1.197343e+002	3.375854e+002
1.216627e+002	3.227357e+002
1.235912e+002	3.109461e+002
1.255197e+002	3.017656e+002
1.274481e+002	2.891212e+002
1.293766e+002	2.673564e+002
1.313051e+002	2.494975e+002
1.332335e+002	2.435611e+002
1.351620e+002	2.404425e+002
1.370905e+002	2.295852e+002
1.390189e+002	2.324647e+002
1.409474e+002	2.298506e+002
1.428759e+002	2.322251e+002
1.448043e+002	2.330498e+002
1.467328e+002	2.199601e+002
1.486613e+002	2.442197e+002
1.505897e+002	2.690415e+002
1.525182e+002	2.668015e+002
1.544467e+002	2.451752e+002
1.563751e+002	2.457552e+002
1.583036e+002	2.546937e+002
1.602321e+002	2.332701e+002
1.621605e+002	2.084113e+002
1.640890e+002	1.999861e+002
1.660175e+002	1.959821e+002
1.679459e+002	1.983188e+002
1.698744e+002	2.089449e+002
1.718029e+002	2.147721e+002
1.737313e+002	2.107542e+002
1.756598e+002	2.166687e+002
1.775883e+002	2.265323e+002
1.795167e+002	2.231277e+002
1.814452e+002	2.068193e+002
1.833737e+002	1.920700e+002
1.853021e+002	2.116313e+002
1.872306e+002	2.177994e+002
1.891591e+002	2.230712e+002
1.910875e+002	2.192534e+002
1.930160e+002	1.995652e+002
1.949445e+002	1.973075e+002
1.968729e+002	1.648590e+002
1.988014e+002	1.401325e+002
2.007299e+002	1.366228e+002
2.026583e+002	1.488759e+002
2.045868e+002	1.633211e+002
2.065153e+002	1.661318e+002
2.084437e+002	1.656623e+002
2.103722e+002	1.699861e+002
2.123007e+002	1.820022e+002
2.142291e+002	1.848759e+002
2.161576e+002	2.081554e+002
2.180861e+002	2.240119e+002
2.200145e+002	2.229246e+002
2.219430e+002	2.131871e+002
2.238715e+002	2.069695e+002
2.257999e+002	2.064851e+002
2.277284e+002	2.065791e+002
2.296569e+002	2.085525e+002
2.315853e+002	2.147533e+002
2.335138e+002	2.003182e+002
2.354423e+002	1.943952e+002
2.373707e+002	1.893794e+002
2.392992e+002	1.787248e+002
2.412277e+002	1.618690e+002
2.431561e+002	1.516199e+002
2.450846e+002	1.522103e+002
2.470131e+002	1.686839e+002
2.489415e+002	1.902331e+002
2.508700e+002	2.013200e+002
2.527985e+002	2.299001e+002
2.547269e+002	2.191565e+002
2.566554e+002	2.217094e+002
2.585839e+002	2.412996e+002
2.605123e+002	2.472464e+002
2.624408e+002	2.547492e+002
2.643693e+002	2.638183e+002
2.662977e+002	2.504947e+002
2.682262e+002	2.374655e+002
2.701547e+002	2.594704e+002
2.720831e+002	2.629276e+002
2.740116e+002	2.507702e+002
2.759401e+002	2.371609e+002
2.778685e+002	2.289177e+002
2.797970e+002	2.251617e+002
2.817255e+002	2.169903e+002
2.836539e+002	2.062443e+002
2.855824e+002	1.983626e+002
2.875109e+002	1.994823e+002
2.894393e+002	2.094823e+002
2.913678e+002	2.093196e+002
2.932963e+002	2.535744e+002
2.952247e+002	2.772664e+002
2.971532e+002	2.864749e+002
2.990817e+002	2.987250e+002
3.010101e+002	2.865347e+002
3.029386e+002	2.603797e+002
3.048671e+002	2.678863e+002
3.067955e+002	2.886266e+002
3.087240e+002	2.978879e+002
3.106525e+002	3.053448e+002
3.125809e+002	3.376251e+002
3.145094e+002	3.446631e+002
3.164379e+002	3.291948e+002
3.183663e+002	3.173234e+002
3.202948e+002	3.409736e+002
3.222233e+002	3.546032e+002
3.241517e+002	3.437341e+002
3.260802e+002	3.371068e+002
3.280087e+002	3.277687e+002
3.299371e+002	2.821565e+002
3.318656e+002	2.674456e+002
3.337941e+002	3.000339e+002
3.357225e+002	3.160005e+002
3.376510e+002	3.076606e+002
3.395795e+002	3.071690e+002
3.415079e+002	3.204029e+002
3.434364e+002	2.959762e+002
3.453649e+002	3.002932e+002
3.472933e+002	3.312014e+002
3.492218e+002	3.568809e+002
3.511503e+002	3.640872e+002
3.530787e+002	3.692527e+002
3.550072e+002	3.716996e+002
3.569357e+002	3.667092e+002
3.588641e+002	3.549463e+002
3.607926e+002	3.482740e+002
3.627211e+002	3.769407e+002
3.646495e+002	3.917327e+002
3.665780e+002	3.937408e+002
3.685065e+002	3.963733e+002
3.704349e+002	4.082849e+002
3.723634e+002	3.900801e+002
3.742919e+002	3.770378e+002
3.762203e+002	3.828316e+002
3.781488e+002	3.944087e+002
3.800773e+002	3.882357e+002
3.820057e+002	3.575574e+002
3.839342e+002	3.544138e+002
3.858627e+002	3.592712e+002
3.877911e+002	3.574049e+002
3.897196e+002	3.427692e+002
3.916481e+002	3.220350e+002
3.935765e+002	3.269081e+002
3.955050e+002	3.416404e+002
3.974335e+002	3.661500e+002
3.993619e+002	3.893665e+002
4.012904e+002	3.953965e+002
4.032189e+002	4.138047e+002
4.051473e+002	4.197310e+002
4.070758e+002	4.470585e+002
4.090043e+002	4.679047e+002
4.109327e+002	4.528730e+002
4.128612e+002	4.602321e+002
4.147897e+002	4.335029e+002
4.167181e+002	4.197500e+002
4.186466e+002	4.154898e+002
4.205751e+002	4.188850e+002
4.225035e+002	4.440105e+002
4.244320e+002	4.593855e+002
4.263605e+002	4.473067e+002
4.282889e+002	4.324978e+002
4.302174e+002	4.233557e+002
4.321459e+002	4.151537e+002
4.340743e+002	4.110882e+002
4.360028e+002	4.237300e+002
4.379313e+002	4.031025e+002
4.398597e+002	3.908929e+002
4.417882e+002	4.107052e+002
4.437167e+002	4.153564e+002
4.456451e+002	4.019126e+002
4.475736e+002	4.147055e+002
4.495021e+002	4.149357e+002
4.514305e+002	4.042726e+002
4.533590e+002	4.109062e+002
4.552875e+002	4.244808e+002
4.572159e+002	4.153819e+002
4.591444e+002	4.164669e+002
4.610729e+002	4.289133e+002
4.630013e+002	4.412206e+002
4.649298e+002	4.433633e+002
4.668583e+002	4.500675e+002
4.687867e+002	4.612088e+002
4.707152e+002	4.740310e+002
4.726437e+002	4.796915e+002
4.745721e+002	4.748018e+002
4.765006e+002	4.795772e+002
4.784291e+002	4.701075e+002
4.803575e+002	4.991874e+002
4.822860e+002	5.112716e+002
4.842145e+002	4.856457e+002
4.861429e+002	4.686734e+002
4.880714e+002	4.512155e+002
4.899999e+002	4.555537e+002
4.919283e+002	4.477537e+002
4.938568e+002	4.402587e+002
4.957853e+002	4.503070e+002
4.977137e+002	4.540977e+002
4.996422e+002	4.191149e+002
5.015707e+002	4.105187e+002
5.034991e+002	3.989146e+002
5.054276e+002	3.908774e+002
5.073561e+002	4.082032e+002
5.092845e+002	3.805248e+002
5.112130e+002	3.899658e+002
5.131415e+002	4.038452e+002
5.150699e+002	4.147111e+002
5.169984e+002	4.299506e+002
5.189269e+002	4.580659e+002
5.208553e+002	4.669206e+002
5.227838e+002	4.530578e+002
5.247123e+002	4.399596e+002
5.266407e+002	4.388969e+002
5.285692e+002	4.479489e+002
5.304977e+002	4.565971e+002
5.324261e+002	4.731562e+002
5.343546e+002	4.949686e+002
5.362831e+002	5.088639e+002
5.382115e+002	5.029552e+002
5.401400e+002	4.820574e+002
5.420685e+002	4.847024e+002
5.439969e+002	4.715856e+002
5.459254e+002	4.666162e+002
5.478539e+002	4.651990e+002
5.497823e+002	4.556983e+002
5.517108e+002	4.333410e+002
5.536393e+002	4.189783e+002
5.555677e+002	4.021010e+002
5.574962e+002	3.987052e+002
5.594247e+002	4.021359e+002
5.613531e+002	4.003103e+002
5.632816e+002	3.897682e+002
5.652101e+002	3.976426e+002
5.671385e+002	3.880146e+002
5.690670e+002	3.648887e+002
5.709955e+002	3.580832e+002
5.729240e+002	3.679685e+002
5.748524e+002	3.522640e+002
5.767809e+002	3.469794e+002
5.787094e+002	3.449268e+002
5.806378e+002	3.696083e+002
5.825663e+002	3.918184e+002
5.844948e+002	3.908249e+002
5.864232e+002	3.960995e+002
5.883517e+002	3.859348e+002
5.902802e+002	3.803433e+002
5.922086e+002	3.656502e+002
5.941371e+002	3.765867e+002
5.960656e+002	4.212663e+002
5.979940e+002	4.248093e+002
5.999225e+002	4.281112e+002
6.018510e+002	4.407852e+002
6.037794e+002	4.347724e+002
6.057079e+002	4.184663e+002
6.076364e+002	4.112362e+002
6.095648e+002	4.086149e+002
6.114933e+002	4.070027e+002
6.134218e+002	4.172408e+002
6.153502e+002	4.279760e+002
6.172787e+002	4.075589e+002
6.192072e+002	3.652655e+002
6.211356e+002	3.868723e+002
6.230641e+002	3.817474e+002
6.249926e+002	3.609565e+002
6.269210e+002	3.302438e+002
6.288495e+002	3.234621e+002
6.307780e+002	3.494088e+002
6.327064e+002	3.545560e+002
6.346349e+002	3.716504e+002
6.365634e+002	3.666582e+002
6.384918e+002	3.533815e+002
6.404203e+002	3.540801e+002
6.423488e+002	3.710961e+002
6.442772e+002	3.777280e+002
6.462057e+002	3.956854e+002
6.481342e+002	3.830201e+002
6.500626e+002	3.704580e+002
6.519911e+002	3.707032e+002
6.539196e+002	3.774369e+002
6.558480e+002	3.762517e+002
6.577765e+002	3.705510e+002
6.597050e+002	3.493943e+002
6.616334e+002	3.238473e+002
6.635619e+002	3.392982e+002
6.654904e+002	3.840967e+002
6.674188e+002	3.920919e+002
6.693473e+002	4.208745e+002
6.712758e+002	4.309606e+002
6.732042e+002	4.024052e+002
6.751327e+002	3.820558e+002
6.770612e+002	3.772925e+002
6.789896e+002	3.606631e+002
6.809181e+002	3.775966e+002
6.828466e+002	3.798975e+002
6.847750e+002	3.521382e+002
6.867035e+002	3.097019e+002
6.886320e+002	2.907211e+002
6.905604e+002	3.107168e+002
6.924889e+002	3.144429e+002
6.944174e+002	3.252814e+002
6.963458e+002	3.245569e+002
6.982743e+002	3.076311e+002
7.002028e+002	2.906850e+002
7.021312e+002	2.861407e+002
7.040597e+002	2.811760e+002
7.059882e+002	2.508177e+002
7.079166e+002	2.293782e+002
7.098451e+002	2.297445e+002
7.117736e+002	2.351544e+002
7.137020e+002	2.425691e+002
7.156305e+002	2.634785e+002
7.175590e+002	2.564402e+002
7.194874e+002	2.676539e+002
7.214159e+002	2.825745e+002
7.233444e+002	2.793435e+002
7.252728e+002	2.602788e+002
7.272013e+002	2.501603e+002
7.291298e+002	2.713609e+002
7.310582e+002	2.702903e+002
7.329867e+002	2.613109e+002
7.349152e+002	2.641829e+002
7.368436e+002	2.701003e+002
7.387721e+002	2.669567e+002
7.407006e+002	2.587740e+002
7.426290e+002	2.427769e+002
7.445575e+002	2.549532e+002
7.464860e+002	2.699653e+002
7.484144e+002	2.837159e+002
7.503429e+002	3.029954e+002
7.522714e+002	3.197724e+002
7.541998e+002	2.878244e+002
7.561283e+002	2.989125e+002
7.580568e+002	2.855996e+002
7.599852e+002	2.649791e+002
7.619137e+002	2.655842e+002
7.638422e+002	2.762886e+002
7.657706e+002	2.498523e+002
7.676991e+002	2.386642e+002
7.696276e+002	2.533027e+002
7.715560e+002	2.636070e+002
7.734845e+002	2.637189e+002
7.754130e+002	2.589044e+002
7.773414e+002	2.506281e+002
7.792699e+002	2.268479e+002
7.811984e+002	2.001184e+002
7.831268e+002	2.224306e+002
7.850553e+002	2.409065e+002
7.869838e+002	2.362042e+002
7.889122e+002	2.312136e+002
7.908407e+002	2.486367e+002
7.927692e+002	2.213501e+002
7.946976e+002	2.132565e+002
7.966261e+002	2.237286e+002
7.985546e+002	2.415172e+002
8.004830e+002	2.464931e+002
8.024115e+002	2.377949e+002
8.043400e+002	2.418284e+002
8.062684e+002	2.285799e+002
8.081969e+002	2.130345e+002
8.101254e+002	2.287524e+002
8.120538e+002	2.303920e+002
8.139823e+002	2.125734e+002
8.159108e+002	2.141077e+002
8.178392e+002	2.446212e+002
8.197677e+002	1.939636e+002
8.216962e+002	1.806628e+002
8.236246e+002	2.075020e+002
8.255531e+002	1.984252e+002
8.274816e+002	1.736764e+002
8.294100e+002	2.060132e+002
8.313385e+002	1.907324e+002
8.332670e+002	1.932160e+002
8.351954e+002	1.897978e+002
8.371239e+002	1.763734e+002
8.390524e+002	1.684704e+002
8.409808e+002	1.690645e+002
8.429093e+002	1.602165e+002
8.448378e+002	1.358077e+002
8.467662e+002	1.484858e+002
8.486947e+002	1.588980e+002
8.506232e+002	1.620263e+002
8.525516e+002	1.461463e+002
8.544801e+002	1.258850e+002
8.564086e+002	1.414720e+002
8.583370e+002	1.828254e+002
8.602655e+002	1.863394e+002
8.621940e+002	2.067964e+002
8.641224e+002	2.192839e+002
8.660509e+002	2.259634e+002
8.679794e+002	2.251504e+002
8.699078e+002	2.015036e+002
8.718363e+002	2.036521e+002
8.737648e+002	2.060363e+002
8.756932e+002	2.023446e+002
8.776217e+002	2.307422e+002
8.795502e+002	2.595002e+002
8.814786e+002	2.514417e+002
8.834071e+002	2.214310e+002
8.853356e+002	2.047846e+002
8.872640e+002	1.957274e+002
8.891925e+002	1.829550e+002
8.911210e+002	1.993076e+002
8.930494e+002	2.021137e+002
8.949779e+002	1.691415e+002
8.969064e+002	1.460310e+002
8.988348e+002	1.636682e+002
9.007633e+002	1.807979e+002
9.026918e+002	1.900049e+002
9.046202e+002	1.892432e+002
9.065487e+002	1.794185e+002
9.084772e+002	1.595049e+002
9.104056e+002	1.287798e+002
9.123341e+002	9.693996e+001
9.142626e+002	1.044216e+002
9.161910e+002	1.041460e+002
9.181195e+002	1.089243e+002
9.200480e+002	1.157884e+002
9.219764e+002	1.191585e+002
9.239049e+002	1.226319e+002
9.258334e+002	1.358702e+002
9.277618e+002	1.372079e+002
9.296903e+002	1.122712e+002
9.316188e+002	1.060364e+002
9.335472e+002	1.265902e+002
9.354757e+002	1.445663e+002
9.374042e+002	1.396941e+002
9.393326e+002	1.312065e+002
9.412611e+002	1.285680e+002
9.431896e+002	1.558497e+002
9.451180e+002	1.569221e+002
9.470465e+002	1.728228e+002
9.489750e+002	1.805294e+002
9.509034e+002	1.619615e+002
9.528319e+002	1.546822e+002
9.547604e+002	2.039385e+002
9.566888e+002	2.673412e+002
9.586173e+002	2.559790e+002
9.605458e+002	2.585779e+002
9.624742e+002	2.661565e+002
9.644027e+002	2.611559e+002
9.663312e+002	2.546431e+002
9.682596e+002	2.606463e+002
9.701881e+002	2.501464e+002
9.721166e+002	2.227342e+002
9.740450e+002	2.313279e+002
9.759735e+002	2.529569e+002
9.779020e+002	2.576319e+002
9.798304e+002	2.357823e+002
9.817589e+002	2.087260e+002
9.836874e+002	2.198109e+002
9.856158e+002	2.337352e+002
9.875443e+002	2.593965e+002
9.894728e+002	2.370736e+002
9.914012e+002	2.437901e+002
9.933297e+002	2.796984e+002
9.952582e+002	2.924989e+002
9.971866e+002	2.931162e+002
9.991151e+002	3.346187e+002
1.001044e+003	3.923473e+002
1.002972e+003	4.430603e+002
1.004901e+003	4.777074e+002
1.006829e+003	4.998746e+002
1.008757e+003	4.960419e+002
1.010686e+003	4.488272e+002
1.012614e+003	3.777530e+002
1.014543e+003	3.356251e+002
1.016471e+003	2.900704e+002
1.018400e+003	2.534825e+002
1.020328e+003	2.281863e+002
1.022257e+003	2.298107e+002
1.024185e+003	2.632090e+002
1.026114e+003	3.041328e+002
1.028042e+003	3.124027e+002
1.029971e+003	2.859890e+002
1.031899e+003	2.692505e+002
1.033828e+003	2.334393e+002
1.035756e+003	2.194865e+002
1.037684e+003	2.416776e+002
1.039613e+003	2.680371e+002
1.041541e+003	2.593427e+002
1.043470e+003	2.269706e+002
1.045398e+003	2.148065e+002
1.047327e+003	1.638416e+002
1.049255e+003	1.708783e+002
1.051184e+003	1.829753e+002
1.053112e+003	1.747663e+002
1.055041e+003	1.860441e+002
1.056969e+003	2.414205e+002
1.058898e+003	2.536547e+002
1.060826e+003	2.152183e+002
1.062755e+003	1.715636e+002
1.064683e+003	1.413029e+002
1.066611e+003	1.503796e+002
1.068540e+003	1.802077e+002
1.070468e+003	1.905777e+002
1.072397e+003	1.723343e+002
1.074325e+003	1.678465e+002
1.076254e+003	1.491190e+002
1.078182e+003	1.461363e+002
1.080111e+003	1.381930e+002
1.082039e+003	1.680474e+002
1.083968e+003	1.930843e+002
1.085896e+003	1.868157e+002
1.087825e+003	1.791664e+002
1.089753e+003	1.725025e+002
1.091682e+003	1.587427e+002
1.093610e+003	1.632512e+002
1.095538e+003	1.763949e+002
1.097467e+003	2.048032e+002
1.099395e+003	2.168182e+002
1.101324e+003	2.035343e+002
1.103252e+003	1.942336e+002
1.105181e+003	2.047577e+002
1.107109e+003	1.821102e+002
1.109038e+003	2.347674e+002
1.110966e+003	2.581879e+002
1.112895e+003	2.703499e+002
1.114823e+003	2.868674e+002
1.116752e+003	3.032720e+002
1.118680e+003	3.075915e+002
1.120609e+003	3.054792e+002
1.122537e+003	3.303030e+002
1.124465e+003	3.606643e+002
1.126394e+003	3.730616e+002
1.128322e+003	3.786161e+002
1.130251e+003	3.850434e+002
1.132179e+003	3.832693e+002
1.134108e+003	3.700379e+002
1.136036e+003	3.608209e+002
1.137965e+003	3.749632e+002
1.139893e+003	4.027562e+002
1.141822e+003	4.066034e+002
1.143750e+003	4.772433e+002
1.145679e+003	5.626131e+002
1.147607e+003	6.417473e+002
1.149536e+003	7.635115e+002
1.151464e+003	9.461712e+002
1.153392e+003	1.150239e+003
1.155321e+003	1.372677e+003
1.157249e+003	1.510133e+003
1.159178e+003	1.452435e+003
1.161106e+003	1.270662e+003
1.163035e+003	1.011523e+003
1.164963e+003	7.748793e+002
1.166892e+003	6.255522e+002
1.168820e+003	5.532637e+002
1.170749e+003	5.112032e+002
1.172677e+003	4.822212e+002
1.174606e+003	4.900016e+002
1.176534e+003	4.916159e+002
1.178463e+003	4.535811e+002
1.180391e+003	4.149772e+002
1.182319e+003	4.078369e+002
1.184248e+003	4.196696e+002
1.186176e+003	4.333628e+002
1.188105e+003	4.631190e+002
1.190033e+003	5.005960e+002
1.191962e+003	5.072411e+002
1.193890e+003	5.172362e+002
1.195819e+003	4.912025e+002
1.197747e+003	4.528796e+002
1.199676e+003	4.178869e+002
1.201604e+003	3.943576e+002
1.203533e+003	3.853967e+002
1.205461e+003	3.957492e+002
1.207390e+003	4.459930e+002
1.209318e+003	4.323652e+002
1.211246e+003	4.483953e+002
1.213175e+003	4.470415e+002
1.215103e+003	4.232855e+002
1.217032e+003	3.918837e+002
1.218960e+003	3.542312e+002
1.220889e+003	3.285169e+002
1.222817e+003	3.397776e+002
1.224746e+003	3.387233e+002
1.226674e+003	3.503168e+002
1.228603e+003	3.720588e+002
1.230531e+003	3.486546e+002
1.232460e+003	3.058423e+002
1.234388e+003	2.860177e+002
1.236317e+003	2.824366e+002
1.238245e+003	2.796398e+002
1.240173e+003	2.795901e+002
1.242102e+003	2.780726e+002
1.244030e+003	3.149329e+002
1.245959e+003	3.196099e+002
1.247887e+003	3.080397e+002
1.249816e+003	3.271677e+002
1.251744e+003	3.318719e+002
1.253673e+003	3.346363e+002
1.255601e+003	3.525732e+002
1.257530e+003	3.734052e+002
1.259458e+003	3.815706e+002
1.261387e+003	3.586446e+002
1.263315e+003	2.985800e+002
1.265244e+003	2.947088e+002
1.267172e+003	3.072893e+002
1.269100e+003	3.460970e+002
1.271029e+003	3.515736e+002
1.272957e+003	3.536443e+002
1.274886e+003	3.467369e+002
1.276814e+003	3.120587e+002
1.278743e+003	3.463296e+002
1.280671e+003	3.621301e+002
1.282600e+003	3.175278e+002
1.284528e+003	2.916756e+002
1.286457e+003	2.971846e+002
1.288385e+003	3.122981e+002
1.290314e+003	3.594729e+002
1.292242e+003	4.045899e+002
1.294171e+003	4.157436e+002
1.296099e+003	3.996961e+002
1.298027e+003	3.520862e+002
1.299956e+003	3.669802e+002
1.301884e+003	3.961626e+002
1.303813e+003	4.475999e+002
1.305741e+003	4.363354e+002
1.307670e+003	4.056669e+002
1.309598e+003	3.841223e+002
1.311527e+003	3.729926e+002
1.313455e+003	3.799817e+002
1.315384e+003	4.037841e+002
1.317312e+003	4.013744e+002
1.319241e+003	3.661996e+002
1.321169e+003	3.639797e+002
1.323098e+003	3.966519e+002
1.325026e+003	4.050403e+002
1.326954e+003	3.974685e+002
1.328883e+003	3.835214e+002
1.330811e+003	3.473131e+002
1.332740e+003	3.120987e+002
1.334668e+003	3.230059e+002
1.336597e+003	3.605195e+002
1.338525e+003	3.727802e+002
1.340454e+003	3.747119e+002
1.342382e+003	3.502318e+002
1.344311e+003	3.662361e+002
1.346239e+003	3.861264e+002
1.348168e+003	3.952107e+002
1.350096e+003	4.054847e+002
1.352025e+003	4.122917e+002
1.353953e+003	3.907546e+002
1.355881e+003	3.405661e+002
1.357810e+003	3.096668e+002
1.359738e+003	3.230956e+002
1.361667e+003	3.506281e+002
1.363595e+003	3.192956e+002
1.365524e+003	3.583773e+002
1.367452e+003	3.801676e+002
1.369381e+003	3.947813e+002
1.371309e+003	3.952263e+002
1.373238e+003	3.903014e+002
1.375166e+003	3.934247e+002
1.377095e+003	3.761058e+002
1.379023e+003	3.649185e+002
1.380952e+003	3.944874e+002
1.382880e+003	4.105840e+002
1.384808e+003	3.987398e+002
1.386737e+003	4.080102e+002
1.388665e+003	4.259773e+002
1.390594e+003	4.183421e+002
1.392522e+003	4.026125e+002
1.394451e+003	4.018935e+002
1.396379e+003	3.934767e+002
1.398308e+003	3.457216e+002
1.400236e+003	2.970954e+002
1.402165e+003	3.616486e+002
1.404093e+003	3.688147e+002
1.406022e+003	3.991371e+002
1.407950e+003	4.561169e+002
1.409879e+003	4.587511e+002
1.411807e+003	4.011223e+002
1.413735e+003	3.470716e+002
1.415664e+003	3.358087e+002
1.417592e+003	3.565308e+002
1.419521e+003	3.874327e+002
1.421449e+003	4.108834e+002
1.423378e+003	4.192662e+002
1.425306e+003	4.077337e+002
1.427235e+003	4.065007e+002
1.429163e+003	4.043913e+002
1.431092e+003	3.946525e+002
1.433020e+003	3.916410e+002
1.434949e+003	4.145166e+002
1.436877e+003	4.405938e+002
1.438806e+003	4.457141e+002
1.440734e+003	4.427643e+002
1.442662e+003	4.471413e+002
1.444591e+003	4.497488e+002
1.446519e+003	4.465120e+002
1.448448e+003	4.499769e+002
1.450376e+003	4.204862e+002
1.452305e+003	4.315533e+002
1.454233e+003	4.752506e+002
1.456162e+003	4.618462e+002
1.458090e+003	4.701031e+002
1.460019e+003	4.949435e+002
1.461947e+003	4.832616e+002
1.463876e+003	4.736397e+002
1.465804e+003	4.803900e+002
1.467733e+003	4.862242e+002
1.469661e+003	4.734044e+002
1.471589e+003	4.744023e+002
1.473518e+003	4.936797e+002
1.475446e+003	4.675578e+002
1.477375e+003	4.489182e+002
1.479303e+003	4.408771e+002
1.481232e+003	4.763304e+002
1.483160e+003	5.049627e+002
1.485089e+003	5.242477e+002
1.487017e+003	5.586008e+002
1.488946e+003	5.441985e+002
1.490874e+003	5.687912e+002
1.492803e+003	5.666812e+002
1.494731e+003	5.842032e+002
1.496660e+003	6.178862e+002
1.498588e+003	6.746517e+002
1.500516e+003	7.005489e+002
1.502445e+003	7.057580e+002
1.504373e+003	7.376190e+002
1.506302e+003	7.931364e+002
1.508230e+003	8.691912e+002
1.510159e+003	9.932296e+002
1.512087e+003	1.163366e+003
1.514016e+003	1.326407e+003
1.515944e+003	1.466010e+003
1.517873e+003	1.624428e+003
1.519801e+003	1.691169e+003
1.521730e+003	1.736814e+003
1.523658e+003	1.734663e+003
1.525587e+003	1.674240e+003
1.527515e+003	1.555279e+003
1.529443e+003	1.357548e+003
1.531372e+003	1.133834e+003
1.533300e+003	9.525405e+002
1.535229e+003	8.197826e+002
1.537157e+003	7.266932e+002
1.539086e+003	6.860278e+002
1.541014e+003	6.414099e+002
1.542943e+003	5.900752e+002
1.544871e+003	5.566266e+002
1.546800e+003	5.192247e+002
1.548728e+003	4.808690e+002
1.550657e+003	4.938875e+002
1.552585e+003	5.300137e+002
1.554514e+003	5.348682e+002
1.556442e+003	5.106742e+002
1.558370e+003	4.787986e+002
1.560299e+003	4.534021e+002
1.562227e+003	4.451318e+002
1.564156e+003	4.513974e+002
1.566084e+003	4.542787e+002
1.568013e+003	4.465118e+002
1.569941e+003	4.695652e+002
1.571870e+003	4.838371e+002
1.573798e+003	4.841528e+002
1.575727e+003	5.031509e+002
1.577655e+003	5.307071e+002
1.579584e+003	5.285754e+002
1.581512e+003	5.522303e+002
1.583441e+003	5.820345e+002
1.585369e+003	5.718577e+002
1.587297e+003	5.285958e+002
1.589226e+003	4.913470e+002
1.591154e+003	4.828663e+002
1.593083e+003	5.000096e+002
1.595011e+003	5.403686e+002
1.596940e+003	5.293095e+002
1.598868e+003	5.269235e+002
1.600797e+003	5.560040e+002
1.602725e+003	5.567776e+002
1.604654e+003	5.176676e+002
1.606582e+003	5.215278e+002
1.608511e+003	5.040638e+002
1.610439e+003	4.729292e+002
1.612368e+003	4.551584e+002
1.614296e+003	4.429882e+002
1.616224e+003	4.298810e+002
1.618153e+003	4.309487e+002
1.620081e+003	4.455064e+002
1.622010e+003	4.383003e+002
1.623938e+003	4.229874e+002
1.625867e+003	4.361819e+002
1.627795e+003	5.111351e+002
1.629724e+003	5.157365e+002
1.631652e+003	4.822515e+002
1.633581e+003	4.370536e+002
1.635509e+003	4.061672e+002
1.637438e+003	4.127292e+002
1.639366e+003	4.302845e+002
1.641295e+003	4.526506e+002
1.643223e+003	4.480230e+002
1.645151e+003	4.245720e+002
1.647080e+003	4.283077e+002
1.649008e+003	4.410389e+002
1.650937e+003	4.513814e+002
1.652865e+003	4.819319e+002
1.654794e+003	4.358802e+002
1.656722e+003	3.956073e+002
1.658651e+003	4.214970e+002
1.660579e+003	3.772975e+002
1.662508e+003	3.689812e+002
1.664436e+003	4.329527e+002
1.666365e+003	4.258920e+002
1.668293e+003	4.352532e+002
1.670222e+003	4.367010e+002
1.672150e+003	4.069778e+002
1.674078e+003	3.887980e+002
1.676007e+003	3.972061e+002
1.677935e+003	3.945433e+002
1.679864e+003	3.625986e+002
1.681792e+003	3.357260e+002
1.683721e+003	3.457723e+002
1.685649e+003	3.784008e+002
1.687578e+003	4.034460e+002
1.689506e+003	3.900474e+002
1.691435e+003	3.885916e+002
1.693363e+003	3.169108e+002
1.695292e+003	3.695861e+002
1.697220e+003	3.650758e+002
1.699149e+003	3.341286e+002
1.701077e+003	2.849591e+002
1.703005e+003	2.389207e+002
1.704934e+003	2.142085e+002
1.706862e+003	2.145721e+002
1.708791e+003	2.296537e+002
1.710719e+003	2.469716e+002
1.712648e+003	2.618632e+002
1.714576e+003	2.910912e+002
1.716505e+003	3.521638e+002
1.718433e+003	3.529633e+002
1.720362e+003	3.126473e+002
1.722290e+003	3.087695e+002
1.724219e+003	3.157710e+002
1.726147e+003	3.714957e+002
1.728076e+003	3.864432e+002
1.730004e+003	3.338530e+002
1.731932e+003	3.364122e+002
1.733861e+003	3.660807e+002
1.735789e+003	3.450213e+002
1.737718e+003	3.176681e+002
1.739646e+003	2.659914e+002
1.741575e+003	2.213533e+002
1.743503e+003	2.088267e+002
1.745432e+003	2.453855e+002
1.747360e+003	2.952480e+002
1.749289e+003	2.822083e+002
1.751217e+003	3.064785e+002
1.753146e+003	3.381428e+002
1.755074e+003	3.346573e+002
1.757003e+003	3.391384e+002
1.758931e+003	3.455795e+002
1.760859e+003	3.509253e+002
1.762788e+003	3.514995e+002
1.764716e+003	3.497856e+002
1.766645e+003	3.653083e+002
1.768573e+003	3.316324e+002
1.770502e+003	2.880613e+002
1.772430e+003	2.773166e+002
1.774359e+003	3.096612e+002
1.776287e+003	3.305076e+002
1.778216e+003	3.164792e+002
1.780144e+003	2.911077e+002
1.782073e+003	2.802048e+002
1.784001e+003	2.901672e+002
1.785930e+003	2.947575e+002
1.787858e+003	2.657457e+002
1.789786e+003	2.267939e+002
1.791715e+003	2.086915e+002
1.793643e+003	2.021663e+002
1.795572e+003	1.872274e+002
1.797500e+003	2.672733e+002
1.799429e+003	2.483005e+002
1.801357e+003	2.088311e+002
1.803286e+003	2.682470e+002
1.805214e+003	2.744498e+002
1.807143e+003	2.461836e+002
1.809071e+003	2.760597e+002
1.811000e+003	2.551020e+002
1.812928e+003	2.210962e+002
1.814857e+003	1.987652e+002
1.816785e+003	1.865589e+002
1.818714e+003	1.728069e+002
1.820642e+003	1.511726e+002
1.822570e+003	1.415461e+002
1.824499e+003	1.585312e+002
1.826427e+003	1.877568e+002
1.828356e+003	2.008180e+002
1.830284e+003	1.973898e+002
1.832213e+003	2.050141e+002
1.834141e+003	2.000825e+002
1.836070e+003	1.999536e+002
1.837998e+003	2.055231e+002
1.839927e+003	2.079775e+002
1.841855e+003	1.963448e+002
1.843784e+003	2.245375e+002
1.845712e+003	2.347377e+002
1.847641e+003	2.380056e+002
1.849569e+003	2.340487e+002
1.851497e+003	1.936358e+002
1.853426e+003	2.535049e+002
1.855354e+003	2.435727e+002
1.857283e+003	1.843016e+002
1.859211e+003	2.117143e+002
1.861140e+003	2.161985e+002
1.863068e+003	2.235719e+002
1.864997e+003	2.413206e+002
1.866925e+003	2.348472e+002
1.868854e+003	2.399756e+002
1.870782e+003	2.549225e+002
1.872711e+003	2.617572e+002
1.874639e+003	2.687932e+002
1.876568e+003	2.480315e+002
1.878496e+003	2.147409e+002
1.880424e+003	2.102744e+002
1.882353e+003	2.191009e+002
1.884281e+003	2.392244e+002
1.886210e+003	2.304192e+002
1.888138e+003	2.049314e+002
1.890067e+003	1.848919e+002
1.891995e+003	1.736472e+002
1.893924e+003	1.682436e+002
1.895852e+003	2.095923e+002
1.897781e+003	2.111224e+002
1.899709e+003	1.511500e+002
1.901638e+003	1.310117e+002
1.903566e+003	1.744837e+002
1.905495e+003	1.997537e+002
1.907423e+003	1.976387e+002
1.909351e+003	1.761715e+002
1.911280e+003	1.450333e+002
1.913208e+003	1.598389e+002
1.915137e+003	1.533234e+002
1.917065e+003	1.754545e+002
1.918994e+003	1.796740e+002
1.920922e+003	1.407520e+002
1.922851e+003	1.245414e+002
1.924779e+003	1.147435e+002
1.926708e+003	1.201624e+002
1.928636e+003	1.793482e+002
1.930565e+003	2.159949e+002
1.932493e+003	2.045151e+002
1.934422e+003	2.168115e+002
1.936350e+003	1.915741e+002
1.938278e+003	1.123706e+002
1.940207e+003	1.842385e+002
1.942135e+003	1.939318e+002
1.944064e+003	1.819984e+002
1.945992e+003	1.827829e+002
1.947921e+003	2.124969e+002
1.949849e+003	2.034481e+002
1.951778e+003	2.088541e+002
1.953706e+003	2.284975e+002
1.955635e+003	1.895842e+002
1.957563e+003	1.497607e+002
1.959492e+003	1.939386e+002
1.961420e+003	1.931799e+002
1.963349e+003	1.710643e+002
1.965277e+003	1.229818e+002
1.967205e+003	1.239209e+002
1.969134e+003	1.109043e+002
1.971062e+003	1.095831e+002
1.972991e+003	1.525208e+002
1.974919e+003	2.219509e+002
1.976848e+003	2.307085e+002
1.978776e+003	1.889507e+002
1.980705e+003	1.384860e+002
1.982633e+003	1.240163e+002
1.984562e+003	1.348600e+002
1.986490e+003	1.491614e+002
1.988419e+003	1.517601e+002
1.990347e+003	1.644907e+002
1.992276e+003	1.430859e+002
1.994204e+003	1.469080e+002
1.996132e+003	2.198179e+002
1.998061e+003	2.091249e+002
1.999989e+003	1.447692e+002
2.001918e+003	1.190502e+002
2.003846e+003	7.475004e+001
2.005775e+003	7.580141e+001
2.007703e+003	1.164065e+002
2.009632e+003	1.472057e+002
2.011560e+003	1.522204e+002
2.013489e+003	1.365997e+002
2.015417e+003	1.214690e+002
2.017346e+003	1.359312e+002
2.019274e+003	1.237944e+002
2.021203e+003	1.218604e+002
2.023131e+003	1.154789e+002
2.025059e+003	1.612973e+002
2.026988e+003	1.149396e+002
2.028916e+003	7.753098e+001
2.030845e+003	9.922736e+001
2.032773e+003	1.319116e+002
2.034702e+003	1.740881e+002
2.036630e+003	1.624445e+002
2.038559e+003	1.420358e+002
2.040487e+003	1.275384e+002
2.042416e+003	1.620921e+002
2.044344e+003	1.615480e+002
2.046273e+003	1.925448e+002
2.048201e+003	1.683160e+002
2.050129e+003	1.618423e+002
2.052058e+003	1.797946e+002
2.053986e+003	1.829747e+002
2.055915e+003	1.538965e+002
2.057843e+003	1.349248e+002
2.059772e+003	1.312746e+002
2.061700e+003	1.542447e+002
2.063629e+003	1.561441e+002
2.065557e+003	1.477442e+002
2.067486e+003	1.561247e+002
2.069414e+003	1.310732e+002
2.071343e+003	1.358280e+002
2.073271e+003	1.682145e+002
2.075200e+003	2.010304e+002
2.077128e+003	2.003830e+002
2.079057e+003	1.682599e+002
2.080985e+003	1.572216e+002
2.082914e+003	1.526703e+002
2.084842e+003	1.379962e+002
2.086771e+003	1.282154e+002
2.088699e+003	1.448372e+002
2.090627e+003	1.628221e+002
2.092556e+003	1.519024e+002
2.094484e+003	1.492730e+002
2.096413e+003	1.733402e+002
2.098341e+003	1.885263e+002
2.100270e+003	1.832123e+002
2.102198e+003	1.601553e+002
2.104126e+003	1.485528e+002
2.106055e+003	1.443278e+002
2.107983e+003	1.500452e+002
2.109912e+003	1.428409e+002
2.111840e+003	1.025625e+002
2.113769e+003	1.297526e+002
2.115697e+003	1.713300e+002
2.117626e+003	1.443239e+002
2.119554e+003	1.145528e+002
2.121483e+003	1.167080e+002
2.123411e+003	1.568312e+002
2.125340e+003	1.855930e+002
2.127268e+003	1.584912e+002
2.129197e+003	1.270145e+002
2.131125e+003	9.794167e+001
2.133054e+003	9.399124e+001
2.134982e+003	1.413907e+002
2.136911e+003	2.056298e+002
2.138839e+003	1.850746e+002
2.140768e+003	1.322605e+002
2.142696e+003	1.443181e+002
2.144625e+003	1.593280e+002
2.146553e+003	1.791692e+002
2.148481e+003	2.250663e+002
2.150410e+003	2.546759e+002
2.152338e+003	2.893317e+002
2.154267e+003	2.741736e+002
2.156195e+003	2.020305e+002
2.158124e+003	1.988456e+002
2.160052e+003	1.882584e+002
2.161980e+003	1.899346e+002
2.163909e+003	2.062189e+002
2.165837e+003	2.353793e+002
2.167766e+003	2.352394e+002
2.169694e+003	2.337691e+002
2.171623e+003	2.338075e+002
2.173551e+003	2.348169e+002
2.175480e+003	2.459266e+002
2.177408e+003	1.690688e+002
2.179337e+003	1.421286e+002
2.181265e+003	1.828324e+002
2.183194e+003	2.024686e+002
2.185122e+003	2.045656e+002
2.187051e+003	2.263054e+002
2.188979e+003	2.270130e+002
2.190908e+003	2.069694e+002
2.192836e+003	2.410427e+002
2.194765e+003	2.580717e+002
2.196693e+003	2.305062e+002
2.198622e+003	1.994801e+002
2.200550e+003	2.018281e+002
2.202479e+003	2.201874e+002
2.204407e+003	2.191987e+002
2.206335e+003	2.242158e+002
2.208264e+003	2.131486e+002
2.210192e+003	1.756399e+002
2.212121e+003	1.746041e+002
2.214049e+003	1.878194e+002
2.215978e+003	2.269988e+002
2.217906e+003	2.037371e+002
2.219834e+003	1.972730e+002
2.221763e+003	2.500275e+002
2.223691e+003	2.951317e+002
2.225620e+003	2.769374e+002
2.227548e+003	2.458566e+002
2.229477e+003	2.342667e+002
2.231405e+003	2.091811e+002
2.233334e+003	2.047436e+002
2.235262e+003	2.234994e+002
2.237191e+003	2.706284e+002
2.239119e+003	2.341772e+002
2.241048e+003	2.515760e+002
2.242976e+003	2.670957e+002
2.244905e+003	2.487323e+002
2.246833e+003	2.548306e+002
2.248762e+003	2.613850e+002
2.250690e+003	2.465939e+002
2.252619e+003	2.220961e+002
2.254547e+003	2.187271e+002
2.256476e+003	2.590204e+002
2.258404e+003	2.765894e+002
2.260333e+003	3.167643e+002
2.262261e+003	3.204912e+002
2.264189e+003	3.130540e+002
2.266118e+003	3.197266e+002
2.268046e+003	3.317757e+002
2.269975e+003	3.322211e+002
2.271903e+003	3.409611e+002
2.273832e+003	3.148616e+002
2.275760e+003	3.015829e+002
2.277688e+003	3.100050e+002
2.279617e+003	3.322309e+002
2.281545e+003	3.365889e+002
2.283474e+003	3.232709e+002
2.285402e+003	3.333727e+002
2.287331e+003	3.078451e+002
2.289259e+003	3.091443e+002
2.291188e+003	3.392772e+002
2.293116e+003	3.682497e+002
2.295045e+003	4.028948e+002
2.296973e+003	4.176987e+002
2.298902e+003	4.103508e+002
2.300830e+003	4.070612e+002
2.302759e+003	4.086080e+002
2.304687e+003	4.049717e+002
2.306616e+003	4.018185e+002
2.308544e+003	3.959448e+002
2.310473e+003	3.709680e+002
2.312401e+003	3.824253e+002
2.314330e+003	3.891160e+002
2.316258e+003	4.053922e+002
2.318187e+003	4.217457e+002
2.320115e+003	3.885874e+002
2.322043e+003	3.539015e+002
2.323972e+003	3.624016e+002
2.325900e+003	3.711284e+002
2.327829e+003	3.144554e+002
2.329757e+003	2.987454e+002
2.331686e+003	3.119214e+002
2.333614e+003	3.592143e+002
2.335542e+003	3.753209e+002
2.337471e+003	4.020399e+002
2.339399e+003	3.894233e+002
2.341328e+003	3.818199e+002
2.343256e+003	3.672172e+002
2.345185e+003	3.752755e+002
2.347113e+003	3.861340e+002
2.349042e+003	3.815848e+002
2.350970e+003	3.761571e+002
2.352899e+003	3.739860e+002
2.354827e+003	3.652171e+002
2.356756e+003	3.721594e+002
2.358684e+003	4.020047e+002
2.360613e+003	4.355546e+002
2.362541e+003	4.236670e+002
2.364470e+003	4.242371e+002
2.366398e+003	4.298423e+002
2.368327e+003	4.463540e+002
2.370255e+003	4.451139e+002
2.372184e+003	4.122138e+002
2.374112e+003	4.239518e+002
2.376041e+003	4.491950e+002
2.377969e+003	4.520348e+002
2.379897e+003	4.883734e+002
2.381826e+003	4.872195e+002
2.383754e+003	4.422610e+002
2.385683e+003	4.107834e+002
2.387611e+003	3.917965e+002
2.389540e+003	3.806085e+002
2.391468e+003	4.023885e+002
2.393396e+003	4.059563e+002
2.395325e+003	4.022921e+002
2.397253e+003	4.303323e+002
2.399182e+003	4.759374e+002
2.401110e+003	4.734728e+002
2.403039e+003	4.509480e+002
2.404967e+003	4.133903e+002
2.406896e+003	3.955466e+002
2.408824e+003	4.383997e+002
2.410753e+003	4.306215e+002
2.412681e+003	4.346362e+002
2.414610e+003	4.152240e+002
2.416538e+003	4.038123e+002
2.418467e+003	4.262001e+002
2.420395e+003	4.749317e+002
2.422324e+003	4.524142e+002
2.424252e+003	4.391673e+002
2.426181e+003	4.638317e+002
2.428109e+003	4.814748e+002
2.430038e+003	4.957419e+002
2.431966e+003	4.803615e+002
2.433895e+003	4.514843e+002
2.435823e+003	4.335048e+002
2.437751e+003	3.998433e+002
2.439680e+003	4.370171e+002
2.441608e+003	4.534421e+002
2.443537e+003	4.795876e+002
2.445465e+003	4.981272e+002
2.447394e+003	4.732505e+002
2.449322e+003	4.637639e+002
2.451250e+003	4.928617e+002
2.453179e+003	5.191781e+002
2.455107e+003	5.107880e+002
2.457036e+003	4.910460e+002
2.458964e+003	4.766821e+002
2.460893e+003	4.640708e+002
2.462821e+003	5.001129e+002
2.464750e+003	5.106201e+002
2.466678e+003	5.031342e+002
2.468607e+003	5.478340e+002
2.470535e+003	5.965129e+002
2.472464e+003	5.785735e+002
2.474392e+003	5.426317e+002
2.476321e+003	4.939834e+002
2.478249e+003	4.661495e+002
2.480178e+003	5.292522e+002
2.482106e+003	5.385843e+002
2.484035e+003	5.254188e+002
2.485963e+003	5.491752e+002
2.487892e+003	5.386426e+002
2.489820e+003	5.515399e+002
2.491749e+003	5.502990e+002
2.493677e+003	5.145577e+002
2.495605e+003	4.959381e+002
2.497534e+003	4.984940e+002
2.499462e+003	5.140349e+002
2.501391e+003	5.268131e+002
2.503319e+003	5.270105e+002
2.505248e+003	5.574244e+002
2.507176e+003	5.915215e+002
2.509104e+003	5.832745e+002
2.511033e+003	5.421524e+002
2.512961e+003	5.090788e+002
2.514890e+003	4.903981e+002
2.516818e+003	4.899072e+002
2.518747e+003	5.259177e+002
2.520675e+003	5.563000e+002
2.522604e+003	5.455745e+002
2.524532e+003	5.505600e+002
2.526461e+003	5.855367e+002
2.528389e+003	6.322188e+002
2.530318e+003	5.869070e+002
2.532246e+003	5.838533e+002
2.534175e+003	5.542687e+002
2.536103e+003	5.612138e+002
2.538032e+003	5.547608e+002
2.539960e+003	5.132280e+002
2.541889e+003	4.866605e+002
2.543817e+003	4.988998e+002
2.545746e+003	5.280646e+002
2.547674e+003	5.803529e+002
2.549603e+003	6.311994e+002
2.551531e+003	6.044226e+002
2.553459e+003	5.436441e+002
2.555388e+003	5.141097e+002
2.557316e+003	4.805684e+002
2.559245e+003	4.845814e+002
2.561173e+003	5.335652e+002
2.563102e+003	5.373929e+002
2.565030e+003	5.236032e+002
2.566958e+003	5.202634e+002
2.568887e+003	4.887851e+002
2.570815e+003	4.585237e+002
2.572744e+003	4.947562e+002
2.574672e+003	5.336719e+002
2.576601e+003	5.528096e+002
2.578529e+003	5.403820e+002
2.580458e+003	5.368070e+002
2.582386e+003	5.383052e+002
2.584315e+003	5.332770e+002
2.586243e+003	5.170430e+002
2.588172e+003	5.270899e+002
2.590100e+003	5.305366e+002
2.592029e+003	5.547384e+002
2.593957e+003	5.556425e+002
2.595886e+003	5.503522e+002
2.597814e+003	5.247659e+002
2.599743e+003	5.287187e+002
2.601671e+003	5.561428e+002
2.603600e+003	5.910995e+002
2.605528e+003	6.146572e+002
2.607457e+003	5.847093e+002
2.609385e+003	5.712613e+002
2.611313e+003	5.449109e+002
2.613242e+003	5.200542e+002
2.615170e+003	5.026071e+002
2.617099e+003	5.321977e+002
2.619027e+003	5.686714e+002
2.620956e+003	5.469465e+002
2.622884e+003	5.433228e+002
2.624813e+003	5.613535e+002
2.626741e+003	5.136039e+002
2.628669e+003	5.425278e+002
2.630598e+003	5.413627e+002
2.632526e+003	5.268139e+002
2.634455e+003	5.405601e+002
2.636383e+003	5.719424e+002
2.638312e+003	5.300385e+002
2.640240e+003	5.346121e+002
2.642169e+003	5.204290e+002
2.644097e+003	5.006777e+002
2.646026e+003	4.874422e+002
2.647954e+003	5.048089e+002
2.649883e+003	5.279892e+002
2.651811e+003	5.081266e+002
2.653740e+003	4.623451e+002
2.655668e+003	4.718344e+002
2.657597e+003	5.047140e+002
2.659525e+003	5.132079e+002
2.661454e+003	5.423520e+002
2.663382e+003	5.576475e+002
2.665311e+003	5.390121e+002
2.667239e+003	5.580339e+002
2.669167e+003	5.448613e+002
2.671096e+003	5.208802e+002
2.673024e+003	5.274443e+002
2.674953e+003	5.499327e+002
2.676881e+003	5.286570e+002
2.678810e+003	5.503259e+002
2.680738e+003	5.936982e+002
2.682667e+003	5.525969e+002
2.684595e+003	5.658578e+002
2.686523e+003	5.421239e+002
2.688452e+003	4.783551e+002
2.690380e+003	4.614671e+002
2.692309e+003	4.761668e+002
2.694237e+003	4.861310e+002
2.696166e+003	4.941379e+002
2.698094e+003	5.151279e+002
2.700023e+003	5.154098e+002
2.701951e+003	4.748337e+002
2.703880e+003	4.478594e+002
2.705808e+003	4.165985e+002
2.707737e+003	4.293071e+002
2.709665e+003	4.371283e+002
2.711594e+003	4.106633e+002
2.713522e+003	4.297796e+002
2.715451e+003	4.250934e+002
2.717379e+003	4.372995e+002
2.719308e+003	4.795648e+002
2.721236e+003	4.319644e+002
2.723165e+003	4.199095e+002
2.725093e+003	3.997791e+002
2.727021e+003	3.735032e+002
2.728950e+003	3.575002e+002
2.730878e+003	3.547152e+002
2.732807e+003	3.841627e+002
2.734735e+003	3.821051e+002
2.736664e+003	3.543535e+002
2.738592e+003	3.449353e+002
2.740521e+003	3.265521e+002
2.742449e+003	3.150273e+002
2.744377e+003	3.226898e+002
2.746306e+003	3.065399e+002
2.748234e+003	3.137237e+002
2.750163e+003	3.794870e+002
2.752091e+003	3.630264e+002
2.754020e+003	3.302550e+002
2.755948e+003	3.387700e+002
2.757877e+003	3.121789e+002
2.759805e+003	3.221006e+002
2.761734e+003	3.185665e+002
2.763662e+003	3.240092e+002
2.765591e+003	3.300130e+002
2.767519e+003	3.341905e+002
2.769448e+003	3.295812e+002
2.771376e+003	3.178670e+002
2.773305e+003	3.376063e+002
2.775233e+003	3.412339e+002
2.777162e+003	3.257307e+002
2.779090e+003	2.657274e+002
2.781019e+003	2.813644e+002
2.782947e+003	2.980811e+002
2.784875e+003	3.029015e+002
2.786804e+003	3.156358e+002
2.788732e+003	3.014396e+002
2.790661e+003	3.133123e+002
2.792589e+003	3.346331e+002
2.794518e+003	2.954228e+002
2.796446e+003	2.670415e+002
2.798375e+003	2.735133e+002
2.800303e+003	2.676176e+002
2.802231e+003	2.598178e+002
2.804160e+003	2.271357e+002
2.806088e+003	2.357644e+002
2.808017e+003	2.432864e+002
2.809945e+003	2.212638e+002
2.811874e+003	2.101630e+002
2.813802e+003	2.098914e+002
2.815731e+003	2.194967e+002
2.817659e+003	2.114281e+002
2.819588e+003	2.304878e+002
2.821516e+003	2.446759e+002
2.823445e+003	1.929742e+002
2.825373e+003	1.738938e+002
2.827302e+003	1.639643e+002
2.829230e+003	1.351668e+002
2.831159e+003	1.559453e+002
2.833087e+003	1.875685e+002
2.835016e+003	1.573289e+002
2.836944e+003	1.142019e+002
2.838873e+003	1.380612e+002
2.840801e+003	1.698100e+002
2.842729e+003	2.285137e+002
2.844658e+003	2.240534e+002
2.846586e+003	2.082664e+002
2.848515e+003	2.114039e+002
2.850443e+003	2.468933e+002
2.852372e+003	2.368132e+002
2.854300e+003	2.380083e+002
2.856229e+003	2.097159e+002
2.858157e+003	1.986381e+002
2.860085e+003	1.879969e+002
2.862014e+003	2.109887e+002
2.863942e+003	2.219472e+002
2.865871e+003	1.951893e+002
2.867799e+003	1.725644e+002
2.869728e+003	1.556673e+002
2.871656e+003	1.625902e+002
2.873585e+003	1.623381e+002
2.875513e+003	1.784048e+002
2.877442e+003	2.156994e+002
2.879370e+003	2.331268e+002
2.881299e+003	2.584583e+002
2.883227e+003	2.479003e+002
2.885156e+003	1.858970e+002
2.887084e+003	1.596995e+002
2.889013e+003	1.842053e+002
2.890941e+003	2.214711e+002
2.892870e+003	2.221192e+002
2.894798e+003	2.058308e+002
2.896727e+003	2.023590e+002
2.898655e+003	1.568715e+002
2.900583e+003	1.408020e+002
2.902512e+003	1.271334e+002
2.904440e+003	1.402470e+002
2.906369e+003	1.418892e+002
2.908297e+003	1.257463e+002
2.910226e+003	1.366100e+002
2.912154e+003	1.121915e+002
2.914083e+003	1.157061e+002
2.916011e+003	9.267661e+001
2.917939e+003	7.735453e+001
2.919868e+003	7.424287e+001
2.921796e+003	9.304748e+001
2.923725e+003	1.211031e+002
2.925653e+003	1.310904e+002
2.927582e+003	1.186428e+002
2.929510e+003	1.051738e+002
2.931439e+003	9.332983e+001
2.933367e+003	1.358923e+001
2.935296e+003	2.932326e+001
2.937224e+003	4.640387e+001
2.939153e+003	2.299973e+001
2.941081e+003	1.002462e+001
2.943010e+003	1.486979e+001
2.944938e+003	4.835304e+001
2.946867e+003	4.639201e+001
2.948795e+003	1.516251e+001
2.950724e+003	-1.539396e+001
2.952652e+003	-3.861553e+001
2.954581e+003	-8.634995e+001
2.956509e+003	-5.156638e+001
2.958438e+003	-6.892992e+001
2.960366e+003	-3.942405e+001
2.962294e+003	-4.650959e+001
2.964223e+003	-1.075046e+002
2.966151e+003	-1.097489e+002
2.968080e+003	-8.957524e+001
2.970008e+003	-7.901837e+001
2.971937e+003	-7.032943e+001
2.973865e+003	-9.680450e+001
2.975793e+003	-1.275150e+002
2.977722e+003	-1.172761e+002
2.979650e+003	-1.133154e+002
2.981579e+003	-8.662711e+001
2.983507e+003	-1.099816e+002
2.985436e+003	-1.014902e+002
2.987364e+003	-1.242950e+002
2.989293e+003	-1.267700e+002
2.991221e+003	-1.235210e+002
2.993150e+003	-1.282157e+002
2.995078e+003	-1.223848e+002
2.997007e+003	-1.145562e+002
2.998935e+003	-1.310223e+002
3.000864e+003	-1.283683e+002
3.002792e+003	-1.441502e+002
3.004721e+003	-1.805390e+002
3.006649e+003	-1.767275e+002
3.008578e+003	-1.856768e+002
3.010506e+003	-1.389876e+002
3.012435e+003	-1.426423e+002
3.014363e+003	-1.400575e+002
3.016292e+003	-1.064520e+002
3.018220e+003	-1.092024e+002
3.020148e+003	-1.331740e+002
3.022077e+003	-1.350502e+002
3.024005e+003	-1.463070e+002
3.025934e+003	-1.207734e+002
3.027862e+003	-1.170728e+002
3.029791e+003	-1.027450e+002
3.031719e+003	-1.068174e+002
3.033647e+003	-1.333047e+002
3.035576e+003	-1.380683e+002
3.037504e+003	-1.297437e+002
3.039433e+003	-1.192215e+002
3.041361e+003	-9.689201e+001
3.043290e+003	-8.839138e+001
3.045218e+003	-1.139452e+002
3.047147e+003	-1.621480e+002
3.049075e+003	-1.674019e+002
3.051004e+003	-1.442928e+002
3.052932e+003	-1.511411e+002
3.054861e+003	-1.475498e+002
3.056789e+003	-1.526172e+002
3.058718e+003	-1.434627e+002
3.060646e+003	-1.449237e+002
3.062575e+003	-1.787064e+002
3.064503e+003	-1.593618e+002
3.066432e+003	-1.212210e+002
3.068360e+003	-1.143227e+002
3.070289e+003	-1.229463e+002
3.072217e+003	-1.227620e+002
3.074146e+003	-1.248951e+002
3.076074e+003	-1.338482e+002
3.078002e+003	-1.100725e+002
3.079931e+003	-1.204165e+002
3.081859e+003	-9.592064e+001
3.083788e+003	-7.139297e+001
3.085716e+003	-7.204811e+001
3.087645e+003	-1.032895e+002
3.089573e+003	-1.216141e+002
3.091501e+003	-1.059067e+002
3.093430e+003	-6.377442e+001
3.095358e+003	-3.200014e+001
3.097287e+003	-3.333895e+001
3.099215e+003	-4.268264e+001
3.101144e+003	-4.429101e+001
3.103072e+003	-4.493866e+001
3.105001e+003	-1.191449e+001
3.106929e+003	4.552660e+000
3.108858e+003	-4.091520e+000
3.110786e+003	-2.516276e+001
3.112715e+003	1.087439e+001
3.114643e+003	4.155589e+001
3.116572e+003	5.959360e+001
3.118500e+003	7.277581e+001
3.120429e+003	9.065618e+001
3.122357e+003	1.023685e+002
3.124286e+003	1.052886e+002
3.126214e+003	8.221637e+001
3.128143e+003	8.339455e+001
3.130071e+003	1.244772e+002
3.132000e+003	1.716992e+002
3.133928e+003	1.885047e+002
3.135856e+003	2.106068e+002
3.137785e+003	1.989836e+002
3.139713e+003	2.303787e+002
3.141642e+003	2.651107e+002
3.143570e+003	2.710997e+002
3.145499e+003	2.795324e+002
3.147427e+003	3.112638e+002
3.149355e+003	3.256549e+002
3.151284e+003	3.385268e+002
3.153212e+003	3.625892e+002
3.155141e+003	3.759918e+002
3.157069e+003	3.816255e+002
3.158998e+003	4.073685e+002
3.160926e+003	4.331685e+002
3.162855e+003	4.512222e+002
3.164783e+003	4.569489e+002
3.166712e+003	4.438891e+002
3.168640e+003	4.639497e+002
3.170569e+003	4.752230e+002
3.172497e+003	4.687775e+002
3.174426e+003	4.659563e+002
3.176354e+003	5.188505e+002
3.178283e+003	5.595170e+002
3.180211e+003	6.027008e+002
3.182140e+003	6.115280e+002
3.184068e+003	6.331570e+002
3.185997e+003	6.659282e+002
3.187925e+003	6.837333e+002
3.189854e+003	7.108809e+002
3.191782e+003	7.384471e+002
3.193710e+003	7.450817e+002
3.195639e+003	7.676046e+002
3.197567e+003	8.389550e+002
3.199496e+003	8.544468e+002
3.201424e+003	9.160217e+002
3.203353e+003	9.467982e+002
3.205281e+003	9.657891e+002
3.207209e+003	1.004228e+003
3.209138e+003	1.053555e+003
3.211066e+003	1.083150e+003
3.212995e+003	1.121224e+003
3.214923e+003	1.146240e+003
3.216852e+003	1.160784e+003
3.218780e+003	1.156660e+003
3.220709e+003	1.210581e+003
3.222637e+003	1.284602e+003
3.224566e+003	1.333228e+003
3.226494e+003	1.384426e+003
3.228423e+003	1.440703e+003
3.230351e+003	1.450007e+003
3.232280e+003	1.497352e+003
3.234208e+003	1.540561e+003
3.236137e+003	1.581401e+003
3.238065e+003	1.630274e+003
3.239994e+003	1.652480e+003
3.241922e+003	1.690549e+003
3.243851e+003	1.756232e+003
3.245779e+003	1.818247e+003
3.247708e+003	1.871214e+003
3.249636e+003	1.873775e+003
3.251564e+003	1.916291e+003
3.253493e+003	1.971301e+003
3.255421e+003	2.048527e+003
3.257350e+003	2.108547e+003
3.259278e+003	2.105601e+003
3.261207e+003	2.132028e+003
3.263135e+003	2.210250e+003
3.265063e+003	2.279446e+003
3.266992e+003	2.367916e+003
3.268920e+003	2.418017e+003
3.270849e+003	2.449262e+003
3.272777e+003	2.513227e+003
3.274706e+003	2.545209e+003
3.276634e+003	2.595404e+003
3.278563e+003	2.654397e+003
3.280491e+003	2.716723e+003
3.282420e+003	2.756431e+003
3.284348e+003	2.767364e+003
3.286277e+003	2.886885e+003
3.288205e+003	2.929305e+003
3.290134e+003	3.014902e+003
3.292062e+003	3.092077e+003
3.293991e+003	3.135277e+003
3.295919e+003	3.185829e+003
3.297848e+003	3.266645e+003
3.299776e+003	3.333769e+003
3.301705e+003	3.396703e+003
3.303633e+003	3.476167e+003
3.305562e+003	3.535026e+003
3.307490e+003	3.594130e+003
3.309418e+003	3.644880e+003
3.311347e+003	3.740007e+003
3.313275e+003	3.796534e+003
3.315204e+003	3.903722e+003
3.317132e+003	3.960753e+003
3.319061e+003	4.029924e+003
3.320989e+003	4.139888e+003
3.322917e+003	4.220311e+003
3.324846e+003	4.289260e+003
3.326774e+003	4.387998e+003
3.328703e+003	4.449828e+003
3.330631e+003	4.532712e+003
3.332560e+003	4.638681e+003
3.334488e+003	4.732435e+003
3.336417e+003	4.839544e+003
3.338345e+003	4.917836e+003
3.340274e+003	4.983969e+003
3.342202e+003	5.048820e+003
3.344131e+003	5.162536e+003
3.346059e+003	5.301168e+003
3.347988e+003	5.380796e+003
3.349916e+003	5.460920e+003
3.351845e+003	5.535581e+003
3.353773e+003	5.663618e+003
3.355702e+003	5.784610e+003
3.357630e+003	5.900812e+003
3.359559e+003	5.975542e+003
3.361487e+003	6.075370e+003
3.363416e+003	6.166180e+003
3.365344e+003	6.262570e+003
3.367272e+003	6.354723e+003
3.369201e+003	6.491970e+003
3.371129e+003	6.617530e+003
3.373058e+003	6.685203e+003
3.374986e+003	6.794170e+003
3.376915e+003	6.922905e+003
3.378843e+003	7.015533e+003
3.380771e+003	7.143410e+003
3.382700e+003	7.261610e+003
3.384628e+003	7.347008e+003
3.386557e+003	7.468455e+003
3.388485e+003	7.658107e+003
3.390414e+003	7.781744e+003
3.392342e+003	7.884293e+003
3.394271e+003	8.014250e+003
3.396199e+003	8.137460e+003
3.398128e+003	8.210198e+003
3.400056e+003	8.347246e+003
3.401985e+003	0.000000e+000
