# Supplementary material for: Machine learning classification of mango maturity based on carotene content from Raman spectra
Source: PeerJ. 2025 Nov 18;13:e20288. doi: 10.7717/peerj.20288 (PMC12637035; doi:10.7717/peerj.20288)
Supplement: Supplemental Information 1 — Raman spectra from 29 mango samples, with measurements taken from the top, middle, and bottom parts of each mango. These data were used for Raman spectral processing, statistical analysis, and classification analysis. [file peerj-13-20288-s001.zip › Raw Data_Mango/M20/M20-T.CSV]

5.030945e+001	4.495533e+001
5.223792e+001	5.141315e+002
5.416638e+001	7.231917e+002
5.609485e+001	7.611761e+002
5.802332e+001	7.692756e+002
5.995178e+001	7.645540e+002
6.188025e+001	7.518432e+002
6.380872e+001	7.331519e+002
6.573718e+001	7.200032e+002
6.766565e+001	6.964538e+002
6.959412e+001	6.818879e+002
7.152258e+001	6.793024e+002
7.345105e+001	6.796653e+002
7.537952e+001	6.633208e+002
7.730798e+001	6.546236e+002
7.923645e+001	6.483033e+002
8.116492e+001	6.352101e+002
8.309338e+001	6.067443e+002
8.502185e+001	5.771811e+002
8.695032e+001	5.509551e+002
8.887878e+001	5.316905e+002
9.080725e+001	5.209167e+002
9.273572e+001	5.167906e+002
9.466418e+001	5.127342e+002
9.659265e+001	5.170066e+002
9.852112e+001	5.175799e+002
1.004496e+002	4.964245e+002
1.023781e+002	4.542604e+002
1.043065e+002	4.100487e+002
1.062350e+002	3.814398e+002
1.081635e+002	3.760485e+002
1.100919e+002	3.893102e+002
1.120204e+002	3.889591e+002
1.139489e+002	3.921603e+002
1.158773e+002	3.943284e+002
1.178058e+002	3.920247e+002
1.197343e+002	3.886109e+002
1.216627e+002	3.833911e+002
1.235912e+002	3.659286e+002
1.255197e+002	3.440333e+002
1.274481e+002	3.264067e+002
1.293766e+002	3.091089e+002
1.313051e+002	2.849327e+002
1.332335e+002	2.754709e+002
1.351620e+002	2.756577e+002
1.370905e+002	2.706807e+002
1.390189e+002	2.639305e+002
1.409474e+002	2.745915e+002
1.428759e+002	2.781347e+002
1.448043e+002	2.749103e+002
1.467328e+002	2.821895e+002
1.486613e+002	2.805656e+002
1.505897e+002	2.971436e+002
1.525182e+002	3.119460e+002
1.544467e+002	3.087493e+002
1.563751e+002	2.855624e+002
1.583036e+002	2.811328e+002
1.602321e+002	2.646329e+002
1.621605e+002	2.531007e+002
1.640890e+002	2.559553e+002
1.660175e+002	2.571082e+002
1.679459e+002	2.496238e+002
1.698744e+002	2.529827e+002
1.718029e+002	2.637755e+002
1.737313e+002	2.716776e+002
1.756598e+002	2.665961e+002
1.775883e+002	2.708333e+002
1.795167e+002	2.793577e+002
1.814452e+002	2.749207e+002
1.833737e+002	2.564711e+002
1.853021e+002	2.784353e+002
1.872306e+002	2.819917e+002
1.891591e+002	2.863714e+002
1.910875e+002	2.866778e+002
1.930160e+002	2.708666e+002
1.949445e+002	2.431498e+002
1.968729e+002	2.119203e+002
1.988014e+002	1.885127e+002
2.007299e+002	1.771443e+002
2.026583e+002	1.772389e+002
2.045868e+002	1.886080e+002
2.065153e+002	1.915440e+002
2.084437e+002	1.883177e+002
2.103722e+002	1.886965e+002
2.123007e+002	2.033506e+002
2.142291e+002	2.296468e+002
2.161576e+002	2.444379e+002
2.180861e+002	2.560219e+002
2.200145e+002	2.629518e+002
2.219430e+002	2.595343e+002
2.238715e+002	2.647698e+002
2.257999e+002	2.629431e+002
2.277284e+002	2.498416e+002
2.296569e+002	2.370972e+002
2.315853e+002	2.425277e+002
2.335138e+002	2.565073e+002
2.354423e+002	2.515422e+002
2.373707e+002	2.302175e+002
2.392992e+002	2.020563e+002
2.412277e+002	1.804099e+002
2.431561e+002	1.832292e+002
2.450846e+002	1.944239e+002
2.470131e+002	2.084862e+002
2.489415e+002	2.213652e+002
2.508700e+002	2.322573e+002
2.527985e+002	2.551568e+002
2.547269e+002	2.604420e+002
2.566554e+002	2.718601e+002
2.585839e+002	2.822873e+002
2.605123e+002	2.725719e+002
2.624408e+002	2.953073e+002
2.643693e+002	3.055004e+002
2.662977e+002	3.034507e+002
2.682262e+002	2.975501e+002
2.701547e+002	2.959800e+002
2.720831e+002	2.908272e+002
2.740116e+002	2.800938e+002
2.759401e+002	2.709452e+002
2.778685e+002	2.662816e+002
2.797970e+002	2.626461e+002
2.817255e+002	2.449241e+002
2.836539e+002	2.235549e+002
2.855824e+002	2.138897e+002
2.875109e+002	2.222045e+002
2.894393e+002	2.447073e+002
2.913678e+002	2.637596e+002
2.932963e+002	3.122137e+002
2.952247e+002	3.377655e+002
2.971532e+002	3.443933e+002
2.990817e+002	3.476182e+002
3.010101e+002	3.324301e+002
3.029386e+002	3.341454e+002
3.048671e+002	3.372814e+002
3.067955e+002	3.500511e+002
3.087240e+002	3.741718e+002
3.106525e+002	3.883592e+002
3.125809e+002	4.110940e+002
3.145094e+002	4.179307e+002
3.164379e+002	4.113033e+002
3.183663e+002	4.075977e+002
3.202948e+002	4.274382e+002
3.222233e+002	4.383315e+002
3.241517e+002	4.160303e+002
3.260802e+002	3.904775e+002
3.280087e+002	3.697455e+002
3.299371e+002	3.377159e+002
3.318656e+002	3.220729e+002
3.337941e+002	3.437185e+002
3.357225e+002	3.630008e+002
3.376510e+002	3.691296e+002
3.395795e+002	3.728201e+002
3.415079e+002	3.685661e+002
3.434364e+002	3.591931e+002
3.453649e+002	3.649577e+002
3.472933e+002	3.949792e+002
3.492218e+002	4.366303e+002
3.511503e+002	4.425904e+002
3.530787e+002	4.268484e+002
3.550072e+002	4.326976e+002
3.569357e+002	4.465572e+002
3.588641e+002	4.479531e+002
3.607926e+002	4.385332e+002
3.627211e+002	4.704888e+002
3.646495e+002	4.855766e+002
3.665780e+002	4.765687e+002
3.685065e+002	4.680903e+002
3.704349e+002	4.915135e+002
3.723634e+002	4.859114e+002
3.742919e+002	4.615146e+002
3.762203e+002	4.570871e+002
3.781488e+002	4.570060e+002
3.800773e+002	4.308338e+002
3.820057e+002	4.131489e+002
3.839342e+002	4.230336e+002
3.858627e+002	4.178203e+002
3.877911e+002	4.044865e+002
3.897196e+002	3.977909e+002
3.916481e+002	3.927272e+002
3.935765e+002	3.879980e+002
3.955050e+002	3.948406e+002
3.974335e+002	4.232759e+002
3.993619e+002	4.597768e+002
4.012904e+002	4.758117e+002
4.032189e+002	4.838019e+002
4.051473e+002	4.909849e+002
4.070758e+002	5.289190e+002
4.090043e+002	5.571941e+002
4.109327e+002	5.327589e+002
4.128612e+002	5.093203e+002
4.147897e+002	4.938544e+002
4.167181e+002	4.982531e+002
4.186466e+002	5.122618e+002
4.205751e+002	5.222429e+002
4.225035e+002	5.218135e+002
4.244320e+002	5.230372e+002
4.263605e+002	5.303536e+002
4.282889e+002	5.290683e+002
4.302174e+002	5.132035e+002
4.321459e+002	4.900146e+002
4.340743e+002	4.818151e+002
4.360028e+002	4.908667e+002
4.379313e+002	4.612414e+002
4.398597e+002	4.455847e+002
4.417882e+002	4.747624e+002
4.437167e+002	4.931054e+002
4.456451e+002	4.752311e+002
4.475736e+002	4.804349e+002
4.495021e+002	4.896635e+002
4.514305e+002	4.885516e+002
4.533590e+002	4.821891e+002
4.552875e+002	5.013593e+002
4.572159e+002	4.980105e+002
4.591444e+002	5.067894e+002
4.610729e+002	5.240225e+002
4.630013e+002	5.352927e+002
4.649298e+002	5.353435e+002
4.668583e+002	5.624358e+002
4.687867e+002	5.691678e+002
4.707152e+002	5.630323e+002
4.726437e+002	5.619419e+002
4.745721e+002	5.755250e+002
4.765006e+002	5.841936e+002
4.784291e+002	5.950521e+002
4.803575e+002	5.986107e+002
4.822860e+002	6.025327e+002
4.842145e+002	5.954836e+002
4.861429e+002	5.528726e+002
4.880714e+002	5.284798e+002
4.899999e+002	5.413473e+002
4.919283e+002	5.528804e+002
4.938568e+002	5.516531e+002
4.957853e+002	5.425425e+002
4.977137e+002	5.288262e+002
4.996422e+002	4.957957e+002
5.015707e+002	4.699276e+002
5.034991e+002	4.556399e+002
5.054276e+002	4.522025e+002
5.073561e+002	4.539667e+002
5.092845e+002	4.430398e+002
5.112130e+002	4.622861e+002
5.131415e+002	4.634044e+002
5.150699e+002	4.799214e+002
5.169984e+002	5.222240e+002
5.189269e+002	5.491809e+002
5.208553e+002	5.863547e+002
5.227838e+002	5.655306e+002
5.247123e+002	5.468378e+002
5.266407e+002	5.420604e+002
5.285692e+002	5.403160e+002
5.304977e+002	5.438926e+002
5.324261e+002	5.815770e+002
5.343546e+002	6.186803e+002
5.362831e+002	6.290854e+002
5.382115e+002	6.052994e+002
5.401400e+002	5.654181e+002
5.420685e+002	5.564147e+002
5.439969e+002	5.651182e+002
5.459254e+002	5.583953e+002
5.478539e+002	5.496149e+002
5.497823e+002	5.405420e+002
5.517108e+002	5.183489e+002
5.536393e+002	4.919046e+002
5.555677e+002	4.948349e+002
5.574962e+002	4.903261e+002
5.594247e+002	4.794129e+002
5.613531e+002	4.707690e+002
5.632816e+002	4.647893e+002
5.652101e+002	4.500732e+002
5.671385e+002	4.203914e+002
5.690670e+002	4.088666e+002
5.709955e+002	4.164863e+002
5.729240e+002	4.173196e+002
5.748524e+002	3.848847e+002
5.767809e+002	4.046655e+002
5.787094e+002	4.181520e+002
5.806378e+002	4.386488e+002
5.825663e+002	4.524480e+002
5.844948e+002	4.593784e+002
5.864232e+002	4.910435e+002
5.883517e+002	4.556875e+002
5.902802e+002	4.658018e+002
5.922086e+002	4.616883e+002
5.941371e+002	4.584148e+002
5.960656e+002	4.818285e+002
5.979940e+002	4.959637e+002
5.999225e+002	5.207500e+002
6.018510e+002	5.354691e+002
6.037794e+002	5.217560e+002
6.057079e+002	4.989337e+002
6.076364e+002	4.907130e+002
6.095648e+002	4.880801e+002
6.114933e+002	4.779781e+002
6.134218e+002	4.774976e+002
6.153502e+002	4.776378e+002
6.172787e+002	4.706110e+002
6.192072e+002	4.604232e+002
6.211356e+002	4.629053e+002
6.230641e+002	4.366575e+002
6.249926e+002	4.156972e+002
6.269210e+002	4.024959e+002
6.288495e+002	3.940342e+002
6.307780e+002	3.932377e+002
6.327064e+002	4.139216e+002
6.346349e+002	4.579198e+002
6.365634e+002	4.470206e+002
6.384918e+002	4.209181e+002
6.404203e+002	4.064181e+002
6.423488e+002	4.089268e+002
6.442772e+002	4.218862e+002
6.462057e+002	4.534232e+002
6.481342e+002	4.476844e+002
6.500626e+002	4.456506e+002
6.519911e+002	4.571811e+002
6.539196e+002	4.657811e+002
6.558480e+002	4.483937e+002
6.577765e+002	4.068420e+002
6.597050e+002	3.815305e+002
6.616334e+002	3.903557e+002
6.635619e+002	4.245549e+002
6.654904e+002	4.514974e+002
6.674188e+002	4.489124e+002
6.693473e+002	5.064889e+002
6.712758e+002	5.323709e+002
6.732042e+002	4.876649e+002
6.751327e+002	4.418400e+002
6.770612e+002	4.312044e+002
6.789896e+002	4.317590e+002
6.809181e+002	4.371624e+002
6.828466e+002	4.221582e+002
6.847750e+002	4.050157e+002
6.867035e+002	3.619308e+002
6.886320e+002	3.242676e+002
6.905604e+002	3.306094e+002
6.924889e+002	3.317086e+002
6.944174e+002	3.625775e+002
6.963458e+002	3.527963e+002
6.982743e+002	3.460131e+002
7.002028e+002	3.494910e+002
7.021312e+002	3.419001e+002
7.040597e+002	3.097060e+002
7.059882e+002	2.814927e+002
7.079166e+002	2.750543e+002
7.098451e+002	2.643924e+002
7.117736e+002	2.587122e+002
7.137020e+002	2.715471e+002
7.156305e+002	2.956408e+002
7.175590e+002	2.933029e+002
7.194874e+002	3.012418e+002
7.214159e+002	3.287272e+002
7.233444e+002	3.380076e+002
7.252728e+002	3.133014e+002
7.272013e+002	2.817664e+002
7.291298e+002	2.966544e+002
7.310582e+002	2.934929e+002
7.329867e+002	3.125861e+002
7.349152e+002	3.363275e+002
7.368436e+002	3.295387e+002
7.387721e+002	2.921942e+002
7.407006e+002	2.704601e+002
7.426290e+002	2.544149e+002
7.445575e+002	2.569489e+002
7.464860e+002	2.812449e+002
7.484144e+002	3.100856e+002
7.503429e+002	3.274619e+002
7.522714e+002	3.305322e+002
7.541998e+002	3.314742e+002
7.561283e+002	3.296844e+002
7.580568e+002	3.328762e+002
7.599852e+002	2.920103e+002
7.619137e+002	2.784284e+002
7.638422e+002	3.124907e+002
7.657706e+002	2.825005e+002
7.676991e+002	2.571964e+002
7.696276e+002	2.743336e+002
7.715560e+002	2.869014e+002
7.734845e+002	2.792347e+002
7.754130e+002	2.655207e+002
7.773414e+002	2.615164e+002
7.792699e+002	2.490850e+002
7.811984e+002	2.114370e+002
7.831268e+002	2.380614e+002
7.850553e+002	2.591306e+002
7.869838e+002	2.640060e+002
7.889122e+002	2.605880e+002
7.908407e+002	2.499159e+002
7.927692e+002	2.683601e+002
7.946976e+002	2.336075e+002
7.966261e+002	2.508064e+002
7.985546e+002	2.768938e+002
8.004830e+002	2.783266e+002
8.024115e+002	2.654156e+002
8.043400e+002	2.670421e+002
8.062684e+002	2.350931e+002
8.081969e+002	2.181445e+002
8.101254e+002	2.552527e+002
8.120538e+002	2.579120e+002
8.139823e+002	2.208004e+002
8.159108e+002	2.092183e+002
8.178392e+002	2.241824e+002
8.197677e+002	2.432339e+002
8.216962e+002	2.161114e+002
8.236246e+002	2.359988e+002
8.255531e+002	2.324915e+002
8.274816e+002	1.999394e+002
8.294100e+002	2.090530e+002
8.313385e+002	1.912715e+002
8.332670e+002	1.827578e+002
8.351954e+002	1.803726e+002
8.371239e+002	1.727114e+002
8.390524e+002	1.626583e+002
8.409808e+002	1.579167e+002
8.429093e+002	1.577567e+002
8.448378e+002	1.453076e+002
8.467662e+002	1.376902e+002
8.486947e+002	1.438004e+002
8.506232e+002	1.611098e+002
8.525516e+002	1.526723e+002
8.544801e+002	1.330365e+002
8.564086e+002	1.665612e+002
8.583370e+002	1.964828e+002
8.602655e+002	2.189381e+002
8.621940e+002	2.356386e+002
8.641224e+002	2.422663e+002
8.660509e+002	2.571896e+002
8.679794e+002	2.806323e+002
8.699078e+002	2.864531e+002
8.718363e+002	2.953520e+002
8.737648e+002	2.874939e+002
8.756932e+002	2.802430e+002
8.776217e+002	2.971484e+002
8.795502e+002	3.025168e+002
8.814786e+002	2.755621e+002
8.834071e+002	2.447756e+002
8.853356e+002	2.052422e+002
8.872640e+002	2.124630e+002
8.891925e+002	2.080740e+002
8.911210e+002	1.964650e+002
8.930494e+002	1.856136e+002
8.949779e+002	1.751095e+002
8.969064e+002	1.574488e+002
8.988348e+002	1.278471e+002
9.007633e+002	1.349286e+002
9.026918e+002	1.640185e+002
9.046202e+002	1.799884e+002
9.065487e+002	1.769747e+002
9.084772e+002	1.564265e+002
9.104056e+002	1.156197e+002
9.123341e+002	6.350009e+001
9.142626e+002	7.354779e+001
9.161910e+002	7.993086e+001
9.181195e+002	6.171332e+001
9.200480e+002	7.271456e+001
9.219764e+002	1.083723e+002
9.239049e+002	1.259615e+002
9.258334e+002	1.430017e+002
9.277618e+002	1.397007e+002
9.296903e+002	8.734805e+001
9.316188e+002	5.240234e+001
9.335472e+002	6.740846e+001
9.354757e+002	1.022667e+002
9.374042e+002	1.180796e+002
9.393326e+002	1.183387e+002
9.412611e+002	1.108951e+002
9.431896e+002	1.478419e+002
9.451180e+002	1.569538e+002
9.470465e+002	1.849748e+002
9.489750e+002	2.248540e+002
9.509034e+002	2.398825e+002
9.528319e+002	2.336458e+002
9.547604e+002	2.854531e+002
9.566888e+002	3.577872e+002
9.586173e+002	3.608956e+002
9.605458e+002	3.988246e+002
9.624742e+002	4.228240e+002
9.644027e+002	4.032523e+002
9.663312e+002	3.705997e+002
9.682596e+002	3.534842e+002
9.701881e+002	3.568257e+002
9.721166e+002	3.344137e+002
9.740450e+002	3.051825e+002
9.759735e+002	2.853012e+002
9.779020e+002	2.827067e+002
9.798304e+002	2.862144e+002
9.817589e+002	2.800691e+002
9.836874e+002	2.804283e+002
9.856158e+002	3.027595e+002
9.875443e+002	3.310399e+002
9.894728e+002	3.423523e+002
9.914012e+002	3.820431e+002
9.933297e+002	4.428723e+002
9.952582e+002	4.858388e+002
9.971866e+002	5.146084e+002
9.991151e+002	5.718774e+002
1.001044e+003	7.309158e+002
1.002972e+003	9.103916e+002
1.004901e+003	1.063428e+003
1.006829e+003	1.188331e+003
1.008757e+003	1.218795e+003
1.010686e+003	1.084365e+003
1.012614e+003	8.606075e+002
1.014543e+003	6.708149e+002
1.016471e+003	5.473201e+002
1.018400e+003	4.517307e+002
1.020328e+003	4.086463e+002
1.022257e+003	3.941451e+002
1.024185e+003	4.121975e+002
1.026114e+003	4.628669e+002
1.028042e+003	4.210234e+002
1.029971e+003	3.659682e+002
1.031899e+003	3.344333e+002
1.033828e+003	3.108961e+002
1.035756e+003	3.017188e+002
1.037684e+003	3.032490e+002
1.039613e+003	3.143015e+002
1.041541e+003	3.263453e+002
1.043470e+003	2.893033e+002
1.045398e+003	2.413703e+002
1.047327e+003	2.091522e+002
1.049255e+003	1.877298e+002
1.051184e+003	1.854516e+002
1.053112e+003	1.798658e+002
1.055041e+003	2.024976e+002
1.056969e+003	2.917178e+002
1.058898e+003	2.943938e+002
1.060826e+003	2.418550e+002
1.062755e+003	1.816740e+002
1.064683e+003	1.736301e+002
1.066611e+003	2.031088e+002
1.068540e+003	2.282143e+002
1.070468e+003	2.187171e+002
1.072397e+003	1.817852e+002
1.074325e+003	1.632801e+002
1.076254e+003	1.842702e+002
1.078182e+003	1.758610e+002
1.080111e+003	1.774580e+002
1.082039e+003	1.817542e+002
1.083968e+003	2.046725e+002
1.085896e+003	2.176007e+002
1.087825e+003	1.835361e+002
1.089753e+003	1.669496e+002
1.091682e+003	1.611319e+002
1.093610e+003	1.868350e+002
1.095538e+003	2.074807e+002
1.097467e+003	2.396877e+002
1.099395e+003	2.680096e+002
1.101324e+003	2.756548e+002
1.103252e+003	2.718926e+002
1.105181e+003	2.735030e+002
1.107109e+003	2.498755e+002
1.109038e+003	3.122905e+002
1.110966e+003	3.780073e+002
1.112895e+003	4.058596e+002
1.114823e+003	4.225287e+002
1.116752e+003	4.441837e+002
1.118680e+003	4.694395e+002
1.120609e+003	4.943513e+002
1.122537e+003	5.039054e+002
1.124465e+003	5.434418e+002
1.126394e+003	6.104067e+002
1.128322e+003	6.264258e+002
1.130251e+003	6.200177e+002
1.132179e+003	6.224778e+002
1.134108e+003	6.348693e+002
1.136036e+003	6.536027e+002
1.137965e+003	6.985754e+002
1.139893e+003	7.714592e+002
1.141822e+003	8.671908e+002
1.143750e+003	9.513256e+002
1.145679e+003	1.137933e+003
1.147607e+003	1.390128e+003
1.149536e+003	1.738517e+003
1.151464e+003	2.234375e+003
1.153392e+003	2.851103e+003
1.155321e+003	3.494949e+003
1.157249e+003	3.857662e+003
1.159178e+003	3.686166e+003
1.161106e+003	3.060016e+003
1.163035e+003	2.282243e+003
1.164963e+003	1.643442e+003
1.166892e+003	1.225024e+003
1.168820e+003	9.975587e+002
1.170749e+003	9.420056e+002
1.172677e+003	9.397748e+002
1.174606e+003	9.301070e+002
1.176534e+003	8.944190e+002
1.178463e+003	8.505106e+002
1.180391e+003	7.773860e+002
1.182319e+003	7.737337e+002
1.184248e+003	8.231049e+002
1.186176e+003	8.663064e+002
1.188105e+003	9.520709e+002
1.190033e+003	1.013796e+003
1.191962e+003	9.873832e+002
1.193890e+003	9.200244e+002
1.195819e+003	8.365791e+002
1.197747e+003	7.760871e+002
1.199676e+003	6.949640e+002
1.201604e+003	6.266550e+002
1.203533e+003	6.310889e+002
1.205461e+003	6.727932e+002
1.207390e+003	7.313679e+002
1.209318e+003	8.065784e+002
1.211246e+003	8.002906e+002
1.213175e+003	7.553774e+002
1.215103e+003	6.877006e+002
1.217032e+003	6.018810e+002
1.218960e+003	5.112266e+002
1.220889e+003	4.492612e+002
1.222817e+003	4.363982e+002
1.224746e+003	4.294619e+002
1.226674e+003	4.393192e+002
1.228603e+003	4.315362e+002
1.230531e+003	3.752662e+002
1.232460e+003	3.270777e+002
1.234388e+003	3.040154e+002
1.236317e+003	2.950436e+002
1.238245e+003	2.928229e+002
1.240173e+003	2.883077e+002
1.242102e+003	2.742719e+002
1.244030e+003	3.544648e+002
1.245959e+003	3.366812e+002
1.247887e+003	3.090440e+002
1.249816e+003	3.259936e+002
1.251744e+003	3.520364e+002
1.253673e+003	3.794397e+002
1.255601e+003	4.080439e+002
1.257530e+003	4.235606e+002
1.259458e+003	4.154308e+002
1.261387e+003	3.892188e+002
1.263315e+003	3.618329e+002
1.265244e+003	3.628933e+002
1.267172e+003	3.838299e+002
1.269100e+003	4.578775e+002
1.271029e+003	5.138849e+002
1.272957e+003	4.871286e+002
1.274886e+003	4.181493e+002
1.276814e+003	3.984758e+002
1.278743e+003	4.317951e+002
1.280671e+003	4.319149e+002
1.282600e+003	4.120285e+002
1.284528e+003	3.388862e+002
1.286457e+003	3.043403e+002
1.288385e+003	3.462340e+002
1.290314e+003	4.416256e+002
1.292242e+003	4.868150e+002
1.294171e+003	4.604220e+002
1.296099e+003	4.370826e+002
1.298027e+003	4.158069e+002
1.299956e+003	4.324527e+002
1.301884e+003	4.844919e+002
1.303813e+003	5.495546e+002
1.305741e+003	5.261499e+002
1.307670e+003	4.630750e+002
1.309598e+003	4.500911e+002
1.311527e+003	4.578957e+002
1.313455e+003	4.471084e+002
1.315384e+003	4.429849e+002
1.317312e+003	4.365450e+002
1.319241e+003	4.144216e+002
1.321169e+003	3.915365e+002
1.323098e+003	3.886729e+002
1.325026e+003	4.141458e+002
1.326954e+003	4.055742e+002
1.328883e+003	4.055060e+002
1.330811e+003	3.900252e+002
1.332740e+003	3.170675e+002
1.334668e+003	2.750468e+002
1.336597e+003	3.689163e+002
1.338525e+003	3.764195e+002
1.340454e+003	3.564695e+002
1.342382e+003	3.600042e+002
1.344311e+003	3.816637e+002
1.346239e+003	4.061169e+002
1.348168e+003	4.349222e+002
1.350096e+003	4.483610e+002
1.352025e+003	4.417446e+002
1.353953e+003	4.263288e+002
1.355881e+003	3.882733e+002
1.357810e+003	3.120304e+002
1.359738e+003	3.169008e+002
1.361667e+003	3.358973e+002
1.363595e+003	3.267838e+002
1.365524e+003	3.661717e+002
1.367452e+003	4.016301e+002
1.369381e+003	4.356266e+002
1.371309e+003	4.425725e+002
1.373238e+003	4.298963e+002
1.375166e+003	4.231731e+002
1.377095e+003	3.959217e+002
1.379023e+003	3.603593e+002
1.380952e+003	4.050271e+002
1.382880e+003	4.602267e+002
1.384808e+003	4.303397e+002
1.386737e+003	4.166379e+002
1.388665e+003	4.486548e+002
1.390594e+003	4.877079e+002
1.392522e+003	4.926042e+002
1.394451e+003	4.594246e+002
1.396379e+003	4.167288e+002
1.398308e+003	3.767325e+002
1.400236e+003	3.187510e+002
1.402165e+003	3.670511e+002
1.404093e+003	4.019222e+002
1.406022e+003	4.447504e+002
1.407950e+003	4.861668e+002
1.409879e+003	4.715260e+002
1.411807e+003	4.116610e+002
1.413735e+003	3.651782e+002
1.415664e+003	3.607815e+002
1.417592e+003	3.856861e+002
1.419521e+003	4.108924e+002
1.421449e+003	4.096288e+002
1.423378e+003	4.434270e+002
1.425306e+003	4.308214e+002
1.427235e+003	4.342281e+002
1.429163e+003	4.602458e+002
1.431092e+003	4.417728e+002
1.433020e+003	4.056367e+002
1.434949e+003	4.423833e+002
1.436877e+003	5.108836e+002
1.438806e+003	5.467382e+002
1.440734e+003	5.785135e+002
1.442662e+003	6.173941e+002
1.444591e+003	6.121345e+002
1.446519e+003	5.670416e+002
1.448448e+003	5.349410e+002
1.450376e+003	5.869478e+002
1.452305e+003	6.027241e+002
1.454233e+003	5.878206e+002
1.456162e+003	5.811364e+002
1.458090e+003	5.911191e+002
1.460019e+003	6.268666e+002
1.461947e+003	6.594604e+002
1.463876e+003	6.436775e+002
1.465804e+003	6.193839e+002
1.467733e+003	6.287070e+002
1.469661e+003	5.945764e+002
1.471589e+003	5.770525e+002
1.473518e+003	6.433939e+002
1.475446e+003	6.397365e+002
1.477375e+003	6.119285e+002
1.479303e+003	6.488052e+002
1.481232e+003	6.721978e+002
1.483160e+003	6.829031e+002
1.485089e+003	7.404141e+002
1.487017e+003	7.997121e+002
1.488946e+003	7.962010e+002
1.490874e+003	8.020200e+002
1.492803e+003	8.708821e+002
1.494731e+003	9.119550e+002
1.496660e+003	9.553607e+002
1.498588e+003	1.066520e+003
1.500516e+003	1.151254e+003
1.502445e+003	1.207099e+003
1.504373e+003	1.317008e+003
1.506302e+003	1.484323e+003
1.508230e+003	1.689749e+003
1.510159e+003	2.000832e+003
1.512087e+003	2.480924e+003
1.514016e+003	3.053276e+003
1.515944e+003	3.626289e+003
1.517873e+003	4.077016e+003
1.519801e+003	4.354522e+003
1.521730e+003	4.464589e+003
1.523658e+003	4.336125e+003
1.525587e+003	4.011468e+003
1.527515e+003	3.501621e+003
1.529443e+003	2.857326e+003
1.531372e+003	2.234374e+003
1.533300e+003	1.742665e+003
1.535229e+003	1.398654e+003
1.537157e+003	1.185854e+003
1.539086e+003	1.052486e+003
1.541014e+003	9.499724e+002
1.542943e+003	8.612933e+002
1.544871e+003	7.798002e+002
1.546800e+003	6.756920e+002
1.548728e+003	6.548044e+002
1.550657e+003	7.013666e+002
1.552585e+003	7.243735e+002
1.554514e+003	7.207896e+002
1.556442e+003	6.843470e+002
1.558370e+003	6.098926e+002
1.560299e+003	5.502310e+002
1.562227e+003	5.527008e+002
1.564156e+003	5.734015e+002
1.566084e+003	5.663808e+002
1.568013e+003	5.877774e+002
1.569941e+003	6.490074e+002
1.571870e+003	6.281066e+002
1.573798e+003	6.316837e+002
1.575727e+003	5.957834e+002
1.577655e+003	6.560405e+002
1.579584e+003	6.766959e+002
1.581512e+003	6.848330e+002
1.583441e+003	7.160858e+002
1.585369e+003	7.144135e+002
1.587297e+003	6.429091e+002
1.589226e+003	5.724979e+002
1.591154e+003	5.790469e+002
1.593083e+003	6.134400e+002
1.595011e+003	6.280668e+002
1.596940e+003	6.309051e+002
1.598868e+003	6.171160e+002
1.600797e+003	6.243690e+002
1.602725e+003	6.062490e+002
1.604654e+003	5.734795e+002
1.606582e+003	5.828300e+002
1.608511e+003	5.700065e+002
1.610439e+003	5.274667e+002
1.612368e+003	5.168219e+002
1.614296e+003	5.161890e+002
1.616224e+003	4.850688e+002
1.618153e+003	4.705190e+002
1.620081e+003	4.887589e+002
1.622010e+003	4.754707e+002
1.623938e+003	4.708378e+002
1.625867e+003	5.124247e+002
1.627795e+003	5.553024e+002
1.629724e+003	5.757666e+002
1.631652e+003	5.371010e+002
1.633581e+003	5.011039e+002
1.635509e+003	4.372580e+002
1.637438e+003	4.384920e+002
1.639366e+003	4.649951e+002
1.641295e+003	5.092585e+002
1.643223e+003	5.229782e+002
1.645151e+003	4.927232e+002
1.647080e+003	4.857161e+002
1.649008e+003	5.012451e+002
1.650937e+003	5.094179e+002
1.652865e+003	5.286503e+002
1.654794e+003	4.970504e+002
1.656722e+003	5.007206e+002
1.658651e+003	4.721515e+002
1.660579e+003	4.659741e+002
1.662508e+003	4.289941e+002
1.664436e+003	4.755020e+002
1.666365e+003	4.719040e+002
1.668293e+003	4.973219e+002
1.670222e+003	5.068447e+002
1.672150e+003	4.879857e+002
1.674078e+003	4.759459e+002
1.676007e+003	4.719825e+002
1.677935e+003	4.555307e+002
1.679864e+003	4.165987e+002
1.681792e+003	3.783474e+002
1.683721e+003	3.883323e+002
1.685649e+003	4.019875e+002
1.687578e+003	4.042408e+002
1.689506e+003	4.352329e+002
1.691435e+003	4.174676e+002
1.693363e+003	4.210332e+002
1.695292e+003	4.137085e+002
1.697220e+003	4.017370e+002
1.699149e+003	3.654733e+002
1.701077e+003	2.909225e+002
1.703005e+003	2.207043e+002
1.704934e+003	1.709162e+002
1.706862e+003	1.664205e+002
1.708791e+003	2.109473e+002
1.710719e+003	2.367782e+002
1.712648e+003	2.424206e+002
1.714576e+003	3.049776e+002
1.716505e+003	3.505423e+002
1.718433e+003	3.541285e+002
1.720362e+003	3.142527e+002
1.722290e+003	3.405328e+002
1.724219e+003	3.762482e+002
1.726147e+003	3.991128e+002
1.728076e+003	4.328992e+002
1.730004e+003	4.144579e+002
1.731932e+003	3.645757e+002
1.733861e+003	3.621956e+002
1.735789e+003	3.964818e+002
1.737718e+003	3.516382e+002
1.739646e+003	2.578909e+002
1.741575e+003	2.170075e+002
1.743503e+003	2.153971e+002
1.745432e+003	2.315152e+002
1.747360e+003	2.880748e+002
1.749289e+003	3.330656e+002
1.751217e+003	3.276376e+002
1.753146e+003	3.292869e+002
1.755074e+003	3.817462e+002
1.757003e+003	3.897179e+002
1.758931e+003	3.880539e+002
1.760859e+003	3.825760e+002
1.762788e+003	4.003072e+002
1.764716e+003	4.381873e+002
1.766645e+003	4.045877e+002
1.768573e+003	3.406363e+002
1.770502e+003	3.155392e+002
1.772430e+003	2.948259e+002
1.774359e+003	3.275654e+002
1.776287e+003	3.764324e+002
1.778216e+003	3.695341e+002
1.780144e+003	3.585901e+002
1.782073e+003	3.411216e+002
1.784001e+003	3.017596e+002
1.785930e+003	2.975567e+002
1.787858e+003	2.938114e+002
1.789786e+003	2.503916e+002
1.791715e+003	2.025805e+002
1.793643e+003	1.986524e+002
1.795572e+003	1.859632e+002
1.797500e+003	2.266336e+002
1.799429e+003	2.476332e+002
1.801357e+003	2.759354e+002
1.803286e+003	3.079955e+002
1.805214e+003	3.010881e+002
1.807143e+003	2.544672e+002
1.809071e+003	2.907751e+002
1.811000e+003	2.886609e+002
1.812928e+003	2.660720e+002
1.814857e+003	2.467727e+002
1.816785e+003	2.173670e+002
1.818714e+003	1.803262e+002
1.820642e+003	1.579818e+002
1.822570e+003	1.520317e+002
1.824499e+003	1.832829e+002
1.826427e+003	1.915849e+002
1.828356e+003	1.807134e+002
1.830284e+003	2.207881e+002
1.832213e+003	1.945170e+002
1.834141e+003	2.538023e+002
1.836070e+003	2.339814e+002
1.837998e+003	2.423442e+002
1.839927e+003	2.203787e+002
1.841855e+003	2.315981e+002
1.843784e+003	2.505030e+002
1.845712e+003	2.384311e+002
1.847641e+003	2.912324e+002
1.849569e+003	3.139448e+002
1.851497e+003	2.317245e+002
1.853426e+003	2.884446e+002
1.855354e+003	2.782077e+002
1.857283e+003	2.739804e+002
1.859211e+003	2.725958e+002
1.861140e+003	2.838987e+002
1.863068e+003	3.039318e+002
1.864997e+003	3.053531e+002
1.866925e+003	2.925048e+002
1.868854e+003	3.119648e+002
1.870782e+003	3.346393e+002
1.872711e+003	3.417537e+002
1.874639e+003	3.560354e+002
1.876568e+003	3.295677e+002
1.878496e+003	2.619434e+002
1.880424e+003	2.290542e+002
1.882353e+003	2.638060e+002
1.884281e+003	3.192305e+002
1.886210e+003	3.130806e+002
1.888138e+003	3.062405e+002
1.890067e+003	2.727375e+002
1.891995e+003	2.486575e+002
1.893924e+003	2.517426e+002
1.895852e+003	2.260934e+002
1.897781e+003	2.112773e+002
1.899709e+003	1.826793e+002
1.901638e+003	1.945189e+002
1.903566e+003	2.298520e+002
1.905495e+003	1.885145e+002
1.907423e+003	1.800060e+002
1.909351e+003	1.474167e+002
1.911280e+003	1.348074e+002
1.913208e+003	1.321433e+002
1.915137e+003	2.009394e+002
1.917065e+003	2.126762e+002
1.918994e+003	1.937325e+002
1.920922e+003	1.736979e+002
1.922851e+003	1.526678e+002
1.924779e+003	1.417189e+002
1.926708e+003	1.401992e+002
1.928636e+003	1.829149e+002
1.930565e+003	2.591742e+002
1.932493e+003	2.609097e+002
1.934422e+003	2.088894e+002
1.936350e+003	2.162947e+002
1.938278e+003	1.830655e+002
1.940207e+003	2.086915e+002
1.942135e+003	2.479574e+002
1.944064e+003	2.773580e+002
1.945992e+003	2.502872e+002
1.947921e+003	3.042739e+002
1.949849e+003	2.581769e+002
1.951778e+003	2.374986e+002
1.953706e+003	2.931445e+002
1.955635e+003	2.825086e+002
1.957563e+003	2.071799e+002
1.959492e+003	2.228428e+002
1.961420e+003	2.446501e+002
1.963349e+003	2.224443e+002
1.965277e+003	1.848514e+002
1.967205e+003	1.788271e+002
1.969134e+003	1.619151e+002
1.971062e+003	1.824787e+002
1.972991e+003	2.130365e+002
1.974919e+003	2.720029e+002
1.976848e+003	3.004696e+002
1.978776e+003	2.476216e+002
1.980705e+003	1.879097e+002
1.982633e+003	1.823177e+002
1.984562e+003	1.725971e+002
1.986490e+003	1.853080e+002
1.988419e+003	2.331288e+002
1.990347e+003	2.341760e+002
1.992276e+003	1.960945e+002
1.994204e+003	2.186912e+002
1.996132e+003	2.683269e+002
1.998061e+003	2.473590e+002
1.999989e+003	2.125893e+002
2.001918e+003	1.849541e+002
2.003846e+003	1.168038e+002
2.005775e+003	1.086874e+002
2.007703e+003	1.596812e+002
2.009632e+003	1.861940e+002
2.011560e+003	2.039231e+002
2.013489e+003	2.196423e+002
2.015417e+003	2.043978e+002
2.017346e+003	2.135489e+002
2.019274e+003	1.924208e+002
2.021203e+003	1.892571e+002
2.023131e+003	1.550993e+002
2.025059e+003	1.993460e+002
2.026988e+003	1.642764e+002
2.028916e+003	1.433351e+002
2.030845e+003	1.690808e+002
2.032773e+003	1.644829e+002
2.034702e+003	2.129790e+002
2.036630e+003	2.130965e+002
2.038559e+003	2.037675e+002
2.040487e+003	1.920220e+002
2.042416e+003	2.186423e+002
2.044344e+003	2.595578e+002
2.046273e+003	2.896377e+002
2.048201e+003	2.521516e+002
2.050129e+003	2.342746e+002
2.052058e+003	2.583532e+002
2.053986e+003	2.560913e+002
2.055915e+003	2.200495e+002
2.057843e+003	2.203606e+002
2.059772e+003	1.991378e+002
2.061700e+003	2.550600e+002
2.063629e+003	2.807498e+002
2.065557e+003	2.240463e+002
2.067486e+003	2.232126e+002
2.069414e+003	2.227130e+002
2.071343e+003	2.235474e+002
2.073271e+003	2.609341e+002
2.075200e+003	2.655027e+002
2.077128e+003	2.869071e+002
2.079057e+003	2.662031e+002
2.080985e+003	2.311654e+002
2.082914e+003	2.088793e+002
2.084842e+003	1.843460e+002
2.086771e+003	1.857251e+002
2.088699e+003	2.217684e+002
2.090627e+003	2.457842e+002
2.092556e+003	2.419189e+002
2.094484e+003	2.422287e+002
2.096413e+003	2.507251e+002
2.098341e+003	2.600730e+002
2.100270e+003	2.616811e+002
2.102198e+003	2.523083e+002
2.104126e+003	2.290195e+002
2.106055e+003	1.799939e+002
2.107983e+003	1.666055e+002
2.109912e+003	1.771213e+002
2.111840e+003	1.534142e+002
2.113769e+003	1.919828e+002
2.115697e+003	2.587229e+002
2.117626e+003	2.357572e+002
2.119554e+003	1.778726e+002
2.121483e+003	1.678035e+002
2.123411e+003	2.219875e+002
2.125340e+003	2.493053e+002
2.127268e+003	2.250286e+002
2.129197e+003	1.745890e+002
2.131125e+003	1.319451e+002
2.133054e+003	1.448765e+002
2.134982e+003	1.829879e+002
2.136911e+003	2.777201e+002
2.138839e+003	2.806478e+002
2.140768e+003	2.053984e+002
2.142696e+003	2.130797e+002
2.144625e+003	2.344861e+002
2.146553e+003	2.805888e+002
2.148481e+003	3.645117e+002
2.150410e+003	3.982083e+002
2.152338e+003	4.518905e+002
2.154267e+003	4.361321e+002
2.156195e+003	3.401042e+002
2.158124e+003	3.264965e+002
2.160052e+003	3.162247e+002
2.161980e+003	3.162470e+002
2.163909e+003	3.571100e+002
2.165837e+003	4.050892e+002
2.167766e+003	3.931367e+002
2.169694e+003	3.423700e+002
2.171623e+003	3.450570e+002
2.173551e+003	3.483152e+002
2.175480e+003	3.018708e+002
2.177408e+003	2.603717e+002
2.179337e+003	2.550983e+002
2.181265e+003	2.832026e+002
2.183194e+003	2.992312e+002
2.185122e+003	3.049111e+002
2.187051e+003	3.504948e+002
2.188979e+003	3.447020e+002
2.190908e+003	2.935761e+002
2.192836e+003	3.487360e+002
2.194765e+003	3.379101e+002
2.196693e+003	2.961715e+002
2.198622e+003	2.745341e+002
2.200550e+003	2.377708e+002
2.202479e+003	2.442721e+002
2.204407e+003	2.698879e+002
2.206335e+003	3.139317e+002
2.208264e+003	2.558522e+002
2.210192e+003	2.242638e+002
2.212121e+003	2.099958e+002
2.214049e+003	2.614525e+002
2.215978e+003	2.689566e+002
2.217906e+003	2.710714e+002
2.219834e+003	2.507346e+002
2.221763e+003	2.666461e+002
2.223691e+003	3.409892e+002
2.225620e+003	3.730580e+002
2.227548e+003	3.056382e+002
2.229477e+003	2.482905e+002
2.231405e+003	3.030014e+002
2.233334e+003	2.632732e+002
2.235262e+003	2.710468e+002
2.237191e+003	2.664929e+002
2.239119e+003	2.905776e+002
2.241048e+003	3.061535e+002
2.242976e+003	3.271935e+002
2.244905e+003	3.067399e+002
2.246833e+003	3.074066e+002
2.248762e+003	3.296720e+002
2.250690e+003	3.223934e+002
2.252619e+003	2.803543e+002
2.254547e+003	2.491118e+002
2.256476e+003	2.736519e+002
2.258404e+003	3.211563e+002
2.260333e+003	3.779792e+002
2.262261e+003	4.169189e+002
2.264189e+003	3.901718e+002
2.266118e+003	3.581400e+002
2.268046e+003	3.653541e+002
2.269975e+003	4.108363e+002
2.271903e+003	4.430553e+002
2.273832e+003	4.129435e+002
2.275760e+003	4.095690e+002
2.277688e+003	4.385825e+002
2.279617e+003	4.405238e+002
2.281545e+003	4.113775e+002
2.283474e+003	3.935615e+002
2.285402e+003	4.069958e+002
2.287331e+003	3.904967e+002
2.289259e+003	3.781157e+002
2.291188e+003	4.155313e+002
2.293116e+003	4.583430e+002
2.295045e+003	5.068863e+002
2.296973e+003	5.295201e+002
2.298902e+003	5.456928e+002
2.300830e+003	6.040737e+002
2.302759e+003	5.695193e+002
2.304687e+003	5.308793e+002
2.306616e+003	5.625692e+002
2.308544e+003	5.424084e+002
2.310473e+003	5.494328e+002
2.312401e+003	5.889399e+002
2.314330e+003	5.439414e+002
2.316258e+003	5.505992e+002
2.318187e+003	5.690714e+002
2.320115e+003	5.013545e+002
2.322043e+003	4.598069e+002
2.323972e+003	4.670434e+002
2.325900e+003	4.781972e+002
2.327829e+003	4.201288e+002
2.329757e+003	3.393459e+002
2.331686e+003	3.348931e+002
2.333614e+003	3.997441e+002
2.335542e+003	4.815160e+002
2.337471e+003	5.190551e+002
2.339399e+003	4.603517e+002
2.341328e+003	4.190668e+002
2.343256e+003	4.369330e+002
2.345185e+003	4.558563e+002
2.347113e+003	5.210447e+002
2.349042e+003	4.974489e+002
2.350970e+003	4.383437e+002
2.352899e+003	4.597680e+002
2.354827e+003	4.324964e+002
2.356756e+003	3.804391e+002
2.358684e+003	4.938137e+002
2.360613e+003	4.718421e+002
2.362541e+003	4.621784e+002
2.364470e+003	4.653262e+002
2.366398e+003	5.080563e+002
2.368327e+003	5.435694e+002
2.370255e+003	5.634319e+002
2.372184e+003	5.404377e+002
2.374112e+003	4.711831e+002
2.376041e+003	4.835673e+002
2.377969e+003	5.257044e+002
2.379897e+003	5.627811e+002
2.381826e+003	5.742107e+002
2.383754e+003	5.341660e+002
2.385683e+003	5.007903e+002
2.387611e+003	4.546697e+002
2.389540e+003	4.121158e+002
2.391468e+003	4.204501e+002
2.393396e+003	4.466509e+002
2.395325e+003	4.524404e+002
2.397253e+003	4.630603e+002
2.399182e+003	4.967183e+002
2.401110e+003	5.154569e+002
2.403039e+003	4.904893e+002
2.404967e+003	4.243437e+002
2.406896e+003	4.136690e+002
2.408824e+003	4.417390e+002
2.410753e+003	4.382826e+002
2.412681e+003	4.201370e+002
2.414610e+003	4.395413e+002
2.416538e+003	4.412878e+002
2.418467e+003	4.549245e+002
2.420395e+003	4.791572e+002
2.422324e+003	4.575728e+002
2.424252e+003	4.870828e+002
2.426181e+003	5.332311e+002
2.428109e+003	5.173585e+002
2.430038e+003	5.124567e+002
2.431966e+003	5.342565e+002
2.433895e+003	4.833977e+002
2.435823e+003	5.067455e+002
2.437751e+003	4.530497e+002
2.439680e+003	4.519821e+002
2.441608e+003	4.733722e+002
2.443537e+003	4.936392e+002
2.445465e+003	5.264543e+002
2.447394e+003	5.156282e+002
2.449322e+003	5.294675e+002
2.451250e+003	5.450315e+002
2.453179e+003	5.576754e+002
2.455107e+003	5.936788e+002
2.457036e+003	6.003024e+002
2.458964e+003	5.625952e+002
2.460893e+003	5.335726e+002
2.462821e+003	5.726581e+002
2.464750e+003	5.719847e+002
2.466678e+003	5.596096e+002
2.468607e+003	6.170445e+002
2.470535e+003	6.506182e+002
2.472464e+003	6.440735e+002
2.474392e+003	6.369546e+002
2.476321e+003	5.533926e+002
2.478249e+003	4.913441e+002
2.480178e+003	5.903657e+002
2.482106e+003	5.997697e+002
2.484035e+003	6.012983e+002
2.485963e+003	6.415076e+002
2.487892e+003	6.179204e+002
2.489820e+003	6.427057e+002
2.491749e+003	6.001339e+002
2.493677e+003	5.858716e+002
2.495605e+003	5.356296e+002
2.497534e+003	5.330380e+002
2.499462e+003	5.491823e+002
2.501391e+003	5.412516e+002
2.503319e+003	5.678308e+002
2.505248e+003	6.573772e+002
2.507176e+003	7.026600e+002
2.509104e+003	7.121655e+002
2.511033e+003	6.581061e+002
2.512961e+003	5.905304e+002
2.514890e+003	5.399489e+002
2.516818e+003	5.587146e+002
2.518747e+003	6.155593e+002
2.520675e+003	6.510951e+002
2.522604e+003	6.420377e+002
2.524532e+003	6.645265e+002
2.526461e+003	7.229419e+002
2.528389e+003	7.673611e+002
2.530318e+003	7.250366e+002
2.532246e+003	6.891517e+002
2.534175e+003	6.326666e+002
2.536103e+003	6.560030e+002
2.538032e+003	6.284387e+002
2.539960e+003	5.518249e+002
2.541889e+003	5.292215e+002
2.543817e+003	5.055964e+002
2.545746e+003	5.522775e+002
2.547674e+003	6.357708e+002
2.549603e+003	6.917187e+002
2.551531e+003	6.872704e+002
2.553459e+003	6.444354e+002
2.555388e+003	5.780337e+002
2.557316e+003	5.220417e+002
2.559245e+003	5.344451e+002
2.561173e+003	5.476282e+002
2.563102e+003	5.348590e+002
2.565030e+003	5.481783e+002
2.566958e+003	5.667617e+002
2.568887e+003	5.539759e+002
2.570815e+003	5.017625e+002
2.572744e+003	5.014406e+002
2.574672e+003	5.203745e+002
2.576601e+003	5.760064e+002
2.578529e+003	6.089172e+002
2.580458e+003	5.887227e+002
2.582386e+003	5.777595e+002
2.584315e+003	5.784426e+002
2.586243e+003	5.268065e+002
2.588172e+003	5.634844e+002
2.590100e+003	5.671626e+002
2.592029e+003	6.298271e+002
2.593957e+003	6.233649e+002
2.595886e+003	6.153310e+002
2.597814e+003	5.765081e+002
2.599743e+003	5.933779e+002
2.601671e+003	6.311459e+002
2.603600e+003	6.607896e+002
2.605528e+003	6.691021e+002
2.607457e+003	6.685433e+002
2.609385e+003	6.135612e+002
2.611313e+003	5.758669e+002
2.613242e+003	5.973611e+002
2.615170e+003	5.704077e+002
2.617099e+003	6.072320e+002
2.619027e+003	6.075844e+002
2.620956e+003	5.947597e+002
2.622884e+003	6.029995e+002
2.624813e+003	5.931921e+002
2.626741e+003	5.708447e+002
2.628669e+003	6.258207e+002
2.630598e+003	6.029054e+002
2.632526e+003	6.365553e+002
2.634455e+003	6.550113e+002
2.636383e+003	6.686766e+002
2.638312e+003	6.494367e+002
2.640240e+003	6.492541e+002
2.642169e+003	5.901447e+002
2.644097e+003	5.487555e+002
2.646026e+003	5.462378e+002
2.647954e+003	5.796219e+002
2.649883e+003	6.492533e+002
2.651811e+003	6.505732e+002
2.653740e+003	5.903950e+002
2.655668e+003	6.028174e+002
2.657597e+003	6.670950e+002
2.659525e+003	6.688161e+002
2.661454e+003	7.452286e+002
2.663382e+003	7.687077e+002
2.665311e+003	8.052778e+002
2.667239e+003	7.938536e+002
2.669167e+003	7.751599e+002
2.671096e+003	7.682965e+002
2.673024e+003	7.950563e+002
2.674953e+003	8.361644e+002
2.676881e+003	7.782380e+002
2.678810e+003	8.013674e+002
2.680738e+003	8.187278e+002
2.682667e+003	7.689693e+002
2.684595e+003	7.500004e+002
2.686523e+003	7.175776e+002
2.688452e+003	5.968405e+002
2.690380e+003	6.040901e+002
2.692309e+003	6.124764e+002
2.694237e+003	5.963268e+002
2.696166e+003	5.963668e+002
2.698094e+003	6.043257e+002
2.700023e+003	6.198419e+002
2.701951e+003	5.473587e+002
2.703880e+003	5.049267e+002
2.705808e+003	4.955961e+002
2.707737e+003	4.997677e+002
2.709665e+003	4.932164e+002
2.711594e+003	4.720363e+002
2.713522e+003	5.201227e+002
2.715451e+003	5.375105e+002
2.717379e+003	5.128286e+002
2.719308e+003	5.114833e+002
2.721236e+003	4.892792e+002
2.723165e+003	5.210745e+002
2.725093e+003	4.418706e+002
2.727021e+003	3.937035e+002
2.728950e+003	3.910080e+002
2.730878e+003	3.886126e+002
2.732807e+003	3.978868e+002
2.734735e+003	3.964391e+002
2.736664e+003	3.599919e+002
2.738592e+003	3.542707e+002
2.740521e+003	3.479516e+002
2.742449e+003	2.897981e+002
2.744377e+003	2.909599e+002
2.746306e+003	2.965688e+002
2.748234e+003	3.150763e+002
2.750163e+003	3.325738e+002
2.752091e+003	3.553687e+002
2.754020e+003	3.258724e+002
2.755948e+003	2.904951e+002
2.757877e+003	3.406466e+002
2.759805e+003	3.193292e+002
2.761734e+003	3.258125e+002
2.763662e+003	3.455100e+002
2.765591e+003	3.465267e+002
2.767519e+003	3.524462e+002
2.769448e+003	3.350809e+002
2.771376e+003	3.544016e+002
2.773305e+003	3.984453e+002
2.775233e+003	3.617924e+002
2.777162e+003	3.214224e+002
2.779090e+003	2.416153e+002
2.781019e+003	2.766906e+002
2.782947e+003	3.171342e+002
2.784875e+003	3.511424e+002
2.786804e+003	3.569290e+002
2.788732e+003	3.633242e+002
2.790661e+003	3.712537e+002
2.792589e+003	3.709466e+002
2.794518e+003	2.989501e+002
2.796446e+003	2.930823e+002
2.798375e+003	3.109530e+002
2.800303e+003	3.213592e+002
2.802231e+003	2.340049e+002
2.804160e+003	2.661249e+002
2.806088e+003	2.402059e+002
2.808017e+003	2.362217e+002
2.809945e+003	2.260787e+002
2.811874e+003	1.676635e+002
2.813802e+003	1.508386e+002
2.815731e+003	1.822945e+002
2.817659e+003	2.594678e+002
2.819588e+003	2.991270e+002
2.821516e+003	2.634869e+002
2.823445e+003	2.168437e+002
2.825373e+003	1.667627e+002
2.827302e+003	1.332033e+002
2.829230e+003	9.537238e+001
2.831159e+003	1.541388e+002
2.833087e+003	1.710067e+002
2.835016e+003	1.741317e+002
2.836944e+003	1.396029e+002
2.838873e+003	1.490669e+002
2.840801e+003	1.848342e+002
2.842729e+003	2.407166e+002
2.844658e+003	2.370346e+002
2.846586e+003	2.363496e+002
2.848515e+003	2.310398e+002
2.850443e+003	2.743087e+002
2.852372e+003	2.605121e+002
2.854300e+003	2.520895e+002
2.856229e+003	2.396073e+002
2.858157e+003	2.280781e+002
2.860085e+003	2.193690e+002
2.862014e+003	2.493170e+002
2.863942e+003	2.841907e+002
2.865871e+003	2.058623e+002
2.867799e+003	2.105447e+002
2.869728e+003	1.917181e+002
2.871656e+003	2.306573e+002
2.873585e+003	2.419383e+002
2.875513e+003	2.204197e+002
2.877442e+003	2.407904e+002
2.879370e+003	2.702670e+002
2.881299e+003	2.964839e+002
2.883227e+003	2.791468e+002
2.885156e+003	2.487715e+002
2.887084e+003	2.411324e+002
2.889013e+003	1.740148e+002
2.890941e+003	2.569059e+002
2.892870e+003	3.144599e+002
2.894798e+003	2.489001e+002
2.896727e+003	2.926778e+002
2.898655e+003	2.287336e+002
2.900583e+003	1.763018e+002
2.902512e+003	1.719005e+002
2.904440e+003	2.000169e+002
2.906369e+003	2.104630e+002
2.908297e+003	2.316172e+002
2.910226e+003	1.989476e+002
2.912154e+003	1.846240e+002
2.914083e+003	1.872366e+002
2.916011e+003	1.401001e+002
2.917939e+003	1.533084e+002
2.919868e+003	1.509852e+002
2.921796e+003	1.666139e+002
2.923725e+003	1.802422e+002
2.925653e+003	1.936307e+002
2.927582e+003	1.899683e+002
2.929510e+003	2.016644e+002
2.931439e+003	1.472602e+002
2.933367e+003	7.711182e+001
2.935296e+003	7.964606e+001
2.937224e+003	9.139197e+001
2.939153e+003	7.068906e+001
2.941081e+003	7.990201e+001
2.943010e+003	1.231154e+002
2.944938e+003	1.216045e+002
2.946867e+003	7.949300e+001
2.948795e+003	7.284856e+001
2.950724e+003	1.420146e+001
2.952652e+003	-1.107295e+001
2.954581e+003	-7.346824e+001
2.956509e+003	-3.851352e+001
2.958438e+003	-1.747663e+001
2.960366e+003	2.767149e-001
2.962294e+003	-2.142822e+001
2.964223e+003	-3.026686e+001
2.966151e+003	-1.921922e+001
2.968080e+003	2.088647e+001
2.970008e+003	-6.843775e+000
2.971937e+003	-4.982924e+001
2.973865e+003	-3.396681e+001
2.975793e+003	-4.524996e+001
2.977722e+003	-5.720941e+001
2.979650e+003	-3.025573e+001
2.981579e+003	-2.867190e+001
2.983507e+003	-1.318502e+001
2.985436e+003	-1.619602e+001
2.987364e+003	-3.414003e+001
2.989293e+003	-2.300505e+001
2.991221e+003	-7.047162e+001
2.993150e+003	-6.387086e+001
2.995078e+003	1.526034e+000
2.997007e+003	-1.361457e+000
2.998935e+003	-3.733980e+001
3.000864e+003	-2.645502e+001
3.002792e+003	-5.966150e+001
3.004721e+003	-6.661372e+001
3.006649e+003	-3.740923e+001
3.008578e+003	-1.248267e+002
3.010506e+003	-5.538260e+001
3.012435e+003	2.977013e+001
3.014363e+003	8.186781e+000
3.016292e+003	1.565499e+001
3.018220e+003	1.303031e+001
3.020148e+003	-1.689482e+001
3.022077e+003	-6.636702e+000
3.024005e+003	1.133874e+001
3.025934e+003	2.413926e+001
3.027862e+003	8.447488e+001
3.029791e+003	1.131025e+002
3.031719e+003	1.026149e+002
3.033647e+003	9.792528e+001
3.035576e+003	1.065295e+002
3.037504e+003	8.442252e+001
3.039433e+003	7.608858e+001
3.041361e+003	8.024926e+001
3.043290e+003	1.336282e+002
3.045218e+003	1.103773e+002
3.047147e+003	-1.611440e+001
3.049075e+003	1.271437e+001
3.051004e+003	3.816496e+001
3.052932e+003	4.215183e+001
3.054861e+003	-4.534072e+000
3.056789e+003	-2.701102e+001
3.058718e+003	-2.264073e+001
3.060646e+003	-2.183946e+001
3.062575e+003	-7.429192e+001
3.064503e+003	-6.872771e+001
3.066432e+003	-2.972562e+000
3.068360e+003	1.715605e+001
3.070289e+003	2.496936e-002
3.072217e+003	-4.823055e+001
3.074146e+003	-5.343153e+000
3.076074e+003	1.047320e+001
3.078002e+003	1.595930e+001
3.079931e+003	1.665338e+001
3.081859e+003	2.499963e+001
3.083788e+003	3.262030e+001
3.085716e+003	4.185083e+001
3.087645e+003	2.517889e+001
3.089573e+003	3.810416e+001
3.091501e+003	6.074617e+001
3.093430e+003	9.927316e+001
3.095358e+003	1.302342e+002
3.097287e+003	1.244539e+002
3.099215e+003	6.962503e+001
3.101144e+003	6.805583e+001
3.103072e+003	7.882119e+001
3.105001e+003	1.008234e+002
3.106929e+003	1.313432e+002
3.108858e+003	1.295978e+002
3.110786e+003	9.942686e+001
3.112715e+003	1.321565e+002
3.114643e+003	1.638748e+002
3.116572e+003	2.167728e+002
3.118500e+003	2.406389e+002
3.120429e+003	2.327804e+002
3.122357e+003	2.189797e+002
3.124286e+003	2.459237e+002
3.126214e+003	2.004332e+002
3.128143e+003	2.100070e+002
3.130071e+003	3.106019e+002
3.132000e+003	3.135128e+002
3.133928e+003	3.369632e+002
3.135856e+003	3.597938e+002
3.137785e+003	3.511758e+002
3.139713e+003	3.569724e+002
3.141642e+003	3.919884e+002
3.143570e+003	4.442084e+002
3.145499e+003	4.470861e+002
3.147427e+003	4.805481e+002
3.149355e+003	4.904618e+002
3.151284e+003	4.601396e+002
3.153212e+003	4.728334e+002
3.155141e+003	4.984833e+002
3.157069e+003	5.269988e+002
3.158998e+003	5.021293e+002
3.160926e+003	5.774145e+002
3.162855e+003	6.042833e+002
3.164783e+003	5.924933e+002
3.166712e+003	5.745912e+002
3.168640e+003	5.996400e+002
3.170569e+003	6.564173e+002
3.172497e+003	6.632877e+002
3.174426e+003	6.253674e+002
3.176354e+003	6.004977e+002
3.178283e+003	6.944415e+002
3.180211e+003	7.201136e+002
3.182140e+003	7.135862e+002
3.184068e+003	7.179812e+002
3.185997e+003	7.849919e+002
3.187925e+003	8.205380e+002
3.189854e+003	8.165894e+002
3.191782e+003	8.212617e+002
3.193710e+003	8.508802e+002
3.195639e+003	8.766100e+002
3.197567e+003	9.144950e+002
3.199496e+003	9.606603e+002
3.201424e+003	9.984583e+002
3.203353e+003	1.037107e+003
3.205281e+003	1.066380e+003
3.207209e+003	1.091341e+003
3.209138e+003	1.144319e+003
3.211066e+003	1.182307e+003
3.212995e+003	1.233003e+003
3.214923e+003	1.248987e+003
3.216852e+003	1.245227e+003
3.218780e+003	1.211020e+003
3.220709e+003	1.298498e+003
3.222637e+003	1.360141e+003
3.224566e+003	1.410182e+003
3.226494e+003	1.487552e+003
3.228423e+003	1.474082e+003
3.230351e+003	1.527837e+003
3.232280e+003	1.555588e+003
3.234208e+003	1.589599e+003
3.236137e+003	1.696954e+003
3.238065e+003	1.724301e+003
3.239994e+003	1.716907e+003
3.241922e+003	1.780654e+003
3.243851e+003	1.816406e+003
3.245779e+003	1.875456e+003
3.247708e+003	1.916130e+003
3.249636e+003	1.890409e+003
3.251564e+003	1.936568e+003
3.253493e+003	2.021866e+003
3.255421e+003	2.109176e+003
3.257350e+003	2.116703e+003
3.259278e+003	2.115519e+003
3.261207e+003	2.139055e+003
3.263135e+003	2.205025e+003
3.265063e+003	2.327401e+003
3.266992e+003	2.397969e+003
3.268920e+003	2.413559e+003
3.270849e+003	2.448029e+003
3.272777e+003	2.527902e+003
3.274706e+003	2.550435e+003
3.276634e+003	2.585932e+003
3.278563e+003	2.630355e+003
3.280491e+003	2.682209e+003
3.282420e+003	2.734843e+003
3.284348e+003	2.757105e+003
3.286277e+003	2.774998e+003
3.288205e+003	2.897691e+003
3.290134e+003	2.938680e+003
3.292062e+003	3.000271e+003
3.293991e+003	3.043371e+003
3.295919e+003	3.086420e+003
3.297848e+003	3.146563e+003
3.299776e+003	3.228593e+003
3.301705e+003	3.300531e+003
3.303633e+003	3.396475e+003
3.305562e+003	3.430975e+003
3.307490e+003	3.463210e+003
3.309418e+003	3.503161e+003
3.311347e+003	3.601591e+003
3.313275e+003	3.680066e+003
3.315204e+003	3.749411e+003
3.317132e+003	3.800788e+003
3.319061e+003	3.852505e+003
3.320989e+003	3.937905e+003
3.322917e+003	4.021571e+003
3.324846e+003	4.099433e+003
3.326774e+003	4.166615e+003
3.328703e+003	4.190146e+003
3.330631e+003	4.295412e+003
3.332560e+003	4.409220e+003
3.334488e+003	4.496400e+003
3.336417e+003	4.600561e+003
3.338345e+003	4.666984e+003
3.340274e+003	4.704628e+003
3.342202e+003	4.726646e+003
3.344131e+003	4.837330e+003
3.346059e+003	4.951369e+003
3.347988e+003	5.035021e+003
3.349916e+003	5.139605e+003
3.351845e+003	5.223132e+003
3.353773e+003	5.294115e+003
3.355702e+003	5.400757e+003
3.357630e+003	5.511454e+003
3.359559e+003	5.627139e+003
3.361487e+003	5.726505e+003
3.363416e+003	5.774053e+003
3.365344e+003	5.825629e+003
3.367272e+003	5.919783e+003
3.369201e+003	6.010803e+003
3.371129e+003	6.110287e+003
3.373058e+003	6.236128e+003
3.374986e+003	6.346277e+003
3.376915e+003	6.411616e+003
3.378843e+003	6.488397e+003
3.380771e+003	6.589508e+003
3.382700e+003	6.674766e+003
3.384628e+003	6.789068e+003
3.386557e+003	6.876275e+003
3.388485e+003	7.027361e+003
3.390414e+003	7.191739e+003
3.392342e+003	7.235965e+003
3.394271e+003	7.362082e+003
3.396199e+003	7.457758e+003
3.398128e+003	7.481863e+003
3.400056e+003	7.615591e+003
3.401985e+003	0.000000e+000
