# Supplementary material for: Machine learning classification of mango maturity based on carotene content from Raman spectra
Source: PeerJ. 2025 Nov 18;13:e20288. doi: 10.7717/peerj.20288 (PMC12637035; doi:10.7717/peerj.20288)
Supplement: Supplemental Information 1 — Raman spectra from 29 mango samples, with measurements taken from the top, middle, and bottom parts of each mango. These data were used for Raman spectral processing, statistical analysis, and classification analysis. [file peerj-13-20288-s001.zip › Raw Data_Mango/M21/M21-B.CSV]

5.030945e+001	2.430935e+002
5.223792e+001	6.846959e+002
5.416638e+001	8.388080e+002
5.609485e+001	8.598044e+002
5.802332e+001	8.808852e+002
5.995178e+001	9.067136e+002
6.188025e+001	9.248817e+002
6.380872e+001	9.254938e+002
6.573718e+001	9.243635e+002
6.766565e+001	9.068596e+002
6.959412e+001	8.661510e+002
7.152258e+001	8.209860e+002
7.345105e+001	8.037935e+002
7.537952e+001	8.452786e+002
7.730798e+001	8.473699e+002
7.923645e+001	8.271772e+002
8.116492e+001	8.040696e+002
8.309338e+001	7.827971e+002
8.502185e+001	7.193574e+002
8.695032e+001	6.601436e+002
8.887878e+001	6.428831e+002
9.080725e+001	6.719899e+002
9.273572e+001	6.838705e+002
9.466418e+001	6.532580e+002
9.659265e+001	6.436816e+002
9.852112e+001	6.556169e+002
1.004496e+002	6.582397e+002
1.023781e+002	6.318940e+002
1.043065e+002	6.017784e+002
1.062350e+002	5.800497e+002
1.081635e+002	5.451471e+002
1.100919e+002	4.659867e+002
1.120204e+002	5.246332e+002
1.139489e+002	5.458973e+002
1.158773e+002	5.232287e+002
1.178058e+002	4.898122e+002
1.197343e+002	4.929324e+002
1.216627e+002	5.012133e+002
1.235912e+002	4.991700e+002
1.255197e+002	4.800358e+002
1.274481e+002	4.422810e+002
1.293766e+002	3.873037e+002
1.313051e+002	3.580876e+002
1.332335e+002	3.658618e+002
1.351620e+002	3.764586e+002
1.370905e+002	3.543637e+002
1.390189e+002	3.558307e+002
1.409474e+002	3.612474e+002
1.428759e+002	3.710323e+002
1.448043e+002	3.842996e+002
1.467328e+002	3.949869e+002
1.486613e+002	3.619265e+002
1.505897e+002	4.243828e+002
1.525182e+002	4.445732e+002
1.544467e+002	3.787838e+002
1.563751e+002	3.257599e+002
1.583036e+002	3.580174e+002
1.602321e+002	3.631181e+002
1.621605e+002	3.435324e+002
1.640890e+002	3.167471e+002
1.660175e+002	2.882018e+002
1.679459e+002	2.670681e+002
1.698744e+002	2.877990e+002
1.718029e+002	3.353820e+002
1.737313e+002	3.746561e+002
1.756598e+002	3.623298e+002
1.775883e+002	3.554657e+002
1.795167e+002	3.586163e+002
1.814452e+002	3.485338e+002
1.833737e+002	3.129599e+002
1.853021e+002	2.982960e+002
1.872306e+002	2.697209e+002
1.891591e+002	2.892885e+002
1.910875e+002	3.095378e+002
1.930160e+002	2.653557e+002
1.949445e+002	2.103859e+002
1.968729e+002	2.149795e+002
1.988014e+002	2.299202e+002
2.007299e+002	2.216902e+002
2.026583e+002	1.903166e+002
2.045868e+002	2.218937e+002
2.065153e+002	2.456457e+002
2.084437e+002	2.271675e+002
2.103722e+002	2.009954e+002
2.123007e+002	2.214376e+002
2.142291e+002	2.213707e+002
2.161576e+002	2.315153e+002
2.180861e+002	2.563244e+002
2.200145e+002	3.032733e+002
2.219430e+002	3.653886e+002
2.238715e+002	3.447677e+002
2.257999e+002	2.672278e+002
2.277284e+002	2.314763e+002
2.296569e+002	2.485221e+002
2.315853e+002	2.565359e+002
2.335138e+002	2.051884e+002
2.354423e+002	1.757655e+002
2.373707e+002	1.841606e+002
2.392992e+002	2.043324e+002
2.412277e+002	1.915350e+002
2.431561e+002	1.548988e+002
2.450846e+002	1.411211e+002
2.470131e+002	1.779907e+002
2.489415e+002	2.391763e+002
2.508700e+002	2.651540e+002
2.527985e+002	2.287094e+002
2.547269e+002	2.855040e+002
2.566554e+002	2.982156e+002
2.585839e+002	2.578421e+002
2.605123e+002	2.466864e+002
2.624408e+002	2.244379e+002
2.643693e+002	2.667351e+002
2.662977e+002	3.105572e+002
2.682262e+002	3.088124e+002
2.701547e+002	2.505865e+002
2.720831e+002	1.904752e+002
2.740116e+002	2.053476e+002
2.759401e+002	2.229881e+002
2.778685e+002	2.220164e+002
2.797970e+002	2.134178e+002
2.817255e+002	1.917085e+002
2.836539e+002	1.328634e+002
2.855824e+002	1.191602e+002
2.875109e+002	1.541863e+002
2.894393e+002	2.014089e+002
2.913678e+002	2.365314e+002
2.932963e+002	3.041563e+002
2.952247e+002	3.605567e+002
2.971532e+002	3.730657e+002
2.990817e+002	3.396506e+002
3.010101e+002	3.121815e+002
3.029386e+002	2.741792e+002
3.048671e+002	2.624739e+002
3.067955e+002	2.903902e+002
3.087240e+002	3.374854e+002
3.106525e+002	3.449061e+002
3.125809e+002	3.720718e+002
3.145094e+002	3.531223e+002
3.164379e+002	3.082403e+002
3.183663e+002	2.932482e+002
3.202948e+002	3.659179e+002
3.222233e+002	4.143610e+002
3.241517e+002	4.121057e+002
3.260802e+002	3.940107e+002
3.280087e+002	3.484309e+002
3.299371e+002	2.423785e+002
3.318656e+002	2.750749e+002
3.337941e+002	3.500485e+002
3.357225e+002	3.760077e+002
3.376510e+002	3.435542e+002
3.395795e+002	3.038974e+002
3.415079e+002	3.040999e+002
3.434364e+002	3.096649e+002
3.453649e+002	3.291531e+002
3.472933e+002	3.645111e+002
3.492218e+002	4.042248e+002
3.511503e+002	4.156258e+002
3.530787e+002	3.855538e+002
3.550072e+002	3.668680e+002
3.569357e+002	3.679076e+002
3.588641e+002	3.702143e+002
3.607926e+002	3.463976e+002
3.627211e+002	4.121767e+002
3.646495e+002	4.179341e+002
3.665780e+002	4.023402e+002
3.685065e+002	4.198051e+002
3.704349e+002	4.852535e+002
3.723634e+002	5.027921e+002
3.742919e+002	3.929889e+002
3.762203e+002	3.791496e+002
3.781488e+002	4.056734e+002
3.800773e+002	3.310990e+002
3.820057e+002	3.411675e+002
3.839342e+002	4.471902e+002
3.858627e+002	4.415952e+002
3.877911e+002	3.754769e+002
3.897196e+002	3.554606e+002
3.916481e+002	3.991668e+002
3.935765e+002	3.760023e+002
3.955050e+002	3.796206e+002
3.974335e+002	3.654351e+002
3.993619e+002	3.677332e+002
4.012904e+002	4.688979e+002
4.032189e+002	4.511302e+002
4.051473e+002	4.753176e+002
4.070758e+002	5.453683e+002
4.090043e+002	5.709446e+002
4.109327e+002	5.001935e+002
4.128612e+002	4.915059e+002
4.147897e+002	5.078334e+002
4.167181e+002	5.021516e+002
4.186466e+002	5.104553e+002
4.205751e+002	5.486543e+002
4.225035e+002	5.756773e+002
4.244320e+002	5.693625e+002
4.263605e+002	5.561965e+002
4.282889e+002	5.377651e+002
4.302174e+002	5.136825e+002
4.321459e+002	4.805378e+002
4.340743e+002	4.232852e+002
4.360028e+002	4.338551e+002
4.379313e+002	3.893165e+002
4.398597e+002	4.101517e+002
4.417882e+002	5.084673e+002
4.437167e+002	4.533806e+002
4.456451e+002	4.531296e+002
4.475736e+002	4.478251e+002
4.495021e+002	4.921205e+002
4.514305e+002	5.207679e+002
4.533590e+002	4.503755e+002
4.552875e+002	4.516892e+002
4.572159e+002	4.519942e+002
4.591444e+002	4.915152e+002
4.610729e+002	5.354745e+002
4.630013e+002	5.384525e+002
4.649298e+002	4.926904e+002
4.668583e+002	5.208995e+002
4.687867e+002	4.895890e+002
4.707152e+002	5.414350e+002
4.726437e+002	6.177993e+002
4.745721e+002	5.963651e+002
4.765006e+002	6.006749e+002
4.784291e+002	5.546927e+002
4.803575e+002	5.778708e+002
4.822860e+002	6.396473e+002
4.842145e+002	6.686916e+002
4.861429e+002	6.138454e+002
4.880714e+002	5.037167e+002
4.899999e+002	4.691013e+002
4.919283e+002	4.666198e+002
4.938568e+002	4.762167e+002
4.957853e+002	4.987543e+002
4.977137e+002	5.366932e+002
4.996422e+002	5.149802e+002
5.015707e+002	4.457794e+002
5.034991e+002	3.937541e+002
5.054276e+002	3.980364e+002
5.073561e+002	4.514856e+002
5.092845e+002	5.001697e+002
5.112130e+002	4.813441e+002
5.131415e+002	4.439578e+002
5.150699e+002	4.475049e+002
5.169984e+002	4.885059e+002
5.189269e+002	5.010628e+002
5.208553e+002	5.360276e+002
5.227838e+002	5.390913e+002
5.247123e+002	5.385765e+002
5.266407e+002	5.439317e+002
5.285692e+002	5.496914e+002
5.304977e+002	5.495389e+002
5.324261e+002	5.895460e+002
5.343546e+002	6.321204e+002
5.362831e+002	6.380508e+002
5.382115e+002	6.238245e+002
5.401400e+002	6.222501e+002
5.420685e+002	6.065493e+002
5.439969e+002	5.740289e+002
5.459254e+002	5.587372e+002
5.478539e+002	5.715071e+002
5.497823e+002	5.761840e+002
5.517108e+002	5.265226e+002
5.536393e+002	4.733776e+002
5.555677e+002	4.324366e+002
5.574962e+002	4.489057e+002
5.594247e+002	4.750156e+002
5.613531e+002	4.842560e+002
5.632816e+002	4.976098e+002
5.652101e+002	4.701779e+002
5.671385e+002	4.115108e+002
5.690670e+002	4.258634e+002
5.709955e+002	4.889598e+002
5.729240e+002	5.109291e+002
5.748524e+002	4.277877e+002
5.767809e+002	4.278571e+002
5.787094e+002	4.367285e+002
5.806378e+002	4.496086e+002
5.825663e+002	4.475468e+002
5.844948e+002	4.582920e+002
5.864232e+002	5.563748e+002
5.883517e+002	4.586538e+002
5.902802e+002	4.523936e+002
5.922086e+002	4.616468e+002
5.941371e+002	4.981142e+002
5.960656e+002	5.578702e+002
5.979940e+002	5.209645e+002
5.999225e+002	4.963264e+002
6.018510e+002	4.991122e+002
6.037794e+002	5.010458e+002
6.057079e+002	5.301182e+002
6.076364e+002	5.872734e+002
6.095648e+002	5.721436e+002
6.114933e+002	5.214116e+002
6.134218e+002	4.866306e+002
6.153502e+002	5.619688e+002
6.172787e+002	6.272813e+002
6.192072e+002	5.690549e+002
6.211356e+002	5.137169e+002
6.230641e+002	4.753344e+002
6.249926e+002	4.747087e+002
6.269210e+002	4.829921e+002
6.288495e+002	4.960898e+002
6.307780e+002	5.062357e+002
6.327064e+002	4.801284e+002
6.346349e+002	4.993556e+002
6.365634e+002	5.007544e+002
6.384918e+002	4.893649e+002
6.404203e+002	4.827552e+002
6.423488e+002	4.908297e+002
6.442772e+002	5.035384e+002
6.462057e+002	4.935703e+002
6.481342e+002	5.061874e+002
6.500626e+002	5.236288e+002
6.519911e+002	5.399215e+002
6.539196e+002	5.571603e+002
6.558480e+002	5.665818e+002
6.577765e+002	4.888860e+002
6.597050e+002	3.670495e+002
6.616334e+002	3.421305e+002
6.635619e+002	4.411385e+002
6.654904e+002	5.680800e+002
6.674188e+002	5.883708e+002
6.693473e+002	5.755520e+002
6.712758e+002	5.739845e+002
6.732042e+002	5.604224e+002
6.751327e+002	5.224098e+002
6.770612e+002	4.872978e+002
6.789896e+002	4.920695e+002
6.809181e+002	4.963256e+002
6.828466e+002	5.156140e+002
6.847750e+002	5.740554e+002
6.867035e+002	5.070867e+002
6.886320e+002	3.947430e+002
6.905604e+002	4.118403e+002
6.924889e+002	4.572771e+002
6.944174e+002	4.649061e+002
6.963458e+002	4.588714e+002
6.982743e+002	4.475985e+002
7.002028e+002	4.414244e+002
7.021312e+002	4.333362e+002
7.040597e+002	3.970359e+002
7.059882e+002	3.815734e+002
7.079166e+002	3.895997e+002
7.098451e+002	3.249238e+002
7.117736e+002	2.742385e+002
7.137020e+002	3.120856e+002
7.156305e+002	3.896028e+002
7.175590e+002	3.775454e+002
7.194874e+002	4.222719e+002
7.214159e+002	3.813072e+002
7.233444e+002	3.513223e+002
7.252728e+002	3.655895e+002
7.272013e+002	3.701917e+002
7.291298e+002	3.416867e+002
7.310582e+002	3.737247e+002
7.329867e+002	4.437373e+002
7.349152e+002	4.708151e+002
7.368436e+002	4.180186e+002
7.387721e+002	3.356443e+002
7.407006e+002	3.243393e+002
7.426290e+002	3.244229e+002
7.445575e+002	2.926725e+002
7.464860e+002	3.131902e+002
7.484144e+002	3.771330e+002
7.503429e+002	4.642659e+002
7.522714e+002	5.369311e+002
7.541998e+002	4.904842e+002
7.561283e+002	4.666186e+002
7.580568e+002	4.532256e+002
7.599852e+002	4.657805e+002
7.619137e+002	4.679275e+002
7.638422e+002	4.499074e+002
7.657706e+002	4.529298e+002
7.676991e+002	3.776502e+002
7.696276e+002	4.183283e+002
7.715560e+002	4.921606e+002
7.734845e+002	4.985389e+002
7.754130e+002	4.616521e+002
7.773414e+002	4.568015e+002
7.792699e+002	4.347808e+002
7.811984e+002	3.334391e+002
7.831268e+002	3.634292e+002
7.850553e+002	4.077766e+002
7.869838e+002	4.028597e+002
7.889122e+002	3.754185e+002
7.908407e+002	3.800031e+002
7.927692e+002	3.541833e+002
7.946976e+002	4.005828e+002
7.966261e+002	3.755392e+002
7.985546e+002	3.508070e+002
8.004830e+002	3.555938e+002
8.024115e+002	3.577099e+002
8.043400e+002	3.225436e+002
8.062684e+002	2.737252e+002
8.081969e+002	2.604047e+002
8.101254e+002	2.853713e+002
8.120538e+002	3.156861e+002
8.139823e+002	3.264426e+002
8.159108e+002	3.246995e+002
8.178392e+002	3.390698e+002
8.197677e+002	2.610411e+002
8.216962e+002	3.381195e+002
8.236246e+002	3.710591e+002
8.255531e+002	3.168553e+002
8.274816e+002	2.477711e+002
8.294100e+002	2.469045e+002
8.313385e+002	3.050197e+002
8.332670e+002	2.940622e+002
8.351954e+002	3.119274e+002
8.371239e+002	3.108020e+002
8.390524e+002	2.690692e+002
8.409808e+002	2.275864e+002
8.429093e+002	2.440686e+002
8.448378e+002	2.755592e+002
8.467662e+002	3.038891e+002
8.486947e+002	3.333155e+002
8.506232e+002	2.932390e+002
8.525516e+002	2.255775e+002
8.544801e+002	2.182751e+002
8.564086e+002	2.910627e+002
8.583370e+002	3.127854e+002
8.602655e+002	2.734155e+002
8.621940e+002	3.118604e+002
8.641224e+002	2.625419e+002
8.660509e+002	2.080163e+002
8.679794e+002	2.451725e+002
8.699078e+002	2.851483e+002
8.718363e+002	2.567585e+002
8.737648e+002	2.272476e+002
8.756932e+002	2.584163e+002
8.776217e+002	3.086424e+002
8.795502e+002	3.222449e+002
8.814786e+002	2.732738e+002
8.834071e+002	2.001314e+002
8.853356e+002	2.288077e+002
8.872640e+002	2.720469e+002
8.891925e+002	2.838141e+002
8.911210e+002	2.725067e+002
8.930494e+002	2.565660e+002
8.949779e+002	2.609142e+002
8.969064e+002	2.797222e+002
8.988348e+002	2.130662e+002
9.007633e+002	2.434970e+002
9.026918e+002	2.912145e+002
9.046202e+002	3.187901e+002
9.065487e+002	3.288801e+002
9.084772e+002	3.101138e+002
9.104056e+002	2.436647e+002
9.123341e+002	1.712667e+002
9.142626e+002	1.723994e+002
9.161910e+002	2.453065e+002
9.181195e+002	1.639663e+002
9.200480e+002	1.600283e+002
9.219764e+002	2.504446e+002
9.239049e+002	2.493039e+002
9.258334e+002	2.159758e+002
9.277618e+002	2.326550e+002
9.296903e+002	1.808788e+002
9.316188e+002	1.366404e+002
9.335472e+002	1.459574e+002
9.354757e+002	1.632220e+002
9.374042e+002	1.692371e+002
9.393326e+002	2.238423e+002
9.412611e+002	2.074291e+002
9.431896e+002	1.334922e+002
9.451180e+002	1.642766e+002
9.470465e+002	1.734042e+002
9.489750e+002	1.326186e+002
9.509034e+002	1.005068e+002
9.528319e+002	1.284118e+002
9.547604e+002	1.991249e+002
9.566888e+002	2.387143e+002
9.586173e+002	3.256833e+002
9.605458e+002	3.261859e+002
9.624742e+002	2.921816e+002
9.644027e+002	2.651052e+002
9.663312e+002	2.501258e+002
9.682596e+002	2.722343e+002
9.701881e+002	2.530008e+002
9.721166e+002	2.074903e+002
9.740450e+002	2.221098e+002
9.759735e+002	2.477315e+002
9.779020e+002	2.943135e+002
9.798304e+002	3.373378e+002
9.817589e+002	3.072836e+002
9.836874e+002	2.546205e+002
9.856158e+002	3.135450e+002
9.875443e+002	3.368909e+002
9.894728e+002	3.681449e+002
9.914012e+002	3.786059e+002
9.933297e+002	3.687590e+002
9.952582e+002	3.735499e+002
9.971866e+002	4.103208e+002
9.991151e+002	4.557165e+002
1.001044e+003	5.503732e+002
1.002972e+003	6.095214e+002
1.004901e+003	6.185396e+002
1.006829e+003	6.236859e+002
1.008757e+003	5.880947e+002
1.010686e+003	4.622614e+002
1.012614e+003	3.568329e+002
1.014543e+003	3.764837e+002
1.016471e+003	3.782823e+002
1.018400e+003	2.528601e+002
1.020328e+003	2.158549e+002
1.022257e+003	2.511485e+002
1.024185e+003	2.942986e+002
1.026114e+003	3.487667e+002
1.028042e+003	3.425165e+002
1.029971e+003	3.159984e+002
1.031899e+003	3.017374e+002
1.033828e+003	2.934453e+002
1.035756e+003	3.027935e+002
1.037684e+003	3.308583e+002
1.039613e+003	3.663493e+002
1.041541e+003	3.626501e+002
1.043470e+003	2.266319e+002
1.045398e+003	1.353604e+002
1.047327e+003	2.204344e+002
1.049255e+003	1.237412e+002
1.051184e+003	8.877212e+001
1.053112e+003	1.437460e+002
1.055041e+003	2.107453e+002
1.056969e+003	3.036154e+002
1.058898e+003	3.296004e+002
1.060826e+003	1.904282e+002
1.062755e+003	2.057385e+002
1.064683e+003	2.414107e+002
1.066611e+003	2.638173e+002
1.068540e+003	2.747910e+002
1.070468e+003	2.645680e+002
1.072397e+003	2.327938e+002
1.074325e+003	2.290946e+002
1.076254e+003	1.544915e+002
1.078182e+003	2.245899e+002
1.080111e+003	2.183861e+002
1.082039e+003	2.549072e+002
1.083968e+003	2.552234e+002
1.085896e+003	2.097098e+002
1.087825e+003	2.490089e+002
1.089753e+003	3.316169e+002
1.091682e+003	3.085316e+002
1.093610e+003	2.614781e+002
1.095538e+003	2.662463e+002
1.097467e+003	2.995457e+002
1.099395e+003	3.298614e+002
1.101324e+003	3.328504e+002
1.103252e+003	2.994939e+002
1.105181e+003	2.465436e+002
1.107109e+003	2.155722e+002
1.109038e+003	2.836777e+002
1.110966e+003	3.737526e+002
1.112895e+003	3.366158e+002
1.114823e+003	3.661412e+002
1.116752e+003	3.689859e+002
1.118680e+003	2.667219e+002
1.120609e+003	2.423879e+002
1.122537e+003	2.241358e+002
1.124465e+003	3.537205e+002
1.126394e+003	4.047457e+002
1.128322e+003	4.130841e+002
1.130251e+003	4.027539e+002
1.132179e+003	3.797449e+002
1.134108e+003	3.527657e+002
1.136036e+003	3.411476e+002
1.137965e+003	3.676445e+002
1.139893e+003	4.521766e+002
1.141822e+003	3.858497e+002
1.143750e+003	5.427189e+002
1.145679e+003	6.333930e+002
1.147607e+003	6.947557e+002
1.149536e+003	7.709894e+002
1.151464e+003	9.171331e+002
1.153392e+003	1.182148e+003
1.155321e+003	1.394322e+003
1.157249e+003	1.481495e+003
1.159178e+003	1.400851e+003
1.161106e+003	1.220989e+003
1.163035e+003	1.005474e+003
1.164963e+003	8.304462e+002
1.166892e+003	6.891137e+002
1.168820e+003	5.772673e+002
1.170749e+003	5.542825e+002
1.172677e+003	5.851644e+002
1.174606e+003	6.355430e+002
1.176534e+003	6.628953e+002
1.178463e+003	5.527230e+002
1.180391e+003	5.127593e+002
1.182319e+003	4.793419e+002
1.184248e+003	4.400199e+002
1.186176e+003	4.411599e+002
1.188105e+003	4.436524e+002
1.190033e+003	5.633895e+002
1.191962e+003	5.269613e+002
1.193890e+003	5.421445e+002
1.195819e+003	5.225905e+002
1.197747e+003	4.189533e+002
1.199676e+003	3.584155e+002
1.201604e+003	3.820623e+002
1.203533e+003	4.084298e+002
1.205461e+003	4.086726e+002
1.207390e+003	4.531191e+002
1.209318e+003	4.712711e+002
1.211246e+003	5.000793e+002
1.213175e+003	4.123170e+002
1.215103e+003	4.617263e+002
1.217032e+003	4.644128e+002
1.218960e+003	3.930060e+002
1.220889e+003	3.780485e+002
1.222817e+003	3.847556e+002
1.224746e+003	3.544589e+002
1.226674e+003	3.796216e+002
1.228603e+003	4.218399e+002
1.230531e+003	4.077680e+002
1.232460e+003	4.196187e+002
1.234388e+003	4.477488e+002
1.236317e+003	4.030529e+002
1.238245e+003	3.506660e+002
1.240173e+003	3.871385e+002
1.242102e+003	3.559854e+002
1.244030e+003	4.576801e+002
1.245959e+003	4.433437e+002
1.247887e+003	4.653876e+002
1.249816e+003	4.965194e+002
1.251744e+003	4.964488e+002
1.253673e+003	4.935300e+002
1.255601e+003	5.077094e+002
1.257530e+003	5.197325e+002
1.259458e+003	5.111645e+002
1.261387e+003	4.807424e+002
1.263315e+003	4.304228e+002
1.265244e+003	4.147054e+002
1.267172e+003	4.781758e+002
1.269100e+003	4.391734e+002
1.271029e+003	4.027342e+002
1.272957e+003	4.361111e+002
1.274886e+003	4.571941e+002
1.276814e+003	4.133410e+002
1.278743e+003	3.960019e+002
1.280671e+003	3.764392e+002
1.282600e+003	3.445880e+002
1.284528e+003	3.454294e+002
1.286457e+003	3.420603e+002
1.288385e+003	3.436846e+002
1.290314e+003	4.095543e+002
1.292242e+003	4.568254e+002
1.294171e+003	4.434088e+002
1.296099e+003	4.238338e+002
1.298027e+003	3.732066e+002
1.299956e+003	4.507664e+002
1.301884e+003	4.759055e+002
1.303813e+003	5.079401e+002
1.305741e+003	4.978810e+002
1.307670e+003	4.656696e+002
1.309598e+003	4.743786e+002
1.311527e+003	4.939213e+002
1.313455e+003	5.184681e+002
1.315384e+003	5.512056e+002
1.317312e+003	4.792519e+002
1.319241e+003	4.245439e+002
1.321169e+003	4.942515e+002
1.323098e+003	5.562789e+002
1.325026e+003	5.880756e+002
1.326954e+003	5.654733e+002
1.328883e+003	5.696082e+002
1.330811e+003	5.264883e+002
1.332740e+003	4.736570e+002
1.334668e+003	5.153660e+002
1.336597e+003	5.252363e+002
1.338525e+003	4.824932e+002
1.340454e+003	5.279183e+002
1.342382e+003	5.128569e+002
1.344311e+003	5.513248e+002
1.346239e+003	5.704825e+002
1.348168e+003	5.835469e+002
1.350096e+003	6.030677e+002
1.352025e+003	6.098931e+002
1.353953e+003	5.909273e+002
1.355881e+003	5.404316e+002
1.357810e+003	4.432755e+002
1.359738e+003	4.133619e+002
1.361667e+003	3.857604e+002
1.363595e+003	3.606499e+002
1.365524e+003	4.447603e+002
1.367452e+003	5.030096e+002
1.369381e+003	5.041009e+002
1.371309e+003	5.137121e+002
1.373238e+003	4.794775e+002
1.375166e+003	3.909019e+002
1.377095e+003	4.132644e+002
1.379023e+003	4.745896e+002
1.380952e+003	4.861606e+002
1.382880e+003	4.856766e+002
1.384808e+003	4.637924e+002
1.386737e+003	3.902901e+002
1.388665e+003	4.390570e+002
1.390594e+003	4.881895e+002
1.392522e+003	4.719194e+002
1.394451e+003	4.556327e+002
1.396379e+003	4.178847e+002
1.398308e+003	3.000738e+002
1.400236e+003	3.256881e+002
1.402165e+003	4.337135e+002
1.404093e+003	4.757956e+002
1.406022e+003	4.963600e+002
1.407950e+003	5.471691e+002
1.409879e+003	5.697335e+002
1.411807e+003	5.065307e+002
1.413735e+003	4.186037e+002
1.415664e+003	4.152198e+002
1.417592e+003	4.813898e+002
1.419521e+003	4.984526e+002
1.421449e+003	4.855120e+002
1.423378e+003	5.541230e+002
1.425306e+003	5.408075e+002
1.427235e+003	5.486781e+002
1.429163e+003	5.685874e+002
1.431092e+003	5.389482e+002
1.433020e+003	5.497107e+002
1.434949e+003	6.118067e+002
1.436877e+003	6.487687e+002
1.438806e+003	6.104724e+002
1.440734e+003	5.418208e+002
1.442662e+003	5.275186e+002
1.444591e+003	5.624176e+002
1.446519e+003	5.551714e+002
1.448448e+003	5.502531e+002
1.450376e+003	5.468191e+002
1.452305e+003	4.833633e+002
1.454233e+003	5.776877e+002
1.456162e+003	5.411501e+002
1.458090e+003	5.195677e+002
1.460019e+003	5.635106e+002
1.461947e+003	5.517399e+002
1.463876e+003	5.516405e+002
1.465804e+003	6.268285e+002
1.467733e+003	6.104916e+002
1.469661e+003	4.738058e+002
1.471589e+003	4.356254e+002
1.473518e+003	5.384299e+002
1.475446e+003	5.272649e+002
1.477375e+003	4.418895e+002
1.479303e+003	4.423249e+002
1.481232e+003	4.827782e+002
1.483160e+003	5.170277e+002
1.485089e+003	5.494943e+002
1.487017e+003	5.701342e+002
1.488946e+003	5.895602e+002
1.490874e+003	6.095543e+002
1.492803e+003	5.813386e+002
1.494731e+003	6.276617e+002
1.496660e+003	7.111214e+002
1.498588e+003	7.425548e+002
1.500516e+003	7.635432e+002
1.502445e+003	8.315817e+002
1.504373e+003	8.633251e+002
1.506302e+003	8.571928e+002
1.508230e+003	8.791483e+002
1.510159e+003	9.804316e+002
1.512087e+003	1.174353e+003
1.514016e+003	1.394912e+003
1.515944e+003	1.521792e+003
1.517873e+003	1.546030e+003
1.519801e+003	1.575066e+003
1.521730e+003	1.617257e+003
1.523658e+003	1.619921e+003
1.525587e+003	1.577301e+003
1.527515e+003	1.431576e+003
1.529443e+003	1.207115e+003
1.531372e+003	1.021870e+003
1.533300e+003	9.021106e+002
1.535229e+003	8.124098e+002
1.537157e+003	7.574016e+002
1.539086e+003	7.272667e+002
1.541014e+003	7.225262e+002
1.542943e+003	6.422515e+002
1.544871e+003	6.007856e+002
1.546800e+003	5.488208e+002
1.548728e+003	5.675255e+002
1.550657e+003	6.326874e+002
1.552585e+003	7.244649e+002
1.554514e+003	6.805901e+002
1.556442e+003	5.562274e+002
1.558370e+003	4.671910e+002
1.560299e+003	4.279848e+002
1.562227e+003	4.143612e+002
1.564156e+003	4.138100e+002
1.566084e+003	4.160902e+002
1.568013e+003	4.577451e+002
1.569941e+003	4.933909e+002
1.571870e+003	4.964295e+002
1.573798e+003	5.053185e+002
1.575727e+003	4.902386e+002
1.577655e+003	4.814491e+002
1.579584e+003	5.276818e+002
1.581512e+003	5.977621e+002
1.583441e+003	6.430582e+002
1.585369e+003	6.596088e+002
1.587297e+003	6.557244e+002
1.589226e+003	6.196403e+002
1.591154e+003	5.512890e+002
1.593083e+003	5.068443e+002
1.595011e+003	5.624409e+002
1.596940e+003	5.754474e+002
1.598868e+003	6.397436e+002
1.600797e+003	5.705093e+002
1.602725e+003	5.746838e+002
1.604654e+003	4.974576e+002
1.606582e+003	5.671968e+002
1.608511e+003	5.203392e+002
1.610439e+003	5.329716e+002
1.612368e+003	5.683401e+002
1.614296e+003	5.379329e+002
1.616224e+003	5.085492e+002
1.618153e+003	5.095203e+002
1.620081e+003	5.510437e+002
1.622010e+003	6.027034e+002
1.623938e+003	6.147501e+002
1.625867e+003	6.525116e+002
1.627795e+003	6.501720e+002
1.629724e+003	7.566390e+002
1.631652e+003	6.342936e+002
1.633581e+003	5.978186e+002
1.635509e+003	5.243339e+002
1.637438e+003	5.092831e+002
1.639366e+003	5.301431e+002
1.641295e+003	5.698153e+002
1.643223e+003	5.278898e+002
1.645151e+003	4.583676e+002
1.647080e+003	4.998340e+002
1.649008e+003	5.068792e+002
1.650937e+003	4.074479e+002
1.652865e+003	4.730466e+002
1.654794e+003	5.580379e+002
1.656722e+003	4.508795e+002
1.658651e+003	5.084726e+002
1.660579e+003	5.082343e+002
1.662508e+003	4.208169e+002
1.664436e+003	3.825110e+002
1.666365e+003	4.299483e+002
1.668293e+003	4.407325e+002
1.670222e+003	4.621833e+002
1.672150e+003	4.771094e+002
1.674078e+003	4.534074e+002
1.676007e+003	4.154066e+002
1.677935e+003	3.805010e+002
1.679864e+003	3.701317e+002
1.681792e+003	4.040074e+002
1.683721e+003	4.160246e+002
1.685649e+003	4.183629e+002
1.687578e+003	4.950660e+002
1.689506e+003	4.882383e+002
1.691435e+003	3.900355e+002
1.693363e+003	4.267890e+002
1.695292e+003	4.594107e+002
1.697220e+003	4.658075e+002
1.699149e+003	4.668793e+002
1.701077e+003	3.740817e+002
1.703005e+003	2.997794e+002
1.704934e+003	2.877668e+002
1.706862e+003	2.552948e+002
1.708791e+003	2.244025e+002
1.710719e+003	2.786775e+002
1.712648e+003	3.920383e+002
1.714576e+003	4.709760e+002
1.716505e+003	4.622888e+002
1.718433e+003	4.648258e+002
1.720362e+003	4.369086e+002
1.722290e+003	4.445839e+002
1.724219e+003	3.819757e+002
1.726147e+003	4.705750e+002
1.728076e+003	5.665788e+002
1.730004e+003	5.374387e+002
1.731932e+003	4.733266e+002
1.733861e+003	4.568803e+002
1.735789e+003	4.790489e+002
1.737718e+003	4.524695e+002
1.739646e+003	3.182944e+002
1.741575e+003	1.996123e+002
1.743503e+003	1.837000e+002
1.745432e+003	2.118305e+002
1.747360e+003	2.572655e+002
1.749289e+003	2.884256e+002
1.751217e+003	2.695130e+002
1.753146e+003	3.789859e+002
1.755074e+003	4.007545e+002
1.757003e+003	3.436535e+002
1.758931e+003	3.450838e+002
1.760859e+003	3.624183e+002
1.762788e+003	3.507228e+002
1.764716e+003	3.607060e+002
1.766645e+003	3.833869e+002
1.768573e+003	3.574657e+002
1.770502e+003	3.314675e+002
1.772430e+003	3.115812e+002
1.774359e+003	3.077271e+002
1.776287e+003	3.657207e+002
1.778216e+003	3.098069e+002
1.780144e+003	3.080128e+002
1.782073e+003	3.545934e+002
1.784001e+003	2.846929e+002
1.785930e+003	2.579001e+002
1.787858e+003	3.001959e+002
1.789786e+003	2.987794e+002
1.791715e+003	2.261959e+002
1.793643e+003	2.055750e+002
1.795572e+003	2.460657e+002
1.797500e+003	3.232805e+002
1.799429e+003	4.207170e+002
1.801357e+003	4.463627e+002
1.803286e+003	3.699007e+002
1.805214e+003	4.714524e+002
1.807143e+003	4.878241e+002
1.809071e+003	4.757648e+002
1.811000e+003	4.348199e+002
1.812928e+003	3.965663e+002
1.814857e+003	3.786619e+002
1.816785e+003	3.299779e+002
1.818714e+003	2.462885e+002
1.820642e+003	2.135807e+002
1.822570e+003	2.194881e+002
1.824499e+003	2.062574e+002
1.826427e+003	2.577038e+002
1.828356e+003	3.237839e+002
1.830284e+003	3.223399e+002
1.832213e+003	3.811824e+002
1.834141e+003	2.371980e+002
1.836070e+003	2.265229e+002
1.837998e+003	2.485413e+002
1.839927e+003	2.790920e+002
1.841855e+003	2.733576e+002
1.843784e+003	1.987506e+002
1.845712e+003	1.708737e+002
1.847641e+003	2.670438e+002
1.849569e+003	2.655042e+002
1.851497e+003	1.845356e+002
1.853426e+003	2.178833e+002
1.855354e+003	2.571326e+002
1.857283e+003	1.946714e+002
1.859211e+003	1.963579e+002
1.861140e+003	2.576190e+002
1.863068e+003	2.703182e+002
1.864997e+003	3.118316e+002
1.866925e+003	3.367036e+002
1.868854e+003	3.252821e+002
1.870782e+003	3.329241e+002
1.872711e+003	3.703898e+002
1.874639e+003	4.017241e+002
1.876568e+003	3.789541e+002
1.878496e+003	3.240678e+002
1.880424e+003	2.661018e+002
1.882353e+003	2.783011e+002
1.884281e+003	3.944192e+002
1.886210e+003	4.562910e+002
1.888138e+003	3.543283e+002
1.890067e+003	2.759154e+002
1.891995e+003	2.731256e+002
1.893924e+003	2.682615e+002
1.895852e+003	3.241295e+002
1.897781e+003	2.918602e+002
1.899709e+003	2.371939e+002
1.901638e+003	2.668851e+002
1.903566e+003	3.347210e+002
1.905495e+003	3.431376e+002
1.907423e+003	2.619411e+002
1.909351e+003	3.419281e+002
1.911280e+003	2.475128e+002
1.913208e+003	1.742200e+002
1.915137e+003	2.355839e+002
1.917065e+003	3.456164e+002
1.918994e+003	3.159516e+002
1.920922e+003	2.009253e+002
1.922851e+003	1.854547e+002
1.924779e+003	2.314608e+002
1.926708e+003	2.311246e+002
1.928636e+003	2.439520e+002
1.930565e+003	3.354869e+002
1.932493e+003	3.912504e+002
1.934422e+003	3.291189e+002
1.936350e+003	2.747019e+002
1.938278e+003	2.487406e+002
1.940207e+003	2.405226e+002
1.942135e+003	3.173028e+002
1.944064e+003	3.335838e+002
1.945992e+003	2.618831e+002
1.947921e+003	2.705498e+002
1.949849e+003	2.623112e+002
1.951778e+003	2.415842e+002
1.953706e+003	2.685877e+002
1.955635e+003	2.389138e+002
1.957563e+003	1.816826e+002
1.959492e+003	2.369232e+002
1.961420e+003	2.480384e+002
1.963349e+003	2.391760e+002
1.965277e+003	1.520117e+002
1.967205e+003	1.620101e+002
1.969134e+003	1.015337e+002
1.971062e+003	8.983370e+001
1.972991e+003	2.248183e+002
1.974919e+003	2.574068e+002
1.976848e+003	2.863284e+002
1.978776e+003	2.762245e+002
1.980705e+003	2.310024e+002
1.982633e+003	2.296464e+002
1.984562e+003	2.458875e+002
1.986490e+003	2.934956e+002
1.988419e+003	3.332824e+002
1.990347e+003	3.333889e+002
1.992276e+003	2.789576e+002
1.994204e+003	2.739152e+002
1.996132e+003	3.165617e+002
1.998061e+003	3.470146e+002
1.999989e+003	3.217052e+002
2.001918e+003	2.234332e+002
2.003846e+003	1.781031e+002
2.005775e+003	1.490605e+002
2.007703e+003	2.737002e+002
2.009632e+003	3.490105e+002
2.011560e+003	3.163431e+002
2.013489e+003	2.586420e+002
2.015417e+003	2.396883e+002
2.017346e+003	3.562929e+002
2.019274e+003	3.062765e+002
2.021203e+003	2.238975e+002
2.023131e+003	2.319774e+002
2.025059e+003	2.981792e+002
2.026988e+003	2.403457e+002
2.028916e+003	2.351294e+002
2.030845e+003	1.903036e+002
2.032773e+003	1.858602e+002
2.034702e+003	3.256150e+002
2.036630e+003	2.857306e+002
2.038559e+003	1.896248e+002
2.040487e+003	1.956293e+002
2.042416e+003	1.889182e+002
2.044344e+003	1.427369e+002
2.046273e+003	2.340810e+002
2.048201e+003	1.768467e+002
2.050129e+003	2.683526e+002
2.052058e+003	2.362565e+002
2.053986e+003	2.128063e+002
2.055915e+003	2.282227e+002
2.057843e+003	1.889432e+002
2.059772e+003	1.338292e+002
2.061700e+003	2.012842e+002
2.063629e+003	2.266120e+002
2.065557e+003	1.668094e+002
2.067486e+003	1.819666e+002
2.069414e+003	1.760620e+002
2.071343e+003	1.704702e+002
2.073271e+003	2.977641e+002
2.075200e+003	3.267136e+002
2.077128e+003	2.624097e+002
2.079057e+003	2.600502e+002
2.080985e+003	2.323003e+002
2.082914e+003	2.434176e+002
2.084842e+003	2.787114e+002
2.086771e+003	2.594259e+002
2.088699e+003	2.683155e+002
2.090627e+003	3.305968e+002
2.092556e+003	3.368265e+002
2.094484e+003	2.861282e+002
2.096413e+003	2.913959e+002
2.098341e+003	3.637674e+002
2.100270e+003	3.173321e+002
2.102198e+003	2.922252e+002
2.104126e+003	3.593938e+002
2.106055e+003	3.112241e+002
2.107983e+003	2.827852e+002
2.109912e+003	3.228051e+002
2.111840e+003	2.896980e+002
2.113769e+003	3.108126e+002
2.115697e+003	3.843856e+002
2.117626e+003	3.200680e+002
2.119554e+003	2.530248e+002
2.121483e+003	2.743775e+002
2.123411e+003	3.106432e+002
2.125340e+003	3.242450e+002
2.127268e+003	2.674269e+002
2.129197e+003	1.733677e+002
2.131125e+003	1.616991e+002
2.133054e+003	1.618829e+002
2.134982e+003	1.969673e+002
2.136911e+003	2.349021e+002
2.138839e+003	2.272279e+002
2.140768e+003	1.272545e+002
2.142696e+003	1.295532e+002
2.144625e+003	1.591563e+002
2.146553e+003	1.917316e+002
2.148481e+003	2.655127e+002
2.150410e+003	3.476219e+002
2.152338e+003	4.152555e+002
2.154267e+003	2.628494e+002
2.156195e+003	1.916162e+002
2.158124e+003	1.590308e+002
2.160052e+003	1.491731e+002
2.161980e+003	1.351999e+002
2.163909e+003	1.372310e+002
2.165837e+003	2.635532e+002
2.167766e+003	2.935805e+002
2.169694e+003	2.318900e+002
2.171623e+003	2.163175e+002
2.173551e+003	2.336702e+002
2.175480e+003	2.646540e+002
2.177408e+003	2.376257e+002
2.179337e+003	1.824799e+002
2.181265e+003	1.859098e+002
2.183194e+003	1.905543e+002
2.185122e+003	2.619677e+002
2.187051e+003	3.351905e+002
2.188979e+003	2.454722e+002
2.190908e+003	2.722177e+002
2.192836e+003	3.090340e+002
2.194765e+003	3.341420e+002
2.196693e+003	3.658491e+002
2.198622e+003	3.321601e+002
2.200550e+003	2.495345e+002
2.202479e+003	2.412924e+002
2.204407e+003	3.629918e+002
2.206335e+003	4.441429e+002
2.208264e+003	3.835249e+002
2.210192e+003	3.125086e+002
2.212121e+003	3.189635e+002
2.214049e+003	3.098032e+002
2.215978e+003	3.212868e+002
2.217906e+003	2.573292e+002
2.219834e+003	3.069458e+002
2.221763e+003	3.628532e+002
2.223691e+003	4.344115e+002
2.225620e+003	5.224963e+002
2.227548e+003	4.886438e+002
2.229477e+003	4.271891e+002
2.231405e+003	3.850801e+002
2.233334e+003	3.255717e+002
2.235262e+003	3.386198e+002
2.237191e+003	3.658401e+002
2.239119e+003	3.214892e+002
2.241048e+003	3.630883e+002
2.242976e+003	3.488612e+002
2.244905e+003	3.301727e+002
2.246833e+003	3.182001e+002
2.248762e+003	3.121728e+002
2.250690e+003	3.529998e+002
2.252619e+003	3.560223e+002
2.254547e+003	2.657128e+002
2.256476e+003	2.373601e+002
2.258404e+003	2.957081e+002
2.260333e+003	3.759392e+002
2.262261e+003	3.320960e+002
2.264189e+003	3.073115e+002
2.266118e+003	3.276240e+002
2.268046e+003	3.339962e+002
2.269975e+003	3.302679e+002
2.271903e+003	3.507658e+002
2.273832e+003	3.340521e+002
2.275760e+003	3.149532e+002
2.277688e+003	3.473034e+002
2.279617e+003	3.520284e+002
2.281545e+003	2.729485e+002
2.283474e+003	3.188430e+002
2.285402e+003	3.831412e+002
2.287331e+003	3.250831e+002
2.289259e+003	3.647192e+002
2.291188e+003	4.546198e+002
2.293116e+003	4.754103e+002
2.295045e+003	4.767455e+002
2.296973e+003	4.913235e+002
2.298902e+003	4.925468e+002
2.300830e+003	5.488552e+002
2.302759e+003	5.435374e+002
2.304687e+003	4.606169e+002
2.306616e+003	5.212462e+002
2.308544e+003	5.216570e+002
2.310473e+003	4.737610e+002
2.312401e+003	4.693437e+002
2.314330e+003	5.280275e+002
2.316258e+003	5.832601e+002
2.318187e+003	5.712561e+002
2.320115e+003	4.697427e+002
2.322043e+003	4.659204e+002
2.323972e+003	4.989659e+002
2.325900e+003	4.669340e+002
2.327829e+003	3.770925e+002
2.329757e+003	3.038988e+002
2.331686e+003	3.570571e+002
2.333614e+003	4.276959e+002
2.335542e+003	5.228842e+002
2.337471e+003	5.279791e+002
2.339399e+003	3.389028e+002
2.341328e+003	4.015963e+002
2.343256e+003	3.658473e+002
2.345185e+003	4.436582e+002
2.347113e+003	4.613177e+002
2.349042e+003	4.553920e+002
2.350970e+003	4.160648e+002
2.352899e+003	3.385829e+002
2.354827e+003	3.541704e+002
2.356756e+003	3.795681e+002
2.358684e+003	4.550798e+002
2.360613e+003	3.621633e+002
2.362541e+003	4.138625e+002
2.364470e+003	4.876401e+002
2.366398e+003	5.065661e+002
2.368327e+003	4.955342e+002
2.370255e+003	4.744078e+002
2.372184e+003	4.495558e+002
2.374112e+003	4.319477e+002
2.376041e+003	4.745385e+002
2.377969e+003	5.204138e+002
2.379897e+003	5.620096e+002
2.381826e+003	5.509708e+002
2.383754e+003	4.920198e+002
2.385683e+003	4.730843e+002
2.387611e+003	5.162614e+002
2.389540e+003	4.985361e+002
2.391468e+003	4.559894e+002
2.393396e+003	4.212827e+002
2.395325e+003	4.689751e+002
2.397253e+003	4.779964e+002
2.399182e+003	4.740908e+002
2.401110e+003	5.407911e+002
2.403039e+003	5.482978e+002
2.404967e+003	5.072440e+002
2.406896e+003	5.002556e+002
2.408824e+003	5.445688e+002
2.410753e+003	5.259805e+002
2.412681e+003	4.877895e+002
2.414610e+003	5.210002e+002
2.416538e+003	5.333220e+002
2.418467e+003	5.609979e+002
2.420395e+003	6.332454e+002
2.422324e+003	5.748556e+002
2.424252e+003	5.634598e+002
2.426181e+003	6.223655e+002
2.428109e+003	5.968684e+002
2.430038e+003	5.479514e+002
2.431966e+003	5.458945e+002
2.433895e+003	5.383270e+002
2.435823e+003	5.373185e+002
2.437751e+003	5.757048e+002
2.439680e+003	5.929161e+002
2.441608e+003	4.811911e+002
2.443537e+003	4.450779e+002
2.445465e+003	5.196006e+002
2.447394e+003	5.433333e+002
2.449322e+003	5.412902e+002
2.451250e+003	6.085810e+002
2.453179e+003	6.261302e+002
2.455107e+003	5.724504e+002
2.457036e+003	5.423170e+002
2.458964e+003	5.054874e+002
2.460893e+003	4.919628e+002
2.462821e+003	5.247326e+002
2.464750e+003	5.698893e+002
2.466678e+003	5.955334e+002
2.468607e+003	5.868735e+002
2.470535e+003	5.796579e+002
2.472464e+003	6.287258e+002
2.474392e+003	6.338541e+002
2.476321e+003	5.427014e+002
2.478249e+003	5.072957e+002
2.480178e+003	5.280361e+002
2.482106e+003	6.030314e+002
2.484035e+003	6.448489e+002
2.485963e+003	5.694662e+002
2.487892e+003	5.265129e+002
2.489820e+003	6.166763e+002
2.491749e+003	6.566251e+002
2.493677e+003	6.124374e+002
2.495605e+003	5.552884e+002
2.497534e+003	5.761494e+002
2.499462e+003	6.317172e+002
2.501391e+003	6.231234e+002
2.503319e+003	6.011660e+002
2.505248e+003	6.917495e+002
2.507176e+003	7.536509e+002
2.509104e+003	7.259829e+002
2.511033e+003	7.017931e+002
2.512961e+003	6.836130e+002
2.514890e+003	6.240248e+002
2.516818e+003	6.257208e+002
2.518747e+003	7.207603e+002
2.520675e+003	7.520721e+002
2.522604e+003	7.436153e+002
2.524532e+003	7.669321e+002
2.526461e+003	8.029101e+002
2.528389e+003	8.748909e+002
2.530318e+003	8.657650e+002
2.532246e+003	7.180578e+002
2.534175e+003	7.014305e+002
2.536103e+003	7.423977e+002
2.538032e+003	7.249338e+002
2.539960e+003	6.306857e+002
2.541889e+003	6.268062e+002
2.543817e+003	6.580869e+002
2.545746e+003	7.469384e+002
2.547674e+003	8.122484e+002
2.549603e+003	7.926588e+002
2.551531e+003	7.744518e+002
2.553459e+003	7.234658e+002
2.555388e+003	6.278909e+002
2.557316e+003	6.314721e+002
2.559245e+003	6.026811e+002
2.561173e+003	6.322390e+002
2.563102e+003	6.500033e+002
2.565030e+003	6.525241e+002
2.566958e+003	6.276448e+002
2.568887e+003	6.134705e+002
2.570815e+003	5.420755e+002
2.572744e+003	5.493956e+002
2.574672e+003	5.942916e+002
2.576601e+003	6.031748e+002
2.578529e+003	6.635380e+002
2.580458e+003	6.064448e+002
2.582386e+003	5.800911e+002
2.584315e+003	5.188644e+002
2.586243e+003	6.205487e+002
2.588172e+003	5.633688e+002
2.590100e+003	5.799582e+002
2.592029e+003	5.323965e+002
2.593957e+003	6.002877e+002
2.595886e+003	7.161271e+002
2.597814e+003	6.973589e+002
2.599743e+003	6.562211e+002
2.601671e+003	6.326127e+002
2.603600e+003	6.969360e+002
2.605528e+003	7.350644e+002
2.607457e+003	6.514315e+002
2.609385e+003	6.408678e+002
2.611313e+003	6.667892e+002
2.613242e+003	6.445591e+002
2.615170e+003	6.256251e+002
2.617099e+003	6.785234e+002
2.619027e+003	6.608724e+002
2.620956e+003	6.175884e+002
2.622884e+003	6.106315e+002
2.624813e+003	6.707690e+002
2.626741e+003	7.041144e+002
2.628669e+003	6.881585e+002
2.630598e+003	6.911290e+002
2.632526e+003	6.961997e+002
2.634455e+003	7.488395e+002
2.636383e+003	7.929620e+002
2.638312e+003	7.464274e+002
2.640240e+003	7.310433e+002
2.642169e+003	6.662778e+002
2.644097e+003	6.456750e+002
2.646026e+003	6.548364e+002
2.647954e+003	6.978906e+002
2.649883e+003	7.472964e+002
2.651811e+003	6.619637e+002
2.653740e+003	6.359390e+002
2.655668e+003	6.761308e+002
2.657597e+003	6.930351e+002
2.659525e+003	6.807347e+002
2.661454e+003	6.590292e+002
2.663382e+003	6.832941e+002
2.665311e+003	6.557006e+002
2.667239e+003	6.255000e+002
2.669167e+003	6.037430e+002
2.671096e+003	5.442379e+002
2.673024e+003	5.506559e+002
2.674953e+003	6.635509e+002
2.676881e+003	5.757354e+002
2.678810e+003	6.184366e+002
2.680738e+003	7.083936e+002
2.682667e+003	6.313171e+002
2.684595e+003	7.155365e+002
2.686523e+003	6.558688e+002
2.688452e+003	4.987083e+002
2.690380e+003	5.388490e+002
2.692309e+003	6.050118e+002
2.694237e+003	6.183427e+002
2.696166e+003	6.030162e+002
2.698094e+003	6.471845e+002
2.700023e+003	6.871438e+002
2.701951e+003	5.888296e+002
2.703880e+003	5.714418e+002
2.705808e+003	5.725662e+002
2.707737e+003	5.417198e+002
2.709665e+003	5.473422e+002
2.711594e+003	5.906195e+002
2.713522e+003	4.967768e+002
2.715451e+003	4.766185e+002
2.717379e+003	5.768738e+002
2.719308e+003	6.646293e+002
2.721236e+003	6.409794e+002
2.723165e+003	5.788049e+002
2.725093e+003	4.752478e+002
2.727021e+003	4.912160e+002
2.728950e+003	5.435554e+002
2.730878e+003	5.601082e+002
2.732807e+003	6.048861e+002
2.734735e+003	5.478057e+002
2.736664e+003	4.690649e+002
2.738592e+003	5.045573e+002
2.740521e+003	5.233803e+002
2.742449e+003	4.405453e+002
2.744377e+003	4.411083e+002
2.746306e+003	4.819115e+002
2.748234e+003	5.009553e+002
2.750163e+003	5.399150e+002
2.752091e+003	4.882080e+002
2.754020e+003	5.574950e+002
2.755948e+003	5.032853e+002
2.757877e+003	4.593521e+002
2.759805e+003	4.520012e+002
2.761734e+003	5.207657e+002
2.763662e+003	5.209611e+002
2.765591e+003	4.586284e+002
2.767519e+003	4.524840e+002
2.769448e+003	5.181841e+002
2.771376e+003	4.190833e+002
2.773305e+003	4.292704e+002
2.775233e+003	4.628710e+002
2.777162e+003	3.599555e+002
2.779090e+003	3.445811e+002
2.781019e+003	2.882584e+002
2.782947e+003	3.869836e+002
2.784875e+003	3.737088e+002
2.786804e+003	3.377017e+002
2.788732e+003	4.064587e+002
2.790661e+003	4.289231e+002
2.792589e+003	3.749266e+002
2.794518e+003	3.118030e+002
2.796446e+003	3.119996e+002
2.798375e+003	2.412706e+002
2.800303e+003	3.196263e+002
2.802231e+003	2.488907e+002
2.804160e+003	3.143549e+002
2.806088e+003	3.146673e+002
2.808017e+003	3.217386e+002
2.809945e+003	2.491477e+002
2.811874e+003	1.946334e+002
2.813802e+003	2.128772e+002
2.815731e+003	2.448887e+002
2.817659e+003	2.856077e+002
2.819588e+003	3.573234e+002
2.821516e+003	3.264340e+002
2.823445e+003	2.532854e+002
2.825373e+003	1.933648e+002
2.827302e+003	2.305368e+002
2.829230e+003	1.957430e+002
2.831159e+003	2.043317e+002
2.833087e+003	2.667516e+002
2.835016e+003	3.220413e+002
2.836944e+003	2.939775e+002
2.838873e+003	2.221296e+002
2.840801e+003	2.281049e+002
2.842729e+003	2.219507e+002
2.844658e+003	3.143115e+002
2.846586e+003	2.398771e+002
2.848515e+003	2.624384e+002
2.850443e+003	4.318664e+002
2.852372e+003	4.062247e+002
2.854300e+003	3.573836e+002
2.856229e+003	2.555202e+002
2.858157e+003	2.069162e+002
2.860085e+003	1.687857e+002
2.862014e+003	3.372469e+002
2.863942e+003	3.546813e+002
2.865871e+003	2.770928e+002
2.867799e+003	2.351626e+002
2.869728e+003	1.796835e+002
2.871656e+003	2.113368e+002
2.873585e+003	2.523676e+002
2.875513e+003	1.886167e+002
2.877442e+003	1.878029e+002
2.879370e+003	1.954225e+002
2.881299e+003	2.594340e+002
2.883227e+003	3.145784e+002
2.885156e+003	2.688427e+002
2.887084e+003	1.997469e+002
2.889013e+003	1.099664e+002
2.890941e+003	2.204408e+002
2.892870e+003	1.634872e+002
2.894798e+003	1.165166e+002
2.896727e+003	1.874796e+002
2.898655e+003	1.688499e+002
2.900583e+003	6.850111e+001
2.902512e+003	4.701842e+001
2.904440e+003	8.090643e+001
2.906369e+003	9.189486e+001
2.908297e+003	6.413121e+001
2.910226e+003	5.752780e+001
2.912154e+003	1.030157e+002
2.914083e+003	1.129549e+001
2.916011e+003	-6.045803e+000
2.917939e+003	-2.190010e+000
2.919868e+003	1.696142e+001
2.921796e+003	-3.201144e+001
2.923725e+003	8.479297e+001
2.925653e+003	1.684935e+002
2.927582e+003	9.985022e+001
2.929510e+003	8.138402e+001
2.931439e+003	7.197044e+001
2.933367e+003	-2.145985e+001
2.935296e+003	-7.156307e+001
2.937224e+003	1.434596e+001
2.939153e+003	-1.637461e+000
2.941081e+003	4.026360e+001
2.943010e+003	8.563870e+001
2.944938e+003	5.607082e+001
2.946867e+003	4.705320e+000
2.948795e+003	5.844696e+001
2.950724e+003	-4.319693e+001
2.952652e+003	-1.616928e+002
2.954581e+003	-1.372553e+002
2.956509e+003	-1.276115e+002
2.958438e+003	-1.247321e+002
2.960366e+003	-8.940099e+001
2.962294e+003	-1.000395e+002
2.964223e+003	-1.046600e+002
2.966151e+003	-9.228754e+001
2.968080e+003	-1.016160e+002
2.970008e+003	-1.496861e+002
2.971937e+003	-1.343071e+002
2.973865e+003	-1.079303e+002
2.975793e+003	-1.282871e+002
2.977722e+003	-1.077477e+002
2.979650e+003	-1.235521e+002
2.981579e+003	-1.431163e+002
2.983507e+003	-8.309194e+001
2.985436e+003	-1.120049e+002
2.987364e+003	-1.154230e+002
2.989293e+003	-1.414202e+002
2.991221e+003	-1.737354e+002
2.993150e+003	-2.092100e+002
2.995078e+003	-1.954118e+002
2.997007e+003	-1.556072e+002
2.998935e+003	-2.096213e+002
3.000864e+003	-1.751668e+002
3.002792e+003	-2.178921e+002
3.004721e+003	-3.258510e+002
3.006649e+003	-2.475660e+002
3.008578e+003	-3.324773e+002
3.010506e+003	-2.907815e+002
3.012435e+003	-1.984574e+002
3.014363e+003	-1.826928e+002
3.016292e+003	-1.184306e+002
3.018220e+003	-1.972327e+002
3.020148e+003	-2.995476e+002
3.022077e+003	-2.282068e+002
3.024005e+003	-2.139346e+002
3.025934e+003	-2.539002e+002
3.027862e+003	-1.247464e+002
3.029791e+003	-2.367920e+002
3.031719e+003	-2.258194e+002
3.033647e+003	-1.843133e+002
3.035576e+003	-2.242131e+002
3.037504e+003	-1.316806e+002
3.039433e+003	-1.342173e+002
3.041361e+003	-1.608025e+002
3.043290e+003	-1.663607e+002
3.045218e+003	-2.233398e+002
3.047147e+003	-3.341758e+002
3.049075e+003	-1.978865e+002
3.051004e+003	-1.412267e+002
3.052932e+003	-1.333902e+002
3.054861e+003	-1.659726e+002
3.056789e+003	-1.911966e+002
3.058718e+003	-1.636945e+002
3.060646e+003	-1.563227e+002
3.062575e+003	-2.314516e+002
3.064503e+003	-2.092133e+002
3.066432e+003	-1.554324e+002
3.068360e+003	-9.583277e+001
3.070289e+003	-1.736907e+002
3.072217e+003	-1.435943e+002
3.074146e+003	-1.505645e+002
3.076074e+003	-1.426778e+002
3.078002e+003	-1.207227e+002
3.079931e+003	-1.504557e+002
3.081859e+003	-1.273457e+002
3.083788e+003	-6.755888e+001
3.085716e+003	-6.185466e+001
3.087645e+003	-1.578069e+002
3.089573e+003	-1.589564e+002
3.091501e+003	-1.091013e+002
3.093430e+003	4.962482e+000
3.095358e+003	5.401345e-001
3.097287e+003	-9.911667e+000
3.099215e+003	-3.271616e+001
3.101144e+003	-1.230678e+002
3.103072e+003	-1.421300e+002
3.105001e+003	-6.605307e+001
3.106929e+003	-8.273675e-002
3.108858e+003	-5.413348e+001
3.110786e+003	-1.287236e+002
3.112715e+003	1.695618e+001
3.114643e+003	-3.035726e+001
3.116572e+003	6.812408e+001
3.118500e+003	4.086226e+001
3.120429e+003	1.111896e+002
3.122357e+003	9.084740e+001
3.124286e+003	5.231071e+001
3.126214e+003	6.695077e+001
3.128143e+003	9.493344e+001
3.130071e+003	1.657305e+002
3.132000e+003	2.282056e+002
3.133928e+003	2.020310e+002
3.135856e+003	1.867350e+002
3.137785e+003	2.331959e+002
3.139713e+003	2.671807e+002
3.141642e+003	3.331172e+002
3.143570e+003	3.225148e+002
3.145499e+003	3.697865e+002
3.147427e+003	4.590176e+002
3.149355e+003	4.972401e+002
3.151284e+003	4.757871e+002
3.153212e+003	5.254308e+002
3.155141e+003	5.371706e+002
3.157069e+003	5.049468e+002
3.158998e+003	5.501439e+002
3.160926e+003	5.418743e+002
3.162855e+003	6.671718e+002
3.164783e+003	6.001517e+002
3.166712e+003	5.637318e+002
3.168640e+003	6.243696e+002
3.170569e+003	6.870062e+002
3.172497e+003	6.949375e+002
3.174426e+003	6.565342e+002
3.176354e+003	7.097281e+002
3.178283e+003	8.181822e+002
3.180211e+003	7.436907e+002
3.182140e+003	7.777884e+002
3.184068e+003	8.280924e+002
3.185997e+003	8.466567e+002
3.187925e+003	9.792755e+002
3.189854e+003	9.498021e+002
3.191782e+003	9.103206e+002
3.193710e+003	1.003133e+003
3.195639e+003	1.028078e+003
3.197567e+003	1.082356e+003
3.199496e+003	1.265173e+003
3.201424e+003	1.236726e+003
3.203353e+003	1.199043e+003
3.205281e+003	1.266706e+003
3.207209e+003	1.265918e+003
3.209138e+003	1.263732e+003
3.211066e+003	1.383924e+003
3.212995e+003	1.448923e+003
3.214923e+003	1.522611e+003
3.216852e+003	1.455947e+003
3.218780e+003	1.399331e+003
3.220709e+003	1.563994e+003
3.222637e+003	1.634988e+003
3.224566e+003	1.729451e+003
3.226494e+003	1.728636e+003
3.228423e+003	1.788921e+003
3.230351e+003	1.807175e+003
3.232280e+003	1.823316e+003
3.234208e+003	1.966632e+003
3.236137e+003	2.086942e+003
3.238065e+003	2.031819e+003
3.239994e+003	2.029634e+003
3.241922e+003	2.138375e+003
3.243851e+003	2.208028e+003
3.245779e+003	2.258777e+003
3.247708e+003	2.393348e+003
3.249636e+003	2.337886e+003
3.251564e+003	2.398718e+003
3.253493e+003	2.460457e+003
3.255421e+003	2.594775e+003
3.257350e+003	2.647025e+003
3.259278e+003	2.734710e+003
3.261207e+003	2.706890e+003
3.263135e+003	2.742267e+003
3.265063e+003	2.896693e+003
3.266992e+003	3.077212e+003
3.268920e+003	3.166133e+003
3.270849e+003	3.308263e+003
3.272777e+003	3.280652e+003
3.274706e+003	3.303202e+003
3.276634e+003	3.397406e+003
3.278563e+003	3.427610e+003
3.280491e+003	3.564030e+003
3.282420e+003	3.591734e+003
3.284348e+003	3.669198e+003
3.286277e+003	3.769500e+003
3.288205e+003	3.811764e+003
3.290134e+003	3.924311e+003
3.292062e+003	4.020466e+003
3.293991e+003	4.039447e+003
3.295919e+003	4.104733e+003
3.297848e+003	4.192295e+003
3.299776e+003	4.233221e+003
3.301705e+003	4.342944e+003
3.303633e+003	4.525736e+003
3.305562e+003	4.587486e+003
3.307490e+003	4.657526e+003
3.309418e+003	4.811448e+003
3.311347e+003	4.762093e+003
3.313275e+003	4.916208e+003
3.315204e+003	5.003746e+003
3.317132e+003	5.103101e+003
3.319061e+003	5.241038e+003
3.320989e+003	5.294732e+003
3.322917e+003	5.335494e+003
3.324846e+003	5.513630e+003
3.326774e+003	5.684350e+003
3.328703e+003	5.667926e+003
3.330631e+003	5.853042e+003
3.332560e+003	5.951275e+003
3.334488e+003	6.086854e+003
3.336417e+003	6.249261e+003
3.338345e+003	6.333478e+003
3.340274e+003	6.434626e+003
3.342202e+003	6.500617e+003
3.344131e+003	6.646354e+003
3.346059e+003	6.734119e+003
3.347988e+003	6.824928e+003
3.349916e+003	7.020928e+003
3.351845e+003	7.157558e+003
3.353773e+003	7.203002e+003
3.355702e+003	7.429523e+003
3.357630e+003	7.565576e+003
3.359559e+003	7.760200e+003
3.361487e+003	7.875889e+003
3.363416e+003	7.954515e+003
3.365344e+003	8.099799e+003
3.367272e+003	8.241010e+003
3.369201e+003	8.373715e+003
3.371129e+003	8.493263e+003
3.373058e+003	8.677598e+003
3.374986e+003	8.787266e+003
3.376915e+003	8.981198e+003
3.378843e+003	9.122189e+003
3.380771e+003	9.231711e+003
3.382700e+003	9.375011e+003
3.384628e+003	9.571806e+003
3.386557e+003	9.781978e+003
3.388485e+003	1.002968e+004
3.390414e+003	1.014270e+004
3.392342e+003	1.030901e+004
3.394271e+003	1.040785e+004
3.396199e+003	1.061436e+004
3.398128e+003	1.063583e+004
3.400056e+003	1.087649e+004
3.401985e+003	0.000000e+000
