# Supplementary material for: Machine learning classification of mango maturity based on carotene content from Raman spectra
Source: PeerJ. 2025 Nov 18;13:e20288. doi: 10.7717/peerj.20288 (PMC12637035; doi:10.7717/peerj.20288)
Supplement: Supplemental Information 1 — Raman spectra from 29 mango samples, with measurements taken from the top, middle, and bottom parts of each mango. These data were used for Raman spectral processing, statistical analysis, and classification analysis. [file peerj-13-20288-s001.zip › Raw Data_Mango/M21/M21-M.CSV]

5.030945e+001	1.854207e+002
5.223792e+001	5.284096e+002
5.416638e+001	6.465746e+002
5.609485e+001	6.388388e+002
5.802332e+001	6.517748e+002
5.995178e+001	6.670685e+002
6.188025e+001	6.581509e+002
6.380872e+001	6.277284e+002
6.573718e+001	6.658043e+002
6.766565e+001	6.160493e+002
6.959412e+001	6.120178e+002
7.152258e+001	6.313624e+002
7.345105e+001	5.868239e+002
7.537952e+001	5.739159e+002
7.730798e+001	6.021320e+002
7.923645e+001	6.032433e+002
8.116492e+001	5.668217e+002
8.309338e+001	5.559215e+002
8.502185e+001	5.183444e+002
8.695032e+001	4.992047e+002
8.887878e+001	4.876882e+002
9.080725e+001	4.715442e+002
9.273572e+001	4.674312e+002
9.466418e+001	4.854651e+002
9.659265e+001	4.859514e+002
9.852112e+001	4.593736e+002
1.004496e+002	4.210667e+002
1.023781e+002	4.256818e+002
1.043065e+002	4.106114e+002
1.062350e+002	3.873900e+002
1.081635e+002	3.747672e+002
1.100919e+002	3.868514e+002
1.120204e+002	3.747803e+002
1.139489e+002	3.686562e+002
1.158773e+002	3.671642e+002
1.178058e+002	3.694471e+002
1.197343e+002	3.815367e+002
1.216627e+002	3.506315e+002
1.235912e+002	3.354743e+002
1.255197e+002	3.352959e+002
1.274481e+002	3.307013e+002
1.293766e+002	3.037527e+002
1.313051e+002	2.718127e+002
1.332335e+002	2.616161e+002
1.351620e+002	2.693524e+002
1.370905e+002	2.757626e+002
1.390189e+002	2.660432e+002
1.409474e+002	2.590124e+002
1.428759e+002	2.506386e+002
1.448043e+002	2.550052e+002
1.467328e+002	2.908018e+002
1.486613e+002	3.091492e+002
1.505897e+002	2.739727e+002
1.525182e+002	2.621794e+002
1.544467e+002	2.942173e+002
1.563751e+002	3.129345e+002
1.583036e+002	2.949946e+002
1.602321e+002	2.795930e+002
1.621605e+002	2.606801e+002
1.640890e+002	2.379011e+002
1.660175e+002	2.322203e+002
1.679459e+002	2.484795e+002
1.698744e+002	2.617092e+002
1.718029e+002	2.609729e+002
1.737313e+002	2.474499e+002
1.756598e+002	2.375537e+002
1.775883e+002	2.568367e+002
1.795167e+002	2.428872e+002
1.814452e+002	2.220769e+002
1.833737e+002	2.283549e+002
1.853021e+002	2.224421e+002
1.872306e+002	2.374102e+002
1.891591e+002	2.302867e+002
1.910875e+002	2.144082e+002
1.930160e+002	2.077157e+002
1.949445e+002	1.445608e+002
1.968729e+002	1.524398e+002
1.988014e+002	1.563212e+002
2.007299e+002	1.511220e+002
2.026583e+002	1.651646e+002
2.045868e+002	1.780197e+002
2.065153e+002	1.907020e+002
2.084437e+002	2.124045e+002
2.103722e+002	2.165774e+002
2.123007e+002	1.800533e+002
2.142291e+002	2.099252e+002
2.161576e+002	2.386291e+002
2.180861e+002	2.431316e+002
2.200145e+002	2.464250e+002
2.219430e+002	2.810130e+002
2.238715e+002	2.579090e+002
2.257999e+002	2.283893e+002
2.277284e+002	2.357405e+002
2.296569e+002	2.556372e+002
2.315853e+002	2.308290e+002
2.335138e+002	2.139113e+002
2.354423e+002	2.205018e+002
2.373707e+002	2.341137e+002
2.392992e+002	2.232256e+002
2.412277e+002	1.647600e+002
2.431561e+002	1.238192e+002
2.450846e+002	1.550932e+002
2.470131e+002	2.138042e+002
2.489415e+002	2.497582e+002
2.508700e+002	2.384701e+002
2.527985e+002	2.695052e+002
2.547269e+002	2.714181e+002
2.566554e+002	2.727185e+002
2.585839e+002	2.679904e+002
2.605123e+002	2.370942e+002
2.624408e+002	2.366541e+002
2.643693e+002	2.917147e+002
2.662977e+002	3.195300e+002
2.682262e+002	3.120672e+002
2.701547e+002	3.056092e+002
2.720831e+002	2.743588e+002
2.740116e+002	2.750663e+002
2.759401e+002	2.690854e+002
2.778685e+002	2.531528e+002
2.797970e+002	2.436543e+002
2.817255e+002	2.387410e+002
2.836539e+002	2.132603e+002
2.855824e+002	2.197025e+002
2.875109e+002	2.476820e+002
2.894393e+002	2.617176e+002
2.913678e+002	2.529189e+002
2.932963e+002	3.066997e+002
2.952247e+002	3.041106e+002
2.971532e+002	2.946092e+002
2.990817e+002	3.302632e+002
3.010101e+002	3.045930e+002
3.029386e+002	2.940300e+002
3.048671e+002	2.940847e+002
3.067955e+002	3.086743e+002
3.087240e+002	3.272507e+002
3.106525e+002	3.158166e+002
3.125809e+002	3.702508e+002
3.145094e+002	4.015152e+002
3.164379e+002	3.972812e+002
3.183663e+002	3.875423e+002
3.202948e+002	4.211706e+002
3.222233e+002	4.061360e+002
3.241517e+002	3.780533e+002
3.260802e+002	3.559099e+002
3.280087e+002	3.397937e+002
3.299371e+002	3.164290e+002
3.318656e+002	2.936909e+002
3.337941e+002	3.308085e+002
3.357225e+002	3.540965e+002
3.376510e+002	3.464004e+002
3.395795e+002	3.361360e+002
3.415079e+002	3.301267e+002
3.434364e+002	3.641568e+002
3.453649e+002	3.557840e+002
3.472933e+002	3.407003e+002
3.492218e+002	3.706512e+002
3.511503e+002	3.895609e+002
3.530787e+002	3.666802e+002
3.550072e+002	3.690034e+002
3.569357e+002	3.919773e+002
3.588641e+002	4.154330e+002
3.607926e+002	4.330734e+002
3.627211e+002	4.600169e+002
3.646495e+002	4.510830e+002
3.665780e+002	4.178095e+002
3.685065e+002	4.014698e+002
3.704349e+002	4.413198e+002
3.723634e+002	4.601689e+002
3.742919e+002	4.698133e+002
3.762203e+002	4.575194e+002
3.781488e+002	4.180577e+002
3.800773e+002	3.689604e+002
3.820057e+002	3.776670e+002
3.839342e+002	3.657359e+002
3.858627e+002	3.506328e+002
3.877911e+002	3.471364e+002
3.897196e+002	3.498524e+002
3.916481e+002	3.270368e+002
3.935765e+002	3.393965e+002
3.955050e+002	3.648143e+002
3.974335e+002	3.891209e+002
3.993619e+002	4.218309e+002
4.012904e+002	4.801585e+002
4.032189e+002	5.015547e+002
4.051473e+002	4.871155e+002
4.070758e+002	4.885414e+002
4.090043e+002	4.998525e+002
4.109327e+002	4.937077e+002
4.128612e+002	4.790672e+002
4.147897e+002	4.276208e+002
4.167181e+002	4.072897e+002
4.186466e+002	4.171720e+002
4.205751e+002	4.420457e+002
4.225035e+002	4.769564e+002
4.244320e+002	5.341070e+002
4.263605e+002	5.604151e+002
4.282889e+002	5.300793e+002
4.302174e+002	4.781655e+002
4.321459e+002	4.590971e+002
4.340743e+002	4.608159e+002
4.360028e+002	4.325893e+002
4.379313e+002	4.521681e+002
4.398597e+002	4.508462e+002
4.417882e+002	4.239524e+002
4.437167e+002	5.046797e+002
4.456451e+002	4.850869e+002
4.475736e+002	4.890182e+002
4.495021e+002	4.881172e+002
4.514305e+002	4.783768e+002
4.533590e+002	4.790621e+002
4.552875e+002	4.825946e+002
4.572159e+002	4.702630e+002
4.591444e+002	4.505900e+002
4.610729e+002	4.498559e+002
4.630013e+002	4.847978e+002
4.649298e+002	5.427709e+002
4.668583e+002	5.456304e+002
4.687867e+002	5.562045e+002
4.707152e+002	5.487383e+002
4.726437e+002	5.308040e+002
4.745721e+002	5.258151e+002
4.765006e+002	5.227844e+002
4.784291e+002	5.124241e+002
4.803575e+002	5.103015e+002
4.822860e+002	5.261286e+002
4.842145e+002	5.390143e+002
4.861429e+002	5.126437e+002
4.880714e+002	5.096435e+002
4.899999e+002	5.309056e+002
4.919283e+002	5.175663e+002
4.938568e+002	5.006949e+002
4.957853e+002	5.218156e+002
4.977137e+002	5.447542e+002
4.996422e+002	4.679436e+002
5.015707e+002	4.119223e+002
5.034991e+002	4.195919e+002
5.054276e+002	4.362196e+002
5.073561e+002	3.951560e+002
5.092845e+002	4.195155e+002
5.112130e+002	4.054899e+002
5.131415e+002	4.006617e+002
5.150699e+002	4.009176e+002
5.169984e+002	4.190993e+002
5.189269e+002	4.857072e+002
5.208553e+002	4.837497e+002
5.227838e+002	5.162922e+002
5.247123e+002	5.305765e+002
5.266407e+002	5.110872e+002
5.285692e+002	4.777068e+002
5.304977e+002	4.687192e+002
5.324261e+002	5.129857e+002
5.343546e+002	5.718816e+002
5.362831e+002	5.913663e+002
5.382115e+002	5.620865e+002
5.401400e+002	5.206180e+002
5.420685e+002	5.276056e+002
5.439969e+002	4.527197e+002
5.459254e+002	4.871042e+002
5.478539e+002	5.398051e+002
5.497823e+002	5.218716e+002
5.517108e+002	4.425016e+002
5.536393e+002	4.293062e+002
5.555677e+002	4.992609e+002
5.574962e+002	4.759143e+002
5.594247e+002	4.238017e+002
5.613531e+002	4.112259e+002
5.632816e+002	4.216251e+002
5.652101e+002	4.662424e+002
5.671385e+002	4.489108e+002
5.690670e+002	3.869863e+002
5.709955e+002	3.737758e+002
5.729240e+002	4.161920e+002
5.748524e+002	3.970507e+002
5.767809e+002	4.434237e+002
5.787094e+002	4.378399e+002
5.806378e+002	4.459482e+002
5.825663e+002	4.715114e+002
5.844948e+002	4.943736e+002
5.864232e+002	5.087900e+002
5.883517e+002	4.570435e+002
5.902802e+002	4.077802e+002
5.922086e+002	4.056589e+002
5.941371e+002	4.449060e+002
5.960656e+002	4.814416e+002
5.979940e+002	4.661880e+002
5.999225e+002	4.858825e+002
6.018510e+002	4.992633e+002
6.037794e+002	4.782838e+002
6.057079e+002	4.634538e+002
6.076364e+002	4.848814e+002
6.095648e+002	4.876443e+002
6.114933e+002	4.893981e+002
6.134218e+002	4.508616e+002
6.153502e+002	4.175244e+002
6.172787e+002	4.213953e+002
6.192072e+002	4.370902e+002
6.211356e+002	3.821775e+002
6.230641e+002	4.095460e+002
6.249926e+002	4.206079e+002
6.269210e+002	4.071984e+002
6.288495e+002	3.846147e+002
6.307780e+002	3.769903e+002
6.327064e+002	4.038649e+002
6.346349e+002	4.497661e+002
6.365634e+002	4.475805e+002
6.384918e+002	4.321170e+002
6.404203e+002	4.181165e+002
6.423488e+002	4.071473e+002
6.442772e+002	4.023200e+002
6.462057e+002	3.777539e+002
6.481342e+002	4.283378e+002
6.500626e+002	4.364816e+002
6.519911e+002	4.110054e+002
6.539196e+002	4.036887e+002
6.558480e+002	4.127877e+002
6.577765e+002	3.204803e+002
6.597050e+002	2.795060e+002
6.616334e+002	3.844482e+002
6.635619e+002	4.671960e+002
6.654904e+002	4.359458e+002
6.674188e+002	4.077589e+002
6.693473e+002	4.720721e+002
6.712758e+002	4.536389e+002
6.732042e+002	4.007946e+002
6.751327e+002	3.969264e+002
6.770612e+002	4.156356e+002
6.789896e+002	3.799839e+002
6.809181e+002	4.146932e+002
6.828466e+002	4.078976e+002
6.847750e+002	3.651522e+002
6.867035e+002	3.692655e+002
6.886320e+002	3.919324e+002
6.905604e+002	3.553916e+002
6.924889e+002	2.984971e+002
6.944174e+002	3.714197e+002
6.963458e+002	3.671528e+002
6.982743e+002	3.565455e+002
7.002028e+002	3.620164e+002
7.021312e+002	3.538366e+002
7.040597e+002	3.077764e+002
7.059882e+002	2.831662e+002
7.079166e+002	3.003028e+002
7.098451e+002	2.993443e+002
7.117736e+002	2.822905e+002
7.137020e+002	2.759704e+002
7.156305e+002	2.907617e+002
7.175590e+002	2.856637e+002
7.194874e+002	3.028832e+002
7.214159e+002	3.267037e+002
7.233444e+002	3.216462e+002
7.252728e+002	2.956390e+002
7.272013e+002	2.852767e+002
7.291298e+002	3.018538e+002
7.310582e+002	3.181123e+002
7.329867e+002	3.336209e+002
7.349152e+002	3.364709e+002
7.368436e+002	3.333066e+002
7.387721e+002	3.275985e+002
7.407006e+002	3.033625e+002
7.426290e+002	2.373737e+002
7.445575e+002	2.680445e+002
7.464860e+002	3.349326e+002
7.484144e+002	3.518923e+002
7.503429e+002	3.244192e+002
7.522714e+002	3.218441e+002
7.541998e+002	3.484536e+002
7.561283e+002	3.450290e+002
7.580568e+002	3.347690e+002
7.599852e+002	3.350998e+002
7.619137e+002	3.338116e+002
7.638422e+002	3.088486e+002
7.657706e+002	2.607764e+002
7.676991e+002	2.558994e+002
7.696276e+002	2.906349e+002
7.715560e+002	2.973013e+002
7.734845e+002	2.957184e+002
7.754130e+002	3.085730e+002
7.773414e+002	3.120810e+002
7.792699e+002	2.383273e+002
7.811984e+002	2.179320e+002
7.831268e+002	2.374615e+002
7.850553e+002	2.377743e+002
7.869838e+002	2.593460e+002
7.889122e+002	2.874051e+002
7.908407e+002	2.463774e+002
7.927692e+002	2.658377e+002
7.946976e+002	2.569066e+002
7.966261e+002	2.512234e+002
7.985546e+002	3.131938e+002
8.004830e+002	3.392228e+002
8.024115e+002	2.600676e+002
8.043400e+002	2.160162e+002
8.062684e+002	2.124921e+002
8.081969e+002	2.338173e+002
8.101254e+002	3.072865e+002
8.120538e+002	3.094922e+002
8.139823e+002	2.571076e+002
8.159108e+002	2.531216e+002
8.178392e+002	2.632767e+002
8.197677e+002	2.691094e+002
8.216962e+002	2.261095e+002
8.236246e+002	2.507437e+002
8.255531e+002	2.690041e+002
8.274816e+002	2.653745e+002
8.294100e+002	2.849558e+002
8.313385e+002	1.933539e+002
8.332670e+002	1.737030e+002
8.351954e+002	1.640469e+002
8.371239e+002	1.640056e+002
8.390524e+002	1.930382e+002
8.409808e+002	2.226265e+002
8.429093e+002	1.881895e+002
8.448378e+002	1.126387e+002
8.467662e+002	1.727644e+002
8.486947e+002	2.553900e+002
8.506232e+002	2.293607e+002
8.525516e+002	1.928412e+002
8.544801e+002	1.991430e+002
8.564086e+002	1.611153e+002
8.583370e+002	2.190649e+002
8.602655e+002	2.832073e+002
8.621940e+002	2.651429e+002
8.641224e+002	2.470265e+002
8.660509e+002	2.460182e+002
8.679794e+002	2.362379e+002
8.699078e+002	2.118253e+002
8.718363e+002	2.034583e+002
8.737648e+002	2.272763e+002
8.756932e+002	2.623763e+002
8.776217e+002	2.747117e+002
8.795502e+002	2.785274e+002
8.814786e+002	2.785738e+002
8.834071e+002	2.476749e+002
8.853356e+002	2.063191e+002
8.872640e+002	1.655274e+002
8.891925e+002	3.053017e+002
8.911210e+002	2.806984e+002
8.930494e+002	1.930051e+002
8.949779e+002	1.896390e+002
8.969064e+002	1.925019e+002
8.988348e+002	1.968085e+002
9.007633e+002	2.611770e+002
9.026918e+002	2.523938e+002
9.046202e+002	2.165388e+002
9.065487e+002	2.064454e+002
9.084772e+002	2.061684e+002
9.104056e+002	1.682559e+002
9.123341e+002	1.274730e+002
9.142626e+002	1.094001e+002
9.161910e+002	1.473547e+002
9.181195e+002	1.158924e+002
9.200480e+002	1.220438e+002
9.219764e+002	1.687602e+002
9.239049e+002	1.634487e+002
9.258334e+002	1.445038e+002
9.277618e+002	1.524024e+002
9.296903e+002	1.293820e+002
9.316188e+002	1.450030e+002
9.335472e+002	1.474503e+002
9.354757e+002	1.326130e+002
9.374042e+002	1.335690e+002
9.393326e+002	1.484129e+002
9.412611e+002	1.366445e+002
9.431896e+002	1.907565e+002
9.451180e+002	2.153840e+002
9.470465e+002	1.993792e+002
9.489750e+002	1.882481e+002
9.509034e+002	1.701253e+002
9.528319e+002	1.248331e+002
9.547604e+002	2.109605e+002
9.566888e+002	2.423686e+002
9.586173e+002	2.670593e+002
9.605458e+002	2.675775e+002
9.624742e+002	2.898583e+002
9.644027e+002	2.841170e+002
9.663312e+002	2.214135e+002
9.682596e+002	2.302487e+002
9.701881e+002	2.524824e+002
9.721166e+002	2.310172e+002
9.740450e+002	2.590559e+002
9.759735e+002	2.930797e+002
9.779020e+002	2.816372e+002
9.798304e+002	2.395370e+002
9.817589e+002	2.286404e+002
9.836874e+002	2.562166e+002
9.856158e+002	2.623511e+002
9.875443e+002	3.192635e+002
9.894728e+002	2.787616e+002
9.914012e+002	3.043329e+002
9.933297e+002	3.638805e+002
9.952582e+002	3.317453e+002
9.971866e+002	2.773408e+002
9.991151e+002	3.192540e+002
1.001044e+003	3.991143e+002
1.002972e+003	4.562441e+002
1.004901e+003	5.024096e+002
1.006829e+003	5.468741e+002
1.008757e+003	5.347130e+002
1.010686e+003	4.192060e+002
1.012614e+003	2.883669e+002
1.014543e+003	3.064253e+002
1.016471e+003	2.484140e+002
1.018400e+003	2.190988e+002
1.020328e+003	2.431038e+002
1.022257e+003	2.664755e+002
1.024185e+003	3.216763e+002
1.026114e+003	4.247429e+002
1.028042e+003	3.289615e+002
1.029971e+003	3.009422e+002
1.031899e+003	3.328093e+002
1.033828e+003	3.287902e+002
1.035756e+003	2.989948e+002
1.037684e+003	2.734214e+002
1.039613e+003	2.695343e+002
1.041541e+003	2.834007e+002
1.043470e+003	2.929904e+002
1.045398e+003	3.383159e+002
1.047327e+003	2.430872e+002
1.049255e+003	1.827109e+002
1.051184e+003	1.679266e+002
1.053112e+003	1.618831e+002
1.055041e+003	1.774390e+002
1.056969e+003	2.419104e+002
1.058898e+003	2.639193e+002
1.060826e+003	2.155283e+002
1.062755e+003	1.664098e+002
1.064683e+003	1.321521e+002
1.066611e+003	1.345715e+002
1.068540e+003	1.734339e+002
1.070468e+003	2.200803e+002
1.072397e+003	2.426746e+002
1.074325e+003	2.412978e+002
1.076254e+003	2.019116e+002
1.078182e+003	2.076547e+002
1.080111e+003	2.055045e+002
1.082039e+003	2.337637e+002
1.083968e+003	2.021823e+002
1.085896e+003	1.643554e+002
1.087825e+003	2.310975e+002
1.089753e+003	2.053591e+002
1.091682e+003	1.324364e+002
1.093610e+003	1.669740e+002
1.095538e+003	2.068868e+002
1.097467e+003	2.464254e+002
1.099395e+003	2.600588e+002
1.101324e+003	2.368446e+002
1.103252e+003	2.112362e+002
1.105181e+003	2.264661e+002
1.107109e+003	2.306350e+002
1.109038e+003	2.899060e+002
1.110966e+003	2.533456e+002
1.112895e+003	3.217087e+002
1.114823e+003	3.309845e+002
1.116752e+003	3.289820e+002
1.118680e+003	3.528387e+002
1.120609e+003	2.931174e+002
1.122537e+003	3.976094e+002
1.124465e+003	3.373616e+002
1.126394e+003	3.378357e+002
1.128322e+003	3.821172e+002
1.130251e+003	3.952150e+002
1.132179e+003	3.919685e+002
1.134108e+003	3.977623e+002
1.136036e+003	3.905456e+002
1.137965e+003	3.595518e+002
1.139893e+003	4.165203e+002
1.141822e+003	4.704803e+002
1.143750e+003	4.180425e+002
1.145679e+003	5.868344e+002
1.147607e+003	7.060676e+002
1.149536e+003	7.573790e+002
1.151464e+003	8.593897e+002
1.153392e+003	9.985278e+002
1.155321e+003	1.215653e+003
1.157249e+003	1.272992e+003
1.159178e+003	1.233612e+003
1.161106e+003	1.085340e+003
1.163035e+003	8.926786e+002
1.164963e+003	7.341945e+002
1.166892e+003	6.094395e+002
1.168820e+003	5.310306e+002
1.170749e+003	5.364465e+002
1.172677e+003	4.741794e+002
1.174606e+003	4.599329e+002
1.176534e+003	3.820639e+002
1.178463e+003	3.719576e+002
1.180391e+003	3.834656e+002
1.182319e+003	4.254879e+002
1.184248e+003	4.486032e+002
1.186176e+003	4.304443e+002
1.188105e+003	4.631296e+002
1.190033e+003	5.027231e+002
1.191962e+003	5.083103e+002
1.193890e+003	4.951164e+002
1.195819e+003	4.551595e+002
1.197747e+003	4.573225e+002
1.199676e+003	4.615123e+002
1.201604e+003	4.262981e+002
1.203533e+003	4.092264e+002
1.205461e+003	4.768010e+002
1.207390e+003	4.898425e+002
1.209318e+003	3.885251e+002
1.211246e+003	4.025016e+002
1.213175e+003	3.683732e+002
1.215103e+003	3.850363e+002
1.217032e+003	3.889138e+002
1.218960e+003	3.769295e+002
1.220889e+003	3.656089e+002
1.222817e+003	3.216082e+002
1.224746e+003	3.500650e+002
1.226674e+003	3.709169e+002
1.228603e+003	3.367920e+002
1.230531e+003	3.498199e+002
1.232460e+003	3.313045e+002
1.234388e+003	3.226787e+002
1.236317e+003	2.860819e+002
1.238245e+003	2.461124e+002
1.240173e+003	2.770231e+002
1.242102e+003	2.782489e+002
1.244030e+003	3.193531e+002
1.245959e+003	4.114100e+002
1.247887e+003	3.739087e+002
1.249816e+003	3.541766e+002
1.251744e+003	3.597892e+002
1.253673e+003	4.074041e+002
1.255601e+003	4.463490e+002
1.257530e+003	4.182386e+002
1.259458e+003	3.794692e+002
1.261387e+003	3.973429e+002
1.263315e+003	3.639687e+002
1.265244e+003	3.034226e+002
1.267172e+003	3.490523e+002
1.269100e+003	3.675185e+002
1.271029e+003	3.688222e+002
1.272957e+003	3.547567e+002
1.274886e+003	3.360753e+002
1.276814e+003	3.438431e+002
1.278743e+003	3.676577e+002
1.280671e+003	4.191653e+002
1.282600e+003	3.787288e+002
1.284528e+003	3.853100e+002
1.286457e+003	3.894943e+002
1.288385e+003	3.387019e+002
1.290314e+003	3.631044e+002
1.292242e+003	4.535353e+002
1.294171e+003	4.675992e+002
1.296099e+003	3.909642e+002
1.298027e+003	3.974351e+002
1.299956e+003	4.553409e+002
1.301884e+003	4.513799e+002
1.303813e+003	4.677918e+002
1.305741e+003	4.994378e+002
1.307670e+003	5.026033e+002
1.309598e+003	4.807065e+002
1.311527e+003	4.628294e+002
1.313455e+003	4.458133e+002
1.315384e+003	4.041702e+002
1.317312e+003	3.588522e+002
1.319241e+003	3.683918e+002
1.321169e+003	4.285380e+002
1.323098e+003	4.343432e+002
1.325026e+003	3.917144e+002
1.326954e+003	4.260362e+002
1.328883e+003	4.569793e+002
1.330811e+003	3.998657e+002
1.332740e+003	3.236218e+002
1.334668e+003	3.259361e+002
1.336597e+003	3.706969e+002
1.338525e+003	4.249003e+002
1.340454e+003	4.317593e+002
1.342382e+003	3.748712e+002
1.344311e+003	4.155340e+002
1.346239e+003	4.571009e+002
1.348168e+003	4.844861e+002
1.350096e+003	4.851646e+002
1.352025e+003	4.503877e+002
1.353953e+003	4.107484e+002
1.355881e+003	3.804609e+002
1.357810e+003	3.164041e+002
1.359738e+003	3.779693e+002
1.361667e+003	4.012403e+002
1.363595e+003	3.472191e+002
1.365524e+003	4.329178e+002
1.367452e+003	4.376380e+002
1.369381e+003	4.882639e+002
1.371309e+003	4.959162e+002
1.373238e+003	4.794142e+002
1.375166e+003	5.332376e+002
1.377095e+003	4.948183e+002
1.379023e+003	3.927166e+002
1.380952e+003	4.373022e+002
1.382880e+003	4.823951e+002
1.384808e+003	3.974110e+002
1.386737e+003	4.349036e+002
1.388665e+003	4.359454e+002
1.390594e+003	4.421337e+002
1.392522e+003	4.570083e+002
1.394451e+003	4.273474e+002
1.396379e+003	3.590156e+002
1.398308e+003	3.145467e+002
1.400236e+003	3.354266e+002
1.402165e+003	3.490617e+002
1.404093e+003	4.350357e+002
1.406022e+003	4.486712e+002
1.407950e+003	4.758055e+002
1.409879e+003	4.396335e+002
1.411807e+003	3.586675e+002
1.413735e+003	3.537392e+002
1.415664e+003	3.762801e+002
1.417592e+003	3.448555e+002
1.419521e+003	3.342314e+002
1.421449e+003	3.547679e+002
1.423378e+003	4.728729e+002
1.425306e+003	3.503151e+002
1.427235e+003	3.998611e+002
1.429163e+003	4.566621e+002
1.431092e+003	4.324489e+002
1.433020e+003	4.003608e+002
1.434949e+003	4.116051e+002
1.436877e+003	4.461243e+002
1.438806e+003	4.506712e+002
1.440734e+003	4.132681e+002
1.442662e+003	3.883166e+002
1.444591e+003	4.009986e+002
1.446519e+003	4.092720e+002
1.448448e+003	4.581752e+002
1.450376e+003	4.462521e+002
1.452305e+003	4.140840e+002
1.454233e+003	5.456654e+002
1.456162e+003	5.025454e+002
1.458090e+003	4.452227e+002
1.460019e+003	4.767581e+002
1.461947e+003	4.723890e+002
1.463876e+003	4.621575e+002
1.465804e+003	5.302205e+002
1.467733e+003	5.206363e+002
1.469661e+003	4.544509e+002
1.471589e+003	4.606603e+002
1.473518e+003	5.223573e+002
1.475446e+003	5.276537e+002
1.477375e+003	4.802053e+002
1.479303e+003	4.042379e+002
1.481232e+003	4.625370e+002
1.483160e+003	5.136709e+002
1.485089e+003	5.411203e+002
1.487017e+003	5.976414e+002
1.488946e+003	4.780858e+002
1.490874e+003	5.404217e+002
1.492803e+003	5.480276e+002
1.494731e+003	5.952358e+002
1.496660e+003	5.557208e+002
1.498588e+003	6.279885e+002
1.500516e+003	7.541783e+002
1.502445e+003	7.560587e+002
1.504373e+003	7.040406e+002
1.506302e+003	7.338400e+002
1.508230e+003	8.216427e+002
1.510159e+003	9.116032e+002
1.512087e+003	1.021471e+003
1.514016e+003	1.111936e+003
1.515944e+003	1.188513e+003
1.517873e+003	1.337745e+003
1.519801e+003	1.358037e+003
1.521730e+003	1.336093e+003
1.523658e+003	1.411636e+003
1.525587e+003	1.409003e+003
1.527515e+003	1.312862e+003
1.529443e+003	1.194373e+003
1.531372e+003	1.068947e+003
1.533300e+003	9.224674e+002
1.535229e+003	8.119069e+002
1.537157e+003	7.632886e+002
1.539086e+003	6.869902e+002
1.541014e+003	6.668302e+002
1.542943e+003	6.465267e+002
1.544871e+003	5.330557e+002
1.546800e+003	4.549561e+002
1.548728e+003	5.720109e+002
1.550657e+003	5.760894e+002
1.552585e+003	5.461530e+002
1.554514e+003	5.583460e+002
1.556442e+003	5.473257e+002
1.558370e+003	4.748845e+002
1.560299e+003	4.154234e+002
1.562227e+003	4.280052e+002
1.564156e+003	4.657988e+002
1.566084e+003	4.952469e+002
1.568013e+003	5.494490e+002
1.569941e+003	5.577371e+002
1.571870e+003	5.116148e+002
1.573798e+003	5.255406e+002
1.575727e+003	5.444637e+002
1.577655e+003	4.963428e+002
1.579584e+003	5.426366e+002
1.581512e+003	6.289229e+002
1.583441e+003	6.804398e+002
1.585369e+003	6.304560e+002
1.587297e+003	5.121417e+002
1.589226e+003	4.672227e+002
1.591154e+003	5.177541e+002
1.593083e+003	5.282536e+002
1.595011e+003	5.254938e+002
1.596940e+003	6.032848e+002
1.598868e+003	6.164728e+002
1.600797e+003	5.620333e+002
1.602725e+003	6.398111e+002
1.604654e+003	5.589594e+002
1.606582e+003	5.357503e+002
1.608511e+003	5.091982e+002
1.610439e+003	5.348569e+002
1.612368e+003	5.104702e+002
1.614296e+003	4.082384e+002
1.616224e+003	3.410374e+002
1.618153e+003	3.420991e+002
1.620081e+003	3.900159e+002
1.622010e+003	4.454424e+002
1.623938e+003	4.782967e+002
1.625867e+003	5.256068e+002
1.627795e+003	4.942521e+002
1.629724e+003	5.360516e+002
1.631652e+003	5.101617e+002
1.633581e+003	4.269800e+002
1.635509e+003	4.258572e+002
1.637438e+003	4.214225e+002
1.639366e+003	4.698215e+002
1.641295e+003	4.834976e+002
1.643223e+003	4.452225e+002
1.645151e+003	4.483307e+002
1.647080e+003	4.780194e+002
1.649008e+003	4.831532e+002
1.650937e+003	5.184800e+002
1.652865e+003	5.535966e+002
1.654794e+003	4.317725e+002
1.656722e+003	4.513369e+002
1.658651e+003	3.950738e+002
1.660579e+003	4.587022e+002
1.662508e+003	4.286982e+002
1.664436e+003	4.340092e+002
1.666365e+003	4.436666e+002
1.668293e+003	4.245178e+002
1.670222e+003	4.225525e+002
1.672150e+003	4.320661e+002
1.674078e+003	4.166689e+002
1.676007e+003	3.954417e+002
1.677935e+003	4.020158e+002
1.679864e+003	4.016219e+002
1.681792e+003	3.512287e+002
1.683721e+003	3.192816e+002
1.685649e+003	3.703508e+002
1.687578e+003	3.641447e+002
1.689506e+003	4.391396e+002
1.691435e+003	4.275397e+002
1.693363e+003	3.506840e+002
1.695292e+003	3.585517e+002
1.697220e+003	3.660840e+002
1.699149e+003	3.144803e+002
1.701077e+003	1.730662e+002
1.703005e+003	1.417373e+002
1.704934e+003	2.126288e+002
1.706862e+003	2.036617e+002
1.708791e+003	1.726548e+002
1.710719e+003	2.322390e+002
1.712648e+003	2.892573e+002
1.714576e+003	3.200088e+002
1.716505e+003	3.706915e+002
1.718433e+003	3.641311e+002
1.720362e+003	2.885316e+002
1.722290e+003	3.306988e+002
1.724219e+003	3.386850e+002
1.726147e+003	4.124158e+002
1.728076e+003	4.160965e+002
1.730004e+003	3.551038e+002
1.731932e+003	3.472671e+002
1.733861e+003	3.669136e+002
1.735789e+003	3.614470e+002
1.737718e+003	3.438421e+002
1.739646e+003	2.833283e+002
1.741575e+003	2.287328e+002
1.743503e+003	2.460359e+002
1.745432e+003	2.702312e+002
1.747360e+003	3.063353e+002
1.749289e+003	3.792084e+002
1.751217e+003	3.312024e+002
1.753146e+003	3.455244e+002
1.755074e+003	3.910751e+002
1.757003e+003	4.216551e+002
1.758931e+003	4.305009e+002
1.760859e+003	3.964205e+002
1.762788e+003	3.987002e+002
1.764716e+003	4.305278e+002
1.766645e+003	3.836360e+002
1.768573e+003	4.013252e+002
1.770502e+003	3.755642e+002
1.772430e+003	3.259228e+002
1.774359e+003	2.812021e+002
1.776287e+003	3.701787e+002
1.778216e+003	3.919163e+002
1.780144e+003	3.589885e+002
1.782073e+003	3.496115e+002
1.784001e+003	3.307999e+002
1.785930e+003	3.305430e+002
1.787858e+003	3.059504e+002
1.789786e+003	2.665693e+002
1.791715e+003	2.250813e+002
1.793643e+003	2.011637e+002
1.795572e+003	2.055669e+002
1.797500e+003	2.429965e+002
1.799429e+003	2.808600e+002
1.801357e+003	2.230001e+002
1.803286e+003	2.618187e+002
1.805214e+003	2.463609e+002
1.807143e+003	2.238813e+002
1.809071e+003	2.994680e+002
1.811000e+003	3.596521e+002
1.812928e+003	2.615570e+002
1.814857e+003	1.868866e+002
1.816785e+003	2.062395e+002
1.818714e+003	1.799712e+002
1.820642e+003	1.193815e+002
1.822570e+003	1.375982e+002
1.824499e+003	1.766603e+002
1.826427e+003	2.029610e+002
1.828356e+003	2.193505e+002
1.830284e+003	1.918611e+002
1.832213e+003	2.198613e+002
1.834141e+003	1.931454e+002
1.836070e+003	2.921636e+002
1.837998e+003	2.182943e+002
1.839927e+003	1.847709e+002
1.841855e+003	2.889883e+002
1.843784e+003	2.983142e+002
1.845712e+003	1.925068e+002
1.847641e+003	2.322410e+002
1.849569e+003	2.979321e+002
1.851497e+003	1.932517e+002
1.853426e+003	2.420930e+002
1.855354e+003	1.646929e+002
1.857283e+003	1.965253e+002
1.859211e+003	2.225450e+002
1.861140e+003	2.945270e+002
1.863068e+003	2.304211e+002
1.864997e+003	2.404915e+002
1.866925e+003	2.541172e+002
1.868854e+003	2.448594e+002
1.870782e+003	2.923231e+002
1.872711e+003	3.182031e+002
1.874639e+003	3.091239e+002
1.876568e+003	2.868364e+002
1.878496e+003	2.449613e+002
1.880424e+003	2.025576e+002
1.882353e+003	2.202782e+002
1.884281e+003	2.815616e+002
1.886210e+003	3.088594e+002
1.888138e+003	3.106114e+002
1.890067e+003	2.396291e+002
1.891995e+003	2.226188e+002
1.893924e+003	1.632829e+002
1.895852e+003	2.255806e+002
1.897781e+003	2.197240e+002
1.899709e+003	2.081387e+002
1.901638e+003	2.071577e+002
1.903566e+003	1.830062e+002
1.905495e+003	2.304949e+002
1.907423e+003	2.319169e+002
1.909351e+003	2.347100e+002
1.911280e+003	1.796209e+002
1.913208e+003	1.818862e+002
1.915137e+003	1.950344e+002
1.917065e+003	1.969852e+002
1.918994e+003	2.077087e+002
1.920922e+003	1.523926e+002
1.922851e+003	1.324591e+002
1.924779e+003	2.007198e+002
1.926708e+003	2.395875e+002
1.928636e+003	2.395943e+002
1.930565e+003	2.555277e+002
1.932493e+003	2.540424e+002
1.934422e+003	2.253241e+002
1.936350e+003	2.361636e+002
1.938278e+003	2.334479e+002
1.940207e+003	1.835665e+002
1.942135e+003	1.089595e+002
1.944064e+003	2.581672e+002
1.945992e+003	2.298201e+002
1.947921e+003	2.725807e+002
1.949849e+003	2.653337e+002
1.951778e+003	2.510690e+002
1.953706e+003	3.328864e+002
1.955635e+003	2.928601e+002
1.957563e+003	1.694277e+002
1.959492e+003	2.340143e+002
1.961420e+003	2.580012e+002
1.963349e+003	1.608642e+002
1.965277e+003	2.064016e+002
1.967205e+003	1.781708e+002
1.969134e+003	1.881623e+002
1.971062e+003	1.079740e+002
1.972991e+003	1.612564e+002
1.974919e+003	2.575598e+002
1.976848e+003	1.879485e+002
1.978776e+003	1.566412e+002
1.980705e+003	2.068878e+002
1.982633e+003	1.715391e+002
1.984562e+003	9.311037e+001
1.986490e+003	1.565869e+002
1.988419e+003	2.099055e+002
1.990347e+003	1.829754e+002
1.992276e+003	1.903802e+002
1.994204e+003	2.013983e+002
1.996132e+003	2.451342e+002
1.998061e+003	2.507536e+002
1.999989e+003	1.545549e+002
2.001918e+003	6.997775e+001
2.003846e+003	1.415868e+000
2.005775e+003	5.616121e+001
2.007703e+003	1.246195e+002
2.009632e+003	1.763556e+002
2.011560e+003	1.882902e+002
2.013489e+003	1.522122e+002
2.015417e+003	1.449035e+002
2.017346e+003	1.588868e+002
2.019274e+003	1.008328e+002
2.021203e+003	1.513443e+002
2.023131e+003	7.063028e+001
2.025059e+003	1.094472e+002
2.026988e+003	1.237313e+002
2.028916e+003	8.272540e+001
2.030845e+003	8.792580e+001
2.032773e+003	1.297651e+002
2.034702e+003	1.903479e+002
2.036630e+003	1.602011e+002
2.038559e+003	1.618997e+002
2.040487e+003	1.919978e+002
2.042416e+003	1.818775e+002
2.044344e+003	1.731010e+002
2.046273e+003	2.499787e+002
2.048201e+003	2.660415e+002
2.050129e+003	1.576464e+002
2.052058e+003	2.310501e+002
2.053986e+003	1.883848e+002
2.055915e+003	9.455982e+001
2.057843e+003	1.797297e+002
2.059772e+003	1.838095e+002
2.061700e+003	1.759739e+002
2.063629e+003	1.700679e+002
2.065557e+003	1.559270e+002
2.067486e+003	1.968242e+002
2.069414e+003	1.583627e+002
2.071343e+003	1.803688e+002
2.073271e+003	2.333812e+002
2.075200e+003	2.746685e+002
2.077128e+003	1.675112e+002
2.079057e+003	1.741198e+002
2.080985e+003	1.823763e+002
2.082914e+003	1.554333e+002
2.084842e+003	1.086593e+002
2.086771e+003	1.303522e+002
2.088699e+003	2.187197e+002
2.090627e+003	2.657120e+002
2.092556e+003	2.639776e+002
2.094484e+003	2.386166e+002
2.096413e+003	2.367291e+002
2.098341e+003	2.368873e+002
2.100270e+003	2.132137e+002
2.102198e+003	1.473876e+002
2.104126e+003	1.344850e+002
2.106055e+003	1.451019e+002
2.107983e+003	1.382233e+002
2.109912e+003	1.511859e+002
2.111840e+003	1.678987e+002
2.113769e+003	2.606361e+002
2.115697e+003	2.596439e+002
2.117626e+003	1.430455e+002
2.119554e+003	1.086850e+002
2.121483e+003	1.891699e+002
2.123411e+003	2.232852e+002
2.125340e+003	1.834472e+002
2.127268e+003	1.926314e+002
2.129197e+003	1.366833e+002
2.131125e+003	6.697643e+001
2.133054e+003	8.392444e+001
2.134982e+003	2.068201e+002
2.136911e+003	2.147136e+002
2.138839e+003	1.203531e+002
2.140768e+003	1.205095e+002
2.142696e+003	1.695731e+002
2.144625e+003	1.840093e+002
2.146553e+003	2.343442e+002
2.148481e+003	2.920849e+002
2.150410e+003	3.219731e+002
2.152338e+003	3.642091e+002
2.154267e+003	2.978120e+002
2.156195e+003	2.543058e+002
2.158124e+003	1.803282e+002
2.160052e+003	2.164590e+002
2.161980e+003	1.508860e+002
2.163909e+003	2.525966e+002
2.165837e+003	2.854232e+002
2.167766e+003	2.547850e+002
2.169694e+003	2.844249e+002
2.171623e+003	3.130338e+002
2.173551e+003	2.987636e+002
2.175480e+003	2.666676e+002
2.177408e+003	1.268978e+002
2.179337e+003	1.368357e+002
2.181265e+003	1.834724e+002
2.183194e+003	2.663199e+002
2.185122e+003	2.050818e+002
2.187051e+003	2.506623e+002
2.188979e+003	2.527995e+002
2.190908e+003	2.597567e+002
2.192836e+003	3.088793e+002
2.194765e+003	2.985229e+002
2.196693e+003	2.852674e+002
2.198622e+003	2.722809e+002
2.200550e+003	2.653576e+002
2.202479e+003	3.083640e+002
2.204407e+003	2.550682e+002
2.206335e+003	2.539011e+002
2.208264e+003	2.188175e+002
2.210192e+003	2.078695e+002
2.212121e+003	2.517319e+002
2.214049e+003	3.398818e+002
2.215978e+003	3.045255e+002
2.217906e+003	2.475276e+002
2.219834e+003	1.829195e+002
2.221763e+003	2.204332e+002
2.223691e+003	3.061401e+002
2.225620e+003	3.372133e+002
2.227548e+003	3.062705e+002
2.229477e+003	2.072860e+002
2.231405e+003	2.270812e+002
2.233334e+003	2.594548e+002
2.235262e+003	3.416060e+002
2.237191e+003	3.151653e+002
2.239119e+003	3.400915e+002
2.241048e+003	3.170208e+002
2.242976e+003	2.955486e+002
2.244905e+003	2.905778e+002
2.246833e+003	3.205038e+002
2.248762e+003	3.470003e+002
2.250690e+003	3.210786e+002
2.252619e+003	2.864016e+002
2.254547e+003	2.934019e+002
2.256476e+003	2.975481e+002
2.258404e+003	3.038212e+002
2.260333e+003	3.416032e+002
2.262261e+003	3.443764e+002
2.264189e+003	3.406646e+002
2.266118e+003	3.785256e+002
2.268046e+003	3.928923e+002
2.269975e+003	4.043152e+002
2.271903e+003	3.856242e+002
2.273832e+003	3.689984e+002
2.275760e+003	3.671104e+002
2.277688e+003	3.786105e+002
2.279617e+003	4.028559e+002
2.281545e+003	3.917336e+002
2.283474e+003	4.075363e+002
2.285402e+003	3.625491e+002
2.287331e+003	3.124198e+002
2.289259e+003	3.653309e+002
2.291188e+003	3.901154e+002
2.293116e+003	3.808807e+002
2.295045e+003	4.119305e+002
2.296973e+003	5.036288e+002
2.298902e+003	5.078188e+002
2.300830e+003	4.555332e+002
2.302759e+003	3.986291e+002
2.304687e+003	3.651046e+002
2.306616e+003	4.164644e+002
2.308544e+003	4.008839e+002
2.310473e+003	3.061314e+002
2.312401e+003	4.062679e+002
2.314330e+003	4.186563e+002
2.316258e+003	4.575622e+002
2.318187e+003	4.669659e+002
2.320115e+003	4.074694e+002
2.322043e+003	3.606799e+002
2.323972e+003	3.615144e+002
2.325900e+003	3.507755e+002
2.327829e+003	2.777238e+002
2.329757e+003	3.098684e+002
2.331686e+003	3.042302e+002
2.333614e+003	4.118557e+002
2.335542e+003	4.660435e+002
2.337471e+003	4.973641e+002
2.339399e+003	4.194550e+002
2.341328e+003	3.938873e+002
2.343256e+003	4.280166e+002
2.345185e+003	3.978682e+002
2.347113e+003	3.747247e+002
2.349042e+003	4.025992e+002
2.350970e+003	4.564465e+002
2.352899e+003	4.679347e+002
2.354827e+003	4.207522e+002
2.356756e+003	4.554306e+002
2.358684e+003	5.640530e+002
2.360613e+003	5.608584e+002
2.362541e+003	5.318247e+002
2.364470e+003	4.894195e+002
2.366398e+003	4.887625e+002
2.368327e+003	4.056081e+002
2.370255e+003	4.361437e+002
2.372184e+003	5.152271e+002
2.374112e+003	5.525496e+002
2.376041e+003	5.198323e+002
2.377969e+003	4.348836e+002
2.379897e+003	4.731640e+002
2.381826e+003	5.761450e+002
2.383754e+003	5.235526e+002
2.385683e+003	4.660544e+002
2.387611e+003	4.767108e+002
2.389540e+003	4.153433e+002
2.391468e+003	4.202225e+002
2.393396e+003	4.213806e+002
2.395325e+003	4.591655e+002
2.397253e+003	5.054210e+002
2.399182e+003	5.160187e+002
2.401110e+003	5.014258e+002
2.403039e+003	4.956977e+002
2.404967e+003	4.541922e+002
2.406896e+003	4.218591e+002
2.408824e+003	4.642170e+002
2.410753e+003	4.602085e+002
2.412681e+003	3.919311e+002
2.414610e+003	4.314282e+002
2.416538e+003	5.320688e+002
2.418467e+003	4.621779e+002
2.420395e+003	5.234665e+002
2.422324e+003	5.389008e+002
2.424252e+003	4.900642e+002
2.426181e+003	5.208370e+002
2.428109e+003	5.546526e+002
2.430038e+003	5.341596e+002
2.431966e+003	5.822094e+002
2.433895e+003	5.831547e+002
2.435823e+003	5.467374e+002
2.437751e+003	4.886438e+002
2.439680e+003	5.422260e+002
2.441608e+003	5.769584e+002
2.443537e+003	5.571054e+002
2.445465e+003	4.984362e+002
2.447394e+003	5.180055e+002
2.449322e+003	4.969787e+002
2.451250e+003	5.518537e+002
2.453179e+003	5.750536e+002
2.455107e+003	5.316080e+002
2.457036e+003	5.839088e+002
2.458964e+003	5.817704e+002
2.460893e+003	5.301664e+002
2.462821e+003	5.229808e+002
2.464750e+003	5.784830e+002
2.466678e+003	6.184277e+002
2.468607e+003	6.568663e+002
2.470535e+003	6.101724e+002
2.472464e+003	5.981342e+002
2.474392e+003	6.350802e+002
2.476321e+003	5.425945e+002
2.478249e+003	5.028611e+002
2.480178e+003	5.405953e+002
2.482106e+003	5.384706e+002
2.484035e+003	5.632393e+002
2.485963e+003	6.159351e+002
2.487892e+003	5.382427e+002
2.489820e+003	6.518246e+002
2.491749e+003	6.134233e+002
2.493677e+003	5.557728e+002
2.495605e+003	6.078486e+002
2.497534e+003	5.398254e+002
2.499462e+003	5.371556e+002
2.501391e+003	5.477679e+002
2.503319e+003	5.513893e+002
2.505248e+003	6.364142e+002
2.507176e+003	5.902222e+002
2.509104e+003	6.075497e+002
2.511033e+003	6.425620e+002
2.512961e+003	5.335840e+002
2.514890e+003	4.506268e+002
2.516818e+003	5.326109e+002
2.518747e+003	5.434415e+002
2.520675e+003	5.715530e+002
2.522604e+003	5.797366e+002
2.524532e+003	5.613468e+002
2.526461e+003	5.901505e+002
2.528389e+003	7.103138e+002
2.530318e+003	6.763553e+002
2.532246e+003	6.388739e+002
2.534175e+003	6.284784e+002
2.536103e+003	6.288056e+002
2.538032e+003	5.044842e+002
2.539960e+003	6.456969e+002
2.541889e+003	5.786451e+002
2.543817e+003	4.766414e+002
2.545746e+003	5.251503e+002
2.547674e+003	6.393472e+002
2.549603e+003	6.774681e+002
2.551531e+003	6.506646e+002
2.553459e+003	6.043845e+002
2.555388e+003	5.776924e+002
2.557316e+003	5.875270e+002
2.559245e+003	5.462984e+002
2.561173e+003	6.045582e+002
2.563102e+003	5.906322e+002
2.565030e+003	5.920609e+002
2.566958e+003	6.141956e+002
2.568887e+003	5.985277e+002
2.570815e+003	5.896515e+002
2.572744e+003	5.808177e+002
2.574672e+003	5.291130e+002
2.576601e+003	5.594282e+002
2.578529e+003	6.635175e+002
2.580458e+003	5.661807e+002
2.582386e+003	6.550078e+002
2.584315e+003	6.104110e+002
2.586243e+003	5.605836e+002
2.588172e+003	6.098537e+002
2.590100e+003	6.066259e+002
2.592029e+003	6.194765e+002
2.593957e+003	5.824408e+002
2.595886e+003	6.167130e+002
2.597814e+003	6.511130e+002
2.599743e+003	6.342955e+002
2.601671e+003	6.230353e+002
2.603600e+003	6.409530e+002
2.605528e+003	6.664059e+002
2.607457e+003	6.736749e+002
2.609385e+003	6.787650e+002
2.611313e+003	5.867521e+002
2.613242e+003	6.183986e+002
2.615170e+003	5.785865e+002
2.617099e+003	6.232139e+002
2.619027e+003	6.108851e+002
2.620956e+003	5.822975e+002
2.622884e+003	5.730522e+002
2.624813e+003	5.508075e+002
2.626741e+003	5.277822e+002
2.628669e+003	5.655969e+002
2.630598e+003	6.135386e+002
2.632526e+003	5.930883e+002
2.634455e+003	6.211676e+002
2.636383e+003	5.962382e+002
2.638312e+003	5.587571e+002
2.640240e+003	6.604005e+002
2.642169e+003	5.514299e+002
2.644097e+003	4.471245e+002
2.646026e+003	4.662250e+002
2.647954e+003	5.369393e+002
2.649883e+003	5.870356e+002
2.651811e+003	5.406432e+002
2.653740e+003	5.490786e+002
2.655668e+003	6.980770e+002
2.657597e+003	6.173565e+002
2.659525e+003	6.531712e+002
2.661454e+003	5.506298e+002
2.663382e+003	6.151065e+002
2.665311e+003	5.461195e+002
2.667239e+003	5.180119e+002
2.669167e+003	5.517330e+002
2.671096e+003	5.331347e+002
2.673024e+003	5.282636e+002
2.674953e+003	5.477998e+002
2.676881e+003	5.611348e+002
2.678810e+003	5.468322e+002
2.680738e+003	5.262932e+002
2.682667e+003	6.172509e+002
2.684595e+003	5.455350e+002
2.686523e+003	5.458760e+002
2.688452e+003	5.446030e+002
2.690380e+003	5.333937e+002
2.692309e+003	5.320311e+002
2.694237e+003	5.278192e+002
2.696166e+003	5.063566e+002
2.698094e+003	5.200851e+002
2.700023e+003	5.060119e+002
2.701951e+003	5.024584e+002
2.703880e+003	5.549235e+002
2.705808e+003	5.644176e+002
2.707737e+003	5.607526e+002
2.709665e+003	5.607193e+002
2.711594e+003	4.847410e+002
2.713522e+003	4.471363e+002
2.715451e+003	4.794746e+002
2.717379e+003	4.722591e+002
2.719308e+003	5.003409e+002
2.721236e+003	5.189356e+002
2.723165e+003	4.420685e+002
2.725093e+003	3.524833e+002
2.727021e+003	3.378730e+002
2.728950e+003	3.422146e+002
2.730878e+003	4.030110e+002
2.732807e+003	3.675766e+002
2.734735e+003	3.404413e+002
2.736664e+003	3.688530e+002
2.738592e+003	3.491660e+002
2.740521e+003	3.317912e+002
2.742449e+003	3.269942e+002
2.744377e+003	3.519760e+002
2.746306e+003	3.832607e+002
2.748234e+003	3.842879e+002
2.750163e+003	4.093674e+002
2.752091e+003	4.211933e+002
2.754020e+003	4.081698e+002
2.755948e+003	3.714469e+002
2.757877e+003	4.358428e+002
2.759805e+003	4.016164e+002
2.761734e+003	3.867641e+002
2.763662e+003	4.581555e+002
2.765591e+003	4.824667e+002
2.767519e+003	4.641130e+002
2.769448e+003	4.097694e+002
2.771376e+003	4.254054e+002
2.773305e+003	4.123555e+002
2.775233e+003	4.147475e+002
2.777162e+003	3.408963e+002
2.779090e+003	3.280666e+002
2.781019e+003	2.705996e+002
2.782947e+003	2.970099e+002
2.784875e+003	3.235849e+002
2.786804e+003	4.098206e+002
2.788732e+003	4.394308e+002
2.790661e+003	3.733773e+002
2.792589e+003	3.296081e+002
2.794518e+003	3.069038e+002
2.796446e+003	2.020730e+002
2.798375e+003	3.351086e+002
2.800303e+003	3.335924e+002
2.802231e+003	2.728016e+002
2.804160e+003	2.040740e+002
2.806088e+003	2.818135e+002
2.808017e+003	3.184965e+002
2.809945e+003	2.568233e+002
2.811874e+003	2.192763e+002
2.813802e+003	2.361618e+002
2.815731e+003	2.897590e+002
2.817659e+003	2.632139e+002
2.819588e+003	2.922806e+002
2.821516e+003	2.631573e+002
2.823445e+003	2.761273e+002
2.825373e+003	1.320561e+002
2.827302e+003	1.604299e+002
2.829230e+003	1.459329e+002
2.831159e+003	2.052126e+002
2.833087e+003	1.886072e+002
2.835016e+003	1.343867e+002
2.836944e+003	1.793702e+002
2.838873e+003	1.784570e+002
2.840801e+003	2.340883e+002
2.842729e+003	2.263503e+002
2.844658e+003	2.059114e+002
2.846586e+003	3.203430e+002
2.848515e+003	2.358651e+002
2.850443e+003	2.738573e+002
2.852372e+003	2.746505e+002
2.854300e+003	2.452353e+002
2.856229e+003	1.983775e+002
2.858157e+003	2.073995e+002
2.860085e+003	2.263175e+002
2.862014e+003	1.882519e+002
2.863942e+003	1.569178e+002
2.865871e+003	2.128916e+002
2.867799e+003	1.689039e+002
2.869728e+003	1.261571e+002
2.871656e+003	1.861712e+002
2.873585e+003	1.490511e+002
2.875513e+003	1.532556e+002
2.877442e+003	2.334921e+002
2.879370e+003	1.875132e+002
2.881299e+003	1.499303e+002
2.883227e+003	2.083782e+002
2.885156e+003	2.163280e+002
2.887084e+003	2.203586e+002
2.889013e+003	2.079311e+002
2.890941e+003	2.011350e+002
2.892870e+003	2.319833e+002
2.894798e+003	1.524415e+002
2.896727e+003	2.576951e+002
2.898655e+003	1.267737e+002
2.900583e+003	8.203753e+001
2.902512e+003	1.231415e+002
2.904440e+003	1.353128e+002
2.906369e+003	1.205376e+002
2.908297e+003	1.693696e+002
2.910226e+003	7.552085e+001
2.912154e+003	1.169991e+002
2.914083e+003	1.213205e+002
2.916011e+003	1.329552e+002
2.917939e+003	1.173553e+002
2.919868e+003	1.109213e+002
2.921796e+003	6.431940e+001
2.923725e+003	5.695895e+001
2.925653e+003	6.820134e+001
2.927582e+003	1.066796e+002
2.929510e+003	8.186640e+001
2.931439e+003	1.010989e+002
2.933367e+003	8.798318e+001
2.935296e+003	6.777515e+001
2.937224e+003	5.847872e+001
2.939153e+003	4.413153e+001
2.941081e+003	1.702676e+001
2.943010e+003	9.470469e+001
2.944938e+003	8.100515e+001
2.946867e+003	8.143065e+001
2.948795e+003	-8.502906e+000
2.950724e+003	-1.524992e+001
2.952652e+003	-5.052428e+000
2.954581e+003	-1.428539e+001
2.956509e+003	3.973906e+001
2.958438e+003	-3.234922e+001
2.960366e+003	-2.374183e+001
2.962294e+003	1.550470e+000
2.964223e+003	-3.961068e+001
2.966151e+003	-3.509636e+001
2.968080e+003	-3.003322e+001
2.970008e+003	-3.604282e+001
2.971937e+003	-9.808958e+001
2.973865e+003	-1.178618e+002
2.975793e+003	-2.510156e+001
2.977722e+003	-1.012043e+002
2.979650e+003	-1.269845e+002
2.981579e+003	-3.759991e+001
2.983507e+003	-6.540646e+001
2.985436e+003	-1.359655e+002
2.987364e+003	-1.436732e+002
2.989293e+003	-7.780345e+001
2.991221e+003	-1.596732e+002
2.993150e+003	-1.675443e+002
2.995078e+003	-9.256147e+001
2.997007e+003	-9.332421e+001
2.998935e+003	-6.298516e+001
3.000864e+003	-8.601550e+001
3.002792e+003	-1.564810e+002
3.004721e+003	-1.535870e+002
3.006649e+003	-1.395135e+002
3.008578e+003	-1.685020e+002
3.010506e+003	-5.089488e+001
3.012435e+003	-3.352763e+001
3.014363e+003	-1.075313e+002
3.016292e+003	-8.128516e+001
3.018220e+003	-4.678604e+001
3.020148e+003	-1.106680e+002
3.022077e+003	-8.629228e+001
3.024005e+003	-1.225037e+002
3.025934e+003	-9.922131e+001
3.027862e+003	-1.268387e+002
3.029791e+003	-5.779686e+001
3.031719e+003	-7.698190e+001
3.033647e+003	-1.034693e+002
3.035576e+003	-1.002515e+002
3.037504e+003	-8.870773e+001
3.039433e+003	-1.228733e+002
3.041361e+003	-1.317495e+002
3.043290e+003	-3.813900e+001
3.045218e+003	-8.294238e+001
3.047147e+003	-1.509089e+002
3.049075e+003	-1.015989e+002
3.051004e+003	-9.733864e+001
3.052932e+003	-3.925296e+000
3.054861e+003	-7.211455e+001
3.056789e+003	-1.644719e+002
3.058718e+003	-1.715603e+002
3.060646e+003	-1.958261e+002
3.062575e+003	-1.852611e+002
3.064503e+003	-1.520076e+002
3.066432e+003	-1.012895e+002
3.068360e+003	-9.389848e+001
3.070289e+003	-1.236215e+002
3.072217e+003	-7.858568e+001
3.074146e+003	-7.750165e+001
3.076074e+003	-1.020656e+002
3.078002e+003	-3.982762e+001
3.079931e+003	-7.952984e+001
3.081859e+003	-8.073108e+001
3.083788e+003	-4.920105e+001
3.085716e+003	-6.492159e+001
3.087645e+003	-6.209858e+001
3.089573e+003	-6.410752e+001
3.091501e+003	-7.980589e+001
3.093430e+003	-9.797248e+000
3.095358e+003	5.757826e+001
3.097287e+003	4.861886e-002
3.099215e+003	-3.468413e+001
3.101144e+003	-5.001024e+001
3.103072e+003	-7.548778e+001
3.105001e+003	-2.199145e+001
3.106929e+003	1.630625e+001
3.108858e+003	9.952982e+000
3.110786e+003	-5.729642e+001
3.112715e+003	-1.887231e+001
3.114643e+003	9.870801e+001
3.116572e+003	5.275885e+001
3.118500e+003	1.711251e+002
3.120429e+003	1.259501e+002
3.122357e+003	1.014597e+002
3.124286e+003	1.291142e+002
3.126214e+003	1.263953e+002
3.128143e+003	9.358858e+001
3.130071e+003	1.643193e+002
3.132000e+003	2.048477e+002
3.133928e+003	2.446287e+002
3.135856e+003	2.173676e+002
3.137785e+003	1.723610e+002
3.139713e+003	2.120791e+002
3.141642e+003	2.781983e+002
3.143570e+003	2.834618e+002
3.145499e+003	3.045829e+002
3.147427e+003	3.513539e+002
3.149355e+003	3.237564e+002
3.151284e+003	3.072585e+002
3.153212e+003	3.575226e+002
3.155141e+003	3.280884e+002
3.157069e+003	3.185937e+002
3.158998e+003	4.091707e+002
3.160926e+003	4.803492e+002
3.162855e+003	4.426802e+002
3.164783e+003	4.628609e+002
3.166712e+003	4.675427e+002
3.168640e+003	4.806693e+002
3.170569e+003	4.838010e+002
3.172497e+003	4.848752e+002
3.174426e+003	4.991999e+002
3.176354e+003	5.061373e+002
3.178283e+003	5.734996e+002
3.180211e+003	5.402166e+002
3.182140e+003	6.159075e+002
3.184068e+003	6.570179e+002
3.185997e+003	7.114929e+002
3.187925e+003	7.347055e+002
3.189854e+003	6.576113e+002
3.191782e+003	7.094659e+002
3.193710e+003	7.466431e+002
3.195639e+003	7.243525e+002
3.197567e+003	8.688808e+002
3.199496e+003	8.532050e+002
3.201424e+003	7.877648e+002
3.203353e+003	8.271739e+002
3.205281e+003	1.035816e+003
3.207209e+003	1.025063e+003
3.209138e+003	1.004743e+003
3.211066e+003	1.052918e+003
3.212995e+003	1.063753e+003
3.214923e+003	1.077512e+003
3.216852e+003	1.106240e+003
3.218780e+003	1.134020e+003
3.220709e+003	1.239774e+003
3.222637e+003	1.294640e+003
3.224566e+003	1.335271e+003
3.226494e+003	1.435019e+003
3.228423e+003	1.420039e+003
3.230351e+003	1.451502e+003
3.232280e+003	1.491887e+003
3.234208e+003	1.500995e+003
3.236137e+003	1.585640e+003
3.238065e+003	1.615054e+003
3.239994e+003	1.630688e+003
3.241922e+003	1.651584e+003
3.243851e+003	1.732306e+003
3.245779e+003	1.802921e+003
3.247708e+003	1.839626e+003
3.249636e+003	1.848630e+003
3.251564e+003	1.822551e+003
3.253493e+003	1.931583e+003
3.255421e+003	2.034207e+003
3.257350e+003	2.027256e+003
3.259278e+003	2.028616e+003
3.261207e+003	2.092588e+003
3.263135e+003	2.098301e+003
3.265063e+003	2.205026e+003
3.266992e+003	2.330542e+003
3.268920e+003	2.302695e+003
3.270849e+003	2.361679e+003
3.272777e+003	2.436164e+003
3.274706e+003	2.487753e+003
3.276634e+003	2.512644e+003
3.278563e+003	2.534247e+003
3.280491e+003	2.634264e+003
3.282420e+003	2.610845e+003
3.284348e+003	2.663527e+003
3.286277e+003	2.775350e+003
3.288205e+003	2.904486e+003
3.290134e+003	2.896776e+003
3.292062e+003	2.908913e+003
3.293991e+003	3.015931e+003
3.295919e+003	3.090199e+003
3.297848e+003	3.081693e+003
3.299776e+003	3.148816e+003
3.301705e+003	3.314149e+003
3.303633e+003	3.406229e+003
3.305562e+003	3.411822e+003
3.307490e+003	3.471103e+003
3.309418e+003	3.533485e+003
3.311347e+003	3.607778e+003
3.313275e+003	3.705405e+003
3.315204e+003	3.791259e+003
3.317132e+003	3.840407e+003
3.319061e+003	3.881002e+003
3.320989e+003	3.961586e+003
3.322917e+003	4.049777e+003
3.324846e+003	4.142856e+003
3.326774e+003	4.226483e+003
3.328703e+003	4.227441e+003
3.330631e+003	4.317715e+003
3.332560e+003	4.429970e+003
3.334488e+003	4.581330e+003
3.336417e+003	4.664491e+003
3.338345e+003	4.671485e+003
3.340274e+003	4.746222e+003
3.342202e+003	4.803575e+003
3.344131e+003	4.913998e+003
3.346059e+003	5.013458e+003
3.347988e+003	5.162063e+003
3.349916e+003	5.231176e+003
3.351845e+003	5.354492e+003
3.353773e+003	5.385958e+003
3.355702e+003	5.529256e+003
3.357630e+003	5.640522e+003
3.359559e+003	5.722839e+003
3.361487e+003	5.821070e+003
3.363416e+003	5.964193e+003
3.365344e+003	5.987540e+003
3.367272e+003	6.074738e+003
3.369201e+003	6.183210e+003
3.371129e+003	6.212980e+003
3.373058e+003	6.343184e+003
3.374986e+003	6.425623e+003
3.376915e+003	6.532987e+003
3.378843e+003	6.630608e+003
3.380771e+003	6.729915e+003
3.382700e+003	6.893211e+003
3.384628e+003	7.002803e+003
3.386557e+003	7.129801e+003
3.388485e+003	7.263652e+003
3.390414e+003	7.415637e+003
3.392342e+003	7.580496e+003
3.394271e+003	7.644995e+003
3.396199e+003	7.741017e+003
3.398128e+003	7.783004e+003
3.400056e+003	7.854160e+003
3.401985e+003	0.000000e+000
