# Supplementary material for: Machine learning classification of mango maturity based on carotene content from Raman spectra
Source: PeerJ. 2025 Nov 18;13:e20288. doi: 10.7717/peerj.20288 (PMC12637035; doi:10.7717/peerj.20288)
Supplement: Supplemental Information 1 — Raman spectra from 29 mango samples, with measurements taken from the top, middle, and bottom parts of each mango. These data were used for Raman spectral processing, statistical analysis, and classification analysis. [file peerj-13-20288-s001.zip › Raw Data_Mango/M21/M21-T.CSV]

5.030945e+001	2.388817e+002
5.223792e+001	6.270093e+002
5.416638e+001	7.861723e+002
5.609485e+001	7.744349e+002
5.802332e+001	7.510856e+002
5.995178e+001	7.711130e+002
6.188025e+001	7.764171e+002
6.380872e+001	7.315166e+002
6.573718e+001	7.422457e+002
6.766565e+001	7.193732e+002
6.959412e+001	6.593064e+002
7.152258e+001	6.218729e+002
7.345105e+001	6.722529e+002
7.537952e+001	6.936047e+002
7.730798e+001	7.160255e+002
7.923645e+001	6.747244e+002
8.116492e+001	6.026345e+002
8.309338e+001	6.397826e+002
8.502185e+001	5.879583e+002
8.695032e+001	5.479213e+002
8.887878e+001	5.461641e+002
9.080725e+001	5.639245e+002
9.273572e+001	5.202468e+002
9.466418e+001	4.995337e+002
9.659265e+001	5.352938e+002
9.852112e+001	5.640074e+002
1.004496e+002	5.148071e+002
1.023781e+002	5.157486e+002
1.043065e+002	4.368275e+002
1.062350e+002	4.009931e+002
1.081635e+002	4.134310e+002
1.100919e+002	3.735940e+002
1.120204e+002	3.593279e+002
1.139489e+002	4.362687e+002
1.158773e+002	4.484414e+002
1.178058e+002	3.640597e+002
1.197343e+002	3.893036e+002
1.216627e+002	3.678837e+002
1.235912e+002	3.452718e+002
1.255197e+002	3.381090e+002
1.274481e+002	3.411504e+002
1.293766e+002	3.142589e+002
1.313051e+002	2.853176e+002
1.332335e+002	2.684955e+002
1.351620e+002	2.513414e+002
1.370905e+002	2.263940e+002
1.390189e+002	2.707274e+002
1.409474e+002	2.660239e+002
1.428759e+002	2.348426e+002
1.448043e+002	2.153585e+002
1.467328e+002	2.420797e+002
1.486613e+002	2.906823e+002
1.505897e+002	3.597347e+002
1.525182e+002	3.476224e+002
1.544467e+002	2.734798e+002
1.563751e+002	2.865041e+002
1.583036e+002	3.083858e+002
1.602321e+002	3.203118e+002
1.621605e+002	3.335044e+002
1.640890e+002	3.390209e+002
1.660175e+002	2.908085e+002
1.679459e+002	2.574032e+002
1.698744e+002	2.695219e+002
1.718029e+002	2.818873e+002
1.737313e+002	2.652424e+002
1.756598e+002	2.697896e+002
1.775883e+002	3.366708e+002
1.795167e+002	3.032034e+002
1.814452e+002	2.278289e+002
1.833737e+002	2.173427e+002
1.853021e+002	2.741197e+002
1.872306e+002	3.092692e+002
1.891591e+002	3.096974e+002
1.910875e+002	2.608348e+002
1.930160e+002	1.819919e+002
1.949445e+002	2.071369e+002
1.968729e+002	2.014277e+002
1.988014e+002	1.827202e+002
2.007299e+002	1.963358e+002
2.026583e+002	2.606652e+002
2.045868e+002	2.332709e+002
2.065153e+002	1.680216e+002
2.084437e+002	1.761752e+002
2.103722e+002	2.310401e+002
2.123007e+002	2.369012e+002
2.142291e+002	2.248027e+002
2.161576e+002	2.449727e+002
2.180861e+002	2.514668e+002
2.200145e+002	2.482706e+002
2.219430e+002	2.600498e+002
2.238715e+002	1.858789e+002
2.257999e+002	2.245955e+002
2.277284e+002	2.652973e+002
2.296569e+002	2.431436e+002
2.315853e+002	1.820907e+002
2.335138e+002	2.963379e+002
2.354423e+002	2.723638e+002
2.373707e+002	1.918502e+002
2.392992e+002	1.500131e+002
2.412277e+002	1.933004e+002
2.431561e+002	1.987649e+002
2.450846e+002	1.875344e+002
2.470131e+002	2.315847e+002
2.489415e+002	2.977828e+002
2.508700e+002	2.952378e+002
2.527985e+002	2.891521e+002
2.547269e+002	2.880607e+002
2.566554e+002	2.674305e+002
2.585839e+002	2.473843e+002
2.605123e+002	2.660830e+002
2.624408e+002	2.762358e+002
2.643693e+002	2.960417e+002
2.662977e+002	3.125356e+002
2.682262e+002	2.993855e+002
2.701547e+002	2.498354e+002
2.720831e+002	2.735244e+002
2.740116e+002	2.656181e+002
2.759401e+002	2.404980e+002
2.778685e+002	2.292886e+002
2.797970e+002	2.504930e+002
2.817255e+002	2.563396e+002
2.836539e+002	2.460913e+002
2.855824e+002	2.395293e+002
2.875109e+002	2.334780e+002
2.894393e+002	2.290423e+002
2.913678e+002	2.753103e+002
2.932963e+002	3.357193e+002
2.952247e+002	3.982444e+002
2.971532e+002	4.481038e+002
2.990817e+002	4.470126e+002
3.010101e+002	3.095357e+002
3.029386e+002	3.760271e+002
3.048671e+002	3.496195e+002
3.067955e+002	3.279940e+002
3.087240e+002	3.886198e+002
3.106525e+002	3.570048e+002
3.125809e+002	3.891360e+002
3.145094e+002	3.977462e+002
3.164379e+002	3.554771e+002
3.183663e+002	3.182423e+002
3.202948e+002	4.083947e+002
3.222233e+002	4.906951e+002
3.241517e+002	4.482250e+002
3.260802e+002	3.860672e+002
3.280087e+002	3.784971e+002
3.299371e+002	4.106468e+002
3.318656e+002	3.500616e+002
3.337941e+002	3.206344e+002
3.357225e+002	3.473695e+002
3.376510e+002	3.737304e+002
3.395795e+002	3.414627e+002
3.415079e+002	3.867262e+002
3.434364e+002	4.115670e+002
3.453649e+002	3.994481e+002
3.472933e+002	3.884760e+002
3.492218e+002	4.108625e+002
3.511503e+002	4.225384e+002
3.530787e+002	4.408562e+002
3.550072e+002	4.757465e+002
3.569357e+002	4.790710e+002
3.588641e+002	4.426582e+002
3.607926e+002	4.435661e+002
3.627211e+002	5.015084e+002
3.646495e+002	4.941105e+002
3.665780e+002	4.776708e+002
3.685065e+002	4.710939e+002
3.704349e+002	4.416711e+002
3.723634e+002	4.766776e+002
3.742919e+002	4.939510e+002
3.762203e+002	4.846192e+002
3.781488e+002	4.480112e+002
3.800773e+002	4.043324e+002
3.820057e+002	4.276655e+002
3.839342e+002	4.767856e+002
3.858627e+002	4.803580e+002
3.877911e+002	4.706699e+002
3.897196e+002	4.827538e+002
3.916481e+002	4.866452e+002
3.935765e+002	4.313560e+002
3.955050e+002	4.049197e+002
3.974335e+002	4.410105e+002
3.993619e+002	5.030432e+002
4.012904e+002	5.149626e+002
4.032189e+002	5.032189e+002
4.051473e+002	5.046931e+002
4.070758e+002	5.541497e+002
4.090043e+002	5.771185e+002
4.109327e+002	5.276649e+002
4.128612e+002	5.787656e+002
4.147897e+002	5.475761e+002
4.167181e+002	5.234158e+002
4.186466e+002	5.218155e+002
4.205751e+002	5.334033e+002
4.225035e+002	5.463445e+002
4.244320e+002	5.735976e+002
4.263605e+002	5.707183e+002
4.282889e+002	5.240398e+002
4.302174e+002	4.758768e+002
4.321459e+002	4.799052e+002
4.340743e+002	5.115891e+002
4.360028e+002	5.407360e+002
4.379313e+002	4.708236e+002
4.398597e+002	4.905992e+002
4.417882e+002	6.097100e+002
4.437167e+002	4.940407e+002
4.456451e+002	4.893385e+002
4.475736e+002	6.043743e+002
4.495021e+002	6.075878e+002
4.514305e+002	5.144763e+002
4.533590e+002	4.873775e+002
4.552875e+002	4.739254e+002
4.572159e+002	5.067922e+002
4.591444e+002	5.185458e+002
4.610729e+002	5.254244e+002
4.630013e+002	5.661659e+002
4.649298e+002	6.478470e+002
4.668583e+002	5.840342e+002
4.687867e+002	6.172667e+002
4.707152e+002	6.545231e+002
4.726437e+002	6.381877e+002
4.745721e+002	5.749858e+002
4.765006e+002	5.092226e+002
4.784291e+002	5.834893e+002
4.803575e+002	6.133622e+002
4.822860e+002	5.863411e+002
4.842145e+002	5.502186e+002
4.861429e+002	5.502145e+002
4.880714e+002	5.473732e+002
4.899999e+002	5.375759e+002
4.919283e+002	4.842840e+002
4.938568e+002	4.655034e+002
4.957853e+002	5.380068e+002
4.977137e+002	6.017552e+002
4.996422e+002	5.201075e+002
5.015707e+002	4.814158e+002
5.034991e+002	4.630788e+002
5.054276e+002	4.449134e+002
5.073561e+002	4.478907e+002
5.092845e+002	5.262609e+002
5.112130e+002	4.533534e+002
5.131415e+002	4.919543e+002
5.150699e+002	5.350312e+002
5.169984e+002	4.949467e+002
5.189269e+002	4.645773e+002
5.208553e+002	5.755553e+002
5.227838e+002	5.373000e+002
5.247123e+002	4.733281e+002
5.266407e+002	4.861371e+002
5.285692e+002	5.674921e+002
5.304977e+002	5.732008e+002
5.324261e+002	5.464011e+002
5.343546e+002	5.784611e+002
5.362831e+002	6.196779e+002
5.382115e+002	6.519469e+002
5.401400e+002	6.725669e+002
5.420685e+002	6.265997e+002
5.439969e+002	5.303889e+002
5.459254e+002	4.454280e+002
5.478539e+002	5.142125e+002
5.497823e+002	6.149869e+002
5.517108e+002	5.105769e+002
5.536393e+002	4.733254e+002
5.555677e+002	5.380406e+002
5.574962e+002	4.911004e+002
5.594247e+002	4.427511e+002
5.613531e+002	4.660852e+002
5.632816e+002	4.830780e+002
5.652101e+002	5.016000e+002
5.671385e+002	4.898559e+002
5.690670e+002	4.014586e+002
5.709955e+002	3.362736e+002
5.729240e+002	3.855316e+002
5.748524e+002	5.088085e+002
5.767809e+002	4.246202e+002
5.787094e+002	4.078990e+002
5.806378e+002	4.261280e+002
5.825663e+002	4.525473e+002
5.844948e+002	5.017484e+002
5.864232e+002	6.016631e+002
5.883517e+002	4.650697e+002
5.902802e+002	4.163272e+002
5.922086e+002	4.432327e+002
5.941371e+002	4.883673e+002
5.960656e+002	5.144589e+002
5.979940e+002	5.366368e+002
5.999225e+002	5.703990e+002
6.018510e+002	5.786491e+002
6.037794e+002	5.767636e+002
6.057079e+002	5.817249e+002
6.076364e+002	5.827964e+002
6.095648e+002	5.311921e+002
6.114933e+002	4.554731e+002
6.134218e+002	4.256094e+002
6.153502e+002	4.417935e+002
6.172787e+002	4.552603e+002
6.192072e+002	4.624964e+002
6.211356e+002	5.507154e+002
6.230641e+002	3.852695e+002
6.249926e+002	3.692800e+002
6.269210e+002	4.196339e+002
6.288495e+002	4.347108e+002
6.307780e+002	4.060996e+002
6.327064e+002	4.395622e+002
6.346349e+002	5.068474e+002
6.365634e+002	4.678205e+002
6.384918e+002	4.252819e+002
6.404203e+002	4.416832e+002
6.423488e+002	4.858722e+002
6.442772e+002	4.581187e+002
6.462057e+002	4.448728e+002
6.481342e+002	4.689515e+002
6.500626e+002	4.792771e+002
6.519911e+002	4.825329e+002
6.539196e+002	4.706499e+002
6.558480e+002	4.033228e+002
6.577765e+002	4.244258e+002
6.597050e+002	4.179365e+002
6.616334e+002	4.021624e+002
6.635619e+002	4.299057e+002
6.654904e+002	4.915433e+002
6.674188e+002	5.119977e+002
6.693473e+002	5.133975e+002
6.712758e+002	4.824821e+002
6.732042e+002	4.595487e+002
6.751327e+002	4.601198e+002
6.770612e+002	4.507942e+002
6.789896e+002	4.142579e+002
6.809181e+002	4.987120e+002
6.828466e+002	4.752908e+002
6.847750e+002	4.200450e+002
6.867035e+002	3.841837e+002
6.886320e+002	3.699843e+002
6.905604e+002	3.522645e+002
6.924889e+002	3.303831e+002
6.944174e+002	4.316956e+002
6.963458e+002	4.719107e+002
6.982743e+002	4.691842e+002
7.002028e+002	4.251517e+002
7.021312e+002	3.598040e+002
7.040597e+002	3.395015e+002
7.059882e+002	2.963435e+002
7.079166e+002	2.204661e+002
7.098451e+002	2.503944e+002
7.117736e+002	3.102769e+002
7.137020e+002	3.045392e+002
7.156305e+002	2.606310e+002
7.175590e+002	3.598919e+002
7.194874e+002	3.911894e+002
7.214159e+002	3.196837e+002
7.233444e+002	3.570511e+002
7.252728e+002	4.084991e+002
7.272013e+002	3.001942e+002
7.291298e+002	3.024486e+002
7.310582e+002	3.143178e+002
7.329867e+002	2.887917e+002
7.349152e+002	2.951492e+002
7.368436e+002	3.232012e+002
7.387721e+002	3.280021e+002
7.407006e+002	2.942074e+002
7.426290e+002	2.525381e+002
7.445575e+002	2.217840e+002
7.464860e+002	1.625412e+002
7.484144e+002	2.233149e+002
7.503429e+002	3.376977e+002
7.522714e+002	3.225253e+002
7.541998e+002	3.045337e+002
7.561283e+002	3.769066e+002
7.580568e+002	3.610145e+002
7.599852e+002	3.089356e+002
7.619137e+002	2.952933e+002
7.638422e+002	3.213623e+002
7.657706e+002	3.168113e+002
7.676991e+002	3.447660e+002
7.696276e+002	3.417159e+002
7.715560e+002	2.951170e+002
7.734845e+002	2.874025e+002
7.754130e+002	3.415159e+002
7.773414e+002	3.843961e+002
7.792699e+002	3.121393e+002
7.811984e+002	2.566907e+002
7.831268e+002	2.771024e+002
7.850553e+002	3.263277e+002
7.869838e+002	3.215992e+002
7.889122e+002	2.839659e+002
7.908407e+002	2.972404e+002
7.927692e+002	1.984309e+002
7.946976e+002	1.900606e+002
7.966261e+002	2.453804e+002
7.985546e+002	3.015637e+002
8.004830e+002	3.052931e+002
8.024115e+002	2.580565e+002
8.043400e+002	2.315182e+002
8.062684e+002	3.107137e+002
8.081969e+002	3.656189e+002
8.101254e+002	2.730067e+002
8.120538e+002	1.598512e+002
8.139823e+002	1.609663e+002
8.159108e+002	2.514109e+002
8.178392e+002	2.258634e+002
8.197677e+002	2.188213e+002
8.216962e+002	2.504697e+002
8.236246e+002	2.711383e+002
8.255531e+002	2.512792e+002
8.274816e+002	1.998828e+002
8.294100e+002	1.607448e+002
8.313385e+002	1.847468e+002
8.332670e+002	1.908349e+002
8.351954e+002	1.629940e+002
8.371239e+002	1.096945e+002
8.390524e+002	6.955006e+001
8.409808e+002	8.916111e+001
8.429093e+002	1.736343e+002
8.448378e+002	2.199840e+002
8.467662e+002	1.654448e+002
8.486947e+002	1.919235e+002
8.506232e+002	1.965223e+002
8.525516e+002	1.826000e+002
8.544801e+002	1.748197e+002
8.564086e+002	1.464771e+002
8.583370e+002	1.283463e+002
8.602655e+002	2.061007e+002
8.621940e+002	2.708359e+002
8.641224e+002	2.228286e+002
8.660509e+002	2.032871e+002
8.679794e+002	2.680751e+002
8.699078e+002	2.585611e+002
8.718363e+002	2.430024e+002
8.737648e+002	2.581633e+002
8.756932e+002	2.654967e+002
8.776217e+002	3.065137e+002
8.795502e+002	3.206633e+002
8.814786e+002	2.535657e+002
8.834071e+002	1.567547e+002
8.853356e+002	1.468640e+002
8.872640e+002	2.844397e+002
8.891925e+002	3.108442e+002
8.911210e+002	2.564809e+002
8.930494e+002	2.089816e+002
8.949779e+002	2.052366e+002
8.969064e+002	2.082180e+002
8.988348e+002	1.744336e+002
9.007633e+002	1.486515e+002
9.026918e+002	2.147813e+002
9.046202e+002	2.457616e+002
9.065487e+002	2.052197e+002
9.084772e+002	1.736171e+002
9.104056e+002	2.194756e+002
9.123341e+002	2.179387e+002
9.142626e+002	8.271265e+001
9.161910e+002	-1.554543e+001
9.181195e+002	-3.862752e+000
9.200480e+002	1.258208e+002
9.219764e+002	1.818371e+002
9.239049e+002	6.931817e+001
9.258334e+002	1.103106e+002
9.277618e+002	1.770009e+002
9.296903e+002	6.258284e+001
9.316188e+002	5.412694e+001
9.335472e+002	8.613089e+001
9.354757e+002	8.326842e+001
9.374042e+002	5.685084e+001
9.393326e+002	6.044554e+001
9.412611e+002	1.307737e+002
9.431896e+002	2.448450e+002
9.451180e+002	1.711647e+002
9.470465e+002	1.782786e+002
9.489750e+002	1.800750e+002
9.509034e+002	1.721553e+002
9.528319e+002	3.249013e+002
9.547604e+002	4.203559e+002
9.566888e+002	4.682608e+002
9.586173e+002	3.977693e+002
9.605458e+002	4.694063e+002
9.624742e+002	4.463372e+002
9.644027e+002	3.411374e+002
9.663312e+002	3.439340e+002
9.682596e+002	3.789191e+002
9.701881e+002	3.839152e+002
9.721166e+002	3.119322e+002
9.740450e+002	2.169585e+002
9.759735e+002	2.047810e+002
9.779020e+002	2.945336e+002
9.798304e+002	4.012787e+002
9.817589e+002	4.011379e+002
9.836874e+002	2.590582e+002
9.856158e+002	2.845690e+002
9.875443e+002	2.707014e+002
9.894728e+002	2.598950e+002
9.914012e+002	2.939866e+002
9.933297e+002	4.148724e+002
9.952582e+002	5.553685e+002
9.971866e+002	5.581891e+002
9.991151e+002	5.718461e+002
1.001044e+003	7.713419e+002
1.002972e+003	9.407021e+002
1.004901e+003	1.028428e+003
1.006829e+003	1.141439e+003
1.008757e+003	1.216226e+003
1.010686e+003	1.065321e+003
1.012614e+003	7.337651e+002
1.014543e+003	6.375475e+002
1.016471e+003	5.530258e+002
1.018400e+003	3.989095e+002
1.020328e+003	3.650218e+002
1.022257e+003	4.209290e+002
1.024185e+003	4.125209e+002
1.026114e+003	3.355086e+002
1.028042e+003	4.262141e+002
1.029971e+003	4.025633e+002
1.031899e+003	3.988956e+002
1.033828e+003	3.491504e+002
1.035756e+003	2.923009e+002
1.037684e+003	2.731209e+002
1.039613e+003	2.915027e+002
1.041541e+003	3.199511e+002
1.043470e+003	3.520717e+002
1.045398e+003	2.717846e+002
1.047327e+003	1.317820e+002
1.049255e+003	1.346411e+002
1.051184e+003	2.394126e+002
1.053112e+003	2.841404e+002
1.055041e+003	2.318150e+002
1.056969e+003	1.890274e+002
1.058898e+003	1.403697e+002
1.060826e+003	1.401192e+002
1.062755e+003	4.626896e+001
1.064683e+003	1.585734e-001
1.066611e+003	8.548138e+001
1.068540e+003	2.152189e+002
1.070468e+003	2.629160e+002
1.072397e+003	2.156317e+002
1.074325e+003	1.832301e+002
1.076254e+003	1.832090e+002
1.078182e+003	2.465975e+002
1.080111e+003	1.259819e+002
1.082039e+003	9.378479e+001
1.083968e+003	1.102472e+002
1.085896e+003	1.484060e+002
1.087825e+003	2.535977e+002
1.089753e+003	2.089762e+002
1.091682e+003	2.127937e+002
1.093610e+003	1.654940e+002
1.095538e+003	2.064792e+002
1.097467e+003	3.130309e+002
1.099395e+003	3.977813e+002
1.101324e+003	3.668911e+002
1.103252e+003	2.362890e+002
1.105181e+003	1.872596e+002
1.107109e+003	3.599602e+002
1.109038e+003	3.570184e+002
1.110966e+003	2.731631e+002
1.112895e+003	3.665197e+002
1.114823e+003	4.176000e+002
1.116752e+003	4.512376e+002
1.118680e+003	5.305621e+002
1.120609e+003	5.353346e+002
1.122537e+003	6.098964e+002
1.124465e+003	5.250387e+002
1.126394e+003	5.925632e+002
1.128322e+003	6.448764e+002
1.130251e+003	6.374200e+002
1.132179e+003	6.298829e+002
1.134108e+003	6.400292e+002
1.136036e+003	6.387410e+002
1.137965e+003	6.581185e+002
1.139893e+003	7.615265e+002
1.141822e+003	8.068405e+002
1.143750e+003	1.026942e+003
1.145679e+003	1.134470e+003
1.147607e+003	1.293832e+003
1.149536e+003	1.723668e+003
1.151464e+003	2.302674e+003
1.153392e+003	2.812009e+003
1.155321e+003	3.472743e+003
1.157249e+003	3.786211e+003
1.159178e+003	3.577485e+003
1.161106e+003	2.937339e+003
1.163035e+003	2.220413e+003
1.164963e+003	1.641164e+003
1.166892e+003	1.195311e+003
1.168820e+003	9.087355e+002
1.170749e+003	8.673513e+002
1.172677e+003	8.121885e+002
1.174606e+003	9.327164e+002
1.176534e+003	9.746465e+002
1.178463e+003	8.498357e+002
1.180391e+003	8.141647e+002
1.182319e+003	7.975566e+002
1.184248e+003	8.235494e+002
1.186176e+003	9.156764e+002
1.188105e+003	9.032457e+002
1.190033e+003	9.654432e+002
1.191962e+003	9.133806e+002
1.193890e+003	8.301275e+002
1.195819e+003	8.028545e+002
1.197747e+003	8.119595e+002
1.199676e+003	7.564404e+002
1.201604e+003	6.625956e+002
1.203533e+003	6.541984e+002
1.205461e+003	7.385927e+002
1.207390e+003	7.490895e+002
1.209318e+003	8.444619e+002
1.211246e+003	7.751437e+002
1.213175e+003	7.099573e+002
1.215103e+003	6.676731e+002
1.217032e+003	6.043067e+002
1.218960e+003	5.059281e+002
1.220889e+003	4.317491e+002
1.222817e+003	4.128574e+002
1.224746e+003	3.349101e+002
1.226674e+003	4.347031e+002
1.228603e+003	5.527528e+002
1.230531e+003	3.968106e+002
1.232460e+003	3.283007e+002
1.234388e+003	3.498654e+002
1.236317e+003	3.647560e+002
1.238245e+003	2.712442e+002
1.240173e+003	1.470013e+002
1.242102e+003	3.139336e+002
1.244030e+003	3.422143e+002
1.245959e+003	2.563432e+002
1.247887e+003	2.904412e+002
1.249816e+003	3.377909e+002
1.251744e+003	4.289425e+002
1.253673e+003	5.049660e+002
1.255601e+003	4.883237e+002
1.257530e+003	4.246213e+002
1.259458e+003	4.397880e+002
1.261387e+003	4.992992e+002
1.263315e+003	4.449740e+002
1.265244e+003	3.852145e+002
1.267172e+003	3.996732e+002
1.269100e+003	4.753482e+002
1.271029e+003	4.490049e+002
1.272957e+003	4.111199e+002
1.274886e+003	4.484302e+002
1.276814e+003	4.695368e+002
1.278743e+003	4.435491e+002
1.280671e+003	4.611522e+002
1.282600e+003	4.249171e+002
1.284528e+003	2.910260e+002
1.286457e+003	2.866981e+002
1.288385e+003	4.100556e+002
1.290314e+003	5.462949e+002
1.292242e+003	5.843976e+002
1.294171e+003	5.346432e+002
1.296099e+003	4.840694e+002
1.298027e+003	4.461417e+002
1.299956e+003	4.311369e+002
1.301884e+003	4.830282e+002
1.303813e+003	5.857735e+002
1.305741e+003	5.030220e+002
1.307670e+003	5.436631e+002
1.309598e+003	4.656749e+002
1.311527e+003	4.043973e+002
1.313455e+003	4.814983e+002
1.315384e+003	5.049050e+002
1.317312e+003	5.393008e+002
1.319241e+003	4.912072e+002
1.321169e+003	3.990829e+002
1.323098e+003	4.086617e+002
1.325026e+003	3.582801e+002
1.326954e+003	3.667663e+002
1.328883e+003	3.854727e+002
1.330811e+003	3.670301e+002
1.332740e+003	3.516406e+002
1.334668e+003	3.764192e+002
1.336597e+003	3.748737e+002
1.338525e+003	2.746289e+002
1.340454e+003	4.134194e+002
1.342382e+003	4.254339e+002
1.344311e+003	3.736156e+002
1.346239e+003	3.045859e+002
1.348168e+003	3.487747e+002
1.350096e+003	4.492374e+002
1.352025e+003	4.594106e+002
1.353953e+003	3.924713e+002
1.355881e+003	3.863613e+002
1.357810e+003	4.096589e+002
1.359738e+003	3.901646e+002
1.361667e+003	3.603400e+002
1.363595e+003	3.773847e+002
1.365524e+003	3.486821e+002
1.367452e+003	5.194824e+002
1.369381e+003	5.944785e+002
1.371309e+003	5.976679e+002
1.373238e+003	5.385313e+002
1.375166e+003	4.055740e+002
1.377095e+003	4.309090e+002
1.379023e+003	4.707256e+002
1.380952e+003	4.554157e+002
1.382880e+003	4.742200e+002
1.384808e+003	4.822943e+002
1.386737e+003	4.556108e+002
1.388665e+003	3.948885e+002
1.390594e+003	4.254359e+002
1.392522e+003	5.512221e+002
1.394451e+003	5.668417e+002
1.396379e+003	3.709243e+002
1.398308e+003	2.439745e+002
1.400236e+003	4.390699e+002
1.402165e+003	3.687463e+002
1.404093e+003	2.934301e+002
1.406022e+003	4.008424e+002
1.407950e+003	5.380103e+002
1.409879e+003	4.711900e+002
1.411807e+003	3.569129e+002
1.413735e+003	3.578113e+002
1.415664e+003	3.388339e+002
1.417592e+003	3.305155e+002
1.419521e+003	5.031253e+002
1.421449e+003	4.654036e+002
1.423378e+003	5.860977e+002
1.425306e+003	3.901407e+002
1.427235e+003	5.814873e+002
1.429163e+003	5.620227e+002
1.431092e+003	4.755393e+002
1.433020e+003	4.508309e+002
1.434949e+003	4.529684e+002
1.436877e+003	4.973266e+002
1.438806e+003	5.781953e+002
1.440734e+003	6.022612e+002
1.442662e+003	5.578659e+002
1.444591e+003	5.460279e+002
1.446519e+003	5.811851e+002
1.448448e+003	6.637756e+002
1.450376e+003	7.088275e+002
1.452305e+003	6.896108e+002
1.454233e+003	6.254384e+002
1.456162e+003	5.121906e+002
1.458090e+003	5.599993e+002
1.460019e+003	7.178560e+002
1.461947e+003	7.688422e+002
1.463876e+003	7.083751e+002
1.465804e+003	6.617636e+002
1.467733e+003	6.907684e+002
1.469661e+003	6.646368e+002
1.471589e+003	6.265703e+002
1.473518e+003	7.287971e+002
1.475446e+003	7.514827e+002
1.477375e+003	5.738738e+002
1.479303e+003	6.127260e+002
1.481232e+003	6.979124e+002
1.483160e+003	7.150678e+002
1.485089e+003	7.665485e+002
1.487017e+003	8.077640e+002
1.488946e+003	7.876838e+002
1.490874e+003	8.781780e+002
1.492803e+003	9.434436e+002
1.494731e+003	9.394617e+002
1.496660e+003	9.994453e+002
1.498588e+003	1.076559e+003
1.500516e+003	1.183010e+003
1.502445e+003	1.284371e+003
1.504373e+003	1.331292e+003
1.506302e+003	1.527459e+003
1.508230e+003	1.795417e+003
1.510159e+003	2.103876e+003
1.512087e+003	2.603801e+003
1.514016e+003	3.044266e+003
1.515944e+003	3.652095e+003
1.517873e+003	4.049464e+003
1.519801e+003	4.164225e+003
1.521730e+003	4.344927e+003
1.523658e+003	4.148759e+003
1.525587e+003	3.826369e+003
1.527515e+003	3.421210e+003
1.529443e+003	2.816250e+003
1.531372e+003	2.187629e+003
1.533300e+003	1.761371e+003
1.535229e+003	1.474551e+003
1.537157e+003	1.222182e+003
1.539086e+003	1.135595e+003
1.541014e+003	1.132197e+003
1.542943e+003	9.155283e+002
1.544871e+003	6.615244e+002
1.546800e+003	6.813579e+002
1.548728e+003	8.045568e+002
1.550657e+003	7.597557e+002
1.552585e+003	7.368421e+002
1.554514e+003	6.799849e+002
1.556442e+003	6.170803e+002
1.558370e+003	5.787640e+002
1.560299e+003	5.789641e+002
1.562227e+003	6.702354e+002
1.564156e+003	7.796855e+002
1.566084e+003	7.089653e+002
1.568013e+003	5.971368e+002
1.569941e+003	5.491921e+002
1.571870e+003	5.545886e+002
1.573798e+003	6.435933e+002
1.575727e+003	5.837938e+002
1.577655e+003	7.674731e+002
1.579584e+003	8.011190e+002
1.581512e+003	7.549221e+002
1.583441e+003	7.792693e+002
1.585369e+003	7.780527e+002
1.587297e+003	6.987756e+002
1.589226e+003	6.561313e+002
1.591154e+003	6.551766e+002
1.593083e+003	5.868392e+002
1.595011e+003	5.862650e+002
1.596940e+003	7.064387e+002
1.598868e+003	6.333086e+002
1.600797e+003	6.587011e+002
1.602725e+003	7.200165e+002
1.604654e+003	6.018408e+002
1.606582e+003	6.400437e+002
1.608511e+003	7.068209e+002
1.610439e+003	6.793140e+002
1.612368e+003	5.846067e+002
1.614296e+003	4.999906e+002
1.616224e+003	4.899384e+002
1.618153e+003	5.401630e+002
1.620081e+003	5.322077e+002
1.622010e+003	4.278800e+002
1.623938e+003	4.435770e+002
1.625867e+003	6.174897e+002
1.627795e+003	6.483790e+002
1.629724e+003	5.230276e+002
1.631652e+003	5.375884e+002
1.633581e+003	4.927866e+002
1.635509e+003	4.467391e+002
1.637438e+003	5.163534e+002
1.639366e+003	5.813956e+002
1.641295e+003	5.908439e+002
1.643223e+003	5.383936e+002
1.645151e+003	4.620259e+002
1.647080e+003	4.639934e+002
1.649008e+003	5.559675e+002
1.650937e+003	6.182953e+002
1.652865e+003	5.672354e+002
1.654794e+003	4.866838e+002
1.656722e+003	5.623778e+002
1.658651e+003	5.199213e+002
1.660579e+003	5.910837e+002
1.662508e+003	3.793477e+002
1.664436e+003	4.286565e+002
1.666365e+003	3.977979e+002
1.668293e+003	4.015195e+002
1.670222e+003	5.295572e+002
1.672150e+003	6.227677e+002
1.674078e+003	5.807843e+002
1.676007e+003	4.975776e+002
1.677935e+003	4.570720e+002
1.679864e+003	4.169528e+002
1.681792e+003	3.834602e+002
1.683721e+003	4.654565e+002
1.685649e+003	5.752854e+002
1.687578e+003	6.047960e+002
1.689506e+003	4.935083e+002
1.691435e+003	5.075367e+002
1.693363e+003	4.536427e+002
1.695292e+003	5.983457e+002
1.697220e+003	4.593957e+002
1.699149e+003	2.838951e+002
1.701077e+003	2.745769e+002
1.703005e+003	3.267861e+002
1.704934e+003	2.933798e+002
1.706862e+003	2.477228e+002
1.708791e+003	2.705371e+002
1.710719e+003	2.394390e+002
1.712648e+003	2.044116e+002
1.714576e+003	3.660425e+002
1.716505e+003	4.165791e+002
1.718433e+003	3.630776e+002
1.720362e+003	4.534224e+002
1.722290e+003	3.189552e+002
1.724219e+003	2.298436e+002
1.726147e+003	2.793086e+002
1.728076e+003	4.056521e+002
1.730004e+003	4.610923e+002
1.731932e+003	4.689235e+002
1.733861e+003	4.469589e+002
1.735789e+003	4.045781e+002
1.737718e+003	3.770104e+002
1.739646e+003	3.317471e+002
1.741575e+003	3.309893e+002
1.743503e+003	2.823921e+002
1.745432e+003	3.185061e+002
1.747360e+003	4.151077e+002
1.749289e+003	2.552784e+002
1.751217e+003	2.892029e+002
1.753146e+003	3.350759e+002
1.755074e+003	4.518479e+002
1.757003e+003	4.574489e+002
1.758931e+003	4.822543e+002
1.760859e+003	3.956836e+002
1.762788e+003	3.452979e+002
1.764716e+003	4.662966e+002
1.766645e+003	4.100559e+002
1.768573e+003	4.137051e+002
1.770502e+003	3.643731e+002
1.772430e+003	2.079366e+002
1.774359e+003	4.160838e+002
1.776287e+003	4.930043e+002
1.778216e+003	3.406746e+002
1.780144e+003	3.169207e+002
1.782073e+003	3.615881e+002
1.784001e+003	3.048484e+002
1.785930e+003	2.451108e+002
1.787858e+003	2.512385e+002
1.789786e+003	2.643541e+002
1.791715e+003	1.973727e+002
1.793643e+003	1.147110e+002
1.795572e+003	1.155904e+002
1.797500e+003	2.475316e+002
1.799429e+003	3.987954e+002
1.801357e+003	2.541311e+002
1.803286e+003	3.894121e+002
1.805214e+003	4.337930e+002
1.807143e+003	2.845938e+002
1.809071e+003	2.881168e+002
1.811000e+003	2.486268e+002
1.812928e+003	2.642507e+002
1.814857e+003	2.863423e+002
1.816785e+003	2.188497e+002
1.818714e+003	1.378688e+002
1.820642e+003	1.144404e+002
1.822570e+003	1.014294e+002
1.824499e+003	1.678781e+002
1.826427e+003	1.942185e+002
1.828356e+003	1.336319e+002
1.830284e+003	2.221401e+002
1.832213e+003	2.102119e+002
1.834141e+003	2.475787e+002
1.836070e+003	2.892229e+002
1.837998e+003	1.277950e+002
1.839927e+003	2.310788e+002
1.841855e+003	2.249023e+002
1.843784e+003	1.832466e+002
1.845712e+003	2.381288e+002
1.847641e+003	3.157749e+002
1.849569e+003	2.999440e+002
1.851497e+003	2.360635e+002
1.853426e+003	2.247817e+002
1.855354e+003	1.890619e+002
1.857283e+003	8.416554e+001
1.859211e+003	2.952112e+002
1.861140e+003	4.518274e+002
1.863068e+003	3.120775e+002
1.864997e+003	2.696830e+002
1.866925e+003	3.646927e+002
1.868854e+003	3.570328e+002
1.870782e+003	3.167849e+002
1.872711e+003	3.790909e+002
1.874639e+003	3.923753e+002
1.876568e+003	2.684101e+002
1.878496e+003	2.109055e+002
1.880424e+003	2.189175e+002
1.882353e+003	2.257418e+002
1.884281e+003	4.478441e+002
1.886210e+003	4.262826e+002
1.888138e+003	2.810923e+002
1.890067e+003	2.339650e+002
1.891995e+003	1.872453e+002
1.893924e+003	2.657407e+002
1.895852e+003	3.960163e+002
1.897781e+003	2.257108e+002
1.899709e+003	1.493035e+002
1.901638e+003	1.459876e+002
1.903566e+003	7.490465e+001
1.905495e+003	2.043773e+002
1.907423e+003	1.612008e+002
1.909351e+003	1.395352e+002
1.911280e+003	1.462737e+002
1.913208e+003	9.966389e+001
1.915137e+003	1.671936e+002
1.917065e+003	1.455676e+002
1.918994e+003	1.395176e+002
1.920922e+003	1.057321e+002
1.922851e+003	5.835508e+001
1.924779e+003	8.424951e+001
1.926708e+003	1.447748e+002
1.928636e+003	1.976035e+002
1.930565e+003	1.788486e+002
1.932493e+003	1.311213e+002
1.934422e+003	1.715935e+002
1.936350e+003	2.249871e+002
1.938278e+003	1.822207e+002
1.940207e+003	2.200408e+002
1.942135e+003	2.648021e+002
1.944064e+003	2.545924e+002
1.945992e+003	9.090321e+001
1.947921e+003	1.270893e+002
1.949849e+003	1.367470e+002
1.951778e+003	2.203571e+002
1.953706e+003	3.471300e+002
1.955635e+003	3.773413e+002
1.957563e+003	3.207151e+002
1.959492e+003	2.971164e+002
1.961420e+003	2.550298e+002
1.963349e+003	1.762822e+002
1.965277e+003	7.820790e+000
1.967205e+003	1.606618e+002
1.969134e+003	7.481303e+001
1.971062e+003	2.448349e+001
1.972991e+003	2.272952e+002
1.974919e+003	1.527460e+002
1.976848e+003	2.480600e+002
1.978776e+003	2.701516e+002
1.980705e+003	1.783259e+002
1.982633e+003	2.081852e+002
1.984562e+003	2.219998e+002
1.986490e+003	1.373164e+002
1.988419e+003	1.196213e+002
1.990347e+003	2.522914e+002
1.992276e+003	2.686929e+002
1.994204e+003	1.713366e+002
1.996132e+003	2.702599e+002
1.998061e+003	2.993515e+002
1.999989e+003	1.438849e+002
2.001918e+003	1.198222e+002
2.003846e+003	6.816596e+001
2.005775e+003	4.091158e+001
2.007703e+003	1.720473e+002
2.009632e+003	3.102625e+002
2.011560e+003	2.557058e+002
2.013489e+003	1.406646e+002
2.015417e+003	2.384638e+002
2.017346e+003	3.658392e+002
2.019274e+003	1.664355e+002
2.021203e+003	3.102258e+002
2.023131e+003	1.453785e+002
2.025059e+003	1.375833e+002
2.026988e+003	2.247196e+002
2.028916e+003	1.585345e+002
2.030845e+003	2.981767e+002
2.032773e+003	2.269594e+002
2.034702e+003	3.016181e+002
2.036630e+003	3.707573e+002
2.038559e+003	2.816290e+002
2.040487e+003	1.374984e+002
2.042416e+003	6.771202e+001
2.044344e+003	1.091847e+002
2.046273e+003	2.576117e+002
2.048201e+003	1.995583e+002
2.050129e+003	3.714878e+002
2.052058e+003	2.672633e+002
2.053986e+003	2.615879e+002
2.055915e+003	2.582755e+002
2.057843e+003	1.538555e+002
2.059772e+003	2.346661e+002
2.061700e+003	2.698833e+002
2.063629e+003	1.678442e+002
2.065557e+003	2.183994e+002
2.067486e+003	3.379586e+002
2.069414e+003	2.502239e+002
2.071343e+003	1.991909e+002
2.073271e+003	3.134599e+002
2.075200e+003	4.732761e+002
2.077128e+003	4.119794e+002
2.079057e+003	2.187136e+002
2.080985e+003	2.043507e+002
2.082914e+003	1.862111e+002
2.084842e+003	1.377846e+002
2.086771e+003	2.207519e+002
2.088699e+003	2.695050e+002
2.090627e+003	2.049213e+002
2.092556e+003	1.885655e+002
2.094484e+003	1.697262e+002
2.096413e+003	1.370482e+002
2.098341e+003	2.105856e+002
2.100270e+003	2.517559e+002
2.102198e+003	2.006369e+002
2.104126e+003	2.734054e+002
2.106055e+003	2.629574e+002
2.107983e+003	1.857303e+002
2.109912e+003	2.474061e+002
2.111840e+003	2.269291e+002
2.113769e+003	2.247141e+002
2.115697e+003	2.423565e+002
2.117626e+003	1.623176e+002
2.119554e+003	1.204111e+002
2.121483e+003	1.988465e+002
2.123411e+003	3.157584e+002
2.125340e+003	2.994585e+002
2.127268e+003	1.896007e+002
2.129197e+003	1.651068e+002
2.131125e+003	1.780986e+002
2.133054e+003	2.682766e+002
2.134982e+003	1.915755e+002
2.136911e+003	1.820084e+002
2.138839e+003	2.829667e+002
2.140768e+003	2.173295e+002
2.142696e+003	1.341410e+002
2.144625e+003	1.245853e+002
2.146553e+003	2.780485e+002
2.148481e+003	4.086224e+002
2.150410e+003	3.871832e+002
2.152338e+003	5.090096e+002
2.154267e+003	4.353750e+002
2.156195e+003	5.571264e+002
2.158124e+003	3.015786e+002
2.160052e+003	3.020678e+002
2.161980e+003	3.456768e+002
2.163909e+003	4.379765e+002
2.165837e+003	4.781326e+002
2.167766e+003	4.579911e+002
2.169694e+003	3.665453e+002
2.171623e+003	3.588366e+002
2.173551e+003	4.331848e+002
2.175480e+003	4.553109e+002
2.177408e+003	3.893444e+002
2.179337e+003	2.118421e+002
2.181265e+003	2.417766e+002
2.183194e+003	2.275954e+002
2.185122e+003	3.568195e+002
2.187051e+003	3.408360e+002
2.188979e+003	3.623722e+002
2.190908e+003	1.980975e+002
2.192836e+003	2.982759e+002
2.194765e+003	2.792206e+002
2.196693e+003	2.632410e+002
2.198622e+003	3.508509e+002
2.200550e+003	2.957969e+002
2.202479e+003	2.697651e+002
2.204407e+003	2.783620e+002
2.206335e+003	2.232430e+002
2.208264e+003	2.635495e+002
2.210192e+003	2.235209e+002
2.212121e+003	2.644019e+002
2.214049e+003	2.670031e+002
2.215978e+003	2.008486e+002
2.217906e+003	2.830711e+002
2.219834e+003	3.230263e+002
2.221763e+003	2.769549e+002
2.223691e+003	3.103689e+002
2.225620e+003	3.700350e+002
2.227548e+003	3.346053e+002
2.229477e+003	2.544125e+002
2.231405e+003	1.592420e+002
2.233334e+003	2.381916e+002
2.235262e+003	3.438278e+002
2.237191e+003	3.188019e+002
2.239119e+003	3.365240e+002
2.241048e+003	3.012440e+002
2.242976e+003	2.619262e+002
2.244905e+003	2.569943e+002
2.246833e+003	2.863938e+002
2.248762e+003	3.362805e+002
2.250690e+003	3.346790e+002
2.252619e+003	3.084352e+002
2.254547e+003	3.111850e+002
2.256476e+003	2.845728e+002
2.258404e+003	3.648184e+002
2.260333e+003	3.854922e+002
2.262261e+003	2.310282e+002
2.264189e+003	3.522126e+002
2.266118e+003	4.016795e+002
2.268046e+003	4.009492e+002
2.269975e+003	4.344777e+002
2.271903e+003	4.090405e+002
2.273832e+003	4.184196e+002
2.275760e+003	3.861671e+002
2.277688e+003	4.277750e+002
2.279617e+003	5.771908e+002
2.281545e+003	5.115356e+002
2.283474e+003	3.013623e+002
2.285402e+003	3.260177e+002
2.287331e+003	5.239827e+002
2.289259e+003	4.875679e+002
2.291188e+003	4.876852e+002
2.293116e+003	5.054862e+002
2.295045e+003	4.750385e+002
2.296973e+003	5.343002e+002
2.298902e+003	5.251741e+002
2.300830e+003	5.264974e+002
2.302759e+003	5.383975e+002
2.304687e+003	5.836347e+002
2.306616e+003	7.087484e+002
2.308544e+003	6.395892e+002
2.310473e+003	4.813323e+002
2.312401e+003	5.401375e+002
2.314330e+003	4.589602e+002
2.316258e+003	5.842203e+002
2.318187e+003	6.421988e+002
2.320115e+003	3.917316e+002
2.322043e+003	3.452171e+002
2.323972e+003	4.637610e+002
2.325900e+003	4.548154e+002
2.327829e+003	3.358448e+002
2.329757e+003	2.510594e+002
2.331686e+003	3.638007e+002
2.333614e+003	3.121201e+002
2.335542e+003	4.594826e+002
2.337471e+003	4.568213e+002
2.339399e+003	5.150696e+002
2.341328e+003	3.428438e+002
2.343256e+003	3.383938e+002
2.345185e+003	5.147764e+002
2.347113e+003	5.770833e+002
2.349042e+003	5.595764e+002
2.350970e+003	5.966703e+002
2.352899e+003	5.317325e+002
2.354827e+003	3.581762e+002
2.356756e+003	3.968183e+002
2.358684e+003	3.827710e+002
2.360613e+003	5.915558e+002
2.362541e+003	4.474674e+002
2.364470e+003	4.710810e+002
2.366398e+003	5.589425e+002
2.368327e+003	5.554473e+002
2.370255e+003	5.072342e+002
2.372184e+003	4.935161e+002
2.374112e+003	4.910883e+002
2.376041e+003	5.415240e+002
2.377969e+003	5.542248e+002
2.379897e+003	5.852939e+002
2.381826e+003	6.290220e+002
2.383754e+003	5.143188e+002
2.385683e+003	4.951242e+002
2.387611e+003	5.815536e+002
2.389540e+003	4.421364e+002
2.391468e+003	4.783700e+002
2.393396e+003	4.459179e+002
2.395325e+003	4.080504e+002
2.397253e+003	5.307418e+002
2.399182e+003	5.674896e+002
2.401110e+003	5.511293e+002
2.403039e+003	4.631023e+002
2.404967e+003	4.441887e+002
2.406896e+003	3.953651e+002
2.408824e+003	4.369268e+002
2.410753e+003	4.927427e+002
2.412681e+003	3.844696e+002
2.414610e+003	4.563481e+002
2.416538e+003	4.368546e+002
2.418467e+003	4.364990e+002
2.420395e+003	5.727534e+002
2.422324e+003	4.692970e+002
2.424252e+003	4.227022e+002
2.426181e+003	4.983345e+002
2.428109e+003	4.969430e+002
2.430038e+003	5.862732e+002
2.431966e+003	6.634788e+002
2.433895e+003	4.972026e+002
2.435823e+003	5.308372e+002
2.437751e+003	6.090043e+002
2.439680e+003	6.002567e+002
2.441608e+003	4.971935e+002
2.443537e+003	4.813524e+002
2.445465e+003	4.897625e+002
2.447394e+003	5.277729e+002
2.449322e+003	5.276263e+002
2.451250e+003	4.790003e+002
2.453179e+003	5.064715e+002
2.455107e+003	5.676920e+002
2.457036e+003	5.434031e+002
2.458964e+003	5.732404e+002
2.460893e+003	5.446350e+002
2.462821e+003	5.143203e+002
2.464750e+003	5.440386e+002
2.466678e+003	6.199317e+002
2.468607e+003	6.047675e+002
2.470535e+003	6.350572e+002
2.472464e+003	6.378024e+002
2.474392e+003	5.459394e+002
2.476321e+003	5.278942e+002
2.478249e+003	4.762557e+002
2.480178e+003	5.522285e+002
2.482106e+003	6.555449e+002
2.484035e+003	6.419301e+002
2.485963e+003	7.295992e+002
2.487892e+003	6.864459e+002
2.489820e+003	6.359727e+002
2.491749e+003	5.996189e+002
2.493677e+003	5.128457e+002
2.495605e+003	5.967415e+002
2.497534e+003	5.396397e+002
2.499462e+003	5.293954e+002
2.501391e+003	5.241599e+002
2.503319e+003	5.232689e+002
2.505248e+003	7.064173e+002
2.507176e+003	7.492427e+002
2.509104e+003	6.991804e+002
2.511033e+003	6.355718e+002
2.512961e+003	5.360450e+002
2.514890e+003	5.348256e+002
2.516818e+003	5.411475e+002
2.518747e+003	6.169906e+002
2.520675e+003	6.082079e+002
2.522604e+003	5.564661e+002
2.524532e+003	6.761002e+002
2.526461e+003	7.912335e+002
2.528389e+003	7.112463e+002
2.530318e+003	6.850063e+002
2.532246e+003	7.125775e+002
2.534175e+003	6.249600e+002
2.536103e+003	5.310234e+002
2.538032e+003	6.097407e+002
2.539960e+003	5.693145e+002
2.541889e+003	5.944308e+002
2.543817e+003	5.107277e+002
2.545746e+003	5.765634e+002
2.547674e+003	7.351402e+002
2.549603e+003	8.209869e+002
2.551531e+003	7.330456e+002
2.553459e+003	5.866613e+002
2.555388e+003	5.626526e+002
2.557316e+003	5.811414e+002
2.559245e+003	5.282929e+002
2.561173e+003	5.834318e+002
2.563102e+003	6.465989e+002
2.565030e+003	6.202561e+002
2.566958e+003	6.084464e+002
2.568887e+003	6.252934e+002
2.570815e+003	5.440453e+002
2.572744e+003	5.202230e+002
2.574672e+003	6.320132e+002
2.576601e+003	6.886396e+002
2.578529e+003	6.226761e+002
2.580458e+003	6.133362e+002
2.582386e+003	7.036443e+002
2.584315e+003	6.380711e+002
2.586243e+003	5.473018e+002
2.588172e+003	7.325859e+002
2.590100e+003	5.112634e+002
2.592029e+003	5.042123e+002
2.593957e+003	5.877238e+002
2.595886e+003	6.377223e+002
2.597814e+003	6.055214e+002
2.599743e+003	5.723109e+002
2.601671e+003	6.192559e+002
2.603600e+003	6.034636e+002
2.605528e+003	6.386522e+002
2.607457e+003	7.428084e+002
2.609385e+003	7.176022e+002
2.611313e+003	6.559688e+002
2.613242e+003	6.450632e+002
2.615170e+003	7.351893e+002
2.617099e+003	8.338293e+002
2.619027e+003	7.078724e+002
2.620956e+003	5.985746e+002
2.622884e+003	6.688178e+002
2.624813e+003	7.401877e+002
2.626741e+003	6.458201e+002
2.628669e+003	6.334946e+002
2.630598e+003	7.748284e+002
2.632526e+003	6.872677e+002
2.634455e+003	6.188936e+002
2.636383e+003	6.682947e+002
2.638312e+003	5.924443e+002
2.640240e+003	6.868276e+002
2.642169e+003	5.850389e+002
2.644097e+003	4.595220e+002
2.646026e+003	5.631670e+002
2.647954e+003	7.334214e+002
2.649883e+003	6.849879e+002
2.651811e+003	6.412421e+002
2.653740e+003	7.332677e+002
2.655668e+003	7.747675e+002
2.657597e+003	6.218867e+002
2.659525e+003	7.492874e+002
2.661454e+003	7.693588e+002
2.663382e+003	7.609044e+002
2.665311e+003	7.901663e+002
2.667239e+003	7.040346e+002
2.669167e+003	6.925828e+002
2.671096e+003	8.216791e+002
2.673024e+003	8.399957e+002
2.674953e+003	9.475725e+002
2.676881e+003	9.639145e+002
2.678810e+003	8.234791e+002
2.680738e+003	8.252600e+002
2.682667e+003	1.016627e+003
2.684595e+003	7.134813e+002
2.686523e+003	7.956085e+002
2.688452e+003	6.880193e+002
2.690380e+003	7.055169e+002
2.692309e+003	7.240959e+002
2.694237e+003	6.049912e+002
2.696166e+003	5.814627e+002
2.698094e+003	6.222025e+002
2.700023e+003	5.943823e+002
2.701951e+003	5.678788e+002
2.703880e+003	5.932734e+002
2.705808e+003	5.792888e+002
2.707737e+003	4.769425e+002
2.709665e+003	4.588294e+002
2.711594e+003	5.065824e+002
2.713522e+003	5.160923e+002
2.715451e+003	5.206110e+002
2.717379e+003	5.181608e+002
2.719308e+003	5.983962e+002
2.721236e+003	6.112767e+002
2.723165e+003	4.493979e+002
2.725093e+003	4.371681e+002
2.727021e+003	5.320892e+002
2.728950e+003	4.262177e+002
2.730878e+003	4.920525e+002
2.732807e+003	5.347460e+002
2.734735e+003	4.881970e+002
2.736664e+003	4.149688e+002
2.738592e+003	3.306277e+002
2.740521e+003	2.898258e+002
2.742449e+003	3.174067e+002
2.744377e+003	3.167726e+002
2.746306e+003	4.280957e+002
2.748234e+003	4.555057e+002
2.750163e+003	4.374436e+002
2.752091e+003	4.894003e+002
2.754020e+003	4.541232e+002
2.755948e+003	5.066920e+002
2.757877e+003	5.213287e+002
2.759805e+003	5.360911e+002
2.761734e+003	4.945891e+002
2.763662e+003	4.278237e+002
2.765591e+003	3.665098e+002
2.767519e+003	4.079169e+002
2.769448e+003	3.439648e+002
2.771376e+003	3.536376e+002
2.773305e+003	4.380714e+002
2.775233e+003	4.438193e+002
2.777162e+003	4.525331e+002
2.779090e+003	4.412478e+002
2.781019e+003	3.794778e+002
2.782947e+003	3.154656e+002
2.784875e+003	3.926503e+002
2.786804e+003	4.698740e+002
2.788732e+003	4.093000e+002
2.790661e+003	4.547530e+002
2.792589e+003	4.253210e+002
2.794518e+003	3.454559e+002
2.796446e+003	3.984445e+002
2.798375e+003	3.349792e+002
2.800303e+003	3.320548e+002
2.802231e+003	3.312909e+002
2.804160e+003	4.146727e+002
2.806088e+003	3.809942e+002
2.808017e+003	2.766317e+002
2.809945e+003	1.795595e+002
2.811874e+003	1.050043e+002
2.813802e+003	1.942485e+002
2.815731e+003	2.179005e+002
2.817659e+003	2.775215e+002
2.819588e+003	2.922253e+002
2.821516e+003	2.149274e+002
2.823445e+003	2.939904e+002
2.825373e+003	2.070757e+002
2.827302e+003	2.489187e+002
2.829230e+003	2.232715e+002
2.831159e+003	1.799086e+002
2.833087e+003	2.098141e+002
2.835016e+003	2.335580e+002
2.836944e+003	2.204252e+002
2.838873e+003	3.341682e+002
2.840801e+003	1.187294e+002
2.842729e+003	3.180999e+002
2.844658e+003	2.316084e+002
2.846586e+003	3.640737e+001
2.848515e+003	2.940464e+002
2.850443e+003	2.456319e+002
2.852372e+003	3.174075e+002
2.854300e+003	3.148492e+002
2.856229e+003	1.906028e+002
2.858157e+003	1.717137e+002
2.860085e+003	2.784854e+002
2.862014e+003	3.515674e+002
2.863942e+003	3.953542e+002
2.865871e+003	2.291595e+002
2.867799e+003	1.921853e+002
2.869728e+003	3.139954e+002
2.871656e+003	2.838914e+002
2.873585e+003	1.938428e+002
2.875513e+003	2.263324e+002
2.877442e+003	3.037657e+002
2.879370e+003	3.327542e+002
2.881299e+003	2.455447e+002
2.883227e+003	2.550758e+002
2.885156e+003	3.023187e+002
2.887084e+003	2.925241e+002
2.889013e+003	2.238153e+002
2.890941e+003	2.018178e+002
2.892870e+003	3.331550e+002
2.894798e+003	2.542547e+002
2.896727e+003	2.349474e+002
2.898655e+003	2.792375e+002
2.900583e+003	1.674258e+002
2.902512e+003	1.012195e+002
2.904440e+003	1.545991e+002
2.906369e+003	2.322153e+002
2.908297e+003	2.178420e+002
2.910226e+003	1.419114e+002
2.912154e+003	1.764729e+002
2.914083e+003	1.672730e+002
2.916011e+003	2.301269e+002
2.917939e+003	-7.011352e+001
2.919868e+003	1.554448e+002
2.921796e+003	3.013644e+002
2.923725e+003	2.196382e+002
2.925653e+003	8.663153e+001
2.927582e+003	9.304778e+001
2.929510e+003	1.979034e+002
2.931439e+003	2.448689e+002
2.933367e+003	1.504913e+002
2.935296e+003	5.975315e+001
2.937224e+003	1.455856e+002
2.939153e+003	1.574366e+002
2.941081e+003	3.534489e+001
2.943010e+003	6.612144e+001
2.944938e+003	1.237402e+002
2.946867e+003	1.451635e+002
2.948795e+003	1.471328e+002
2.950724e+003	2.084920e+001
2.952652e+003	4.416773e+001
2.954581e+003	-1.059768e+002
2.956509e+003	-5.027885e+001
2.958438e+003	-7.534937e+001
2.960366e+003	5.220136e+001
2.962294e+003	1.070814e+002
2.964223e+003	-7.339664e+001
2.966151e+003	2.955007e+001
2.968080e+003	3.099423e+001
2.970008e+003	-7.156105e+001
2.971937e+003	-7.429233e+001
2.973865e+003	8.961821e+000
2.975793e+003	6.199063e+000
2.977722e+003	-2.659809e+001
2.979650e+003	-3.977319e+001
2.981579e+003	-3.723375e+001
2.983507e+003	-4.575035e+001
2.985436e+003	6.615204e+001
2.987364e+003	4.405669e+001
2.989293e+003	6.790298e+000
2.991221e+003	8.543736e+000
2.993150e+003	2.450095e+001
2.995078e+003	4.250999e+000
2.997007e+003	-8.814845e+001
2.998935e+003	-8.868555e+001
3.000864e+003	3.370140e+001
3.002792e+003	-1.008059e+002
3.004721e+003	-1.254307e+002
3.006649e+003	-7.176672e+001
3.008578e+003	-7.015640e+001
3.010506e+003	-1.289842e+002
3.012435e+003	-2.937402e+001
3.014363e+003	-8.853090e+001
3.016292e+003	2.095144e+001
3.018220e+003	1.306779e+002
3.020148e+003	-6.830673e+001
3.022077e+003	-7.214430e+000
3.024005e+003	-1.135863e+002
3.025934e+003	6.098191e+001
3.027862e+003	2.277640e+002
3.029791e+003	9.316010e+001
3.031719e+003	-5.055877e+001
3.033647e+003	3.100962e+001
3.035576e+003	6.325724e+001
3.037504e+003	8.976920e+001
3.039433e+003	1.505924e+002
3.041361e+003	1.429291e+002
3.043290e+003	1.081229e+002
3.045218e+003	8.943358e+000
3.047147e+003	5.847667e+001
3.049075e+003	-2.365480e+001
3.051004e+003	-1.469967e+001
3.052932e+003	-2.417958e+000
3.054861e+003	-8.550687e+001
3.056789e+003	-1.524527e+001
3.058718e+003	-2.189441e+001
3.060646e+003	-1.108556e+002
3.062575e+003	-2.582871e+001
3.064503e+003	-4.845236e+001
3.066432e+003	2.175898e+001
3.068360e+003	-1.056415e+002
3.070289e+003	-9.668431e+001
3.072217e+003	-8.503421e+001
3.074146e+003	-5.580647e+001
3.076074e+003	3.450541e+001
3.078002e+003	-1.199950e+002
3.079931e+003	-9.654601e+001
3.081859e+003	2.172568e+001
3.083788e+003	-4.911206e+001
3.085716e+003	-4.214450e-001
3.087645e+003	9.543834e+001
3.089573e+003	-1.093350e+002
3.091501e+003	-4.908315e+001
3.093430e+003	-2.943923e+001
3.095358e+003	2.117304e+002
3.097287e+003	3.770363e+001
3.099215e+003	3.586719e+001
3.101144e+003	5.901894e+001
3.103072e+003	5.338319e+001
3.105001e+003	7.268296e+001
3.106929e+003	5.199815e+001
3.108858e+003	1.335917e+002
3.110786e+003	9.436163e+001
3.112715e+003	6.384824e+001
3.114643e+003	1.431316e+002
3.116572e+003	1.686310e+002
3.118500e+003	2.408306e+002
3.120429e+003	1.606966e+002
3.122357e+003	9.957204e+001
3.124286e+003	2.331667e+002
3.126214e+003	1.910695e+002
3.128143e+003	9.881171e+001
3.130071e+003	1.731279e+002
3.132000e+003	2.438946e+002
3.133928e+003	2.918430e+002
3.135856e+003	3.426857e+002
3.137785e+003	2.615976e+002
3.139713e+003	3.111189e+002
3.141642e+003	2.265443e+002
3.143570e+003	2.600884e+002
3.145499e+003	3.986857e+002
3.147427e+003	4.699979e+002
3.149355e+003	4.118744e+002
3.151284e+003	3.951620e+002
3.153212e+003	4.007536e+002
3.155141e+003	6.270928e+002
3.157069e+003	4.372525e+002
3.158998e+003	4.720999e+002
3.160926e+003	5.922882e+002
3.162855e+003	4.353623e+002
3.164783e+003	4.561368e+002
3.166712e+003	5.165034e+002
3.168640e+003	5.193351e+002
3.170569e+003	4.578969e+002
3.172497e+003	3.146392e+002
3.174426e+003	4.783925e+002
3.176354e+003	3.390066e+002
3.178283e+003	5.572481e+002
3.180211e+003	5.159313e+002
3.182140e+003	5.701255e+002
3.184068e+003	6.745460e+002
3.185997e+003	6.167378e+002
3.187925e+003	5.841554e+002
3.189854e+003	6.906425e+002
3.191782e+003	7.516982e+002
3.193710e+003	7.643624e+002
3.195639e+003	8.239174e+002
3.197567e+003	9.474116e+002
3.199496e+003	8.867705e+002
3.201424e+003	8.057676e+002
3.203353e+003	7.911943e+002
3.205281e+003	9.912773e+002
3.207209e+003	9.931537e+002
3.209138e+003	9.386873e+002
3.211066e+003	1.036572e+003
3.212995e+003	1.007391e+003
3.214923e+003	1.051900e+003
3.216852e+003	1.134276e+003
3.218780e+003	1.092510e+003
3.220709e+003	1.146065e+003
3.222637e+003	1.310602e+003
3.224566e+003	1.346735e+003
3.226494e+003	1.297694e+003
3.228423e+003	1.452984e+003
3.230351e+003	1.448722e+003
3.232280e+003	1.366338e+003
3.234208e+003	1.443344e+003
3.236137e+003	1.587990e+003
3.238065e+003	1.435745e+003
3.239994e+003	1.412952e+003
3.241922e+003	1.658311e+003
3.243851e+003	1.549836e+003
3.245779e+003	1.700794e+003
3.247708e+003	1.786154e+003
3.249636e+003	1.771364e+003
3.251564e+003	1.752721e+003
3.253493e+003	1.854569e+003
3.255421e+003	1.974864e+003
3.257350e+003	1.953917e+003
3.259278e+003	1.907988e+003
3.261207e+003	1.958542e+003
3.263135e+003	2.039754e+003
3.265063e+003	2.081249e+003
3.266992e+003	2.212942e+003
3.268920e+003	2.209553e+003
3.270849e+003	2.263858e+003
3.272777e+003	2.383794e+003
3.274706e+003	2.382420e+003
3.276634e+003	2.304200e+003
3.278563e+003	2.308329e+003
3.280491e+003	2.510454e+003
3.282420e+003	2.519954e+003
3.284348e+003	2.531392e+003
3.286277e+003	2.598683e+003
3.288205e+003	2.629910e+003
3.290134e+003	2.852277e+003
3.292062e+003	2.788824e+003
3.293991e+003	2.728541e+003
3.295919e+003	2.775538e+003
3.297848e+003	2.907135e+003
3.299776e+003	2.957242e+003
3.301705e+003	3.090595e+003
3.303633e+003	3.144571e+003
3.305562e+003	3.170543e+003
3.307490e+003	3.287150e+003
3.309418e+003	3.323191e+003
3.311347e+003	3.376976e+003
3.313275e+003	3.369994e+003
3.315204e+003	3.381573e+003
3.317132e+003	3.459796e+003
3.319061e+003	3.588433e+003
3.320989e+003	3.654745e+003
3.322917e+003	3.778751e+003
3.324846e+003	3.799020e+003
3.326774e+003	3.858482e+003
3.328703e+003	3.900946e+003
3.330631e+003	4.068658e+003
3.332560e+003	4.187970e+003
3.334488e+003	4.195147e+003
3.336417e+003	4.176628e+003
3.338345e+003	4.268079e+003
3.340274e+003	4.450367e+003
3.342202e+003	4.525444e+003
3.344131e+003	4.581585e+003
3.346059e+003	4.690641e+003
3.347988e+003	4.686161e+003
3.349916e+003	4.771040e+003
3.351845e+003	4.961760e+003
3.353773e+003	4.940683e+003
3.355702e+003	5.037485e+003
3.357630e+003	5.148382e+003
3.359559e+003	5.245330e+003
3.361487e+003	5.379083e+003
3.363416e+003	5.483938e+003
3.365344e+003	5.432226e+003
3.367272e+003	5.494017e+003
3.369201e+003	5.595979e+003
3.371129e+003	5.791172e+003
3.373058e+003	5.876686e+003
3.374986e+003	5.955083e+003
3.376915e+003	6.060336e+003
3.378843e+003	6.074676e+003
3.380771e+003	6.170916e+003
3.382700e+003	6.304958e+003
3.384628e+003	6.503890e+003
3.386557e+003	6.611728e+003
3.388485e+003	6.692823e+003
3.390414e+003	6.754734e+003
3.392342e+003	6.901439e+003
3.394271e+003	6.986859e+003
3.396199e+003	7.074958e+003
3.398128e+003	7.070478e+003
3.400056e+003	7.273385e+003
3.401985e+003	0.000000e+000
