# Supplementary material for: Machine learning classification of mango maturity based on carotene content from Raman spectra
Source: PeerJ. 2025 Nov 18;13:e20288. doi: 10.7717/peerj.20288 (PMC12637035; doi:10.7717/peerj.20288)
Supplement: Supplemental Information 1 — Raman spectra from 29 mango samples, with measurements taken from the top, middle, and bottom parts of each mango. These data were used for Raman spectral processing, statistical analysis, and classification analysis. [file peerj-13-20288-s001.zip › Raw Data_Mango/M22/M22-B.CSV]

5.030945e+001	1.133855e+003
5.223792e+001	6.866198e+002
5.416638e+001	4.872517e+002
5.609485e+001	4.541413e+002
5.802332e+001	4.745674e+002
5.995178e+001	4.741025e+002
6.188025e+001	4.495543e+002
6.380872e+001	4.235572e+002
6.573718e+001	4.257159e+002
6.766565e+001	4.459880e+002
6.959412e+001	4.535801e+002
7.152258e+001	4.464215e+002
7.345105e+001	4.378490e+002
7.537952e+001	4.259140e+002
7.730798e+001	4.068812e+002
7.923645e+001	3.960305e+002
8.116492e+001	3.918767e+002
8.309338e+001	3.737818e+002
8.502185e+001	3.795264e+002
8.695032e+001	3.842080e+002
8.887878e+001	3.811783e+002
9.080725e+001	3.715760e+002
9.273572e+001	3.639046e+002
9.466418e+001	3.518802e+002
9.659265e+001	3.434829e+002
9.852112e+001	3.348031e+002
1.004496e+002	3.184672e+002
1.023781e+002	2.996101e+002
1.043065e+002	2.745835e+002
1.062350e+002	2.691235e+002
1.081635e+002	2.813943e+002
1.100919e+002	2.848152e+002
1.120204e+002	2.743161e+002
1.139489e+002	2.849698e+002
1.158773e+002	2.846534e+002
1.178058e+002	2.623322e+002
1.197343e+002	2.553224e+002
1.216627e+002	2.497702e+002
1.235912e+002	2.333670e+002
1.255197e+002	2.158124e+002
1.274481e+002	2.084965e+002
1.293766e+002	2.086201e+002
1.313051e+002	2.088550e+002
1.332335e+002	2.259738e+002
1.351620e+002	2.503612e+002
1.370905e+002	2.619828e+002
1.390189e+002	2.549736e+002
1.409474e+002	2.506504e+002
1.428759e+002	2.486762e+002
1.448043e+002	2.411621e+002
1.467328e+002	2.216440e+002
1.486613e+002	2.295658e+002
1.505897e+002	2.268781e+002
1.525182e+002	2.220280e+002
1.544467e+002	2.253394e+002
1.563751e+002	2.405673e+002
1.583036e+002	2.426353e+002
1.602321e+002	2.325058e+002
1.621605e+002	2.242680e+002
1.640890e+002	2.271783e+002
1.660175e+002	2.378354e+002
1.679459e+002	2.448065e+002
1.698744e+002	2.428139e+002
1.718029e+002	2.367983e+002
1.737313e+002	2.331132e+002
1.756598e+002	2.342556e+002
1.775883e+002	2.114267e+002
1.795167e+002	2.067302e+002
1.814452e+002	1.967677e+002
1.833737e+002	1.613437e+002
1.853021e+002	1.563304e+002
1.872306e+002	1.472179e+002
1.891591e+002	1.579786e+002
1.910875e+002	1.707012e+002
1.930160e+002	1.614498e+002
1.949445e+002	1.552905e+002
1.968729e+002	1.477087e+002
1.988014e+002	1.584069e+002
2.007299e+002	1.791946e+002
2.026583e+002	1.923551e+002
2.045868e+002	2.111565e+002
2.065153e+002	2.183090e+002
2.084437e+002	2.132379e+002
2.103722e+002	2.103958e+002
2.123007e+002	2.231078e+002
2.142291e+002	2.138660e+002
2.161576e+002	2.242553e+002
2.180861e+002	2.319533e+002
2.200145e+002	2.158961e+002
2.219430e+002	1.728934e+002
2.238715e+002	1.697825e+002
2.257999e+002	1.656049e+002
2.277284e+002	1.475219e+002
2.296569e+002	1.359469e+002
2.315853e+002	1.591347e+002
2.335138e+002	1.514232e+002
2.354423e+002	1.556821e+002
2.373707e+002	1.656949e+002
2.392992e+002	1.732416e+002
2.412277e+002	1.741604e+002
2.431561e+002	1.771404e+002
2.450846e+002	1.885907e+002
2.470131e+002	2.208638e+002
2.489415e+002	2.559634e+002
2.508700e+002	2.612128e+002
2.527985e+002	2.515106e+002
2.547269e+002	2.508767e+002
2.566554e+002	2.363631e+002
2.585839e+002	2.180940e+002
2.605123e+002	2.217969e+002
2.624408e+002	2.153170e+002
2.643693e+002	1.926615e+002
2.662977e+002	1.853845e+002
2.682262e+002	1.909578e+002
2.701547e+002	1.867285e+002
2.720831e+002	1.725559e+002
2.740116e+002	1.797261e+002
2.759401e+002	1.859808e+002
2.778685e+002	1.830671e+002
2.797970e+002	1.757301e+002
2.817255e+002	1.768307e+002
2.836539e+002	1.815028e+002
2.855824e+002	1.912500e+002
2.875109e+002	2.115808e+002
2.894393e+002	2.453294e+002
2.913678e+002	2.832303e+002
2.932963e+002	2.940625e+002
2.952247e+002	3.078065e+002
2.971532e+002	3.271935e+002
2.990817e+002	3.366006e+002
3.010101e+002	3.082051e+002
3.029386e+002	2.858136e+002
3.048671e+002	2.764005e+002
3.067955e+002	2.749320e+002
3.087240e+002	2.750645e+002
3.106525e+002	2.763247e+002
3.125809e+002	2.789185e+002
3.145094e+002	2.763895e+002
3.164379e+002	2.719949e+002
3.183663e+002	2.698866e+002
3.202948e+002	2.716387e+002
3.222233e+002	2.752636e+002
3.241517e+002	2.750492e+002
3.260802e+002	2.706625e+002
3.280087e+002	2.570095e+002
3.299371e+002	2.312332e+002
3.318656e+002	2.389794e+002
3.337941e+002	2.712422e+002
3.357225e+002	3.035106e+002
3.376510e+002	3.169611e+002
3.395795e+002	3.100228e+002
3.415079e+002	3.239844e+002
3.434364e+002	3.087489e+002
3.453649e+002	3.242389e+002
3.472933e+002	3.630881e+002
3.492218e+002	3.863586e+002
3.511503e+002	3.675555e+002
3.530787e+002	3.308970e+002
3.550072e+002	3.105755e+002
3.569357e+002	3.081820e+002
3.588641e+002	3.057795e+002
3.607926e+002	2.788066e+002
3.627211e+002	2.857039e+002
3.646495e+002	3.056328e+002
3.665780e+002	2.945096e+002
3.685065e+002	2.775515e+002
3.704349e+002	3.212343e+002
3.723634e+002	2.946973e+002
3.742919e+002	2.921590e+002
3.762203e+002	2.928687e+002
3.781488e+002	2.870618e+002
3.800773e+002	2.802969e+002
3.820057e+002	2.865127e+002
3.839342e+002	3.092014e+002
3.858627e+002	3.180484e+002
3.877911e+002	3.228896e+002
3.897196e+002	3.321470e+002
3.916481e+002	3.271230e+002
3.935765e+002	3.146240e+002
3.955050e+002	3.309814e+002
3.974335e+002	3.579562e+002
3.993619e+002	3.839275e+002
4.012904e+002	4.088852e+002
4.032189e+002	3.968714e+002
4.051473e+002	4.004991e+002
4.070758e+002	4.129424e+002
4.090043e+002	4.102898e+002
4.109327e+002	3.824831e+002
4.128612e+002	3.709538e+002
4.147897e+002	3.548642e+002
4.167181e+002	3.285096e+002
4.186466e+002	3.058475e+002
4.205751e+002	3.020167e+002
4.225035e+002	3.207970e+002
4.244320e+002	3.295529e+002
4.263605e+002	3.244511e+002
4.282889e+002	3.202547e+002
4.302174e+002	3.203820e+002
4.321459e+002	3.200547e+002
4.340743e+002	3.204233e+002
4.360028e+002	3.185296e+002
4.379313e+002	3.074705e+002
4.398597e+002	3.105361e+002
4.417882e+002	3.327175e+002
4.437167e+002	3.423311e+002
4.456451e+002	3.703808e+002
4.475736e+002	3.881433e+002
4.495021e+002	3.956237e+002
4.514305e+002	3.943892e+002
4.533590e+002	3.886969e+002
4.552875e+002	3.957855e+002
4.572159e+002	3.920896e+002
4.591444e+002	3.989801e+002
4.610729e+002	4.136892e+002
4.630013e+002	4.219500e+002
4.649298e+002	4.098568e+002
4.668583e+002	3.938234e+002
4.687867e+002	4.088628e+002
4.707152e+002	4.287586e+002
4.726437e+002	4.193190e+002
4.745721e+002	3.776897e+002
4.765006e+002	3.814450e+002
4.784291e+002	3.740253e+002
4.803575e+002	3.768523e+002
4.822860e+002	3.822584e+002
4.842145e+002	3.778117e+002
4.861429e+002	3.583485e+002
4.880714e+002	3.349984e+002
4.899999e+002	3.371548e+002
4.919283e+002	3.385585e+002
4.938568e+002	3.399810e+002
4.957853e+002	3.494932e+002
4.977137e+002	3.578835e+002
4.996422e+002	3.440998e+002
5.015707e+002	3.455649e+002
5.034991e+002	3.474526e+002
5.054276e+002	3.472578e+002
5.073561e+002	3.539569e+002
5.092845e+002	3.558029e+002
5.112130e+002	3.686480e+002
5.131415e+002	3.741422e+002
5.150699e+002	3.759797e+002
5.169984e+002	3.867627e+002
5.189269e+002	4.138086e+002
5.208553e+002	4.240379e+002
5.227838e+002	4.080717e+002
5.247123e+002	3.883404e+002
5.266407e+002	3.774771e+002
5.285692e+002	3.785606e+002
5.304977e+002	3.890460e+002
5.324261e+002	4.097475e+002
5.343546e+002	4.198685e+002
5.362831e+002	4.130765e+002
5.382115e+002	3.916749e+002
5.401400e+002	3.671198e+002
5.420685e+002	3.603299e+002
5.439969e+002	3.419052e+002
5.459254e+002	3.336622e+002
5.478539e+002	3.410630e+002
5.497823e+002	3.397596e+002
5.517108e+002	3.091037e+002
5.536393e+002	3.266735e+002
5.555677e+002	2.967149e+002
5.574962e+002	3.100025e+002
5.594247e+002	3.296466e+002
5.613531e+002	3.209908e+002
5.632816e+002	3.053112e+002
5.652101e+002	3.252627e+002
5.671385e+002	3.357623e+002
5.690670e+002	3.295943e+002
5.709955e+002	3.271534e+002
5.729240e+002	3.369655e+002
5.748524e+002	3.399759e+002
5.767809e+002	3.457901e+002
5.787094e+002	3.411003e+002
5.806378e+002	3.460351e+002
5.825663e+002	3.691539e+002
5.844948e+002	3.917233e+002
5.864232e+002	3.728823e+002
5.883517e+002	3.499873e+002
5.902802e+002	3.554703e+002
5.922086e+002	3.430271e+002
5.941371e+002	3.325789e+002
5.960656e+002	3.500981e+002
5.979940e+002	3.631438e+002
5.999225e+002	3.542641e+002
6.018510e+002	3.471293e+002
6.037794e+002	3.467609e+002
6.057079e+002	3.408322e+002
6.076364e+002	3.230508e+002
6.095648e+002	3.120451e+002
6.114933e+002	2.953515e+002
6.134218e+002	2.998904e+002
6.153502e+002	3.283548e+002
6.172787e+002	3.292336e+002
6.192072e+002	2.886443e+002
6.211356e+002	3.014701e+002
6.230641e+002	3.021803e+002
6.249926e+002	3.014206e+002
6.269210e+002	2.961423e+002
6.288495e+002	2.998074e+002
6.307780e+002	3.179601e+002
6.327064e+002	3.283416e+002
6.346349e+002	3.428784e+002
6.365634e+002	3.408558e+002
6.384918e+002	3.471899e+002
6.404203e+002	3.566037e+002
6.423488e+002	3.580256e+002
6.442772e+002	3.621423e+002
6.462057e+002	3.943599e+002
6.481342e+002	3.835175e+002
6.500626e+002	3.810329e+002
6.519911e+002	3.792188e+002
6.539196e+002	3.618535e+002
6.558480e+002	3.427135e+002
6.577765e+002	3.158300e+002
6.597050e+002	2.927323e+002
6.616334e+002	2.745039e+002
6.635619e+002	2.838175e+002
6.654904e+002	3.073764e+002
6.674188e+002	3.017832e+002
6.693473e+002	3.212426e+002
6.712758e+002	3.335982e+002
6.732042e+002	3.100980e+002
6.751327e+002	2.825378e+002
6.770612e+002	2.788463e+002
6.789896e+002	2.946751e+002
6.809181e+002	2.971052e+002
6.828466e+002	2.770498e+002
6.847750e+002	2.681541e+002
6.867035e+002	2.498267e+002
6.886320e+002	2.289596e+002
6.905604e+002	2.301783e+002
6.924889e+002	2.511012e+002
6.944174e+002	3.071425e+002
6.963458e+002	3.126002e+002
6.982743e+002	2.900043e+002
7.002028e+002	2.751760e+002
7.021312e+002	2.792378e+002
7.040597e+002	2.767444e+002
7.059882e+002	2.575710e+002
7.079166e+002	2.510019e+002
7.098451e+002	2.464747e+002
7.117736e+002	2.452030e+002
7.137020e+002	2.594727e+002
7.156305e+002	2.937534e+002
7.175590e+002	3.012520e+002
7.194874e+002	3.111107e+002
7.214159e+002	3.011848e+002
7.233444e+002	2.964793e+002
7.252728e+002	2.878923e+002
7.272013e+002	2.576856e+002
7.291298e+002	2.467498e+002
7.310582e+002	2.727425e+002
7.329867e+002	2.680513e+002
7.349152e+002	2.646637e+002
7.368436e+002	2.572177e+002
7.387721e+002	2.339977e+002
7.407006e+002	2.089039e+002
7.426290e+002	1.916713e+002
7.445575e+002	1.864790e+002
7.464860e+002	2.026527e+002
7.484144e+002	2.183672e+002
7.503429e+002	2.297590e+002
7.522714e+002	2.481774e+002
7.541998e+002	2.609061e+002
7.561283e+002	2.326793e+002
7.580568e+002	2.466942e+002
7.599852e+002	2.395887e+002
7.619137e+002	2.378172e+002
7.638422e+002	2.551427e+002
7.657706e+002	2.311510e+002
7.676991e+002	2.337305e+002
7.696276e+002	2.498469e+002
7.715560e+002	2.659905e+002
7.734845e+002	2.756804e+002
7.754130e+002	2.750970e+002
7.773414e+002	2.674805e+002
7.792699e+002	2.667245e+002
7.811984e+002	2.410500e+002
7.831268e+002	2.583469e+002
7.850553e+002	2.699928e+002
7.869838e+002	2.584840e+002
7.889122e+002	2.448741e+002
7.908407e+002	2.584640e+002
7.927692e+002	2.773138e+002
7.946976e+002	2.472981e+002
7.966261e+002	2.654457e+002
7.985546e+002	2.894377e+002
8.004830e+002	2.962426e+002
8.024115e+002	2.872416e+002
8.043400e+002	2.600238e+002
8.062684e+002	2.308873e+002
8.081969e+002	2.320780e+002
8.101254e+002	2.431753e+002
8.120538e+002	2.340065e+002
8.139823e+002	2.079345e+002
8.159108e+002	1.955921e+002
8.178392e+002	2.144754e+002
8.197677e+002	2.112974e+002
8.216962e+002	2.084562e+002
8.236246e+002	1.954616e+002
8.255531e+002	1.714124e+002
8.274816e+002	1.652228e+002
8.294100e+002	1.913510e+002
8.313385e+002	1.700861e+002
8.332670e+002	1.699348e+002
8.351954e+002	1.842710e+002
8.371239e+002	1.801963e+002
8.390524e+002	1.669299e+002
8.409808e+002	1.631043e+002
8.429093e+002	1.672326e+002
8.448378e+002	1.600406e+002
8.467662e+002	1.846544e+002
8.486947e+002	1.852239e+002
8.506232e+002	1.947555e+002
8.525516e+002	1.981254e+002
8.544801e+002	1.907379e+002
8.564086e+002	2.044133e+002
8.583370e+002	2.171290e+002
8.602655e+002	2.354702e+002
8.621940e+002	2.277544e+002
8.641224e+002	2.508328e+002
8.660509e+002	2.635891e+002
8.679794e+002	2.338506e+002
8.699078e+002	2.124334e+002
8.718363e+002	2.231563e+002
8.737648e+002	2.336332e+002
8.756932e+002	2.514136e+002
8.776217e+002	2.688589e+002
8.795502e+002	2.717650e+002
8.814786e+002	2.454246e+002
8.834071e+002	1.935149e+002
8.853356e+002	1.712565e+002
8.872640e+002	1.936744e+002
8.891925e+002	2.011847e+002
8.911210e+002	1.980193e+002
8.930494e+002	1.732684e+002
8.949779e+002	1.329702e+002
8.969064e+002	1.091614e+002
8.988348e+002	1.110166e+002
9.007633e+002	1.399173e+002
9.026918e+002	1.719168e+002
9.046202e+002	1.806627e+002
9.065487e+002	1.619456e+002
9.084772e+002	1.319637e+002
9.104056e+002	1.130830e+002
9.123341e+002	1.141537e+002
9.142626e+002	1.227674e+002
9.161910e+002	1.243771e+002
9.181195e+002	1.280497e+002
9.200480e+002	1.459762e+002
9.219764e+002	1.656089e+002
9.239049e+002	1.742037e+002
9.258334e+002	1.940824e+002
9.277618e+002	2.034358e+002
9.296903e+002	1.756431e+002
9.316188e+002	1.712479e+002
9.335472e+002	1.903575e+002
9.354757e+002	2.074181e+002
9.374042e+002	2.119342e+002
9.393326e+002	2.184830e+002
9.412611e+002	2.119231e+002
9.431896e+002	2.196353e+002
9.451180e+002	2.106455e+002
9.470465e+002	2.253774e+002
9.489750e+002	2.100047e+002
9.509034e+002	1.603138e+002
9.528319e+002	1.524987e+002
9.547604e+002	1.754210e+002
9.566888e+002	2.214946e+002
9.586173e+002	2.256417e+002
9.605458e+002	2.380265e+002
9.624742e+002	2.179501e+002
9.644027e+002	1.869765e+002
9.663312e+002	1.864274e+002
9.682596e+002	1.764362e+002
9.701881e+002	1.837289e+002
9.721166e+002	1.961500e+002
9.740450e+002	1.942047e+002
9.759735e+002	1.852442e+002
9.779020e+002	1.840670e+002
9.798304e+002	1.873957e+002
9.817589e+002	1.782068e+002
9.836874e+002	1.631801e+002
9.856158e+002	1.698810e+002
9.875443e+002	2.150633e+002
9.894728e+002	2.320548e+002
9.914012e+002	2.213100e+002
9.933297e+002	2.203427e+002
9.952582e+002	2.389926e+002
9.971866e+002	2.421591e+002
9.991151e+002	2.498556e+002
1.001044e+003	2.834724e+002
1.002972e+003	3.161768e+002
1.004901e+003	3.186809e+002
1.006829e+003	3.023842e+002
1.008757e+003	2.772998e+002
1.010686e+003	2.455735e+002
1.012614e+003	2.268316e+002
1.014543e+003	2.408453e+002
1.016471e+003	2.404858e+002
1.018400e+003	2.179597e+002
1.020328e+003	2.029369e+002
1.022257e+003	2.143173e+002
1.024185e+003	2.474493e+002
1.026114e+003	2.818466e+002
1.028042e+003	2.978197e+002
1.029971e+003	2.839745e+002
1.031899e+003	2.803070e+002
1.033828e+003	2.507858e+002
1.035756e+003	2.363139e+002
1.037684e+003	2.457941e+002
1.039613e+003	2.517960e+002
1.041541e+003	2.378987e+002
1.043470e+003	2.330000e+002
1.045398e+003	2.097561e+002
1.047327e+003	1.356163e+002
1.049255e+003	1.346871e+002
1.051184e+003	1.544401e+002
1.053112e+003	1.596338e+002
1.055041e+003	1.733243e+002
1.056969e+003	2.056895e+002
1.058898e+003	1.810915e+002
1.060826e+003	1.551336e+002
1.062755e+003	1.042195e+002
1.064683e+003	9.617255e+001
1.066611e+003	1.204248e+002
1.068540e+003	1.407814e+002
1.070468e+003	1.410103e+002
1.072397e+003	1.342839e+002
1.074325e+003	1.359325e+002
1.076254e+003	1.418217e+002
1.078182e+003	1.158496e+002
1.080111e+003	1.279051e+002
1.082039e+003	1.693027e+002
1.083968e+003	1.933348e+002
1.085896e+003	1.956050e+002
1.087825e+003	2.044937e+002
1.089753e+003	2.010913e+002
1.091682e+003	1.632665e+002
1.093610e+003	1.953629e+002
1.095538e+003	2.153181e+002
1.097467e+003	2.412098e+002
1.099395e+003	2.615594e+002
1.101324e+003	2.583557e+002
1.103252e+003	2.414770e+002
1.105181e+003	2.335858e+002
1.107109e+003	1.991523e+002
1.109038e+003	2.463297e+002
1.110966e+003	2.706428e+002
1.112895e+003	2.726824e+002
1.114823e+003	2.842840e+002
1.116752e+003	2.819151e+002
1.118680e+003	2.598027e+002
1.120609e+003	2.617300e+002
1.122537e+003	2.605002e+002
1.124465e+003	2.649493e+002
1.126394e+003	2.920574e+002
1.128322e+003	2.976314e+002
1.130251e+003	2.762742e+002
1.132179e+003	2.412481e+002
1.134108e+003	2.064457e+002
1.136036e+003	1.873554e+002
1.137965e+003	2.041592e+002
1.139893e+003	2.497155e+002
1.141822e+003	2.445879e+002
1.143750e+003	2.728383e+002
1.145679e+003	3.111580e+002
1.147607e+003	3.536655e+002
1.149536e+003	4.166907e+002
1.151464e+003	4.969113e+002
1.153392e+003	5.591450e+002
1.155321e+003	5.797382e+002
1.157249e+003	5.643611e+002
1.159178e+003	4.864167e+002
1.161106e+003	4.148806e+002
1.163035e+003	3.800003e+002
1.164963e+003	3.676391e+002
1.166892e+003	3.384767e+002
1.168820e+003	3.078432e+002
1.170749e+003	3.330716e+002
1.172677e+003	3.499929e+002
1.174606e+003	3.450367e+002
1.176534e+003	3.426817e+002
1.178463e+003	3.285482e+002
1.180391e+003	3.139369e+002
1.182319e+003	3.247214e+002
1.184248e+003	3.337233e+002
1.186176e+003	3.268455e+002
1.188105e+003	3.514563e+002
1.190033e+003	3.689669e+002
1.191962e+003	3.705853e+002
1.193890e+003	3.804937e+002
1.195819e+003	3.757215e+002
1.197747e+003	3.635799e+002
1.199676e+003	3.199221e+002
1.201604e+003	2.834898e+002
1.203533e+003	2.919304e+002
1.205461e+003	3.026776e+002
1.207390e+003	3.199642e+002
1.209318e+003	3.072903e+002
1.211246e+003	2.828242e+002
1.213175e+003	2.813019e+002
1.215103e+003	2.893118e+002
1.217032e+003	2.714759e+002
1.218960e+003	2.500504e+002
1.220889e+003	2.532589e+002
1.222817e+003	2.570429e+002
1.224746e+003	2.514839e+002
1.226674e+003	2.601233e+002
1.228603e+003	2.666941e+002
1.230531e+003	2.495349e+002
1.232460e+003	2.150386e+002
1.234388e+003	1.983078e+002
1.236317e+003	2.094776e+002
1.238245e+003	2.141190e+002
1.240173e+003	1.993490e+002
1.242102e+003	2.243126e+002
1.244030e+003	2.476810e+002
1.245959e+003	2.380781e+002
1.247887e+003	2.573878e+002
1.249816e+003	2.571423e+002
1.251744e+003	2.687007e+002
1.253673e+003	3.099947e+002
1.255601e+003	3.452314e+002
1.257530e+003	3.414065e+002
1.259458e+003	3.227179e+002
1.261387e+003	3.177560e+002
1.263315e+003	3.005443e+002
1.265244e+003	2.805009e+002
1.267172e+003	2.877074e+002
1.269100e+003	2.972726e+002
1.271029e+003	3.002480e+002
1.272957e+003	3.148599e+002
1.274886e+003	3.258874e+002
1.276814e+003	3.157254e+002
1.278743e+003	3.272301e+002
1.280671e+003	3.332527e+002
1.282600e+003	3.195005e+002
1.284528e+003	2.903103e+002
1.286457e+003	2.740123e+002
1.288385e+003	2.862561e+002
1.290314e+003	3.427679e+002
1.292242e+003	3.759406e+002
1.294171e+003	3.469256e+002
1.296099e+003	3.122291e+002
1.298027e+003	3.117731e+002
1.299956e+003	3.285804e+002
1.301884e+003	3.332874e+002
1.303813e+003	3.801340e+002
1.305741e+003	3.496708e+002
1.307670e+003	3.116516e+002
1.309598e+003	2.930942e+002
1.311527e+003	2.921346e+002
1.313455e+003	3.090436e+002
1.315384e+003	3.254146e+002
1.317312e+003	3.049143e+002
1.319241e+003	2.917282e+002
1.321169e+003	3.009795e+002
1.323098e+003	3.032812e+002
1.325026e+003	3.317436e+002
1.326954e+003	3.222084e+002
1.328883e+003	2.920009e+002
1.330811e+003	2.734918e+002
1.332740e+003	2.643735e+002
1.334668e+003	2.666415e+002
1.336597e+003	2.981042e+002
1.338525e+003	3.001226e+002
1.340454e+003	3.254095e+002
1.342382e+003	3.264160e+002
1.344311e+003	3.318247e+002
1.346239e+003	3.639832e+002
1.348168e+003	3.934724e+002
1.350096e+003	3.981621e+002
1.352025e+003	3.913082e+002
1.353953e+003	3.802947e+002
1.355881e+003	3.472507e+002
1.357810e+003	3.091017e+002
1.359738e+003	3.317726e+002
1.361667e+003	3.102191e+002
1.363595e+003	3.220948e+002
1.365524e+003	3.615492e+002
1.367452e+003	3.851318e+002
1.369381e+003	3.778353e+002
1.371309e+003	3.662466e+002
1.373238e+003	3.658488e+002
1.375166e+003	3.650870e+002
1.377095e+003	3.519929e+002
1.379023e+003	3.251671e+002
1.380952e+003	3.296038e+002
1.382880e+003	3.478408e+002
1.384808e+003	3.361077e+002
1.386737e+003	3.256092e+002
1.388665e+003	3.383108e+002
1.390594e+003	3.492767e+002
1.392522e+003	3.499597e+002
1.394451e+003	3.339580e+002
1.396379e+003	2.968910e+002
1.398308e+003	2.550129e+002
1.400236e+003	2.208126e+002
1.402165e+003	2.671568e+002
1.404093e+003	2.597128e+002
1.406022e+003	2.969187e+002
1.407950e+003	3.480883e+002
1.409879e+003	3.375907e+002
1.411807e+003	2.788819e+002
1.413735e+003	2.330166e+002
1.415664e+003	2.307795e+002
1.417592e+003	2.556490e+002
1.419521e+003	2.758705e+002
1.421449e+003	2.892816e+002
1.423378e+003	3.628435e+002
1.425306e+003	3.123082e+002
1.427235e+003	3.016093e+002
1.429163e+003	3.337478e+002
1.431092e+003	3.498023e+002
1.433020e+003	3.348566e+002
1.434949e+003	3.204093e+002
1.436877e+003	3.288694e+002
1.438806e+003	3.620742e+002
1.440734e+003	3.976544e+002
1.442662e+003	3.924504e+002
1.444591e+003	3.505352e+002
1.446519e+003	3.337689e+002
1.448448e+003	3.430843e+002
1.450376e+003	3.781813e+002
1.452305e+003	3.861647e+002
1.454233e+003	4.135565e+002
1.456162e+003	4.321417e+002
1.458090e+003	4.174368e+002
1.460019e+003	4.144953e+002
1.461947e+003	4.262542e+002
1.463876e+003	4.187798e+002
1.465804e+003	4.295341e+002
1.467733e+003	4.098251e+002
1.469661e+003	3.731391e+002
1.471589e+003	3.705003e+002
1.473518e+003	4.011064e+002
1.475446e+003	4.031465e+002
1.477375e+003	3.745342e+002
1.479303e+003	3.457438e+002
1.481232e+003	3.376062e+002
1.483160e+003	3.668387e+002
1.485089e+003	4.127141e+002
1.487017e+003	4.215779e+002
1.488946e+003	3.929752e+002
1.490874e+003	3.957775e+002
1.492803e+003	3.964675e+002
1.494731e+003	4.136034e+002
1.496660e+003	4.301563e+002
1.498588e+003	4.564798e+002
1.500516e+003	4.658002e+002
1.502445e+003	4.511808e+002
1.504373e+003	4.442448e+002
1.506302e+003	4.797545e+002
1.508230e+003	5.080668e+002
1.510159e+003	5.247399e+002
1.512087e+003	5.941939e+002
1.514016e+003	6.553071e+002
1.515944e+003	6.699211e+002
1.517873e+003	6.240925e+002
1.519801e+003	6.145864e+002
1.521730e+003	6.271766e+002
1.523658e+003	6.342563e+002
1.525587e+003	6.486644e+002
1.527515e+003	6.391064e+002
1.529443e+003	5.826078e+002
1.531372e+003	5.165469e+002
1.533300e+003	4.685271e+002
1.535229e+003	4.460373e+002
1.537157e+003	4.563604e+002
1.539086e+003	4.695894e+002
1.541014e+003	4.588417e+002
1.542943e+003	4.589308e+002
1.544871e+003	4.145278e+002
1.546800e+003	4.277014e+002
1.548728e+003	4.288846e+002
1.550657e+003	4.514619e+002
1.552585e+003	4.832297e+002
1.554514e+003	4.666346e+002
1.556442e+003	4.344543e+002
1.558370e+003	4.032762e+002
1.560299e+003	3.620550e+002
1.562227e+003	3.448249e+002
1.564156e+003	3.779652e+002
1.566084e+003	4.031820e+002
1.568013e+003	3.977012e+002
1.569941e+003	4.138976e+002
1.571870e+003	4.075706e+002
1.573798e+003	3.974792e+002
1.575727e+003	3.608494e+002
1.577655e+003	3.924899e+002
1.579584e+003	4.269605e+002
1.581512e+003	4.361887e+002
1.583441e+003	4.592112e+002
1.585369e+003	4.657138e+002
1.587297e+003	4.165426e+002
1.589226e+003	3.678704e+002
1.591154e+003	3.727318e+002
1.593083e+003	3.802430e+002
1.595011e+003	3.793613e+002
1.596940e+003	4.075251e+002
1.598868e+003	4.082120e+002
1.600797e+003	4.170693e+002
1.602725e+003	4.193691e+002
1.604654e+003	3.872100e+002
1.606582e+003	3.913195e+002
1.608511e+003	3.496004e+002
1.610439e+003	3.337940e+002
1.612368e+003	3.547197e+002
1.614296e+003	3.523462e+002
1.616224e+003	3.217904e+002
1.618153e+003	3.118299e+002
1.620081e+003	3.448748e+002
1.622010e+003	3.738700e+002
1.623938e+003	3.861971e+002
1.625867e+003	4.139215e+002
1.627795e+003	4.156756e+002
1.629724e+003	4.586007e+002
1.631652e+003	4.483690e+002
1.633581e+003	3.991210e+002
1.635509e+003	3.534086e+002
1.637438e+003	3.859037e+002
1.639366e+003	4.111680e+002
1.641295e+003	4.152336e+002
1.643223e+003	4.086221e+002
1.645151e+003	4.075515e+002
1.647080e+003	4.279648e+002
1.649008e+003	4.295555e+002
1.650937e+003	4.154908e+002
1.652865e+003	4.350264e+002
1.654794e+003	3.974485e+002
1.656722e+003	3.961039e+002
1.658651e+003	3.593325e+002
1.660579e+003	3.670961e+002
1.662508e+003	3.512105e+002
1.664436e+003	3.724561e+002
1.666365e+003	3.877102e+002
1.668293e+003	3.777213e+002
1.670222e+003	3.583487e+002
1.672150e+003	3.525683e+002
1.674078e+003	3.525981e+002
1.676007e+003	3.379306e+002
1.677935e+003	3.102075e+002
1.679864e+003	2.871823e+002
1.681792e+003	2.855792e+002
1.683721e+003	3.067108e+002
1.685649e+003	3.070061e+002
1.687578e+003	3.168880e+002
1.689506e+003	3.214189e+002
1.691435e+003	3.007446e+002
1.693363e+003	2.655674e+002
1.695292e+003	3.009472e+002
1.697220e+003	3.065681e+002
1.699149e+003	3.125286e+002
1.701077e+003	2.667478e+002
1.703005e+003	2.149141e+002
1.704934e+003	1.877527e+002
1.706862e+003	1.684340e+002
1.708791e+003	1.821568e+002
1.710719e+003	2.255380e+002
1.712648e+003	2.499054e+002
1.714576e+003	2.653795e+002
1.716505e+003	2.665516e+002
1.718433e+003	2.781356e+002
1.720362e+003	2.897092e+002
1.722290e+003	2.927680e+002
1.724219e+003	3.126645e+002
1.726147e+003	3.716442e+002
1.728076e+003	3.829528e+002
1.730004e+003	3.592422e+002
1.731932e+003	3.432445e+002
1.733861e+003	3.441144e+002
1.735789e+003	3.593025e+002
1.737718e+003	3.514173e+002
1.739646e+003	3.089095e+002
1.741575e+003	2.523319e+002
1.743503e+003	2.238621e+002
1.745432e+003	2.493333e+002
1.747360e+003	2.817899e+002
1.749289e+003	2.810285e+002
1.751217e+003	2.995803e+002
1.753146e+003	3.282918e+002
1.755074e+003	3.430392e+002
1.757003e+003	3.245845e+002
1.758931e+003	3.310135e+002
1.760859e+003	3.431158e+002
1.762788e+003	3.228135e+002
1.764716e+003	3.160636e+002
1.766645e+003	3.364738e+002
1.768573e+003	2.820111e+002
1.770502e+003	2.634847e+002
1.772430e+003	2.402232e+002
1.774359e+003	2.406455e+002
1.776287e+003	2.822459e+002
1.778216e+003	2.799381e+002
1.780144e+003	2.801863e+002
1.782073e+003	2.629912e+002
1.784001e+003	2.041326e+002
1.785930e+003	1.993250e+002
1.787858e+003	2.133228e+002
1.789786e+003	1.996702e+002
1.791715e+003	1.782421e+002
1.793643e+003	1.615402e+002
1.795572e+003	1.320474e+002
1.797500e+003	2.059319e+002
1.799429e+003	2.482657e+002
1.801357e+003	2.278969e+002
1.803286e+003	2.545918e+002
1.805214e+003	2.559793e+002
1.807143e+003	2.221984e+002
1.809071e+003	2.245610e+002
1.811000e+003	2.214139e+002
1.812928e+003	2.228027e+002
1.814857e+003	2.065482e+002
1.816785e+003	1.824951e+002
1.818714e+003	1.604573e+002
1.820642e+003	1.456818e+002
1.822570e+003	1.738997e+002
1.824499e+003	2.119703e+002
1.826427e+003	2.137502e+002
1.828356e+003	2.155725e+002
1.830284e+003	2.338501e+002
1.832213e+003	2.467215e+002
1.834141e+003	2.329583e+002
1.836070e+003	2.307018e+002
1.837998e+003	2.333800e+002
1.839927e+003	2.402570e+002
1.841855e+003	2.243186e+002
1.843784e+003	2.372143e+002
1.845712e+003	2.445424e+002
1.847641e+003	2.606555e+002
1.849569e+003	2.655731e+002
1.851497e+003	2.129043e+002
1.853426e+003	2.373993e+002
1.855354e+003	2.444367e+002
1.857283e+003	2.102311e+002
1.859211e+003	2.169534e+002
1.861140e+003	2.518108e+002
1.863068e+003	2.391457e+002
1.864997e+003	2.365326e+002
1.866925e+003	2.198753e+002
1.868854e+003	2.074404e+002
1.870782e+003	2.315845e+002
1.872711e+003	2.487106e+002
1.874639e+003	2.390987e+002
1.876568e+003	2.160220e+002
1.878496e+003	1.905786e+002
1.880424e+003	1.637956e+002
1.882353e+003	1.833486e+002
1.884281e+003	2.249202e+002
1.886210e+003	2.150162e+002
1.888138e+003	1.870960e+002
1.890067e+003	1.601054e+002
1.891995e+003	1.618835e+002
1.893924e+003	1.550262e+002
1.895852e+003	1.869570e+002
1.897781e+003	1.876548e+002
1.899709e+003	1.501271e+002
1.901638e+003	1.388114e+002
1.903566e+003	1.694779e+002
1.905495e+003	1.934388e+002
1.907423e+003	1.693627e+002
1.909351e+003	1.466431e+002
1.911280e+003	1.453854e+002
1.913208e+003	1.431129e+002
1.915137e+003	1.938770e+002
1.917065e+003	2.172305e+002
1.918994e+003	2.079813e+002
1.920922e+003	1.856300e+002
1.922851e+003	1.642207e+002
1.924779e+003	1.730354e+002
1.926708e+003	1.896016e+002
1.928636e+003	2.019317e+002
1.930565e+003	2.445326e+002
1.932493e+003	2.709454e+002
1.934422e+003	2.424569e+002
1.936350e+003	2.182563e+002
1.938278e+003	1.744016e+002
1.940207e+003	1.998246e+002
1.942135e+003	2.395791e+002
1.944064e+003	2.407362e+002
1.945992e+003	1.763626e+002
1.947921e+003	1.999873e+002
1.949849e+003	2.204904e+002
1.951778e+003	2.209287e+002
1.953706e+003	2.259372e+002
1.955635e+003	2.173506e+002
1.957563e+003	1.765610e+002
1.959492e+003	1.757476e+002
1.961420e+003	2.015897e+002
1.963349e+003	1.467934e+002
1.965277e+003	1.431444e+002
1.967205e+003	1.596573e+002
1.969134e+003	1.090818e+002
1.971062e+003	8.338865e+001
1.972991e+003	1.126378e+002
1.974919e+003	1.551829e+002
1.976848e+003	1.740955e+002
1.978776e+003	1.364482e+002
1.980705e+003	1.224140e+002
1.982633e+003	1.428890e+002
1.984562e+003	1.236652e+002
1.986490e+003	1.212246e+002
1.988419e+003	1.510164e+002
1.990347e+003	1.774916e+002
1.992276e+003	1.695132e+002
1.994204e+003	1.558185e+002
1.996132e+003	1.642773e+002
1.998061e+003	1.487844e+002
1.999989e+003	1.287474e+002
2.001918e+003	1.181258e+002
2.003846e+003	7.013029e+001
2.005775e+003	5.618342e+001
2.007703e+003	1.185324e+002
2.009632e+003	1.646341e+002
2.011560e+003	1.650196e+002
2.013489e+003	1.648524e+002
2.015417e+003	1.543060e+002
2.017346e+003	1.396691e+002
2.019274e+003	1.652079e+002
2.021203e+003	1.787953e+002
2.023131e+003	1.449828e+002
2.025059e+003	1.896217e+002
2.026988e+003	1.522451e+002
2.028916e+003	1.460774e+002
2.030845e+003	1.466407e+002
2.032773e+003	1.496511e+002
2.034702e+003	1.942897e+002
2.036630e+003	2.080193e+002
2.038559e+003	2.045448e+002
2.040487e+003	1.743622e+002
2.042416e+003	1.766666e+002
2.044344e+003	2.028545e+002
2.046273e+003	2.190380e+002
2.048201e+003	1.960533e+002
2.050129e+003	2.000986e+002
2.052058e+003	2.152893e+002
2.053986e+003	1.955390e+002
2.055915e+003	1.636956e+002
2.057843e+003	1.590858e+002
2.059772e+003	1.385313e+002
2.061700e+003	1.479636e+002
2.063629e+003	1.637394e+002
2.065557e+003	1.653311e+002
2.067486e+003	1.694851e+002
2.069414e+003	1.410888e+002
2.071343e+003	1.393035e+002
2.073271e+003	1.411143e+002
2.075200e+003	1.801292e+002
2.077128e+003	1.726873e+002
2.079057e+003	1.554716e+002
2.080985e+003	1.611887e+002
2.082914e+003	1.571568e+002
2.084842e+003	1.300839e+002
2.086771e+003	1.146972e+002
2.088699e+003	1.188459e+002
2.090627e+003	1.306409e+002
2.092556e+003	1.424399e+002
2.094484e+003	1.390785e+002
2.096413e+003	1.531320e+002
2.098341e+003	1.549931e+002
2.100270e+003	1.453242e+002
2.102198e+003	1.472632e+002
2.104126e+003	1.673443e+002
2.106055e+003	1.543996e+002
2.107983e+003	1.096604e+002
2.109912e+003	1.117976e+002
2.111840e+003	1.357578e+002
2.113769e+003	1.647831e+002
2.115697e+003	1.707561e+002
2.117626e+003	1.617133e+002
2.119554e+003	1.418700e+002
2.121483e+003	1.265090e+002
2.123411e+003	1.597544e+002
2.125340e+003	1.842968e+002
2.127268e+003	1.763604e+002
2.129197e+003	1.548559e+002
2.131125e+003	1.407750e+002
2.133054e+003	1.183571e+002
2.134982e+003	1.495760e+002
2.136911e+003	2.021594e+002
2.138839e+003	1.995872e+002
2.140768e+003	1.604252e+002
2.142696e+003	1.479059e+002
2.144625e+003	1.720602e+002
2.146553e+003	2.113657e+002
2.148481e+003	2.383945e+002
2.150410e+003	2.623397e+002
2.152338e+003	2.688994e+002
2.154267e+003	2.350824e+002
2.156195e+003	1.849086e+002
2.158124e+003	1.936332e+002
2.160052e+003	1.558610e+002
2.161980e+003	1.567414e+002
2.163909e+003	1.798274e+002
2.165837e+003	1.904153e+002
2.167766e+003	1.976429e+002
2.169694e+003	2.034246e+002
2.171623e+003	1.969947e+002
2.173551e+003	1.815848e+002
2.175480e+003	1.732072e+002
2.177408e+003	1.291577e+002
2.179337e+003	1.214827e+002
2.181265e+003	1.443607e+002
2.183194e+003	1.500412e+002
2.185122e+003	1.763546e+002
2.187051e+003	1.978556e+002
2.188979e+003	1.891828e+002
2.190908e+003	1.663300e+002
2.192836e+003	2.016446e+002
2.194765e+003	2.001301e+002
2.196693e+003	1.794001e+002
2.198622e+003	1.625711e+002
2.200550e+003	1.340520e+002
2.202479e+003	1.471253e+002
2.204407e+003	1.977084e+002
2.206335e+003	2.210143e+002
2.208264e+003	1.861729e+002
2.210192e+003	1.715601e+002
2.212121e+003	1.514686e+002
2.214049e+003	1.648406e+002
2.215978e+003	1.809632e+002
2.217906e+003	1.916357e+002
2.219834e+003	1.879656e+002
2.221763e+003	1.953793e+002
2.223691e+003	2.429263e+002
2.225620e+003	2.673224e+002
2.227548e+003	2.300869e+002
2.229477e+003	2.121633e+002
2.231405e+003	2.244585e+002
2.233334e+003	2.114793e+002
2.235262e+003	2.277723e+002
2.237191e+003	2.539992e+002
2.239119e+003	2.561705e+002
2.241048e+003	2.465200e+002
2.242976e+003	2.615169e+002
2.244905e+003	2.406405e+002
2.246833e+003	2.438925e+002
2.248762e+003	2.450876e+002
2.250690e+003	2.345550e+002
2.252619e+003	2.218065e+002
2.254547e+003	1.980966e+002
2.256476e+003	2.112963e+002
2.258404e+003	2.285771e+002
2.260333e+003	2.630782e+002
2.262261e+003	2.673307e+002
2.264189e+003	2.656353e+002
2.266118e+003	2.475913e+002
2.268046e+003	2.377056e+002
2.269975e+003	2.867369e+002
2.271903e+003	3.132407e+002
2.273832e+003	2.678589e+002
2.275760e+003	2.391524e+002
2.277688e+003	2.420438e+002
2.279617e+003	2.595627e+002
2.281545e+003	2.766233e+002
2.283474e+003	2.334769e+002
2.285402e+003	2.018518e+002
2.287331e+003	1.860631e+002
2.289259e+003	2.078945e+002
2.291188e+003	2.711241e+002
2.293116e+003	2.758084e+002
2.295045e+003	2.710302e+002
2.296973e+003	2.861406e+002
2.298902e+003	3.032903e+002
2.300830e+003	3.030556e+002
2.302759e+003	2.749716e+002
2.304687e+003	2.707328e+002
2.306616e+003	2.852988e+002
2.308544e+003	2.620630e+002
2.310473e+003	2.354526e+002
2.312401e+003	2.648507e+002
2.314330e+003	2.468683e+002
2.316258e+003	2.838962e+002
2.318187e+003	3.262479e+002
2.320115e+003	3.018726e+002
2.322043e+003	2.827972e+002
2.323972e+003	2.920684e+002
2.325900e+003	2.968220e+002
2.327829e+003	2.601089e+002
2.329757e+003	2.447202e+002
2.331686e+003	2.386010e+002
2.333614e+003	2.486008e+002
2.335542e+003	3.217769e+002
2.337471e+003	3.411737e+002
2.339399e+003	3.085665e+002
2.341328e+003	2.987398e+002
2.343256e+003	3.098662e+002
2.345185e+003	3.261973e+002
2.347113e+003	3.370174e+002
2.349042e+003	3.454215e+002
2.350970e+003	3.368676e+002
2.352899e+003	3.175200e+002
2.354827e+003	2.906275e+002
2.356756e+003	2.533157e+002
2.358684e+003	3.115360e+002
2.360613e+003	3.186722e+002
2.362541e+003	3.101713e+002
2.364470e+003	3.230224e+002
2.366398e+003	3.495105e+002
2.368327e+003	3.551157e+002
2.370255e+003	3.494023e+002
2.372184e+003	3.339300e+002
2.374112e+003	3.177239e+002
2.376041e+003	3.507851e+002
2.377969e+003	3.687543e+002
2.379897e+003	3.763484e+002
2.381826e+003	3.789823e+002
2.383754e+003	3.261395e+002
2.385683e+003	3.167260e+002
2.387611e+003	3.334240e+002
2.389540e+003	2.772739e+002
2.391468e+003	2.714799e+002
2.393396e+003	3.006950e+002
2.395325e+003	3.153313e+002
2.397253e+003	3.093407e+002
2.399182e+003	3.350121e+002
2.401110e+003	3.414125e+002
2.403039e+003	3.090561e+002
2.404967e+003	2.960812e+002
2.406896e+003	2.994576e+002
2.408824e+003	3.090170e+002
2.410753e+003	3.225928e+002
2.412681e+003	3.101884e+002
2.414610e+003	3.434453e+002
2.416538e+003	3.419158e+002
2.418467e+003	3.562506e+002
2.420395e+003	3.898172e+002
2.422324e+003	3.650982e+002
2.424252e+003	3.718697e+002
2.426181e+003	4.144817e+002
2.428109e+003	4.177175e+002
2.430038e+003	3.978337e+002
2.431966e+003	4.032570e+002
2.433895e+003	4.629992e+002
2.435823e+003	4.021481e+002
2.437751e+003	3.615823e+002
2.439680e+003	3.908806e+002
2.441608e+003	3.832310e+002
2.443537e+003	4.126981e+002
2.445465e+003	4.316677e+002
2.447394e+003	4.298531e+002
2.449322e+003	4.208579e+002
2.451250e+003	4.212095e+002
2.453179e+003	4.380181e+002
2.455107e+003	4.461617e+002
2.457036e+003	4.140587e+002
2.458964e+003	3.892589e+002
2.460893e+003	3.836689e+002
2.462821e+003	4.053869e+002
2.464750e+003	4.322785e+002
2.466678e+003	4.284001e+002
2.468607e+003	4.344286e+002
2.470535e+003	4.350613e+002
2.472464e+003	4.365330e+002
2.474392e+003	4.474134e+002
2.476321e+003	4.036411e+002
2.478249e+003	3.414469e+002
2.480178e+003	3.731585e+002
2.482106e+003	4.103259e+002
2.484035e+003	4.283438e+002
2.485963e+003	4.173507e+002
2.487892e+003	3.948585e+002
2.489820e+003	4.256451e+002
2.491749e+003	4.082747e+002
2.493677e+003	4.271290e+002
2.495605e+003	3.912067e+002
2.497534e+003	3.727326e+002
2.499462e+003	3.676591e+002
2.501391e+003	3.788847e+002
2.503319e+003	4.030818e+002
2.505248e+003	4.341932e+002
2.507176e+003	4.592341e+002
2.509104e+003	4.550806e+002
2.511033e+003	4.385857e+002
2.512961e+003	4.070533e+002
2.514890e+003	3.770167e+002
2.516818e+003	3.750244e+002
2.518747e+003	4.109649e+002
2.520675e+003	4.368569e+002
2.522604e+003	4.523089e+002
2.524532e+003	4.603238e+002
2.526461e+003	4.696929e+002
2.528389e+003	5.197225e+002
2.530318e+003	5.049752e+002
2.532246e+003	4.953789e+002
2.534175e+003	4.497931e+002
2.536103e+003	4.921940e+002
2.538032e+003	4.705479e+002
2.539960e+003	4.773996e+002
2.541889e+003	4.352319e+002
2.543817e+003	4.375296e+002
2.545746e+003	4.679197e+002
2.547674e+003	5.185319e+002
2.549603e+003	5.503160e+002
2.551531e+003	5.442266e+002
2.553459e+003	5.219748e+002
2.555388e+003	4.779273e+002
2.557316e+003	4.512222e+002
2.559245e+003	4.689893e+002
2.561173e+003	4.840606e+002
2.563102e+003	4.960822e+002
2.565030e+003	4.737460e+002
2.566958e+003	4.545244e+002
2.568887e+003	4.514626e+002
2.570815e+003	4.248645e+002
2.572744e+003	4.302541e+002
2.574672e+003	4.532067e+002
2.576601e+003	4.859399e+002
2.578529e+003	4.911587e+002
2.580458e+003	4.846085e+002
2.582386e+003	4.714798e+002
2.584315e+003	4.585962e+002
2.586243e+003	4.562369e+002
2.588172e+003	4.433818e+002
2.590100e+003	4.471431e+002
2.592029e+003	4.559669e+002
2.593957e+003	4.820178e+002
2.595886e+003	4.662422e+002
2.597814e+003	4.245991e+002
2.599743e+003	4.406543e+002
2.601671e+003	4.850409e+002
2.603600e+003	4.976162e+002
2.605528e+003	5.024712e+002
2.607457e+003	5.100470e+002
2.609385e+003	4.867291e+002
2.611313e+003	4.544972e+002
2.613242e+003	4.532884e+002
2.615170e+003	4.460638e+002
2.617099e+003	4.619759e+002
2.619027e+003	4.502854e+002
2.620956e+003	4.359666e+002
2.622884e+003	4.457165e+002
2.624813e+003	4.617749e+002
2.626741e+003	4.529088e+002
2.628669e+003	4.765292e+002
2.630598e+003	4.790272e+002
2.632526e+003	4.555562e+002
2.634455e+003	4.833989e+002
2.636383e+003	4.729641e+002
2.638312e+003	4.888752e+002
2.640240e+003	4.962137e+002
2.642169e+003	4.215040e+002
2.644097e+003	3.793481e+002
2.646026e+003	4.228480e+002
2.647954e+003	4.965554e+002
2.649883e+003	5.115943e+002
2.651811e+003	4.517373e+002
2.653740e+003	4.445086e+002
2.655668e+003	4.302769e+002
2.657597e+003	4.794215e+002
2.659525e+003	4.724882e+002
2.661454e+003	4.668606e+002
2.663382e+003	4.819357e+002
2.665311e+003	4.921038e+002
2.667239e+003	4.694614e+002
2.669167e+003	4.445032e+002
2.671096e+003	4.290196e+002
2.673024e+003	4.385638e+002
2.674953e+003	4.559397e+002
2.676881e+003	4.088692e+002
2.678810e+003	4.492935e+002
2.680738e+003	4.830723e+002
2.682667e+003	4.912371e+002
2.684595e+003	4.739821e+002
2.686523e+003	4.602322e+002
2.688452e+003	4.100612e+002
2.690380e+003	4.036789e+002
2.692309e+003	4.157665e+002
2.694237e+003	4.316587e+002
2.696166e+003	4.344863e+002
2.698094e+003	4.311880e+002
2.700023e+003	4.487775e+002
2.701951e+003	4.313920e+002
2.703880e+003	3.995239e+002
2.705808e+003	3.966079e+002
2.707737e+003	3.816461e+002
2.709665e+003	3.819056e+002
2.711594e+003	3.618708e+002
2.713522e+003	3.744603e+002
2.715451e+003	3.764225e+002
2.717379e+003	3.816352e+002
2.719308e+003	4.200215e+002
2.721236e+003	4.137589e+002
2.723165e+003	4.184478e+002
2.725093e+003	3.773492e+002
2.727021e+003	3.590709e+002
2.728950e+003	3.646364e+002
2.730878e+003	3.507678e+002
2.732807e+003	3.588380e+002
2.734735e+003	3.502355e+002
2.736664e+003	3.405142e+002
2.738592e+003	3.510406e+002
2.740521e+003	3.433406e+002
2.742449e+003	3.173300e+002
2.744377e+003	3.351565e+002
2.746306e+003	3.688353e+002
2.748234e+003	3.631660e+002
2.750163e+003	3.790250e+002
2.752091e+003	3.624895e+002
2.754020e+003	3.545190e+002
2.755948e+003	3.470729e+002
2.757877e+003	3.753895e+002
2.759805e+003	3.789832e+002
2.761734e+003	3.669460e+002
2.763662e+003	3.751195e+002
2.765591e+003	3.830070e+002
2.767519e+003	3.928275e+002
2.769448e+003	3.862418e+002
2.771376e+003	4.009069e+002
2.773305e+003	3.969398e+002
2.775233e+003	3.814488e+002
2.777162e+003	3.687184e+002
2.779090e+003	3.010378e+002
2.781019e+003	3.105561e+002
2.782947e+003	3.366058e+002
2.784875e+003	3.614418e+002
2.786804e+003	3.640363e+002
2.788732e+003	3.582123e+002
2.790661e+003	3.290740e+002
2.792589e+003	3.391166e+002
2.794518e+003	3.216120e+002
2.796446e+003	3.174279e+002
2.798375e+003	3.138983e+002
2.800303e+003	3.078563e+002
2.802231e+003	2.630160e+002
2.804160e+003	3.067563e+002
2.806088e+003	2.767782e+002
2.808017e+003	2.480280e+002
2.809945e+003	2.398727e+002
2.811874e+003	2.254576e+002
2.813802e+003	2.368215e+002
2.815731e+003	2.400580e+002
2.817659e+003	2.347793e+002
2.819588e+003	2.639931e+002
2.821516e+003	2.569101e+002
2.823445e+003	2.391353e+002
2.825373e+003	2.003930e+002
2.827302e+003	1.890635e+002
2.829230e+003	1.787852e+002
2.831159e+003	1.920025e+002
2.833087e+003	2.194654e+002
2.835016e+003	2.195138e+002
2.836944e+003	1.961559e+002
2.838873e+003	2.112752e+002
2.840801e+003	2.253361e+002
2.842729e+003	2.362822e+002
2.844658e+003	2.477893e+002
2.846586e+003	2.245329e+002
2.848515e+003	2.280894e+002
2.850443e+003	2.763469e+002
2.852372e+003	2.604503e+002
2.854300e+003	2.362823e+002
2.856229e+003	2.094980e+002
2.858157e+003	2.323480e+002
2.860085e+003	2.658989e+002
2.862014e+003	2.737752e+002
2.863942e+003	2.362155e+002
2.865871e+003	2.551876e+002
2.867799e+003	2.525353e+002
2.869728e+003	2.271381e+002
2.871656e+003	2.217503e+002
2.873585e+003	2.489037e+002
2.875513e+003	2.631623e+002
2.877442e+003	2.739392e+002
2.879370e+003	2.674144e+002
2.881299e+003	2.691748e+002
2.883227e+003	2.438926e+002
2.885156e+003	2.356995e+002
2.887084e+003	2.328061e+002
2.889013e+003	2.041832e+002
2.890941e+003	2.171396e+002
2.892870e+003	2.567492e+002
2.894798e+003	1.877697e+002
2.896727e+003	2.417937e+002
2.898655e+003	2.027104e+002
2.900583e+003	1.675419e+002
2.902512e+003	1.784984e+002
2.904440e+003	1.756890e+002
2.906369e+003	1.660894e+002
2.908297e+003	1.803703e+002
2.910226e+003	1.710572e+002
2.912154e+003	1.536240e+002
2.914083e+003	1.030443e+002
2.916011e+003	9.778064e+001
2.917939e+003	1.201775e+002
2.919868e+003	1.182588e+002
2.921796e+003	1.365774e+002
2.923725e+003	1.134239e+002
2.925653e+003	1.127558e+002
2.927582e+003	1.208865e+002
2.929510e+003	1.301674e+002
2.931439e+003	1.203324e+002
2.933367e+003	5.718196e+001
2.935296e+003	8.048158e+001
2.937224e+003	5.107776e+001
2.939153e+003	3.341861e+001
2.941081e+003	4.320247e+001
2.943010e+003	3.312073e+001
2.944938e+003	5.939928e+001
2.946867e+003	7.360255e+001
2.948795e+003	3.834069e+001
2.950724e+003	-9.479298e+000
2.952652e+003	-2.762502e+001
2.954581e+003	-5.527288e+001
2.956509e+003	-2.879106e+001
2.958438e+003	-1.517974e+001
2.960366e+003	-2.600738e-001
2.962294e+003	-2.558610e+001
2.964223e+003	-6.403056e+001
2.966151e+003	-7.289208e+001
2.968080e+003	-5.443344e+001
2.970008e+003	-5.622070e+001
2.971937e+003	-3.928496e+001
2.973865e+003	-4.679166e+000
2.975793e+003	-3.747908e+001
2.977722e+003	-5.020818e+001
2.979650e+003	-4.343098e+001
2.981579e+003	-1.534432e+000
2.983507e+003	-4.588941e+000
2.985436e+003	-4.173826e+001
2.987364e+003	-4.015800e+001
2.989293e+003	-4.645660e+001
2.991221e+003	-7.306193e+001
2.993150e+003	-6.852194e+001
2.995078e+003	-4.986550e+001
2.997007e+003	-4.797715e+001
2.998935e+003	-5.899245e+001
3.000864e+003	-4.752999e+001
3.002792e+003	-8.486022e+001
3.004721e+003	-9.454377e+001
3.006649e+003	-1.032460e+002
3.008578e+003	-1.153293e+002
3.010506e+003	-9.803088e+001
3.012435e+003	-7.148712e+001
3.014363e+003	-6.755621e+001
3.016292e+003	-8.710788e+001
3.018220e+003	-9.235831e+001
3.020148e+003	-9.280447e+001
3.022077e+003	-1.197339e+002
3.024005e+003	-1.019139e+002
3.025934e+003	-1.066956e+002
3.027862e+003	-1.130897e+002
3.029791e+003	-9.312489e+001
3.031719e+003	-1.065570e+002
3.033647e+003	-1.053590e+002
3.035576e+003	-1.062674e+002
3.037504e+003	-1.087061e+002
3.039433e+003	-1.344030e+002
3.041361e+003	-1.128114e+002
3.043290e+003	-1.108351e+002
3.045218e+003	-1.127106e+002
3.047147e+003	-1.496704e+002
3.049075e+003	-1.266794e+002
3.051004e+003	-1.002530e+002
3.052932e+003	-8.966753e+001
3.054861e+003	-1.051604e+002
3.056789e+003	-1.183616e+002
3.058718e+003	-1.434383e+002
3.060646e+003	-1.376888e+002
3.062575e+003	-1.327853e+002
3.064503e+003	-1.352080e+002
3.066432e+003	-1.090659e+002
3.068360e+003	-1.148140e+002
3.070289e+003	-8.555576e+001
3.072217e+003	-6.703001e+001
3.074146e+003	-1.255667e+002
3.076074e+003	-1.029427e+002
3.078002e+003	-6.111515e+001
3.079931e+003	-6.895126e+001
3.081859e+003	-3.773122e+001
3.083788e+003	-3.295785e+001
3.085716e+003	-4.735782e+001
3.087645e+003	-7.214168e+001
3.089573e+003	-7.547812e+001
3.091501e+003	-6.324179e+001
3.093430e+003	-1.052864e+001
3.095358e+003	1.512429e+000
3.097287e+003	1.146859e+000
3.099215e+003	-1.923348e+000
3.101144e+003	-2.297874e+001
3.103072e+003	-9.178774e+000
3.105001e+003	1.642226e+001
3.106929e+003	2.341127e+001
3.108858e+003	-1.964046e+000
3.110786e+003	2.464048e+001
3.112715e+003	1.421414e+001
3.114643e+003	4.640863e+001
3.116572e+003	5.925129e+001
3.118500e+003	7.700634e+001
3.120429e+003	6.897401e+001
3.122357e+003	6.701209e+001
3.124286e+003	6.187251e+001
3.126214e+003	7.688738e+001
3.128143e+003	8.665925e+001
3.130071e+003	1.043578e+002
3.132000e+003	1.393236e+002
3.133928e+003	1.665260e+002
3.135856e+003	1.573771e+002
3.137785e+003	1.576358e+002
3.139713e+003	1.602414e+002
3.141642e+003	1.852430e+002
3.143570e+003	1.786786e+002
3.145499e+003	2.174819e+002
3.147427e+003	2.543905e+002
3.149355e+003	2.659958e+002
3.151284e+003	2.591700e+002
3.153212e+003	2.586972e+002
3.155141e+003	2.539872e+002
3.157069e+003	3.044096e+002
3.158998e+003	3.099750e+002
3.160926e+003	3.420420e+002
3.162855e+003	3.526655e+002
3.164783e+003	3.584570e+002
3.166712e+003	3.794656e+002
3.168640e+003	3.798676e+002
3.170569e+003	4.064904e+002
3.172497e+003	4.247380e+002
3.174426e+003	3.758087e+002
3.176354e+003	4.152102e+002
3.178283e+003	4.485706e+002
3.180211e+003	4.793906e+002
3.182140e+003	5.068567e+002
3.184068e+003	5.274842e+002
3.185997e+003	5.390590e+002
3.187925e+003	6.014410e+002
3.189854e+003	6.113421e+002
3.191782e+003	6.247234e+002
3.193710e+003	6.573259e+002
3.195639e+003	6.409713e+002
3.197567e+003	6.715017e+002
3.199496e+003	7.326278e+002
3.201424e+003	7.672756e+002
3.203353e+003	7.892985e+002
3.205281e+003	8.216865e+002
3.207209e+003	8.303655e+002
3.209138e+003	8.670878e+002
3.211066e+003	9.007837e+002
3.212995e+003	9.314039e+002
3.214923e+003	9.697599e+002
3.216852e+003	9.926904e+002
3.218780e+003	9.699660e+002
3.220709e+003	1.021172e+003
3.222637e+003	1.071776e+003
3.224566e+003	1.090536e+003
3.226494e+003	1.140093e+003
3.228423e+003	1.170959e+003
3.230351e+003	1.209009e+003
3.232280e+003	1.229637e+003
3.234208e+003	1.263696e+003
3.236137e+003	1.299927e+003
3.238065e+003	1.324835e+003
3.239994e+003	1.344918e+003
3.241922e+003	1.374901e+003
3.243851e+003	1.458494e+003
3.245779e+003	1.517781e+003
3.247708e+003	1.534855e+003
3.249636e+003	1.518524e+003
3.251564e+003	1.555473e+003
3.253493e+003	1.631996e+003
3.255421e+003	1.678630e+003
3.257350e+003	1.715975e+003
3.259278e+003	1.725569e+003
3.261207e+003	1.734540e+003
3.263135e+003	1.826332e+003
3.265063e+003	1.891853e+003
3.266992e+003	1.966286e+003
3.268920e+003	1.999157e+003
3.270849e+003	2.030003e+003
3.272777e+003	2.085486e+003
3.274706e+003	2.115722e+003
3.276634e+003	2.163896e+003
3.278563e+003	2.197394e+003
3.280491e+003	2.255800e+003
3.282420e+003	2.307898e+003
3.284348e+003	2.331719e+003
3.286277e+003	2.363735e+003
3.288205e+003	2.445413e+003
3.290134e+003	2.510070e+003
3.292062e+003	2.587869e+003
3.293991e+003	2.625296e+003
3.295919e+003	2.676035e+003
3.297848e+003	2.735198e+003
3.299776e+003	2.812267e+003
3.301705e+003	2.887328e+003
3.303633e+003	2.930480e+003
3.305562e+003	2.985101e+003
3.307490e+003	3.046265e+003
3.309418e+003	3.081910e+003
3.311347e+003	3.165188e+003
3.313275e+003	3.260384e+003
3.315204e+003	3.305293e+003
3.317132e+003	3.359914e+003
3.319061e+003	3.435192e+003
3.320989e+003	3.516820e+003
3.322917e+003	3.573845e+003
3.324846e+003	3.628290e+003
3.326774e+003	3.716720e+003
3.328703e+003	3.744868e+003
3.330631e+003	3.854703e+003
3.332560e+003	3.945956e+003
3.334488e+003	4.019468e+003
3.336417e+003	4.090386e+003
3.338345e+003	4.150784e+003
3.340274e+003	4.242416e+003
3.342202e+003	4.305864e+003
3.344131e+003	4.383278e+003
3.346059e+003	4.476153e+003
3.347988e+003	4.562016e+003
3.349916e+003	4.624290e+003
3.351845e+003	4.714671e+003
3.353773e+003	4.788602e+003
3.355702e+003	4.879117e+003
3.357630e+003	4.964533e+003
3.359559e+003	5.087612e+003
3.361487e+003	5.164031e+003
3.363416e+003	5.212926e+003
3.365344e+003	5.318554e+003
3.367272e+003	5.397311e+003
3.369201e+003	5.457099e+003
3.371129e+003	5.581328e+003
3.373058e+003	5.711846e+003
3.374986e+003	5.798543e+003
3.376915e+003	5.881024e+003
3.378843e+003	5.961544e+003
3.380771e+003	6.057836e+003
3.382700e+003	6.136535e+003
3.384628e+003	6.254041e+003
3.386557e+003	6.368046e+003
3.388485e+003	6.533967e+003
3.390414e+003	6.638074e+003
3.392342e+003	6.721469e+003
3.394271e+003	6.826186e+003
3.396199e+003	6.934947e+003
3.398128e+003	7.003877e+003
3.400056e+003	7.117595e+003
3.401985e+003	0.000000e+000
