# Supplementary material for: Machine learning classification of mango maturity based on carotene content from Raman spectra
Source: PeerJ. 2025 Nov 18;13:e20288. doi: 10.7717/peerj.20288 (PMC12637035; doi:10.7717/peerj.20288)
Supplement: Supplemental Information 1 — Raman spectra from 29 mango samples, with measurements taken from the top, middle, and bottom parts of each mango. These data were used for Raman spectral processing, statistical analysis, and classification analysis. [file peerj-13-20288-s001.zip › Raw Data_Mango/M22/M22-M.CSV]

5.030945e+001	6.564647e+002
5.223792e+001	4.354745e+002
5.416638e+001	3.440213e+002
5.609485e+001	3.328544e+002
5.802332e+001	3.286768e+002
5.995178e+001	3.136446e+002
6.188025e+001	2.975874e+002
6.380872e+001	2.918810e+002
6.573718e+001	2.890491e+002
6.766565e+001	2.850805e+002
6.959412e+001	2.901201e+002
7.152258e+001	2.950179e+002
7.345105e+001	2.849627e+002
7.537952e+001	2.808483e+002
7.730798e+001	2.672777e+002
7.923645e+001	2.569308e+002
8.116492e+001	2.526978e+002
8.309338e+001	2.433671e+002
8.502185e+001	2.324238e+002
8.695032e+001	2.316699e+002
8.887878e+001	2.352430e+002
9.080725e+001	2.353037e+002
9.273572e+001	2.304050e+002
9.466418e+001	2.323326e+002
9.659265e+001	2.332329e+002
9.852112e+001	2.219954e+002
1.004496e+002	1.950463e+002
1.023781e+002	1.899279e+002
1.043065e+002	1.714028e+002
1.062350e+002	1.766854e+002
1.081635e+002	1.910658e+002
1.100919e+002	1.625387e+002
1.120204e+002	1.889982e+002
1.139489e+002	1.820374e+002
1.158773e+002	1.652111e+002
1.178058e+002	1.591499e+002
1.197343e+002	1.517925e+002
1.216627e+002	1.594524e+002
1.235912e+002	1.534715e+002
1.255197e+002	1.357957e+002
1.274481e+002	1.189381e+002
1.293766e+002	1.162657e+002
1.313051e+002	1.246396e+002
1.332335e+002	1.368984e+002
1.351620e+002	1.424588e+002
1.370905e+002	1.360560e+002
1.390189e+002	1.402402e+002
1.409474e+002	1.460685e+002
1.428759e+002	1.540244e+002
1.448043e+002	1.512708e+002
1.467328e+002	1.230597e+002
1.486613e+002	1.136507e+002
1.505897e+002	1.159007e+002
1.525182e+002	1.272650e+002
1.544467e+002	1.378813e+002
1.563751e+002	1.330434e+002
1.583036e+002	1.378552e+002
1.602321e+002	1.311289e+002
1.621605e+002	1.258489e+002
1.640890e+002	1.273054e+002
1.660175e+002	1.197064e+002
1.679459e+002	1.123408e+002
1.698744e+002	1.185861e+002
1.718029e+002	1.289353e+002
1.737313e+002	1.325091e+002
1.756598e+002	1.300914e+002
1.775883e+002	1.205501e+002
1.795167e+002	1.108393e+002
1.814452e+002	1.083650e+002
1.833737e+002	1.144262e+002
1.853021e+002	1.144366e+002
1.872306e+002	1.135816e+002
1.891591e+002	1.093565e+002
1.910875e+002	1.019112e+002
1.930160e+002	9.355048e+001
1.949445e+002	8.863990e+001
1.968729e+002	9.550377e+001
1.988014e+002	1.072355e+002
2.007299e+002	1.148474e+002
2.026583e+002	1.130693e+002
2.045868e+002	1.141625e+002
2.065153e+002	1.157021e+002
2.084437e+002	1.160828e+002
2.103722e+002	1.198771e+002
2.123007e+002	1.319557e+002
2.142291e+002	1.406847e+002
2.161576e+002	1.293844e+002
2.180861e+002	1.287589e+002
2.200145e+002	1.318797e+002
2.219430e+002	1.131279e+002
2.238715e+002	1.099668e+002
2.257999e+002	9.483212e+001
2.277284e+002	9.308733e+001
2.296569e+002	1.000653e+002
2.315853e+002	9.510855e+001
2.335138e+002	1.210032e+002
2.354423e+002	1.250079e+002
2.373707e+002	1.158196e+002
2.392992e+002	1.052049e+002
2.412277e+002	1.023312e+002
2.431561e+002	1.126620e+002
2.450846e+002	1.318451e+002
2.470131e+002	1.482352e+002
2.489415e+002	1.537175e+002
2.508700e+002	1.476895e+002
2.527985e+002	1.492170e+002
2.547269e+002	1.600143e+002
2.566554e+002	1.498772e+002
2.585839e+002	1.285985e+002
2.605123e+002	1.288947e+002
2.624408e+002	1.396289e+002
2.643693e+002	1.436363e+002
2.662977e+002	1.338562e+002
2.682262e+002	1.191895e+002
2.701547e+002	1.140517e+002
2.720831e+002	1.120335e+002
2.740116e+002	1.118444e+002
2.759401e+002	1.157521e+002
2.778685e+002	1.233554e+002
2.797970e+002	1.306770e+002
2.817255e+002	1.272005e+002
2.836539e+002	1.226240e+002
2.855824e+002	1.317529e+002
2.875109e+002	1.501844e+002
2.894393e+002	1.644047e+002
2.913678e+002	1.643906e+002
2.932963e+002	1.804638e+002
2.952247e+002	1.847681e+002
2.971532e+002	1.822476e+002
2.990817e+002	1.859049e+002
3.010101e+002	1.938491e+002
3.029386e+002	1.825500e+002
3.048671e+002	1.631872e+002
3.067955e+002	1.563218e+002
3.087240e+002	1.657584e+002
3.106525e+002	1.629524e+002
3.125809e+002	1.778713e+002
3.145094e+002	1.833257e+002
3.164379e+002	1.746089e+002
3.183663e+002	1.613081e+002
3.202948e+002	1.614376e+002
3.222233e+002	1.563769e+002
3.241517e+002	1.671345e+002
3.260802e+002	1.750917e+002
3.280087e+002	1.761102e+002
3.299371e+002	1.818909e+002
3.318656e+002	1.700806e+002
3.337941e+002	1.752678e+002
3.357225e+002	1.884307e+002
3.376510e+002	1.942854e+002
3.395795e+002	1.860534e+002
3.415079e+002	1.947796e+002
3.434364e+002	1.987198e+002
3.453649e+002	2.028237e+002
3.472933e+002	2.102327e+002
3.492218e+002	2.188292e+002
3.511503e+002	2.175609e+002
3.530787e+002	2.003586e+002
3.550072e+002	1.927816e+002
3.569357e+002	2.000727e+002
3.588641e+002	2.071788e+002
3.607926e+002	1.845288e+002
3.627211e+002	1.834533e+002
3.646495e+002	2.008599e+002
3.665780e+002	1.981348e+002
3.685065e+002	1.843382e+002
3.704349e+002	2.049467e+002
3.723634e+002	1.943990e+002
3.742919e+002	1.886464e+002
3.762203e+002	1.918327e+002
3.781488e+002	1.915825e+002
3.800773e+002	1.788052e+002
3.820057e+002	1.815266e+002
3.839342e+002	1.855095e+002
3.858627e+002	1.849728e+002
3.877911e+002	1.901235e+002
3.897196e+002	2.038596e+002
3.916481e+002	2.076564e+002
3.935765e+002	1.996949e+002
3.955050e+002	2.019802e+002
3.974335e+002	2.180442e+002
3.993619e+002	2.368179e+002
4.012904e+002	2.402770e+002
4.032189e+002	2.278780e+002
4.051473e+002	2.359535e+002
4.070758e+002	2.476479e+002
4.090043e+002	2.494632e+002
4.109327e+002	2.376599e+002
4.128612e+002	2.220148e+002
4.147897e+002	2.085811e+002
4.167181e+002	2.072033e+002
4.186466e+002	2.106468e+002
4.205751e+002	2.124667e+002
4.225035e+002	2.143789e+002
4.244320e+002	2.195187e+002
4.263605e+002	2.174946e+002
4.282889e+002	2.113521e+002
4.302174e+002	2.100082e+002
4.321459e+002	2.164837e+002
4.340743e+002	2.066819e+002
4.360028e+002	2.023005e+002
4.379313e+002	1.952413e+002
4.398597e+002	2.068351e+002
4.417882e+002	2.301941e+002
4.437167e+002	2.145337e+002
4.456451e+002	2.377618e+002
4.475736e+002	2.383064e+002
4.495021e+002	2.424922e+002
4.514305e+002	2.480947e+002
4.533590e+002	2.373159e+002
4.552875e+002	2.368004e+002
4.572159e+002	2.304100e+002
4.591444e+002	2.326584e+002
4.610729e+002	2.399097e+002
4.630013e+002	2.431137e+002
4.649298e+002	2.378080e+002
4.668583e+002	2.455409e+002
4.687867e+002	2.414686e+002
4.707152e+002	2.441261e+002
4.726437e+002	2.461130e+002
4.745721e+002	2.320665e+002
4.765006e+002	2.202715e+002
4.784291e+002	2.228087e+002
4.803575e+002	2.436567e+002
4.822860e+002	2.574503e+002
4.842145e+002	2.487145e+002
4.861429e+002	2.258926e+002
4.880714e+002	2.079928e+002
4.899999e+002	2.190632e+002
4.919283e+002	2.327080e+002
4.938568e+002	2.387226e+002
4.957853e+002	2.382790e+002
4.977137e+002	2.337165e+002
4.996422e+002	2.133159e+002
5.015707e+002	2.033232e+002
5.034991e+002	2.144500e+002
5.054276e+002	2.279871e+002
5.073561e+002	2.205666e+002
5.092845e+002	2.250676e+002
5.112130e+002	2.310689e+002
5.131415e+002	2.247501e+002
5.150699e+002	2.273249e+002
5.169984e+002	2.479760e+002
5.189269e+002	2.660888e+002
5.208553e+002	2.563535e+002
5.227838e+002	2.494026e+002
5.247123e+002	2.396026e+002
5.266407e+002	2.287678e+002
5.285692e+002	2.238338e+002
5.304977e+002	2.311036e+002
5.324261e+002	2.456531e+002
5.343546e+002	2.518311e+002
5.362831e+002	2.466146e+002
5.382115e+002	2.357904e+002
5.401400e+002	2.291703e+002
5.420685e+002	2.333292e+002
5.439969e+002	2.122431e+002
5.459254e+002	2.305493e+002
5.478539e+002	2.414409e+002
5.497823e+002	2.263327e+002
5.517108e+002	2.123737e+002
5.536393e+002	2.097834e+002
5.555677e+002	1.964703e+002
5.574962e+002	2.036302e+002
5.594247e+002	2.153876e+002
5.613531e+002	2.160047e+002
5.632816e+002	2.103594e+002
5.652101e+002	2.147374e+002
5.671385e+002	2.058865e+002
5.690670e+002	1.902047e+002
5.709955e+002	1.914281e+002
5.729240e+002	2.123183e+002
5.748524e+002	2.205196e+002
5.767809e+002	1.988304e+002
5.787094e+002	2.218240e+002
5.806378e+002	2.385132e+002
5.825663e+002	2.307641e+002
5.844948e+002	2.173989e+002
5.864232e+002	2.320668e+002
5.883517e+002	2.124094e+002
5.902802e+002	2.016401e+002
5.922086e+002	2.047505e+002
5.941371e+002	2.139821e+002
5.960656e+002	2.177820e+002
5.979940e+002	2.105596e+002
5.999225e+002	2.169067e+002
6.018510e+002	2.228770e+002
6.037794e+002	2.164472e+002
6.057079e+002	2.050956e+002
6.076364e+002	2.006242e+002
6.095648e+002	2.019196e+002
6.114933e+002	2.135453e+002
6.134218e+002	2.108903e+002
6.153502e+002	2.129926e+002
6.172787e+002	1.996535e+002
6.192072e+002	1.688733e+002
6.211356e+002	1.877990e+002
6.230641e+002	2.024868e+002
6.249926e+002	1.809739e+002
6.269210e+002	1.792047e+002
6.288495e+002	1.993383e+002
6.307780e+002	2.114170e+002
6.327064e+002	2.006193e+002
6.346349e+002	2.090054e+002
6.365634e+002	2.080172e+002
6.384918e+002	1.987085e+002
6.404203e+002	1.953382e+002
6.423488e+002	2.015708e+002
6.442772e+002	2.007506e+002
6.462057e+002	2.242157e+002
6.481342e+002	2.056048e+002
6.500626e+002	2.128518e+002
6.519911e+002	2.191262e+002
6.539196e+002	2.012370e+002
6.558480e+002	2.010215e+002
6.577765e+002	2.048132e+002
6.597050e+002	1.981195e+002
6.616334e+002	1.796850e+002
6.635619e+002	1.706134e+002
6.654904e+002	1.817125e+002
6.674188e+002	1.996281e+002
6.693473e+002	2.053090e+002
6.712758e+002	1.924495e+002
6.732042e+002	1.888025e+002
6.751327e+002	1.916120e+002
6.770612e+002	1.856625e+002
6.789896e+002	1.700813e+002
6.809181e+002	1.941412e+002
6.828466e+002	1.887007e+002
6.847750e+002	1.612288e+002
6.867035e+002	1.401943e+002
6.886320e+002	1.429411e+002
6.905604e+002	1.600557e+002
6.924889e+002	1.562376e+002
6.944174e+002	1.720082e+002
6.963458e+002	1.731463e+002
6.982743e+002	1.762696e+002
7.002028e+002	1.830458e+002
7.021312e+002	1.832622e+002
7.040597e+002	1.706740e+002
7.059882e+002	1.612195e+002
7.079166e+002	1.626168e+002
7.098451e+002	1.583035e+002
7.117736e+002	1.498568e+002
7.137020e+002	1.487204e+002
7.156305e+002	1.612381e+002
7.175590e+002	1.672353e+002
7.194874e+002	1.676946e+002
7.214159e+002	1.835152e+002
7.233444e+002	1.797279e+002
7.252728e+002	1.582410e+002
7.272013e+002	1.467184e+002
7.291298e+002	1.410548e+002
7.310582e+002	1.470040e+002
7.329867e+002	1.559345e+002
7.349152e+002	1.623188e+002
7.368436e+002	1.627268e+002
7.387721e+002	1.585681e+002
7.407006e+002	1.538621e+002
7.426290e+002	1.383909e+002
7.445575e+002	1.335921e+002
7.464860e+002	1.422238e+002
7.484144e+002	1.411186e+002
7.503429e+002	1.398589e+002
7.522714e+002	1.562629e+002
7.541998e+002	1.433995e+002
7.561283e+002	1.293262e+002
7.580568e+002	1.411577e+002
7.599852e+002	1.519619e+002
7.619137e+002	1.586516e+002
7.638422e+002	1.612197e+002
7.657706e+002	1.462207e+002
7.676991e+002	1.277533e+002
7.696276e+002	1.404215e+002
7.715560e+002	1.507902e+002
7.734845e+002	1.497159e+002
7.754130e+002	1.495349e+002
7.773414e+002	1.584614e+002
7.792699e+002	1.530863e+002
7.811984e+002	1.547338e+002
7.831268e+002	1.524139e+002
7.850553e+002	1.480992e+002
7.869838e+002	1.507511e+002
7.889122e+002	1.556897e+002
7.908407e+002	1.503002e+002
7.927692e+002	1.602257e+002
7.946976e+002	1.603187e+002
7.966261e+002	1.717011e+002
7.985546e+002	1.756761e+002
8.004830e+002	1.656209e+002
8.024115e+002	1.530385e+002
8.043400e+002	1.522371e+002
8.062684e+002	1.431683e+002
8.081969e+002	1.371315e+002
8.101254e+002	1.466948e+002
8.120538e+002	1.435800e+002
8.139823e+002	1.282919e+002
8.159108e+002	1.216614e+002
8.178392e+002	1.170728e+002
8.197677e+002	1.141240e+002
8.216962e+002	1.179318e+002
8.236246e+002	1.251958e+002
8.255531e+002	1.172864e+002
8.274816e+002	1.056170e+002
8.294100e+002	1.155456e+002
8.313385e+002	1.183403e+002
8.332670e+002	1.334730e+002
8.351954e+002	1.443804e+002
8.371239e+002	1.313959e+002
8.390524e+002	1.118953e+002
8.409808e+002	1.094081e+002
8.429093e+002	1.228945e+002
8.448378e+002	1.184456e+002
8.467662e+002	1.148094e+002
8.486947e+002	1.313163e+002
8.506232e+002	1.294013e+002
8.525516e+002	1.136973e+002
8.544801e+002	1.067822e+002
8.564086e+002	1.175153e+002
8.583370e+002	1.452414e+002
8.602655e+002	1.505882e+002
8.621940e+002	1.411065e+002
8.641224e+002	1.397572e+002
8.660509e+002	1.440892e+002
8.679794e+002	1.407183e+002
8.699078e+002	1.273619e+002
8.718363e+002	1.199656e+002
8.737648e+002	1.158072e+002
8.756932e+002	1.207846e+002
8.776217e+002	1.380114e+002
8.795502e+002	1.506656e+002
8.814786e+002	1.458639e+002
8.834071e+002	1.307542e+002
8.853356e+002	1.183859e+002
8.872640e+002	1.236569e+002
8.891925e+002	1.271007e+002
8.911210e+002	1.294606e+002
8.930494e+002	1.142107e+002
8.949779e+002	9.234653e+001
8.969064e+002	9.507324e+001
8.988348e+002	8.762963e+001
9.007633e+002	9.193580e+001
9.026918e+002	1.061885e+002
9.046202e+002	1.098509e+002
9.065487e+002	1.061251e+002
9.084772e+002	1.021450e+002
9.104056e+002	9.391271e+001
9.123341e+002	7.337924e+001
9.142626e+002	8.686365e+001
9.161910e+002	9.365869e+001
9.181195e+002	9.799449e+001
9.200480e+002	1.052977e+002
9.219764e+002	1.155926e+002
9.239049e+002	1.211453e+002
9.258334e+002	1.125206e+002
9.277618e+002	1.142808e+002
9.296903e+002	1.036194e+002
9.316188e+002	1.014650e+002
9.335472e+002	1.086824e+002
9.354757e+002	1.194154e+002
9.374042e+002	1.237519e+002
9.393326e+002	1.147239e+002
9.412611e+002	1.154152e+002
9.431896e+002	1.470306e+002
9.451180e+002	1.320743e+002
9.470465e+002	1.293432e+002
9.489750e+002	1.231447e+002
9.509034e+002	1.053619e+002
9.528319e+002	1.100929e+002
9.547604e+002	1.219874e+002
9.566888e+002	1.385495e+002
9.586173e+002	1.235768e+002
9.605458e+002	1.357539e+002
9.624742e+002	1.360694e+002
9.644027e+002	1.198833e+002
9.663312e+002	1.172103e+002
9.682596e+002	1.221275e+002
9.701881e+002	1.194049e+002
9.721166e+002	1.178393e+002
9.740450e+002	1.212069e+002
9.759735e+002	1.121924e+002
9.779020e+002	1.059102e+002
9.798304e+002	1.201216e+002
9.817589e+002	1.372769e+002
9.836874e+002	1.081879e+002
9.856158e+002	1.052541e+002
9.875443e+002	1.132753e+002
9.894728e+002	1.374803e+002
9.914012e+002	1.459696e+002
9.933297e+002	1.385144e+002
9.952582e+002	1.305069e+002
9.971866e+002	1.213817e+002
9.991151e+002	1.385691e+002
1.001044e+003	1.560553e+002
1.002972e+003	1.709512e+002
1.004901e+003	1.765026e+002
1.006829e+003	1.702095e+002
1.008757e+003	1.577199e+002
1.010686e+003	1.441682e+002
1.012614e+003	1.264597e+002
1.014543e+003	1.220071e+002
1.016471e+003	1.488976e+002
1.018400e+003	1.585756e+002
1.020328e+003	1.296463e+002
1.022257e+003	1.203819e+002
1.024185e+003	1.516422e+002
1.026114e+003	1.761742e+002
1.028042e+003	1.772242e+002
1.029971e+003	1.404415e+002
1.031899e+003	1.416248e+002
1.033828e+003	1.401260e+002
1.035756e+003	1.377554e+002
1.037684e+003	1.435606e+002
1.039613e+003	1.491860e+002
1.041541e+003	1.398861e+002
1.043470e+003	1.292397e+002
1.045398e+003	1.051292e+002
1.047327e+003	7.924123e+001
1.049255e+003	7.190467e+001
1.051184e+003	8.867745e+001
1.053112e+003	9.966225e+001
1.055041e+003	1.022121e+002
1.056969e+003	1.173929e+002
1.058898e+003	9.682552e+001
1.060826e+003	1.041394e+002
1.062755e+003	9.501075e+001
1.064683e+003	8.785176e+001
1.066611e+003	8.848668e+001
1.068540e+003	9.549796e+001
1.070468e+003	1.040369e+002
1.072397e+003	1.089332e+002
1.074325e+003	1.091245e+002
1.076254e+003	1.162183e+002
1.078182e+003	9.706541e+001
1.080111e+003	1.081815e+002
1.082039e+003	1.203478e+002
1.083968e+003	1.283495e+002
1.085896e+003	1.292787e+002
1.087825e+003	1.206912e+002
1.089753e+003	1.313449e+002
1.091682e+003	1.318416e+002
1.093610e+003	1.107885e+002
1.095538e+003	1.204133e+002
1.097467e+003	1.405135e+002
1.099395e+003	1.475471e+002
1.101324e+003	1.408661e+002
1.103252e+003	1.337423e+002
1.105181e+003	1.316582e+002
1.107109e+003	1.310796e+002
1.109038e+003	1.380982e+002
1.110966e+003	1.619502e+002
1.112895e+003	1.641673e+002
1.114823e+003	1.710375e+002
1.116752e+003	1.794595e+002
1.118680e+003	1.665382e+002
1.120609e+003	1.467915e+002
1.122537e+003	1.690456e+002
1.124465e+003	1.594836e+002
1.126394e+003	1.698552e+002
1.128322e+003	1.822998e+002
1.130251e+003	1.733967e+002
1.132179e+003	1.546789e+002
1.134108e+003	1.418324e+002
1.136036e+003	1.329118e+002
1.137965e+003	1.246339e+002
1.139893e+003	1.441173e+002
1.141822e+003	1.510455e+002
1.143750e+003	1.699977e+002
1.145679e+003	1.782449e+002
1.147607e+003	2.035744e+002
1.149536e+003	2.430939e+002
1.151464e+003	2.808970e+002
1.153392e+003	3.123523e+002
1.155321e+003	3.167314e+002
1.157249e+003	3.046648e+002
1.159178e+003	2.757498e+002
1.161106e+003	2.467593e+002
1.163035e+003	2.254185e+002
1.164963e+003	2.228304e+002
1.166892e+003	2.227270e+002
1.168820e+003	2.070959e+002
1.170749e+003	1.931103e+002
1.172677e+003	2.061468e+002
1.174606e+003	1.860852e+002
1.176534e+003	1.916575e+002
1.178463e+003	2.119973e+002
1.180391e+003	2.017303e+002
1.182319e+003	1.922091e+002
1.184248e+003	1.973246e+002
1.186176e+003	1.968920e+002
1.188105e+003	1.928486e+002
1.190033e+003	2.038872e+002
1.191962e+003	1.915497e+002
1.193890e+003	1.949951e+002
1.195819e+003	2.102569e+002
1.197747e+003	2.137417e+002
1.199676e+003	1.952447e+002
1.201604e+003	1.811557e+002
1.203533e+003	1.984598e+002
1.205461e+003	2.229453e+002
1.207390e+003	1.980852e+002
1.209318e+003	1.946358e+002
1.211246e+003	1.856376e+002
1.213175e+003	1.616859e+002
1.215103e+003	1.625711e+002
1.217032e+003	1.677905e+002
1.218960e+003	1.688943e+002
1.220889e+003	1.675409e+002
1.222817e+003	1.558016e+002
1.224746e+003	1.609349e+002
1.226674e+003	1.732241e+002
1.228603e+003	1.765390e+002
1.230531e+003	1.668513e+002
1.232460e+003	1.323465e+002
1.234388e+003	1.419191e+002
1.236317e+003	1.588999e+002
1.238245e+003	1.511586e+002
1.240173e+003	1.490256e+002
1.242102e+003	1.308110e+002
1.244030e+003	1.490881e+002
1.245959e+003	1.728677e+002
1.247887e+003	1.704456e+002
1.249816e+003	1.765904e+002
1.251744e+003	1.897559e+002
1.253673e+003	1.998498e+002
1.255601e+003	1.979892e+002
1.257530e+003	1.906020e+002
1.259458e+003	1.935746e+002
1.261387e+003	1.884106e+002
1.263315e+003	1.517583e+002
1.265244e+003	1.585917e+002
1.267172e+003	1.718322e+002
1.269100e+003	1.836294e+002
1.271029e+003	1.846627e+002
1.272957e+003	1.800631e+002
1.274886e+003	1.758969e+002
1.276814e+003	1.774546e+002
1.278743e+003	1.970788e+002
1.280671e+003	2.179381e+002
1.282600e+003	1.971159e+002
1.284528e+003	1.575956e+002
1.286457e+003	1.593914e+002
1.288385e+003	1.861012e+002
1.290314e+003	2.095416e+002
1.292242e+003	2.147470e+002
1.294171e+003	2.076497e+002
1.296099e+003	1.961235e+002
1.298027e+003	1.765382e+002
1.299956e+003	1.849147e+002
1.301884e+003	1.957686e+002
1.303813e+003	2.323108e+002
1.305741e+003	2.252567e+002
1.307670e+003	2.262028e+002
1.309598e+003	2.054831e+002
1.311527e+003	1.862226e+002
1.313455e+003	1.923947e+002
1.315384e+003	1.957291e+002
1.317312e+003	1.929498e+002
1.319241e+003	1.760114e+002
1.321169e+003	1.664250e+002
1.323098e+003	1.920477e+002
1.325026e+003	2.045472e+002
1.326954e+003	1.796014e+002
1.328883e+003	2.004602e+002
1.330811e+003	2.043419e+002
1.332740e+003	1.706683e+002
1.334668e+003	1.748517e+002
1.336597e+003	1.954735e+002
1.338525e+003	1.947806e+002
1.340454e+003	2.142574e+002
1.342382e+003	2.042507e+002
1.344311e+003	2.064182e+002
1.346239e+003	2.022588e+002
1.348168e+003	2.030904e+002
1.350096e+003	2.255856e+002
1.352025e+003	2.479143e+002
1.353953e+003	2.357668e+002
1.355881e+003	2.009565e+002
1.357810e+003	1.926520e+002
1.359738e+003	1.979954e+002
1.361667e+003	2.107007e+002
1.363595e+003	2.011038e+002
1.365524e+003	2.093885e+002
1.367452e+003	2.228188e+002
1.369381e+003	2.390804e+002
1.371309e+003	2.249610e+002
1.373238e+003	2.081328e+002
1.375166e+003	2.227686e+002
1.377095e+003	2.168274e+002
1.379023e+003	1.947373e+002
1.380952e+003	2.081265e+002
1.382880e+003	2.347691e+002
1.384808e+003	2.278234e+002
1.386737e+003	2.071611e+002
1.388665e+003	2.062655e+002
1.390594e+003	2.070236e+002
1.392522e+003	2.154875e+002
1.394451e+003	2.083262e+002
1.396379e+003	1.776864e+002
1.398308e+003	1.787390e+002
1.400236e+003	1.716046e+002
1.402165e+003	1.575954e+002
1.404093e+003	1.709037e+002
1.406022e+003	1.965492e+002
1.407950e+003	2.063356e+002
1.409879e+003	2.063412e+002
1.411807e+003	1.957251e+002
1.413735e+003	1.735881e+002
1.415664e+003	1.658465e+002
1.417592e+003	1.842474e+002
1.419521e+003	1.970212e+002
1.421449e+003	1.973908e+002
1.423378e+003	2.219930e+002
1.425306e+003	1.996081e+002
1.427235e+003	1.997317e+002
1.429163e+003	2.311424e+002
1.431092e+003	2.249058e+002
1.433020e+003	2.029537e+002
1.434949e+003	2.119914e+002
1.436877e+003	2.322126e+002
1.438806e+003	2.362780e+002
1.440734e+003	2.388158e+002
1.442662e+003	2.437894e+002
1.444591e+003	2.341609e+002
1.446519e+003	2.245426e+002
1.448448e+003	2.214543e+002
1.450376e+003	2.329015e+002
1.452305e+003	2.579815e+002
1.454233e+003	2.635993e+002
1.456162e+003	2.469867e+002
1.458090e+003	2.358865e+002
1.460019e+003	2.361702e+002
1.461947e+003	2.431498e+002
1.463876e+003	2.466526e+002
1.465804e+003	2.317761e+002
1.467733e+003	2.537176e+002
1.469661e+003	2.493816e+002
1.471589e+003	2.287286e+002
1.473518e+003	2.469300e+002
1.475446e+003	2.395562e+002
1.477375e+003	2.239389e+002
1.479303e+003	2.228250e+002
1.481232e+003	2.249672e+002
1.483160e+003	2.271018e+002
1.485089e+003	2.351007e+002
1.487017e+003	2.505895e+002
1.488946e+003	2.646443e+002
1.490874e+003	2.464358e+002
1.492803e+003	2.381718e+002
1.494731e+003	2.490520e+002
1.496660e+003	2.568875e+002
1.498588e+003	2.624820e+002
1.500516e+003	2.624517e+002
1.502445e+003	2.699457e+002
1.504373e+003	2.860826e+002
1.506302e+003	2.887016e+002
1.508230e+003	2.878651e+002
1.510159e+003	3.232310e+002
1.512087e+003	3.769627e+002
1.514016e+003	3.885800e+002
1.515944e+003	4.150921e+002
1.517873e+003	3.887013e+002
1.519801e+003	3.845610e+002
1.521730e+003	4.016603e+002
1.523658e+003	3.976222e+002
1.525587e+003	3.852913e+002
1.527515e+003	3.761902e+002
1.529443e+003	3.546779e+002
1.531372e+003	3.240475e+002
1.533300e+003	2.999018e+002
1.535229e+003	2.840709e+002
1.537157e+003	2.733681e+002
1.539086e+003	2.763707e+002
1.541014e+003	2.879263e+002
1.542943e+003	2.634565e+002
1.544871e+003	2.439802e+002
1.546800e+003	2.523962e+002
1.548728e+003	2.589409e+002
1.550657e+003	2.608011e+002
1.552585e+003	2.801774e+002
1.554514e+003	2.940579e+002
1.556442e+003	2.862159e+002
1.558370e+003	2.585116e+002
1.560299e+003	2.325872e+002
1.562227e+003	2.302148e+002
1.564156e+003	2.372488e+002
1.566084e+003	2.299663e+002
1.568013e+003	2.397475e+002
1.569941e+003	2.408197e+002
1.571870e+003	2.333129e+002
1.573798e+003	2.429089e+002
1.575727e+003	2.505028e+002
1.577655e+003	2.572707e+002
1.579584e+003	2.627757e+002
1.581512e+003	2.673746e+002
1.583441e+003	2.823520e+002
1.585369e+003	2.838888e+002
1.587297e+003	2.618640e+002
1.589226e+003	2.486952e+002
1.591154e+003	2.539514e+002
1.593083e+003	2.582560e+002
1.595011e+003	2.755424e+002
1.596940e+003	2.812794e+002
1.598868e+003	3.009903e+002
1.600797e+003	3.049908e+002
1.602725e+003	2.978892e+002
1.604654e+003	2.916378e+002
1.606582e+003	2.727169e+002
1.608511e+003	2.623256e+002
1.610439e+003	2.437705e+002
1.612368e+003	2.388638e+002
1.614296e+003	2.472729e+002
1.616224e+003	2.435769e+002
1.618153e+003	2.424979e+002
1.620081e+003	2.607427e+002
1.622010e+003	2.725736e+002
1.623938e+003	2.711516e+002
1.625867e+003	2.737982e+002
1.627795e+003	2.920476e+002
1.629724e+003	2.983577e+002
1.631652e+003	3.024748e+002
1.633581e+003	2.872623e+002
1.635509e+003	2.622277e+002
1.637438e+003	2.549034e+002
1.639366e+003	2.621131e+002
1.641295e+003	2.623825e+002
1.643223e+003	2.477453e+002
1.645151e+003	2.345102e+002
1.647080e+003	2.382763e+002
1.649008e+003	2.528359e+002
1.650937e+003	2.672969e+002
1.652865e+003	2.744235e+002
1.654794e+003	2.554826e+002
1.656722e+003	2.227610e+002
1.658651e+003	2.160159e+002
1.660579e+003	2.294704e+002
1.662508e+003	2.204830e+002
1.664436e+003	2.324892e+002
1.666365e+003	2.281761e+002
1.668293e+003	2.255043e+002
1.670222e+003	2.275367e+002
1.672150e+003	2.199266e+002
1.674078e+003	2.138607e+002
1.676007e+003	2.220824e+002
1.677935e+003	2.238821e+002
1.679864e+003	2.050813e+002
1.681792e+003	2.001508e+002
1.683721e+003	2.242133e+002
1.685649e+003	2.130327e+002
1.687578e+003	1.917878e+002
1.689506e+003	2.117035e+002
1.691435e+003	1.675954e+002
1.693363e+003	1.664793e+002
1.695292e+003	2.042590e+002
1.697220e+003	2.033440e+002
1.699149e+003	2.028265e+002
1.701077e+003	1.948125e+002
1.703005e+003	1.738138e+002
1.704934e+003	1.507204e+002
1.706862e+003	1.426619e+002
1.708791e+003	1.542816e+002
1.710719e+003	1.602043e+002
1.712648e+003	1.611050e+002
1.714576e+003	1.955262e+002
1.716505e+003	2.189247e+002
1.718433e+003	1.954443e+002
1.720362e+003	2.057938e+002
1.722290e+003	2.065441e+002
1.724219e+003	1.970005e+002
1.726147e+003	2.175107e+002
1.728076e+003	2.299560e+002
1.730004e+003	2.366769e+002
1.731932e+003	2.267802e+002
1.733861e+003	2.103834e+002
1.735789e+003	2.246297e+002
1.737718e+003	2.375078e+002
1.739646e+003	2.006325e+002
1.741575e+003	1.770388e+002
1.743503e+003	1.811575e+002
1.745432e+003	1.741841e+002
1.747360e+003	1.723244e+002
1.749289e+003	1.797439e+002
1.751217e+003	1.857693e+002
1.753146e+003	1.942591e+002
1.755074e+003	2.050772e+002
1.757003e+003	2.259099e+002
1.758931e+003	2.143516e+002
1.760859e+003	2.000070e+002
1.762788e+003	2.124039e+002
1.764716e+003	2.158066e+002
1.766645e+003	1.986899e+002
1.768573e+003	1.719595e+002
1.770502e+003	1.511793e+002
1.772430e+003	1.601207e+002
1.774359e+003	1.655282e+002
1.776287e+003	1.990546e+002
1.778216e+003	2.025885e+002
1.780144e+003	1.830659e+002
1.782073e+003	1.790587e+002
1.784001e+003	1.698337e+002
1.785930e+003	1.495450e+002
1.787858e+003	1.349536e+002
1.789786e+003	1.386236e+002
1.791715e+003	1.336289e+002
1.793643e+003	1.168307e+002
1.795572e+003	1.225208e+002
1.797500e+003	1.458360e+002
1.799429e+003	1.347235e+002
1.801357e+003	1.492117e+002
1.803286e+003	1.574527e+002
1.805214e+003	1.554156e+002
1.807143e+003	1.584764e+002
1.809071e+003	1.746570e+002
1.811000e+003	1.700687e+002
1.812928e+003	1.670608e+002
1.814857e+003	1.651821e+002
1.816785e+003	1.459169e+002
1.818714e+003	1.239040e+002
1.820642e+003	1.254296e+002
1.822570e+003	1.373865e+002
1.824499e+003	1.515387e+002
1.826427e+003	1.677798e+002
1.828356e+003	1.685641e+002
1.830284e+003	1.626760e+002
1.832213e+003	1.599468e+002
1.834141e+003	1.450041e+002
1.836070e+003	1.487185e+002
1.837998e+003	1.666690e+002
1.839927e+003	1.620099e+002
1.841855e+003	1.604258e+002
1.843784e+003	1.469882e+002
1.845712e+003	1.302303e+002
1.847641e+003	1.538086e+002
1.849569e+003	1.763839e+002
1.851497e+003	1.610155e+002
1.853426e+003	1.631107e+002
1.855354e+003	1.636746e+002
1.857283e+003	1.462273e+002
1.859211e+003	1.421599e+002
1.861140e+003	1.481204e+002
1.863068e+003	1.461693e+002
1.864997e+003	1.593899e+002
1.866925e+003	1.679018e+002
1.868854e+003	1.546733e+002
1.870782e+003	1.406975e+002
1.872711e+003	1.496545e+002
1.874639e+003	1.617966e+002
1.876568e+003	1.357513e+002
1.878496e+003	1.092772e+002
1.880424e+003	1.172883e+002
1.882353e+003	1.117542e+002
1.884281e+003	1.372001e+002
1.886210e+003	1.347379e+002
1.888138e+003	1.058351e+002
1.890067e+003	1.277019e+002
1.891995e+003	1.186361e+002
1.893924e+003	1.228007e+002
1.895852e+003	1.640543e+002
1.897781e+003	1.372395e+002
1.899709e+003	1.075530e+002
1.901638e+003	1.253792e+002
1.903566e+003	1.368085e+002
1.905495e+003	1.345126e+002
1.907423e+003	1.254020e+002
1.909351e+003	9.765073e+001
1.911280e+003	1.046533e+002
1.913208e+003	1.084813e+002
1.915137e+003	1.052956e+002
1.917065e+003	1.042119e+002
1.918994e+003	1.222281e+002
1.920922e+003	1.287617e+002
1.922851e+003	1.151929e+002
1.924779e+003	1.174965e+002
1.926708e+003	1.262725e+002
1.928636e+003	1.262505e+002
1.930565e+003	1.431633e+002
1.932493e+003	1.523728e+002
1.934422e+003	1.300650e+002
1.936350e+003	1.242640e+002
1.938278e+003	1.202110e+002
1.940207e+003	1.449779e+002
1.942135e+003	1.635946e+002
1.944064e+003	1.300458e+002
1.945992e+003	1.288837e+002
1.947921e+003	1.364369e+002
1.949849e+003	1.280875e+002
1.951778e+003	1.349638e+002
1.953706e+003	1.253815e+002
1.955635e+003	1.136648e+002
1.957563e+003	1.183435e+002
1.959492e+003	1.252739e+002
1.961420e+003	1.218088e+002
1.963349e+003	1.064032e+002
1.965277e+003	1.077370e+002
1.967205e+003	1.018164e+002
1.969134e+003	8.033467e+001
1.971062e+003	8.178394e+001
1.972991e+003	9.607537e+001
1.974919e+003	1.067297e+002
1.976848e+003	1.197214e+002
1.978776e+003	1.109858e+002
1.980705e+003	8.866383e+001
1.982633e+003	8.561159e+001
1.984562e+003	8.584702e+001
1.986490e+003	7.957568e+001
1.988419e+003	8.922556e+001
1.990347e+003	1.007548e+002
1.992276e+003	1.092693e+002
1.994204e+003	1.233605e+002
1.996132e+003	1.284193e+002
1.998061e+003	1.183281e+002
1.999989e+003	9.891418e+001
2.001918e+003	7.821716e+001
2.003846e+003	6.050225e+001
2.005775e+003	5.816748e+001
2.007703e+003	8.622901e+001
2.009632e+003	1.074956e+002
2.011560e+003	1.157521e+002
2.013489e+003	1.082902e+002
2.015417e+003	8.934312e+001
2.017346e+003	1.062516e+002
2.019274e+003	1.127209e+002
2.021203e+003	1.124899e+002
2.023131e+003	9.032085e+001
2.025059e+003	1.239711e+002
2.026988e+003	7.351838e+001
2.028916e+003	9.924844e+001
2.030845e+003	1.146196e+002
2.032773e+003	9.267948e+001
2.034702e+003	1.026713e+002
2.036630e+003	1.175797e+002
2.038559e+003	1.114999e+002
2.040487e+003	9.112373e+001
2.042416e+003	9.510165e+001
2.044344e+003	1.056188e+002
2.046273e+003	1.347728e+002
2.048201e+003	9.170658e+001
2.050129e+003	9.726471e+001
2.052058e+003	1.129816e+002
2.053986e+003	1.275473e+002
2.055915e+003	1.086572e+002
2.057843e+003	1.139067e+002
2.059772e+003	8.503006e+001
2.061700e+003	9.690388e+001
2.063629e+003	1.101352e+002
2.065557e+003	8.286463e+001
2.067486e+003	8.768494e+001
2.069414e+003	8.447617e+001
2.071343e+003	8.723219e+001
2.073271e+003	8.514932e+001
2.075200e+003	9.418382e+001
2.077128e+003	8.631242e+001
2.079057e+003	7.536224e+001
2.080985e+003	7.955393e+001
2.082914e+003	7.454115e+001
2.084842e+003	7.378571e+001
2.086771e+003	8.764476e+001
2.088699e+003	9.397431e+001
2.090627e+003	9.351104e+001
2.092556e+003	9.398647e+001
2.094484e+003	8.580231e+001
2.096413e+003	9.318363e+001
2.098341e+003	8.692632e+001
2.100270e+003	9.258350e+001
2.102198e+003	8.464642e+001
2.104126e+003	8.836469e+001
2.106055e+003	1.017691e+002
2.107983e+003	9.015528e+001
2.109912e+003	9.205605e+001
2.111840e+003	8.606596e+001
2.113769e+003	1.096141e+002
2.115697e+003	1.153279e+002
2.117626e+003	9.290530e+001
2.119554e+003	8.767692e+001
2.121483e+003	1.028849e+002
2.123411e+003	1.125694e+002
2.125340e+003	9.622405e+001
2.127268e+003	8.608846e+001
2.129197e+003	8.848502e+001
2.131125e+003	7.806499e+001
2.133054e+003	8.364618e+001
2.134982e+003	9.000731e+001
2.136911e+003	1.194242e+002
2.138839e+003	1.133510e+002
2.140768e+003	9.814993e+001
2.142696e+003	9.137836e+001
2.144625e+003	8.329432e+001
2.146553e+003	9.456550e+001
2.148481e+003	1.222149e+002
2.150410e+003	1.366675e+002
2.152338e+003	1.390519e+002
2.154267e+003	1.282244e+002
2.156195e+003	1.210278e+002
2.158124e+003	1.031500e+002
2.160052e+003	8.341936e+001
2.161980e+003	8.506935e+001
2.163909e+003	9.982626e+001
2.165837e+003	1.048261e+002
2.167766e+003	1.013347e+002
2.169694e+003	1.045910e+002
2.171623e+003	1.006143e+002
2.173551e+003	9.561926e+001
2.175480e+003	1.033226e+002
2.177408e+003	8.061979e+001
2.179337e+003	8.612138e+001
2.181265e+003	8.778430e+001
2.183194e+003	8.683810e+001
2.185122e+003	1.028710e+002
2.187051e+003	1.137798e+002
2.188979e+003	1.094228e+002
2.190908e+003	9.672422e+001
2.192836e+003	1.111971e+002
2.194765e+003	1.027592e+002
2.196693e+003	9.511580e+001
2.198622e+003	1.024514e+002
2.200550e+003	9.173930e+001
2.202479e+003	8.635487e+001
2.204407e+003	1.122092e+002
2.206335e+003	1.325070e+002
2.208264e+003	1.027926e+002
2.210192e+003	9.405131e+001
2.212121e+003	1.039193e+002
2.214049e+003	1.249892e+002
2.215978e+003	1.086540e+002
2.217906e+003	1.065777e+002
2.219834e+003	1.241928e+002
2.221763e+003	1.447476e+002
2.223691e+003	1.534605e+002
2.225620e+003	1.414650e+002
2.227548e+003	1.066264e+002
2.229477e+003	8.124493e+001
2.231405e+003	1.161740e+002
2.233334e+003	1.245888e+002
2.235262e+003	1.374465e+002
2.237191e+003	1.049980e+002
2.239119e+003	1.303736e+002
2.241048e+003	1.421481e+002
2.242976e+003	1.206762e+002
2.244905e+003	1.137321e+002
2.246833e+003	1.300057e+002
2.248762e+003	1.476474e+002
2.250690e+003	1.232089e+002
2.252619e+003	1.006965e+002
2.254547e+003	1.215786e+002
2.256476e+003	1.179032e+002
2.258404e+003	1.334632e+002
2.260333e+003	1.435568e+002
2.262261e+003	1.486582e+002
2.264189e+003	1.577486e+002
2.266118e+003	1.364920e+002
2.268046e+003	1.459021e+002
2.269975e+003	1.584953e+002
2.271903e+003	1.563382e+002
2.273832e+003	1.471130e+002
2.275760e+003	1.401224e+002
2.277688e+003	1.441820e+002
2.279617e+003	1.578968e+002
2.281545e+003	1.495934e+002
2.283474e+003	1.441043e+002
2.285402e+003	1.508290e+002
2.287331e+003	1.405097e+002
2.289259e+003	1.511520e+002
2.291188e+003	1.601414e+002
2.293116e+003	1.623956e+002
2.295045e+003	1.584619e+002
2.296973e+003	1.470287e+002
2.298902e+003	1.565424e+002
2.300830e+003	1.749000e+002
2.302759e+003	1.860775e+002
2.304687e+003	1.856075e+002
2.306616e+003	1.620445e+002
2.308544e+003	1.545803e+002
2.310473e+003	1.746742e+002
2.312401e+003	1.491980e+002
2.314330e+003	1.363757e+002
2.316258e+003	1.638947e+002
2.318187e+003	1.768863e+002
2.320115e+003	1.706893e+002
2.322043e+003	1.662137e+002
2.323972e+003	1.684736e+002
2.325900e+003	1.733878e+002
2.327829e+003	1.612094e+002
2.329757e+003	1.498894e+002
2.331686e+003	1.428554e+002
2.333614e+003	1.566461e+002
2.335542e+003	1.611992e+002
2.337471e+003	1.818099e+002
2.339399e+003	1.754803e+002
2.341328e+003	1.562037e+002
2.343256e+003	1.937144e+002
2.345185e+003	1.977157e+002
2.347113e+003	1.900765e+002
2.349042e+003	1.794962e+002
2.350970e+003	1.712713e+002
2.352899e+003	1.840058e+002
2.354827e+003	1.871763e+002
2.356756e+003	1.700876e+002
2.358684e+003	2.009088e+002
2.360613e+003	1.791065e+002
2.362541e+003	1.985213e+002
2.364470e+003	2.042135e+002
2.366398e+003	1.909448e+002
2.368327e+003	1.951060e+002
2.370255e+003	1.854366e+002
2.372184e+003	1.805568e+002
2.374112e+003	1.943083e+002
2.376041e+003	2.084944e+002
2.377969e+003	2.068139e+002
2.379897e+003	2.081531e+002
2.381826e+003	2.051581e+002
2.383754e+003	2.065185e+002
2.385683e+003	2.048849e+002
2.387611e+003	1.700606e+002
2.389540e+003	1.541029e+002
2.391468e+003	1.695676e+002
2.393396e+003	1.821554e+002
2.395325e+003	1.936291e+002
2.397253e+003	1.992704e+002
2.399182e+003	2.093710e+002
2.401110e+003	2.161053e+002
2.403039e+003	1.950170e+002
2.404967e+003	1.828433e+002
2.406896e+003	2.057492e+002
2.408824e+003	1.982581e+002
2.410753e+003	1.770265e+002
2.412681e+003	1.774855e+002
2.414610e+003	2.027144e+002
2.416538e+003	2.166197e+002
2.418467e+003	2.188940e+002
2.420395e+003	2.289964e+002
2.422324e+003	2.221327e+002
2.424252e+003	2.163393e+002
2.426181e+003	2.270182e+002
2.428109e+003	2.337735e+002
2.430038e+003	2.269356e+002
2.431966e+003	2.248337e+002
2.433895e+003	2.274455e+002
2.435823e+003	2.383701e+002
2.437751e+003	2.159725e+002
2.439680e+003	2.289735e+002
2.441608e+003	2.334764e+002
2.443537e+003	2.207346e+002
2.445465e+003	2.558277e+002
2.447394e+003	2.308031e+002
2.449322e+003	2.361584e+002
2.451250e+003	2.550769e+002
2.453179e+003	2.501106e+002
2.455107e+003	2.644968e+002
2.457036e+003	2.644460e+002
2.458964e+003	2.455468e+002
2.460893e+003	2.373200e+002
2.462821e+003	2.331459e+002
2.464750e+003	2.587537e+002
2.466678e+003	2.606903e+002
2.468607e+003	2.623376e+002
2.470535e+003	2.661002e+002
2.472464e+003	2.636773e+002
2.474392e+003	2.603577e+002
2.476321e+003	2.372446e+002
2.478249e+003	2.222496e+002
2.480178e+003	2.540458e+002
2.482106e+003	2.600290e+002
2.484035e+003	2.500260e+002
2.485963e+003	2.664682e+002
2.487892e+003	2.530176e+002
2.489820e+003	2.438204e+002
2.491749e+003	2.383272e+002
2.493677e+003	2.654027e+002
2.495605e+003	2.363759e+002
2.497534e+003	2.374588e+002
2.499462e+003	2.261535e+002
2.501391e+003	2.342135e+002
2.503319e+003	2.586860e+002
2.505248e+003	2.597866e+002
2.507176e+003	2.822285e+002
2.509104e+003	2.814490e+002
2.511033e+003	2.726234e+002
2.512961e+003	2.580574e+002
2.514890e+003	2.567503e+002
2.516818e+003	2.506709e+002
2.518747e+003	2.819076e+002
2.520675e+003	2.878445e+002
2.522604e+003	2.725056e+002
2.524532e+003	2.646045e+002
2.526461e+003	2.765225e+002
2.528389e+003	3.148101e+002
2.530318e+003	2.869569e+002
2.532246e+003	2.786129e+002
2.534175e+003	2.961503e+002
2.536103e+003	2.690927e+002
2.538032e+003	2.800327e+002
2.539960e+003	2.784742e+002
2.541889e+003	3.007421e+002
2.543817e+003	2.863185e+002
2.545746e+003	3.077755e+002
2.547674e+003	3.399678e+002
2.549603e+003	3.212153e+002
2.551531e+003	2.964556e+002
2.553459e+003	2.931495e+002
2.555388e+003	2.873752e+002
2.557316e+003	2.947089e+002
2.559245e+003	2.892985e+002
2.561173e+003	2.875104e+002
2.563102e+003	2.960259e+002
2.565030e+003	2.829562e+002
2.566958e+003	2.837865e+002
2.568887e+003	2.827814e+002
2.570815e+003	2.681452e+002
2.572744e+003	2.802387e+002
2.574672e+003	2.927428e+002
2.576601e+003	3.030629e+002
2.578529e+003	2.977869e+002
2.580458e+003	3.001739e+002
2.582386e+003	2.748387e+002
2.584315e+003	2.901157e+002
2.586243e+003	2.894840e+002
2.588172e+003	2.563305e+002
2.590100e+003	2.889052e+002
2.592029e+003	2.764487e+002
2.593957e+003	2.925643e+002
2.595886e+003	2.886036e+002
2.597814e+003	2.697754e+002
2.599743e+003	2.889244e+002
2.601671e+003	3.156934e+002
2.603600e+003	3.173825e+002
2.605528e+003	3.184462e+002
2.607457e+003	2.974060e+002
2.609385e+003	2.897646e+002
2.611313e+003	2.858507e+002
2.613242e+003	2.962998e+002
2.615170e+003	2.906269e+002
2.617099e+003	3.097431e+002
2.619027e+003	3.053431e+002
2.620956e+003	2.856323e+002
2.622884e+003	2.775090e+002
2.624813e+003	2.933920e+002
2.626741e+003	3.066589e+002
2.628669e+003	2.996149e+002
2.630598e+003	3.015929e+002
2.632526e+003	2.890590e+002
2.634455e+003	3.010134e+002
2.636383e+003	3.272332e+002
2.638312e+003	3.179131e+002
2.640240e+003	3.048770e+002
2.642169e+003	3.042632e+002
2.644097e+003	3.050442e+002
2.646026e+003	2.946323e+002
2.647954e+003	2.913196e+002
2.649883e+003	2.953036e+002
2.651811e+003	2.818252e+002
2.653740e+003	2.739951e+002
2.655668e+003	2.942252e+002
2.657597e+003	3.008014e+002
2.659525e+003	3.073041e+002
2.661454e+003	2.863368e+002
2.663382e+003	3.101782e+002
2.665311e+003	2.996476e+002
2.667239e+003	2.953976e+002
2.669167e+003	2.897704e+002
2.671096e+003	2.893245e+002
2.673024e+003	2.971066e+002
2.674953e+003	3.070410e+002
2.676881e+003	2.797322e+002
2.678810e+003	2.924421e+002
2.680738e+003	3.182211e+002
2.682667e+003	3.174669e+002
2.684595e+003	2.891590e+002
2.686523e+003	2.766713e+002
2.688452e+003	2.965318e+002
2.690380e+003	2.939865e+002
2.692309e+003	2.748104e+002
2.694237e+003	2.724784e+002
2.696166e+003	2.764124e+002
2.698094e+003	2.748539e+002
2.700023e+003	2.816163e+002
2.701951e+003	2.771820e+002
2.703880e+003	2.635099e+002
2.705808e+003	2.755036e+002
2.707737e+003	2.465069e+002
2.709665e+003	2.559852e+002
2.711594e+003	2.617402e+002
2.713522e+003	2.604767e+002
2.715451e+003	2.683671e+002
2.717379e+003	2.712262e+002
2.719308e+003	2.839330e+002
2.721236e+003	2.853093e+002
2.723165e+003	2.780779e+002
2.725093e+003	2.714260e+002
2.727021e+003	2.443907e+002
2.728950e+003	2.332803e+002
2.730878e+003	2.484219e+002
2.732807e+003	2.528658e+002
2.734735e+003	2.410466e+002
2.736664e+003	2.419713e+002
2.738592e+003	2.363867e+002
2.740521e+003	2.148567e+002
2.742449e+003	2.127845e+002
2.744377e+003	2.300627e+002
2.746306e+003	2.283934e+002
2.748234e+003	2.327362e+002
2.750163e+003	2.505170e+002
2.752091e+003	2.410444e+002
2.754020e+003	2.222150e+002
2.755948e+003	2.443137e+002
2.757877e+003	2.371068e+002
2.759805e+003	2.288757e+002
2.761734e+003	2.261289e+002
2.763662e+003	2.326356e+002
2.765591e+003	2.314554e+002
2.767519e+003	2.282950e+002
2.769448e+003	2.468252e+002
2.771376e+003	2.341218e+002
2.773305e+003	2.271964e+002
2.775233e+003	2.464119e+002
2.777162e+003	2.323175e+002
2.779090e+003	1.976245e+002
2.781019e+003	1.904305e+002
2.782947e+003	1.929250e+002
2.784875e+003	2.078374e+002
2.786804e+003	2.308458e+002
2.788732e+003	2.261458e+002
2.790661e+003	2.095161e+002
2.792589e+003	2.066508e+002
2.794518e+003	2.134794e+002
2.796446e+003	2.055412e+002
2.798375e+003	2.127549e+002
2.800303e+003	1.999439e+002
2.802231e+003	1.682438e+002
2.804160e+003	1.803007e+002
2.806088e+003	1.808749e+002
2.808017e+003	1.849870e+002
2.809945e+003	1.708058e+002
2.811874e+003	1.501254e+002
2.813802e+003	1.289001e+002
2.815731e+003	1.559340e+002
2.817659e+003	1.690834e+002
2.819588e+003	1.654301e+002
2.821516e+003	1.741435e+002
2.823445e+003	1.404392e+002
2.825373e+003	1.230237e+002
2.827302e+003	1.305035e+002
2.829230e+003	1.268308e+002
2.831159e+003	1.498004e+002
2.833087e+003	1.463936e+002
2.835016e+003	1.437128e+002
2.836944e+003	1.411451e+002
2.838873e+003	1.493894e+002
2.840801e+003	1.684455e+002
2.842729e+003	1.944169e+002
2.844658e+003	1.969795e+002
2.846586e+003	1.670384e+002
2.848515e+003	1.883710e+002
2.850443e+003	1.962467e+002
2.852372e+003	1.814993e+002
2.854300e+003	1.819849e+002
2.856229e+003	1.871787e+002
2.858157e+003	2.007004e+002
2.860085e+003	1.804744e+002
2.862014e+003	1.618846e+002
2.863942e+003	1.771588e+002
2.865871e+003	1.524900e+002
2.867799e+003	1.448077e+002
2.869728e+003	1.555679e+002
2.871656e+003	1.727750e+002
2.873585e+003	1.634089e+002
2.875513e+003	1.563575e+002
2.877442e+003	1.763371e+002
2.879370e+003	1.989413e+002
2.881299e+003	2.042646e+002
2.883227e+003	1.821539e+002
2.885156e+003	1.657965e+002
2.887084e+003	1.542807e+002
2.889013e+003	1.557117e+002
2.890941e+003	1.741424e+002
2.892870e+003	1.832907e+002
2.894798e+003	1.691765e+002
2.896727e+003	1.382538e+002
2.898655e+003	1.381848e+002
2.900583e+003	1.159219e+002
2.902512e+003	1.243955e+002
2.904440e+003	1.461199e+002
2.906369e+003	1.226084e+002
2.908297e+003	1.089999e+002
2.910226e+003	1.187638e+002
2.912154e+003	1.132044e+002
2.914083e+003	1.233914e+002
2.916011e+003	7.665209e+001
2.917939e+003	1.082759e+002
2.919868e+003	8.824845e+001
2.921796e+003	8.812392e+001
2.923725e+003	7.427245e+001
2.925653e+003	7.357471e+001
2.927582e+003	9.609170e+001
2.929510e+003	9.030163e+001
2.931439e+003	6.793198e+001
2.933367e+003	6.283062e+001
2.935296e+003	4.610247e+001
2.937224e+003	5.372860e+001
2.939153e+003	3.678132e+001
2.941081e+003	3.861488e+001
2.943010e+003	3.870067e+001
2.944938e+003	3.535101e+001
2.946867e+003	1.711432e+001
2.948795e+003	1.659430e+001
2.950724e+003	2.051680e+001
2.952652e+003	-2.677469e-001
2.954581e+003	-2.548207e+001
2.956509e+003	-1.399765e+001
2.958438e+003	7.510946e+000
2.960366e+003	-5.076753e+000
2.962294e+003	-7.202193e+000
2.964223e+003	-1.664664e+001
2.966151e+003	-1.910450e+001
2.968080e+003	-6.200432e+000
2.970008e+003	-2.936656e+001
2.971937e+003	-3.886240e+001
2.973865e+003	-1.003643e+001
2.975793e+003	-1.632815e+001
2.977722e+003	-3.182826e+001
2.979650e+003	-3.525255e+001
2.981579e+003	-3.275564e+001
2.983507e+003	-2.488362e+001
2.985436e+003	-3.105459e+001
2.987364e+003	-4.453889e+001
2.989293e+003	-3.261618e+001
2.991221e+003	-4.629042e+001
2.993150e+003	-5.543456e+001
2.995078e+003	-5.099586e+001
2.997007e+003	-5.514251e+001
2.998935e+003	-6.145223e+001
3.000864e+003	-7.173320e+001
3.002792e+003	-7.683167e+001
3.004721e+003	-8.667188e+001
3.006649e+003	-8.292416e+001
3.008578e+003	-9.215720e+001
3.010506e+003	-6.530233e+001
3.012435e+003	-6.932513e+001
3.014363e+003	-8.353535e+001
3.016292e+003	-6.536838e+001
3.018220e+003	-6.499777e+001
3.020148e+003	-7.485348e+001
3.022077e+003	-9.119431e+001
3.024005e+003	-1.035933e+002
3.025934e+003	-9.447610e+001
3.027862e+003	-1.027102e+002
3.029791e+003	-8.356713e+001
3.031719e+003	-9.225638e+001
3.033647e+003	-8.826950e+001
3.035576e+003	-1.136876e+002
3.037504e+003	-1.129187e+002
3.039433e+003	-9.413378e+001
3.041361e+003	-1.013063e+002
3.043290e+003	-7.735149e+001
3.045218e+003	-8.746422e+001
3.047147e+003	-1.161810e+002
3.049075e+003	-9.015027e+001
3.051004e+003	-8.799730e+001
3.052932e+003	-9.974265e+001
3.054861e+003	-9.393056e+001
3.056789e+003	-1.109183e+002
3.058718e+003	-1.138103e+002
3.060646e+003	-1.007323e+002
3.062575e+003	-1.084414e+002
3.064503e+003	-1.211216e+002
3.066432e+003	-1.089172e+002
3.068360e+003	-9.658346e+001
3.070289e+003	-1.025968e+002
3.072217e+003	-9.367485e+001
3.074146e+003	-9.625264e+001
3.076074e+003	-9.675011e+001
3.078002e+003	-9.267162e+001
3.079931e+003	-9.185487e+001
3.081859e+003	-8.269936e+001
3.083788e+003	-7.573174e+001
3.085716e+003	-7.769504e+001
3.087645e+003	-8.724235e+001
3.089573e+003	-9.104212e+001
3.091501e+003	-9.654163e+001
3.093430e+003	-7.092313e+001
3.095358e+003	-7.070879e+001
3.097287e+003	-5.757675e+001
3.099215e+003	-6.345814e+001
3.101144e+003	-7.588494e+001
3.103072e+003	-7.002655e+001
3.105001e+003	-6.878642e+001
3.106929e+003	-6.574867e+001
3.108858e+003	-8.200072e+001
3.110786e+003	-8.345262e+001
3.112715e+003	-3.416376e+001
3.114643e+003	-5.558841e+001
3.116572e+003	-4.758625e+001
3.118500e+003	-1.845146e+001
3.120429e+003	-2.902972e+001
3.122357e+003	-3.606049e+001
3.124286e+003	-3.535085e+001
3.126214e+003	-2.846804e+001
3.128143e+003	-1.747874e+001
3.130071e+003	-1.417812e+001
3.132000e+003	5.497895e-001
3.133928e+003	1.054403e+001
3.135856e+003	2.137157e+001
3.137785e+003	3.084723e+001
3.139713e+003	3.566662e+001
3.141642e+003	3.970389e+001
3.143570e+003	4.867181e+001
3.145499e+003	7.509190e+001
3.147427e+003	8.255954e+001
3.149355e+003	7.024638e+001
3.151284e+003	5.042267e+001
3.153212e+003	5.109571e+001
3.155141e+003	6.904455e+001
3.157069e+003	1.012530e+002
3.158998e+003	1.015591e+002
3.160926e+003	1.058572e+002
3.162855e+003	1.316189e+002
3.164783e+003	1.238714e+002
3.166712e+003	1.208385e+002
3.168640e+003	1.400065e+002
3.170569e+003	1.720987e+002
3.172497e+003	1.569514e+002
3.174426e+003	1.473062e+002
3.176354e+003	1.740941e+002
3.178283e+003	1.864928e+002
3.180211e+003	1.966638e+002
3.182140e+003	2.193478e+002
3.184068e+003	2.223942e+002
3.185997e+003	2.529496e+002
3.187925e+003	2.700261e+002
3.189854e+003	2.573481e+002
3.191782e+003	2.802138e+002
3.193710e+003	2.972303e+002
3.195639e+003	2.930211e+002
3.197567e+003	3.237061e+002
3.199496e+003	3.659372e+002
3.201424e+003	3.618178e+002
3.203353e+003	3.799215e+002
3.205281e+003	3.970960e+002
3.207209e+003	4.121918e+002
3.209138e+003	4.306694e+002
3.211066e+003	4.587043e+002
3.212995e+003	4.856957e+002
3.214923e+003	5.022453e+002
3.216852e+003	5.049308e+002
3.218780e+003	5.034016e+002
3.220709e+003	5.217439e+002
3.222637e+003	5.795204e+002
3.224566e+003	5.614083e+002
3.226494e+003	6.127393e+002
3.228423e+003	6.337778e+002
3.230351e+003	6.473218e+002
3.232280e+003	6.630978e+002
3.234208e+003	6.747783e+002
3.236137e+003	7.057151e+002
3.238065e+003	7.401522e+002
3.239994e+003	7.499554e+002
3.241922e+003	7.500793e+002
3.243851e+003	8.185424e+002
3.245779e+003	8.523487e+002
3.247708e+003	8.425907e+002
3.249636e+003	8.775818e+002
3.251564e+003	8.854231e+002
3.253493e+003	9.263690e+002
3.255421e+003	9.606879e+002
3.257350e+003	9.726713e+002
3.259278e+003	9.855828e+002
3.261207e+003	1.002541e+003
3.263135e+003	1.043258e+003
3.265063e+003	1.085688e+003
3.266992e+003	1.127243e+003
3.268920e+003	1.142944e+003
3.270849e+003	1.156289e+003
3.272777e+003	1.217698e+003
3.274706e+003	1.231814e+003
3.276634e+003	1.250420e+003
3.278563e+003	1.287781e+003
3.280491e+003	1.324279e+003
3.282420e+003	1.341975e+003
3.284348e+003	1.389837e+003
3.286277e+003	1.446854e+003
3.288205e+003	1.471364e+003
3.290134e+003	1.497311e+003
3.292062e+003	1.549797e+003
3.293991e+003	1.571404e+003
3.295919e+003	1.606637e+003
3.297848e+003	1.661392e+003
3.299776e+003	1.673236e+003
3.301705e+003	1.720851e+003
3.303633e+003	1.762958e+003
3.305562e+003	1.805453e+003
3.307490e+003	1.846851e+003
3.309418e+003	1.886461e+003
3.311347e+003	1.929070e+003
3.313275e+003	1.966668e+003
3.315204e+003	2.024254e+003
3.317132e+003	2.073273e+003
3.319061e+003	2.112119e+003
3.320989e+003	2.159341e+003
3.322917e+003	2.203442e+003
3.324846e+003	2.248308e+003
3.326774e+003	2.267848e+003
3.328703e+003	2.333759e+003
3.330631e+003	2.385694e+003
3.332560e+003	2.457477e+003
3.334488e+003	2.511452e+003
3.336417e+003	2.543626e+003
3.338345e+003	2.595081e+003
3.340274e+003	2.648407e+003
3.342202e+003	2.687411e+003
3.344131e+003	2.737906e+003
3.346059e+003	2.812271e+003
3.347988e+003	2.856559e+003
3.349916e+003	2.901376e+003
3.351845e+003	2.956457e+003
3.353773e+003	3.004486e+003
3.355702e+003	3.080545e+003
3.357630e+003	3.148069e+003
3.359559e+003	3.211255e+003
3.361487e+003	3.261843e+003
3.363416e+003	3.307724e+003
3.365344e+003	3.381552e+003
3.367272e+003	3.468682e+003
3.369201e+003	3.511058e+003
3.371129e+003	3.564009e+003
3.373058e+003	3.630011e+003
3.374986e+003	3.703239e+003
3.376915e+003	3.764176e+003
3.378843e+003	3.823187e+003
3.380771e+003	3.908028e+003
3.382700e+003	3.964931e+003
3.384628e+003	4.045521e+003
3.386557e+003	4.133340e+003
3.388485e+003	4.186856e+003
3.390414e+003	4.271601e+003
3.392342e+003	4.339428e+003
3.394271e+003	4.411184e+003
3.396199e+003	4.480917e+003
3.398128e+003	4.555002e+003
3.400056e+003	4.629369e+003
3.401985e+003	0.000000e+000
