# Supplementary material for: Machine learning classification of mango maturity based on carotene content from Raman spectra
Source: PeerJ. 2025 Nov 18;13:e20288. doi: 10.7717/peerj.20288 (PMC12637035; doi:10.7717/peerj.20288)
Supplement: Supplemental Information 1 — Raman spectra from 29 mango samples, with measurements taken from the top, middle, and bottom parts of each mango. These data were used for Raman spectral processing, statistical analysis, and classification analysis. [file peerj-13-20288-s001.zip › Raw Data_Mango/M22/M22-T.CSV]

5.030945e+001	1.360071e+003
5.223792e+001	8.172293e+002
5.416638e+001	5.664403e+002
5.609485e+001	5.103531e+002
5.802332e+001	5.216722e+002
5.995178e+001	5.349327e+002
6.188025e+001	5.394847e+002
6.380872e+001	5.336830e+002
6.573718e+001	4.895966e+002
6.766565e+001	5.223725e+002
6.959412e+001	5.502749e+002
7.152258e+001	5.485470e+002
7.345105e+001	5.315966e+002
7.537952e+001	5.269236e+002
7.730798e+001	5.231684e+002
7.923645e+001	4.999317e+002
8.116492e+001	4.641408e+002
8.309338e+001	4.529787e+002
8.502185e+001	4.461132e+002
8.695032e+001	4.328666e+002
8.887878e+001	4.300730e+002
9.080725e+001	4.451368e+002
9.273572e+001	4.478573e+002
9.466418e+001	4.306724e+002
9.659265e+001	4.187863e+002
9.852112e+001	3.970899e+002
1.004496e+002	3.487798e+002
1.023781e+002	3.451121e+002
1.043065e+002	3.456694e+002
1.062350e+002	3.424804e+002
1.081635e+002	3.352318e+002
1.100919e+002	3.291987e+002
1.120204e+002	3.291778e+002
1.139489e+002	3.565236e+002
1.158773e+002	3.726660e+002
1.178058e+002	3.562365e+002
1.197343e+002	3.281572e+002
1.216627e+002	2.893014e+002
1.235912e+002	2.677583e+002
1.255197e+002	2.654992e+002
1.274481e+002	2.736911e+002
1.293766e+002	2.795548e+002
1.313051e+002	2.728101e+002
1.332335e+002	2.730957e+002
1.351620e+002	2.853812e+002
1.370905e+002	3.044055e+002
1.390189e+002	3.189645e+002
1.409474e+002	3.006690e+002
1.428759e+002	2.826921e+002
1.448043e+002	2.761449e+002
1.467328e+002	2.737525e+002
1.486613e+002	2.890562e+002
1.505897e+002	2.875611e+002
1.525182e+002	2.937519e+002
1.544467e+002	3.007145e+002
1.563751e+002	2.670043e+002
1.583036e+002	2.599787e+002
1.602321e+002	2.668206e+002
1.621605e+002	2.771010e+002
1.640890e+002	2.801247e+002
1.660175e+002	2.672949e+002
1.679459e+002	2.702203e+002
1.698744e+002	2.751993e+002
1.718029e+002	2.729523e+002
1.737313e+002	2.669273e+002
1.756598e+002	2.839522e+002
1.775883e+002	2.329175e+002
1.795167e+002	2.146171e+002
1.814452e+002	1.948596e+002
1.833737e+002	1.455090e+002
1.853021e+002	1.955878e+002
1.872306e+002	1.890311e+002
1.891591e+002	1.911020e+002
1.910875e+002	2.018831e+002
1.930160e+002	1.962644e+002
1.949445e+002	1.758896e+002
1.968729e+002	1.573361e+002
1.988014e+002	1.478237e+002
2.007299e+002	1.682124e+002
2.026583e+002	2.259084e+002
2.045868e+002	2.451853e+002
2.065153e+002	2.338225e+002
2.084437e+002	2.492139e+002
2.103722e+002	2.764612e+002
2.123007e+002	2.655350e+002
2.142291e+002	2.373397e+002
2.161576e+002	2.638302e+002
2.180861e+002	2.533416e+002
2.200145e+002	2.146313e+002
2.219430e+002	2.157753e+002
2.238715e+002	1.974963e+002
2.257999e+002	1.738034e+002
2.277284e+002	1.720079e+002
2.296569e+002	1.845423e+002
2.315853e+002	1.827435e+002
2.335138e+002	1.782381e+002
2.354423e+002	1.970790e+002
2.373707e+002	2.142108e+002
2.392992e+002	2.061493e+002
2.412277e+002	1.690552e+002
2.431561e+002	1.748164e+002
2.450846e+002	2.224052e+002
2.470131e+002	2.659581e+002
2.489415e+002	2.827698e+002
2.508700e+002	2.776432e+002
2.527985e+002	2.784500e+002
2.547269e+002	2.753558e+002
2.566554e+002	2.711573e+002
2.585839e+002	2.531115e+002
2.605123e+002	2.136917e+002
2.624408e+002	2.320179e+002
2.643693e+002	2.321197e+002
2.662977e+002	2.268307e+002
2.682262e+002	2.202645e+002
2.701547e+002	2.086637e+002
2.720831e+002	1.957469e+002
2.740116e+002	1.947478e+002
2.759401e+002	1.897281e+002
2.778685e+002	1.886671e+002
2.797970e+002	2.041750e+002
2.817255e+002	2.112832e+002
2.836539e+002	1.916230e+002
2.855824e+002	1.960375e+002
2.875109e+002	2.250101e+002
2.894393e+002	2.564069e+002
2.913678e+002	2.848718e+002
2.932963e+002	3.120597e+002
2.952247e+002	3.429945e+002
2.971532e+002	3.725918e+002
2.990817e+002	3.888271e+002
3.010101e+002	3.749675e+002
3.029386e+002	3.535562e+002
3.048671e+002	3.393049e+002
3.067955e+002	3.282229e+002
3.087240e+002	3.152562e+002
3.106525e+002	3.057135e+002
3.125809e+002	3.276169e+002
3.145094e+002	3.162370e+002
3.164379e+002	2.823051e+002
3.183663e+002	2.654565e+002
3.202948e+002	3.059872e+002
3.222233e+002	3.162363e+002
3.241517e+002	2.752042e+002
3.260802e+002	2.688904e+002
3.280087e+002	2.886437e+002
3.299371e+002	2.452507e+002
3.318656e+002	2.485039e+002
3.337941e+002	3.227724e+002
3.357225e+002	3.765904e+002
3.376510e+002	3.856141e+002
3.395795e+002	3.790722e+002
3.415079e+002	3.669059e+002
3.434364e+002	3.541627e+002
3.453649e+002	3.533807e+002
3.472933e+002	3.811400e+002
3.492218e+002	4.292014e+002
3.511503e+002	4.294207e+002
3.530787e+002	4.006024e+002
3.550072e+002	3.857794e+002
3.569357e+002	3.594387e+002
3.588641e+002	3.126155e+002
3.607926e+002	2.951169e+002
3.627211e+002	3.557399e+002
3.646495e+002	3.335644e+002
3.665780e+002	2.971751e+002
3.685065e+002	2.970394e+002
3.704349e+002	3.183458e+002
3.723634e+002	3.282390e+002
3.742919e+002	3.277307e+002
3.762203e+002	3.199042e+002
3.781488e+002	3.155303e+002
3.800773e+002	3.188404e+002
3.820057e+002	3.004303e+002
3.839342e+002	3.381148e+002
3.858627e+002	3.518227e+002
3.877911e+002	3.376988e+002
3.897196e+002	3.232779e+002
3.916481e+002	3.350463e+002
3.935765e+002	3.631329e+002
3.955050e+002	4.102126e+002
3.974335e+002	4.446558e+002
3.993619e+002	4.593077e+002
4.012904e+002	4.737044e+002
4.032189e+002	4.809285e+002
4.051473e+002	5.016622e+002
4.070758e+002	5.046964e+002
4.090043e+002	4.772861e+002
4.109327e+002	4.406403e+002
4.128612e+002	4.643041e+002
4.147897e+002	4.339286e+002
4.167181e+002	3.856884e+002
4.186466e+002	3.549252e+002
4.205751e+002	3.550124e+002
4.225035e+002	3.681319e+002
4.244320e+002	3.659572e+002
4.263605e+002	3.490514e+002
4.282889e+002	3.406018e+002
4.302174e+002	3.547970e+002
4.321459e+002	3.820829e+002
4.340743e+002	3.681476e+002
4.360028e+002	3.611374e+002
4.379313e+002	3.501000e+002
4.398597e+002	3.533940e+002
4.417882e+002	3.680769e+002
4.437167e+002	3.574893e+002
4.456451e+002	4.221935e+002
4.475736e+002	4.259470e+002
4.495021e+002	4.253055e+002
4.514305e+002	4.374515e+002
4.533590e+002	4.458766e+002
4.552875e+002	4.815544e+002
4.572159e+002	5.012109e+002
4.591444e+002	5.006804e+002
4.610729e+002	4.810241e+002
4.630013e+002	4.605795e+002
4.649298e+002	4.727177e+002
4.668583e+002	5.093983e+002
4.687867e+002	4.971299e+002
4.707152e+002	4.925774e+002
4.726437e+002	4.705977e+002
4.745721e+002	4.085287e+002
4.765006e+002	4.593725e+002
4.784291e+002	4.139732e+002
4.803575e+002	4.154139e+002
4.822860e+002	4.269223e+002
4.842145e+002	4.185482e+002
4.861429e+002	4.147517e+002
4.880714e+002	3.636178e+002
4.899999e+002	3.670650e+002
4.919283e+002	4.003930e+002
4.938568e+002	4.443090e+002
4.957853e+002	4.788206e+002
4.977137e+002	4.719288e+002
4.996422e+002	4.040709e+002
5.015707e+002	3.731845e+002
5.034991e+002	3.829568e+002
5.054276e+002	4.016615e+002
5.073561e+002	4.061466e+002
5.092845e+002	4.513802e+002
5.112130e+002	4.866052e+002
5.131415e+002	4.642704e+002
5.150699e+002	4.560786e+002
5.169984e+002	4.801309e+002
5.189269e+002	4.657571e+002
5.208553e+002	5.077075e+002
5.227838e+002	4.954282e+002
5.247123e+002	4.737933e+002
5.266407e+002	4.592868e+002
5.285692e+002	4.553414e+002
5.304977e+002	4.740491e+002
5.324261e+002	5.034877e+002
5.343546e+002	5.092350e+002
5.362831e+002	5.089350e+002
5.382115e+002	4.897660e+002
5.401400e+002	4.381168e+002
5.420685e+002	4.041789e+002
5.439969e+002	4.166058e+002
5.459254e+002	4.400167e+002
5.478539e+002	4.340099e+002
5.497823e+002	4.144984e+002
5.517108e+002	4.182588e+002
5.536393e+002	3.651872e+002
5.555677e+002	3.603339e+002
5.574962e+002	3.508867e+002
5.594247e+002	3.718731e+002
5.613531e+002	4.126591e+002
5.632816e+002	4.023277e+002
5.652101e+002	3.930073e+002
5.671385e+002	3.882722e+002
5.690670e+002	3.791270e+002
5.709955e+002	4.004804e+002
5.729240e+002	4.438498e+002
5.748524e+002	4.327578e+002
5.767809e+002	3.943539e+002
5.787094e+002	4.210211e+002
5.806378e+002	4.465919e+002
5.825663e+002	4.538786e+002
5.844948e+002	4.640193e+002
5.864232e+002	4.990049e+002
5.883517e+002	4.676837e+002
5.902802e+002	4.315959e+002
5.922086e+002	4.039309e+002
5.941371e+002	4.116496e+002
5.960656e+002	4.487143e+002
5.979940e+002	4.469564e+002
5.999225e+002	4.438526e+002
6.018510e+002	4.341371e+002
6.037794e+002	4.103307e+002
6.057079e+002	3.971445e+002
6.076364e+002	4.096902e+002
6.095648e+002	4.142423e+002
6.114933e+002	4.125127e+002
6.134218e+002	4.037899e+002
6.153502e+002	4.018643e+002
6.172787e+002	3.909234e+002
6.192072e+002	3.781312e+002
6.211356e+002	4.271816e+002
6.230641e+002	3.915101e+002
6.249926e+002	3.104671e+002
6.269210e+002	2.975452e+002
6.288495e+002	3.562408e+002
6.307780e+002	4.158707e+002
6.327064e+002	4.165671e+002
6.346349e+002	4.652832e+002
6.365634e+002	4.680078e+002
6.384918e+002	4.473781e+002
6.404203e+002	4.555734e+002
6.423488e+002	4.809603e+002
6.442772e+002	4.287064e+002
6.462057e+002	4.734069e+002
6.481342e+002	5.175765e+002
6.500626e+002	5.059655e+002
6.519911e+002	4.813153e+002
6.539196e+002	4.733683e+002
6.558480e+002	4.412408e+002
6.577765e+002	4.187032e+002
6.597050e+002	3.548142e+002
6.616334e+002	3.505100e+002
6.635619e+002	3.914466e+002
6.654904e+002	4.269769e+002
6.674188e+002	4.384442e+002
6.693473e+002	4.802571e+002
6.712758e+002	4.678101e+002
6.732042e+002	4.069417e+002
6.751327e+002	3.648701e+002
6.770612e+002	3.673048e+002
6.789896e+002	3.811997e+002
6.809181e+002	3.772434e+002
6.828466e+002	3.754074e+002
6.847750e+002	3.171428e+002
6.867035e+002	2.763997e+002
6.886320e+002	2.807403e+002
6.905604e+002	3.062375e+002
6.924889e+002	3.437501e+002
6.944174e+002	3.760823e+002
6.963458e+002	3.713882e+002
6.982743e+002	3.691541e+002
7.002028e+002	3.743315e+002
7.021312e+002	3.696711e+002
7.040597e+002	3.487885e+002
7.059882e+002	3.431302e+002
7.079166e+002	3.501704e+002
7.098451e+002	3.309180e+002
7.117736e+002	3.219498e+002
7.137020e+002	3.528752e+002
7.156305e+002	3.943212e+002
7.175590e+002	3.621637e+002
7.194874e+002	3.713113e+002
7.214159e+002	4.030163e+002
7.233444e+002	3.961028e+002
7.252728e+002	3.316562e+002
7.272013e+002	2.786335e+002
7.291298e+002	3.747069e+002
7.310582e+002	3.414391e+002
7.329867e+002	3.211823e+002
7.349152e+002	3.484003e+002
7.368436e+002	3.668066e+002
7.387721e+002	3.363765e+002
7.407006e+002	2.977064e+002
7.426290e+002	2.805327e+002
7.445575e+002	2.952352e+002
7.464860e+002	2.939230e+002
7.484144e+002	3.064330e+002
7.503429e+002	3.371102e+002
7.522714e+002	3.623232e+002
7.541998e+002	3.942911e+002
7.561283e+002	3.635722e+002
7.580568e+002	2.669250e+002
7.599852e+002	2.724192e+002
7.619137e+002	3.250434e+002
7.638422e+002	3.290168e+002
7.657706e+002	3.228125e+002
7.676991e+002	3.566849e+002
7.696276e+002	3.455430e+002
7.715560e+002	3.291890e+002
7.734845e+002	3.476276e+002
7.754130e+002	3.778469e+002
7.773414e+002	3.722289e+002
7.792699e+002	3.467672e+002
7.811984e+002	3.505424e+002
7.831268e+002	3.546497e+002
7.850553e+002	3.493530e+002
7.869838e+002	3.576255e+002
7.889122e+002	3.624929e+002
7.908407e+002	3.179823e+002
7.927692e+002	2.967603e+002
7.946976e+002	2.882118e+002
7.966261e+002	3.423038e+002
7.985546e+002	3.713075e+002
8.004830e+002	3.466676e+002
8.024115e+002	3.129141e+002
8.043400e+002	3.231933e+002
8.062684e+002	3.176923e+002
8.081969e+002	3.101972e+002
8.101254e+002	3.203711e+002
8.120538e+002	2.800355e+002
8.139823e+002	2.279940e+002
8.159108e+002	2.487178e+002
8.178392e+002	2.860599e+002
8.197677e+002	2.035684e+002
8.216962e+002	2.403785e+002
8.236246e+002	2.684110e+002
8.255531e+002	1.909599e+002
8.274816e+002	1.214011e+002
8.294100e+002	2.117306e+002
8.313385e+002	2.376901e+002
8.332670e+002	2.183007e+002
8.351954e+002	2.207190e+002
8.371239e+002	2.291909e+002
8.390524e+002	2.254604e+002
8.409808e+002	2.126404e+002
8.429093e+002	2.051575e+002
8.448378e+002	1.878236e+002
8.467662e+002	1.750086e+002
8.486947e+002	2.063360e+002
8.506232e+002	2.122807e+002
8.525516e+002	1.921296e+002
8.544801e+002	1.919554e+002
8.564086e+002	2.397546e+002
8.583370e+002	2.900305e+002
8.602655e+002	2.768382e+002
8.621940e+002	2.709913e+002
8.641224e+002	2.792559e+002
8.660509e+002	2.840376e+002
8.679794e+002	2.709370e+002
8.699078e+002	2.481844e+002
8.718363e+002	2.505829e+002
8.737648e+002	2.750836e+002
8.756932e+002	2.889989e+002
8.776217e+002	2.820703e+002
8.795502e+002	2.842109e+002
8.814786e+002	2.803832e+002
8.834071e+002	2.188878e+002
8.853356e+002	1.941653e+002
8.872640e+002	2.268153e+002
8.891925e+002	2.315922e+002
8.911210e+002	2.181481e+002
8.930494e+002	2.091699e+002
8.949779e+002	1.948191e+002
8.969064e+002	1.513754e+002
8.988348e+002	1.266733e+002
9.007633e+002	1.931794e+002
9.026918e+002	2.048611e+002
9.046202e+002	1.949103e+002
9.065487e+002	2.054287e+002
9.084772e+002	2.123983e+002
9.104056e+002	1.678026e+002
9.123341e+002	1.199131e+002
9.142626e+002	1.079258e+002
9.161910e+002	1.331498e+002
9.181195e+002	1.496311e+002
9.200480e+002	1.586895e+002
9.219764e+002	1.857131e+002
9.239049e+002	2.222621e+002
9.258334e+002	2.040917e+002
9.277618e+002	2.011452e+002
9.296903e+002	1.890435e+002
9.316188e+002	1.909994e+002
9.335472e+002	1.910325e+002
9.354757e+002	2.059321e+002
9.374042e+002	2.437355e+002
9.393326e+002	2.548485e+002
9.412611e+002	1.895114e+002
9.431896e+002	2.091370e+002
9.451180e+002	2.468715e+002
9.470465e+002	2.322584e+002
9.489750e+002	2.253502e+002
9.509034e+002	2.107907e+002
9.528319e+002	1.194723e+002
9.547604e+002	1.357652e+002
9.566888e+002	2.712809e+002
9.586173e+002	2.848325e+002
9.605458e+002	2.680110e+002
9.624742e+002	2.506860e+002
9.644027e+002	2.048104e+002
9.663312e+002	1.580852e+002
9.682596e+002	2.247764e+002
9.701881e+002	2.722482e+002
9.721166e+002	2.186335e+002
9.740450e+002	2.045241e+002
9.759735e+002	2.166571e+002
9.779020e+002	2.068363e+002
9.798304e+002	1.890418e+002
9.817589e+002	2.025949e+002
9.836874e+002	1.727828e+002
9.856158e+002	1.881845e+002
9.875443e+002	2.776581e+002
9.894728e+002	2.403716e+002
9.914012e+002	2.142962e+002
9.933297e+002	2.164095e+002
9.952582e+002	2.016431e+002
9.971866e+002	2.467980e+002
9.991151e+002	2.996379e+002
1.001044e+003	2.999141e+002
1.002972e+003	2.762406e+002
1.004901e+003	2.624300e+002
1.006829e+003	2.726060e+002
1.008757e+003	2.769144e+002
1.010686e+003	2.452469e+002
1.012614e+003	2.126455e+002
1.014543e+003	2.321053e+002
1.016471e+003	2.267511e+002
1.018400e+003	2.117242e+002
1.020328e+003	2.425048e+002
1.022257e+003	2.647006e+002
1.024185e+003	2.750630e+002
1.026114e+003	3.290963e+002
1.028042e+003	3.510840e+002
1.029971e+003	3.172483e+002
1.031899e+003	3.521861e+002
1.033828e+003	3.370614e+002
1.035756e+003	3.029759e+002
1.037684e+003	3.023253e+002
1.039613e+003	3.149648e+002
1.041541e+003	2.747313e+002
1.043470e+003	2.007236e+002
1.045398e+003	1.858973e+002
1.047327e+003	1.751323e+002
1.049255e+003	1.515000e+002
1.051184e+003	1.471750e+002
1.053112e+003	1.399755e+002
1.055041e+003	1.432073e+002
1.056969e+003	2.048260e+002
1.058898e+003	2.340309e+002
1.060826e+003	1.692777e+002
1.062755e+003	1.439950e+002
1.064683e+003	1.195886e+002
1.066611e+003	1.318799e+002
1.068540e+003	1.741814e+002
1.070468e+003	1.856380e+002
1.072397e+003	1.399615e+002
1.074325e+003	1.324849e+002
1.076254e+003	1.514435e+002
1.078182e+003	1.531369e+002
1.080111e+003	1.845507e+002
1.082039e+003	2.042115e+002
1.083968e+003	2.020610e+002
1.085896e+003	1.931466e+002
1.087825e+003	1.875115e+002
1.089753e+003	1.897745e+002
1.091682e+003	2.278928e+002
1.093610e+003	2.283707e+002
1.095538e+003	2.359212e+002
1.097467e+003	2.633061e+002
1.099395e+003	2.740541e+002
1.101324e+003	2.595028e+002
1.103252e+003	2.501444e+002
1.105181e+003	2.585823e+002
1.107109e+003	2.430105e+002
1.109038e+003	3.181815e+002
1.110966e+003	3.103059e+002
1.112895e+003	2.924232e+002
1.114823e+003	2.854057e+002
1.116752e+003	2.752923e+002
1.118680e+003	2.740809e+002
1.120609e+003	3.038860e+002
1.122537e+003	3.053702e+002
1.124465e+003	2.997987e+002
1.126394e+003	3.027980e+002
1.128322e+003	3.203326e+002
1.130251e+003	3.059347e+002
1.132179e+003	2.687893e+002
1.134108e+003	2.365011e+002
1.136036e+003	2.134467e+002
1.137965e+003	2.021399e+002
1.139893e+003	2.655750e+002
1.141822e+003	2.003799e+002
1.143750e+003	2.757048e+002
1.145679e+003	3.018852e+002
1.147607e+003	3.231797e+002
1.149536e+003	4.016976e+002
1.151464e+003	4.801170e+002
1.153392e+003	4.803521e+002
1.155321e+003	4.828035e+002
1.157249e+003	4.757472e+002
1.159178e+003	4.692686e+002
1.161106e+003	4.182856e+002
1.163035e+003	3.765187e+002
1.164963e+003	3.849911e+002
1.166892e+003	3.853878e+002
1.168820e+003	3.597081e+002
1.170749e+003	3.815026e+002
1.172677e+003	3.719681e+002
1.174606e+003	3.845314e+002
1.176534e+003	3.912390e+002
1.178463e+003	3.584214e+002
1.180391e+003	3.983609e+002
1.182319e+003	3.759347e+002
1.184248e+003	3.204943e+002
1.186176e+003	3.417534e+002
1.188105e+003	3.627911e+002
1.190033e+003	4.233713e+002
1.191962e+003	4.501543e+002
1.193890e+003	4.460416e+002
1.195819e+003	4.017090e+002
1.197747e+003	3.594273e+002
1.199676e+003	3.229757e+002
1.201604e+003	3.296920e+002
1.203533e+003	3.785022e+002
1.205461e+003	3.729409e+002
1.207390e+003	3.167197e+002
1.209318e+003	3.706366e+002
1.211246e+003	3.545802e+002
1.213175e+003	3.222573e+002
1.215103e+003	3.017259e+002
1.217032e+003	3.126534e+002
1.218960e+003	3.128369e+002
1.220889e+003	2.864084e+002
1.222817e+003	2.860665e+002
1.224746e+003	3.004853e+002
1.226674e+003	3.486330e+002
1.228603e+003	3.650873e+002
1.230531e+003	3.280482e+002
1.232460e+003	3.349175e+002
1.234388e+003	3.206616e+002
1.236317e+003	2.583150e+002
1.238245e+003	2.282363e+002
1.240173e+003	2.649762e+002
1.242102e+003	2.600301e+002
1.244030e+003	3.219121e+002
1.245959e+003	3.239550e+002
1.247887e+003	3.387627e+002
1.249816e+003	3.235975e+002
1.251744e+003	3.560512e+002
1.253673e+003	4.142726e+002
1.255601e+003	4.319634e+002
1.257530e+003	4.081720e+002
1.259458e+003	3.939146e+002
1.261387e+003	3.716116e+002
1.263315e+003	3.136480e+002
1.265244e+003	3.260454e+002
1.267172e+003	3.509689e+002
1.269100e+003	3.810826e+002
1.271029e+003	4.075531e+002
1.272957e+003	4.336043e+002
1.274886e+003	4.322715e+002
1.276814e+003	4.082721e+002
1.278743e+003	4.370962e+002
1.280671e+003	4.086076e+002
1.282600e+003	4.142620e+002
1.284528e+003	4.029302e+002
1.286457e+003	3.873770e+002
1.288385e+003	3.677317e+002
1.290314e+003	3.986042e+002
1.292242e+003	4.540121e+002
1.294171e+003	4.655860e+002
1.296099e+003	4.267685e+002
1.298027e+003	3.959587e+002
1.299956e+003	4.234996e+002
1.301884e+003	4.600130e+002
1.303813e+003	5.565534e+002
1.305741e+003	4.903874e+002
1.307670e+003	4.197096e+002
1.309598e+003	4.037189e+002
1.311527e+003	3.923740e+002
1.313455e+003	4.071265e+002
1.315384e+003	4.725171e+002
1.317312e+003	4.491776e+002
1.319241e+003	3.832460e+002
1.321169e+003	3.978383e+002
1.323098e+003	4.134481e+002
1.325026e+003	4.021251e+002
1.326954e+003	4.082970e+002
1.328883e+003	3.887801e+002
1.330811e+003	3.992196e+002
1.332740e+003	3.655816e+002
1.334668e+003	2.873510e+002
1.336597e+003	4.153913e+002
1.338525e+003	4.429029e+002
1.340454e+003	4.473493e+002
1.342382e+003	3.655151e+002
1.344311e+003	4.032400e+002
1.346239e+003	4.798541e+002
1.348168e+003	5.343742e+002
1.350096e+003	5.472969e+002
1.352025e+003	5.222404e+002
1.353953e+003	4.796015e+002
1.355881e+003	4.341508e+002
1.357810e+003	3.866359e+002
1.359738e+003	4.256866e+002
1.361667e+003	3.950963e+002
1.363595e+003	3.717433e+002
1.365524e+003	3.976757e+002
1.367452e+003	5.021816e+002
1.369381e+003	5.161475e+002
1.371309e+003	4.980604e+002
1.373238e+003	5.198177e+002
1.375166e+003	5.240587e+002
1.377095e+003	4.950506e+002
1.379023e+003	4.727508e+002
1.380952e+003	5.069383e+002
1.382880e+003	5.047471e+002
1.384808e+003	4.255310e+002
1.386737e+003	4.166045e+002
1.388665e+003	4.654633e+002
1.390594e+003	4.580629e+002
1.392522e+003	4.421198e+002
1.394451e+003	4.132927e+002
1.396379e+003	3.437580e+002
1.398308e+003	3.240361e+002
1.400236e+003	2.828648e+002
1.402165e+003	3.871613e+002
1.404093e+003	3.960327e+002
1.406022e+003	4.687759e+002
1.407950e+003	4.986957e+002
1.409879e+003	4.535105e+002
1.411807e+003	3.669608e+002
1.413735e+003	2.748582e+002
1.415664e+003	2.648237e+002
1.417592e+003	3.435755e+002
1.419521e+003	3.837157e+002
1.421449e+003	3.889008e+002
1.423378e+003	4.449000e+002
1.425306e+003	3.872246e+002
1.427235e+003	3.929529e+002
1.429163e+003	4.421413e+002
1.431092e+003	4.842969e+002
1.433020e+003	4.322999e+002
1.434949e+003	4.042553e+002
1.436877e+003	4.254538e+002
1.438806e+003	4.493244e+002
1.440734e+003	4.805406e+002
1.442662e+003	4.914199e+002
1.444591e+003	4.452765e+002
1.446519e+003	4.190210e+002
1.448448e+003	4.146867e+002
1.450376e+003	4.356458e+002
1.452305e+003	4.889339e+002
1.454233e+003	4.678831e+002
1.456162e+003	5.374584e+002
1.458090e+003	5.294147e+002
1.460019e+003	4.583980e+002
1.461947e+003	4.807152e+002
1.463876e+003	5.379975e+002
1.465804e+003	5.494756e+002
1.467733e+003	5.480737e+002
1.469661e+003	4.901962e+002
1.471589e+003	4.683086e+002
1.473518e+003	5.149705e+002
1.475446e+003	4.573861e+002
1.477375e+003	4.319793e+002
1.479303e+003	4.607972e+002
1.481232e+003	4.288123e+002
1.483160e+003	4.269145e+002
1.485089e+003	4.787375e+002
1.487017e+003	4.834353e+002
1.488946e+003	4.934522e+002
1.490874e+003	4.482559e+002
1.492803e+003	4.528212e+002
1.494731e+003	4.269115e+002
1.496660e+003	4.806873e+002
1.498588e+003	5.371215e+002
1.500516e+003	5.579489e+002
1.502445e+003	5.603599e+002
1.504373e+003	5.140163e+002
1.506302e+003	5.045976e+002
1.508230e+003	5.271536e+002
1.510159e+003	5.577222e+002
1.512087e+003	6.572363e+002
1.514016e+003	7.121587e+002
1.515944e+003	5.817741e+002
1.517873e+003	5.996207e+002
1.519801e+003	5.766069e+002
1.521730e+003	6.241307e+002
1.523658e+003	6.574106e+002
1.525587e+003	6.790062e+002
1.527515e+003	6.716170e+002
1.529443e+003	6.093813e+002
1.531372e+003	5.483293e+002
1.533300e+003	5.305644e+002
1.535229e+003	5.337780e+002
1.537157e+003	5.428874e+002
1.539086e+003	5.665335e+002
1.541014e+003	5.780446e+002
1.542943e+003	5.660620e+002
1.544871e+003	4.708237e+002
1.546800e+003	3.645351e+002
1.548728e+003	4.843808e+002
1.550657e+003	5.777051e+002
1.552585e+003	5.813705e+002
1.554514e+003	5.309344e+002
1.556442e+003	5.062377e+002
1.558370e+003	4.854551e+002
1.560299e+003	4.456921e+002
1.562227e+003	4.370928e+002
1.564156e+003	4.390381e+002
1.566084e+003	4.027333e+002
1.568013e+003	4.948992e+002
1.569941e+003	4.581148e+002
1.571870e+003	4.234158e+002
1.573798e+003	5.160491e+002
1.575727e+003	4.774454e+002
1.577655e+003	5.008468e+002
1.579584e+003	5.097804e+002
1.581512e+003	5.181725e+002
1.583441e+003	5.422383e+002
1.585369e+003	5.443005e+002
1.587297e+003	4.925649e+002
1.589226e+003	4.266379e+002
1.591154e+003	4.184728e+002
1.593083e+003	4.603347e+002
1.595011e+003	4.915648e+002
1.596940e+003	4.686742e+002
1.598868e+003	5.292650e+002
1.600797e+003	5.251092e+002
1.602725e+003	4.623908e+002
1.604654e+003	4.392931e+002
1.606582e+003	4.776578e+002
1.608511e+003	4.920856e+002
1.610439e+003	4.474408e+002
1.612368e+003	3.837833e+002
1.614296e+003	3.554716e+002
1.616224e+003	3.860443e+002
1.618153e+003	4.444296e+002
1.620081e+003	4.648425e+002
1.622010e+003	4.494570e+002
1.623938e+003	4.936291e+002
1.625867e+003	5.153969e+002
1.627795e+003	5.128648e+002
1.629724e+003	5.377332e+002
1.631652e+003	5.572604e+002
1.633581e+003	4.648077e+002
1.635509e+003	4.334073e+002
1.637438e+003	4.533966e+002
1.639366e+003	4.764870e+002
1.641295e+003	5.084218e+002
1.643223e+003	4.961249e+002
1.645151e+003	4.605966e+002
1.647080e+003	4.769342e+002
1.649008e+003	4.909572e+002
1.650937e+003	4.891149e+002
1.652865e+003	5.429299e+002
1.654794e+003	4.656759e+002
1.656722e+003	4.061892e+002
1.658651e+003	4.037366e+002
1.660579e+003	3.945506e+002
1.662508e+003	4.105471e+002
1.664436e+003	4.687236e+002
1.666365e+003	4.333562e+002
1.668293e+003	4.270097e+002
1.670222e+003	4.266273e+002
1.672150e+003	3.930273e+002
1.674078e+003	3.559759e+002
1.676007e+003	3.449723e+002
1.677935e+003	3.589814e+002
1.679864e+003	3.781873e+002
1.681792e+003	3.742816e+002
1.683721e+003	3.518190e+002
1.685649e+003	3.629880e+002
1.687578e+003	3.572451e+002
1.689506e+003	3.742702e+002
1.691435e+003	3.416325e+002
1.693363e+003	3.082499e+002
1.695292e+003	3.490105e+002
1.697220e+003	3.205938e+002
1.699149e+003	3.432766e+002
1.701077e+003	2.995370e+002
1.703005e+003	2.206578e+002
1.704934e+003	1.622242e+002
1.706862e+003	1.158412e+002
1.708791e+003	1.341925e+002
1.710719e+003	1.976800e+002
1.712648e+003	2.388372e+002
1.714576e+003	3.338975e+002
1.716505e+003	3.920247e+002
1.718433e+003	3.013254e+002
1.720362e+003	2.701195e+002
1.722290e+003	3.392792e+002
1.724219e+003	3.211594e+002
1.726147e+003	3.914950e+002
1.728076e+003	4.297469e+002
1.730004e+003	4.271651e+002
1.731932e+003	4.198994e+002
1.733861e+003	4.222076e+002
1.735789e+003	4.450411e+002
1.737718e+003	4.237081e+002
1.739646e+003	3.299265e+002
1.741575e+003	2.452399e+002
1.743503e+003	2.745003e+002
1.745432e+003	3.006309e+002
1.747360e+003	2.579482e+002
1.749289e+003	2.833830e+002
1.751217e+003	2.921686e+002
1.753146e+003	3.557708e+002
1.755074e+003	3.884943e+002
1.757003e+003	3.924388e+002
1.758931e+003	3.323329e+002
1.760859e+003	3.356307e+002
1.762788e+003	3.603514e+002
1.764716e+003	3.038059e+002
1.766645e+003	3.079018e+002
1.768573e+003	2.771001e+002
1.770502e+003	2.678740e+002
1.772430e+003	3.122964e+002
1.774359e+003	3.305446e+002
1.776287e+003	3.400746e+002
1.778216e+003	2.748762e+002
1.780144e+003	2.484002e+002
1.782073e+003	2.498184e+002
1.784001e+003	2.016867e+002
1.785930e+003	1.903211e+002
1.787858e+003	2.013839e+002
1.789786e+003	2.168607e+002
1.791715e+003	1.616322e+002
1.793643e+003	8.445573e+001
1.795572e+003	1.223392e+002
1.797500e+003	1.566164e+002
1.799429e+003	1.721941e+002
1.801357e+003	1.397884e+002
1.803286e+003	2.140980e+002
1.805214e+003	2.320749e+002
1.807143e+003	2.660735e+002
1.809071e+003	2.825622e+002
1.811000e+003	2.737429e+002
1.812928e+003	2.141219e+002
1.814857e+003	2.023107e+002
1.816785e+003	2.239877e+002
1.818714e+003	2.034985e+002
1.820642e+003	1.628024e+002
1.822570e+003	1.247147e+002
1.824499e+003	1.715240e+002
1.826427e+003	2.636400e+002
1.828356e+003	2.564351e+002
1.830284e+003	2.387152e+002
1.832213e+003	2.683015e+002
1.834141e+003	2.935853e+002
1.836070e+003	2.730050e+002
1.837998e+003	2.897304e+002
1.839927e+003	2.753286e+002
1.841855e+003	2.336087e+002
1.843784e+003	2.134220e+002
1.845712e+003	2.131011e+002
1.847641e+003	2.524864e+002
1.849569e+003	2.460647e+002
1.851497e+003	1.848194e+002
1.853426e+003	2.273027e+002
1.855354e+003	2.456766e+002
1.857283e+003	2.243924e+002
1.859211e+003	2.634634e+002
1.861140e+003	2.974024e+002
1.863068e+003	3.093970e+002
1.864997e+003	3.111871e+002
1.866925e+003	2.604065e+002
1.868854e+003	2.336244e+002
1.870782e+003	2.553947e+002
1.872711e+003	2.643808e+002
1.874639e+003	2.644507e+002
1.876568e+003	2.500252e+002
1.878496e+003	2.063347e+002
1.880424e+003	1.440736e+002
1.882353e+003	1.484664e+002
1.884281e+003	2.637907e+002
1.886210e+003	2.074182e+002
1.888138e+003	2.741176e+002
1.890067e+003	1.634719e+002
1.891995e+003	1.308025e+002
1.893924e+003	1.396468e+002
1.895852e+003	1.918288e+002
1.897781e+003	2.254652e+002
1.899709e+003	1.922760e+002
1.901638e+003	1.476236e+002
1.903566e+003	1.584228e+002
1.905495e+003	1.996359e+002
1.907423e+003	1.957916e+002
1.909351e+003	1.485067e+002
1.911280e+003	1.625930e+002
1.913208e+003	1.588041e+002
1.915137e+003	1.780365e+002
1.917065e+003	2.450294e+002
1.918994e+003	2.226524e+002
1.920922e+003	1.807478e+002
1.922851e+003	1.973862e+002
1.924779e+003	2.128277e+002
1.926708e+003	2.019518e+002
1.928636e+003	2.125824e+002
1.930565e+003	2.757823e+002
1.932493e+003	3.074845e+002
1.934422e+003	2.511275e+002
1.936350e+003	1.945343e+002
1.938278e+003	1.611478e+002
1.940207e+003	1.938217e+002
1.942135e+003	2.676674e+002
1.944064e+003	2.624372e+002
1.945992e+003	2.191217e+002
1.947921e+003	2.780146e+002
1.949849e+003	2.858283e+002
1.951778e+003	2.667742e+002
1.953706e+003	3.417054e+002
1.955635e+003	3.258460e+002
1.957563e+003	1.914462e+002
1.959492e+003	1.869800e+002
1.961420e+003	2.107127e+002
1.963349e+003	1.365844e+002
1.965277e+003	1.134982e+002
1.967205e+003	1.035312e+002
1.969134e+003	1.409736e+002
1.971062e+003	1.189994e+002
1.972991e+003	1.185970e+002
1.974919e+003	1.888902e+002
1.976848e+003	2.262410e+002
1.978776e+003	1.889642e+002
1.980705e+003	9.695150e+001
1.982633e+003	5.237023e+001
1.984562e+003	9.677914e+001
1.986490e+003	1.701014e+002
1.988419e+003	1.771087e+002
1.990347e+003	1.515492e+002
1.992276e+003	1.632484e+002
1.994204e+003	2.045177e+002
1.996132e+003	2.393122e+002
1.998061e+003	2.263324e+002
1.999989e+003	1.594909e+002
2.001918e+003	1.055567e+002
2.003846e+003	9.413882e+001
2.005775e+003	9.938126e+001
2.007703e+003	1.414169e+002
2.009632e+003	1.558783e+002
2.011560e+003	1.588865e+002
2.013489e+003	1.891376e+002
2.015417e+003	1.976469e+002
2.017346e+003	1.986032e+002
2.019274e+003	2.116713e+002
2.021203e+003	1.803523e+002
2.023131e+003	1.252567e+002
2.025059e+003	1.869755e+002
2.026988e+003	1.976238e+002
2.028916e+003	1.280133e+002
2.030845e+003	1.790174e+002
2.032773e+003	1.976569e+002
2.034702e+003	2.580869e+002
2.036630e+003	2.410588e+002
2.038559e+003	1.995787e+002
2.040487e+003	1.968889e+002
2.042416e+003	2.253177e+002
2.044344e+003	2.516288e+002
2.046273e+003	2.434685e+002
2.048201e+003	2.489443e+002
2.050129e+003	2.024969e+002
2.052058e+003	2.285845e+002
2.053986e+003	2.762415e+002
2.055915e+003	2.449264e+002
2.057843e+003	1.952288e+002
2.059772e+003	1.388507e+002
2.061700e+003	2.202336e+002
2.063629e+003	2.616247e+002
2.065557e+003	1.853615e+002
2.067486e+003	1.752718e+002
2.069414e+003	1.564602e+002
2.071343e+003	2.030795e+002
2.073271e+003	1.681267e+002
2.075200e+003	2.686123e+002
2.077128e+003	2.689308e+002
2.079057e+003	2.505514e+002
2.080985e+003	1.839816e+002
2.082914e+003	1.443080e+002
2.084842e+003	1.217098e+002
2.086771e+003	1.256269e+002
2.088699e+003	1.992775e+002
2.090627e+003	2.390354e+002
2.092556e+003	1.872963e+002
2.094484e+003	1.565260e+002
2.096413e+003	2.065436e+002
2.098341e+003	2.647213e+002
2.100270e+003	1.915966e+002
2.102198e+003	1.781213e+002
2.104126e+003	2.352888e+002
2.106055e+003	1.780941e+002
2.107983e+003	1.482341e+002
2.109912e+003	1.641866e+002
2.111840e+003	1.766508e+002
2.113769e+003	2.231778e+002
2.115697e+003	2.700813e+002
2.117626e+003	2.633596e+002
2.119554e+003	2.125404e+002
2.121483e+003	1.816471e+002
2.123411e+003	2.224923e+002
2.125340e+003	2.226805e+002
2.127268e+003	1.894583e+002
2.129197e+003	1.820238e+002
2.131125e+003	1.399697e+002
2.133054e+003	1.428987e+002
2.134982e+003	2.518404e+002
2.136911e+003	3.257960e+002
2.138839e+003	3.153823e+002
2.140768e+003	2.339762e+002
2.142696e+003	2.015190e+002
2.144625e+003	1.824698e+002
2.146553e+003	2.060386e+002
2.148481e+003	2.916704e+002
2.150410e+003	3.349247e+002
2.152338e+003	3.503746e+002
2.154267e+003	3.196537e+002
2.156195e+003	2.060814e+002
2.158124e+003	2.245501e+002
2.160052e+003	2.395610e+002
2.161980e+003	2.096784e+002
2.163909e+003	1.886433e+002
2.165837e+003	2.571897e+002
2.167766e+003	2.713846e+002
2.169694e+003	2.409403e+002
2.171623e+003	2.314288e+002
2.173551e+003	2.524703e+002
2.175480e+003	2.885273e+002
2.177408e+003	1.977695e+002
2.179337e+003	1.396279e+002
2.181265e+003	2.453677e+002
2.183194e+003	1.686142e+002
2.185122e+003	2.031691e+002
2.187051e+003	2.388254e+002
2.188979e+003	2.711597e+002
2.190908e+003	2.538243e+002
2.192836e+003	2.435752e+002
2.194765e+003	2.279034e+002
2.196693e+003	2.141738e+002
2.198622e+003	2.072903e+002
2.200550e+003	2.122349e+002
2.202479e+003	2.137948e+002
2.204407e+003	2.111762e+002
2.206335e+003	2.824768e+002
2.208264e+003	2.539155e+002
2.210192e+003	2.163917e+002
2.212121e+003	2.203026e+002
2.214049e+003	2.741934e+002
2.215978e+003	2.620671e+002
2.217906e+003	2.463391e+002
2.219834e+003	2.286814e+002
2.221763e+003	2.578655e+002
2.223691e+003	3.168563e+002
2.225620e+003	3.337200e+002
2.227548e+003	3.028048e+002
2.229477e+003	2.785565e+002
2.231405e+003	3.427878e+002
2.233334e+003	3.339521e+002
2.235262e+003	3.155360e+002
2.237191e+003	3.337823e+002
2.239119e+003	2.931994e+002
2.241048e+003	2.508089e+002
2.242976e+003	3.213953e+002
2.244905e+003	3.301785e+002
2.246833e+003	3.260364e+002
2.248762e+003	3.443116e+002
2.250690e+003	3.193173e+002
2.252619e+003	2.690348e+002
2.254547e+003	2.445851e+002
2.256476e+003	2.522477e+002
2.258404e+003	3.184908e+002
2.260333e+003	3.658169e+002
2.262261e+003	3.502468e+002
2.264189e+003	3.060078e+002
2.266118e+003	3.317790e+002
2.268046e+003	3.658156e+002
2.269975e+003	3.984943e+002
2.271903e+003	4.112287e+002
2.273832e+003	3.369525e+002
2.275760e+003	3.002076e+002
2.277688e+003	3.367328e+002
2.279617e+003	3.310649e+002
2.281545e+003	3.103663e+002
2.283474e+003	3.338388e+002
2.285402e+003	2.857831e+002
2.287331e+003	2.501373e+002
2.289259e+003	2.577486e+002
2.291188e+003	2.445539e+002
2.293116e+003	2.956509e+002
2.295045e+003	3.546434e+002
2.296973e+003	4.119853e+002
2.298902e+003	4.242413e+002
2.300830e+003	3.726162e+002
2.302759e+003	3.523524e+002
2.304687e+003	3.715585e+002
2.306616e+003	3.752886e+002
2.308544e+003	3.485355e+002
2.310473e+003	3.365500e+002
2.312401e+003	3.266052e+002
2.314330e+003	3.227641e+002
2.316258e+003	3.797204e+002
2.318187e+003	4.369849e+002
2.320115e+003	3.954042e+002
2.322043e+003	3.647878e+002
2.323972e+003	3.919190e+002
2.325900e+003	4.018690e+002
2.327829e+003	3.360103e+002
2.329757e+003	3.040376e+002
2.331686e+003	3.318356e+002
2.333614e+003	3.694301e+002
2.335542e+003	3.847229e+002
2.337471e+003	4.689358e+002
2.339399e+003	3.946426e+002
2.341328e+003	4.153590e+002
2.343256e+003	3.870897e+002
2.345185e+003	3.969718e+002
2.347113e+003	4.589058e+002
2.349042e+003	4.041840e+002
2.350970e+003	3.625930e+002
2.352899e+003	3.954386e+002
2.354827e+003	3.303294e+002
2.356756e+003	3.320111e+002
2.358684e+003	4.110529e+002
2.360613e+003	4.127052e+002
2.362541e+003	3.830258e+002
2.364470e+003	4.246994e+002
2.366398e+003	3.843257e+002
2.368327e+003	4.505834e+002
2.370255e+003	4.689944e+002
2.372184e+003	4.304792e+002
2.374112e+003	3.972899e+002
2.376041e+003	3.873373e+002
2.377969e+003	4.172700e+002
2.379897e+003	4.854913e+002
2.381826e+003	4.990407e+002
2.383754e+003	4.792014e+002
2.385683e+003	4.115286e+002
2.387611e+003	3.851840e+002
2.389540e+003	2.942798e+002
2.391468e+003	2.867025e+002
2.393396e+003	3.573087e+002
2.395325e+003	3.644278e+002
2.397253e+003	3.496959e+002
2.399182e+003	3.881491e+002
2.401110e+003	4.134543e+002
2.403039e+003	3.953329e+002
2.404967e+003	3.956498e+002
2.406896e+003	4.130958e+002
2.408824e+003	3.724123e+002
2.410753e+003	3.650966e+002
2.412681e+003	3.939451e+002
2.414610e+003	3.414643e+002
2.416538e+003	3.505500e+002
2.418467e+003	3.806443e+002
2.420395e+003	4.502441e+002
2.422324e+003	4.229156e+002
2.424252e+003	3.909785e+002
2.426181e+003	4.582827e+002
2.428109e+003	5.345369e+002
2.430038e+003	5.458914e+002
2.431966e+003	5.448333e+002
2.433895e+003	5.259789e+002
2.435823e+003	4.350017e+002
2.437751e+003	4.440361e+002
2.439680e+003	4.857986e+002
2.441608e+003	4.181720e+002
2.443537e+003	5.044016e+002
2.445465e+003	5.265627e+002
2.447394e+003	5.033760e+002
2.449322e+003	5.287274e+002
2.451250e+003	5.606282e+002
2.453179e+003	5.466460e+002
2.455107e+003	5.214567e+002
2.457036e+003	5.012144e+002
2.458964e+003	4.933886e+002
2.460893e+003	5.035042e+002
2.462821e+003	5.265200e+002
2.464750e+003	5.118181e+002
2.466678e+003	5.093161e+002
2.468607e+003	5.158140e+002
2.470535e+003	5.511770e+002
2.472464e+003	5.619606e+002
2.474392e+003	5.083722e+002
2.476321e+003	4.564601e+002
2.478249e+003	4.281752e+002
2.480178e+003	4.467633e+002
2.482106e+003	4.821199e+002
2.484035e+003	4.760240e+002
2.485963e+003	5.156514e+002
2.487892e+003	4.690831e+002
2.489820e+003	4.669022e+002
2.491749e+003	4.847153e+002
2.493677e+003	4.720197e+002
2.495605e+003	4.829720e+002
2.497534e+003	4.291574e+002
2.499462e+003	4.027399e+002
2.501391e+003	4.493540e+002
2.503319e+003	4.464868e+002
2.505248e+003	4.413553e+002
2.507176e+003	4.986373e+002
2.509104e+003	5.274104e+002
2.511033e+003	5.314218e+002
2.512961e+003	4.152468e+002
2.514890e+003	3.636943e+002
2.516818e+003	4.256668e+002
2.518747e+003	4.824593e+002
2.520675e+003	5.318401e+002
2.522604e+003	5.404905e+002
2.524532e+003	5.525205e+002
2.526461e+003	5.934426e+002
2.528389e+003	6.496911e+002
2.530318e+003	5.504880e+002
2.532246e+003	5.457264e+002
2.534175e+003	5.299831e+002
2.536103e+003	5.362036e+002
2.538032e+003	5.148643e+002
2.539960e+003	5.465678e+002
2.541889e+003	4.956760e+002
2.543817e+003	5.076673e+002
2.545746e+003	5.168337e+002
2.547674e+003	5.951379e+002
2.549603e+003	6.446903e+002
2.551531e+003	6.334388e+002
2.553459e+003	6.065018e+002
2.555388e+003	5.493075e+002
2.557316e+003	5.474728e+002
2.559245e+003	5.426461e+002
2.561173e+003	5.585062e+002
2.563102e+003	5.476766e+002
2.565030e+003	5.478541e+002
2.566958e+003	5.529177e+002
2.568887e+003	5.593644e+002
2.570815e+003	5.416697e+002
2.572744e+003	5.224311e+002
2.574672e+003	5.360569e+002
2.576601e+003	5.459490e+002
2.578529e+003	5.124258e+002
2.580458e+003	5.474155e+002
2.582386e+003	5.107982e+002
2.584315e+003	4.955994e+002
2.586243e+003	5.101902e+002
2.588172e+003	5.001475e+002
2.590100e+003	5.163199e+002
2.592029e+003	5.270914e+002
2.593957e+003	5.023716e+002
2.595886e+003	5.501793e+002
2.597814e+003	4.698367e+002
2.599743e+003	4.638979e+002
2.601671e+003	5.385997e+002
2.603600e+003	5.572224e+002
2.605528e+003	5.475121e+002
2.607457e+003	5.448353e+002
2.609385e+003	5.409072e+002
2.611313e+003	4.991697e+002
2.613242e+003	4.328054e+002
2.615170e+003	4.380461e+002
2.617099e+003	5.102798e+002
2.619027e+003	5.105958e+002
2.620956e+003	4.823477e+002
2.622884e+003	5.026479e+002
2.624813e+003	5.487251e+002
2.626741e+003	5.274420e+002
2.628669e+003	4.935463e+002
2.630598e+003	4.731198e+002
2.632526e+003	4.903347e+002
2.634455e+003	5.379048e+002
2.636383e+003	5.406500e+002
2.638312e+003	5.160376e+002
2.640240e+003	5.813732e+002
2.642169e+003	5.405823e+002
2.644097e+003	4.660144e+002
2.646026e+003	4.255257e+002
2.647954e+003	4.376325e+002
2.649883e+003	4.802713e+002
2.651811e+003	4.409625e+002
2.653740e+003	4.498845e+002
2.655668e+003	4.697943e+002
2.657597e+003	5.186778e+002
2.659525e+003	4.686484e+002
2.661454e+003	5.040310e+002
2.663382e+003	5.103337e+002
2.665311e+003	5.094482e+002
2.667239e+003	4.421559e+002
2.669167e+003	4.650396e+002
2.671096e+003	4.459510e+002
2.673024e+003	4.567891e+002
2.674953e+003	5.379455e+002
2.676881e+003	4.919594e+002
2.678810e+003	4.685621e+002
2.680738e+003	5.229469e+002
2.682667e+003	5.216972e+002
2.684595e+003	5.332206e+002
2.686523e+003	4.551339e+002
2.688452e+003	3.933737e+002
2.690380e+003	4.501658e+002
2.692309e+003	4.551122e+002
2.694237e+003	4.518296e+002
2.696166e+003	4.619840e+002
2.698094e+003	4.470310e+002
2.700023e+003	4.370648e+002
2.701951e+003	4.111621e+002
2.703880e+003	4.269312e+002
2.705808e+003	4.154349e+002
2.707737e+003	4.270479e+002
2.709665e+003	4.412456e+002
2.711594e+003	3.908797e+002
2.713522e+003	3.801653e+002
2.715451e+003	3.829135e+002
2.717379e+003	3.977338e+002
2.719308e+003	4.559467e+002
2.721236e+003	4.637344e+002
2.723165e+003	4.254596e+002
2.725093e+003	3.009063e+002
2.727021e+003	3.354550e+002
2.728950e+003	3.515404e+002
2.730878e+003	3.331940e+002
2.732807e+003	3.975322e+002
2.734735e+003	4.004876e+002
2.736664e+003	3.882850e+002
2.738592e+003	3.592202e+002
2.740521e+003	3.243235e+002
2.742449e+003	3.257201e+002
2.744377e+003	3.345082e+002
2.746306e+003	3.479832e+002
2.748234e+003	3.026490e+002
2.750163e+003	3.713472e+002
2.752091e+003	3.897335e+002
2.754020e+003	3.977828e+002
2.755948e+003	3.321452e+002
2.757877e+003	3.434264e+002
2.759805e+003	3.683899e+002
2.761734e+003	3.791630e+002
2.763662e+003	3.444980e+002
2.765591e+003	3.680750e+002
2.767519e+003	4.054555e+002
2.769448e+003	3.692575e+002
2.771376e+003	3.600628e+002
2.773305e+003	3.962271e+002
2.775233e+003	3.782175e+002
2.777162e+003	3.762477e+002
2.779090e+003	3.132031e+002
2.781019e+003	3.557966e+002
2.782947e+003	3.348728e+002
2.784875e+003	3.763771e+002
2.786804e+003	3.971257e+002
2.788732e+003	4.050759e+002
2.790661e+003	4.159692e+002
2.792589e+003	4.154475e+002
2.794518e+003	4.044895e+002
2.796446e+003	3.307336e+002
2.798375e+003	2.877144e+002
2.800303e+003	3.276612e+002
2.802231e+003	3.340860e+002
2.804160e+003	2.960251e+002
2.806088e+003	2.807116e+002
2.808017e+003	2.495568e+002
2.809945e+003	2.461075e+002
2.811874e+003	2.225566e+002
2.813802e+003	1.942640e+002
2.815731e+003	1.749182e+002
2.817659e+003	2.082648e+002
2.819588e+003	2.273766e+002
2.821516e+003	2.093302e+002
2.823445e+003	2.243650e+002
2.825373e+003	1.645435e+002
2.827302e+003	1.863156e+002
2.829230e+003	1.841609e+002
2.831159e+003	1.571217e+002
2.833087e+003	1.424831e+002
2.835016e+003	1.573470e+002
2.836944e+003	1.291626e+002
2.838873e+003	1.551506e+002
2.840801e+003	2.274533e+002
2.842729e+003	2.438941e+002
2.844658e+003	3.066505e+002
2.846586e+003	2.484271e+002
2.848515e+003	2.514682e+002
2.850443e+003	2.362634e+002
2.852372e+003	2.477826e+002
2.854300e+003	2.194433e+002
2.856229e+003	2.256673e+002
2.858157e+003	2.549793e+002
2.860085e+003	2.148637e+002
2.862014e+003	2.096869e+002
2.863942e+003	2.500897e+002
2.865871e+003	2.641813e+002
2.867799e+003	2.780126e+002
2.869728e+003	2.346514e+002
2.871656e+003	2.393401e+002
2.873585e+003	2.386309e+002
2.875513e+003	1.872077e+002
2.877442e+003	2.694239e+002
2.879370e+003	3.096684e+002
2.881299e+003	2.816942e+002
2.883227e+003	2.367243e+002
2.885156e+003	1.784762e+002
2.887084e+003	1.825126e+002
2.889013e+003	1.716187e+002
2.890941e+003	2.299388e+002
2.892870e+003	2.903272e+002
2.894798e+003	2.175668e+002
2.896727e+003	2.267117e+002
2.898655e+003	1.613704e+002
2.900583e+003	1.390887e+002
2.902512e+003	1.378831e+002
2.904440e+003	1.705121e+002
2.906369e+003	1.550391e+002
2.908297e+003	1.871865e+002
2.910226e+003	1.168189e+002
2.912154e+003	1.485246e+002
2.914083e+003	9.059799e+001
2.916011e+003	9.616018e+001
2.917939e+003	6.739555e+001
2.919868e+003	8.545885e+001
2.921796e+003	1.200971e+002
2.923725e+003	1.581073e+002
2.925653e+003	1.086209e+002
2.927582e+003	5.235095e+001
2.929510e+003	1.080640e+002
2.931439e+003	6.086119e+001
2.933367e+003	3.518801e+001
2.935296e+003	7.557253e+000
2.937224e+003	4.682492e+000
2.939153e+003	4.557909e+001
2.941081e+003	3.183390e+001
2.943010e+003	3.831019e+001
2.944938e+003	5.119438e+001
2.946867e+003	3.517910e+001
2.948795e+003	1.712272e+001
2.950724e+003	-1.169138e+001
2.952652e+003	-6.608432e+001
2.954581e+003	-6.871831e+001
2.956509e+003	-3.346605e+001
2.958438e+003	-1.243623e+001
2.960366e+003	-3.616628e+001
2.962294e+003	-7.298611e+001
2.964223e+003	-9.642416e+001
2.966151e+003	-7.491205e+001
2.968080e+003	-3.360019e+001
2.970008e+003	-7.208383e+001
2.971937e+003	-5.642436e+001
2.973865e+003	-6.050937e+000
2.975793e+003	-4.829119e+001
2.977722e+003	-6.748517e+001
2.979650e+003	-9.459936e+001
2.981579e+003	-4.535291e+001
2.983507e+003	-4.076747e+001
2.985436e+003	-4.143573e+001
2.987364e+003	-3.431931e+001
2.989293e+003	-4.158164e+000
2.991221e+003	-5.623536e+001
2.993150e+003	-6.581628e+001
2.995078e+003	-3.192516e+001
2.997007e+003	-5.316069e+001
2.998935e+003	-7.041129e+001
3.000864e+003	-4.538670e+001
3.002792e+003	-6.684783e+001
3.004721e+003	-1.169548e+002
3.006649e+003	-1.388911e+002
3.008578e+003	-1.246575e+002
3.010506e+003	-1.287141e+002
3.012435e+003	-6.043870e+001
3.014363e+003	-5.820930e+001
3.016292e+003	-7.332536e+001
3.018220e+003	-8.848476e+001
3.020148e+003	-1.180861e+002
3.022077e+003	-1.025413e+002
3.024005e+003	-8.313324e+001
3.025934e+003	-9.323489e+001
3.027862e+003	-1.253012e+002
3.029791e+003	-1.123398e+002
3.031719e+003	-9.665096e+001
3.033647e+003	-8.607945e+001
3.035576e+003	-1.065953e+002
3.037504e+003	-1.242902e+002
3.039433e+003	-1.197889e+002
3.041361e+003	-1.249506e+002
3.043290e+003	-9.389820e+001
3.045218e+003	-6.016737e+001
3.047147e+003	-1.883204e+002
3.049075e+003	-1.364076e+002
3.051004e+003	-1.235220e+002
3.052932e+003	-8.490913e+001
3.054861e+003	-8.433144e+001
3.056789e+003	-1.018706e+002
3.058718e+003	-1.312901e+002
3.060646e+003	-1.052370e+002
3.062575e+003	-1.313599e+002
3.064503e+003	-1.000595e+002
3.066432e+003	-6.327867e+001
3.068360e+003	-5.063052e+001
3.070289e+003	-5.088054e+001
3.072217e+003	-8.525015e+001
3.074146e+003	-3.705846e+001
3.076074e+003	-3.360289e+000
3.078002e+003	-3.540992e+001
3.079931e+003	4.289009e+000
3.081859e+003	3.626617e+001
3.083788e+003	-1.457024e+001
3.085716e+003	5.740080e-001
3.087645e+003	3.500650e+001
3.089573e+003	-1.553786e+001
3.091501e+003	-1.089052e+001
3.093430e+003	5.779523e+001
3.095358e+003	5.417270e+001
3.097287e+003	5.836543e+001
3.099215e+003	2.528919e+001
3.101144e+003	1.344669e+001
3.103072e+003	1.021452e+001
3.105001e+003	2.020985e+001
3.106929e+003	7.654568e+001
3.108858e+003	6.704365e+001
3.110786e+003	1.394150e+001
3.112715e+003	1.726072e+001
3.114643e+003	7.790882e+001
3.116572e+003	9.649834e+001
3.118500e+003	1.444419e+002
3.120429e+003	1.614669e+002
3.122357e+003	1.831144e+002
3.124286e+003	1.609751e+002
3.126214e+003	1.249913e+002
3.128143e+003	1.303945e+002
3.130071e+003	1.595285e+002
3.132000e+003	2.380184e+002
3.133928e+003	2.297958e+002
3.135856e+003	2.546917e+002
3.137785e+003	2.503178e+002
3.139713e+003	2.275881e+002
3.141642e+003	2.597982e+002
3.143570e+003	3.050734e+002
3.145499e+003	3.540541e+002
3.147427e+003	4.089517e+002
3.149355e+003	4.162802e+002
3.151284e+003	4.164796e+002
3.153212e+003	3.766969e+002
3.155141e+003	3.671648e+002
3.157069e+003	4.558374e+002
3.158998e+003	3.934552e+002
3.160926e+003	4.609839e+002
3.162855e+003	4.738530e+002
3.164783e+003	4.566589e+002
3.166712e+003	4.775239e+002
3.168640e+003	4.864801e+002
3.170569e+003	5.162144e+002
3.172497e+003	5.275867e+002
3.174426e+003	5.087410e+002
3.176354e+003	4.812481e+002
3.178283e+003	5.521875e+002
3.180211e+003	5.911832e+002
3.182140e+003	5.897842e+002
3.184068e+003	6.178510e+002
3.185997e+003	7.052673e+002
3.187925e+003	6.992669e+002
3.189854e+003	7.313613e+002
3.191782e+003	7.679229e+002
3.193710e+003	7.768628e+002
3.195639e+003	7.716270e+002
3.197567e+003	8.004009e+002
3.199496e+003	9.368317e+002
3.201424e+003	9.343734e+002
3.203353e+003	9.710240e+002
3.205281e+003	9.738574e+002
3.207209e+003	9.851402e+002
3.209138e+003	1.007088e+003
3.211066e+003	1.126715e+003
3.212995e+003	1.132751e+003
3.214923e+003	1.131137e+003
3.216852e+003	1.157536e+003
3.218780e+003	1.151207e+003
3.220709e+003	1.233216e+003
3.222637e+003	1.294717e+003
3.224566e+003	1.322043e+003
3.226494e+003	1.319487e+003
3.228423e+003	1.387327e+003
3.230351e+003	1.445397e+003
3.232280e+003	1.481913e+003
3.234208e+003	1.539935e+003
3.236137e+003	1.587248e+003
3.238065e+003	1.573464e+003
3.239994e+003	1.579381e+003
3.241922e+003	1.601471e+003
3.243851e+003	1.658219e+003
3.245779e+003	1.720629e+003
3.247708e+003	1.799518e+003
3.249636e+003	1.738039e+003
3.251564e+003	1.817494e+003
3.253493e+003	1.901803e+003
3.255421e+003	1.972000e+003
3.257350e+003	2.021101e+003
3.259278e+003	2.008540e+003
3.261207e+003	2.043687e+003
3.263135e+003	2.062453e+003
3.265063e+003	2.178735e+003
3.266992e+003	2.297615e+003
3.268920e+003	2.329400e+003
3.270849e+003	2.376513e+003
3.272777e+003	2.368264e+003
3.274706e+003	2.413862e+003
3.276634e+003	2.505150e+003
3.278563e+003	2.526885e+003
3.280491e+003	2.601687e+003
3.282420e+003	2.677448e+003
3.284348e+003	2.664832e+003
3.286277e+003	2.707863e+003
3.288205e+003	2.797008e+003
3.290134e+003	2.903023e+003
3.292062e+003	2.948347e+003
3.293991e+003	2.996792e+003
3.295919e+003	3.003036e+003
3.297848e+003	3.087533e+003
3.299776e+003	3.199319e+003
3.301705e+003	3.298449e+003
3.303633e+003	3.361989e+003
3.305562e+003	3.403691e+003
3.307490e+003	3.469825e+003
3.309418e+003	3.534651e+003
3.311347e+003	3.611438e+003
3.313275e+003	3.662635e+003
3.315204e+003	3.774589e+003
3.317132e+003	3.815199e+003
3.319061e+003	3.869290e+003
3.320989e+003	3.980455e+003
3.322917e+003	4.039194e+003
3.324846e+003	4.102045e+003
3.326774e+003	4.178618e+003
3.328703e+003	4.224385e+003
3.330631e+003	4.323894e+003
3.332560e+003	4.423137e+003
3.334488e+003	4.529344e+003
3.336417e+003	4.558828e+003
3.338345e+003	4.634570e+003
3.340274e+003	4.726083e+003
3.342202e+003	4.773504e+003
3.344131e+003	4.852870e+003
3.346059e+003	4.981229e+003
3.347988e+003	5.051031e+003
3.349916e+003	5.181868e+003
3.351845e+003	5.213657e+003
3.353773e+003	5.349650e+003
3.355702e+003	5.450884e+003
3.357630e+003	5.513232e+003
3.359559e+003	5.596720e+003
3.361487e+003	5.696074e+003
3.363416e+003	5.757619e+003
3.365344e+003	5.864435e+003
3.367272e+003	5.957863e+003
3.369201e+003	6.041392e+003
3.371129e+003	6.133946e+003
3.373058e+003	6.266578e+003
3.374986e+003	6.422739e+003
3.376915e+003	6.467817e+003
3.378843e+003	6.523902e+003
3.380771e+003	6.591541e+003
3.382700e+003	6.752008e+003
3.384628e+003	6.869962e+003
3.386557e+003	6.940783e+003
3.388485e+003	7.165250e+003
3.390414e+003	7.242167e+003
3.392342e+003	7.343572e+003
3.394271e+003	7.479423e+003
3.396199e+003	7.591693e+003
3.398128e+003	7.609690e+003
3.400056e+003	7.777146e+003
3.401985e+003	0.000000e+000
