# Supplementary material for: Machine learning classification of mango maturity based on carotene content from Raman spectra
Source: PeerJ. 2025 Nov 18;13:e20288. doi: 10.7717/peerj.20288 (PMC12637035; doi:10.7717/peerj.20288)
Supplement: Supplemental Information 1 — Raman spectra from 29 mango samples, with measurements taken from the top, middle, and bottom parts of each mango. These data were used for Raman spectral processing, statistical analysis, and classification analysis. [file peerj-13-20288-s001.zip › Raw Data_Mango/M23/M23-B.CSV]

5.030945e+001	8.738885e+002
5.223792e+001	5.825060e+002
5.416638e+001	4.498136e+002
5.609485e+001	4.086265e+002
5.802332e+001	4.116039e+002
5.995178e+001	4.183085e+002
6.188025e+001	4.081775e+002
6.380872e+001	3.846953e+002
6.573718e+001	3.935746e+002
6.766565e+001	3.816859e+002
6.959412e+001	3.822276e+002
7.152258e+001	3.952441e+002
7.345105e+001	4.004583e+002
7.537952e+001	3.799157e+002
7.730798e+001	3.496833e+002
7.923645e+001	3.365787e+002
8.116492e+001	3.412919e+002
8.309338e+001	3.345396e+002
8.502185e+001	3.315398e+002
8.695032e+001	3.325696e+002
8.887878e+001	3.340869e+002
9.080725e+001	3.344725e+002
9.273572e+001	3.395701e+002
9.466418e+001	3.306936e+002
9.659265e+001	3.089647e+002
9.852112e+001	2.876334e+002
1.004496e+002	2.804297e+002
1.023781e+002	2.771220e+002
1.043065e+002	2.562498e+002
1.062350e+002	2.525054e+002
1.081635e+002	2.634896e+002
1.100919e+002	2.552801e+002
1.120204e+002	2.571470e+002
1.139489e+002	2.533347e+002
1.158773e+002	2.507372e+002
1.178058e+002	2.513529e+002
1.197343e+002	2.444658e+002
1.216627e+002	2.196403e+002
1.235912e+002	2.138575e+002
1.255197e+002	2.096473e+002
1.274481e+002	1.910934e+002
1.293766e+002	1.901234e+002
1.313051e+002	1.963552e+002
1.332335e+002	1.948042e+002
1.351620e+002	1.945796e+002
1.370905e+002	2.080698e+002
1.390189e+002	2.080474e+002
1.409474e+002	2.056878e+002
1.428759e+002	2.093897e+002
1.448043e+002	2.107783e+002
1.467328e+002	1.957410e+002
1.486613e+002	2.027826e+002
1.505897e+002	2.092006e+002
1.525182e+002	2.100739e+002
1.544467e+002	2.073120e+002
1.563751e+002	2.074569e+002
1.583036e+002	2.052457e+002
1.602321e+002	1.969985e+002
1.621605e+002	1.903220e+002
1.640890e+002	1.905949e+002
1.660175e+002	1.959248e+002
1.679459e+002	2.045505e+002
1.698744e+002	2.059472e+002
1.718029e+002	1.992187e+002
1.737313e+002	1.917669e+002
1.756598e+002	2.011573e+002
1.775883e+002	1.953031e+002
1.795167e+002	1.781830e+002
1.814452e+002	1.581075e+002
1.833737e+002	1.455778e+002
1.853021e+002	1.522836e+002
1.872306e+002	1.391011e+002
1.891591e+002	1.430241e+002
1.910875e+002	1.517093e+002
1.930160e+002	1.420287e+002
1.949445e+002	1.372234e+002
1.968729e+002	1.434136e+002
1.988014e+002	1.376373e+002
2.007299e+002	1.376261e+002
2.026583e+002	1.685307e+002
2.045868e+002	1.884024e+002
2.065153e+002	1.826609e+002
2.084437e+002	1.811826e+002
2.103722e+002	1.850284e+002
2.123007e+002	1.817830e+002
2.142291e+002	1.993526e+002
2.161576e+002	1.912421e+002
2.180861e+002	1.820444e+002
2.200145e+002	1.764043e+002
2.219430e+002	1.653533e+002
2.238715e+002	1.677419e+002
2.257999e+002	1.513222e+002
2.277284e+002	1.454516e+002
2.296569e+002	1.575752e+002
2.315853e+002	1.721818e+002
2.335138e+002	1.648814e+002
2.354423e+002	1.545074e+002
2.373707e+002	1.439219e+002
2.392992e+002	1.390240e+002
2.412277e+002	1.466450e+002
2.431561e+002	1.626041e+002
2.450846e+002	1.749057e+002
2.470131e+002	1.929014e+002
2.489415e+002	2.116042e+002
2.508700e+002	2.189446e+002
2.527985e+002	2.347453e+002
2.547269e+002	2.328405e+002
2.566554e+002	2.111265e+002
2.585839e+002	1.875703e+002
2.605123e+002	1.852313e+002
2.624408e+002	1.883504e+002
2.643693e+002	1.850937e+002
2.662977e+002	1.700246e+002
2.682262e+002	1.558425e+002
2.701547e+002	1.584285e+002
2.720831e+002	1.565358e+002
2.740116e+002	1.572755e+002
2.759401e+002	1.606486e+002
2.778685e+002	1.660383e+002
2.797970e+002	1.725008e+002
2.817255e+002	1.793576e+002
2.836539e+002	1.748689e+002
2.855824e+002	1.574459e+002
2.875109e+002	1.525164e+002
2.894393e+002	1.799637e+002
2.913678e+002	2.050087e+002
2.932963e+002	2.447476e+002
2.952247e+002	2.731420e+002
2.971532e+002	2.822152e+002
2.990817e+002	2.780759e+002
3.010101e+002	2.789443e+002
3.029386e+002	2.501764e+002
3.048671e+002	2.370305e+002
3.067955e+002	2.324999e+002
3.087240e+002	2.288116e+002
3.106525e+002	2.456206e+002
3.125809e+002	2.523935e+002
3.145094e+002	2.471533e+002
3.164379e+002	2.383656e+002
3.183663e+002	2.323150e+002
3.202948e+002	2.291990e+002
3.222233e+002	2.442038e+002
3.241517e+002	2.521595e+002
3.260802e+002	2.398656e+002
3.280087e+002	2.226626e+002
3.299371e+002	2.290721e+002
3.318656e+002	2.001248e+002
3.337941e+002	2.307062e+002
3.357225e+002	2.580526e+002
3.376510e+002	2.626097e+002
3.395795e+002	2.627622e+002
3.415079e+002	2.599085e+002
3.434364e+002	2.642174e+002
3.453649e+002	2.706729e+002
3.472933e+002	2.822896e+002
3.492218e+002	2.972772e+002
3.511503e+002	2.931504e+002
3.530787e+002	2.787078e+002
3.550072e+002	2.698014e+002
3.569357e+002	2.611423e+002
3.588641e+002	2.520676e+002
3.607926e+002	2.572047e+002
3.627211e+002	2.526071e+002
3.646495e+002	2.639574e+002
3.665780e+002	2.521682e+002
3.685065e+002	2.296409e+002
3.704349e+002	2.512329e+002
3.723634e+002	2.492072e+002
3.742919e+002	2.522399e+002
3.762203e+002	2.751059e+002
3.781488e+002	2.913726e+002
3.800773e+002	2.721086e+002
3.820057e+002	2.569092e+002
3.839342e+002	2.676840e+002
3.858627e+002	2.804859e+002
3.877911e+002	2.856340e+002
3.897196e+002	2.789913e+002
3.916481e+002	2.581827e+002
3.935765e+002	2.530689e+002
3.955050e+002	2.719618e+002
3.974335e+002	3.085501e+002
3.993619e+002	3.364771e+002
4.012904e+002	3.249337e+002
4.032189e+002	2.974452e+002
4.051473e+002	3.499427e+002
4.070758e+002	3.623686e+002
4.090043e+002	3.325762e+002
4.109327e+002	3.167473e+002
4.128612e+002	3.225506e+002
4.147897e+002	3.138620e+002
4.167181e+002	2.936537e+002
4.186466e+002	2.790444e+002
4.205751e+002	2.849731e+002
4.225035e+002	3.107347e+002
4.244320e+002	3.013735e+002
4.263605e+002	2.700132e+002
4.282889e+002	2.579611e+002
4.302174e+002	2.666103e+002
4.321459e+002	2.741404e+002
4.340743e+002	2.853449e+002
4.360028e+002	3.069846e+002
4.379313e+002	2.746264e+002
4.398597e+002	2.584995e+002
4.417882e+002	2.978894e+002
4.437167e+002	3.212247e+002
4.456451e+002	3.189823e+002
4.475736e+002	3.402880e+002
4.495021e+002	3.475407e+002
4.514305e+002	3.328137e+002
4.533590e+002	3.203191e+002
4.552875e+002	3.372887e+002
4.572159e+002	3.340101e+002
4.591444e+002	3.368712e+002
4.610729e+002	3.436119e+002
4.630013e+002	3.443409e+002
4.649298e+002	3.369951e+002
4.668583e+002	3.581355e+002
4.687867e+002	3.544651e+002
4.707152e+002	3.522256e+002
4.726437e+002	3.492070e+002
4.745721e+002	3.341151e+002
4.765006e+002	3.376468e+002
4.784291e+002	3.237038e+002
4.803575e+002	3.249900e+002
4.822860e+002	3.236186e+002
4.842145e+002	3.088869e+002
4.861429e+002	2.952067e+002
4.880714e+002	2.991063e+002
4.899999e+002	2.877015e+002
4.919283e+002	2.863105e+002
4.938568e+002	3.017667e+002
4.957853e+002	3.219516e+002
4.977137e+002	3.233242e+002
4.996422e+002	3.131872e+002
5.015707e+002	3.063311e+002
5.034991e+002	2.996334e+002
5.054276e+002	2.895493e+002
5.073561e+002	2.798768e+002
5.092845e+002	2.903204e+002
5.112130e+002	3.137067e+002
5.131415e+002	3.295332e+002
5.150699e+002	3.465351e+002
5.169984e+002	3.624278e+002
5.189269e+002	3.570133e+002
5.208553e+002	3.558259e+002
5.227838e+002	3.490313e+002
5.247123e+002	3.359296e+002
5.266407e+002	3.299957e+002
5.285692e+002	3.396862e+002
5.304977e+002	3.516597e+002
5.324261e+002	3.416874e+002
5.343546e+002	3.327674e+002
5.362831e+002	3.381202e+002
5.382115e+002	3.312464e+002
5.401400e+002	3.004445e+002
5.420685e+002	3.339638e+002
5.439969e+002	3.052154e+002
5.459254e+002	2.929430e+002
5.478539e+002	3.017328e+002
5.497823e+002	3.033063e+002
5.517108e+002	2.772811e+002
5.536393e+002	2.845800e+002
5.555677e+002	2.756045e+002
5.574962e+002	2.562285e+002
5.594247e+002	2.615886e+002
5.613531e+002	2.871990e+002
5.632816e+002	2.870287e+002
5.652101e+002	2.894198e+002
5.671385e+002	2.898807e+002
5.690670e+002	2.751609e+002
5.709955e+002	2.729389e+002
5.729240e+002	2.938168e+002
5.748524e+002	3.029613e+002
5.767809e+002	2.732719e+002
5.787094e+002	2.674318e+002
5.806378e+002	2.909459e+002
5.825663e+002	3.136684e+002
5.844948e+002	3.157696e+002
5.864232e+002	3.154412e+002
5.883517e+002	2.969611e+002
5.902802e+002	2.915913e+002
5.922086e+002	2.817345e+002
5.941371e+002	2.835641e+002
5.960656e+002	3.055043e+002
5.979940e+002	3.112693e+002
5.999225e+002	3.142414e+002
6.018510e+002	3.055767e+002
6.037794e+002	2.898444e+002
6.057079e+002	2.891017e+002
6.076364e+002	3.072671e+002
6.095648e+002	3.029149e+002
6.114933e+002	2.781768e+002
6.134218e+002	2.758245e+002
6.153502e+002	2.801540e+002
6.172787e+002	2.864422e+002
6.192072e+002	2.874005e+002
6.211356e+002	2.594200e+002
6.230641e+002	2.613793e+002
6.249926e+002	2.597475e+002
6.269210e+002	2.628541e+002
6.288495e+002	2.724185e+002
6.307780e+002	2.823697e+002
6.327064e+002	2.859728e+002
6.346349e+002	2.973736e+002
6.365634e+002	2.918484e+002
6.384918e+002	2.854902e+002
6.404203e+002	2.828229e+002
6.423488e+002	2.866149e+002
6.442772e+002	3.059687e+002
6.462057e+002	3.203201e+002
6.481342e+002	3.121161e+002
6.500626e+002	3.299926e+002
6.519911e+002	3.478673e+002
6.539196e+002	3.339292e+002
6.558480e+002	3.027414e+002
6.577765e+002	2.733746e+002
6.597050e+002	2.512151e+002
6.616334e+002	2.368458e+002
6.635619e+002	2.504831e+002
6.654904e+002	2.790342e+002
6.674188e+002	2.817070e+002
6.693473e+002	3.081403e+002
6.712758e+002	3.198151e+002
6.732042e+002	2.875160e+002
6.751327e+002	2.531574e+002
6.770612e+002	2.438091e+002
6.789896e+002	2.473577e+002
6.809181e+002	2.446820e+002
6.828466e+002	2.743491e+002
6.847750e+002	2.530399e+002
6.867035e+002	2.283445e+002
6.886320e+002	2.131025e+002
6.905604e+002	1.982222e+002
6.924889e+002	2.267248e+002
6.944174e+002	2.341914e+002
6.963458e+002	2.493106e+002
6.982743e+002	2.551452e+002
7.002028e+002	2.519403e+002
7.021312e+002	2.440270e+002
7.040597e+002	2.241294e+002
7.059882e+002	2.014781e+002
7.079166e+002	2.064870e+002
7.098451e+002	2.084829e+002
7.117736e+002	2.002101e+002
7.137020e+002	2.085568e+002
7.156305e+002	2.549755e+002
7.175590e+002	2.443920e+002
7.194874e+002	2.544332e+002
7.214159e+002	2.570202e+002
7.233444e+002	2.463036e+002
7.252728e+002	2.292892e+002
7.272013e+002	2.167660e+002
7.291298e+002	2.145297e+002
7.310582e+002	2.386656e+002
7.329867e+002	2.439176e+002
7.349152e+002	2.410968e+002
7.368436e+002	2.307639e+002
7.387721e+002	2.121060e+002
7.407006e+002	1.942215e+002
7.426290e+002	1.858441e+002
7.445575e+002	2.017645e+002
7.464860e+002	2.009334e+002
7.484144e+002	1.896651e+002
7.503429e+002	1.912755e+002
7.522714e+002	2.160005e+002
7.541998e+002	2.370068e+002
7.561283e+002	2.230637e+002
7.580568e+002	1.930735e+002
7.599852e+002	1.867817e+002
7.619137e+002	2.095236e+002
7.638422e+002	2.345084e+002
7.657706e+002	2.296861e+002
7.676991e+002	2.136017e+002
7.696276e+002	2.415852e+002
7.715560e+002	2.565955e+002
7.734845e+002	2.383903e+002
7.754130e+002	2.170176e+002
7.773414e+002	2.241821e+002
7.792699e+002	2.254257e+002
7.811984e+002	2.104908e+002
7.831268e+002	2.491823e+002
7.850553e+002	2.390774e+002
7.869838e+002	2.220708e+002
7.889122e+002	2.287658e+002
7.908407e+002	2.140117e+002
7.927692e+002	2.136213e+002
7.946976e+002	2.176502e+002
7.966261e+002	2.198895e+002
7.985546e+002	2.269552e+002
8.004830e+002	2.186178e+002
8.024115e+002	1.947201e+002
8.043400e+002	2.022234e+002
8.062684e+002	2.057621e+002
8.081969e+002	1.973613e+002
8.101254e+002	2.108163e+002
8.120538e+002	2.062791e+002
8.139823e+002	1.885143e+002
8.159108e+002	1.920833e+002
8.178392e+002	1.987566e+002
8.197677e+002	1.878616e+002
8.216962e+002	1.613778e+002
8.236246e+002	1.769698e+002
8.255531e+002	1.739694e+002
8.274816e+002	1.592119e+002
8.294100e+002	1.917998e+002
8.313385e+002	1.767125e+002
8.332670e+002	1.790685e+002
8.351954e+002	1.625706e+002
8.371239e+002	1.621414e+002
8.390524e+002	1.700213e+002
8.409808e+002	1.625081e+002
8.429093e+002	1.393413e+002
8.448378e+002	1.431463e+002
8.467662e+002	1.355082e+002
8.486947e+002	1.418003e+002
8.506232e+002	1.614255e+002
8.525516e+002	1.592470e+002
8.544801e+002	1.478283e+002
8.564086e+002	1.836696e+002
8.583370e+002	2.020170e+002
8.602655e+002	2.060096e+002
8.621940e+002	1.856269e+002
8.641224e+002	1.876271e+002
8.660509e+002	2.018729e+002
8.679794e+002	2.003386e+002
8.699078e+002	1.845224e+002
8.718363e+002	1.768751e+002
8.737648e+002	1.817110e+002
8.756932e+002	1.989621e+002
8.776217e+002	2.119208e+002
8.795502e+002	2.104682e+002
8.814786e+002	1.946674e+002
8.834071e+002	1.745913e+002
8.853356e+002	1.702242e+002
8.872640e+002	1.436950e+002
8.891925e+002	1.561351e+002
8.911210e+002	1.530372e+002
8.930494e+002	1.425755e+002
8.949779e+002	1.342400e+002
8.969064e+002	1.103151e+002
8.988348e+002	1.020704e+002
9.007633e+002	1.263849e+002
9.026918e+002	1.509078e+002
9.046202e+002	1.529818e+002
9.065487e+002	1.425438e+002
9.084772e+002	1.338452e+002
9.104056e+002	1.261674e+002
9.123341e+002	1.098028e+002
9.142626e+002	1.156731e+002
9.161910e+002	1.193442e+002
9.181195e+002	9.517116e+001
9.200480e+002	1.049714e+002
9.219764e+002	1.394806e+002
9.239049e+002	1.523403e+002
9.258334e+002	1.813417e+002
9.277618e+002	1.704482e+002
9.296903e+002	1.495406e+002
9.316188e+002	1.334477e+002
9.335472e+002	1.562762e+002
9.354757e+002	1.681809e+002
9.374042e+002	1.367816e+002
9.393326e+002	1.346101e+002
9.412611e+002	1.851689e+002
9.431896e+002	2.070531e+002
9.451180e+002	1.832612e+002
9.470465e+002	1.746806e+002
9.489750e+002	1.723806e+002
9.509034e+002	1.475280e+002
9.528319e+002	1.222806e+002
9.547604e+002	1.734763e+002
9.566888e+002	1.957665e+002
9.586173e+002	1.702510e+002
9.605458e+002	1.815419e+002
9.624742e+002	1.939761e+002
9.644027e+002	1.730626e+002
9.663312e+002	1.433855e+002
9.682596e+002	1.546234e+002
9.701881e+002	1.725766e+002
9.721166e+002	1.516509e+002
9.740450e+002	1.429467e+002
9.759735e+002	1.516716e+002
9.779020e+002	1.534736e+002
9.798304e+002	1.478307e+002
9.817589e+002	1.493148e+002
9.836874e+002	1.204670e+002
9.856158e+002	1.581232e+002
9.875443e+002	1.754523e+002
9.894728e+002	1.880251e+002
9.914012e+002	1.957261e+002
9.933297e+002	1.945160e+002
9.952582e+002	1.908424e+002
9.971866e+002	1.921935e+002
9.991151e+002	1.613637e+002
1.001044e+003	1.790611e+002
1.002972e+003	2.128502e+002
1.004901e+003	2.137194e+002
1.006829e+003	2.071395e+002
1.008757e+003	2.111876e+002
1.010686e+003	2.090089e+002
1.012614e+003	1.942244e+002
1.014543e+003	2.068431e+002
1.016471e+003	1.646788e+002
1.018400e+003	1.470781e+002
1.020328e+003	1.622865e+002
1.022257e+003	1.856980e+002
1.024185e+003	2.062824e+002
1.026114e+003	2.305597e+002
1.028042e+003	2.474674e+002
1.029971e+003	2.519878e+002
1.031899e+003	2.493600e+002
1.033828e+003	2.306805e+002
1.035756e+003	2.142009e+002
1.037684e+003	2.143395e+002
1.039613e+003	2.253421e+002
1.041541e+003	2.195262e+002
1.043470e+003	1.697648e+002
1.045398e+003	1.654709e+002
1.047327e+003	1.527997e+002
1.049255e+003	9.993770e+001
1.051184e+003	1.114237e+002
1.053112e+003	1.400646e+002
1.055041e+003	1.485597e+002
1.056969e+003	1.889066e+002
1.058898e+003	1.831302e+002
1.060826e+003	1.524128e+002
1.062755e+003	1.246745e+002
1.064683e+003	1.111574e+002
1.066611e+003	1.215658e+002
1.068540e+003	1.440483e+002
1.070468e+003	1.515603e+002
1.072397e+003	1.338099e+002
1.074325e+003	1.261484e+002
1.076254e+003	1.432749e+002
1.078182e+003	1.445844e+002
1.080111e+003	1.561101e+002
1.082039e+003	1.659110e+002
1.083968e+003	1.592340e+002
1.085896e+003	1.597052e+002
1.087825e+003	1.769521e+002
1.089753e+003	1.445435e+002
1.091682e+003	1.592673e+002
1.093610e+003	1.503446e+002
1.095538e+003	1.580916e+002
1.097467e+003	1.924329e+002
1.099395e+003	2.097605e+002
1.101324e+003	1.988774e+002
1.103252e+003	1.888514e+002
1.105181e+003	1.843160e+002
1.107109e+003	1.409681e+002
1.109038e+003	1.992720e+002
1.110966e+003	2.264173e+002
1.112895e+003	2.137758e+002
1.114823e+003	2.061369e+002
1.116752e+003	2.184223e+002
1.118680e+003	2.263974e+002
1.120609e+003	2.175993e+002
1.122537e+003	2.324769e+002
1.124465e+003	2.144715e+002
1.126394e+003	2.184458e+002
1.128322e+003	2.139412e+002
1.130251e+003	1.965427e+002
1.132179e+003	1.820846e+002
1.134108e+003	1.706120e+002
1.136036e+003	1.547896e+002
1.137965e+003	1.571377e+002
1.139893e+003	2.104048e+002
1.141822e+003	1.917009e+002
1.143750e+003	1.987210e+002
1.145679e+003	2.034689e+002
1.147607e+003	2.401592e+002
1.149536e+003	2.914897e+002
1.151464e+003	3.169610e+002
1.153392e+003	3.245043e+002
1.155321e+003	3.522538e+002
1.157249e+003	3.324919e+002
1.159178e+003	3.014851e+002
1.161106e+003	2.889490e+002
1.163035e+003	2.597683e+002
1.164963e+003	2.447785e+002
1.166892e+003	2.558046e+002
1.168820e+003	2.594883e+002
1.170749e+003	2.387076e+002
1.172677e+003	2.442110e+002
1.174606e+003	2.195413e+002
1.176534e+003	2.591440e+002
1.178463e+003	2.507330e+002
1.180391e+003	2.366662e+002
1.182319e+003	2.395749e+002
1.184248e+003	2.333050e+002
1.186176e+003	2.118015e+002
1.188105e+003	2.182509e+002
1.190033e+003	2.459181e+002
1.191962e+003	2.885329e+002
1.193890e+003	3.022333e+002
1.195819e+003	2.667951e+002
1.197747e+003	2.514837e+002
1.199676e+003	2.494018e+002
1.201604e+003	2.351035e+002
1.203533e+003	2.268059e+002
1.205461e+003	2.516917e+002
1.207390e+003	2.594748e+002
1.209318e+003	2.646696e+002
1.211246e+003	2.543065e+002
1.213175e+003	2.575237e+002
1.215103e+003	2.545382e+002
1.217032e+003	2.320161e+002
1.218960e+003	2.264634e+002
1.220889e+003	2.423616e+002
1.222817e+003	2.345538e+002
1.224746e+003	2.440085e+002
1.226674e+003	2.566880e+002
1.228603e+003	2.511211e+002
1.230531e+003	2.512831e+002
1.232460e+003	2.157327e+002
1.234388e+003	1.860570e+002
1.236317e+003	1.794061e+002
1.238245e+003	1.751784e+002
1.240173e+003	1.697848e+002
1.242102e+003	1.924208e+002
1.244030e+003	2.292535e+002
1.245959e+003	2.507530e+002
1.247887e+003	2.200254e+002
1.249816e+003	2.278892e+002
1.251744e+003	2.541146e+002
1.253673e+003	2.755833e+002
1.255601e+003	2.890215e+002
1.257530e+003	2.890237e+002
1.259458e+003	2.660779e+002
1.261387e+003	2.398329e+002
1.263315e+003	2.417882e+002
1.265244e+003	2.340834e+002
1.267172e+003	2.211103e+002
1.269100e+003	2.551374e+002
1.271029e+003	2.819595e+002
1.272957e+003	2.864724e+002
1.274886e+003	2.836917e+002
1.276814e+003	2.812602e+002
1.278743e+003	2.901620e+002
1.280671e+003	2.866010e+002
1.282600e+003	2.731501e+002
1.284528e+003	2.425779e+002
1.286457e+003	2.172674e+002
1.288385e+003	2.358040e+002
1.290314e+003	2.984937e+002
1.292242e+003	3.345856e+002
1.294171e+003	3.282032e+002
1.296099e+003	3.202116e+002
1.298027e+003	2.814243e+002
1.299956e+003	2.692499e+002
1.301884e+003	2.951248e+002
1.303813e+003	2.981796e+002
1.305741e+003	3.009457e+002
1.307670e+003	2.895653e+002
1.309598e+003	2.735688e+002
1.311527e+003	2.747054e+002
1.313455e+003	2.891545e+002
1.315384e+003	2.900976e+002
1.317312e+003	2.696516e+002
1.319241e+003	2.458659e+002
1.321169e+003	2.541908e+002
1.323098e+003	2.779919e+002
1.325026e+003	2.811936e+002
1.326954e+003	2.885560e+002
1.328883e+003	2.769852e+002
1.330811e+003	2.621224e+002
1.332740e+003	2.622939e+002
1.334668e+003	2.660475e+002
1.336597e+003	2.694019e+002
1.338525e+003	2.829519e+002
1.340454e+003	3.185497e+002
1.342382e+003	2.818126e+002
1.344311e+003	2.934506e+002
1.346239e+003	3.154718e+002
1.348168e+003	3.231902e+002
1.350096e+003	3.361003e+002
1.352025e+003	3.565009e+002
1.353953e+003	3.511128e+002
1.355881e+003	3.046737e+002
1.357810e+003	2.649867e+002
1.359738e+003	2.799768e+002
1.361667e+003	2.772297e+002
1.363595e+003	2.710774e+002
1.365524e+003	3.265806e+002
1.367452e+003	3.528732e+002
1.369381e+003	3.520670e+002
1.371309e+003	3.413633e+002
1.373238e+003	3.383708e+002
1.375166e+003	3.521092e+002
1.377095e+003	3.501707e+002
1.379023e+003	3.028777e+002
1.380952e+003	3.100468e+002
1.382880e+003	3.672380e+002
1.384808e+003	3.422502e+002
1.386737e+003	2.879107e+002
1.388665e+003	2.960784e+002
1.390594e+003	3.130870e+002
1.392522e+003	2.916957e+002
1.394451e+003	2.785837e+002
1.396379e+003	2.859174e+002
1.398308e+003	2.443175e+002
1.400236e+003	2.189313e+002
1.402165e+003	2.442321e+002
1.404093e+003	2.681094e+002
1.406022e+003	2.841342e+002
1.407950e+003	2.991783e+002
1.409879e+003	3.045096e+002
1.411807e+003	2.832010e+002
1.413735e+003	2.504093e+002
1.415664e+003	2.435982e+002
1.417592e+003	2.583240e+002
1.419521e+003	2.657531e+002
1.421449e+003	2.925781e+002
1.423378e+003	2.820076e+002
1.425306e+003	3.018061e+002
1.427235e+003	3.005345e+002
1.429163e+003	3.228461e+002
1.431092e+003	3.141692e+002
1.433020e+003	2.843842e+002
1.434949e+003	3.135881e+002
1.436877e+003	3.563056e+002
1.438806e+003	3.492691e+002
1.440734e+003	3.306842e+002
1.442662e+003	3.299127e+002
1.444591e+003	3.235858e+002
1.446519e+003	3.347971e+002
1.448448e+003	3.427937e+002
1.450376e+003	3.142572e+002
1.452305e+003	3.337747e+002
1.454233e+003	3.368384e+002
1.456162e+003	3.268128e+002
1.458090e+003	3.531590e+002
1.460019e+003	3.761769e+002
1.461947e+003	3.730567e+002
1.463876e+003	3.812693e+002
1.465804e+003	3.728825e+002
1.467733e+003	3.604926e+002
1.469661e+003	3.351653e+002
1.471589e+003	3.131595e+002
1.473518e+003	3.179334e+002
1.475446e+003	3.122444e+002
1.477375e+003	3.235531e+002
1.479303e+003	3.507368e+002
1.481232e+003	3.453809e+002
1.483160e+003	3.359771e+002
1.485089e+003	3.508105e+002
1.487017e+003	3.589355e+002
1.488946e+003	3.476073e+002
1.490874e+003	3.192362e+002
1.492803e+003	3.419874e+002
1.494731e+003	3.743139e+002
1.496660e+003	3.812480e+002
1.498588e+003	3.816210e+002
1.500516e+003	3.746119e+002
1.502445e+003	3.654084e+002
1.504373e+003	3.674815e+002
1.506302e+003	3.866183e+002
1.508230e+003	3.843156e+002
1.510159e+003	3.847175e+002
1.512087e+003	4.340987e+002
1.514016e+003	4.396645e+002
1.515944e+003	4.294225e+002
1.517873e+003	4.403436e+002
1.519801e+003	4.101351e+002
1.521730e+003	4.195035e+002
1.523658e+003	4.223430e+002
1.525587e+003	4.459453e+002
1.527515e+003	4.573153e+002
1.529443e+003	4.159877e+002
1.531372e+003	3.696116e+002
1.533300e+003	3.650213e+002
1.535229e+003	3.769812e+002
1.537157e+003	3.764499e+002
1.539086e+003	3.793931e+002
1.541014e+003	3.745798e+002
1.542943e+003	3.767605e+002
1.544871e+003	3.443756e+002
1.546800e+003	3.436239e+002
1.548728e+003	3.435536e+002
1.550657e+003	3.486518e+002
1.552585e+003	3.863293e+002
1.554514e+003	4.107219e+002
1.556442e+003	3.920082e+002
1.558370e+003	3.558509e+002
1.560299e+003	3.366156e+002
1.562227e+003	3.395479e+002
1.564156e+003	3.591445e+002
1.566084e+003	3.865710e+002
1.568013e+003	3.708879e+002
1.569941e+003	3.518585e+002
1.571870e+003	3.577667e+002
1.573798e+003	3.569927e+002
1.575727e+003	3.563607e+002
1.577655e+003	3.412986e+002
1.579584e+003	3.584831e+002
1.581512e+003	3.788616e+002
1.583441e+003	3.977077e+002
1.585369e+003	4.017143e+002
1.587297e+003	3.736070e+002
1.589226e+003	3.434450e+002
1.591154e+003	3.441982e+002
1.593083e+003	3.474893e+002
1.595011e+003	3.454272e+002
1.596940e+003	3.702930e+002
1.598868e+003	3.983101e+002
1.600797e+003	3.928125e+002
1.602725e+003	3.831988e+002
1.604654e+003	3.378471e+002
1.606582e+003	3.666890e+002
1.608511e+003	3.753887e+002
1.610439e+003	3.503553e+002
1.612368e+003	3.346154e+002
1.614296e+003	3.326691e+002
1.616224e+003	3.196789e+002
1.618153e+003	3.042284e+002
1.620081e+003	3.228389e+002
1.622010e+003	3.508751e+002
1.623938e+003	3.423194e+002
1.625867e+003	3.408629e+002
1.627795e+003	3.989821e+002
1.629724e+003	4.060068e+002
1.631652e+003	3.927022e+002
1.633581e+003	3.460182e+002
1.635509e+003	3.658618e+002
1.637438e+003	3.483689e+002
1.639366e+003	3.520654e+002
1.641295e+003	3.874095e+002
1.643223e+003	3.886597e+002
1.645151e+003	3.623936e+002
1.647080e+003	3.578625e+002
1.649008e+003	3.642745e+002
1.650937e+003	3.639538e+002
1.652865e+003	3.752543e+002
1.654794e+003	3.570434e+002
1.656722e+003	3.393028e+002
1.658651e+003	3.773971e+002
1.660579e+003	3.206176e+002
1.662508e+003	3.288910e+002
1.664436e+003	3.148453e+002
1.666365e+003	3.240017e+002
1.668293e+003	3.378532e+002
1.670222e+003	3.432927e+002
1.672150e+003	3.259748e+002
1.674078e+003	3.036387e+002
1.676007e+003	3.022144e+002
1.677935e+003	3.056398e+002
1.679864e+003	2.904061e+002
1.681792e+003	2.722670e+002
1.683721e+003	2.740730e+002
1.685649e+003	3.047132e+002
1.687578e+003	3.035392e+002
1.689506e+003	2.999413e+002
1.691435e+003	3.001949e+002
1.693363e+003	2.991335e+002
1.695292e+003	2.927043e+002
1.697220e+003	2.736111e+002
1.699149e+003	2.620871e+002
1.701077e+003	2.409860e+002
1.703005e+003	2.123146e+002
1.704934e+003	1.802672e+002
1.706862e+003	1.679261e+002
1.708791e+003	1.902670e+002
1.710719e+003	2.046907e+002
1.712648e+003	2.082476e+002
1.714576e+003	2.553095e+002
1.716505e+003	2.767621e+002
1.718433e+003	2.692527e+002
1.720362e+003	2.516915e+002
1.722290e+003	2.874539e+002
1.724219e+003	3.006328e+002
1.726147e+003	3.170656e+002
1.728076e+003	3.300871e+002
1.730004e+003	3.093233e+002
1.731932e+003	3.096259e+002
1.733861e+003	3.313128e+002
1.735789e+003	3.304211e+002
1.737718e+003	3.060164e+002
1.739646e+003	2.629300e+002
1.741575e+003	2.481626e+002
1.743503e+003	2.356878e+002
1.745432e+003	2.329333e+002
1.747360e+003	2.695021e+002
1.749289e+003	2.753698e+002
1.751217e+003	2.668677e+002
1.753146e+003	2.419036e+002
1.755074e+003	2.904650e+002
1.757003e+003	3.127099e+002
1.758931e+003	3.033901e+002
1.760859e+003	2.974441e+002
1.762788e+003	3.165543e+002
1.764716e+003	3.205354e+002
1.766645e+003	2.673327e+002
1.768573e+003	2.488663e+002
1.770502e+003	2.390447e+002
1.772430e+003	2.288022e+002
1.774359e+003	2.373038e+002
1.776287e+003	2.571834e+002
1.778216e+003	2.560208e+002
1.780144e+003	2.373550e+002
1.782073e+003	2.179300e+002
1.784001e+003	2.224671e+002
1.785930e+003	2.415344e+002
1.787858e+003	2.306776e+002
1.789786e+003	2.138716e+002
1.791715e+003	1.742378e+002
1.793643e+003	1.372893e+002
1.795572e+003	1.769580e+002
1.797500e+003	1.955429e+002
1.799429e+003	2.016161e+002
1.801357e+003	1.885750e+002
1.803286e+003	2.043595e+002
1.805214e+003	2.706391e+002
1.807143e+003	2.152768e+002
1.809071e+003	2.022927e+002
1.811000e+003	2.104543e+002
1.812928e+003	2.111891e+002
1.814857e+003	1.918628e+002
1.816785e+003	1.712623e+002
1.818714e+003	1.817492e+002
1.820642e+003	1.968015e+002
1.822570e+003	1.598972e+002
1.824499e+003	1.537702e+002
1.826427e+003	1.990491e+002
1.828356e+003	2.036264e+002
1.830284e+003	2.034281e+002
1.832213e+003	2.000556e+002
1.834141e+003	2.153945e+002
1.836070e+003	2.414189e+002
1.837998e+003	2.292053e+002
1.839927e+003	2.203610e+002
1.841855e+003	2.360084e+002
1.843784e+003	2.194026e+002
1.845712e+003	2.088459e+002
1.847641e+003	2.485707e+002
1.849569e+003	2.324600e+002
1.851497e+003	1.765448e+002
1.853426e+003	1.823941e+002
1.855354e+003	2.057813e+002
1.857283e+003	1.922989e+002
1.859211e+003	2.059635e+002
1.861140e+003	2.044223e+002
1.863068e+003	2.278352e+002
1.864997e+003	2.205571e+002
1.866925e+003	2.017496e+002
1.868854e+003	2.057308e+002
1.870782e+003	2.133302e+002
1.872711e+003	2.287218e+002
1.874639e+003	2.254951e+002
1.876568e+003	1.774223e+002
1.878496e+003	1.566592e+002
1.880424e+003	1.827530e+002
1.882353e+003	1.717901e+002
1.884281e+003	1.743092e+002
1.886210e+003	2.061112e+002
1.888138e+003	1.940343e+002
1.890067e+003	1.371278e+002
1.891995e+003	1.544182e+002
1.893924e+003	1.660719e+002
1.895852e+003	1.443485e+002
1.897781e+003	1.575654e+002
1.899709e+003	1.731583e+002
1.901638e+003	1.830886e+002
1.903566e+003	1.938167e+002
1.905495e+003	1.697737e+002
1.907423e+003	1.485624e+002
1.909351e+003	1.347290e+002
1.911280e+003	1.329951e+002
1.913208e+003	1.334621e+002
1.915137e+003	1.533650e+002
1.917065e+003	1.886785e+002
1.918994e+003	1.909675e+002
1.920922e+003	1.636131e+002
1.922851e+003	1.606861e+002
1.924779e+003	1.712204e+002
1.926708e+003	1.622481e+002
1.928636e+003	1.675254e+002
1.930565e+003	2.024590e+002
1.932493e+003	2.095914e+002
1.934422e+003	1.988565e+002
1.936350e+003	1.945159e+002
1.938278e+003	1.373255e+002
1.940207e+003	1.770037e+002
1.942135e+003	1.640658e+002
1.944064e+003	2.051385e+002
1.945992e+003	1.757220e+002
1.947921e+003	1.691507e+002
1.949849e+003	1.857341e+002
1.951778e+003	1.963680e+002
1.953706e+003	1.908658e+002
1.955635e+003	1.890197e+002
1.957563e+003	1.812957e+002
1.959492e+003	1.656167e+002
1.961420e+003	1.408468e+002
1.963349e+003	1.061311e+002
1.965277e+003	1.172188e+002
1.967205e+003	1.099615e+002
1.969134e+003	7.892399e+001
1.971062e+003	1.039493e+002
1.972991e+003	1.287297e+002
1.974919e+003	1.386376e+002
1.976848e+003	1.784386e+002
1.978776e+003	1.509383e+002
1.980705e+003	1.076747e+002
1.982633e+003	1.127039e+002
1.984562e+003	1.033802e+002
1.986490e+003	9.642470e+001
1.988419e+003	1.181489e+002
1.990347e+003	1.226143e+002
1.992276e+003	1.275916e+002
1.994204e+003	1.564799e+002
1.996132e+003	1.788495e+002
1.998061e+003	1.702633e+002
1.999989e+003	1.364309e+002
2.001918e+003	1.042011e+002
2.003846e+003	8.116993e+001
2.005775e+003	8.478979e+001
2.007703e+003	1.141322e+002
2.009632e+003	1.302325e+002
2.011560e+003	1.359370e+002
2.013489e+003	1.401477e+002
2.015417e+003	1.395748e+002
2.017346e+003	1.467847e+002
2.019274e+003	1.159556e+002
2.021203e+003	1.222117e+002
2.023131e+003	1.188855e+002
2.025059e+003	1.610089e+002
2.026988e+003	1.304220e+002
2.028916e+003	1.242342e+002
2.030845e+003	1.297516e+002
2.032773e+003	1.079836e+002
2.034702e+003	1.383372e+002
2.036630e+003	1.558244e+002
2.038559e+003	1.355597e+002
2.040487e+003	1.134092e+002
2.042416e+003	1.565833e+002
2.044344e+003	1.867494e+002
2.046273e+003	1.535083e+002
2.048201e+003	1.560763e+002
2.050129e+003	1.760438e+002
2.052058e+003	1.734457e+002
2.053986e+003	1.403530e+002
2.055915e+003	1.323908e+002
2.057843e+003	1.463714e+002
2.059772e+003	1.350176e+002
2.061700e+003	1.279030e+002
2.063629e+003	1.360658e+002
2.065557e+003	1.314663e+002
2.067486e+003	1.018518e+002
2.069414e+003	8.179674e+001
2.071343e+003	1.034591e+002
2.073271e+003	1.426916e+002
2.075200e+003	1.544905e+002
2.077128e+003	1.356175e+002
2.079057e+003	1.167478e+002
2.080985e+003	9.302496e+001
2.082914e+003	9.636227e+001
2.084842e+003	1.041479e+002
2.086771e+003	1.077595e+002
2.088699e+003	1.089949e+002
2.090627e+003	1.223804e+002
2.092556e+003	1.466779e+002
2.094484e+003	1.255682e+002
2.096413e+003	1.065119e+002
2.098341e+003	1.134212e+002
2.100270e+003	1.122728e+002
2.102198e+003	1.119952e+002
2.104126e+003	1.337397e+002
2.106055e+003	1.337155e+002
2.107983e+003	1.243409e+002
2.109912e+003	1.382165e+002
2.111840e+003	1.297763e+002
2.113769e+003	1.303874e+002
2.115697e+003	1.330899e+002
2.117626e+003	1.159047e+002
2.119554e+003	9.892651e+001
2.121483e+003	1.019372e+002
2.123411e+003	1.359897e+002
2.125340e+003	1.542709e+002
2.127268e+003	1.332671e+002
2.129197e+003	1.021392e+002
2.131125e+003	8.988294e+001
2.133054e+003	1.125861e+002
2.134982e+003	1.610510e+002
2.136911e+003	1.736813e+002
2.138839e+003	1.638405e+002
2.140768e+003	1.414200e+002
2.142696e+003	1.251669e+002
2.144625e+003	9.850175e+001
2.146553e+003	1.133004e+002
2.148481e+003	1.781663e+002
2.150410e+003	2.104423e+002
2.152338e+003	2.209341e+002
2.154267e+003	2.191641e+002
2.156195e+003	1.652867e+002
2.158124e+003	1.492971e+002
2.160052e+003	1.352920e+002
2.161980e+003	1.350763e+002
2.163909e+003	1.501876e+002
2.165837e+003	1.821653e+002
2.167766e+003	1.633031e+002
2.169694e+003	1.440883e+002
2.171623e+003	1.412636e+002
2.173551e+003	1.432184e+002
2.175480e+003	1.520410e+002
2.177408e+003	8.784040e+001
2.179337e+003	7.770061e+001
2.181265e+003	1.078319e+002
2.183194e+003	1.307126e+002
2.185122e+003	1.798396e+002
2.187051e+003	1.637711e+002
2.188979e+003	1.526165e+002
2.190908e+003	1.486590e+002
2.192836e+003	1.782947e+002
2.194765e+003	1.607088e+002
2.196693e+003	1.419376e+002
2.198622e+003	1.606566e+002
2.200550e+003	1.483978e+002
2.202479e+003	1.323744e+002
2.204407e+003	1.782703e+002
2.206335e+003	1.462973e+002
2.208264e+003	1.469833e+002
2.210192e+003	1.237499e+002
2.212121e+003	1.007301e+002
2.214049e+003	1.348379e+002
2.215978e+003	1.482779e+002
2.217906e+003	1.487353e+002
2.219834e+003	1.577597e+002
2.221763e+003	1.753860e+002
2.223691e+003	1.975069e+002
2.225620e+003	2.036454e+002
2.227548e+003	1.910200e+002
2.229477e+003	1.871760e+002
2.231405e+003	1.870605e+002
2.233334e+003	1.840093e+002
2.235262e+003	2.310189e+002
2.237191e+003	2.137965e+002
2.239119e+003	1.800128e+002
2.241048e+003	1.930367e+002
2.242976e+003	2.036027e+002
2.244905e+003	1.868694e+002
2.246833e+003	1.890263e+002
2.248762e+003	1.945041e+002
2.250690e+003	1.789189e+002
2.252619e+003	1.654246e+002
2.254547e+003	1.567576e+002
2.256476e+003	1.729280e+002
2.258404e+003	2.232859e+002
2.260333e+003	2.157099e+002
2.262261e+003	2.019764e+002
2.264189e+003	1.950537e+002
2.266118e+003	1.973284e+002
2.268046e+003	1.963658e+002
2.269975e+003	2.111152e+002
2.271903e+003	2.080372e+002
2.273832e+003	1.854703e+002
2.275760e+003	1.932325e+002
2.277688e+003	2.222121e+002
2.279617e+003	2.191694e+002
2.281545e+003	2.171109e+002
2.283474e+003	1.912495e+002
2.285402e+003	1.512780e+002
2.287331e+003	1.636036e+002
2.289259e+003	1.713266e+002
2.291188e+003	2.054779e+002
2.293116e+003	2.324919e+002
2.295045e+003	2.372179e+002
2.296973e+003	2.448739e+002
2.298902e+003	2.430871e+002
2.300830e+003	2.311451e+002
2.302759e+003	2.203898e+002
2.304687e+003	2.317362e+002
2.306616e+003	2.329358e+002
2.308544e+003	2.158638e+002
2.310473e+003	2.142297e+002
2.312401e+003	2.420363e+002
2.314330e+003	2.268232e+002
2.316258e+003	2.342028e+002
2.318187e+003	2.558098e+002
2.320115e+003	2.431170e+002
2.322043e+003	2.349643e+002
2.323972e+003	2.518668e+002
2.325900e+003	2.543096e+002
2.327829e+003	2.123365e+002
2.329757e+003	2.052659e+002
2.331686e+003	2.023408e+002
2.333614e+003	1.933122e+002
2.335542e+003	2.790380e+002
2.337471e+003	2.735391e+002
2.339399e+003	2.339985e+002
2.341328e+003	2.495888e+002
2.343256e+003	2.925157e+002
2.345185e+003	2.249751e+002
2.347113e+003	2.307098e+002
2.349042e+003	2.866409e+002
2.350970e+003	2.771508e+002
2.352899e+003	2.488232e+002
2.354827e+003	2.479473e+002
2.356756e+003	2.421725e+002
2.358684e+003	2.765686e+002
2.360613e+003	2.832923e+002
2.362541e+003	2.586179e+002
2.364470e+003	2.848448e+002
2.366398e+003	2.804533e+002
2.368327e+003	2.970180e+002
2.370255e+003	2.942578e+002
2.372184e+003	2.693315e+002
2.374112e+003	2.698501e+002
2.376041e+003	2.938871e+002
2.377969e+003	2.971304e+002
2.379897e+003	3.137245e+002
2.381826e+003	3.179752e+002
2.383754e+003	2.756576e+002
2.385683e+003	2.632144e+002
2.387611e+003	2.679568e+002
2.389540e+003	2.618949e+002
2.391468e+003	2.690677e+002
2.393396e+003	2.665082e+002
2.395325e+003	2.602207e+002
2.397253e+003	2.794115e+002
2.399182e+003	3.028780e+002
2.401110e+003	2.971799e+002
2.403039e+003	2.895001e+002
2.404967e+003	2.891483e+002
2.406896e+003	2.799272e+002
2.408824e+003	2.857955e+002
2.410753e+003	2.720792e+002
2.412681e+003	2.659194e+002
2.414610e+003	2.935890e+002
2.416538e+003	3.105307e+002
2.418467e+003	2.939867e+002
2.420395e+003	2.974143e+002
2.422324e+003	3.099759e+002
2.424252e+003	3.179763e+002
2.426181e+003	3.249258e+002
2.428109e+003	3.297110e+002
2.430038e+003	3.262145e+002
2.431966e+003	3.310795e+002
2.433895e+003	3.438272e+002
2.435823e+003	3.413696e+002
2.437751e+003	3.069040e+002
2.439680e+003	3.385001e+002
2.441608e+003	3.157037e+002
2.443537e+003	3.154360e+002
2.445465e+003	3.526143e+002
2.447394e+003	3.388562e+002
2.449322e+003	3.158735e+002
2.451250e+003	3.348997e+002
2.453179e+003	3.592817e+002
2.455107e+003	3.713470e+002
2.457036e+003	3.754711e+002
2.458964e+003	3.456400e+002
2.460893e+003	3.329728e+002
2.462821e+003	3.463877e+002
2.464750e+003	3.173240e+002
2.466678e+003	3.329261e+002
2.468607e+003	3.760587e+002
2.470535e+003	3.826816e+002
2.472464e+003	3.673851e+002
2.474392e+003	3.795326e+002
2.476321e+003	3.718431e+002
2.478249e+003	3.201395e+002
2.480178e+003	3.371665e+002
2.482106e+003	3.599199e+002
2.484035e+003	3.195245e+002
2.485963e+003	3.488250e+002
2.487892e+003	3.696659e+002
2.489820e+003	3.409941e+002
2.491749e+003	3.629956e+002
2.493677e+003	3.527286e+002
2.495605e+003	3.385254e+002
2.497534e+003	3.203835e+002
2.499462e+003	3.397746e+002
2.501391e+003	3.760896e+002
2.503319e+003	3.681214e+002
2.505248e+003	3.694655e+002
2.507176e+003	4.028504e+002
2.509104e+003	3.937159e+002
2.511033e+003	3.724191e+002
2.512961e+003	3.582336e+002
2.514890e+003	3.461310e+002
2.516818e+003	3.238009e+002
2.518747e+003	3.252813e+002
2.520675e+003	3.758484e+002
2.522604e+003	3.660641e+002
2.524532e+003	3.522166e+002
2.526461e+003	4.029032e+002
2.528389e+003	4.420417e+002
2.530318e+003	4.219729e+002
2.532246e+003	4.177514e+002
2.534175e+003	4.064558e+002
2.536103e+003	3.918159e+002
2.538032e+003	4.154555e+002
2.539960e+003	3.565234e+002
2.541889e+003	3.741490e+002
2.543817e+003	3.881306e+002
2.545746e+003	4.043571e+002
2.547674e+003	4.218742e+002
2.549603e+003	4.485318e+002
2.551531e+003	4.476783e+002
2.553459e+003	4.331915e+002
2.555388e+003	4.319464e+002
2.557316e+003	4.096410e+002
2.559245e+003	4.003618e+002
2.561173e+003	4.232458e+002
2.563102e+003	4.327020e+002
2.565030e+003	4.191403e+002
2.566958e+003	4.004164e+002
2.568887e+003	3.826890e+002
2.570815e+003	3.729177e+002
2.572744e+003	3.934880e+002
2.574672e+003	4.151264e+002
2.576601e+003	4.164906e+002
2.578529e+003	3.963341e+002
2.580458e+003	3.871633e+002
2.582386e+003	4.330418e+002
2.584315e+003	4.031624e+002
2.586243e+003	4.071847e+002
2.588172e+003	3.793437e+002
2.590100e+003	3.635469e+002
2.592029e+003	3.764218e+002
2.593957e+003	4.107036e+002
2.595886e+003	4.023721e+002
2.597814e+003	3.732330e+002
2.599743e+003	3.811888e+002
2.601671e+003	3.957092e+002
2.603600e+003	4.054993e+002
2.605528e+003	4.435881e+002
2.607457e+003	4.518983e+002
2.609385e+003	4.001563e+002
2.611313e+003	4.049958e+002
2.613242e+003	3.843300e+002
2.615170e+003	3.707716e+002
2.617099e+003	4.030338e+002
2.619027e+003	4.143446e+002
2.620956e+003	4.053955e+002
2.622884e+003	4.170064e+002
2.624813e+003	4.262190e+002
2.626741e+003	4.002906e+002
2.628669e+003	4.177105e+002
2.630598e+003	4.150702e+002
2.632526e+003	3.927608e+002
2.634455e+003	4.102709e+002
2.636383e+003	4.223245e+002
2.638312e+003	4.106042e+002
2.640240e+003	4.335085e+002
2.642169e+003	4.049688e+002
2.644097e+003	3.583966e+002
2.646026e+003	3.732798e+002
2.647954e+003	4.093039e+002
2.649883e+003	3.936059e+002
2.651811e+003	3.861818e+002
2.653740e+003	3.927925e+002
2.655668e+003	3.835232e+002
2.657597e+003	3.915669e+002
2.659525e+003	3.672970e+002
2.661454e+003	3.931522e+002
2.663382e+003	4.057483e+002
2.665311e+003	4.078038e+002
2.667239e+003	3.823233e+002
2.669167e+003	3.657000e+002
2.671096e+003	3.696768e+002
2.673024e+003	3.829357e+002
2.674953e+003	4.243139e+002
2.676881e+003	3.774524e+002
2.678810e+003	4.004738e+002
2.680738e+003	3.946913e+002
2.682667e+003	4.015666e+002
2.684595e+003	4.100858e+002
2.686523e+003	4.015533e+002
2.688452e+003	3.669683e+002
2.690380e+003	3.852594e+002
2.692309e+003	3.624229e+002
2.694237e+003	3.567722e+002
2.696166e+003	3.840491e+002
2.698094e+003	3.806255e+002
2.700023e+003	3.821853e+002
2.701951e+003	3.698188e+002
2.703880e+003	3.618155e+002
2.705808e+003	3.675414e+002
2.707737e+003	3.328080e+002
2.709665e+003	3.256921e+002
2.711594e+003	3.257544e+002
2.713522e+003	3.384694e+002
2.715451e+003	3.367520e+002
2.717379e+003	3.362045e+002
2.719308e+003	3.661481e+002
2.721236e+003	3.691511e+002
2.723165e+003	3.527890e+002
2.725093e+003	3.059391e+002
2.727021e+003	3.211430e+002
2.728950e+003	3.322280e+002
2.730878e+003	3.092921e+002
2.732807e+003	3.140220e+002
2.734735e+003	3.106433e+002
2.736664e+003	2.993126e+002
2.738592e+003	2.978238e+002
2.740521e+003	3.027136e+002
2.742449e+003	2.980445e+002
2.744377e+003	2.969900e+002
2.746306e+003	2.918865e+002
2.748234e+003	2.775882e+002
2.750163e+003	3.296761e+002
2.752091e+003	3.404240e+002
2.754020e+003	3.277156e+002
2.755948e+003	3.390333e+002
2.757877e+003	3.320467e+002
2.759805e+003	3.068062e+002
2.761734e+003	3.228727e+002
2.763662e+003	3.159619e+002
2.765591e+003	3.109227e+002
2.767519e+003	3.188196e+002
2.769448e+003	3.134555e+002
2.771376e+003	3.015773e+002
2.773305e+003	2.791802e+002
2.775233e+003	2.906260e+002
2.777162e+003	2.816084e+002
2.779090e+003	2.916422e+002
2.781019e+003	2.760599e+002
2.782947e+003	2.969935e+002
2.784875e+003	3.026563e+002
2.786804e+003	2.799652e+002
2.788732e+003	2.818645e+002
2.790661e+003	3.054167e+002
2.792589e+003	3.039648e+002
2.794518e+003	2.370626e+002
2.796446e+003	2.778145e+002
2.798375e+003	2.713790e+002
2.800303e+003	2.410721e+002
2.802231e+003	2.572981e+002
2.804160e+003	2.189096e+002
2.806088e+003	2.396996e+002
2.808017e+003	2.328570e+002
2.809945e+003	2.189213e+002
2.811874e+003	2.083350e+002
2.813802e+003	1.861123e+002
2.815731e+003	2.093501e+002
2.817659e+003	2.413118e+002
2.819588e+003	2.554440e+002
2.821516e+003	1.972259e+002
2.823445e+003	2.250525e+002
2.825373e+003	1.656419e+002
2.827302e+003	1.626671e+002
2.829230e+003	1.606699e+002
2.831159e+003	1.725335e+002
2.833087e+003	1.662460e+002
2.835016e+003	1.789733e+002
2.836944e+003	1.982745e+002
2.838873e+003	1.917942e+002
2.840801e+003	1.991946e+002
2.842729e+003	2.257208e+002
2.844658e+003	2.367247e+002
2.846586e+003	2.227323e+002
2.848515e+003	2.521942e+002
2.850443e+003	2.618993e+002
2.852372e+003	2.403149e+002
2.854300e+003	2.214616e+002
2.856229e+003	2.190112e+002
2.858157e+003	2.087635e+002
2.860085e+003	1.998295e+002
2.862014e+003	2.217851e+002
2.863942e+003	2.075504e+002
2.865871e+003	2.118997e+002
2.867799e+003	2.149282e+002
2.869728e+003	2.106552e+002
2.871656e+003	2.322171e+002
2.873585e+003	1.935405e+002
2.875513e+003	2.173604e+002
2.877442e+003	2.246977e+002
2.879370e+003	2.350089e+002
2.881299e+003	2.566999e+002
2.883227e+003	2.361348e+002
2.885156e+003	1.686495e+002
2.887084e+003	1.858805e+002
2.889013e+003	1.830491e+002
2.890941e+003	2.052560e+002
2.892870e+003	1.912527e+002
2.894798e+003	1.842162e+002
2.896727e+003	1.890978e+002
2.898655e+003	1.570408e+002
2.900583e+003	1.283416e+002
2.902512e+003	1.495335e+002
2.904440e+003	1.529531e+002
2.906369e+003	1.515032e+002
2.908297e+003	1.305895e+002
2.910226e+003	1.310431e+002
2.912154e+003	1.412813e+002
2.914083e+003	9.696047e+001
2.916011e+003	8.686252e+001
2.917939e+003	7.852946e+001
2.919868e+003	9.564415e+001
2.921796e+003	1.155732e+002
2.923725e+003	1.121508e+002
2.925653e+003	1.226657e+002
2.927582e+003	1.331052e+002
2.929510e+003	1.004236e+002
2.931439e+003	6.319989e+001
2.933367e+003	6.873069e+001
2.935296e+003	3.440958e+001
2.937224e+003	5.545137e+001
2.939153e+003	3.385555e+001
2.941081e+003	3.015391e+001
2.943010e+003	9.899542e+000
2.944938e+003	3.273914e+001
2.946867e+003	3.768786e+001
2.948795e+003	2.217434e+001
2.950724e+003	-1.883302e+001
2.952652e+003	-2.463766e+001
2.954581e+003	-4.728799e+001
2.956509e+003	-1.820888e+001
2.958438e+003	-1.531383e+001
2.960366e+003	-1.580182e+001
2.962294e+003	-2.654594e+001
2.964223e+003	-5.060725e+001
2.966151e+003	-6.501752e+001
2.968080e+003	-5.135183e+001
2.970008e+003	-4.468067e+001
2.971937e+003	-3.979549e+001
2.973865e+003	-2.896936e+001
2.975793e+003	-5.040335e+001
2.977722e+003	-7.024193e+001
2.979650e+003	-4.232805e+001
2.981579e+003	-3.761420e+001
2.983507e+003	-5.185690e+001
2.985436e+003	-4.510709e+001
2.987364e+003	-6.893227e+001
2.989293e+003	-6.198014e+001
2.991221e+003	-7.545531e+001
2.993150e+003	-7.373580e+001
2.995078e+003	-6.072321e+001
2.997007e+003	-7.141299e+001
2.998935e+003	-7.926891e+001
3.000864e+003	-6.590556e+001
3.002792e+003	-6.423986e+001
3.004721e+003	-9.775082e+001
3.006649e+003	-9.433639e+001
3.008578e+003	-1.430353e+002
3.010506e+003	-1.191465e+002
3.012435e+003	-6.993922e+001
3.014363e+003	-5.591769e+001
3.016292e+003	-8.297897e+001
3.018220e+003	-1.084276e+002
3.020148e+003	-9.642981e+001
3.022077e+003	-1.080116e+002
3.024005e+003	-1.143988e+002
3.025934e+003	-9.470287e+001
3.027862e+003	-9.198719e+001
3.029791e+003	-9.046625e+001
3.031719e+003	-1.256518e+002
3.033647e+003	-1.107188e+002
3.035576e+003	-1.272376e+002
3.037504e+003	-1.301135e+002
3.039433e+003	-1.206138e+002
3.041361e+003	-1.154136e+002
3.043290e+003	-9.629201e+001
3.045218e+003	-1.169872e+002
3.047147e+003	-1.270558e+002
3.049075e+003	-1.269035e+002
3.051004e+003	-1.166371e+002
3.052932e+003	-1.196730e+002
3.054861e+003	-1.407490e+002
3.056789e+003	-1.382829e+002
3.058718e+003	-9.572498e+001
3.060646e+003	-1.005692e+002
3.062575e+003	-1.195446e+002
3.064503e+003	-1.294375e+002
3.066432e+003	-1.257976e+002
3.068360e+003	-9.306642e+001
3.070289e+003	-1.127004e+002
3.072217e+003	-9.764653e+001
3.074146e+003	-1.026725e+002
3.076074e+003	-1.110354e+002
3.078002e+003	-8.874769e+001
3.079931e+003	-6.356122e+001
3.081859e+003	-7.042351e+001
3.083788e+003	-8.488287e+001
3.085716e+003	-5.797755e+001
3.087645e+003	-5.537714e+001
3.089573e+003	-7.479088e+001
3.091501e+003	-8.071524e+001
3.093430e+003	-4.158304e+001
3.095358e+003	-3.861193e+001
3.097287e+003	-3.732269e+001
3.099215e+003	-4.223848e+001
3.101144e+003	-3.755859e+001
3.103072e+003	-3.797774e+001
3.105001e+003	-3.001732e+001
3.106929e+003	-3.222234e+001
3.108858e+003	-5.809392e+001
3.110786e+003	-6.594130e+001
3.112715e+003	-1.230921e+000
3.114643e+003	2.733900e+001
3.116572e+003	1.025675e+001
3.118500e+003	3.627548e+001
3.120429e+003	3.864437e+001
3.122357e+003	7.883321e+000
3.124286e+003	6.499246e-001
3.126214e+003	-4.614413e+000
3.128143e+003	1.190057e+001
3.130071e+003	4.277176e+001
3.132000e+003	6.731577e+001
3.133928e+003	9.237656e+001
3.135856e+003	6.988316e+001
3.137785e+003	6.380346e+001
3.139713e+003	8.305885e+001
3.141642e+003	1.265266e+002
3.143570e+003	1.360228e+002
3.145499e+003	1.399058e+002
3.147427e+003	1.645690e+002
3.149355e+003	1.557442e+002
3.151284e+003	1.511583e+002
3.153212e+003	1.528248e+002
3.155141e+003	1.863135e+002
3.157069e+003	1.823954e+002
3.158998e+003	1.883914e+002
3.160926e+003	2.566592e+002
3.162855e+003	2.343421e+002
3.164783e+003	2.281985e+002
3.166712e+003	2.284301e+002
3.168640e+003	2.585443e+002
3.170569e+003	2.887977e+002
3.172497e+003	2.638267e+002
3.174426e+003	2.980364e+002
3.176354e+003	3.126120e+002
3.178283e+003	3.166379e+002
3.180211e+003	3.323892e+002
3.182140e+003	3.408348e+002
3.184068e+003	3.619960e+002
3.185997e+003	3.908900e+002
3.187925e+003	4.209472e+002
3.189854e+003	4.345714e+002
3.191782e+003	4.515290e+002
3.193710e+003	4.776703e+002
3.195639e+003	4.772783e+002
3.197567e+003	5.113175e+002
3.199496e+003	5.395057e+002
3.201424e+003	5.501882e+002
3.203353e+003	5.986068e+002
3.205281e+003	5.751533e+002
3.207209e+003	6.067690e+002
3.209138e+003	6.196814e+002
3.211066e+003	6.689187e+002
3.212995e+003	7.069150e+002
3.214923e+003	7.039312e+002
3.216852e+003	7.153781e+002
3.218780e+003	7.276020e+002
3.220709e+003	7.790582e+002
3.222637e+003	7.985224e+002
3.224566e+003	8.591451e+002
3.226494e+003	8.890743e+002
3.228423e+003	9.206374e+002
3.230351e+003	9.320765e+002
3.232280e+003	9.473866e+002
3.234208e+003	9.901685e+002
3.236137e+003	1.015202e+003
3.238065e+003	1.052148e+003
3.239994e+003	1.079391e+003
3.241922e+003	1.077727e+003
3.243851e+003	1.124766e+003
3.245779e+003	1.159221e+003
3.247708e+003	1.201424e+003
3.249636e+003	1.234109e+003
3.251564e+003	1.251716e+003
3.253493e+003	1.270069e+003
3.255421e+003	1.322455e+003
3.257350e+003	1.351588e+003
3.259278e+003	1.363464e+003
3.261207e+003	1.418729e+003
3.263135e+003	1.480391e+003
3.265063e+003	1.505171e+003
3.266992e+003	1.563852e+003
3.268920e+003	1.593728e+003
3.270849e+003	1.611392e+003
3.272777e+003	1.663852e+003
3.274706e+003	1.709631e+003
3.276634e+003	1.740887e+003
3.278563e+003	1.773237e+003
3.280491e+003	1.815104e+003
3.282420e+003	1.869636e+003
3.284348e+003	1.878897e+003
3.286277e+003	1.910690e+003
3.288205e+003	1.954345e+003
3.290134e+003	2.036952e+003
3.292062e+003	2.090605e+003
3.293991e+003	2.112375e+003
3.295919e+003	2.161815e+003
3.297848e+003	2.219801e+003
3.299776e+003	2.275558e+003
3.301705e+003	2.333819e+003
3.303633e+003	2.361836e+003
3.305562e+003	2.434191e+003
3.307490e+003	2.456320e+003
3.309418e+003	2.514612e+003
3.311347e+003	2.564145e+003
3.313275e+003	2.612957e+003
3.315204e+003	2.687261e+003
3.317132e+003	2.761660e+003
3.319061e+003	2.804602e+003
3.320989e+003	2.863873e+003
3.322917e+003	2.922678e+003
3.324846e+003	2.963047e+003
3.326774e+003	3.026150e+003
3.328703e+003	3.104271e+003
3.330631e+003	3.176339e+003
3.332560e+003	3.230168e+003
3.334488e+003	3.307139e+003
3.336417e+003	3.364823e+003
3.338345e+003	3.403553e+003
3.340274e+003	3.484560e+003
3.342202e+003	3.531613e+003
3.344131e+003	3.593501e+003
3.346059e+003	3.659729e+003
3.347988e+003	3.743756e+003
3.349916e+003	3.853373e+003
3.351845e+003	3.904910e+003
3.353773e+003	3.979647e+003
3.355702e+003	4.053204e+003
3.357630e+003	4.101541e+003
3.359559e+003	4.172498e+003
3.361487e+003	4.258793e+003
3.363416e+003	4.319707e+003
3.365344e+003	4.375635e+003
3.367272e+003	4.454811e+003
3.369201e+003	4.552768e+003
3.371129e+003	4.655140e+003
3.373058e+003	4.704495e+003
3.374986e+003	4.815532e+003
3.376915e+003	4.890108e+003
3.378843e+003	4.934542e+003
3.380771e+003	5.028187e+003
3.382700e+003	5.122559e+003
3.384628e+003	5.217768e+003
3.386557e+003	5.294031e+003
3.388485e+003	5.406400e+003
3.390414e+003	5.514696e+003
3.392342e+003	5.610426e+003
3.394271e+003	5.693547e+003
3.396199e+003	5.792022e+003
3.398128e+003	5.827036e+003
3.400056e+003	5.930938e+003
3.401985e+003	0.000000e+000
