# Supplementary material for: Machine learning classification of mango maturity based on carotene content from Raman spectra
Source: PeerJ. 2025 Nov 18;13:e20288. doi: 10.7717/peerj.20288 (PMC12637035; doi:10.7717/peerj.20288)
Supplement: Supplemental Information 1 — Raman spectra from 29 mango samples, with measurements taken from the top, middle, and bottom parts of each mango. These data were used for Raman spectral processing, statistical analysis, and classification analysis. [file peerj-13-20288-s001.zip › Raw Data_Mango/M23/M23-M.CSV]

5.030945e+001	6.470037e+002
5.223792e+001	4.235292e+002
5.416638e+001	3.181092e+002
5.609485e+001	3.025695e+002
5.802332e+001	3.172467e+002
5.995178e+001	3.149911e+002
6.188025e+001	3.031533e+002
6.380872e+001	2.974634e+002
6.573718e+001	2.929476e+002
6.766565e+001	3.042564e+002
6.959412e+001	3.067777e+002
7.152258e+001	3.063005e+002
7.345105e+001	3.189857e+002
7.537952e+001	3.115182e+002
7.730798e+001	3.012252e+002
7.923645e+001	2.950904e+002
8.116492e+001	2.922292e+002
8.309338e+001	2.844550e+002
8.502185e+001	2.827844e+002
8.695032e+001	2.831992e+002
8.887878e+001	2.833035e+002
9.080725e+001	2.819359e+002
9.273572e+001	2.802050e+002
9.466418e+001	2.726476e+002
9.659265e+001	2.641219e+002
9.852112e+001	2.549803e+002
1.004496e+002	2.441094e+002
1.023781e+002	2.337503e+002
1.043065e+002	2.360255e+002
1.062350e+002	2.371753e+002
1.081635e+002	2.326565e+002
1.100919e+002	2.280100e+002
1.120204e+002	2.246178e+002
1.139489e+002	2.372484e+002
1.158773e+002	2.450725e+002
1.178058e+002	2.366696e+002
1.197343e+002	2.246140e+002
1.216627e+002	2.203037e+002
1.235912e+002	2.092395e+002
1.255197e+002	1.986710e+002
1.274481e+002	1.987287e+002
1.293766e+002	2.098537e+002
1.313051e+002	2.087888e+002
1.332335e+002	2.072923e+002
1.351620e+002	2.123055e+002
1.370905e+002	2.236293e+002
1.390189e+002	2.235400e+002
1.409474e+002	2.205482e+002
1.428759e+002	2.188449e+002
1.448043e+002	2.146379e+002
1.467328e+002	2.013655e+002
1.486613e+002	1.951756e+002
1.505897e+002	2.016598e+002
1.525182e+002	2.092793e+002
1.544467e+002	2.099902e+002
1.563751e+002	2.041310e+002
1.583036e+002	2.133660e+002
1.602321e+002	2.169173e+002
1.621605e+002	2.156490e+002
1.640890e+002	2.146035e+002
1.660175e+002	2.182238e+002
1.679459e+002	2.192016e+002
1.698744e+002	2.101096e+002
1.718029e+002	1.998932e+002
1.737313e+002	2.008932e+002
1.756598e+002	2.217937e+002
1.775883e+002	2.173394e+002
1.795167e+002	2.039688e+002
1.814452e+002	1.841081e+002
1.833737e+002	1.664403e+002
1.853021e+002	1.906610e+002
1.872306e+002	1.823163e+002
1.891591e+002	1.880030e+002
1.910875e+002	1.951716e+002
1.930160e+002	1.785109e+002
1.949445e+002	1.691585e+002
1.968729e+002	1.650880e+002
1.988014e+002	1.700052e+002
2.007299e+002	1.799465e+002
2.026583e+002	1.892146e+002
2.045868e+002	2.040970e+002
2.065153e+002	2.140878e+002
2.084437e+002	2.118415e+002
2.103722e+002	2.018320e+002
2.123007e+002	1.951470e+002
2.142291e+002	1.970654e+002
2.161576e+002	1.999557e+002
2.180861e+002	2.006224e+002
2.200145e+002	1.980125e+002
2.219430e+002	1.927809e+002
2.238715e+002	1.868965e+002
2.257999e+002	1.750585e+002
2.277284e+002	1.675790e+002
2.296569e+002	1.708176e+002
2.315853e+002	1.819142e+002
2.335138e+002	1.685372e+002
2.354423e+002	1.765387e+002
2.373707e+002	1.844711e+002
2.392992e+002	1.803431e+002
2.412277e+002	1.680535e+002
2.431561e+002	1.697580e+002
2.450846e+002	1.818809e+002
2.470131e+002	2.031805e+002
2.489415e+002	2.222167e+002
2.508700e+002	2.242540e+002
2.527985e+002	2.175858e+002
2.547269e+002	2.032929e+002
2.566554e+002	1.942672e+002
2.585839e+002	1.949582e+002
2.605123e+002	2.008060e+002
2.624408e+002	1.988500e+002
2.643693e+002	2.002669e+002
2.662977e+002	1.925895e+002
2.682262e+002	1.784075e+002
2.701547e+002	1.700882e+002
2.720831e+002	1.726326e+002
2.740116e+002	1.833695e+002
2.759401e+002	1.875677e+002
2.778685e+002	1.882853e+002
2.797970e+002	1.943390e+002
2.817255e+002	1.949615e+002
2.836539e+002	1.775908e+002
2.855824e+002	1.709039e+002
2.875109e+002	1.788699e+002
2.894393e+002	1.928221e+002
2.913678e+002	2.085649e+002
2.932963e+002	2.266447e+002
2.952247e+002	2.515666e+002
2.971532e+002	2.654144e+002
2.990817e+002	2.549227e+002
3.010101e+002	2.385047e+002
3.029386e+002	2.304387e+002
3.048671e+002	2.154797e+002
3.067955e+002	2.138171e+002
3.087240e+002	2.303089e+002
3.106525e+002	2.253652e+002
3.125809e+002	2.178448e+002
3.145094e+002	2.183445e+002
3.164379e+002	2.238659e+002
3.183663e+002	2.294638e+002
3.202948e+002	2.328925e+002
3.222233e+002	2.351173e+002
3.241517e+002	2.376547e+002
3.260802e+002	2.308636e+002
3.280087e+002	2.163106e+002
3.299371e+002	2.069626e+002
3.318656e+002	2.056180e+002
3.337941e+002	2.211684e+002
3.357225e+002	2.331629e+002
3.376510e+002	2.315666e+002
3.395795e+002	2.227081e+002
3.415079e+002	2.372566e+002
3.434364e+002	2.590775e+002
3.453649e+002	2.682978e+002
3.472933e+002	2.740146e+002
3.492218e+002	2.864612e+002
3.511503e+002	2.837494e+002
3.530787e+002	2.541965e+002
3.550072e+002	2.356051e+002
3.569357e+002	2.339406e+002
3.588641e+002	2.370704e+002
3.607926e+002	2.258488e+002
3.627211e+002	2.458417e+002
3.646495e+002	2.394351e+002
3.665780e+002	2.327067e+002
3.685065e+002	2.349162e+002
3.704349e+002	2.281973e+002
3.723634e+002	2.242698e+002
3.742919e+002	2.275893e+002
3.762203e+002	2.326903e+002
3.781488e+002	2.312925e+002
3.800773e+002	2.226196e+002
3.820057e+002	2.311796e+002
3.839342e+002	2.404283e+002
3.858627e+002	2.405548e+002
3.877911e+002	2.447088e+002
3.897196e+002	2.579272e+002
3.916481e+002	2.583593e+002
3.935765e+002	2.488951e+002
3.955050e+002	2.584805e+002
3.974335e+002	2.694758e+002
3.993619e+002	2.744640e+002
4.012904e+002	2.823989e+002
4.032189e+002	2.842364e+002
4.051473e+002	2.978170e+002
4.070758e+002	3.051374e+002
4.090043e+002	3.029110e+002
4.109327e+002	2.944325e+002
4.128612e+002	2.746654e+002
4.147897e+002	2.645891e+002
4.167181e+002	2.597648e+002
4.186466e+002	2.624895e+002
4.205751e+002	2.685120e+002
4.225035e+002	2.646106e+002
4.244320e+002	2.499483e+002
4.263605e+002	2.481161e+002
4.282889e+002	2.554572e+002
4.302174e+002	2.591600e+002
4.321459e+002	2.519063e+002
4.340743e+002	2.559090e+002
4.360028e+002	2.529923e+002
4.379313e+002	2.470541e+002
4.398597e+002	2.490126e+002
4.417882e+002	2.613591e+002
4.437167e+002	2.715905e+002
4.456451e+002	2.765969e+002
4.475736e+002	2.837112e+002
4.495021e+002	2.926150e+002
4.514305e+002	3.005760e+002
4.533590e+002	3.052487e+002
4.552875e+002	3.091207e+002
4.572159e+002	2.949073e+002
4.591444e+002	2.895534e+002
4.610729e+002	2.955304e+002
4.630013e+002	3.015305e+002
4.649298e+002	2.933992e+002
4.668583e+002	2.877745e+002
4.687867e+002	2.925535e+002
4.707152e+002	2.960745e+002
4.726437e+002	2.989834e+002
4.745721e+002	3.040846e+002
4.765006e+002	2.938103e+002
4.784291e+002	2.765824e+002
4.803575e+002	2.852287e+002
4.822860e+002	2.947375e+002
4.842145e+002	2.880848e+002
4.861429e+002	2.766448e+002
4.880714e+002	2.668726e+002
4.899999e+002	2.783018e+002
4.919283e+002	2.879093e+002
4.938568e+002	2.886057e+002
4.957853e+002	2.864425e+002
4.977137e+002	2.917822e+002
4.996422e+002	2.875165e+002
5.015707e+002	2.751432e+002
5.034991e+002	2.682924e+002
5.054276e+002	2.692010e+002
5.073561e+002	2.729659e+002
5.092845e+002	2.898208e+002
5.112130e+002	2.748621e+002
5.131415e+002	2.789851e+002
5.150699e+002	2.897858e+002
5.169984e+002	2.957127e+002
5.189269e+002	3.070304e+002
5.208553e+002	3.001722e+002
5.227838e+002	2.975125e+002
5.247123e+002	2.945557e+002
5.266407e+002	2.891743e+002
5.285692e+002	2.833419e+002
5.304977e+002	2.827425e+002
5.324261e+002	2.949927e+002
5.343546e+002	3.102625e+002
5.362831e+002	3.163129e+002
5.382115e+002	3.095719e+002
5.401400e+002	3.001573e+002
5.420685e+002	3.135995e+002
5.439969e+002	2.834912e+002
5.459254e+002	2.828229e+002
5.478539e+002	2.919547e+002
5.497823e+002	2.856964e+002
5.517108e+002	2.644821e+002
5.536393e+002	2.669417e+002
5.555677e+002	2.527908e+002
5.574962e+002	2.647195e+002
5.594247e+002	2.854909e+002
5.613531e+002	2.915042e+002
5.632816e+002	2.812462e+002
5.652101e+002	2.831932e+002
5.671385e+002	2.818102e+002
5.690670e+002	2.746152e+002
5.709955e+002	2.748281e+002
5.729240e+002	2.831512e+002
5.748524e+002	2.787441e+002
5.767809e+002	2.682004e+002
5.787094e+002	2.814255e+002
5.806378e+002	3.053076e+002
5.825663e+002	3.094743e+002
5.844948e+002	2.882758e+002
5.864232e+002	2.814093e+002
5.883517e+002	2.929998e+002
5.902802e+002	2.844934e+002
5.922086e+002	2.730399e+002
5.941371e+002	2.682890e+002
5.960656e+002	2.731998e+002
5.979940e+002	2.897805e+002
5.999225e+002	3.087109e+002
6.018510e+002	3.008449e+002
6.037794e+002	2.808190e+002
6.057079e+002	2.700327e+002
6.076364e+002	2.730996e+002
6.095648e+002	2.664194e+002
6.114933e+002	2.721898e+002
6.134218e+002	2.827796e+002
6.153502e+002	2.859126e+002
6.172787e+002	2.767488e+002
6.192072e+002	2.657888e+002
6.211356e+002	2.753102e+002
6.230641e+002	2.482181e+002
6.249926e+002	2.473524e+002
6.269210e+002	2.602786e+002
6.288495e+002	2.698539e+002
6.307780e+002	2.705116e+002
6.327064e+002	2.743647e+002
6.346349e+002	3.046031e+002
6.365634e+002	3.035602e+002
6.384918e+002	2.832265e+002
6.404203e+002	2.755357e+002
6.423488e+002	2.928201e+002
6.442772e+002	3.079354e+002
6.462057e+002	3.191046e+002
6.481342e+002	3.264169e+002
6.500626e+002	3.096735e+002
6.519911e+002	2.906943e+002
6.539196e+002	2.901186e+002
6.558480e+002	2.951282e+002
6.577765e+002	2.771272e+002
6.597050e+002	2.517549e+002
6.616334e+002	2.438068e+002
6.635619e+002	2.530573e+002
6.654904e+002	2.696234e+002
6.674188e+002	2.874027e+002
6.693473e+002	3.135191e+002
6.712758e+002	3.125579e+002
6.732042e+002	2.883095e+002
6.751327e+002	2.636960e+002
6.770612e+002	2.545356e+002
6.789896e+002	2.575206e+002
6.809181e+002	2.512681e+002
6.828466e+002	2.553219e+002
6.847750e+002	2.513867e+002
6.867035e+002	2.471088e+002
6.886320e+002	2.437606e+002
6.905604e+002	2.395265e+002
6.924889e+002	2.451150e+002
6.944174e+002	2.606511e+002
6.963458e+002	2.566469e+002
6.982743e+002	2.454788e+002
7.002028e+002	2.475337e+002
7.021312e+002	2.609288e+002
7.040597e+002	2.529328e+002
7.059882e+002	2.358199e+002
7.079166e+002	2.453506e+002
7.098451e+002	2.424399e+002
7.117736e+002	2.270135e+002
7.137020e+002	2.285504e+002
7.156305e+002	2.648165e+002
7.175590e+002	2.607652e+002
7.194874e+002	2.587503e+002
7.214159e+002	2.766857e+002
7.233444e+002	2.792498e+002
7.252728e+002	2.564230e+002
7.272013e+002	2.338654e+002
7.291298e+002	2.421751e+002
7.310582e+002	2.381236e+002
7.329867e+002	2.392376e+002
7.349152e+002	2.444412e+002
7.368436e+002	2.359607e+002
7.387721e+002	2.148883e+002
7.407006e+002	2.120226e+002
7.426290e+002	2.217550e+002
7.445575e+002	2.210834e+002
7.464860e+002	2.233558e+002
7.484144e+002	2.240206e+002
7.503429e+002	2.300792e+002
7.522714e+002	2.474696e+002
7.541998e+002	2.440615e+002
7.561283e+002	2.196157e+002
7.580568e+002	2.191232e+002
7.599852e+002	2.261868e+002
7.619137e+002	2.358192e+002
7.638422e+002	2.370921e+002
7.657706e+002	2.121327e+002
7.676991e+002	2.202454e+002
7.696276e+002	2.374980e+002
7.715560e+002	2.441566e+002
7.734845e+002	2.422592e+002
7.754130e+002	2.379182e+002
7.773414e+002	2.352139e+002
7.792699e+002	2.361694e+002
7.811984e+002	2.225486e+002
7.831268e+002	2.299658e+002
7.850553e+002	2.351071e+002
7.869838e+002	2.454332e+002
7.889122e+002	2.540645e+002
7.908407e+002	2.385028e+002
7.927692e+002	2.456126e+002
7.946976e+002	2.439113e+002
7.966261e+002	2.488470e+002
7.985546e+002	2.462849e+002
8.004830e+002	2.427632e+002
8.024115e+002	2.417935e+002
8.043400e+002	2.221732e+002
8.062684e+002	1.997591e+002
8.081969e+002	2.021860e+002
8.101254e+002	2.069374e+002
8.120538e+002	2.048555e+002
8.139823e+002	2.032816e+002
8.159108e+002	2.079906e+002
8.178392e+002	2.022551e+002
8.197677e+002	1.860006e+002
8.216962e+002	1.847456e+002
8.236246e+002	1.858162e+002
8.255531e+002	1.795118e+002
8.274816e+002	1.766894e+002
8.294100e+002	1.880533e+002
8.313385e+002	1.795193e+002
8.332670e+002	1.759660e+002
8.351954e+002	1.756508e+002
8.371239e+002	1.737972e+002
8.390524e+002	1.770203e+002
8.409808e+002	1.858707e+002
8.429093e+002	1.866512e+002
8.448378e+002	1.649396e+002
8.467662e+002	1.627878e+002
8.486947e+002	1.826981e+002
8.506232e+002	1.924186e+002
8.525516e+002	1.835851e+002
8.544801e+002	1.738327e+002
8.564086e+002	1.853695e+002
8.583370e+002	2.096462e+002
8.602655e+002	2.196586e+002
8.621940e+002	2.149773e+002
8.641224e+002	2.183752e+002
8.660509e+002	2.219141e+002
8.679794e+002	2.121882e+002
8.699078e+002	1.970219e+002
8.718363e+002	1.970759e+002
8.737648e+002	1.974546e+002
8.756932e+002	2.006700e+002
8.776217e+002	2.097000e+002
8.795502e+002	2.086794e+002
8.814786e+002	1.932663e+002
8.834071e+002	1.797021e+002
8.853356e+002	1.621586e+002
8.872640e+002	1.536317e+002
8.891925e+002	1.781407e+002
8.911210e+002	1.928073e+002
8.930494e+002	1.762740e+002
8.949779e+002	1.540930e+002
8.969064e+002	1.561319e+002
8.988348e+002	1.242162e+002
9.007633e+002	1.329186e+002
9.026918e+002	1.523326e+002
9.046202e+002	1.619223e+002
9.065487e+002	1.664474e+002
9.084772e+002	1.642442e+002
9.104056e+002	1.445535e+002
9.123341e+002	1.204669e+002
9.142626e+002	1.397680e+002
9.161910e+002	1.432413e+002
9.181195e+002	1.306631e+002
9.200480e+002	1.320185e+002
9.219764e+002	1.453360e+002
9.239049e+002	1.541349e+002
9.258334e+002	1.762184e+002
9.277618e+002	1.858475e+002
9.296903e+002	1.621391e+002
9.316188e+002	1.512319e+002
9.335472e+002	1.593805e+002
9.354757e+002	1.707789e+002
9.374042e+002	1.722545e+002
9.393326e+002	1.679763e+002
9.412611e+002	1.684296e+002
9.431896e+002	1.931391e+002
9.451180e+002	1.791017e+002
9.470465e+002	1.698254e+002
9.489750e+002	1.708530e+002
9.509034e+002	1.611175e+002
9.528319e+002	1.411106e+002
9.547604e+002	1.581815e+002
9.566888e+002	1.742001e+002
9.586173e+002	1.659665e+002
9.605458e+002	1.797897e+002
9.624742e+002	1.826824e+002
9.644027e+002	1.679819e+002
9.663312e+002	1.619455e+002
9.682596e+002	1.680288e+002
9.701881e+002	1.622240e+002
9.721166e+002	1.550099e+002
9.740450e+002	1.587317e+002
9.759735e+002	1.597728e+002
9.779020e+002	1.707518e+002
9.798304e+002	1.658218e+002
9.817589e+002	1.213743e+002
9.836874e+002	1.580251e+002
9.856158e+002	1.658232e+002
9.875443e+002	1.675972e+002
9.894728e+002	1.704276e+002
9.914012e+002	1.773130e+002
9.933297e+002	1.877396e+002
9.952582e+002	1.925821e+002
9.971866e+002	1.803468e+002
9.991151e+002	1.703358e+002
1.001044e+003	1.784757e+002
1.002972e+003	1.957053e+002
1.004901e+003	2.053363e+002
1.006829e+003	2.036492e+002
1.008757e+003	1.904205e+002
1.010686e+003	1.734870e+002
1.012614e+003	1.721154e+002
1.014543e+003	1.599083e+002
1.016471e+003	1.603978e+002
1.018400e+003	1.391697e+002
1.020328e+003	1.443139e+002
1.022257e+003	1.648950e+002
1.024185e+003	1.865604e+002
1.026114e+003	2.166398e+002
1.028042e+003	2.294617e+002
1.029971e+003	2.111496e+002
1.031899e+003	1.911447e+002
1.033828e+003	1.754820e+002
1.035756e+003	1.783970e+002
1.037684e+003	1.914980e+002
1.039613e+003	1.976530e+002
1.041541e+003	1.886227e+002
1.043470e+003	1.646150e+002
1.045398e+003	1.397044e+002
1.047327e+003	1.182434e+002
1.049255e+003	1.034819e+002
1.051184e+003	1.129267e+002
1.053112e+003	1.362411e+002
1.055041e+003	1.571942e+002
1.056969e+003	1.665593e+002
1.058898e+003	1.428511e+002
1.060826e+003	1.465715e+002
1.062755e+003	1.169866e+002
1.064683e+003	9.074245e+001
1.066611e+003	9.143935e+001
1.068540e+003	1.084655e+002
1.070468e+003	1.203320e+002
1.072397e+003	1.195198e+002
1.074325e+003	1.123897e+002
1.076254e+003	9.489387e+001
1.078182e+003	9.661826e+001
1.080111e+003	1.114618e+002
1.082039e+003	1.096222e+002
1.083968e+003	1.130170e+002
1.085896e+003	1.352833e+002
1.087825e+003	1.490239e+002
1.089753e+003	1.343911e+002
1.091682e+003	1.416039e+002
1.093610e+003	1.326254e+002
1.095538e+003	1.413123e+002
1.097467e+003	1.737716e+002
1.099395e+003	1.922676e+002
1.101324e+003	1.818527e+002
1.103252e+003	1.682616e+002
1.105181e+003	1.723085e+002
1.107109e+003	1.577112e+002
1.109038e+003	1.728246e+002
1.110966e+003	1.876123e+002
1.112895e+003	1.778971e+002
1.114823e+003	1.864481e+002
1.116752e+003	2.028820e+002
1.118680e+003	1.854362e+002
1.120609e+003	1.485593e+002
1.122537e+003	1.743745e+002
1.124465e+003	2.028849e+002
1.126394e+003	2.027067e+002
1.128322e+003	1.930961e+002
1.130251e+003	1.889806e+002
1.132179e+003	1.836218e+002
1.134108e+003	1.688501e+002
1.136036e+003	1.527020e+002
1.137965e+003	1.537238e+002
1.139893e+003	1.717182e+002
1.141822e+003	1.698797e+002
1.143750e+003	1.787389e+002
1.145679e+003	1.986811e+002
1.147607e+003	2.138712e+002
1.149536e+003	2.469787e+002
1.151464e+003	2.910827e+002
1.153392e+003	3.112966e+002
1.155321e+003	3.470916e+002
1.157249e+003	3.160161e+002
1.159178e+003	2.881572e+002
1.161106e+003	2.721108e+002
1.163035e+003	2.468577e+002
1.164963e+003	2.316689e+002
1.166892e+003	2.274214e+002
1.168820e+003	2.230743e+002
1.170749e+003	2.230858e+002
1.172677e+003	2.185944e+002
1.174606e+003	2.192035e+002
1.176534e+003	2.382002e+002
1.178463e+003	2.291939e+002
1.180391e+003	2.219447e+002
1.182319e+003	2.299370e+002
1.184248e+003	2.321151e+002
1.186176e+003	2.191935e+002
1.188105e+003	2.258764e+002
1.190033e+003	2.725653e+002
1.191962e+003	2.683976e+002
1.193890e+003	2.629294e+002
1.195819e+003	2.428875e+002
1.197747e+003	2.270095e+002
1.199676e+003	2.294914e+002
1.201604e+003	2.204072e+002
1.203533e+003	2.035007e+002
1.205461e+003	2.285844e+002
1.207390e+003	2.123022e+002
1.209318e+003	2.226107e+002
1.211246e+003	2.279721e+002
1.213175e+003	2.124562e+002
1.215103e+003	2.094751e+002
1.217032e+003	2.025897e+002
1.218960e+003	1.940664e+002
1.220889e+003	1.989990e+002
1.222817e+003	2.053470e+002
1.224746e+003	2.006145e+002
1.226674e+003	2.049844e+002
1.228603e+003	2.148564e+002
1.230531e+003	2.087771e+002
1.232460e+003	1.901412e+002
1.234388e+003	1.819150e+002
1.236317e+003	1.690453e+002
1.238245e+003	1.611690e+002
1.240173e+003	1.771428e+002
1.242102e+003	1.680484e+002
1.244030e+003	2.035313e+002
1.245959e+003	2.037081e+002
1.247887e+003	2.089533e+002
1.249816e+003	2.117022e+002
1.251744e+003	2.305503e+002
1.253673e+003	2.497304e+002
1.255601e+003	2.548081e+002
1.257530e+003	2.531149e+002
1.259458e+003	2.517959e+002
1.261387e+003	2.423275e+002
1.263315e+003	2.243540e+002
1.265244e+003	2.076364e+002
1.267172e+003	2.426847e+002
1.269100e+003	2.439270e+002
1.271029e+003	2.491498e+002
1.272957e+003	2.700212e+002
1.274886e+003	2.621351e+002
1.276814e+003	2.311024e+002
1.278743e+003	2.551390e+002
1.280671e+003	2.641254e+002
1.282600e+003	2.280023e+002
1.284528e+003	2.149093e+002
1.286457e+003	2.305411e+002
1.288385e+003	2.388073e+002
1.290314e+003	2.644421e+002
1.292242e+003	2.982681e+002
1.294171e+003	3.014723e+002
1.296099e+003	2.724941e+002
1.298027e+003	2.548010e+002
1.299956e+003	2.617834e+002
1.301884e+003	2.514421e+002
1.303813e+003	2.834882e+002
1.305741e+003	2.848723e+002
1.307670e+003	2.763176e+002
1.309598e+003	2.670417e+002
1.311527e+003	2.742143e+002
1.313455e+003	2.910486e+002
1.315384e+003	2.830782e+002
1.317312e+003	2.510682e+002
1.319241e+003	2.333584e+002
1.321169e+003	2.433546e+002
1.323098e+003	2.580378e+002
1.325026e+003	2.782270e+002
1.326954e+003	2.895447e+002
1.328883e+003	2.621606e+002
1.330811e+003	2.270128e+002
1.332740e+003	2.142396e+002
1.334668e+003	2.201040e+002
1.336597e+003	2.419800e+002
1.338525e+003	2.601727e+002
1.340454e+003	2.960836e+002
1.342382e+003	2.869772e+002
1.344311e+003	2.932151e+002
1.346239e+003	2.974831e+002
1.348168e+003	3.066648e+002
1.350096e+003	3.226503e+002
1.352025e+003	3.339460e+002
1.353953e+003	3.318586e+002
1.355881e+003	3.130034e+002
1.357810e+003	2.773053e+002
1.359738e+003	2.845785e+002
1.361667e+003	3.161523e+002
1.363595e+003	2.908728e+002
1.365524e+003	2.937803e+002
1.367452e+003	3.225526e+002
1.369381e+003	3.185526e+002
1.371309e+003	3.243806e+002
1.373238e+003	3.367575e+002
1.375166e+003	3.205028e+002
1.377095e+003	3.182938e+002
1.379023e+003	3.085400e+002
1.380952e+003	3.276653e+002
1.382880e+003	3.570288e+002
1.384808e+003	3.175652e+002
1.386737e+003	2.894911e+002
1.388665e+003	3.057041e+002
1.390594e+003	3.161843e+002
1.392522e+003	3.112673e+002
1.394451e+003	3.126928e+002
1.396379e+003	2.917220e+002
1.398308e+003	2.243831e+002
1.400236e+003	2.301006e+002
1.402165e+003	2.756610e+002
1.404093e+003	2.894528e+002
1.406022e+003	2.943803e+002
1.407950e+003	3.181944e+002
1.409879e+003	3.120212e+002
1.411807e+003	2.706303e+002
1.413735e+003	2.503963e+002
1.415664e+003	2.672549e+002
1.417592e+003	2.793280e+002
1.419521e+003	2.733505e+002
1.421449e+003	2.912726e+002
1.423378e+003	3.216519e+002
1.425306e+003	2.844581e+002
1.427235e+003	3.098369e+002
1.429163e+003	3.109270e+002
1.431092e+003	3.272883e+002
1.433020e+003	3.263691e+002
1.434949e+003	3.193612e+002
1.436877e+003	3.233660e+002
1.438806e+003	3.338383e+002
1.440734e+003	3.448871e+002
1.442662e+003	3.598213e+002
1.444591e+003	3.775616e+002
1.446519e+003	3.653501e+002
1.448448e+003	3.081418e+002
1.450376e+003	3.399856e+002
1.452305e+003	3.632580e+002
1.454233e+003	3.776554e+002
1.456162e+003	3.893113e+002
1.458090e+003	3.851468e+002
1.460019e+003	3.714800e+002
1.461947e+003	3.761457e+002
1.463876e+003	3.987917e+002
1.465804e+003	3.999446e+002
1.467733e+003	3.780558e+002
1.469661e+003	3.598965e+002
1.471589e+003	3.543441e+002
1.473518e+003	3.538329e+002
1.475446e+003	3.399124e+002
1.477375e+003	3.384551e+002
1.479303e+003	3.570401e+002
1.481232e+003	3.694318e+002
1.483160e+003	3.476703e+002
1.485089e+003	3.525348e+002
1.487017e+003	3.973994e+002
1.488946e+003	3.728180e+002
1.490874e+003	3.682723e+002
1.492803e+003	3.715541e+002
1.494731e+003	3.708582e+002
1.496660e+003	3.974696e+002
1.498588e+003	4.134375e+002
1.500516e+003	4.001501e+002
1.502445e+003	3.988440e+002
1.504373e+003	4.086991e+002
1.506302e+003	4.143782e+002
1.508230e+003	4.256229e+002
1.510159e+003	4.462803e+002
1.512087e+003	4.654539e+002
1.514016e+003	4.923665e+002
1.515944e+003	5.012460e+002
1.517873e+003	4.434389e+002
1.519801e+003	4.763180e+002
1.521730e+003	4.838097e+002
1.523658e+003	4.944176e+002
1.525587e+003	5.143339e+002
1.527515e+003	5.119541e+002
1.529443e+003	4.769642e+002
1.531372e+003	4.447453e+002
1.533300e+003	4.309533e+002
1.535229e+003	4.234944e+002
1.537157e+003	4.209312e+002
1.539086e+003	4.282150e+002
1.541014e+003	4.429791e+002
1.542943e+003	4.225757e+002
1.544871e+003	4.058703e+002
1.546800e+003	3.606432e+002
1.548728e+003	3.855723e+002
1.550657e+003	4.308077e+002
1.552585e+003	4.522594e+002
1.554514e+003	4.410851e+002
1.556442e+003	4.209693e+002
1.558370e+003	4.006190e+002
1.560299e+003	3.804675e+002
1.562227e+003	3.700755e+002
1.564156e+003	3.718760e+002
1.566084e+003	3.860229e+002
1.568013e+003	4.231645e+002
1.569941e+003	4.140677e+002
1.571870e+003	4.083515e+002
1.573798e+003	3.811656e+002
1.575727e+003	4.061031e+002
1.577655e+003	4.018098e+002
1.579584e+003	4.134221e+002
1.581512e+003	4.331203e+002
1.583441e+003	4.466828e+002
1.585369e+003	4.420407e+002
1.587297e+003	4.132010e+002
1.589226e+003	3.885723e+002
1.591154e+003	3.977032e+002
1.593083e+003	4.105224e+002
1.595011e+003	4.123220e+002
1.596940e+003	4.402490e+002
1.598868e+003	4.332825e+002
1.600797e+003	4.399556e+002
1.602725e+003	4.500067e+002
1.604654e+003	4.098074e+002
1.606582e+003	3.956702e+002
1.608511e+003	3.766050e+002
1.610439e+003	3.775005e+002
1.612368e+003	3.810117e+002
1.614296e+003	3.710953e+002
1.616224e+003	3.659645e+002
1.618153e+003	3.744095e+002
1.620081e+003	3.910620e+002
1.622010e+003	3.926878e+002
1.623938e+003	3.863816e+002
1.625867e+003	4.224321e+002
1.627795e+003	4.522550e+002
1.629724e+003	4.529658e+002
1.631652e+003	4.415911e+002
1.633581e+003	4.173365e+002
1.635509e+003	4.039707e+002
1.637438e+003	4.287620e+002
1.639366e+003	4.259507e+002
1.641295e+003	4.306571e+002
1.643223e+003	4.414142e+002
1.645151e+003	4.232925e+002
1.647080e+003	4.039560e+002
1.649008e+003	4.050858e+002
1.650937e+003	4.148188e+002
1.652865e+003	4.253940e+002
1.654794e+003	3.997457e+002
1.656722e+003	3.847727e+002
1.658651e+003	3.998645e+002
1.660579e+003	3.863611e+002
1.662508e+003	3.914575e+002
1.664436e+003	3.888515e+002
1.666365e+003	3.772033e+002
1.668293e+003	3.660058e+002
1.670222e+003	3.682239e+002
1.672150e+003	3.763148e+002
1.674078e+003	3.749094e+002
1.676007e+003	3.581147e+002
1.677935e+003	3.315134e+002
1.679864e+003	3.139932e+002
1.681792e+003	3.266490e+002
1.683721e+003	3.501560e+002
1.685649e+003	3.328443e+002
1.687578e+003	3.445678e+002
1.689506e+003	3.300503e+002
1.691435e+003	3.360207e+002
1.693363e+003	3.102849e+002
1.695292e+003	3.285044e+002
1.697220e+003	3.498048e+002
1.699149e+003	3.175450e+002
1.701077e+003	2.693211e+002
1.703005e+003	2.455114e+002
1.704934e+003	2.256510e+002
1.706862e+003	2.150664e+002
1.708791e+003	2.375394e+002
1.710719e+003	2.621852e+002
1.712648e+003	2.716919e+002
1.714576e+003	3.054236e+002
1.716505e+003	3.324540e+002
1.718433e+003	3.280068e+002
1.720362e+003	3.039646e+002
1.722290e+003	3.306752e+002
1.724219e+003	3.465166e+002
1.726147e+003	3.694704e+002
1.728076e+003	3.746508e+002
1.730004e+003	3.557510e+002
1.731932e+003	3.543700e+002
1.733861e+003	3.709347e+002
1.735789e+003	3.772476e+002
1.737718e+003	3.577002e+002
1.739646e+003	3.158236e+002
1.741575e+003	2.735373e+002
1.743503e+003	2.573500e+002
1.745432e+003	2.768747e+002
1.747360e+003	2.957607e+002
1.749289e+003	2.903046e+002
1.751217e+003	2.984568e+002
1.753146e+003	2.949070e+002
1.755074e+003	3.214653e+002
1.757003e+003	3.375320e+002
1.758931e+003	3.287962e+002
1.760859e+003	3.306776e+002
1.762788e+003	3.273008e+002
1.764716e+003	3.157843e+002
1.766645e+003	3.336223e+002
1.768573e+003	2.874156e+002
1.770502e+003	2.702997e+002
1.772430e+003	2.705969e+002
1.774359e+003	2.566150e+002
1.776287e+003	2.816301e+002
1.778216e+003	2.732877e+002
1.780144e+003	2.632489e+002
1.782073e+003	2.639902e+002
1.784001e+003	2.360284e+002
1.785930e+003	2.349924e+002
1.787858e+003	2.514305e+002
1.789786e+003	2.208388e+002
1.791715e+003	1.649941e+002
1.793643e+003	1.687562e+002
1.795572e+003	1.979135e+002
1.797500e+003	2.132633e+002
1.799429e+003	2.175226e+002
1.801357e+003	2.284561e+002
1.803286e+003	2.420190e+002
1.805214e+003	2.463330e+002
1.807143e+003	2.070976e+002
1.809071e+003	2.255941e+002
1.811000e+003	2.488234e+002
1.812928e+003	2.340313e+002
1.814857e+003	2.134109e+002
1.816785e+003	2.036009e+002
1.818714e+003	1.893895e+002
1.820642e+003	1.783700e+002
1.822570e+003	1.822513e+002
1.824499e+003	2.022742e+002
1.826427e+003	2.200522e+002
1.828356e+003	2.053706e+002
1.830284e+003	1.962453e+002
1.832213e+003	2.339958e+002
1.834141e+003	2.314822e+002
1.836070e+003	2.197381e+002
1.837998e+003	2.065713e+002
1.839927e+003	1.896577e+002
1.841855e+003	2.203346e+002
1.843784e+003	2.328332e+002
1.845712e+003	2.144557e+002
1.847641e+003	2.250012e+002
1.849569e+003	2.219001e+002
1.851497e+003	2.082219e+002
1.853426e+003	2.182585e+002
1.855354e+003	2.278616e+002
1.857283e+003	1.849760e+002
1.859211e+003	1.765918e+002
1.861140e+003	2.107872e+002
1.863068e+003	2.117217e+002
1.864997e+003	2.054230e+002
1.866925e+003	2.131741e+002
1.868854e+003	2.080758e+002
1.870782e+003	1.964854e+002
1.872711e+003	2.040302e+002
1.874639e+003	2.047745e+002
1.876568e+003	1.732035e+002
1.878496e+003	1.436316e+002
1.880424e+003	1.288827e+002
1.882353e+003	1.342642e+002
1.884281e+003	1.675924e+002
1.886210e+003	2.025422e+002
1.888138e+003	1.409618e+002
1.890067e+003	1.676986e+002
1.891995e+003	1.440167e+002
1.893924e+003	1.468686e+002
1.895852e+003	1.567981e+002
1.897781e+003	1.400753e+002
1.899709e+003	1.314432e+002
1.901638e+003	1.268996e+002
1.903566e+003	1.264288e+002
1.905495e+003	1.439310e+002
1.907423e+003	1.101888e+002
1.909351e+003	1.217260e+002
1.911280e+003	1.181173e+002
1.913208e+003	1.110491e+002
1.915137e+003	1.415100e+002
1.917065e+003	1.590283e+002
1.918994e+003	1.834538e+002
1.920922e+003	1.648375e+002
1.922851e+003	1.169019e+002
1.924779e+003	1.034379e+002
1.926708e+003	1.197091e+002
1.928636e+003	1.516327e+002
1.930565e+003	1.823473e+002
1.932493e+003	1.831434e+002
1.934422e+003	1.677753e+002
1.936350e+003	1.557755e+002
1.938278e+003	1.167147e+002
1.940207e+003	1.344972e+002
1.942135e+003	1.575791e+002
1.944064e+003	1.572434e+002
1.945992e+003	1.452408e+002
1.947921e+003	1.402350e+002
1.949849e+003	1.391487e+002
1.951778e+003	1.495553e+002
1.953706e+003	1.491562e+002
1.955635e+003	1.448244e+002
1.957563e+003	1.259576e+002
1.959492e+003	1.080663e+002
1.961420e+003	1.185813e+002
1.963349e+003	1.166235e+002
1.965277e+003	1.017744e+002
1.967205e+003	8.498244e+001
1.969134e+003	5.244665e+001
1.971062e+003	8.506100e+001
1.972991e+003	8.932063e+001
1.974919e+003	1.135714e+002
1.976848e+003	8.620099e+001
1.978776e+003	7.017438e+001
1.980705e+003	6.336052e+001
1.982633e+003	5.689115e+001
1.984562e+003	6.570038e+001
1.986490e+003	8.388007e+001
1.988419e+003	1.031379e+002
1.990347e+003	9.275485e+001
1.992276e+003	7.486924e+001
1.994204e+003	8.101343e+001
1.996132e+003	9.775024e+001
1.998061e+003	1.012283e+002
1.999989e+003	6.959126e+001
2.001918e+003	3.396075e+001
2.003846e+003	2.227007e+001
2.005775e+003	1.915093e+001
2.007703e+003	4.136243e+001
2.009632e+003	6.882226e+001
2.011560e+003	7.151186e+001
2.013489e+003	7.133746e+001
2.015417e+003	7.819379e+001
2.017346e+003	6.409555e+001
2.019274e+003	5.756990e+001
2.021203e+003	6.395885e+001
2.023131e+003	4.881723e+001
2.025059e+003	9.106230e+001
2.026988e+003	6.065212e+001
2.028916e+003	1.001805e+002
2.030845e+003	9.181461e+001
2.032773e+003	6.776035e+001
2.034702e+003	8.792303e+001
2.036630e+003	8.185913e+001
2.038559e+003	8.887379e+001
2.040487e+003	9.767420e+001
2.042416e+003	7.847392e+001
2.044344e+003	8.827734e+001
2.046273e+003	1.121068e+002
2.048201e+003	1.018508e+002
2.050129e+003	8.086166e+001
2.052058e+003	9.006344e+001
2.053986e+003	1.031915e+002
2.055915e+003	9.701542e+001
2.057843e+003	5.523230e+001
2.059772e+003	4.688214e+001
2.061700e+003	7.046651e+001
2.063629e+003	7.170790e+001
2.065557e+003	6.747064e+001
2.067486e+003	6.875285e+001
2.069414e+003	4.658529e+001
2.071343e+003	6.076853e+001
2.073271e+003	6.798931e+001
2.075200e+003	7.429010e+001
2.077128e+003	6.665860e+001
2.079057e+003	7.872275e+001
2.080985e+003	6.197622e+001
2.082914e+003	4.402835e+001
2.084842e+003	2.788851e+001
2.086771e+003	3.413321e+001
2.088699e+003	5.259841e+001
2.090627e+003	4.633368e+001
2.092556e+003	4.050519e+001
2.094484e+003	4.970604e+001
2.096413e+003	5.924033e+001
2.098341e+003	7.013739e+001
2.100270e+003	6.157315e+001
2.102198e+003	4.166384e+001
2.104126e+003	4.983926e+001
2.106055e+003	6.719363e+001
2.107983e+003	6.715876e+001
2.109912e+003	5.221859e+001
2.111840e+003	4.396648e+001
2.113769e+003	5.551208e+001
2.115697e+003	6.301998e+001
2.117626e+003	7.027921e+001
2.119554e+003	6.632278e+001
2.121483e+003	4.716482e+001
2.123411e+003	6.024398e+001
2.125340e+003	8.022486e+001
2.127268e+003	7.003572e+001
2.129197e+003	4.847569e+001
2.131125e+003	4.343729e+001
2.133054e+003	3.403091e+001
2.134982e+003	7.089000e+001
2.136911e+003	9.680945e+001
2.138839e+003	1.134189e+002
2.140768e+003	9.036011e+001
2.142696e+003	7.011227e+001
2.144625e+003	5.015905e+001
2.146553e+003	6.663356e+001
2.148481e+003	1.168346e+002
2.150410e+003	1.410357e+002
2.152338e+003	1.572379e+002
2.154267e+003	1.293242e+002
2.156195e+003	1.006072e+002
2.158124e+003	7.225853e+001
2.160052e+003	6.059249e+001
2.161980e+003	5.679863e+001
2.163909e+003	6.549848e+001
2.165837e+003	9.862679e+001
2.167766e+003	1.179299e+002
2.169694e+003	1.107906e+002
2.171623e+003	8.861854e+001
2.173551e+003	7.463754e+001
2.175480e+003	8.687314e+001
2.177408e+003	6.441351e+001
2.179337e+003	3.927896e+001
2.181265e+003	4.725477e+001
2.183194e+003	6.887107e+001
2.185122e+003	7.566206e+001
2.187051e+003	1.017500e+002
2.188979e+003	8.487825e+001
2.190908e+003	7.947672e+001
2.192836e+003	8.257310e+001
2.194765e+003	6.756210e+001
2.196693e+003	7.549024e+001
2.198622e+003	8.052546e+001
2.200550e+003	6.873573e+001
2.202479e+003	8.979222e+001
2.204407e+003	9.720969e+001
2.206335e+003	1.124365e+002
2.208264e+003	7.359635e+001
2.210192e+003	5.672836e+001
2.212121e+003	4.967860e+001
2.214049e+003	1.013096e+002
2.215978e+003	1.207900e+002
2.217906e+003	1.036835e+002
2.219834e+003	8.641650e+001
2.221763e+003	1.167689e+002
2.223691e+003	1.575116e+002
2.225620e+003	1.578551e+002
2.227548e+003	1.473726e+002
2.229477e+003	1.421285e+002
2.231405e+003	1.341352e+002
2.233334e+003	1.249023e+002
2.235262e+003	1.473061e+002
2.237191e+003	1.502951e+002
2.239119e+003	1.453465e+002
2.241048e+003	1.546404e+002
2.242976e+003	1.612729e+002
2.244905e+003	1.744603e+002
2.246833e+003	1.666721e+002
2.248762e+003	1.560421e+002
2.250690e+003	1.614610e+002
2.252619e+003	1.568618e+002
2.254547e+003	1.294120e+002
2.256476e+003	1.283419e+002
2.258404e+003	1.726118e+002
2.260333e+003	1.839507e+002
2.262261e+003	1.814121e+002
2.264189e+003	1.717353e+002
2.266118e+003	1.671012e+002
2.268046e+003	1.680069e+002
2.269975e+003	1.962955e+002
2.271903e+003	2.065922e+002
2.273832e+003	1.880911e+002
2.275760e+003	1.597200e+002
2.277688e+003	1.483715e+002
2.279617e+003	1.581685e+002
2.281545e+003	1.667663e+002
2.283474e+003	1.682513e+002
2.285402e+003	1.465231e+002
2.287331e+003	1.436579e+002
2.289259e+003	1.575647e+002
2.291188e+003	1.580478e+002
2.293116e+003	1.740496e+002
2.295045e+003	2.096022e+002
2.296973e+003	2.309762e+002
2.298902e+003	2.278669e+002
2.300830e+003	2.296587e+002
2.302759e+003	2.040696e+002
2.304687e+003	1.842372e+002
2.306616e+003	2.132154e+002
2.308544e+003	1.855591e+002
2.310473e+003	1.823388e+002
2.312401e+003	2.102093e+002
2.314330e+003	2.080930e+002
2.316258e+003	2.111000e+002
2.318187e+003	2.410271e+002
2.320115e+003	2.048006e+002
2.322043e+003	1.945350e+002
2.323972e+003	2.114460e+002
2.325900e+003	2.018788e+002
2.327829e+003	1.803055e+002
2.329757e+003	1.631739e+002
2.331686e+003	1.990251e+002
2.333614e+003	2.017043e+002
2.335542e+003	2.708970e+002
2.337471e+003	2.762093e+002
2.339399e+003	2.379960e+002
2.341328e+003	2.322722e+002
2.343256e+003	2.336846e+002
2.345185e+003	2.445560e+002
2.347113e+003	2.693329e+002
2.349042e+003	2.726126e+002
2.350970e+003	2.506764e+002
2.352899e+003	2.340678e+002
2.354827e+003	2.281037e+002
2.356756e+003	2.402844e+002
2.358684e+003	2.842415e+002
2.360613e+003	2.607050e+002
2.362541e+003	2.706804e+002
2.364470e+003	2.666537e+002
2.366398e+003	2.574113e+002
2.368327e+003	2.862527e+002
2.370255e+003	2.892809e+002
2.372184e+003	2.878713e+002
2.374112e+003	2.654976e+002
2.376041e+003	2.738766e+002
2.377969e+003	2.950286e+002
2.379897e+003	3.029236e+002
2.381826e+003	3.045550e+002
2.383754e+003	2.952593e+002
2.385683e+003	2.642837e+002
2.387611e+003	2.476226e+002
2.389540e+003	2.578736e+002
2.391468e+003	2.529611e+002
2.393396e+003	2.688499e+002
2.395325e+003	2.863293e+002
2.397253e+003	2.810755e+002
2.399182e+003	2.967328e+002
2.401110e+003	3.019245e+002
2.403039e+003	2.898931e+002
2.404967e+003	2.929362e+002
2.406896e+003	2.897009e+002
2.408824e+003	2.873739e+002
2.410753e+003	3.116696e+002
2.412681e+003	2.917667e+002
2.414610e+003	2.925656e+002
2.416538e+003	3.036098e+002
2.418467e+003	2.967478e+002
2.420395e+003	3.224420e+002
2.422324e+003	3.232898e+002
2.424252e+003	3.350826e+002
2.426181e+003	3.513132e+002
2.428109e+003	3.687112e+002
2.430038e+003	3.950989e+002
2.431966e+003	3.425886e+002
2.433895e+003	3.476657e+002
2.435823e+003	3.521107e+002
2.437751e+003	3.217814e+002
2.439680e+003	3.569502e+002
2.441608e+003	3.436427e+002
2.443537e+003	3.584176e+002
2.445465e+003	3.708954e+002
2.447394e+003	3.579236e+002
2.449322e+003	3.677045e+002
2.451250e+003	3.869121e+002
2.453179e+003	3.888820e+002
2.455107e+003	4.006384e+002
2.457036e+003	3.951201e+002
2.458964e+003	3.783334e+002
2.460893e+003	3.784441e+002
2.462821e+003	3.762445e+002
2.464750e+003	3.963343e+002
2.466678e+003	3.862956e+002
2.468607e+003	3.947831e+002
2.470535e+003	3.999209e+002
2.472464e+003	3.916219e+002
2.474392e+003	3.903048e+002
2.476321e+003	3.587975e+002
2.478249e+003	3.394451e+002
2.480178e+003	3.771700e+002
2.482106e+003	3.674587e+002
2.484035e+003	3.744693e+002
2.485963e+003	3.929215e+002
2.487892e+003	3.770099e+002
2.489820e+003	3.867500e+002
2.491749e+003	3.733316e+002
2.493677e+003	3.877633e+002
2.495605e+003	3.794510e+002
2.497534e+003	3.665836e+002
2.499462e+003	3.659174e+002
2.501391e+003	3.586435e+002
2.503319e+003	3.528559e+002
2.505248e+003	3.928797e+002
2.507176e+003	4.370267e+002
2.509104e+003	4.432664e+002
2.511033e+003	4.215828e+002
2.512961e+003	3.935663e+002
2.514890e+003	3.630603e+002
2.516818e+003	3.594651e+002
2.518747e+003	4.064042e+002
2.520675e+003	4.158969e+002
2.522604e+003	4.113200e+002
2.524532e+003	4.222639e+002
2.526461e+003	4.430700e+002
2.528389e+003	4.652317e+002
2.530318e+003	4.663665e+002
2.532246e+003	4.469089e+002
2.534175e+003	4.426997e+002
2.536103e+003	4.425800e+002
2.538032e+003	4.551096e+002
2.539960e+003	4.597300e+002
2.541889e+003	4.205173e+002
2.543817e+003	4.134485e+002
2.545746e+003	4.447349e+002
2.547674e+003	5.024833e+002
2.549603e+003	5.261465e+002
2.551531e+003	4.955189e+002
2.553459e+003	4.585844e+002
2.555388e+003	4.340531e+002
2.557316e+003	4.262281e+002
2.559245e+003	4.389567e+002
2.561173e+003	4.597748e+002
2.563102e+003	4.741941e+002
2.565030e+003	4.679401e+002
2.566958e+003	4.626663e+002
2.568887e+003	4.505765e+002
2.570815e+003	4.377358e+002
2.572744e+003	4.470725e+002
2.574672e+003	4.579889e+002
2.576601e+003	4.789098e+002
2.578529e+003	4.612325e+002
2.580458e+003	4.609204e+002
2.582386e+003	4.561010e+002
2.584315e+003	4.473975e+002
2.586243e+003	4.474470e+002
2.588172e+003	4.340314e+002
2.590100e+003	4.310564e+002
2.592029e+003	4.223689e+002
2.593957e+003	4.541429e+002
2.595886e+003	4.764942e+002
2.597814e+003	4.423087e+002
2.599743e+003	4.308465e+002
2.601671e+003	4.450598e+002
2.603600e+003	4.575949e+002
2.605528e+003	4.620051e+002
2.607457e+003	4.637280e+002
2.609385e+003	4.633933e+002
2.611313e+003	4.298260e+002
2.613242e+003	4.375259e+002
2.615170e+003	4.278362e+002
2.617099e+003	4.419108e+002
2.619027e+003	4.680060e+002
2.620956e+003	4.609395e+002
2.622884e+003	4.362259e+002
2.624813e+003	4.352988e+002
2.626741e+003	4.327323e+002
2.628669e+003	4.461152e+002
2.630598e+003	4.586515e+002
2.632526e+003	4.558758e+002
2.634455e+003	4.770685e+002
2.636383e+003	4.754523e+002
2.638312e+003	4.540117e+002
2.640240e+003	4.363167e+002
2.642169e+003	4.215515e+002
2.644097e+003	4.139876e+002
2.646026e+003	4.171140e+002
2.647954e+003	4.237253e+002
2.649883e+003	4.330662e+002
2.651811e+003	4.126925e+002
2.653740e+003	4.314091e+002
2.655668e+003	4.233594e+002
2.657597e+003	4.206650e+002
2.659525e+003	4.278173e+002
2.661454e+003	4.292514e+002
2.663382e+003	4.204535e+002
2.665311e+003	4.193494e+002
2.667239e+003	4.109213e+002
2.669167e+003	3.965214e+002
2.671096e+003	3.823761e+002
2.673024e+003	3.991453e+002
2.674953e+003	4.372447e+002
2.676881e+003	4.237821e+002
2.678810e+003	4.146638e+002
2.680738e+003	4.333963e+002
2.682667e+003	4.122631e+002
2.684595e+003	4.347939e+002
2.686523e+003	4.165616e+002
2.688452e+003	4.035923e+002
2.690380e+003	3.997061e+002
2.692309e+003	3.972382e+002
2.694237e+003	3.892351e+002
2.696166e+003	4.060684e+002
2.698094e+003	4.238900e+002
2.700023e+003	4.039654e+002
2.701951e+003	3.817438e+002
2.703880e+003	3.809493e+002
2.705808e+003	3.670939e+002
2.707737e+003	3.539863e+002
2.709665e+003	3.697997e+002
2.711594e+003	3.737437e+002
2.713522e+003	3.683641e+002
2.715451e+003	3.412522e+002
2.717379e+003	3.510632e+002
2.719308e+003	3.942239e+002
2.721236e+003	3.821068e+002
2.723165e+003	3.865259e+002
2.725093e+003	3.719651e+002
2.727021e+003	3.437919e+002
2.728950e+003	3.401505e+002
2.730878e+003	3.430032e+002
2.732807e+003	3.628662e+002
2.734735e+003	3.520309e+002
2.736664e+003	3.395793e+002
2.738592e+003	3.342297e+002
2.740521e+003	3.075564e+002
2.742449e+003	2.909013e+002
2.744377e+003	3.116234e+002
2.746306e+003	3.085934e+002
2.748234e+003	3.171989e+002
2.750163e+003	3.355552e+002
2.752091e+003	3.322293e+002
2.754020e+003	3.314495e+002
2.755948e+003	3.176214e+002
2.757877e+003	3.305723e+002
2.759805e+003	3.292153e+002
2.761734e+003	3.193822e+002
2.763662e+003	3.233923e+002
2.765591e+003	3.265176e+002
2.767519e+003	3.242380e+002
2.769448e+003	3.012210e+002
2.771376e+003	3.082094e+002
2.773305e+003	3.206404e+002
2.775233e+003	3.114530e+002
2.777162e+003	3.013568e+002
2.779090e+003	2.866644e+002
2.781019e+003	2.648022e+002
2.782947e+003	2.802976e+002
2.784875e+003	2.818840e+002
2.786804e+003	2.974518e+002
2.788732e+003	3.055308e+002
2.790661e+003	2.816826e+002
2.792589e+003	2.925459e+002
2.794518e+003	2.621178e+002
2.796446e+003	2.577117e+002
2.798375e+003	2.634540e+002
2.800303e+003	2.396133e+002
2.802231e+003	2.412092e+002
2.804160e+003	2.214764e+002
2.806088e+003	2.096344e+002
2.808017e+003	1.847990e+002
2.809945e+003	1.950293e+002
2.811874e+003	2.036663e+002
2.813802e+003	2.038967e+002
2.815731e+003	2.177123e+002
2.817659e+003	2.062327e+002
2.819588e+003	2.227418e+002
2.821516e+003	2.246940e+002
2.823445e+003	1.890231e+002
2.825373e+003	1.662786e+002
2.827302e+003	1.508876e+002
2.829230e+003	1.591188e+002
2.831159e+003	1.807319e+002
2.833087e+003	1.728028e+002
2.835016e+003	1.545399e+002
2.836944e+003	1.632291e+002
2.838873e+003	1.866192e+002
2.840801e+003	1.968748e+002
2.842729e+003	1.936125e+002
2.844658e+003	2.121049e+002
2.846586e+003	1.929817e+002
2.848515e+003	2.183074e+002
2.850443e+003	2.206295e+002
2.852372e+003	2.003190e+002
2.854300e+003	2.034289e+002
2.856229e+003	1.679782e+002
2.858157e+003	1.659044e+002
2.860085e+003	1.859256e+002
2.862014e+003	1.820523e+002
2.863942e+003	1.718154e+002
2.865871e+003	1.793126e+002
2.867799e+003	1.798199e+002
2.869728e+003	1.604920e+002
2.871656e+003	1.450238e+002
2.873585e+003	1.606921e+002
2.875513e+003	1.750414e+002
2.877442e+003	1.847824e+002
2.879370e+003	1.967281e+002
2.881299e+003	2.066108e+002
2.883227e+003	1.925571e+002
2.885156e+003	1.564279e+002
2.887084e+003	1.334712e+002
2.889013e+003	1.297067e+002
2.890941e+003	1.490726e+002
2.892870e+003	1.634994e+002
2.894798e+003	1.537843e+002
2.896727e+003	1.525347e+002
2.898655e+003	1.196394e+002
2.900583e+003	1.111113e+002
2.902512e+003	1.029949e+002
2.904440e+003	1.068566e+002
2.906369e+003	9.998279e+001
2.908297e+003	1.017589e+002
2.910226e+003	7.876864e+001
2.912154e+003	5.553392e+001
2.914083e+003	6.897497e+001
2.916011e+003	7.551775e+001
2.917939e+003	6.368706e+001
2.919868e+003	6.133656e+001
2.921796e+003	5.559216e+001
2.923725e+003	6.106042e+001
2.925653e+003	8.137571e+001
2.927582e+003	6.096070e+001
2.929510e+003	3.373392e+001
2.931439e+003	2.276844e+001
2.933367e+003	1.163915e+001
2.935296e+003	4.404862e+001
2.937224e+003	2.734312e+001
2.939153e+003	-3.478593e+000
2.941081e+003	-1.712657e+000
2.943010e+003	-2.695546e-001
2.944938e+003	-6.612736e+000
2.946867e+003	-2.682188e+000
2.948795e+003	-1.104756e+001
2.950724e+003	-4.592801e+001
2.952652e+003	-5.318182e+001
2.954581e+003	-6.394572e+001
2.956509e+003	-5.644955e+001
2.958438e+003	-5.127633e+001
2.960366e+003	-6.618146e+001
2.962294e+003	-8.471726e+001
2.964223e+003	-8.414700e+001
2.966151e+003	-8.026500e+001
2.968080e+003	-6.803635e+001
2.970008e+003	-7.810395e+001
2.971937e+003	-8.903325e+001
2.973865e+003	-5.943012e+001
2.975793e+003	-6.872044e+001
2.977722e+003	-9.044036e+001
2.979650e+003	-9.024472e+001
2.981579e+003	-8.775385e+001
2.983507e+003	-8.354559e+001
2.985436e+003	-9.404601e+001
2.987364e+003	-1.099586e+002
2.989293e+003	-1.022400e+002
2.991221e+003	-1.135499e+002
2.993150e+003	-1.030450e+002
2.995078e+003	-8.873242e+001
2.997007e+003	-1.035211e+002
2.998935e+003	-1.165094e+002
3.000864e+003	-1.060092e+002
3.002792e+003	-1.058651e+002
3.004721e+003	-1.172285e+002
3.006649e+003	-1.408795e+002
3.008578e+003	-1.500037e+002
3.010506e+003	-1.204909e+002
3.012435e+003	-9.809416e+001
3.014363e+003	-1.083340e+002
3.016292e+003	-1.217047e+002
3.018220e+003	-1.191997e+002
3.020148e+003	-1.179108e+002
3.022077e+003	-1.326142e+002
3.024005e+003	-1.432794e+002
3.025934e+003	-1.128797e+002
3.027862e+003	-1.098205e+002
3.029791e+003	-1.190438e+002
3.031719e+003	-1.550969e+002
3.033647e+003	-1.501452e+002
3.035576e+003	-1.474059e+002
3.037504e+003	-1.434246e+002
3.039433e+003	-1.278886e+002
3.041361e+003	-1.337618e+002
3.043290e+003	-1.418279e+002
3.045218e+003	-1.143323e+002
3.047147e+003	-1.738851e+002
3.049075e+003	-1.388849e+002
3.051004e+003	-1.145559e+002
3.052932e+003	-1.400124e+002
3.054861e+003	-1.429994e+002
3.056789e+003	-1.502468e+002
3.058718e+003	-1.552467e+002
3.060646e+003	-1.508568e+002
3.062575e+003	-1.418806e+002
3.064503e+003	-1.433793e+002
3.066432e+003	-1.363577e+002
3.068360e+003	-1.232374e+002
3.070289e+003	-1.092883e+002
3.072217e+003	-1.167730e+002
3.074146e+003	-1.028303e+002
3.076074e+003	-1.012494e+002
3.078002e+003	-9.531688e+001
3.079931e+003	-9.212875e+001
3.081859e+003	-6.789650e+001
3.083788e+003	-6.918842e+001
3.085716e+003	-8.357833e+001
3.087645e+003	-7.718658e+001
3.089573e+003	-9.481525e+001
3.091501e+003	-8.044698e+001
3.093430e+003	-6.220248e+001
3.095358e+003	-4.455885e+001
3.097287e+003	-3.602181e+001
3.099215e+003	-5.494402e+001
3.101144e+003	-3.665715e+001
3.103072e+003	-3.438418e+001
3.105001e+003	-1.639498e+001
3.106929e+003	-2.224712e+001
3.108858e+003	-3.506039e+001
3.110786e+003	-3.614363e+001
3.112715e+003	-6.406569e+000
3.114643e+003	-5.780540e+000
3.116572e+003	9.811445e+000
3.118500e+003	3.469040e+001
3.120429e+003	4.148178e+001
3.122357e+003	3.201819e+001
3.124286e+003	3.235632e+001
3.126214e+003	3.553187e+001
3.128143e+003	5.031747e+001
3.130071e+003	6.221003e+001
3.132000e+003	7.691140e+001
3.133928e+003	9.077509e+001
3.135856e+003	8.089481e+001
3.137785e+003	8.497356e+001
3.139713e+003	1.123203e+002
3.141642e+003	1.145873e+002
3.143570e+003	1.502960e+002
3.145499e+003	1.670790e+002
3.147427e+003	1.965357e+002
3.149355e+003	2.008474e+002
3.151284e+003	1.970367e+002
3.153212e+003	1.994229e+002
3.155141e+003	2.271976e+002
3.157069e+003	2.403269e+002
3.158998e+003	2.336266e+002
3.160926e+003	2.423153e+002
3.162855e+003	2.823812e+002
3.164783e+003	2.580302e+002
3.166712e+003	2.702025e+002
3.168640e+003	2.897978e+002
3.170569e+003	3.020447e+002
3.172497e+003	2.842462e+002
3.174426e+003	3.006384e+002
3.176354e+003	3.072049e+002
3.178283e+003	3.460337e+002
3.180211e+003	3.819783e+002
3.182140e+003	3.840103e+002
3.184068e+003	4.082845e+002
3.185997e+003	4.419323e+002
3.187925e+003	4.713788e+002
3.189854e+003	4.834963e+002
3.191782e+003	4.970457e+002
3.193710e+003	5.077660e+002
3.195639e+003	5.075573e+002
3.197567e+003	5.496578e+002
3.199496e+003	5.879830e+002
3.201424e+003	6.013075e+002
3.203353e+003	6.345392e+002
3.205281e+003	6.601537e+002
3.207209e+003	6.625516e+002
3.209138e+003	6.844420e+002
3.211066e+003	7.129512e+002
3.212995e+003	7.587695e+002
3.214923e+003	7.672921e+002
3.216852e+003	7.744864e+002
3.218780e+003	7.695349e+002
3.220709e+003	7.976613e+002
3.222637e+003	8.614953e+002
3.224566e+003	8.747411e+002
3.226494e+003	9.012248e+002
3.228423e+003	9.397498e+002
3.230351e+003	9.609038e+002
3.232280e+003	9.896090e+002
3.234208e+003	1.015592e+003
3.236137e+003	1.051519e+003
3.238065e+003	1.081293e+003
3.239994e+003	1.097133e+003
3.241922e+003	1.123786e+003
3.243851e+003	1.165959e+003
3.245779e+003	1.192459e+003
3.247708e+003	1.214215e+003
3.249636e+003	1.228202e+003
3.251564e+003	1.275472e+003
3.253493e+003	1.314609e+003
3.255421e+003	1.348707e+003
3.257350e+003	1.375114e+003
3.259278e+003	1.379457e+003
3.261207e+003	1.401020e+003
3.263135e+003	1.460872e+003
3.265063e+003	1.506287e+003
3.266992e+003	1.532524e+003
3.268920e+003	1.575788e+003
3.270849e+003	1.602788e+003
3.272777e+003	1.656799e+003
3.274706e+003	1.687534e+003
3.276634e+003	1.731239e+003
3.278563e+003	1.767833e+003
3.280491e+003	1.808170e+003
3.282420e+003	1.821420e+003
3.284348e+003	1.855696e+003
3.286277e+003	1.900508e+003
3.288205e+003	1.924030e+003
3.290134e+003	1.994330e+003
3.292062e+003	2.055704e+003
3.293991e+003	2.093323e+003
3.295919e+003	2.118621e+003
3.297848e+003	2.168167e+003
3.299776e+003	2.207575e+003
3.301705e+003	2.273152e+003
3.303633e+003	2.330728e+003
3.305562e+003	2.361120e+003
3.307490e+003	2.415910e+003
3.309418e+003	2.460721e+003
3.311347e+003	2.506313e+003
3.313275e+003	2.552372e+003
3.315204e+003	2.589393e+003
3.317132e+003	2.651678e+003
3.319061e+003	2.708320e+003
3.320989e+003	2.760772e+003
3.322917e+003	2.816045e+003
3.324846e+003	2.872350e+003
3.326774e+003	2.909098e+003
3.328703e+003	2.961131e+003
3.330631e+003	3.022385e+003
3.332560e+003	3.098824e+003
3.334488e+003	3.158742e+003
3.336417e+003	3.206791e+003
3.338345e+003	3.247349e+003
3.340274e+003	3.311173e+003
3.342202e+003	3.361290e+003
3.344131e+003	3.428368e+003
3.346059e+003	3.494589e+003
3.347988e+003	3.553737e+003
3.349916e+003	3.609688e+003
3.351845e+003	3.678158e+003
3.353773e+003	3.760582e+003
3.355702e+003	3.806892e+003
3.357630e+003	3.866958e+003
3.359559e+003	3.947156e+003
3.361487e+003	4.012964e+003
3.363416e+003	4.084614e+003
3.365344e+003	4.141697e+003
3.367272e+003	4.199365e+003
3.369201e+003	4.273604e+003
3.371129e+003	4.352120e+003
3.373058e+003	4.426482e+003
3.374986e+003	4.502652e+003
3.376915e+003	4.542057e+003
3.378843e+003	4.613795e+003
3.380771e+003	4.697597e+003
3.382700e+003	4.782801e+003
3.384628e+003	4.860547e+003
3.386557e+003	4.936339e+003
3.388485e+003	5.009849e+003
3.390414e+003	5.110072e+003
3.392342e+003	5.197878e+003
3.394271e+003	5.285834e+003
3.396199e+003	5.346931e+003
3.398128e+003	5.401453e+003
3.400056e+003	5.485019e+003
3.401985e+003	0.000000e+000
