# Supplementary material for: Machine learning classification of mango maturity based on carotene content from Raman spectra
Source: PeerJ. 2025 Nov 18;13:e20288. doi: 10.7717/peerj.20288 (PMC12637035; doi:10.7717/peerj.20288)
Supplement: Supplemental Information 1 — Raman spectra from 29 mango samples, with measurements taken from the top, middle, and bottom parts of each mango. These data were used for Raman spectral processing, statistical analysis, and classification analysis. [file peerj-13-20288-s001.zip › Raw Data_Mango/M23/M23-T.CSV]

5.030945e+001	1.113313e+003
5.223792e+001	7.302471e+002
5.416638e+001	5.582205e+002
5.609485e+001	5.234534e+002
5.802332e+001	5.298864e+002
5.995178e+001	5.255247e+002
6.188025e+001	5.082605e+002
6.380872e+001	4.916528e+002
6.573718e+001	4.878560e+002
6.766565e+001	4.789804e+002
6.959412e+001	4.790236e+002
7.152258e+001	4.824445e+002
7.345105e+001	4.761479e+002
7.537952e+001	4.737244e+002
7.730798e+001	4.636341e+002
7.923645e+001	4.464073e+002
8.116492e+001	4.263400e+002
8.309338e+001	4.105226e+002
8.502185e+001	4.047793e+002
8.695032e+001	4.139994e+002
8.887878e+001	4.224648e+002
9.080725e+001	4.156689e+002
9.273572e+001	3.943723e+002
9.466418e+001	3.734129e+002
9.659265e+001	3.615094e+002
9.852112e+001	3.544545e+002
1.004496e+002	3.433125e+002
1.023781e+002	3.289195e+002
1.043065e+002	3.121295e+002
1.062350e+002	3.013489e+002
1.081635e+002	2.991721e+002
1.100919e+002	3.027686e+002
1.120204e+002	3.167961e+002
1.139489e+002	3.184866e+002
1.158773e+002	3.132247e+002
1.178058e+002	3.023506e+002
1.197343e+002	2.744450e+002
1.216627e+002	2.507167e+002
1.235912e+002	2.424883e+002
1.255197e+002	2.405882e+002
1.274481e+002	2.340001e+002
1.293766e+002	2.245462e+002
1.313051e+002	2.234258e+002
1.332335e+002	2.366996e+002
1.351620e+002	2.522335e+002
1.370905e+002	2.535650e+002
1.390189e+002	2.447337e+002
1.409474e+002	2.401161e+002
1.428759e+002	2.384950e+002
1.448043e+002	2.343980e+002
1.467328e+002	2.237120e+002
1.486613e+002	2.317748e+002
1.505897e+002	2.201914e+002
1.525182e+002	2.143603e+002
1.544467e+002	2.210784e+002
1.563751e+002	2.196971e+002
1.583036e+002	2.183292e+002
1.602321e+002	2.213805e+002
1.621605e+002	2.176271e+002
1.640890e+002	2.069027e+002
1.660175e+002	2.098600e+002
1.679459e+002	2.247493e+002
1.698744e+002	2.327982e+002
1.718029e+002	2.327241e+002
1.737313e+002	2.280845e+002
1.756598e+002	2.213000e+002
1.775883e+002	2.129794e+002
1.795167e+002	2.038372e+002
1.814452e+002	1.808801e+002
1.833737e+002	1.441864e+002
1.853021e+002	1.418744e+002
1.872306e+002	1.321998e+002
1.891591e+002	1.534955e+002
1.910875e+002	1.781603e+002
1.930160e+002	1.664124e+002
1.949445e+002	1.457720e+002
1.968729e+002	1.401153e+002
1.988014e+002	1.530184e+002
2.007299e+002	1.718150e+002
2.026583e+002	1.815322e+002
2.045868e+002	1.947489e+002
2.065153e+002	2.050282e+002
2.084437e+002	2.067847e+002
2.103722e+002	2.042159e+002
2.123007e+002	2.052277e+002
2.142291e+002	2.040886e+002
2.161576e+002	2.032433e+002
2.180861e+002	1.957062e+002
2.200145e+002	1.848322e+002
2.219430e+002	1.771970e+002
2.238715e+002	1.519230e+002
2.257999e+002	1.375009e+002
2.277284e+002	1.379352e+002
2.296569e+002	1.524501e+002
2.315853e+002	1.722548e+002
2.335138e+002	1.537175e+002
2.354423e+002	1.621525e+002
2.373707e+002	1.702472e+002
2.392992e+002	1.676053e+002
2.412277e+002	1.651398e+002
2.431561e+002	1.810721e+002
2.450846e+002	1.946966e+002
2.470131e+002	2.135147e+002
2.489415e+002	2.314283e+002
2.508700e+002	2.348356e+002
2.527985e+002	2.365023e+002
2.547269e+002	2.289046e+002
2.566554e+002	2.193319e+002
2.585839e+002	2.147270e+002
2.605123e+002	2.172131e+002
2.624408e+002	2.125480e+002
2.643693e+002	1.984652e+002
2.662977e+002	1.966507e+002
2.682262e+002	1.957068e+002
2.701547e+002	1.730645e+002
2.720831e+002	1.591375e+002
2.740116e+002	1.700626e+002
2.759401e+002	1.798480e+002
2.778685e+002	1.831301e+002
2.797970e+002	1.870456e+002
2.817255e+002	1.921668e+002
2.836539e+002	1.837957e+002
2.855824e+002	1.808273e+002
2.875109e+002	1.946315e+002
2.894393e+002	2.225251e+002
2.913678e+002	2.355228e+002
2.932963e+002	2.773173e+002
2.952247e+002	3.064105e+002
2.971532e+002	3.111018e+002
2.990817e+002	2.988497e+002
3.010101e+002	2.885616e+002
3.029386e+002	2.788917e+002
3.048671e+002	2.672831e+002
3.067955e+002	2.542009e+002
3.087240e+002	2.460844e+002
3.106525e+002	2.562669e+002
3.125809e+002	2.676870e+002
3.145094e+002	2.569276e+002
3.164379e+002	2.445892e+002
3.183663e+002	2.507802e+002
3.202948e+002	2.758702e+002
3.222233e+002	2.796954e+002
3.241517e+002	2.797477e+002
3.260802e+002	2.701992e+002
3.280087e+002	2.473224e+002
3.299371e+002	2.189502e+002
3.318656e+002	2.324693e+002
3.337941e+002	2.686761e+002
3.357225e+002	2.956589e+002
3.376510e+002	3.033803e+002
3.395795e+002	3.012343e+002
3.415079e+002	3.047467e+002
3.434364e+002	3.157668e+002
3.453649e+002	3.280851e+002
3.472933e+002	3.460097e+002
3.492218e+002	3.645942e+002
3.511503e+002	3.454235e+002
3.530787e+002	3.174308e+002
3.550072e+002	3.143231e+002
3.569357e+002	3.134730e+002
3.588641e+002	2.978483e+002
3.607926e+002	2.877131e+002
3.627211e+002	2.985161e+002
3.646495e+002	3.068508e+002
3.665780e+002	3.024809e+002
3.685065e+002	2.952825e+002
3.704349e+002	3.042978e+002
3.723634e+002	2.964574e+002
3.742919e+002	3.057303e+002
3.762203e+002	3.026667e+002
3.781488e+002	2.869203e+002
3.800773e+002	2.789702e+002
3.820057e+002	2.953805e+002
3.839342e+002	3.252954e+002
3.858627e+002	3.313460e+002
3.877911e+002	3.220469e+002
3.897196e+002	3.155519e+002
3.916481e+002	3.151995e+002
3.935765e+002	3.246987e+002
3.955050e+002	3.436609e+002
3.974335e+002	3.650483e+002
3.993619e+002	3.829972e+002
4.012904e+002	3.937247e+002
4.032189e+002	3.874066e+002
4.051473e+002	3.998950e+002
4.070758e+002	4.056067e+002
4.090043e+002	3.950831e+002
4.109327e+002	3.774857e+002
4.128612e+002	3.774283e+002
4.147897e+002	3.474994e+002
4.167181e+002	3.289010e+002
4.186466e+002	3.382928e+002
4.205751e+002	3.602193e+002
4.225035e+002	3.541707e+002
4.244320e+002	3.339750e+002
4.263605e+002	3.326583e+002
4.282889e+002	3.362303e+002
4.302174e+002	3.341824e+002
4.321459e+002	3.267993e+002
4.340743e+002	3.268923e+002
4.360028e+002	3.312159e+002
4.379313e+002	3.369072e+002
4.398597e+002	3.492798e+002
4.417882e+002	3.654298e+002
4.437167e+002	3.694523e+002
4.456451e+002	3.767168e+002
4.475736e+002	3.937308e+002
4.495021e+002	4.046742e+002
4.514305e+002	4.001835e+002
4.533590e+002	3.874877e+002
4.552875e+002	4.023409e+002
4.572159e+002	4.042755e+002
4.591444e+002	4.092870e+002
4.610729e+002	4.155840e+002
4.630013e+002	4.137030e+002
4.649298e+002	3.968182e+002
4.668583e+002	3.947575e+002
4.687867e+002	4.139775e+002
4.707152e+002	4.322134e+002
4.726437e+002	4.345421e+002
4.745721e+002	4.195048e+002
4.765006e+002	4.001573e+002
4.784291e+002	3.990730e+002
4.803575e+002	4.140747e+002
4.822860e+002	4.083445e+002
4.842145e+002	3.776961e+002
4.861429e+002	3.609353e+002
4.880714e+002	3.605850e+002
4.899999e+002	3.684343e+002
4.919283e+002	3.651539e+002
4.938568e+002	3.674856e+002
4.957853e+002	3.894829e+002
4.977137e+002	4.031525e+002
4.996422e+002	3.716099e+002
5.015707e+002	3.553894e+002
5.034991e+002	3.535988e+002
5.054276e+002	3.638503e+002
5.073561e+002	3.809004e+002
5.092845e+002	3.663758e+002
5.112130e+002	3.563586e+002
5.131415e+002	3.927248e+002
5.150699e+002	4.181423e+002
5.169984e+002	4.104098e+002
5.189269e+002	4.187009e+002
5.208553e+002	4.123139e+002
5.227838e+002	4.174047e+002
5.247123e+002	4.053922e+002
5.266407e+002	3.907809e+002
5.285692e+002	3.928317e+002
5.304977e+002	3.978588e+002
5.324261e+002	4.013503e+002
5.343546e+002	4.153623e+002
5.362831e+002	4.235104e+002
5.382115e+002	4.135482e+002
5.401400e+002	3.911306e+002
5.420685e+002	3.896212e+002
5.439969e+002	3.765468e+002
5.459254e+002	3.783992e+002
5.478539e+002	3.765466e+002
5.497823e+002	3.670475e+002
5.517108e+002	3.627329e+002
5.536393e+002	3.534667e+002
5.555677e+002	3.402931e+002
5.574962e+002	3.369611e+002
5.594247e+002	3.449150e+002
5.613531e+002	3.541722e+002
5.632816e+002	3.523673e+002
5.652101e+002	3.561117e+002
5.671385e+002	3.485804e+002
5.690670e+002	3.421556e+002
5.709955e+002	3.553514e+002
5.729240e+002	3.778557e+002
5.748524e+002	3.696824e+002
5.767809e+002	3.739207e+002
5.787094e+002	3.795602e+002
5.806378e+002	3.824689e+002
5.825663e+002	3.820927e+002
5.844948e+002	3.842827e+002
5.864232e+002	3.961181e+002
5.883517e+002	3.684616e+002
5.902802e+002	3.566811e+002
5.922086e+002	3.548119e+002
5.941371e+002	3.577379e+002
5.960656e+002	3.638797e+002
5.979940e+002	3.726912e+002
5.999225e+002	3.901157e+002
6.018510e+002	3.953830e+002
6.037794e+002	3.835760e+002
6.057079e+002	3.612134e+002
6.076364e+002	3.394295e+002
6.095648e+002	3.265563e+002
6.114933e+002	3.275910e+002
6.134218e+002	3.311340e+002
6.153502e+002	3.527083e+002
6.172787e+002	3.513358e+002
6.192072e+002	3.142406e+002
6.211356e+002	3.294089e+002
6.230641e+002	3.284761e+002
6.249926e+002	3.155161e+002
6.269210e+002	3.074937e+002
6.288495e+002	3.151911e+002
6.307780e+002	3.348907e+002
6.327064e+002	3.493716e+002
6.346349e+002	3.739258e+002
6.365634e+002	3.636314e+002
6.384918e+002	3.447127e+002
6.404203e+002	3.408110e+002
6.423488e+002	3.560800e+002
6.442772e+002	3.732535e+002
6.462057e+002	3.871339e+002
6.481342e+002	3.839846e+002
6.500626e+002	3.961577e+002
6.519911e+002	3.927853e+002
6.539196e+002	3.613255e+002
6.558480e+002	3.481879e+002
6.577765e+002	3.363567e+002
6.597050e+002	2.995583e+002
6.616334e+002	2.968622e+002
6.635619e+002	3.146135e+002
6.654904e+002	3.262168e+002
6.674188e+002	3.332250e+002
6.693473e+002	3.682252e+002
6.712758e+002	3.665635e+002
6.732042e+002	3.285443e+002
6.751327e+002	2.922125e+002
6.770612e+002	2.817971e+002
6.789896e+002	2.951204e+002
6.809181e+002	3.265378e+002
6.828466e+002	3.279005e+002
6.847750e+002	3.054213e+002
6.867035e+002	2.615774e+002
6.886320e+002	2.361368e+002
6.905604e+002	2.559305e+002
6.924889e+002	2.622088e+002
6.944174e+002	3.009294e+002
6.963458e+002	3.013237e+002
6.982743e+002	2.961851e+002
7.002028e+002	2.967871e+002
7.021312e+002	2.950347e+002
7.040597e+002	2.853866e+002
7.059882e+002	2.727792e+002
7.079166e+002	2.681127e+002
7.098451e+002	2.654332e+002
7.117736e+002	2.609042e+002
7.137020e+002	2.674987e+002
7.156305e+002	2.985154e+002
7.175590e+002	3.041195e+002
7.194874e+002	2.969384e+002
7.214159e+002	2.963835e+002
7.233444e+002	3.060865e+002
7.252728e+002	2.954268e+002
7.272013e+002	2.542147e+002
7.291298e+002	2.605775e+002
7.310582e+002	2.673937e+002
7.329867e+002	2.604634e+002
7.349152e+002	2.640053e+002
7.368436e+002	2.626761e+002
7.387721e+002	2.396212e+002
7.407006e+002	2.095135e+002
7.426290e+002	1.921726e+002
7.445575e+002	2.071935e+002
7.464860e+002	2.279200e+002
7.484144e+002	2.399260e+002
7.503429e+002	2.508945e+002
7.522714e+002	2.639808e+002
7.541998e+002	2.373329e+002
7.561283e+002	2.417185e+002
7.580568e+002	2.495314e+002
7.599852e+002	2.407577e+002
7.619137e+002	2.308438e+002
7.638422e+002	2.345840e+002
7.657706e+002	2.418422e+002
7.676991e+002	2.579364e+002
7.696276e+002	2.670729e+002
7.715560e+002	2.771346e+002
7.734845e+002	2.833154e+002
7.754130e+002	2.760316e+002
7.773414e+002	2.565297e+002
7.792699e+002	2.483600e+002
7.811984e+002	2.346401e+002
7.831268e+002	2.412825e+002
7.850553e+002	2.667746e+002
7.869838e+002	2.733376e+002
7.889122e+002	2.617921e+002
7.908407e+002	2.700948e+002
7.927692e+002	2.459265e+002
7.946976e+002	2.407014e+002
7.966261e+002	2.552337e+002
7.985546e+002	2.654875e+002
8.004830e+002	2.637653e+002
8.024115e+002	2.564244e+002
8.043400e+002	2.484148e+002
8.062684e+002	2.341603e+002
8.081969e+002	2.246975e+002
8.101254e+002	2.176621e+002
8.120538e+002	1.984283e+002
8.139823e+002	1.797806e+002
8.159108e+002	1.850845e+002
8.178392e+002	2.033864e+002
8.197677e+002	1.922363e+002
8.216962e+002	1.959682e+002
8.236246e+002	1.927573e+002
8.255531e+002	1.775381e+002
8.274816e+002	1.664956e+002
8.294100e+002	1.696749e+002
8.313385e+002	1.522147e+002
8.332670e+002	1.702756e+002
8.351954e+002	1.682327e+002
8.371239e+002	1.552665e+002
8.390524e+002	1.511618e+002
8.409808e+002	1.570122e+002
8.429093e+002	1.563795e+002
8.448378e+002	1.528764e+002
8.467662e+002	1.768277e+002
8.486947e+002	1.972065e+002
8.506232e+002	1.827680e+002
8.525516e+002	1.622350e+002
8.544801e+002	1.681625e+002
8.564086e+002	1.916611e+002
8.583370e+002	2.021043e+002
8.602655e+002	2.202177e+002
8.621940e+002	2.019807e+002
8.641224e+002	1.973788e+002
8.660509e+002	2.057896e+002
8.679794e+002	2.107580e+002
8.699078e+002	2.166336e+002
8.718363e+002	2.116380e+002
8.737648e+002	1.972027e+002
8.756932e+002	2.072001e+002
8.776217e+002	2.273167e+002
8.795502e+002	2.355337e+002
8.814786e+002	2.154075e+002
8.834071e+002	1.727111e+002
8.853356e+002	1.606746e+002
8.872640e+002	1.635534e+002
8.891925e+002	1.458002e+002
8.911210e+002	1.569915e+002
8.930494e+002	1.624451e+002
8.949779e+002	1.404954e+002
8.969064e+002	1.246884e+002
8.988348e+002	1.042207e+002
9.007633e+002	1.308495e+002
9.026918e+002	1.515644e+002
9.046202e+002	1.536407e+002
9.065487e+002	1.477766e+002
9.084772e+002	1.369595e+002
9.104056e+002	1.141348e+002
9.123341e+002	8.967485e+001
9.142626e+002	8.555685e+001
9.161910e+002	1.208123e+002
9.181195e+002	1.190583e+002
9.200480e+002	1.192116e+002
9.219764e+002	1.441451e+002
9.239049e+002	1.662832e+002
9.258334e+002	1.657763e+002
9.277618e+002	1.732737e+002
9.296903e+002	1.498312e+002
9.316188e+002	1.339462e+002
9.335472e+002	1.506310e+002
9.354757e+002	1.707178e+002
9.374042e+002	1.674221e+002
9.393326e+002	1.647997e+002
9.412611e+002	1.701216e+002
9.431896e+002	1.808559e+002
9.451180e+002	1.609641e+002
9.470465e+002	1.753185e+002
9.489750e+002	1.827309e+002
9.509034e+002	1.462500e+002
9.528319e+002	1.117762e+002
9.547604e+002	1.417755e+002
9.566888e+002	1.904156e+002
9.586173e+002	1.824159e+002
9.605458e+002	2.010516e+002
9.624742e+002	1.981435e+002
9.644027e+002	1.687623e+002
9.663312e+002	1.529934e+002
9.682596e+002	1.482630e+002
9.701881e+002	1.646335e+002
9.721166e+002	1.651579e+002
9.740450e+002	1.568442e+002
9.759735e+002	1.597205e+002
9.779020e+002	1.661632e+002
9.798304e+002	1.624317e+002
9.817589e+002	1.526671e+002
9.836874e+002	1.560700e+002
9.856158e+002	1.646181e+002
9.875443e+002	1.614063e+002
9.894728e+002	1.734193e+002
9.914012e+002	1.786390e+002
9.933297e+002	1.775933e+002
9.952582e+002	1.799971e+002
9.971866e+002	1.751422e+002
9.991151e+002	1.805964e+002
1.001044e+003	2.077652e+002
1.002972e+003	2.374749e+002
1.004901e+003	2.316811e+002
1.006829e+003	2.130667e+002
1.008757e+003	2.116292e+002
1.010686e+003	2.140409e+002
1.012614e+003	1.788958e+002
1.014543e+003	1.869349e+002
1.016471e+003	1.889456e+002
1.018400e+003	1.693937e+002
1.020328e+003	1.799281e+002
1.022257e+003	2.137566e+002
1.024185e+003	2.369549e+002
1.026114e+003	2.469290e+002
1.028042e+003	2.786924e+002
1.029971e+003	2.747760e+002
1.031899e+003	2.562086e+002
1.033828e+003	2.347626e+002
1.035756e+003	2.294753e+002
1.037684e+003	2.345334e+002
1.039613e+003	2.371094e+002
1.041541e+003	2.293786e+002
1.043470e+003	1.969351e+002
1.045398e+003	1.683149e+002
1.047327e+003	1.569736e+002
1.049255e+003	1.325077e+002
1.051184e+003	1.164992e+002
1.053112e+003	1.187045e+002
1.055041e+003	1.406017e+002
1.056969e+003	1.804140e+002
1.058898e+003	2.057920e+002
1.060826e+003	1.613125e+002
1.062755e+003	1.195183e+002
1.064683e+003	1.033256e+002
1.066611e+003	1.192094e+002
1.068540e+003	1.453778e+002
1.070468e+003	1.488498e+002
1.072397e+003	1.246758e+002
1.074325e+003	1.199494e+002
1.076254e+003	1.291334e+002
1.078182e+003	1.086589e+002
1.080111e+003	1.356734e+002
1.082039e+003	1.704608e+002
1.083968e+003	1.825610e+002
1.085896e+003	1.857051e+002
1.087825e+003	1.909482e+002
1.089753e+003	1.643697e+002
1.091682e+003	1.744558e+002
1.093610e+003	1.985870e+002
1.095538e+003	1.950173e+002
1.097467e+003	2.100939e+002
1.099395e+003	2.348192e+002
1.101324e+003	2.381868e+002
1.103252e+003	2.203511e+002
1.105181e+003	2.109882e+002
1.107109e+003	1.933557e+002
1.109038e+003	2.357339e+002
1.110966e+003	2.419187e+002
1.112895e+003	2.394082e+002
1.114823e+003	2.478439e+002
1.116752e+003	2.600287e+002
1.118680e+003	2.570925e+002
1.120609e+003	2.413266e+002
1.122537e+003	2.534709e+002
1.124465e+003	2.658177e+002
1.126394e+003	2.796797e+002
1.128322e+003	2.710110e+002
1.130251e+003	2.391588e+002
1.132179e+003	2.072964e+002
1.134108e+003	1.938180e+002
1.136036e+003	1.958724e+002
1.137965e+003	2.015476e+002
1.139893e+003	2.202815e+002
1.141822e+003	2.331611e+002
1.143750e+003	2.513827e+002
1.145679e+003	2.702259e+002
1.147607e+003	2.715206e+002
1.149536e+003	3.131408e+002
1.151464e+003	3.947928e+002
1.153392e+003	4.319905e+002
1.155321e+003	4.460765e+002
1.157249e+003	4.356442e+002
1.159178e+003	3.986883e+002
1.161106e+003	3.763214e+002
1.163035e+003	3.504782e+002
1.164963e+003	3.290522e+002
1.166892e+003	3.137116e+002
1.168820e+003	3.040090e+002
1.170749e+003	3.045364e+002
1.172677e+003	2.909286e+002
1.174606e+003	2.899803e+002
1.176534e+003	3.176816e+002
1.178463e+003	3.164406e+002
1.180391e+003	3.057784e+002
1.182319e+003	3.006932e+002
1.184248e+003	3.008216e+002
1.186176e+003	3.026498e+002
1.188105e+003	3.098287e+002
1.190033e+003	3.301939e+002
1.191962e+003	3.378730e+002
1.193890e+003	3.602245e+002
1.195819e+003	3.456774e+002
1.197747e+003	3.252773e+002
1.199676e+003	3.171198e+002
1.201604e+003	3.031617e+002
1.203533e+003	2.842421e+002
1.205461e+003	3.032039e+002
1.207390e+003	3.490758e+002
1.209318e+003	3.265307e+002
1.211246e+003	3.099764e+002
1.213175e+003	2.757435e+002
1.215103e+003	2.784285e+002
1.217032e+003	2.906454e+002
1.218960e+003	2.786050e+002
1.220889e+003	2.649932e+002
1.222817e+003	2.829536e+002
1.224746e+003	2.878413e+002
1.226674e+003	2.802727e+002
1.228603e+003	2.924455e+002
1.230531e+003	2.951839e+002
1.232460e+003	2.612124e+002
1.234388e+003	2.524978e+002
1.236317e+003	2.465630e+002
1.238245e+003	2.312124e+002
1.240173e+003	2.489242e+002
1.242102e+003	2.729309e+002
1.244030e+003	2.916928e+002
1.245959e+003	2.697826e+002
1.247887e+003	2.878814e+002
1.249816e+003	2.953335e+002
1.251744e+003	3.138071e+002
1.253673e+003	3.414544e+002
1.255601e+003	3.563543e+002
1.257530e+003	3.578319e+002
1.259458e+003	3.624548e+002
1.261387e+003	3.466204e+002
1.263315e+003	2.935308e+002
1.265244e+003	2.911613e+002
1.267172e+003	3.124736e+002
1.269100e+003	3.330039e+002
1.271029e+003	3.444959e+002
1.272957e+003	3.549234e+002
1.274886e+003	3.521339e+002
1.276814e+003	3.393614e+002
1.278743e+003	3.617296e+002
1.280671e+003	3.469545e+002
1.282600e+003	3.031224e+002
1.284528e+003	2.813136e+002
1.286457e+003	3.041563e+002
1.288385e+003	3.371819e+002
1.290314e+003	3.809661e+002
1.292242e+003	3.996292e+002
1.294171e+003	3.717067e+002
1.296099e+003	3.354698e+002
1.298027e+003	3.278532e+002
1.299956e+003	3.517412e+002
1.301884e+003	3.766607e+002
1.303813e+003	3.996580e+002
1.305741e+003	3.849674e+002
1.307670e+003	3.662566e+002
1.309598e+003	3.430234e+002
1.311527e+003	3.379791e+002
1.313455e+003	3.598823e+002
1.315384e+003	3.745784e+002
1.317312e+003	3.621868e+002
1.319241e+003	3.373145e+002
1.321169e+003	3.300184e+002
1.323098e+003	3.423090e+002
1.325026e+003	3.706987e+002
1.326954e+003	4.006693e+002
1.328883e+003	3.780793e+002
1.330811e+003	3.262143e+002
1.332740e+003	2.976568e+002
1.334668e+003	3.052391e+002
1.336597e+003	3.383035e+002
1.338525e+003	3.852927e+002
1.340454e+003	3.901425e+002
1.342382e+003	3.660651e+002
1.344311e+003	3.747418e+002
1.346239e+003	3.962857e+002
1.348168e+003	4.208849e+002
1.350096e+003	4.404175e+002
1.352025e+003	4.418052e+002
1.353953e+003	4.165882e+002
1.355881e+003	3.737028e+002
1.357810e+003	3.432168e+002
1.359738e+003	3.663140e+002
1.361667e+003	3.825318e+002
1.363595e+003	3.584052e+002
1.365524e+003	3.641561e+002
1.367452e+003	4.151859e+002
1.369381e+003	4.215956e+002
1.371309e+003	4.100695e+002
1.373238e+003	4.209355e+002
1.375166e+003	4.264528e+002
1.377095e+003	4.057520e+002
1.379023e+003	3.727264e+002
1.380952e+003	3.914437e+002
1.382880e+003	4.236440e+002
1.384808e+003	4.008328e+002
1.386737e+003	3.853982e+002
1.388665e+003	4.009102e+002
1.390594e+003	3.884629e+002
1.392522e+003	3.737465e+002
1.394451e+003	3.583198e+002
1.396379e+003	3.184764e+002
1.398308e+003	2.974101e+002
1.400236e+003	2.821716e+002
1.402165e+003	3.104060e+002
1.404093e+003	3.181557e+002
1.406022e+003	3.656393e+002
1.407950e+003	3.915782e+002
1.409879e+003	3.815948e+002
1.411807e+003	3.557398e+002
1.413735e+003	3.222424e+002
1.415664e+003	3.050771e+002
1.417592e+003	3.131397e+002
1.419521e+003	3.154547e+002
1.421449e+003	3.268174e+002
1.423378e+003	4.059124e+002
1.425306e+003	3.605943e+002
1.427235e+003	3.634998e+002
1.429163e+003	3.615417e+002
1.431092e+003	3.750341e+002
1.433020e+003	3.714958e+002
1.434949e+003	3.632460e+002
1.436877e+003	3.732863e+002
1.438806e+003	3.937898e+002
1.440734e+003	4.069977e+002
1.442662e+003	4.149964e+002
1.444591e+003	4.168255e+002
1.446519e+003	3.941512e+002
1.448448e+003	3.883999e+002
1.450376e+003	4.103718e+002
1.452305e+003	4.379172e+002
1.454233e+003	4.285404e+002
1.456162e+003	4.424460e+002
1.458090e+003	4.503745e+002
1.460019e+003	4.441277e+002
1.461947e+003	4.599356e+002
1.463876e+003	4.866425e+002
1.465804e+003	4.786257e+002
1.467733e+003	4.415563e+002
1.469661e+003	4.138294e+002
1.471589e+003	4.160734e+002
1.473518e+003	4.410515e+002
1.475446e+003	4.357076e+002
1.477375e+003	4.018151e+002
1.479303e+003	3.765348e+002
1.481232e+003	3.923133e+002
1.483160e+003	4.130541e+002
1.485089e+003	4.255556e+002
1.487017e+003	4.442828e+002
1.488946e+003	4.317422e+002
1.490874e+003	4.081222e+002
1.492803e+003	4.324045e+002
1.494731e+003	4.362849e+002
1.496660e+003	4.421361e+002
1.498588e+003	4.511063e+002
1.500516e+003	4.393050e+002
1.502445e+003	4.347228e+002
1.504373e+003	4.454055e+002
1.506302e+003	4.601491e+002
1.508230e+003	4.743513e+002
1.510159e+003	5.007090e+002
1.512087e+003	5.514567e+002
1.514016e+003	5.920471e+002
1.515944e+003	5.466159e+002
1.517873e+003	5.332196e+002
1.519801e+003	5.284481e+002
1.521730e+003	5.566981e+002
1.523658e+003	5.902824e+002
1.525587e+003	5.997279e+002
1.527515e+003	5.805146e+002
1.529443e+003	5.434315e+002
1.531372e+003	5.165444e+002
1.533300e+003	5.031639e+002
1.535229e+003	4.938742e+002
1.537157e+003	4.822494e+002
1.539086e+003	4.638227e+002
1.541014e+003	4.869853e+002
1.542943e+003	4.687036e+002
1.544871e+003	4.263713e+002
1.546800e+003	4.089512e+002
1.548728e+003	4.234286e+002
1.550657e+003	4.450206e+002
1.552585e+003	4.994657e+002
1.554514e+003	5.091541e+002
1.556442e+003	4.675397e+002
1.558370e+003	4.197162e+002
1.560299e+003	3.955390e+002
1.562227e+003	3.956038e+002
1.564156e+003	3.980994e+002
1.566084e+003	3.989099e+002
1.568013e+003	4.327003e+002
1.569941e+003	4.038188e+002
1.571870e+003	4.184233e+002
1.573798e+003	4.041977e+002
1.575727e+003	4.228795e+002
1.577655e+003	4.501042e+002
1.579584e+003	4.600438e+002
1.581512e+003	4.626049e+002
1.583441e+003	4.778675e+002
1.585369e+003	4.769256e+002
1.587297e+003	4.416621e+002
1.589226e+003	4.088915e+002
1.591154e+003	4.018653e+002
1.593083e+003	4.074171e+002
1.595011e+003	4.414797e+002
1.596940e+003	4.457779e+002
1.598868e+003	4.691489e+002
1.600797e+003	4.561676e+002
1.602725e+003	4.185824e+002
1.604654e+003	4.115469e+002
1.606582e+003	4.228536e+002
1.608511e+003	3.949157e+002
1.610439e+003	3.754820e+002
1.612368e+003	3.724218e+002
1.614296e+003	3.666378e+002
1.616224e+003	3.671670e+002
1.618153e+003	3.825035e+002
1.620081e+003	3.998818e+002
1.622010e+003	4.036684e+002
1.623938e+003	4.199054e+002
1.625867e+003	4.428804e+002
1.627795e+003	4.629011e+002
1.629724e+003	4.543471e+002
1.631652e+003	4.574806e+002
1.633581e+003	4.054248e+002
1.635509e+003	4.072540e+002
1.637438e+003	4.044966e+002
1.639366e+003	4.288350e+002
1.641295e+003	4.491052e+002
1.643223e+003	4.344656e+002
1.645151e+003	4.287824e+002
1.647080e+003	4.481404e+002
1.649008e+003	4.490353e+002
1.650937e+003	4.388661e+002
1.652865e+003	4.569850e+002
1.654794e+003	4.374083e+002
1.656722e+003	3.996175e+002
1.658651e+003	3.883096e+002
1.660579e+003	3.694444e+002
1.662508e+003	3.489907e+002
1.664436e+003	3.820517e+002
1.666365e+003	3.901644e+002
1.668293e+003	3.970318e+002
1.670222e+003	3.823533e+002
1.672150e+003	3.592879e+002
1.674078e+003	3.498048e+002
1.676007e+003	3.449289e+002
1.677935e+003	3.357446e+002
1.679864e+003	3.218771e+002
1.681792e+003	2.998584e+002
1.683721e+003	2.891310e+002
1.685649e+003	3.116264e+002
1.687578e+003	3.380563e+002
1.689506e+003	3.025157e+002
1.691435e+003	3.182885e+002
1.693363e+003	2.935945e+002
1.695292e+003	3.128383e+002
1.697220e+003	2.952932e+002
1.699149e+003	2.858115e+002
1.701077e+003	2.530200e+002
1.703005e+003	2.079799e+002
1.704934e+003	1.692142e+002
1.706862e+003	1.559221e+002
1.708791e+003	1.889524e+002
1.710719e+003	2.257891e+002
1.712648e+003	2.397737e+002
1.714576e+003	2.798350e+002
1.716505e+003	2.890620e+002
1.718433e+003	2.725998e+002
1.720362e+003	2.898581e+002
1.722290e+003	2.761520e+002
1.724219e+003	3.023056e+002
1.726147e+003	3.615633e+002
1.728076e+003	3.771503e+002
1.730004e+003	3.561096e+002
1.731932e+003	3.383357e+002
1.733861e+003	3.438143e+002
1.735789e+003	3.692698e+002
1.737718e+003	3.523314e+002
1.739646e+003	2.747529e+002
1.741575e+003	2.309814e+002
1.743503e+003	2.374448e+002
1.745432e+003	2.542964e+002
1.747360e+003	2.805996e+002
1.749289e+003	2.955599e+002
1.751217e+003	3.040205e+002
1.753146e+003	3.098236e+002
1.755074e+003	3.139522e+002
1.757003e+003	3.449014e+002
1.758931e+003	3.436219e+002
1.760859e+003	3.136003e+002
1.762788e+003	3.104074e+002
1.764716e+003	3.268837e+002
1.766645e+003	3.206407e+002
1.768573e+003	2.675676e+002
1.770502e+003	2.287677e+002
1.772430e+003	2.465416e+002
1.774359e+003	2.523437e+002
1.776287e+003	2.682914e+002
1.778216e+003	2.699058e+002
1.780144e+003	2.459694e+002
1.782073e+003	2.285248e+002
1.784001e+003	2.078521e+002
1.785930e+003	1.844456e+002
1.787858e+003	1.911456e+002
1.789786e+003	1.926656e+002
1.791715e+003	1.624843e+002
1.793643e+003	1.421853e+002
1.795572e+003	1.347872e+002
1.797500e+003	1.832165e+002
1.799429e+003	1.608259e+002
1.801357e+003	2.060597e+002
1.803286e+003	1.983406e+002
1.805214e+003	2.432490e+002
1.807143e+003	1.812946e+002
1.809071e+003	2.191216e+002
1.811000e+003	2.086004e+002
1.812928e+003	2.057089e+002
1.814857e+003	2.025009e+002
1.816785e+003	1.737652e+002
1.818714e+003	1.445446e+002
1.820642e+003	1.350234e+002
1.822570e+003	1.451747e+002
1.824499e+003	1.621560e+002
1.826427e+003	1.837989e+002
1.828356e+003	2.036197e+002
1.830284e+003	2.012052e+002
1.832213e+003	2.011269e+002
1.834141e+003	2.109604e+002
1.836070e+003	2.099431e+002
1.837998e+003	2.211205e+002
1.839927e+003	2.127493e+002
1.841855e+003	2.029202e+002
1.843784e+003	1.887559e+002
1.845712e+003	1.779539e+002
1.847641e+003	2.011404e+002
1.849569e+003	1.937241e+002
1.851497e+003	1.743149e+002
1.853426e+003	2.108934e+002
1.855354e+003	2.035639e+002
1.857283e+003	1.827743e+002
1.859211e+003	1.922510e+002
1.861140e+003	2.131073e+002
1.863068e+003	2.136374e+002
1.864997e+003	2.182741e+002
1.866925e+003	1.883217e+002
1.868854e+003	1.694785e+002
1.870782e+003	1.915085e+002
1.872711e+003	2.075831e+002
1.874639e+003	2.068928e+002
1.876568e+003	1.817172e+002
1.878496e+003	1.477654e+002
1.880424e+003	1.343902e+002
1.882353e+003	1.508148e+002
1.884281e+003	1.971787e+002
1.886210e+003	1.675597e+002
1.888138e+003	1.545659e+002
1.890067e+003	1.324283e+002
1.891995e+003	1.303728e+002
1.893924e+003	1.095920e+002
1.895852e+003	1.242452e+002
1.897781e+003	1.340538e+002
1.899709e+003	1.115518e+002
1.901638e+003	1.030647e+002
1.903566e+003	1.291370e+002
1.905495e+003	1.491802e+002
1.907423e+003	1.359634e+002
1.909351e+003	1.023129e+002
1.911280e+003	1.130702e+002
1.913208e+003	1.092148e+002
1.915137e+003	1.482930e+002
1.917065e+003	1.739178e+002
1.918994e+003	1.738929e+002
1.920922e+003	1.558097e+002
1.922851e+003	1.324566e+002
1.924779e+003	1.224707e+002
1.926708e+003	1.341681e+002
1.928636e+003	1.670676e+002
1.930565e+003	1.939430e+002
1.932493e+003	1.934394e+002
1.934422e+003	1.856488e+002
1.936350e+003	1.674377e+002
1.938278e+003	1.245490e+002
1.940207e+003	1.756681e+002
1.942135e+003	1.929972e+002
1.944064e+003	1.729830e+002
1.945992e+003	1.655381e+002
1.947921e+003	1.853601e+002
1.949849e+003	1.691391e+002
1.951778e+003	1.714223e+002
1.953706e+003	1.849726e+002
1.955635e+003	1.753642e+002
1.957563e+003	1.418068e+002
1.959492e+003	1.302717e+002
1.961420e+003	1.315705e+002
1.963349e+003	1.228312e+002
1.965277e+003	9.531069e+001
1.967205e+003	8.625240e+001
1.969134e+003	9.555344e+001
1.971062e+003	7.700181e+001
1.972991e+003	6.088647e+001
1.974919e+003	1.096776e+002
1.976848e+003	1.414872e+002
1.978776e+003	1.119839e+002
1.980705e+003	7.558996e+001
1.982633e+003	8.277590e+001
1.984562e+003	9.657998e+001
1.986490e+003	1.026600e+002
1.988419e+003	1.032947e+002
1.990347e+003	1.031248e+002
1.992276e+003	9.148023e+001
1.994204e+003	1.012578e+002
1.996132e+003	1.325042e+002
1.998061e+003	1.264310e+002
1.999989e+003	8.703627e+001
2.001918e+003	6.224306e+001
2.003846e+003	5.958762e+001
2.005775e+003	5.623114e+001
2.007703e+003	9.502998e+001
2.009632e+003	1.216872e+002
2.011560e+003	1.164421e+002
2.013489e+003	1.242591e+002
2.015417e+003	1.212072e+002
2.017346e+003	9.133263e+001
2.019274e+003	1.149689e+002
2.021203e+003	1.413848e+002
2.023131e+003	8.778582e+001
2.025059e+003	1.387292e+002
2.026988e+003	1.226721e+002
2.028916e+003	1.140567e+002
2.030845e+003	1.395607e+002
2.032773e+003	1.393419e+002
2.034702e+003	1.501596e+002
2.036630e+003	1.347960e+002
2.038559e+003	1.329227e+002
2.040487e+003	1.269607e+002
2.042416e+003	1.338064e+002
2.044344e+003	1.474193e+002
2.046273e+003	1.646565e+002
2.048201e+003	1.693202e+002
2.050129e+003	1.411120e+002
2.052058e+003	1.379874e+002
2.053986e+003	1.333586e+002
2.055915e+003	1.308596e+002
2.057843e+003	1.362611e+002
2.059772e+003	1.086752e+002
2.061700e+003	1.183396e+002
2.063629e+003	1.299172e+002
2.065557e+003	1.181432e+002
2.067486e+003	1.251101e+002
2.069414e+003	1.112531e+002
2.071343e+003	1.251896e+002
2.073271e+003	1.073828e+002
2.075200e+003	1.409340e+002
2.077128e+003	1.477654e+002
2.079057e+003	1.372271e+002
2.080985e+003	1.181813e+002
2.082914e+003	1.143525e+002
2.084842e+003	9.427276e+001
2.086771e+003	7.909984e+001
2.088699e+003	1.028835e+002
2.090627e+003	1.317371e+002
2.092556e+003	1.332113e+002
2.094484e+003	1.170325e+002
2.096413e+003	1.246045e+002
2.098341e+003	1.302256e+002
2.100270e+003	1.287296e+002
2.102198e+003	1.150851e+002
2.104126e+003	1.191126e+002
2.106055e+003	1.197776e+002
2.107983e+003	1.068876e+002
2.109912e+003	1.237766e+002
2.111840e+003	1.248192e+002
2.113769e+003	1.369355e+002
2.115697e+003	1.512321e+002
2.117626e+003	1.440548e+002
2.119554e+003	1.271638e+002
2.121483e+003	1.231301e+002
2.123411e+003	1.404595e+002
2.125340e+003	1.452511e+002
2.127268e+003	1.422604e+002
2.129197e+003	1.203111e+002
2.131125e+003	1.126013e+002
2.133054e+003	1.102824e+002
2.134982e+003	1.779201e+002
2.136911e+003	2.020012e+002
2.138839e+003	1.839462e+002
2.140768e+003	1.467150e+002
2.142696e+003	1.658830e+002
2.144625e+003	1.622569e+002
2.146553e+003	1.609994e+002
2.148481e+003	2.116962e+002
2.150410e+003	2.488524e+002
2.152338e+003	2.791619e+002
2.154267e+003	2.375909e+002
2.156195e+003	1.957794e+002
2.158124e+003	1.721053e+002
2.160052e+003	1.651821e+002
2.161980e+003	1.635245e+002
2.163909e+003	1.545251e+002
2.165837e+003	1.594419e+002
2.167766e+003	1.704545e+002
2.169694e+003	1.796230e+002
2.171623e+003	1.903094e+002
2.173551e+003	1.744268e+002
2.175480e+003	1.432399e+002
2.177408e+003	1.170623e+002
2.179337e+003	1.153340e+002
2.181265e+003	1.368693e+002
2.183194e+003	1.344236e+002
2.185122e+003	1.601856e+002
2.187051e+003	2.103091e+002
2.188979e+003	2.051008e+002
2.190908e+003	1.725560e+002
2.192836e+003	1.850990e+002
2.194765e+003	1.932065e+002
2.196693e+003	1.852699e+002
2.198622e+003	1.714913e+002
2.200550e+003	1.652955e+002
2.202479e+003	1.780537e+002
2.204407e+003	1.873831e+002
2.206335e+003	2.060666e+002
2.208264e+003	1.936966e+002
2.210192e+003	1.663227e+002
2.212121e+003	1.425748e+002
2.214049e+003	1.722465e+002
2.215978e+003	2.102179e+002
2.217906e+003	1.936248e+002
2.219834e+003	1.918218e+002
2.221763e+003	2.097726e+002
2.223691e+003	2.533884e+002
2.225620e+003	2.884118e+002
2.227548e+003	2.539703e+002
2.229477e+003	2.123974e+002
2.231405e+003	2.237421e+002
2.233334e+003	2.172824e+002
2.235262e+003	2.441254e+002
2.237191e+003	2.467064e+002
2.239119e+003	2.660771e+002
2.241048e+003	2.979227e+002
2.242976e+003	2.722079e+002
2.244905e+003	2.478415e+002
2.246833e+003	2.518784e+002
2.248762e+003	2.303135e+002
2.250690e+003	2.266842e+002
2.252619e+003	2.416459e+002
2.254547e+003	2.149424e+002
2.256476e+003	2.327292e+002
2.258404e+003	2.772036e+002
2.260333e+003	3.138839e+002
2.262261e+003	3.212010e+002
2.264189e+003	2.950671e+002
2.266118e+003	2.696040e+002
2.268046e+003	2.708531e+002
2.269975e+003	3.188502e+002
2.271903e+003	3.278026e+002
2.273832e+003	2.932643e+002
2.275760e+003	2.807249e+002
2.277688e+003	2.682078e+002
2.279617e+003	2.492393e+002
2.281545e+003	2.616759e+002
2.283474e+003	2.716017e+002
2.285402e+003	2.618911e+002
2.287331e+003	2.572609e+002
2.289259e+003	2.541308e+002
2.291188e+003	2.589902e+002
2.293116e+003	2.770371e+002
2.295045e+003	3.078015e+002
2.296973e+003	3.340926e+002
2.298902e+003	3.333180e+002
2.300830e+003	3.281166e+002
2.302759e+003	3.083190e+002
2.304687e+003	2.762298e+002
2.306616e+003	2.964400e+002
2.308544e+003	2.800876e+002
2.310473e+003	2.866511e+002
2.312401e+003	3.213245e+002
2.314330e+003	3.051093e+002
2.316258e+003	3.157017e+002
2.318187e+003	3.373159e+002
2.320115e+003	3.277434e+002
2.322043e+003	3.115174e+002
2.323972e+003	3.217724e+002
2.325900e+003	3.338253e+002
2.327829e+003	2.788207e+002
2.329757e+003	2.601446e+002
2.331686e+003	3.058629e+002
2.333614e+003	3.225208e+002
2.335542e+003	3.640533e+002
2.337471e+003	3.635965e+002
2.339399e+003	3.478112e+002
2.341328e+003	3.598361e+002
2.343256e+003	3.240402e+002
2.345185e+003	3.510351e+002
2.347113e+003	3.741009e+002
2.349042e+003	3.562773e+002
2.350970e+003	3.458058e+002
2.352899e+003	3.433106e+002
2.354827e+003	3.159471e+002
2.356756e+003	3.118470e+002
2.358684e+003	3.713068e+002
2.360613e+003	3.740223e+002
2.362541e+003	3.610314e+002
2.364470e+003	3.870442e+002
2.366398e+003	3.776799e+002
2.368327e+003	3.725282e+002
2.370255e+003	4.044092e+002
2.372184e+003	3.875136e+002
2.374112e+003	3.561375e+002
2.376041e+003	3.687435e+002
2.377969e+003	3.894829e+002
2.379897e+003	4.246134e+002
2.381826e+003	4.371250e+002
2.383754e+003	3.988976e+002
2.385683e+003	3.620782e+002
2.387611e+003	3.507566e+002
2.389540e+003	3.440175e+002
2.391468e+003	3.215880e+002
2.393396e+003	3.308900e+002
2.395325e+003	3.524292e+002
2.397253e+003	3.599853e+002
2.399182e+003	3.869523e+002
2.401110e+003	3.829302e+002
2.403039e+003	3.669717e+002
2.404967e+003	3.624658e+002
2.406896e+003	3.640237e+002
2.408824e+003	3.579005e+002
2.410753e+003	3.462998e+002
2.412681e+003	3.778826e+002
2.414610e+003	3.528391e+002
2.416538e+003	3.676761e+002
2.418467e+003	3.973523e+002
2.420395e+003	4.379616e+002
2.422324e+003	4.232652e+002
2.424252e+003	4.289035e+002
2.426181e+003	4.649747e+002
2.428109e+003	4.620085e+002
2.430038e+003	4.547819e+002
2.431966e+003	4.756803e+002
2.433895e+003	4.484405e+002
2.435823e+003	4.585604e+002
2.437751e+003	4.012983e+002
2.439680e+003	4.276023e+002
2.441608e+003	4.401903e+002
2.443537e+003	4.561797e+002
2.445465e+003	4.605493e+002
2.447394e+003	4.510830e+002
2.449322e+003	4.530943e+002
2.451250e+003	4.777657e+002
2.453179e+003	4.896354e+002
2.455107e+003	4.795660e+002
2.457036e+003	4.525843e+002
2.458964e+003	4.400412e+002
2.460893e+003	4.482358e+002
2.462821e+003	4.430626e+002
2.464750e+003	4.611721e+002
2.466678e+003	4.546188e+002
2.468607e+003	4.745320e+002
2.470535e+003	5.134352e+002
2.472464e+003	5.058470e+002
2.474392e+003	4.770272e+002
2.476321e+003	4.233752e+002
2.478249e+003	3.915776e+002
2.480178e+003	4.331486e+002
2.482106e+003	4.458762e+002
2.484035e+003	4.565864e+002
2.485963e+003	4.274256e+002
2.487892e+003	4.423472e+002
2.489820e+003	4.540694e+002
2.491749e+003	4.509671e+002
2.493677e+003	4.648890e+002
2.495605e+003	4.376797e+002
2.497534e+003	4.196367e+002
2.499462e+003	4.131682e+002
2.501391e+003	4.180114e+002
2.503319e+003	4.418958e+002
2.505248e+003	4.783472e+002
2.507176e+003	5.022504e+002
2.509104e+003	5.027786e+002
2.511033e+003	4.592599e+002
2.512961e+003	4.470950e+002
2.514890e+003	4.209532e+002
2.516818e+003	4.212085e+002
2.518747e+003	4.584648e+002
2.520675e+003	4.854328e+002
2.522604e+003	4.786140e+002
2.524532e+003	4.836773e+002
2.526461e+003	5.134863e+002
2.528389e+003	5.407227e+002
2.530318e+003	5.295517e+002
2.532246e+003	5.058950e+002
2.534175e+003	5.090076e+002
2.536103e+003	4.928698e+002
2.538032e+003	4.930222e+002
2.539960e+003	4.948911e+002
2.541889e+003	4.845435e+002
2.543817e+003	4.682667e+002
2.545746e+003	4.868194e+002
2.547674e+003	5.343124e+002
2.549603e+003	5.653497e+002
2.551531e+003	5.623777e+002
2.553459e+003	5.370499e+002
2.555388e+003	4.974443e+002
2.557316e+003	4.982100e+002
2.559245e+003	5.021148e+002
2.561173e+003	4.951252e+002
2.563102e+003	5.041972e+002
2.565030e+003	5.025133e+002
2.566958e+003	4.998601e+002
2.568887e+003	4.757551e+002
2.570815e+003	4.488906e+002
2.572744e+003	4.790177e+002
2.574672e+003	5.086325e+002
2.576601e+003	5.219174e+002
2.578529e+003	5.284966e+002
2.580458e+003	4.850437e+002
2.582386e+003	4.853111e+002
2.584315e+003	5.028842e+002
2.586243e+003	4.818162e+002
2.588172e+003	4.623950e+002
2.590100e+003	4.604961e+002
2.592029e+003	4.672365e+002
2.593957e+003	4.853275e+002
2.595886e+003	4.919919e+002
2.597814e+003	4.540249e+002
2.599743e+003	4.614374e+002
2.601671e+003	4.954186e+002
2.603600e+003	5.011270e+002
2.605528e+003	5.106690e+002
2.607457e+003	5.148331e+002
2.609385e+003	4.807560e+002
2.611313e+003	4.664115e+002
2.613242e+003	4.524371e+002
2.615170e+003	4.542231e+002
2.617099e+003	4.508590e+002
2.619027e+003	4.528896e+002
2.620956e+003	4.565726e+002
2.622884e+003	4.537930e+002
2.624813e+003	4.601323e+002
2.626741e+003	4.522316e+002
2.628669e+003	4.728045e+002
2.630598e+003	4.840128e+002
2.632526e+003	4.773823e+002
2.634455e+003	4.759668e+002
2.636383e+003	4.880117e+002
2.638312e+003	5.085741e+002
2.640240e+003	5.106461e+002
2.642169e+003	4.582352e+002
2.644097e+003	4.261591e+002
2.646026e+003	4.315541e+002
2.647954e+003	4.499038e+002
2.649883e+003	4.651469e+002
2.651811e+003	4.594396e+002
2.653740e+003	4.245926e+002
2.655668e+003	4.336655e+002
2.657597e+003	4.701726e+002
2.659525e+003	4.607283e+002
2.661454e+003	4.732398e+002
2.663382e+003	4.673356e+002
2.665311e+003	4.654053e+002
2.667239e+003	4.474876e+002
2.669167e+003	4.290874e+002
2.671096e+003	4.160489e+002
2.673024e+003	4.090034e+002
2.674953e+003	4.317160e+002
2.676881e+003	4.101101e+002
2.678810e+003	4.538187e+002
2.680738e+003	4.578544e+002
2.682667e+003	4.676045e+002
2.684595e+003	4.411006e+002
2.686523e+003	4.311525e+002
2.688452e+003	3.865578e+002
2.690380e+003	3.887247e+002
2.692309e+003	4.249784e+002
2.694237e+003	4.321099e+002
2.696166e+003	4.253377e+002
2.698094e+003	4.305808e+002
2.700023e+003	4.324266e+002
2.701951e+003	3.899822e+002
2.703880e+003	3.515234e+002
2.705808e+003	3.347498e+002
2.707737e+003	3.396506e+002
2.709665e+003	3.730378e+002
2.711594e+003	3.713663e+002
2.713522e+003	3.603123e+002
2.715451e+003	3.568460e+002
2.717379e+003	3.819674e+002
2.719308e+003	4.181486e+002
2.721236e+003	3.786825e+002
2.723165e+003	3.499296e+002
2.725093e+003	3.415427e+002
2.727021e+003	3.355784e+002
2.728950e+003	3.186392e+002
2.730878e+003	3.315914e+002
2.732807e+003	3.327722e+002
2.734735e+003	3.460741e+002
2.736664e+003	3.141088e+002
2.738592e+003	2.979617e+002
2.740521e+003	3.139444e+002
2.742449e+003	2.952481e+002
2.744377e+003	2.827990e+002
2.746306e+003	3.058165e+002
2.748234e+003	3.192650e+002
2.750163e+003	3.363199e+002
2.752091e+003	3.316020e+002
2.754020e+003	3.397655e+002
2.755948e+003	3.332762e+002
2.757877e+003	3.318165e+002
2.759805e+003	3.213392e+002
2.761734e+003	3.356249e+002
2.763662e+003	3.389868e+002
2.765591e+003	3.309662e+002
2.767519e+003	3.371859e+002
2.769448e+003	3.289050e+002
2.771376e+003	3.469423e+002
2.773305e+003	3.783111e+002
2.775233e+003	3.402552e+002
2.777162e+003	3.180165e+002
2.779090e+003	2.903981e+002
2.781019e+003	2.608800e+002
2.782947e+003	3.018362e+002
2.784875e+003	3.174222e+002
2.786804e+003	3.245128e+002
2.788732e+003	3.221122e+002
2.790661e+003	3.019088e+002
2.792589e+003	3.176060e+002
2.794518e+003	3.035999e+002
2.796446e+003	2.821464e+002
2.798375e+003	2.757250e+002
2.800303e+003	2.512841e+002
2.802231e+003	2.366421e+002
2.804160e+003	2.114685e+002
2.806088e+003	2.197751e+002
2.808017e+003	2.280840e+002
2.809945e+003	2.115583e+002
2.811874e+003	1.939133e+002
2.813802e+003	1.949532e+002
2.815731e+003	1.984552e+002
2.817659e+003	1.988858e+002
2.819588e+003	2.255027e+002
2.821516e+003	2.134903e+002
2.823445e+003	1.785399e+002
2.825373e+003	1.436084e+002
2.827302e+003	1.427163e+002
2.829230e+003	1.313105e+002
2.831159e+003	1.470872e+002
2.833087e+003	1.695763e+002
2.835016e+003	1.636581e+002
2.836944e+003	1.132326e+002
2.838873e+003	1.259015e+002
2.840801e+003	1.817579e+002
2.842729e+003	2.075271e+002
2.844658e+003	1.968529e+002
2.846586e+003	1.960403e+002
2.848515e+003	2.031314e+002
2.850443e+003	2.145280e+002
2.852372e+003	2.000665e+002
2.854300e+003	1.983489e+002
2.856229e+003	1.670135e+002
2.858157e+003	1.661760e+002
2.860085e+003	1.873878e+002
2.862014e+003	1.854031e+002
2.863942e+003	2.094612e+002
2.865871e+003	1.688053e+002
2.867799e+003	1.910428e+002
2.869728e+003	1.786433e+002
2.871656e+003	1.700579e+002
2.873585e+003	1.573354e+002
2.875513e+003	1.846756e+002
2.877442e+003	2.041406e+002
2.879370e+003	2.100906e+002
2.881299e+003	2.158016e+002
2.883227e+003	1.971709e+002
2.885156e+003	1.650447e+002
2.887084e+003	1.755305e+002
2.889013e+003	1.519241e+002
2.890941e+003	1.856836e+002
2.892870e+003	2.048120e+002
2.894798e+003	1.721023e+002
2.896727e+003	1.777828e+002
2.898655e+003	1.323899e+002
2.900583e+003	1.024937e+002
2.902512e+003	1.235916e+002
2.904440e+003	1.418382e+002
2.906369e+003	1.102406e+002
2.908297e+003	1.054407e+002
2.910226e+003	1.251736e+002
2.912154e+003	9.898357e+001
2.914083e+003	5.420535e+001
2.916011e+003	5.191142e+001
2.917939e+003	5.443074e+001
2.919868e+003	5.033559e+001
2.921796e+003	5.801387e+001
2.923725e+003	4.624613e+001
2.925653e+003	5.130213e+001
2.927582e+003	7.471569e+001
2.929510e+003	6.112117e+001
2.931439e+003	3.035222e+001
2.933367e+003	-8.606747e+000
2.935296e+003	9.583506e+000
2.937224e+003	2.460705e+001
2.939153e+003	1.216135e+001
2.941081e+003	1.564310e+001
2.943010e+003	2.530163e+001
2.944938e+003	2.156445e+001
2.946867e+003	1.484309e+001
2.948795e+003	-1.081978e+001
2.950724e+003	-4.674918e+001
2.952652e+003	-3.992971e+001
2.954581e+003	-6.101984e+001
2.956509e+003	-6.259599e+001
2.958438e+003	-4.928658e+001
2.960366e+003	-4.315788e+001
2.962294e+003	-5.745158e+001
2.964223e+003	-7.031687e+001
2.966151e+003	-8.018564e+001
2.968080e+003	-5.099023e+001
2.970008e+003	-5.609456e+001
2.971937e+003	-6.405667e+001
2.973865e+003	-5.178326e+001
2.975793e+003	-8.228941e+001
2.977722e+003	-6.392979e+001
2.979650e+003	-7.558318e+001
2.981579e+003	-6.082282e+001
2.983507e+003	-5.591167e+001
2.985436e+003	-5.763951e+001
2.987364e+003	-4.675772e+001
2.989293e+003	-4.848950e+001
2.991221e+003	-9.116860e+001
2.993150e+003	-9.420730e+001
2.995078e+003	-6.565154e+001
2.997007e+003	-5.691268e+001
2.998935e+003	-6.056574e+001
3.000864e+003	-6.196882e+001
3.002792e+003	-8.770525e+001
3.004721e+003	-1.143450e+002
3.006649e+003	-1.155713e+002
3.008578e+003	-1.543907e+002
3.010506e+003	-1.175677e+002
3.012435e+003	-6.751409e+001
3.014363e+003	-7.603362e+001
3.016292e+003	-7.962691e+001
3.018220e+003	-1.005763e+002
3.020148e+003	-1.219603e+002
3.022077e+003	-1.116899e+002
3.024005e+003	-1.009777e+002
3.025934e+003	-8.924740e+001
3.027862e+003	-8.180437e+001
3.029791e+003	-9.182330e+001
3.031719e+003	-8.408893e+001
3.033647e+003	-8.722990e+001
3.035576e+003	-1.012514e+002
3.037504e+003	-1.061194e+002
3.039433e+003	-1.067801e+002
3.041361e+003	-9.904156e+001
3.043290e+003	-7.943310e+001
3.045218e+003	-9.786676e+001
3.047147e+003	-1.238764e+002
3.049075e+003	-9.441335e+001
3.051004e+003	-8.571832e+001
3.052932e+003	-9.079375e+001
3.054861e+003	-1.043886e+002
3.056789e+003	-1.250404e+002
3.058718e+003	-1.194705e+002
3.060646e+003	-1.069026e+002
3.062575e+003	-1.396691e+002
3.064503e+003	-1.429889e+002
3.066432e+003	-6.734606e+001
3.068360e+003	-4.870772e+001
3.070289e+003	-4.986545e+001
3.072217e+003	-6.931584e+001
3.074146e+003	-5.375219e+001
3.076074e+003	-4.536029e+001
3.078002e+003	-6.078481e+001
3.079931e+003	-5.170954e+001
3.081859e+003	-1.554875e+001
3.083788e+003	4.042360e+000
3.085716e+003	6.416300e+000
3.087645e+003	-1.522101e+001
3.089573e+003	-1.197356e+001
3.091501e+003	-3.304001e+000
3.093430e+003	2.556307e+001
3.095358e+003	3.599057e+001
3.097287e+003	4.123198e+001
3.099215e+003	1.662267e+001
3.101144e+003	2.592769e+001
3.103072e+003	3.669497e+001
3.105001e+003	3.999434e+001
3.106929e+003	7.215144e+001
3.108858e+003	7.718238e+001
3.110786e+003	4.424870e+001
3.112715e+003	5.238220e+001
3.114643e+003	8.493806e+001
3.116572e+003	1.027114e+002
3.118500e+003	1.378587e+002
3.120429e+003	1.415223e+002
3.122357e+003	1.109011e+002
3.124286e+003	1.082844e+002
3.126214e+003	1.122331e+002
3.128143e+003	1.503524e+002
3.130071e+003	1.666335e+002
3.132000e+003	1.838060e+002
3.133928e+003	1.952687e+002
3.135856e+003	2.064019e+002
3.137785e+003	2.212293e+002
3.139713e+003	2.178112e+002
3.141642e+003	2.311148e+002
3.143570e+003	2.685930e+002
3.145499e+003	2.902454e+002
3.147427e+003	3.145971e+002
3.149355e+003	3.303149e+002
3.151284e+003	3.122550e+002
3.153212e+003	3.101195e+002
3.155141e+003	3.357461e+002
3.157069e+003	3.672573e+002
3.158998e+003	3.507702e+002
3.160926e+003	3.888882e+002
3.162855e+003	3.929810e+002
3.164783e+003	3.960950e+002
3.166712e+003	4.064878e+002
3.168640e+003	4.259247e+002
3.170569e+003	4.632525e+002
3.172497e+003	4.738687e+002
3.174426e+003	4.391691e+002
3.176354e+003	4.601235e+002
3.178283e+003	5.020391e+002
3.180211e+003	5.179490e+002
3.182140e+003	5.417119e+002
3.184068e+003	5.653613e+002
3.185997e+003	5.908589e+002
3.187925e+003	6.230546e+002
3.189854e+003	6.434439e+002
3.191782e+003	6.715215e+002
3.193710e+003	6.828337e+002
3.195639e+003	6.737219e+002
3.197567e+003	7.187634e+002
3.199496e+003	7.777998e+002
3.201424e+003	7.874874e+002
3.203353e+003	8.045987e+002
3.205281e+003	8.448233e+002
3.207209e+003	8.566733e+002
3.209138e+003	8.835818e+002
3.211066e+003	9.274534e+002
3.212995e+003	9.663823e+002
3.214923e+003	9.885359e+002
3.216852e+003	9.928801e+002
3.218780e+003	9.760154e+002
3.220709e+003	1.036601e+003
3.222637e+003	1.092692e+003
3.224566e+003	1.134066e+003
3.226494e+003	1.162728e+003
3.228423e+003	1.202560e+003
3.230351e+003	1.219198e+003
3.232280e+003	1.240052e+003
3.234208e+003	1.259963e+003
3.236137e+003	1.303624e+003
3.238065e+003	1.351232e+003
3.239994e+003	1.365090e+003
3.241922e+003	1.390775e+003
3.243851e+003	1.434175e+003
3.245779e+003	1.496835e+003
3.247708e+003	1.544915e+003
3.249636e+003	1.538022e+003
3.251564e+003	1.544047e+003
3.253493e+003	1.614110e+003
3.255421e+003	1.665648e+003
3.257350e+003	1.686948e+003
3.259278e+003	1.710664e+003
3.261207e+003	1.727941e+003
3.263135e+003	1.807418e+003
3.265063e+003	1.859329e+003
3.266992e+003	1.900210e+003
3.268920e+003	1.929679e+003
3.270849e+003	1.978047e+003
3.272777e+003	2.033974e+003
3.274706e+003	2.057468e+003
3.276634e+003	2.095876e+003
3.278563e+003	2.141562e+003
3.280491e+003	2.182977e+003
3.282420e+003	2.196212e+003
3.284348e+003	2.244935e+003
3.286277e+003	2.299020e+003
3.288205e+003	2.329706e+003
3.290134e+003	2.404803e+003
3.292062e+003	2.453719e+003
3.293991e+003	2.502026e+003
3.295919e+003	2.549249e+003
3.297848e+003	2.598635e+003
3.299776e+003	2.659672e+003
3.301705e+003	2.741310e+003
3.303633e+003	2.806154e+003
3.305562e+003	2.840517e+003
3.307490e+003	2.896751e+003
3.309418e+003	2.932028e+003
3.311347e+003	2.997184e+003
3.313275e+003	3.075369e+003
3.315204e+003	3.126420e+003
3.317132e+003	3.170250e+003
3.319061e+003	3.229420e+003
3.320989e+003	3.302128e+003
3.322917e+003	3.363593e+003
3.324846e+003	3.420037e+003
3.326774e+003	3.465922e+003
3.328703e+003	3.505667e+003
3.330631e+003	3.578953e+003
3.332560e+003	3.688101e+003
3.334488e+003	3.756366e+003
3.336417e+003	3.812643e+003
3.338345e+003	3.861674e+003
3.340274e+003	3.943911e+003
3.342202e+003	3.982777e+003
3.344131e+003	4.053270e+003
3.346059e+003	4.159442e+003
3.347988e+003	4.224472e+003
3.349916e+003	4.294250e+003
3.351845e+003	4.347563e+003
3.353773e+003	4.441352e+003
3.355702e+003	4.508320e+003
3.357630e+003	4.597367e+003
3.359559e+003	4.681731e+003
3.361487e+003	4.759107e+003
3.363416e+003	4.835233e+003
3.365344e+003	4.897155e+003
3.367272e+003	4.972826e+003
3.369201e+003	5.037145e+003
3.371129e+003	5.120061e+003
3.373058e+003	5.229134e+003
3.374986e+003	5.298825e+003
3.376915e+003	5.373982e+003
3.378843e+003	5.451494e+003
3.380771e+003	5.534765e+003
3.382700e+003	5.615360e+003
3.384628e+003	5.723706e+003
3.386557e+003	5.825731e+003
3.388485e+003	5.935648e+003
3.390414e+003	6.052857e+003
3.392342e+003	6.144403e+003
3.394271e+003	6.231037e+003
3.396199e+003	6.305166e+003
3.398128e+003	6.345678e+003
3.400056e+003	6.468623e+003
3.401985e+003	0.000000e+000
