# Supplementary material for: Machine learning classification of mango maturity based on carotene content from Raman spectra
Source: PeerJ. 2025 Nov 18;13:e20288. doi: 10.7717/peerj.20288 (PMC12637035; doi:10.7717/peerj.20288)
Supplement: Supplemental Information 1 — Raman spectra from 29 mango samples, with measurements taken from the top, middle, and bottom parts of each mango. These data were used for Raman spectral processing, statistical analysis, and classification analysis. [file peerj-13-20288-s001.zip › Raw Data_Mango/M24/M24-B.CSV]

5.030945e+001	1.569711e+003
5.223792e+001	1.037996e+003
5.416638e+001	7.940510e+002
5.609485e+001	7.439252e+002
5.802332e+001	7.506039e+002
5.995178e+001	7.449684e+002
6.188025e+001	7.148184e+002
6.380872e+001	6.758343e+002
6.573718e+001	6.639744e+002
6.766565e+001	6.722687e+002
6.959412e+001	6.706340e+002
7.152258e+001	6.607982e+002
7.345105e+001	6.573582e+002
7.537952e+001	6.335517e+002
7.730798e+001	6.073209e+002
7.923645e+001	5.967969e+002
8.116492e+001	5.933852e+002
8.309338e+001	5.616281e+002
8.502185e+001	5.563074e+002
8.695032e+001	5.436841e+002
8.887878e+001	5.275382e+002
9.080725e+001	5.190887e+002
9.273572e+001	5.254354e+002
9.466418e+001	5.225532e+002
9.659265e+001	5.124048e+002
9.852112e+001	4.879886e+002
1.004496e+002	4.466951e+002
1.023781e+002	4.268888e+002
1.043065e+002	3.883328e+002
1.062350e+002	3.774456e+002
1.081635e+002	3.884208e+002
1.100919e+002	3.722218e+002
1.120204e+002	3.805107e+002
1.139489e+002	3.923708e+002
1.158773e+002	4.054190e+002
1.178058e+002	4.059865e+002
1.197343e+002	3.622533e+002
1.216627e+002	3.183690e+002
1.235912e+002	2.855114e+002
1.255197e+002	2.785287e+002
1.274481e+002	2.983128e+002
1.293766e+002	3.121748e+002
1.313051e+002	2.908194e+002
1.332335e+002	2.759113e+002
1.351620e+002	2.815001e+002
1.370905e+002	3.017210e+002
1.390189e+002	3.154118e+002
1.409474e+002	3.005367e+002
1.428759e+002	2.908440e+002
1.448043e+002	2.919182e+002
1.467328e+002	2.856874e+002
1.486613e+002	2.625186e+002
1.505897e+002	2.726312e+002
1.525182e+002	2.757752e+002
1.544467e+002	2.605051e+002
1.563751e+002	2.581469e+002
1.583036e+002	2.728646e+002
1.602321e+002	2.558821e+002
1.621605e+002	2.443380e+002
1.640890e+002	2.581331e+002
1.660175e+002	2.646204e+002
1.679459e+002	2.575144e+002
1.698744e+002	2.590049e+002
1.718029e+002	2.672178e+002
1.737313e+002	2.759122e+002
1.756598e+002	2.848376e+002
1.775883e+002	2.512756e+002
1.795167e+002	2.200027e+002
1.814452e+002	1.893096e+002
1.833737e+002	1.589063e+002
1.853021e+002	1.812965e+002
1.872306e+002	1.789260e+002
1.891591e+002	1.914558e+002
1.910875e+002	1.997112e+002
1.930160e+002	1.734630e+002
1.949445e+002	1.409088e+002
1.968729e+002	1.534488e+002
1.988014e+002	1.676629e+002
2.007299e+002	1.728916e+002
2.026583e+002	1.836268e+002
2.045868e+002	2.308998e+002
2.065153e+002	2.527072e+002
2.084437e+002	2.392254e+002
2.103722e+002	2.178322e+002
2.123007e+002	2.257129e+002
2.142291e+002	2.401328e+002
2.161576e+002	2.291501e+002
2.180861e+002	2.179716e+002
2.200145e+002	2.205871e+002
2.219430e+002	2.309700e+002
2.238715e+002	2.004279e+002
2.257999e+002	1.423903e+002
2.277284e+002	1.368836e+002
2.296569e+002	1.757314e+002
2.315853e+002	1.912374e+002
2.335138e+002	1.993262e+002
2.354423e+002	2.044428e+002
2.373707e+002	2.043330e+002
2.392992e+002	1.966652e+002
2.412277e+002	1.827627e+002
2.431561e+002	1.807575e+002
2.450846e+002	1.914288e+002
2.470131e+002	2.224444e+002
2.489415e+002	2.607646e+002
2.508700e+002	2.807523e+002
2.527985e+002	2.751370e+002
2.547269e+002	2.718082e+002
2.566554e+002	2.744294e+002
2.585839e+002	2.708528e+002
2.605123e+002	2.484540e+002
2.624408e+002	2.422157e+002
2.643693e+002	2.431326e+002
2.662977e+002	2.359875e+002
2.682262e+002	2.153191e+002
2.701547e+002	1.873464e+002
2.720831e+002	1.752327e+002
2.740116e+002	1.723133e+002
2.759401e+002	1.811757e+002
2.778685e+002	1.951469e+002
2.797970e+002	2.015714e+002
2.817255e+002	1.854012e+002
2.836539e+002	1.917945e+002
2.855824e+002	2.247448e+002
2.875109e+002	2.535781e+002
2.894393e+002	2.599262e+002
2.913678e+002	3.099626e+002
2.932963e+002	3.534935e+002
2.952247e+002	3.782038e+002
2.971532e+002	3.844066e+002
2.990817e+002	3.768602e+002
3.010101e+002	3.571084e+002
3.029386e+002	3.258411e+002
3.048671e+002	3.289138e+002
3.067955e+002	3.368643e+002
3.087240e+002	3.284191e+002
3.106525e+002	3.392669e+002
3.125809e+002	3.495077e+002
3.145094e+002	3.385688e+002
3.164379e+002	3.254245e+002
3.183663e+002	3.260508e+002
3.202948e+002	3.375344e+002
3.222233e+002	3.468078e+002
3.241517e+002	3.578978e+002
3.260802e+002	3.357297e+002
3.280087e+002	2.921235e+002
3.299371e+002	2.806636e+002
3.318656e+002	2.867158e+002
3.337941e+002	3.329030e+002
3.357225e+002	3.746888e+002
3.376510e+002	3.875588e+002
3.395795e+002	3.823044e+002
3.415079e+002	4.314703e+002
3.434364e+002	4.201213e+002
3.453649e+002	3.895319e+002
3.472933e+002	3.921808e+002
3.492218e+002	4.434098e+002
3.511503e+002	4.667297e+002
3.530787e+002	4.292964e+002
3.550072e+002	3.976903e+002
3.569357e+002	3.817465e+002
3.588641e+002	3.682574e+002
3.607926e+002	3.435950e+002
3.627211e+002	3.923670e+002
3.646495e+002	4.174194e+002
3.665780e+002	3.892194e+002
3.685065e+002	3.463014e+002
3.704349e+002	3.634658e+002
3.723634e+002	4.081199e+002
3.742919e+002	3.833382e+002
3.762203e+002	3.603611e+002
3.781488e+002	3.658938e+002
3.800773e+002	3.844889e+002
3.820057e+002	3.890920e+002
3.839342e+002	4.263781e+002
3.858627e+002	4.254510e+002
3.877911e+002	4.055822e+002
3.897196e+002	4.024972e+002
3.916481e+002	4.166375e+002
3.935765e+002	3.984624e+002
3.955050e+002	3.993756e+002
3.974335e+002	4.534937e+002
3.993619e+002	5.135221e+002
4.012904e+002	4.921205e+002
4.032189e+002	4.977423e+002
4.051473e+002	5.515058e+002
4.070758e+002	5.564269e+002
4.090043e+002	5.130474e+002
4.109327e+002	4.797570e+002
4.128612e+002	5.012032e+002
4.147897e+002	4.712617e+002
4.167181e+002	4.414352e+002
4.186466e+002	4.220498e+002
4.205751e+002	4.156705e+002
4.225035e+002	4.264677e+002
4.244320e+002	4.325137e+002
4.263605e+002	4.258553e+002
4.282889e+002	4.219562e+002
4.302174e+002	4.246613e+002
4.321459e+002	4.270302e+002
4.340743e+002	4.216480e+002
4.360028e+002	4.205969e+002
4.379313e+002	3.873446e+002
4.398597e+002	3.915079e+002
4.417882e+002	4.532249e+002
4.437167e+002	4.758443e+002
4.456451e+002	4.754325e+002
4.475736e+002	4.891028e+002
4.495021e+002	4.901443e+002
4.514305e+002	4.845623e+002
4.533590e+002	4.978357e+002
4.552875e+002	5.197668e+002
4.572159e+002	5.080029e+002
4.591444e+002	5.068809e+002
4.610729e+002	5.242177e+002
4.630013e+002	5.429130e+002
4.649298e+002	5.357870e+002
4.668583e+002	5.203732e+002
4.687867e+002	5.557548e+002
4.707152e+002	5.550092e+002
4.726437e+002	5.260787e+002
4.745721e+002	5.226251e+002
4.765006e+002	5.172576e+002
4.784291e+002	4.950447e+002
4.803575e+002	4.839984e+002
4.822860e+002	4.754426e+002
4.842145e+002	4.668365e+002
4.861429e+002	4.683398e+002
4.880714e+002	4.505211e+002
4.899999e+002	4.550877e+002
4.919283e+002	4.681222e+002
4.938568e+002	4.832550e+002
4.957853e+002	4.946984e+002
4.977137e+002	4.884232e+002
4.996422e+002	4.687274e+002
5.015707e+002	4.659614e+002
5.034991e+002	4.323083e+002
5.054276e+002	3.930335e+002
5.073561e+002	4.133761e+002
5.092845e+002	4.553402e+002
5.112130e+002	4.756005e+002
5.131415e+002	4.854247e+002
5.150699e+002	4.987780e+002
5.169984e+002	5.099983e+002
5.189269e+002	4.990313e+002
5.208553e+002	5.115530e+002
5.227838e+002	5.312242e+002
5.247123e+002	5.171701e+002
5.266407e+002	5.007180e+002
5.285692e+002	5.088479e+002
5.304977e+002	4.987241e+002
5.324261e+002	4.885825e+002
5.343546e+002	5.212294e+002
5.362831e+002	5.456380e+002
5.382115e+002	5.318042e+002
5.401400e+002	4.932837e+002
5.420685e+002	4.860207e+002
5.439969e+002	4.541361e+002
5.459254e+002	4.444506e+002
5.478539e+002	4.548737e+002
5.497823e+002	4.511591e+002
5.517108e+002	4.080228e+002
5.536393e+002	3.984225e+002
5.555677e+002	3.951160e+002
5.574962e+002	4.113878e+002
5.594247e+002	4.114328e+002
5.613531e+002	3.866337e+002
5.632816e+002	3.771725e+002
5.652101e+002	4.205227e+002
5.671385e+002	4.405324e+002
5.690670e+002	4.263788e+002
5.709955e+002	4.133933e+002
5.729240e+002	4.217796e+002
5.748524e+002	4.299763e+002
5.767809e+002	4.511807e+002
5.787094e+002	4.637633e+002
5.806378e+002	4.609823e+002
5.825663e+002	4.605591e+002
5.844948e+002	4.712049e+002
5.864232e+002	4.724703e+002
5.883517e+002	4.769469e+002
5.902802e+002	4.303181e+002
5.922086e+002	4.066679e+002
5.941371e+002	4.234739e+002
5.960656e+002	4.512004e+002
5.979940e+002	4.537989e+002
5.999225e+002	4.833979e+002
6.018510e+002	5.080765e+002
6.037794e+002	4.803279e+002
6.057079e+002	4.182899e+002
6.076364e+002	3.776595e+002
6.095648e+002	3.966669e+002
6.114933e+002	3.749336e+002
6.134218e+002	3.725482e+002
6.153502e+002	4.314473e+002
6.172787e+002	4.434385e+002
6.192072e+002	3.679855e+002
6.211356e+002	4.123288e+002
6.230641e+002	3.917664e+002
6.249926e+002	3.624024e+002
6.269210e+002	3.548848e+002
6.288495e+002	3.790408e+002
6.307780e+002	4.175730e+002
6.327064e+002	4.322603e+002
6.346349e+002	4.386305e+002
6.365634e+002	4.072960e+002
6.384918e+002	3.916901e+002
6.404203e+002	3.996309e+002
6.423488e+002	4.160813e+002
6.442772e+002	4.374247e+002
6.462057e+002	4.746816e+002
6.481342e+002	4.748281e+002
6.500626e+002	4.668189e+002
6.519911e+002	4.642288e+002
6.539196e+002	4.497771e+002
6.558480e+002	3.963929e+002
6.577765e+002	3.925408e+002
6.597050e+002	3.360501e+002
6.616334e+002	3.134196e+002
6.635619e+002	3.422888e+002
6.654904e+002	3.838247e+002
6.674188e+002	3.932057e+002
6.693473e+002	4.312486e+002
6.712758e+002	4.280123e+002
6.732042e+002	3.736164e+002
6.751327e+002	3.261889e+002
6.770612e+002	3.227716e+002
6.789896e+002	3.526645e+002
6.809181e+002	3.875127e+002
6.828466e+002	3.628170e+002
6.847750e+002	3.437865e+002
6.867035e+002	3.111075e+002
6.886320e+002	2.877312e+002
6.905604e+002	3.011399e+002
6.924889e+002	2.945234e+002
6.944174e+002	3.324855e+002
6.963458e+002	3.555374e+002
6.982743e+002	3.630860e+002
7.002028e+002	3.546578e+002
7.021312e+002	3.325444e+002
7.040597e+002	3.081657e+002
7.059882e+002	2.832569e+002
7.079166e+002	2.800215e+002
7.098451e+002	2.839260e+002
7.117736e+002	2.643812e+002
7.137020e+002	2.432802e+002
7.156305e+002	2.791236e+002
7.175590e+002	3.227777e+002
7.194874e+002	3.323971e+002
7.214159e+002	3.350848e+002
7.233444e+002	3.067976e+002
7.252728e+002	2.631371e+002
7.272013e+002	2.415334e+002
7.291298e+002	2.369657e+002
7.310582e+002	2.581769e+002
7.329867e+002	2.786725e+002
7.349152e+002	2.900697e+002
7.368436e+002	2.706040e+002
7.387721e+002	2.240446e+002
7.407006e+002	1.930686e+002
7.426290e+002	1.825214e+002
7.445575e+002	2.006899e+002
7.464860e+002	1.964550e+002
7.484144e+002	1.975817e+002
7.503429e+002	2.457515e+002
7.522714e+002	3.218636e+002
7.541998e+002	2.946724e+002
7.561283e+002	2.695909e+002
7.580568e+002	2.450306e+002
7.599852e+002	2.362744e+002
7.619137e+002	2.462065e+002
7.638422e+002	2.608047e+002
7.657706e+002	2.585592e+002
7.676991e+002	2.431141e+002
7.696276e+002	2.579882e+002
7.715560e+002	2.988744e+002
7.734845e+002	3.210737e+002
7.754130e+002	3.036132e+002
7.773414e+002	2.680706e+002
7.792699e+002	2.581086e+002
7.811984e+002	2.401180e+002
7.831268e+002	2.712600e+002
7.850553e+002	2.966781e+002
7.869838e+002	2.818273e+002
7.889122e+002	2.673655e+002
7.908407e+002	3.068671e+002
7.927692e+002	2.545390e+002
7.946976e+002	2.605047e+002
7.966261e+002	2.821689e+002
7.985546e+002	2.832529e+002
8.004830e+002	2.625934e+002
8.024115e+002	2.424458e+002
8.043400e+002	2.375665e+002
8.062684e+002	2.124742e+002
8.081969e+002	1.964122e+002
8.101254e+002	2.130721e+002
8.120538e+002	2.162895e+002
8.139823e+002	2.063294e+002
8.159108e+002	2.087892e+002
8.178392e+002	1.942642e+002
8.197677e+002	2.125052e+002
8.216962e+002	1.604798e+002
8.236246e+002	1.820847e+002
8.255531e+002	2.033934e+002
8.274816e+002	1.766639e+002
8.294100e+002	1.595605e+002
8.313385e+002	1.742449e+002
8.332670e+002	1.794190e+002
8.351954e+002	1.810996e+002
8.371239e+002	1.656152e+002
8.390524e+002	1.483543e+002
8.409808e+002	1.482452e+002
8.429093e+002	1.619011e+002
8.448378e+002	1.585956e+002
8.467662e+002	1.809105e+002
8.486947e+002	1.695390e+002
8.506232e+002	1.705339e+002
8.525516e+002	1.745121e+002
8.544801e+002	1.756271e+002
8.564086e+002	2.012791e+002
8.583370e+002	2.225413e+002
8.602655e+002	2.328629e+002
8.621940e+002	2.148095e+002
8.641224e+002	2.230136e+002
8.660509e+002	2.364658e+002
8.679794e+002	2.243088e+002
8.699078e+002	2.028455e+002
8.718363e+002	1.831149e+002
8.737648e+002	1.816877e+002
8.756932e+002	2.175839e+002
8.776217e+002	2.485513e+002
8.795502e+002	2.607449e+002
8.814786e+002	2.410635e+002
8.834071e+002	1.798777e+002
8.853356e+002	1.579496e+002
8.872640e+002	1.353698e+002
8.891925e+002	1.415513e+002
8.911210e+002	1.644211e+002
8.930494e+002	1.615901e+002
8.949779e+002	1.251110e+002
8.969064e+002	9.162018e+001
8.988348e+002	6.833528e+001
9.007633e+002	6.746962e+001
9.026918e+002	1.244203e+002
9.046202e+002	1.632366e+002
9.065487e+002	1.626614e+002
9.084772e+002	1.451591e+002
9.104056e+002	1.253941e+002
9.123341e+002	7.417082e+001
9.142626e+002	1.005532e+002
9.161910e+002	1.221122e+002
9.181195e+002	9.574780e+001
9.200480e+002	1.185818e+002
9.219764e+002	1.615436e+002
9.239049e+002	1.526462e+002
9.258334e+002	1.969889e+002
9.277618e+002	1.907864e+002
9.296903e+002	1.401709e+002
9.316188e+002	1.474407e+002
9.335472e+002	1.675850e+002
9.354757e+002	1.654627e+002
9.374042e+002	1.575273e+002
9.393326e+002	1.749768e+002
9.412611e+002	1.944870e+002
9.431896e+002	2.410323e+002
9.451180e+002	2.081107e+002
9.470465e+002	2.230897e+002
9.489750e+002	2.368842e+002
9.509034e+002	1.998727e+002
9.528319e+002	1.658040e+002
9.547604e+002	1.559592e+002
9.566888e+002	2.678534e+002
9.586173e+002	2.821612e+002
9.605458e+002	2.852831e+002
9.624742e+002	2.530617e+002
9.644027e+002	1.936726e+002
9.663312e+002	1.556043e+002
9.682596e+002	1.491739e+002
9.701881e+002	1.580287e+002
9.721166e+002	1.620420e+002
9.740450e+002	1.938132e+002
9.759735e+002	2.084663e+002
9.779020e+002	1.825799e+002
9.798304e+002	1.625179e+002
9.817589e+002	2.007649e+002
9.836874e+002	2.214335e+002
9.856158e+002	2.133707e+002
9.875443e+002	2.668351e+002
9.894728e+002	2.613823e+002
9.914012e+002	2.811924e+002
9.933297e+002	3.142990e+002
9.952582e+002	3.202509e+002
9.971866e+002	3.663122e+002
9.991151e+002	4.194708e+002
1.001044e+003	4.885016e+002
1.002972e+003	5.398287e+002
1.004901e+003	5.408209e+002
1.006829e+003	5.198982e+002
1.008757e+003	4.814227e+002
1.010686e+003	4.039689e+002
1.012614e+003	3.131808e+002
1.014543e+003	2.869561e+002
1.016471e+003	2.707932e+002
1.018400e+003	2.713305e+002
1.020328e+003	2.531449e+002
1.022257e+003	2.561594e+002
1.024185e+003	3.098842e+002
1.026114e+003	3.678583e+002
1.028042e+003	3.557758e+002
1.029971e+003	3.221719e+002
1.031899e+003	2.998020e+002
1.033828e+003	2.708158e+002
1.035756e+003	2.680912e+002
1.037684e+003	2.694838e+002
1.039613e+003	2.493431e+002
1.041541e+003	2.279226e+002
1.043470e+003	2.286015e+002
1.045398e+003	1.835095e+002
1.047327e+003	1.482686e+002
1.049255e+003	9.745434e+001
1.051184e+003	9.682209e+001
1.053112e+003	1.331834e+002
1.055041e+003	1.610772e+002
1.056969e+003	1.887831e+002
1.058898e+003	2.542953e+002
1.060826e+003	2.021971e+002
1.062755e+003	1.087165e+002
1.064683e+003	9.345292e+001
1.066611e+003	1.418378e+002
1.068540e+003	1.810265e+002
1.070468e+003	1.742866e+002
1.072397e+003	1.519349e+002
1.074325e+003	1.520643e+002
1.076254e+003	1.238661e+002
1.078182e+003	1.497230e+002
1.080111e+003	2.094801e+002
1.082039e+003	2.429801e+002
1.083968e+003	2.373793e+002
1.085896e+003	2.291944e+002
1.087825e+003	2.480532e+002
1.089753e+003	2.597774e+002
1.091682e+003	2.062546e+002
1.093610e+003	2.185889e+002
1.095538e+003	2.675204e+002
1.097467e+003	3.299402e+002
1.099395e+003	3.677895e+002
1.101324e+003	3.607761e+002
1.103252e+003	3.286854e+002
1.105181e+003	3.075270e+002
1.107109e+003	2.754666e+002
1.109038e+003	3.098709e+002
1.110966e+003	3.729093e+002
1.112895e+003	3.648779e+002
1.114823e+003	3.355381e+002
1.116752e+003	3.164681e+002
1.118680e+003	2.978142e+002
1.120609e+003	2.910769e+002
1.122537e+003	3.364041e+002
1.124465e+003	3.466127e+002
1.126394e+003	3.930856e+002
1.128322e+003	3.759650e+002
1.130251e+003	3.295024e+002
1.132179e+003	3.118405e+002
1.134108e+003	3.158861e+002
1.136036e+003	3.016195e+002
1.137965e+003	2.891616e+002
1.139893e+003	3.381178e+002
1.141822e+003	3.860801e+002
1.143750e+003	4.323435e+002
1.145679e+003	5.477975e+002
1.147607e+003	6.494248e+002
1.149536e+003	8.406522e+002
1.151464e+003	1.140984e+003
1.153392e+003	1.355358e+003
1.155321e+003	1.433286e+003
1.157249e+003	1.262801e+003
1.159178e+003	9.947896e+002
1.161106e+003	7.774006e+002
1.163035e+003	6.212322e+002
1.164963e+003	5.466953e+002
1.166892e+003	5.278916e+002
1.168820e+003	5.261885e+002
1.170749e+003	5.284531e+002
1.172677e+003	4.901416e+002
1.174606e+003	5.201841e+002
1.176534e+003	5.241801e+002
1.178463e+003	5.444632e+002
1.180391e+003	5.412753e+002
1.182319e+003	5.046476e+002
1.184248e+003	4.701400e+002
1.186176e+003	4.638520e+002
1.188105e+003	4.752844e+002
1.190033e+003	5.173608e+002
1.191962e+003	5.244941e+002
1.193890e+003	5.291390e+002
1.195819e+003	4.783422e+002
1.197747e+003	4.257289e+002
1.199676e+003	3.948442e+002
1.201604e+003	3.883987e+002
1.203533e+003	4.076082e+002
1.205461e+003	4.471953e+002
1.207390e+003	4.853069e+002
1.209318e+003	4.372293e+002
1.211246e+003	3.875451e+002
1.213175e+003	3.315926e+002
1.215103e+003	3.086823e+002
1.217032e+003	3.037847e+002
1.218960e+003	2.974264e+002
1.220889e+003	2.989452e+002
1.222817e+003	3.217400e+002
1.224746e+003	3.459324e+002
1.226674e+003	3.702109e+002
1.228603e+003	3.576286e+002
1.230531e+003	3.296674e+002
1.232460e+003	3.301760e+002
1.234388e+003	3.024470e+002
1.236317e+003	2.692669e+002
1.238245e+003	2.667607e+002
1.240173e+003	2.710385e+002
1.242102e+003	2.854677e+002
1.244030e+003	3.765616e+002
1.245959e+003	3.599267e+002
1.247887e+003	3.941350e+002
1.249816e+003	3.797194e+002
1.251744e+003	3.994619e+002
1.253673e+003	4.346393e+002
1.255601e+003	4.468524e+002
1.257530e+003	4.434535e+002
1.259458e+003	4.270203e+002
1.261387e+003	3.827337e+002
1.263315e+003	3.524945e+002
1.265244e+003	3.320539e+002
1.267172e+003	3.963665e+002
1.269100e+003	4.100823e+002
1.271029e+003	4.338434e+002
1.272957e+003	4.493780e+002
1.274886e+003	4.214538e+002
1.276814e+003	3.971579e+002
1.278743e+003	4.068576e+002
1.280671e+003	3.844272e+002
1.282600e+003	3.411150e+002
1.284528e+003	2.884539e+002
1.286457e+003	3.067703e+002
1.288385e+003	3.442868e+002
1.290314e+003	3.957774e+002
1.292242e+003	4.327396e+002
1.294171e+003	4.249418e+002
1.296099e+003	3.873344e+002
1.298027e+003	3.650942e+002
1.299956e+003	4.220316e+002
1.301884e+003	4.175858e+002
1.303813e+003	4.618554e+002
1.305741e+003	4.620822e+002
1.307670e+003	4.346117e+002
1.309598e+003	3.876397e+002
1.311527e+003	3.668260e+002
1.313455e+003	3.869297e+002
1.315384e+003	4.015594e+002
1.317312e+003	3.913934e+002
1.319241e+003	3.758705e+002
1.321169e+003	3.859108e+002
1.323098e+003	4.124647e+002
1.325026e+003	4.343916e+002
1.326954e+003	4.342960e+002
1.328883e+003	4.262084e+002
1.330811e+003	4.105447e+002
1.332740e+003	3.874829e+002
1.334668e+003	3.846653e+002
1.336597e+003	4.231946e+002
1.338525e+003	4.461226e+002
1.340454e+003	4.417159e+002
1.342382e+003	4.866191e+002
1.344311e+003	5.102933e+002
1.346239e+003	5.471463e+002
1.348168e+003	5.714888e+002
1.350096e+003	5.724946e+002
1.352025e+003	5.714933e+002
1.353953e+003	5.487587e+002
1.355881e+003	4.627090e+002
1.357810e+003	3.869314e+002
1.359738e+003	4.151851e+002
1.361667e+003	4.276255e+002
1.363595e+003	4.385632e+002
1.365524e+003	4.259813e+002
1.367452e+003	4.677604e+002
1.369381e+003	4.780925e+002
1.371309e+003	4.692291e+002
1.373238e+003	4.712662e+002
1.375166e+003	4.642521e+002
1.377095e+003	4.433253e+002
1.379023e+003	3.965547e+002
1.380952e+003	3.972623e+002
1.382880e+003	4.188922e+002
1.384808e+003	3.856155e+002
1.386737e+003	3.737964e+002
1.388665e+003	3.991256e+002
1.390594e+003	3.765470e+002
1.392522e+003	3.535910e+002
1.394451e+003	3.733396e+002
1.396379e+003	3.557764e+002
1.398308e+003	2.619667e+002
1.400236e+003	2.319704e+002
1.402165e+003	3.053108e+002
1.404093e+003	3.243268e+002
1.406022e+003	4.045476e+002
1.407950e+003	4.773121e+002
1.409879e+003	4.737666e+002
1.411807e+003	4.034906e+002
1.413735e+003	3.266144e+002
1.415664e+003	3.161457e+002
1.417592e+003	3.619052e+002
1.419521e+003	3.941481e+002
1.421449e+003	4.419102e+002
1.423378e+003	4.737756e+002
1.425306e+003	4.412622e+002
1.427235e+003	4.492056e+002
1.429163e+003	4.744404e+002
1.431092e+003	4.669833e+002
1.433020e+003	4.703097e+002
1.434949e+003	5.043927e+002
1.436877e+003	5.405400e+002
1.438806e+003	5.584412e+002
1.440734e+003	5.674389e+002
1.442662e+003	5.690575e+002
1.444591e+003	5.507172e+002
1.446519e+003	5.262554e+002
1.448448e+003	5.435002e+002
1.450376e+003	5.510541e+002
1.452305e+003	5.532872e+002
1.454233e+003	5.600683e+002
1.456162e+003	5.423860e+002
1.458090e+003	5.301240e+002
1.460019e+003	5.468794e+002
1.461947e+003	5.713022e+002
1.463876e+003	5.723492e+002
1.465804e+003	5.466881e+002
1.467733e+003	5.250267e+002
1.469661e+003	4.741462e+002
1.471589e+003	4.523179e+002
1.473518e+003	4.920733e+002
1.475446e+003	4.701291e+002
1.477375e+003	4.515255e+002
1.479303e+003	4.166267e+002
1.481232e+003	4.207752e+002
1.483160e+003	4.619213e+002
1.485089e+003	5.100164e+002
1.487017e+003	5.373737e+002
1.488946e+003	5.026682e+002
1.490874e+003	4.993353e+002
1.492803e+003	5.266245e+002
1.494731e+003	5.655148e+002
1.496660e+003	6.021157e+002
1.498588e+003	6.658452e+002
1.500516e+003	6.806910e+002
1.502445e+003	6.769392e+002
1.504373e+003	7.326398e+002
1.506302e+003	8.150419e+002
1.508230e+003	9.000502e+002
1.510159e+003	1.052988e+003
1.512087e+003	1.293773e+003
1.514016e+003	1.504322e+003
1.515944e+003	1.591017e+003
1.517873e+003	1.565660e+003
1.519801e+003	1.480011e+003
1.521730e+003	1.369419e+003
1.523658e+003	1.280930e+003
1.525587e+003	1.198398e+003
1.527515e+003	1.058649e+003
1.529443e+003	8.742999e+002
1.531372e+003	7.301358e+002
1.533300e+003	6.509823e+002
1.535229e+003	6.242588e+002
1.537157e+003	6.285662e+002
1.539086e+003	6.080597e+002
1.541014e+003	6.293972e+002
1.542943e+003	6.181642e+002
1.544871e+003	5.262682e+002
1.546800e+003	5.132745e+002
1.548728e+003	5.131841e+002
1.550657e+003	5.490859e+002
1.552585e+003	5.924210e+002
1.554514e+003	5.978668e+002
1.556442e+003	5.552994e+002
1.558370e+003	4.775133e+002
1.560299e+003	4.049889e+002
1.562227e+003	3.835758e+002
1.564156e+003	4.113159e+002
1.566084e+003	4.478718e+002
1.568013e+003	4.646119e+002
1.569941e+003	4.650719e+002
1.571870e+003	4.577039e+002
1.573798e+003	4.349217e+002
1.575727e+003	4.127249e+002
1.577655e+003	4.612639e+002
1.579584e+003	4.866991e+002
1.581512e+003	5.009163e+002
1.583441e+003	5.486487e+002
1.585369e+003	5.596891e+002
1.587297e+003	4.925448e+002
1.589226e+003	4.380093e+002
1.591154e+003	4.513753e+002
1.593083e+003	4.708095e+002
1.595011e+003	4.962878e+002
1.596940e+003	4.958833e+002
1.598868e+003	5.465544e+002
1.600797e+003	5.427444e+002
1.602725e+003	5.407611e+002
1.604654e+003	4.629057e+002
1.606582e+003	4.771858e+002
1.608511e+003	4.628163e+002
1.610439e+003	4.653181e+002
1.612368e+003	4.736893e+002
1.614296e+003	4.625800e+002
1.616224e+003	4.594793e+002
1.618153e+003	4.723914e+002
1.620081e+003	4.957354e+002
1.622010e+003	5.062511e+002
1.623938e+003	5.136933e+002
1.625867e+003	5.524446e+002
1.627795e+003	5.752308e+002
1.629724e+003	5.697249e+002
1.631652e+003	5.446622e+002
1.633581e+003	4.951032e+002
1.635509e+003	4.591400e+002
1.637438e+003	4.623674e+002
1.639366e+003	4.846217e+002
1.641295e+003	5.236293e+002
1.643223e+003	5.171414e+002
1.645151e+003	4.719222e+002
1.647080e+003	4.591307e+002
1.649008e+003	4.529352e+002
1.650937e+003	4.599223e+002
1.652865e+003	5.297839e+002
1.654794e+003	4.699737e+002
1.656722e+003	4.285657e+002
1.658651e+003	3.882646e+002
1.660579e+003	3.790100e+002
1.662508e+003	3.620597e+002
1.664436e+003	4.086454e+002
1.666365e+003	3.900884e+002
1.668293e+003	3.884121e+002
1.670222e+003	3.897899e+002
1.672150e+003	3.647501e+002
1.674078e+003	3.519193e+002
1.676007e+003	3.674723e+002
1.677935e+003	3.554875e+002
1.679864e+003	2.901909e+002
1.681792e+003	2.549504e+002
1.683721e+003	3.006201e+002
1.685649e+003	3.075838e+002
1.687578e+003	3.453718e+002
1.689506e+003	3.874521e+002
1.691435e+003	3.835323e+002
1.693363e+003	3.074992e+002
1.695292e+003	3.640182e+002
1.697220e+003	3.972049e+002
1.699149e+003	3.574914e+002
1.701077e+003	2.780127e+002
1.703005e+003	2.313526e+002
1.704934e+003	2.077690e+002
1.706862e+003	1.951934e+002
1.708791e+003	2.183238e+002
1.710719e+003	2.622198e+002
1.712648e+003	3.048816e+002
1.714576e+003	3.615419e+002
1.716505e+003	3.936278e+002
1.718433e+003	3.943230e+002
1.720362e+003	3.578266e+002
1.722290e+003	4.408617e+002
1.724219e+003	4.377632e+002
1.726147e+003	4.660428e+002
1.728076e+003	4.827665e+002
1.730004e+003	4.553108e+002
1.731932e+003	4.465737e+002
1.733861e+003	4.407702e+002
1.735789e+003	4.271162e+002
1.737718e+003	4.215724e+002
1.739646e+003	3.478744e+002
1.741575e+003	2.399830e+002
1.743503e+003	2.020701e+002
1.745432e+003	2.343439e+002
1.747360e+003	2.755664e+002
1.749289e+003	2.969070e+002
1.751217e+003	2.949820e+002
1.753146e+003	3.039362e+002
1.755074e+003	3.784493e+002
1.757003e+003	3.396928e+002
1.758931e+003	3.142718e+002
1.760859e+003	3.328640e+002
1.762788e+003	3.450690e+002
1.764716e+003	3.528073e+002
1.766645e+003	3.266563e+002
1.768573e+003	2.785695e+002
1.770502e+003	2.485356e+002
1.772430e+003	2.328351e+002
1.774359e+003	2.460072e+002
1.776287e+003	3.162079e+002
1.778216e+003	3.435037e+002
1.780144e+003	3.249807e+002
1.782073e+003	3.098588e+002
1.784001e+003	2.872175e+002
1.785930e+003	2.602569e+002
1.787858e+003	2.380424e+002
1.789786e+003	2.177354e+002
1.791715e+003	1.967449e+002
1.793643e+003	1.963755e+002
1.795572e+003	1.991294e+002
1.797500e+003	2.769022e+002
1.799429e+003	2.827139e+002
1.801357e+003	3.220947e+002
1.803286e+003	3.317071e+002
1.805214e+003	3.629197e+002
1.807143e+003	3.190323e+002
1.809071e+003	3.664530e+002
1.811000e+003	3.666111e+002
1.812928e+003	3.332556e+002
1.814857e+003	3.087896e+002
1.816785e+003	2.836289e+002
1.818714e+003	2.461277e+002
1.820642e+003	2.223869e+002
1.822570e+003	2.263121e+002
1.824499e+003	2.554681e+002
1.826427e+003	2.770244e+002
1.828356e+003	2.760104e+002
1.830284e+003	2.949951e+002
1.832213e+003	3.027016e+002
1.834141e+003	2.695710e+002
1.836070e+003	2.741540e+002
1.837998e+003	3.251726e+002
1.839927e+003	2.859680e+002
1.841855e+003	2.414984e+002
1.843784e+003	2.310518e+002
1.845712e+003	2.238550e+002
1.847641e+003	2.762967e+002
1.849569e+003	3.010814e+002
1.851497e+003	2.369787e+002
1.853426e+003	2.281124e+002
1.855354e+003	2.076923e+002
1.857283e+003	1.974180e+002
1.859211e+003	2.267134e+002
1.861140e+003	2.311956e+002
1.863068e+003	2.434422e+002
1.864997e+003	2.993627e+002
1.866925e+003	2.853534e+002
1.868854e+003	2.262666e+002
1.870782e+003	2.244313e+002
1.872711e+003	2.683882e+002
1.874639e+003	2.919271e+002
1.876568e+003	2.611713e+002
1.878496e+003	2.055922e+002
1.880424e+003	1.763681e+002
1.882353e+003	2.475340e+002
1.884281e+003	3.039020e+002
1.886210e+003	3.065979e+002
1.888138e+003	2.831225e+002
1.890067e+003	2.441193e+002
1.891995e+003	2.286174e+002
1.893924e+003	2.427604e+002
1.895852e+003	2.715681e+002
1.897781e+003	2.867576e+002
1.899709e+003	2.528006e+002
1.901638e+003	2.449592e+002
1.903566e+003	3.003684e+002
1.905495e+003	3.268876e+002
1.907423e+003	2.973095e+002
1.909351e+003	2.464494e+002
1.911280e+003	2.671857e+002
1.913208e+003	2.692295e+002
1.915137e+003	2.899067e+002
1.917065e+003	3.182536e+002
1.918994e+003	3.490007e+002
1.920922e+003	3.191557e+002
1.922851e+003	2.717665e+002
1.924779e+003	2.483883e+002
1.926708e+003	2.504434e+002
1.928636e+003	3.112447e+002
1.930565e+003	3.765560e+002
1.932493e+003	3.756733e+002
1.934422e+003	3.413117e+002
1.936350e+003	2.874721e+002
1.938278e+003	2.020234e+002
1.940207e+003	2.522188e+002
1.942135e+003	3.107191e+002
1.944064e+003	3.084138e+002
1.945992e+003	2.458959e+002
1.947921e+003	2.540289e+002
1.949849e+003	2.490216e+002
1.951778e+003	2.442449e+002
1.953706e+003	2.715253e+002
1.955635e+003	2.590671e+002
1.957563e+003	2.122798e+002
1.959492e+003	2.167629e+002
1.961420e+003	1.802156e+002
1.963349e+003	1.485224e+002
1.965277e+003	1.438446e+002
1.967205e+003	1.232494e+002
1.969134e+003	7.566561e+001
1.971062e+003	1.366528e+002
1.972991e+003	1.812732e+002
1.974919e+003	2.276611e+002
1.976848e+003	2.733974e+002
1.978776e+003	2.409765e+002
1.980705e+003	1.799563e+002
1.982633e+003	1.770782e+002
1.984562e+003	1.807010e+002
1.986490e+003	1.941696e+002
1.988419e+003	2.337278e+002
1.990347e+003	2.243023e+002
1.992276e+003	2.176912e+002
1.994204e+003	2.739749e+002
1.996132e+003	3.251872e+002
1.998061e+003	3.121861e+002
1.999989e+003	2.582220e+002
2.001918e+003	2.058256e+002
2.003846e+003	1.580819e+002
2.005775e+003	1.752278e+002
2.007703e+003	2.465010e+002
2.009632e+003	2.797387e+002
2.011560e+003	2.833270e+002
2.013489e+003	2.832039e+002
2.015417e+003	2.668458e+002
2.017346e+003	2.835070e+002
2.019274e+003	2.723827e+002
2.021203e+003	2.533116e+002
2.023131e+003	2.942766e+002
2.025059e+003	3.069038e+002
2.026988e+003	2.567881e+002
2.028916e+003	2.334079e+002
2.030845e+003	2.585245e+002
2.032773e+003	2.382690e+002
2.034702e+003	2.571668e+002
2.036630e+003	2.478586e+002
2.038559e+003	2.383958e+002
2.040487e+003	2.072854e+002
2.042416e+003	2.128038e+002
2.044344e+003	2.323005e+002
2.046273e+003	2.758636e+002
2.048201e+003	2.191667e+002
2.050129e+003	2.166777e+002
2.052058e+003	2.173243e+002
2.053986e+003	2.155340e+002
2.055915e+003	1.801889e+002
2.057843e+003	1.834978e+002
2.059772e+003	1.613068e+002
2.061700e+003	1.823764e+002
2.063629e+003	2.074558e+002
2.065557e+003	1.902120e+002
2.067486e+003	1.885107e+002
2.069414e+003	1.846605e+002
2.071343e+003	1.551776e+002
2.073271e+003	1.928219e+002
2.075200e+003	2.645855e+002
2.077128e+003	2.680296e+002
2.079057e+003	2.385493e+002
2.080985e+003	2.232139e+002
2.082914e+003	1.863288e+002
2.084842e+003	1.809106e+002
2.086771e+003	2.037326e+002
2.088699e+003	2.375858e+002
2.090627e+003	2.663510e+002
2.092556e+003	2.651817e+002
2.094484e+003	2.707226e+002
2.096413e+003	2.652400e+002
2.098341e+003	2.562309e+002
2.100270e+003	2.818931e+002
2.102198e+003	2.974969e+002
2.104126e+003	3.111047e+002
2.106055e+003	3.073380e+002
2.107983e+003	2.807123e+002
2.109912e+003	2.894883e+002
2.111840e+003	2.940714e+002
2.113769e+003	3.093331e+002
2.115697e+003	3.290366e+002
2.117626e+003	3.013375e+002
2.119554e+003	2.858453e+002
2.121483e+003	2.864281e+002
2.123411e+003	3.051393e+002
2.125340e+003	3.218851e+002
2.127268e+003	3.026876e+002
2.129197e+003	2.493971e+002
2.131125e+003	1.942603e+002
2.133054e+003	2.236652e+002
2.134982e+003	2.849577e+002
2.136911e+003	3.209732e+002
2.138839e+003	2.840487e+002
2.140768e+003	2.351458e+002
2.142696e+003	2.117851e+002
2.144625e+003	1.969012e+002
2.146553e+003	2.403168e+002
2.148481e+003	2.908783e+002
2.150410e+003	3.166337e+002
2.152338e+003	3.856378e+002
2.154267e+003	3.433304e+002
2.156195e+003	2.851683e+002
2.158124e+003	2.276287e+002
2.160052e+003	1.930787e+002
2.161980e+003	1.763625e+002
2.163909e+003	2.046975e+002
2.165837e+003	2.130379e+002
2.167766e+003	2.408887e+002
2.169694e+003	2.481580e+002
2.171623e+003	2.201387e+002
2.173551e+003	2.013819e+002
2.175480e+003	1.997355e+002
2.177408e+003	1.437980e+002
2.179337e+003	1.423325e+002
2.181265e+003	1.541905e+002
2.183194e+003	1.715453e+002
2.185122e+003	2.407971e+002
2.187051e+003	2.562350e+002
2.188979e+003	2.926538e+002
2.190908e+003	2.597656e+002
2.192836e+003	2.994431e+002
2.194765e+003	3.115009e+002
2.196693e+003	2.647528e+002
2.198622e+003	2.498366e+002
2.200550e+003	2.716961e+002
2.202479e+003	2.731163e+002
2.204407e+003	3.007350e+002
2.206335e+003	3.228773e+002
2.208264e+003	2.952280e+002
2.210192e+003	2.620173e+002
2.212121e+003	2.942801e+002
2.214049e+003	2.928049e+002
2.215978e+003	3.152690e+002
2.217906e+003	3.340081e+002
2.219834e+003	3.137045e+002
2.221763e+003	3.214907e+002
2.223691e+003	4.032972e+002
2.225620e+003	4.391923e+002
2.227548e+003	3.720116e+002
2.229477e+003	3.215193e+002
2.231405e+003	3.035800e+002
2.233334e+003	2.973064e+002
2.235262e+003	3.470183e+002
2.237191e+003	3.384492e+002
2.239119e+003	3.097942e+002
2.241048e+003	3.315039e+002
2.242976e+003	3.242389e+002
2.244905e+003	3.262288e+002
2.246833e+003	3.605244e+002
2.248762e+003	3.450285e+002
2.250690e+003	2.933125e+002
2.252619e+003	2.479283e+002
2.254547e+003	1.941604e+002
2.256476e+003	2.226932e+002
2.258404e+003	2.960661e+002
2.260333e+003	2.934992e+002
2.262261e+003	3.218378e+002
2.264189e+003	3.227569e+002
2.266118e+003	2.781823e+002
2.268046e+003	2.808513e+002
2.269975e+003	3.223503e+002
2.271903e+003	3.311664e+002
2.273832e+003	3.052197e+002
2.275760e+003	2.993060e+002
2.277688e+003	2.913092e+002
2.279617e+003	2.745093e+002
2.281545e+003	2.838791e+002
2.283474e+003	3.148067e+002
2.285402e+003	2.938564e+002
2.287331e+003	2.466713e+002
2.289259e+003	2.721072e+002
2.291188e+003	3.259185e+002
2.293116e+003	3.660577e+002
2.295045e+003	4.164770e+002
2.296973e+003	4.558947e+002
2.298902e+003	4.801351e+002
2.300830e+003	5.014544e+002
2.302759e+003	4.383608e+002
2.304687e+003	4.117788e+002
2.306616e+003	4.297915e+002
2.308544e+003	4.199490e+002
2.310473e+003	4.378388e+002
2.312401e+003	4.687810e+002
2.314330e+003	4.714135e+002
2.316258e+003	4.561614e+002
2.318187e+003	4.531106e+002
2.320115e+003	4.165505e+002
2.322043e+003	4.124681e+002
2.323972e+003	4.129671e+002
2.325900e+003	4.086223e+002
2.327829e+003	3.813640e+002
2.329757e+003	3.295344e+002
2.331686e+003	3.503517e+002
2.333614e+003	3.838307e+002
2.335542e+003	4.369196e+002
2.337471e+003	4.759896e+002
2.339399e+003	3.759231e+002
2.341328e+003	3.967804e+002
2.343256e+003	3.711974e+002
2.345185e+003	4.014663e+002
2.347113e+003	4.325571e+002
2.349042e+003	4.046036e+002
2.350970e+003	3.697244e+002
2.352899e+003	3.522089e+002
2.354827e+003	3.209407e+002
2.356756e+003	3.183328e+002
2.358684e+003	3.742002e+002
2.360613e+003	3.933474e+002
2.362541e+003	3.470948e+002
2.364470e+003	3.800489e+002
2.366398e+003	4.040976e+002
2.368327e+003	3.860356e+002
2.370255e+003	3.737000e+002
2.372184e+003	3.617651e+002
2.374112e+003	3.430956e+002
2.376041e+003	3.703153e+002
2.377969e+003	3.986054e+002
2.379897e+003	4.484649e+002
2.381826e+003	4.671232e+002
2.383754e+003	4.132476e+002
2.385683e+003	3.833454e+002
2.387611e+003	3.563809e+002
2.389540e+003	3.352793e+002
2.391468e+003	3.304627e+002
2.393396e+003	3.551581e+002
2.395325e+003	3.412894e+002
2.397253e+003	3.489449e+002
2.399182e+003	4.337549e+002
2.401110e+003	4.734385e+002
2.403039e+003	4.359007e+002
2.404967e+003	3.932873e+002
2.406896e+003	4.082383e+002
2.408824e+003	4.093293e+002
2.410753e+003	4.153313e+002
2.412681e+003	4.190362e+002
2.414610e+003	4.135767e+002
2.416538e+003	4.156653e+002
2.418467e+003	4.696259e+002
2.420395e+003	5.271503e+002
2.422324e+003	4.942802e+002
2.424252e+003	4.752375e+002
2.426181e+003	5.046232e+002
2.428109e+003	5.265541e+002
2.430038e+003	5.430728e+002
2.431966e+003	5.490591e+002
2.433895e+003	5.044115e+002
2.435823e+003	4.953305e+002
2.437751e+003	4.691017e+002
2.439680e+003	4.516367e+002
2.441608e+003	4.793234e+002
2.443537e+003	4.957669e+002
2.445465e+003	4.738623e+002
2.447394e+003	4.505386e+002
2.449322e+003	4.437758e+002
2.451250e+003	4.667103e+002
2.453179e+003	4.906913e+002
2.455107e+003	4.996624e+002
2.457036e+003	4.801264e+002
2.458964e+003	4.549079e+002
2.460893e+003	4.606541e+002
2.462821e+003	4.627833e+002
2.464750e+003	4.785563e+002
2.466678e+003	4.695867e+002
2.468607e+003	4.859252e+002
2.470535e+003	5.319918e+002
2.472464e+003	5.297227e+002
2.474392e+003	4.718000e+002
2.476321e+003	3.801491e+002
2.478249e+003	3.713135e+002
2.480178e+003	4.403890e+002
2.482106e+003	4.390360e+002
2.484035e+003	4.625648e+002
2.485963e+003	4.976100e+002
2.487892e+003	4.525227e+002
2.489820e+003	4.825562e+002
2.491749e+003	4.993945e+002
2.493677e+003	4.860836e+002
2.495605e+003	4.497095e+002
2.497534e+003	4.116086e+002
2.499462e+003	4.433986e+002
2.501391e+003	4.764879e+002
2.503319e+003	4.951676e+002
2.505248e+003	5.743806e+002
2.507176e+003	5.941173e+002
2.509104e+003	5.776837e+002
2.511033e+003	5.514937e+002
2.512961e+003	5.098416e+002
2.514890e+003	4.678863e+002
2.516818e+003	4.882039e+002
2.518747e+003	5.622788e+002
2.520675e+003	6.107574e+002
2.522604e+003	5.968394e+002
2.524532e+003	5.977939e+002
2.526461e+003	6.600666e+002
2.528389e+003	6.874786e+002
2.530318e+003	6.768093e+002
2.532246e+003	6.361785e+002
2.534175e+003	5.961146e+002
2.536103e+003	5.927249e+002
2.538032e+003	6.437825e+002
2.539960e+003	5.713505e+002
2.541889e+003	5.292288e+002
2.543817e+003	5.647375e+002
2.545746e+003	5.855047e+002
2.547674e+003	6.331874e+002
2.549603e+003	6.592773e+002
2.551531e+003	6.476464e+002
2.553459e+003	6.303776e+002
2.555388e+003	5.674550e+002
2.557316e+003	5.329683e+002
2.559245e+003	5.452859e+002
2.561173e+003	5.374214e+002
2.563102e+003	5.313943e+002
2.565030e+003	5.187126e+002
2.566958e+003	4.790031e+002
2.568887e+003	4.552065e+002
2.570815e+003	4.507666e+002
2.572744e+003	4.829919e+002
2.574672e+003	4.866331e+002
2.576601e+003	5.082718e+002
2.578529e+003	5.339421e+002
2.580458e+003	4.861515e+002
2.582386e+003	4.904717e+002
2.584315e+003	4.878463e+002
2.586243e+003	4.033556e+002
2.588172e+003	4.305985e+002
2.590100e+003	4.570995e+002
2.592029e+003	4.792313e+002
2.593957e+003	4.912319e+002
2.595886e+003	5.282548e+002
2.597814e+003	5.103335e+002
2.599743e+003	5.076310e+002
2.601671e+003	5.343262e+002
2.603600e+003	5.469511e+002
2.605528e+003	5.694800e+002
2.607457e+003	5.609395e+002
2.609385e+003	5.564582e+002
2.611313e+003	5.049973e+002
2.613242e+003	4.837861e+002
2.615170e+003	4.885413e+002
2.617099e+003	5.364692e+002
2.619027e+003	5.571619e+002
2.620956e+003	5.573361e+002
2.622884e+003	5.730234e+002
2.624813e+003	5.915689e+002
2.626741e+003	5.463741e+002
2.628669e+003	5.517365e+002
2.630598e+003	5.964422e+002
2.632526e+003	5.959547e+002
2.634455e+003	6.065898e+002
2.636383e+003	6.376118e+002
2.638312e+003	6.210112e+002
2.640240e+003	6.172109e+002
2.642169e+003	5.628102e+002
2.644097e+003	5.253521e+002
2.646026e+003	5.221411e+002
2.647954e+003	5.549236e+002
2.649883e+003	5.567603e+002
2.651811e+003	5.294766e+002
2.653740e+003	5.300382e+002
2.655668e+003	5.535032e+002
2.657597e+003	6.017881e+002
2.659525e+003	5.880966e+002
2.661454e+003	5.830381e+002
2.663382e+003	5.862002e+002
2.665311e+003	5.979152e+002
2.667239e+003	5.737573e+002
2.669167e+003	5.694916e+002
2.671096e+003	5.433951e+002
2.673024e+003	5.386163e+002
2.674953e+003	5.719859e+002
2.676881e+003	5.710200e+002
2.678810e+003	5.615920e+002
2.680738e+003	5.819929e+002
2.682667e+003	5.651336e+002
2.684595e+003	5.382897e+002
2.686523e+003	5.154478e+002
2.688452e+003	4.838314e+002
2.690380e+003	4.807586e+002
2.692309e+003	4.850934e+002
2.694237e+003	4.925610e+002
2.696166e+003	5.120292e+002
2.698094e+003	5.277631e+002
2.700023e+003	5.015095e+002
2.701951e+003	4.351457e+002
2.703880e+003	4.226943e+002
2.705808e+003	4.129555e+002
2.707737e+003	4.199745e+002
2.709665e+003	4.460010e+002
2.711594e+003	4.366783e+002
2.713522e+003	4.344191e+002
2.715451e+003	4.446420e+002
2.717379e+003	4.622451e+002
2.719308e+003	5.085386e+002
2.721236e+003	5.028917e+002
2.723165e+003	4.952056e+002
2.725093e+003	4.297917e+002
2.727021e+003	3.895791e+002
2.728950e+003	4.226392e+002
2.730878e+003	4.007734e+002
2.732807e+003	4.322913e+002
2.734735e+003	4.548536e+002
2.736664e+003	4.082997e+002
2.738592e+003	3.747080e+002
2.740521e+003	3.975890e+002
2.742449e+003	3.992954e+002
2.744377e+003	3.887156e+002
2.746306e+003	4.274342e+002
2.748234e+003	4.311688e+002
2.750163e+003	4.614536e+002
2.752091e+003	4.563169e+002
2.754020e+003	4.516774e+002
2.755948e+003	4.111368e+002
2.757877e+003	4.211084e+002
2.759805e+003	4.102786e+002
2.761734e+003	4.131018e+002
2.763662e+003	4.278526e+002
2.765591e+003	4.440356e+002
2.767519e+003	4.422206e+002
2.769448e+003	3.924247e+002
2.771376e+003	4.241798e+002
2.773305e+003	4.241222e+002
2.775233e+003	4.286858e+002
2.777162e+003	3.716756e+002
2.779090e+003	3.223898e+002
2.781019e+003	3.167328e+002
2.782947e+003	4.003070e+002
2.784875e+003	3.771800e+002
2.786804e+003	3.733910e+002
2.788732e+003	3.696319e+002
2.790661e+003	3.464564e+002
2.792589e+003	3.546620e+002
2.794518e+003	3.010287e+002
2.796446e+003	3.064876e+002
2.798375e+003	2.932909e+002
2.800303e+003	3.112415e+002
2.802231e+003	2.859843e+002
2.804160e+003	2.845375e+002
2.806088e+003	2.353691e+002
2.808017e+003	2.293717e+002
2.809945e+003	2.409753e+002
2.811874e+003	2.451312e+002
2.813802e+003	2.287664e+002
2.815731e+003	2.299331e+002
2.817659e+003	2.938500e+002
2.819588e+003	3.504841e+002
2.821516e+003	3.031599e+002
2.823445e+003	2.632443e+002
2.825373e+003	1.569496e+002
2.827302e+003	1.571824e+002
2.829230e+003	1.711532e+002
2.831159e+003	2.046836e+002
2.833087e+003	2.707107e+002
2.835016e+003	2.207608e+002
2.836944e+003	1.753389e+002
2.838873e+003	2.021705e+002
2.840801e+003	2.468467e+002
2.842729e+003	2.841857e+002
2.844658e+003	2.955533e+002
2.846586e+003	2.657524e+002
2.848515e+003	2.677334e+002
2.850443e+003	3.032785e+002
2.852372e+003	2.938478e+002
2.854300e+003	2.930305e+002
2.856229e+003	2.582023e+002
2.858157e+003	2.431342e+002
2.860085e+003	2.597378e+002
2.862014e+003	2.805396e+002
2.863942e+003	2.878360e+002
2.865871e+003	2.785301e+002
2.867799e+003	2.369197e+002
2.869728e+003	2.304416e+002
2.871656e+003	2.212560e+002
2.873585e+003	2.502690e+002
2.875513e+003	2.385350e+002
2.877442e+003	2.554807e+002
2.879370e+003	2.805769e+002
2.881299e+003	2.976441e+002
2.883227e+003	2.629294e+002
2.885156e+003	2.239766e+002
2.887084e+003	2.011282e+002
2.889013e+003	2.120780e+002
2.890941e+003	2.556542e+002
2.892870e+003	2.585849e+002
2.894798e+003	2.138844e+002
2.896727e+003	1.980268e+002
2.898655e+003	1.465586e+002
2.900583e+003	1.272662e+002
2.902512e+003	1.175865e+002
2.904440e+003	1.445880e+002
2.906369e+003	1.422479e+002
2.908297e+003	1.165951e+002
2.910226e+003	1.240344e+002
2.912154e+003	1.141472e+002
2.914083e+003	9.905509e+001
2.916011e+003	3.782335e+001
2.917939e+003	2.692621e+001
2.919868e+003	8.010435e+001
2.921796e+003	1.324239e+002
2.923725e+003	1.389461e+002
2.925653e+003	1.165525e+002
2.927582e+003	1.132625e+002
2.929510e+003	9.522529e+001
2.931439e+003	9.272229e+001
2.933367e+003	6.114583e+001
2.935296e+003	3.781792e+001
2.937224e+003	5.338764e+001
2.939153e+003	2.619831e+001
2.941081e+003	6.638027e+001
2.943010e+003	8.733014e+001
2.944938e+003	1.023185e+002
2.946867e+003	7.303828e+001
2.948795e+003	3.714784e+001
2.950724e+003	2.081455e+001
2.952652e+003	2.493090e+000
2.954581e+003	-5.641953e+001
2.956509e+003	-1.818384e+001
2.958438e+003	2.596010e+001
2.960366e+003	1.082208e+001
2.962294e+003	1.933880e+001
2.964223e+003	-7.478255e+000
2.966151e+003	-4.751590e+001
2.968080e+003	-1.635832e+001
2.970008e+003	-1.433922e+001
2.971937e+003	-3.386974e+001
2.973865e+003	-1.252122e+000
2.975793e+003	-2.297032e+001
2.977722e+003	-5.005450e+001
2.979650e+003	-2.794927e+001
2.981579e+003	-2.804675e+001
2.983507e+003	-1.039599e+001
2.985436e+003	-3.111240e+000
2.987364e+003	-2.030649e+001
2.989293e+003	-3.430396e+001
2.991221e+003	-6.115128e+001
2.993150e+003	-4.194621e+001
2.995078e+003	-1.273626e+001
2.997007e+003	-1.982173e+001
2.998935e+003	-3.856632e+001
3.000864e+003	-3.222211e+001
3.002792e+003	-7.847054e+001
3.004721e+003	-1.009543e+002
3.006649e+003	-7.334623e+001
3.008578e+003	-1.303640e+002
3.010506e+003	-6.701593e+001
3.012435e+003	-3.956931e+001
3.014363e+003	-5.455527e+001
3.016292e+003	-2.775602e+001
3.018220e+003	-2.993342e+001
3.020148e+003	-9.103356e+001
3.022077e+003	-6.689566e+001
3.024005e+003	-5.755465e+001
3.025934e+003	-3.977882e+001
3.027862e+003	1.346506e+001
3.029791e+003	-5.580563e+001
3.031719e+003	-4.180669e+001
3.033647e+003	-4.383712e+001
3.035576e+003	-6.049781e+001
3.037504e+003	-5.518680e+001
3.039433e+003	-5.998246e+001
3.041361e+003	-3.989803e+001
3.043290e+003	-1.809879e+001
3.045218e+003	-3.904908e+001
3.047147e+003	-9.900788e+001
3.049075e+003	-3.501813e+001
3.051004e+003	-3.719407e+001
3.052932e+003	-3.398532e+001
3.054861e+003	-4.135017e+001
3.056789e+003	-5.358746e+001
3.058718e+003	-2.964901e+001
3.060646e+003	-3.020602e+001
3.062575e+003	-9.505922e+001
3.064503e+003	-8.586467e+001
3.066432e+003	-1.156263e+001
3.068360e+003	3.010623e+001
3.070289e+003	7.154362e+000
3.072217e+003	9.218360e+000
3.074146e+003	2.465998e+001
3.076074e+003	1.946330e+001
3.078002e+003	3.453569e+001
3.079931e+003	-1.379959e+001
3.081859e+003	3.258974e+001
3.083788e+003	8.898526e+001
3.085716e+003	8.231728e+001
3.087645e+003	4.613297e+001
3.089573e+003	3.170737e+001
3.091501e+003	4.137327e+001
3.093430e+003	1.179354e+002
3.095358e+003	9.701295e+001
3.097287e+003	1.273793e+002
3.099215e+003	9.386041e+001
3.101144e+003	6.395858e+001
3.103072e+003	9.733812e+001
3.105001e+003	1.286214e+002
3.106929e+003	1.313838e+002
3.108858e+003	1.292371e+002
3.110786e+003	9.808878e+001
3.112715e+003	1.162295e+002
3.114643e+003	1.555292e+002
3.116572e+003	1.672928e+002
3.118500e+003	2.386783e+002
3.120429e+003	1.978647e+002
3.122357e+003	2.021548e+002
3.124286e+003	2.043471e+002
3.126214e+003	1.858234e+002
3.128143e+003	1.944836e+002
3.130071e+003	2.126080e+002
3.132000e+003	2.538147e+002
3.133928e+003	2.850238e+002
3.135856e+003	3.182596e+002
3.137785e+003	3.390690e+002
3.139713e+003	3.376507e+002
3.141642e+003	3.585896e+002
3.143570e+003	3.625324e+002
3.145499e+003	4.051551e+002
3.147427e+003	4.890897e+002
3.149355e+003	4.926212e+002
3.151284e+003	4.348925e+002
3.153212e+003	4.320553e+002
3.155141e+003	4.979673e+002
3.157069e+003	5.220998e+002
3.158998e+003	4.917051e+002
3.160926e+003	5.837547e+002
3.162855e+003	5.581249e+002
3.164783e+003	5.894111e+002
3.166712e+003	6.041135e+002
3.168640e+003	6.189248e+002
3.170569e+003	6.360042e+002
3.172497e+003	6.459253e+002
3.174426e+003	6.282119e+002
3.176354e+003	6.478536e+002
3.178283e+003	7.082378e+002
3.180211e+003	7.284692e+002
3.182140e+003	7.784943e+002
3.184068e+003	7.791019e+002
3.185997e+003	8.058957e+002
3.187925e+003	8.653538e+002
3.189854e+003	8.902678e+002
3.191782e+003	8.859697e+002
3.193710e+003	8.963018e+002
3.195639e+003	9.174770e+002
3.197567e+003	9.850978e+002
3.199496e+003	1.036020e+003
3.201424e+003	1.059310e+003
3.203353e+003	1.061688e+003
3.205281e+003	1.057225e+003
3.207209e+003	1.125943e+003
3.209138e+003	1.167697e+003
3.211066e+003	1.261410e+003
3.212995e+003	1.314497e+003
3.214923e+003	1.287531e+003
3.216852e+003	1.244270e+003
3.218780e+003	1.237540e+003
3.220709e+003	1.336214e+003
3.222637e+003	1.410874e+003
3.224566e+003	1.443462e+003
3.226494e+003	1.499392e+003
3.228423e+003	1.491274e+003
3.230351e+003	1.556653e+003
3.232280e+003	1.594633e+003
3.234208e+003	1.601182e+003
3.236137e+003	1.673861e+003
3.238065e+003	1.714827e+003
3.239994e+003	1.712819e+003
3.241922e+003	1.759813e+003
3.243851e+003	1.853940e+003
3.245779e+003	1.936384e+003
3.247708e+003	1.965913e+003
3.249636e+003	1.948234e+003
3.251564e+003	1.978656e+003
3.253493e+003	2.026166e+003
3.255421e+003	2.101820e+003
3.257350e+003	2.171622e+003
3.259278e+003	2.148871e+003
3.261207e+003	2.186674e+003
3.263135e+003	2.275864e+003
3.265063e+003	2.360120e+003
3.266992e+003	2.447809e+003
3.268920e+003	2.476534e+003
3.270849e+003	2.511443e+003
3.272777e+003	2.568572e+003
3.274706e+003	2.629271e+003
3.276634e+003	2.681720e+003
3.278563e+003	2.714137e+003
3.280491e+003	2.779734e+003
3.282420e+003	2.825357e+003
3.284348e+003	2.887471e+003
3.286277e+003	2.911231e+003
3.288205e+003	2.964953e+003
3.290134e+003	3.064883e+003
3.292062e+003	3.154023e+003
3.293991e+003	3.198248e+003
3.295919e+003	3.258085e+003
3.297848e+003	3.333081e+003
3.299776e+003	3.381835e+003
3.301705e+003	3.462126e+003
3.303633e+003	3.567010e+003
3.305562e+003	3.567940e+003
3.307490e+003	3.623547e+003
3.309418e+003	3.710717e+003
3.311347e+003	3.789037e+003
3.313275e+003	3.904716e+003
3.315204e+003	3.946080e+003
3.317132e+003	3.986547e+003
3.319061e+003	4.065189e+003
3.320989e+003	4.143011e+003
3.322917e+003	4.255019e+003
3.324846e+003	4.306238e+003
3.326774e+003	4.408717e+003
3.328703e+003	4.454361e+003
3.330631e+003	4.543132e+003
3.332560e+003	4.664005e+003
3.334488e+003	4.765216e+003
3.336417e+003	4.829218e+003
3.338345e+003	4.882645e+003
3.340274e+003	4.943897e+003
3.342202e+003	4.995452e+003
3.344131e+003	5.086794e+003
3.346059e+003	5.182517e+003
3.347988e+003	5.319099e+003
3.349916e+003	5.409699e+003
3.351845e+003	5.503770e+003
3.353773e+003	5.603508e+003
3.355702e+003	5.721796e+003
3.357630e+003	5.824638e+003
3.359559e+003	5.913924e+003
3.361487e+003	6.000306e+003
3.363416e+003	6.069373e+003
3.365344e+003	6.140559e+003
3.367272e+003	6.235099e+003
3.369201e+003	6.388771e+003
3.371129e+003	6.491141e+003
3.373058e+003	6.582555e+003
3.374986e+003	6.731299e+003
3.376915e+003	6.824576e+003
3.378843e+003	6.885848e+003
3.380771e+003	7.002309e+003
3.382700e+003	7.094077e+003
3.384628e+003	7.220930e+003
3.386557e+003	7.404677e+003
3.388485e+003	7.558222e+003
3.390414e+003	7.665675e+003
3.392342e+003	7.773436e+003
3.394271e+003	7.890486e+003
3.396199e+003	8.004225e+003
3.398128e+003	8.046225e+003
3.400056e+003	8.184122e+003
3.401985e+003	0.000000e+000
