# Supplementary material for: Machine learning classification of mango maturity based on carotene content from Raman spectra
Source: PeerJ. 2025 Nov 18;13:e20288. doi: 10.7717/peerj.20288 (PMC12637035; doi:10.7717/peerj.20288)
Supplement: Supplemental Information 1 — Raman spectra from 29 mango samples, with measurements taken from the top, middle, and bottom parts of each mango. These data were used for Raman spectral processing, statistical analysis, and classification analysis. [file peerj-13-20288-s001.zip › Raw Data_Mango/M24/M24-M.CSV]

5.030945e+001	1.085424e+003
5.223792e+001	7.564719e+002
5.416638e+001	5.973356e+002
5.609485e+001	5.576870e+002
5.802332e+001	5.493558e+002
5.995178e+001	5.312407e+002
6.188025e+001	5.153445e+002
6.380872e+001	5.120411e+002
6.573718e+001	4.860191e+002
6.766565e+001	4.777041e+002
6.959412e+001	4.789962e+002
7.152258e+001	4.850845e+002
7.345105e+001	4.906960e+002
7.537952e+001	4.741316e+002
7.730798e+001	4.484289e+002
7.923645e+001	4.262283e+002
8.116492e+001	4.104494e+002
8.309338e+001	3.934128e+002
8.502185e+001	3.920627e+002
8.695032e+001	3.853629e+002
8.887878e+001	3.750805e+002
9.080725e+001	3.685518e+002
9.273572e+001	3.723598e+002
9.466418e+001	3.677201e+002
9.659265e+001	3.572711e+002
9.852112e+001	3.402447e+002
1.004496e+002	3.162377e+002
1.023781e+002	2.926290e+002
1.043065e+002	2.865052e+002
1.062350e+002	2.860492e+002
1.081635e+002	2.830340e+002
1.100919e+002	2.767668e+002
1.120204e+002	2.886866e+002
1.139489e+002	2.891927e+002
1.158773e+002	2.839717e+002
1.178058e+002	2.769253e+002
1.197343e+002	2.604904e+002
1.216627e+002	2.417857e+002
1.235912e+002	2.263104e+002
1.255197e+002	2.165857e+002
1.274481e+002	2.128945e+002
1.293766e+002	2.130906e+002
1.313051e+002	2.094534e+002
1.332335e+002	2.144621e+002
1.351620e+002	2.250842e+002
1.370905e+002	2.306871e+002
1.390189e+002	2.225174e+002
1.409474e+002	2.277358e+002
1.428759e+002	2.333904e+002
1.448043e+002	2.248073e+002
1.467328e+002	1.964132e+002
1.486613e+002	2.006443e+002
1.505897e+002	2.082750e+002
1.525182e+002	2.116640e+002
1.544467e+002	2.090797e+002
1.563751e+002	2.036244e+002
1.583036e+002	2.056841e+002
1.602321e+002	1.993637e+002
1.621605e+002	1.966594e+002
1.640890e+002	2.053158e+002
1.660175e+002	2.176874e+002
1.679459e+002	2.182999e+002
1.698744e+002	2.118287e+002
1.718029e+002	2.072349e+002
1.737313e+002	2.102274e+002
1.756598e+002	2.170065e+002
1.775883e+002	2.018565e+002
1.795167e+002	1.839342e+002
1.814452e+002	1.667417e+002
1.833737e+002	1.488113e+002
1.853021e+002	1.310009e+002
1.872306e+002	1.393931e+002
1.891591e+002	1.536489e+002
1.910875e+002	1.567852e+002
1.930160e+002	1.435811e+002
1.949445e+002	1.397314e+002
1.968729e+002	1.360410e+002
1.988014e+002	1.424419e+002
2.007299e+002	1.497022e+002
2.026583e+002	1.465369e+002
2.045868e+002	1.596886e+002
2.065153e+002	1.832038e+002
2.084437e+002	1.924224e+002
2.103722e+002	1.870313e+002
2.123007e+002	1.832194e+002
2.142291e+002	1.935436e+002
2.161576e+002	1.919423e+002
2.180861e+002	1.833511e+002
2.200145e+002	1.752077e+002
2.219430e+002	1.699243e+002
2.238715e+002	1.401942e+002
2.257999e+002	1.277954e+002
2.277284e+002	1.240799e+002
2.296569e+002	1.333415e+002
2.315853e+002	1.617142e+002
2.335138e+002	1.499836e+002
2.354423e+002	1.578281e+002
2.373707e+002	1.643467e+002
2.392992e+002	1.591012e+002
2.412277e+002	1.480680e+002
2.431561e+002	1.502103e+002
2.450846e+002	1.633488e+002
2.470131e+002	1.891054e+002
2.489415e+002	2.106404e+002
2.508700e+002	2.084314e+002
2.527985e+002	2.274289e+002
2.547269e+002	2.125525e+002
2.566554e+002	2.031962e+002
2.585839e+002	2.023941e+002
2.605123e+002	1.895807e+002
2.624408e+002	1.916581e+002
2.643693e+002	1.946062e+002
2.662977e+002	1.845268e+002
2.682262e+002	1.745083e+002
2.701547e+002	1.831170e+002
2.720831e+002	1.724173e+002
2.740116e+002	1.680782e+002
2.759401e+002	1.702585e+002
2.778685e+002	1.774863e+002
2.797970e+002	1.875190e+002
2.817255e+002	1.976658e+002
2.836539e+002	1.908918e+002
2.855824e+002	1.779183e+002
2.875109e+002	1.897954e+002
2.894393e+002	2.381530e+002
2.913678e+002	2.523530e+002
2.932963e+002	2.785790e+002
2.952247e+002	3.002657e+002
2.971532e+002	3.070049e+002
2.990817e+002	2.982380e+002
3.010101e+002	2.883397e+002
3.029386e+002	2.663513e+002
3.048671e+002	2.606221e+002
3.067955e+002	2.646968e+002
3.087240e+002	2.661133e+002
3.106525e+002	2.636959e+002
3.125809e+002	2.745098e+002
3.145094e+002	2.809984e+002
3.164379e+002	2.802937e+002
3.183663e+002	2.778597e+002
3.202948e+002	2.832828e+002
3.222233e+002	2.832155e+002
3.241517e+002	2.651192e+002
3.260802e+002	2.469320e+002
3.280087e+002	2.459597e+002
3.299371e+002	2.648633e+002
3.318656e+002	2.512024e+002
3.337941e+002	2.668459e+002
3.357225e+002	2.956941e+002
3.376510e+002	3.074014e+002
3.395795e+002	2.883355e+002
3.415079e+002	3.066863e+002
3.434364e+002	3.160116e+002
3.453649e+002	3.215490e+002
3.472933e+002	3.327226e+002
3.492218e+002	3.483970e+002
3.511503e+002	3.400914e+002
3.530787e+002	3.225978e+002
3.550072e+002	3.239568e+002
3.569357e+002	3.282135e+002
3.588641e+002	3.178992e+002
3.607926e+002	2.984609e+002
3.627211e+002	3.135287e+002
3.646495e+002	3.128803e+002
3.665780e+002	3.033750e+002
3.685065e+002	3.023756e+002
3.704349e+002	3.193781e+002
3.723634e+002	3.170262e+002
3.742919e+002	3.158316e+002
3.762203e+002	3.184005e+002
3.781488e+002	3.161556e+002
3.800773e+002	3.059141e+002
3.820057e+002	3.196501e+002
3.839342e+002	3.243078e+002
3.858627e+002	3.235077e+002
3.877911e+002	3.284995e+002
3.897196e+002	3.375034e+002
3.916481e+002	3.254203e+002
3.935765e+002	3.199986e+002
3.955050e+002	3.318865e+002
3.974335e+002	3.564260e+002
3.993619e+002	3.788712e+002
4.012904e+002	3.850676e+002
4.032189e+002	3.965608e+002
4.051473e+002	4.235128e+002
4.070758e+002	4.274722e+002
4.090043e+002	4.067601e+002
4.109327e+002	3.867812e+002
4.128612e+002	3.997590e+002
4.147897e+002	3.812563e+002
4.167181e+002	3.618353e+002
4.186466e+002	3.577901e+002
4.205751e+002	3.685107e+002
4.225035e+002	3.771305e+002
4.244320e+002	3.719754e+002
4.263605e+002	3.648373e+002
4.282889e+002	3.599796e+002
4.302174e+002	3.533286e+002
4.321459e+002	3.402710e+002
4.340743e+002	3.305378e+002
4.360028e+002	3.601239e+002
4.379313e+002	3.564870e+002
4.398597e+002	3.463277e+002
4.417882e+002	3.559622e+002
4.437167e+002	3.621609e+002
4.456451e+002	3.916909e+002
4.475736e+002	4.087600e+002
4.495021e+002	4.189390e+002
4.514305e+002	4.169392e+002
4.533590e+002	4.009543e+002
4.552875e+002	4.178005e+002
4.572159e+002	4.168752e+002
4.591444e+002	4.252139e+002
4.610729e+002	4.430634e+002
4.630013e+002	4.522961e+002
4.649298e+002	4.306204e+002
4.668583e+002	4.202734e+002
4.687867e+002	4.296216e+002
4.707152e+002	4.329041e+002
4.726437e+002	4.312993e+002
4.745721e+002	4.327942e+002
4.765006e+002	4.075299e+002
4.784291e+002	4.035220e+002
4.803575e+002	4.001747e+002
4.822860e+002	3.970162e+002
4.842145e+002	3.965979e+002
4.861429e+002	3.953286e+002
4.880714e+002	3.669835e+002
4.899999e+002	3.678471e+002
4.919283e+002	3.741339e+002
4.938568e+002	3.853854e+002
4.957853e+002	4.034994e+002
4.977137e+002	4.075653e+002
4.996422e+002	3.803250e+002
5.015707e+002	3.778485e+002
5.034991e+002	3.688755e+002
5.054276e+002	3.578331e+002
5.073561e+002	3.739720e+002
5.092845e+002	3.899046e+002
5.112130e+002	4.001401e+002
5.131415e+002	4.004429e+002
5.150699e+002	4.072732e+002
5.169984e+002	4.197904e+002
5.189269e+002	4.166870e+002
5.208553e+002	4.340595e+002
5.227838e+002	4.349057e+002
5.247123e+002	4.182373e+002
5.266407e+002	4.051469e+002
5.285692e+002	4.070441e+002
5.304977e+002	4.028833e+002
5.324261e+002	4.060734e+002
5.343546e+002	4.293986e+002
5.362831e+002	4.391030e+002
5.382115e+002	4.188385e+002
5.401400e+002	3.864391e+002
5.420685e+002	3.975211e+002
5.439969e+002	3.863261e+002
5.459254e+002	3.795806e+002
5.478539e+002	3.853571e+002
5.497823e+002	3.830756e+002
5.517108e+002	3.509906e+002
5.536393e+002	3.431950e+002
5.555677e+002	3.371318e+002
5.574962e+002	3.480965e+002
5.594247e+002	3.529071e+002
5.613531e+002	3.432401e+002
5.632816e+002	3.401095e+002
5.652101e+002	3.537276e+002
5.671385e+002	3.423967e+002
5.690670e+002	3.328702e+002
5.709955e+002	3.502334e+002
5.729240e+002	3.773349e+002
5.748524e+002	3.592334e+002
5.767809e+002	3.560268e+002
5.787094e+002	3.576249e+002
5.806378e+002	3.705117e+002
5.825663e+002	3.811536e+002
5.844948e+002	3.864124e+002
5.864232e+002	4.060209e+002
5.883517e+002	3.719962e+002
5.902802e+002	3.518027e+002
5.922086e+002	3.519590e+002
5.941371e+002	3.616552e+002
5.960656e+002	3.683430e+002
5.979940e+002	3.702787e+002
5.999225e+002	3.838497e+002
6.018510e+002	3.743946e+002
6.037794e+002	3.499194e+002
6.057079e+002	3.403400e+002
6.076364e+002	3.559610e+002
6.095648e+002	3.569117e+002
6.114933e+002	3.421991e+002
6.134218e+002	3.210654e+002
6.153502e+002	3.250959e+002
6.172787e+002	3.222803e+002
6.192072e+002	2.987881e+002
6.211356e+002	3.307914e+002
6.230641e+002	3.346374e+002
6.249926e+002	2.997733e+002
6.269210e+002	2.888986e+002
6.288495e+002	3.100113e+002
6.307780e+002	3.363843e+002
6.327064e+002	3.497724e+002
6.346349e+002	3.704550e+002
6.365634e+002	3.649938e+002
6.384918e+002	3.528568e+002
6.404203e+002	3.438790e+002
6.423488e+002	3.419015e+002
6.442772e+002	3.529536e+002
6.462057e+002	3.797357e+002
6.481342e+002	4.003524e+002
6.500626e+002	3.851504e+002
6.519911e+002	3.668201e+002
6.539196e+002	3.650367e+002
6.558480e+002	3.453342e+002
6.577765e+002	3.084991e+002
6.597050e+002	2.893909e+002
6.616334e+002	2.699688e+002
6.635619e+002	2.842382e+002
6.654904e+002	3.259169e+002
6.674188e+002	3.363488e+002
6.693473e+002	3.461790e+002
6.712758e+002	3.430734e+002
6.732042e+002	3.168231e+002
6.751327e+002	2.926316e+002
6.770612e+002	2.837879e+002
6.789896e+002	2.831485e+002
6.809181e+002	2.902945e+002
6.828466e+002	2.948337e+002
6.847750e+002	2.839179e+002
6.867035e+002	2.513014e+002
6.886320e+002	2.255435e+002
6.905604e+002	2.354344e+002
6.924889e+002	2.544582e+002
6.944174e+002	2.645410e+002
6.963458e+002	2.693545e+002
6.982743e+002	2.611573e+002
7.002028e+002	2.575840e+002
7.021312e+002	2.681305e+002
7.040597e+002	2.667922e+002
7.059882e+002	2.385556e+002
7.079166e+002	2.245057e+002
7.098451e+002	2.219902e+002
7.117736e+002	2.269830e+002
7.137020e+002	2.370364e+002
7.156305e+002	2.476026e+002
7.175590e+002	2.404152e+002
7.194874e+002	2.560038e+002
7.214159e+002	2.908306e+002
7.233444e+002	2.938021e+002
7.252728e+002	2.614135e+002
7.272013e+002	2.321326e+002
7.291298e+002	2.282699e+002
7.310582e+002	2.266000e+002
7.329867e+002	2.246796e+002
7.349152e+002	2.390347e+002
7.368436e+002	2.454228e+002
7.387721e+002	2.239371e+002
7.407006e+002	1.931134e+002
7.426290e+002	1.745115e+002
7.445575e+002	1.815155e+002
7.464860e+002	1.992312e+002
7.484144e+002	2.131649e+002
7.503429e+002	2.194879e+002
7.522714e+002	2.217382e+002
7.541998e+002	2.178501e+002
7.561283e+002	1.903091e+002
7.580568e+002	1.991453e+002
7.599852e+002	2.096583e+002
7.619137e+002	2.099308e+002
7.638422e+002	2.064236e+002
7.657706e+002	2.031496e+002
7.676991e+002	1.953407e+002
7.696276e+002	1.995652e+002
7.715560e+002	2.217285e+002
7.734845e+002	2.349742e+002
7.754130e+002	2.268653e+002
7.773414e+002	2.145906e+002
7.792699e+002	2.293615e+002
7.811984e+002	2.148063e+002
7.831268e+002	2.151020e+002
7.850553e+002	2.124416e+002
7.869838e+002	2.153113e+002
7.889122e+002	2.301853e+002
7.908407e+002	2.407458e+002
7.927692e+002	2.197202e+002
7.946976e+002	2.087927e+002
7.966261e+002	2.041013e+002
7.985546e+002	2.045467e+002
8.004830e+002	2.006795e+002
8.024115e+002	1.902082e+002
8.043400e+002	1.856694e+002
8.062684e+002	1.687930e+002
8.081969e+002	1.610683e+002
8.101254e+002	1.757328e+002
8.120538e+002	1.685972e+002
8.139823e+002	1.453784e+002
8.159108e+002	1.464305e+002
8.178392e+002	1.655690e+002
8.197677e+002	1.636989e+002
8.216962e+002	1.491091e+002
8.236246e+002	1.393054e+002
8.255531e+002	1.211704e+002
8.274816e+002	1.228835e+002
8.294100e+002	1.678447e+002
8.313385e+002	1.409770e+002
8.332670e+002	1.382472e+002
8.351954e+002	1.504475e+002
8.371239e+002	1.435920e+002
8.390524e+002	1.285046e+002
8.409808e+002	1.242899e+002
8.429093e+002	1.272302e+002
8.448378e+002	1.162056e+002
8.467662e+002	1.375491e+002
8.486947e+002	1.501393e+002
8.506232e+002	1.505138e+002
8.525516e+002	1.366090e+002
8.544801e+002	1.223868e+002
8.564086e+002	1.324672e+002
8.583370e+002	1.521245e+002
8.602655e+002	1.656801e+002
8.621940e+002	1.684136e+002
8.641224e+002	1.808106e+002
8.660509e+002	1.999022e+002
8.679794e+002	2.066447e+002
8.699078e+002	1.910817e+002
8.718363e+002	1.790375e+002
8.737648e+002	1.775037e+002
8.756932e+002	1.856458e+002
8.776217e+002	1.879706e+002
8.795502e+002	1.748114e+002
8.814786e+002	1.604287e+002
8.834071e+002	1.614138e+002
8.853356e+002	1.244259e+002
8.872640e+002	1.217379e+002
8.891925e+002	1.280019e+002
8.911210e+002	1.350838e+002
8.930494e+002	1.110716e+002
8.949779e+002	6.875130e+001
8.969064e+002	5.848508e+001
8.988348e+002	4.754274e+001
9.007633e+002	7.263178e+001
9.026918e+002	1.184830e+002
9.046202e+002	1.277269e+002
9.065487e+002	1.080713e+002
9.084772e+002	8.906281e+001
9.104056e+002	7.578257e+001
9.123341e+002	4.388574e+001
9.142626e+002	6.961327e+001
9.161910e+002	5.735939e+001
9.181195e+002	8.295372e+001
9.200480e+002	9.159536e+001
9.219764e+002	9.339801e+001
9.239049e+002	1.309342e+002
9.258334e+002	1.326553e+002
9.277618e+002	1.182700e+002
9.296903e+002	1.071373e+002
9.316188e+002	8.314545e+001
9.335472e+002	9.588757e+001
9.354757e+002	1.274410e+002
9.374042e+002	1.387315e+002
9.393326e+002	1.428264e+002
9.412611e+002	1.440764e+002
9.431896e+002	1.492734e+002
9.451180e+002	1.566124e+002
9.470465e+002	1.884470e+002
9.489750e+002	2.023668e+002
9.509034e+002	1.871073e+002
9.528319e+002	1.884247e+002
9.547604e+002	2.092549e+002
9.566888e+002	2.399229e+002
9.586173e+002	2.231648e+002
9.605458e+002	2.486247e+002
9.624742e+002	2.506696e+002
9.644027e+002	2.075116e+002
9.663312e+002	1.669494e+002
9.682596e+002	1.529983e+002
9.701881e+002	1.439951e+002
9.721166e+002	1.393326e+002
9.740450e+002	1.513595e+002
9.759735e+002	1.482282e+002
9.779020e+002	1.443163e+002
9.798304e+002	1.566232e+002
9.817589e+002	1.692202e+002
9.836874e+002	1.609592e+002
9.856158e+002	1.527309e+002
9.875443e+002	1.910666e+002
9.894728e+002	2.233044e+002
9.914012e+002	2.346657e+002
9.933297e+002	2.478061e+002
9.952582e+002	2.878772e+002
9.971866e+002	3.504911e+002
9.991151e+002	4.099669e+002
1.001044e+003	5.349502e+002
1.002972e+003	6.343259e+002
1.004901e+003	6.526362e+002
1.006829e+003	6.212903e+002
1.008757e+003	5.496960e+002
1.010686e+003	4.325752e+002
1.012614e+003	3.312942e+002
1.014543e+003	2.793681e+002
1.016471e+003	2.683904e+002
1.018400e+003	2.289090e+002
1.020328e+003	2.296801e+002
1.022257e+003	2.432388e+002
1.024185e+003	2.489647e+002
1.026114e+003	2.674237e+002
1.028042e+003	2.535487e+002
1.029971e+003	2.288885e+002
1.031899e+003	2.391768e+002
1.033828e+003	2.201449e+002
1.035756e+003	1.957248e+002
1.037684e+003	1.980767e+002
1.039613e+003	2.165296e+002
1.041541e+003	2.071274e+002
1.043470e+003	1.582292e+002
1.045398e+003	1.410223e+002
1.047327e+003	1.510919e+002
1.049255e+003	8.867594e+001
1.051184e+003	9.470984e+001
1.053112e+003	1.206058e+002
1.055041e+003	1.154573e+002
1.056969e+003	1.499517e+002
1.058898e+003	1.607086e+002
1.060826e+003	1.195447e+002
1.062755e+003	7.943048e+001
1.064683e+003	7.135902e+001
1.066611e+003	9.693937e+001
1.068540e+003	1.263111e+002
1.070468e+003	1.261925e+002
1.072397e+003	9.817464e+001
1.074325e+003	9.057809e+001
1.076254e+003	9.743089e+001
1.078182e+003	7.505740e+001
1.080111e+003	1.250487e+002
1.082039e+003	1.485497e+002
1.083968e+003	1.457393e+002
1.085896e+003	1.517769e+002
1.087825e+003	1.585113e+002
1.089753e+003	1.519097e+002
1.091682e+003	1.448275e+002
1.093610e+003	1.623879e+002
1.095538e+003	1.765909e+002
1.097467e+003	1.984700e+002
1.099395e+003	2.112699e+002
1.101324e+003	2.057496e+002
1.103252e+003	2.022167e+002
1.105181e+003	2.207321e+002
1.107109e+003	2.142395e+002
1.109038e+003	2.307159e+002
1.110966e+003	2.539974e+002
1.112895e+003	2.929989e+002
1.114823e+003	3.170003e+002
1.116752e+003	3.192588e+002
1.118680e+003	3.114229e+002
1.120609e+003	3.057860e+002
1.122537e+003	3.315784e+002
1.124465e+003	3.584167e+002
1.126394e+003	3.907224e+002
1.128322e+003	3.926939e+002
1.130251e+003	3.705188e+002
1.132179e+003	3.530872e+002
1.134108e+003	3.560658e+002
1.136036e+003	3.732463e+002
1.137965e+003	3.985599e+002
1.139893e+003	4.470668e+002
1.141822e+003	5.071423e+002
1.143750e+003	6.130753e+002
1.145679e+003	7.548168e+002
1.147607e+003	9.244746e+002
1.149536e+003	1.205214e+003
1.151464e+003	1.600192e+003
1.153392e+003	1.934159e+003
1.155321e+003	2.019483e+003
1.157249e+003	1.789997e+003
1.159178e+003	1.403194e+003
1.161106e+003	1.039593e+003
1.163035e+003	7.627973e+002
1.164963e+003	6.086895e+002
1.166892e+003	5.524149e+002
1.168820e+003	5.402723e+002
1.170749e+003	5.395981e+002
1.172677e+003	5.273450e+002
1.174606e+003	5.219283e+002
1.176534e+003	5.237093e+002
1.178463e+003	5.244255e+002
1.180391e+003	4.985533e+002
1.182319e+003	5.086534e+002
1.184248e+003	5.328181e+002
1.186176e+003	5.248765e+002
1.188105e+003	5.341307e+002
1.190033e+003	5.434116e+002
1.191962e+003	5.247784e+002
1.193890e+003	5.078368e+002
1.195819e+003	4.767784e+002
1.197747e+003	4.504238e+002
1.199676e+003	4.170257e+002
1.201604e+003	3.947399e+002
1.203533e+003	4.130799e+002
1.205461e+003	4.569237e+002
1.207390e+003	4.950581e+002
1.209318e+003	4.918526e+002
1.211246e+003	4.503546e+002
1.213175e+003	3.872430e+002
1.215103e+003	3.420288e+002
1.217032e+003	3.119880e+002
1.218960e+003	2.877965e+002
1.220889e+003	2.704721e+002
1.222817e+003	2.633504e+002
1.224746e+003	2.693748e+002
1.226674e+003	2.856654e+002
1.228603e+003	2.716012e+002
1.230531e+003	2.394975e+002
1.232460e+003	2.329571e+002
1.234388e+003	2.291959e+002
1.236317e+003	2.122108e+002
1.238245e+003	2.042631e+002
1.240173e+003	2.160564e+002
1.242102e+003	2.165710e+002
1.244030e+003	2.714950e+002
1.245959e+003	2.603743e+002
1.247887e+003	2.710368e+002
1.249816e+003	2.602386e+002
1.251744e+003	2.745358e+002
1.253673e+003	3.154149e+002
1.255601e+003	3.432849e+002
1.257530e+003	3.366165e+002
1.259458e+003	3.133870e+002
1.261387e+003	2.926111e+002
1.263315e+003	2.829226e+002
1.265244e+003	3.025519e+002
1.267172e+003	3.493549e+002
1.269100e+003	3.666193e+002
1.271029e+003	3.420714e+002
1.272957e+003	3.327656e+002
1.274886e+003	3.438397e+002
1.276814e+003	3.471432e+002
1.278743e+003	3.729780e+002
1.280671e+003	3.328226e+002
1.282600e+003	2.933634e+002
1.284528e+003	2.836738e+002
1.286457e+003	2.716639e+002
1.288385e+003	2.759962e+002
1.290314e+003	3.351240e+002
1.292242e+003	3.787425e+002
1.294171e+003	3.571541e+002
1.296099e+003	3.252245e+002
1.298027e+003	3.215432e+002
1.299956e+003	3.501785e+002
1.301884e+003	3.508440e+002
1.303813e+003	3.780340e+002
1.305741e+003	3.637047e+002
1.307670e+003	3.483862e+002
1.309598e+003	3.294082e+002
1.311527e+003	3.108345e+002
1.313455e+003	3.129303e+002
1.315384e+003	3.223808e+002
1.317312e+003	2.946823e+002
1.319241e+003	2.727862e+002
1.321169e+003	2.869997e+002
1.323098e+003	2.867448e+002
1.325026e+003	2.956371e+002
1.326954e+003	3.274173e+002
1.328883e+003	3.190133e+002
1.330811e+003	2.891821e+002
1.332740e+003	2.659730e+002
1.334668e+003	2.553336e+002
1.336597e+003	2.853097e+002
1.338525e+003	3.020480e+002
1.340454e+003	3.029679e+002
1.342382e+003	3.101641e+002
1.344311e+003	3.416407e+002
1.346239e+003	3.680451e+002
1.348168e+003	3.819604e+002
1.350096e+003	3.850222e+002
1.352025e+003	3.780295e+002
1.353953e+003	3.627705e+002
1.355881e+003	3.426767e+002
1.357810e+003	3.169030e+002
1.359738e+003	2.877115e+002
1.361667e+003	3.249341e+002
1.363595e+003	3.474993e+002
1.365524e+003	3.368343e+002
1.367452e+003	3.699922e+002
1.369381e+003	3.802293e+002
1.371309e+003	3.725059e+002
1.373238e+003	3.727057e+002
1.375166e+003	3.687039e+002
1.377095e+003	3.584691e+002
1.379023e+003	3.427272e+002
1.380952e+003	3.615359e+002
1.382880e+003	3.872155e+002
1.384808e+003	3.681247e+002
1.386737e+003	3.492021e+002
1.388665e+003	3.604015e+002
1.390594e+003	3.743064e+002
1.392522e+003	3.664140e+002
1.394451e+003	3.396823e+002
1.396379e+003	3.066894e+002
1.398308e+003	2.746640e+002
1.400236e+003	2.545891e+002
1.402165e+003	2.646515e+002
1.404093e+003	2.907969e+002
1.406022e+003	3.348216e+002
1.407950e+003	3.697214e+002
1.409879e+003	3.603923e+002
1.411807e+003	3.099079e+002
1.413735e+003	2.628046e+002
1.415664e+003	2.581700e+002
1.417592e+003	2.833835e+002
1.419521e+003	3.021366e+002
1.421449e+003	3.270685e+002
1.423378e+003	3.686337e+002
1.425306e+003	3.307247e+002
1.427235e+003	3.538009e+002
1.429163e+003	3.736570e+002
1.431092e+003	3.879638e+002
1.433020e+003	3.906688e+002
1.434949e+003	4.110872e+002
1.436877e+003	4.346863e+002
1.438806e+003	4.464375e+002
1.440734e+003	4.656461e+002
1.442662e+003	4.832676e+002
1.444591e+003	4.727478e+002
1.446519e+003	4.598624e+002
1.448448e+003	4.576354e+002
1.450376e+003	4.725566e+002
1.452305e+003	4.705782e+002
1.454233e+003	4.765347e+002
1.456162e+003	4.826240e+002
1.458090e+003	4.975511e+002
1.460019e+003	4.953068e+002
1.461947e+003	4.751021e+002
1.463876e+003	4.797755e+002
1.465804e+003	4.944209e+002
1.467733e+003	4.870704e+002
1.469661e+003	4.631743e+002
1.471589e+003	4.614438e+002
1.473518e+003	4.914137e+002
1.475446e+003	4.895659e+002
1.477375e+003	4.690785e+002
1.479303e+003	4.808242e+002
1.481232e+003	4.943093e+002
1.483160e+003	5.121597e+002
1.485089e+003	5.441493e+002
1.487017e+003	5.513434e+002
1.488946e+003	5.314366e+002
1.490874e+003	5.499110e+002
1.492803e+003	5.755811e+002
1.494731e+003	6.198727e+002
1.496660e+003	6.382975e+002
1.498588e+003	7.053722e+002
1.500516e+003	7.640914e+002
1.502445e+003	8.020800e+002
1.504373e+003	8.907728e+002
1.506302e+003	1.014376e+003
1.508230e+003	1.181196e+003
1.510159e+003	1.435026e+003
1.512087e+003	1.761348e+003
1.514016e+003	2.099731e+003
1.515944e+003	2.320022e+003
1.517873e+003	2.398183e+003
1.519801e+003	2.324469e+003
1.521730e+003	2.184672e+003
1.523658e+003	1.977222e+003
1.525587e+003	1.736080e+003
1.527515e+003	1.453312e+003
1.529443e+003	1.150367e+003
1.531372e+003	9.079326e+002
1.533300e+003	7.626818e+002
1.535229e+003	6.914015e+002
1.537157e+003	6.570671e+002
1.539086e+003	6.191790e+002
1.541014e+003	5.928769e+002
1.542943e+003	5.817616e+002
1.544871e+003	5.205844e+002
1.546800e+003	4.880740e+002
1.548728e+003	4.902751e+002
1.550657e+003	5.133417e+002
1.552585e+003	5.498369e+002
1.554514e+003	5.642424e+002
1.556442e+003	5.353422e+002
1.558370e+003	4.820664e+002
1.560299e+003	4.396859e+002
1.562227e+003	4.249691e+002
1.564156e+003	4.338687e+002
1.566084e+003	4.488261e+002
1.568013e+003	4.303427e+002
1.569941e+003	4.603940e+002
1.571870e+003	4.523745e+002
1.573798e+003	4.571195e+002
1.575727e+003	4.668931e+002
1.577655e+003	4.764796e+002
1.579584e+003	5.043619e+002
1.581512e+003	5.141636e+002
1.583441e+003	5.222589e+002
1.585369e+003	5.158021e+002
1.587297e+003	4.756844e+002
1.589226e+003	4.392567e+002
1.591154e+003	4.288656e+002
1.593083e+003	4.172670e+002
1.595011e+003	4.307883e+002
1.596940e+003	4.466198e+002
1.598868e+003	4.191387e+002
1.600797e+003	4.451544e+002
1.602725e+003	4.254855e+002
1.604654e+003	4.316724e+002
1.606582e+003	4.086554e+002
1.608511e+003	3.924208e+002
1.610439e+003	4.018856e+002
1.612368e+003	3.996298e+002
1.614296e+003	3.753885e+002
1.616224e+003	3.619317e+002
1.618153e+003	3.759614e+002
1.620081e+003	3.957646e+002
1.622010e+003	3.971759e+002
1.623938e+003	4.066575e+002
1.625867e+003	4.236394e+002
1.627795e+003	4.636906e+002
1.629724e+003	4.375864e+002
1.631652e+003	4.230986e+002
1.633581e+003	4.096689e+002
1.635509e+003	3.914877e+002
1.637438e+003	4.109431e+002
1.639366e+003	4.240884e+002
1.641295e+003	4.356966e+002
1.643223e+003	4.328987e+002
1.645151e+003	4.116380e+002
1.647080e+003	4.112845e+002
1.649008e+003	4.318132e+002
1.650937e+003	4.502290e+002
1.652865e+003	4.545239e+002
1.654794e+003	3.934625e+002
1.656722e+003	3.883065e+002
1.658651e+003	3.905711e+002
1.660579e+003	3.603777e+002
1.662508e+003	3.433867e+002
1.664436e+003	3.973111e+002
1.666365e+003	3.957618e+002
1.668293e+003	3.687048e+002
1.670222e+003	3.787950e+002
1.672150e+003	3.692895e+002
1.674078e+003	3.442498e+002
1.676007e+003	3.559215e+002
1.677935e+003	3.619525e+002
1.679864e+003	3.184399e+002
1.681792e+003	2.908000e+002
1.683721e+003	3.032378e+002
1.685649e+003	3.164870e+002
1.687578e+003	3.299307e+002
1.689506e+003	3.578235e+002
1.691435e+003	3.259522e+002
1.693363e+003	2.765285e+002
1.695292e+003	2.957043e+002
1.697220e+003	3.026838e+002
1.699149e+003	2.998957e+002
1.701077e+003	2.560087e+002
1.703005e+003	2.030380e+002
1.704934e+003	1.904805e+002
1.706862e+003	2.113680e+002
1.708791e+003	2.134404e+002
1.710719e+003	2.012094e+002
1.712648e+003	2.331046e+002
1.714576e+003	2.843726e+002
1.716505e+003	2.851761e+002
1.718433e+003	2.770206e+002
1.720362e+003	2.708928e+002
1.722290e+003	2.929405e+002
1.724219e+003	2.952480e+002
1.726147e+003	3.598416e+002
1.728076e+003	3.571429e+002
1.730004e+003	3.348754e+002
1.731932e+003	3.501994e+002
1.733861e+003	3.521959e+002
1.735789e+003	3.431353e+002
1.737718e+003	3.462406e+002
1.739646e+003	2.898240e+002
1.741575e+003	2.253378e+002
1.743503e+003	2.218484e+002
1.745432e+003	2.574695e+002
1.747360e+003	2.777734e+002
1.749289e+003	2.664761e+002
1.751217e+003	2.955755e+002
1.753146e+003	3.283397e+002
1.755074e+003	3.407455e+002
1.757003e+003	3.241002e+002
1.758931e+003	3.200810e+002
1.760859e+003	3.228869e+002
1.762788e+003	3.315703e+002
1.764716e+003	3.420034e+002
1.766645e+003	3.129670e+002
1.768573e+003	2.624063e+002
1.770502e+003	2.499503e+002
1.772430e+003	2.395130e+002
1.774359e+003	2.600429e+002
1.776287e+003	2.849839e+002
1.778216e+003	2.716468e+002
1.780144e+003	2.608017e+002
1.782073e+003	2.538177e+002
1.784001e+003	2.292989e+002
1.785930e+003	2.145562e+002
1.787858e+003	2.031998e+002
1.789786e+003	1.830910e+002
1.791715e+003	1.642437e+002
1.793643e+003	1.607880e+002
1.795572e+003	1.492421e+002
1.797500e+003	1.789065e+002
1.799429e+003	1.671992e+002
1.801357e+003	2.153951e+002
1.803286e+003	2.201649e+002
1.805214e+003	2.462321e+002
1.807143e+003	2.055319e+002
1.809071e+003	2.339042e+002
1.811000e+003	2.334154e+002
1.812928e+003	2.148761e+002
1.814857e+003	2.048452e+002
1.816785e+003	1.960260e+002
1.818714e+003	1.744183e+002
1.820642e+003	1.528583e+002
1.822570e+003	1.553466e+002
1.824499e+003	1.837382e+002
1.826427e+003	2.058132e+002
1.828356e+003	1.931315e+002
1.830284e+003	1.868045e+002
1.832213e+003	2.179812e+002
1.834141e+003	2.133076e+002
1.836070e+003	2.213609e+002
1.837998e+003	2.088813e+002
1.839927e+003	1.998994e+002
1.841855e+003	1.957164e+002
1.843784e+003	1.920751e+002
1.845712e+003	2.006172e+002
1.847641e+003	2.324024e+002
1.849569e+003	2.123314e+002
1.851497e+003	1.719527e+002
1.853426e+003	1.923866e+002
1.855354e+003	1.982549e+002
1.857283e+003	1.977911e+002
1.859211e+003	1.932480e+002
1.861140e+003	2.038946e+002
1.863068e+003	2.104620e+002
1.864997e+003	2.096976e+002
1.866925e+003	2.101122e+002
1.868854e+003	2.082910e+002
1.870782e+003	2.088807e+002
1.872711e+003	2.270501e+002
1.874639e+003	2.333571e+002
1.876568e+003	1.917817e+002
1.878496e+003	1.386853e+002
1.880424e+003	1.140975e+002
1.882353e+003	1.353779e+002
1.884281e+003	1.701264e+002
1.886210e+003	2.098075e+002
1.888138e+003	1.955006e+002
1.890067e+003	1.483159e+002
1.891995e+003	1.534613e+002
1.893924e+003	1.479457e+002
1.895852e+003	1.686629e+002
1.897781e+003	1.474226e+002
1.899709e+003	1.189248e+002
1.901638e+003	1.287629e+002
1.903566e+003	1.560951e+002
1.905495e+003	1.819615e+002
1.907423e+003	1.716575e+002
1.909351e+003	1.331271e+002
1.911280e+003	1.041192e+002
1.913208e+003	9.976997e+001
1.915137e+003	1.476162e+002
1.917065e+003	1.762778e+002
1.918994e+003	1.610990e+002
1.920922e+003	1.360310e+002
1.922851e+003	1.347683e+002
1.924779e+003	1.387046e+002
1.926708e+003	1.440732e+002
1.928636e+003	1.802617e+002
1.930565e+003	2.208214e+002
1.932493e+003	2.278914e+002
1.934422e+003	2.188756e+002
1.936350e+003	1.902736e+002
1.938278e+003	1.360950e+002
1.940207e+003	1.834359e+002
1.942135e+003	2.300021e+002
1.944064e+003	2.085310e+002
1.945992e+003	1.980521e+002
1.947921e+003	2.140385e+002
1.949849e+003	1.831296e+002
1.951778e+003	1.962675e+002
1.953706e+003	2.253518e+002
1.955635e+003	1.916376e+002
1.957563e+003	1.315758e+002
1.959492e+003	1.393325e+002
1.961420e+003	1.610909e+002
1.963349e+003	1.448896e+002
1.965277e+003	1.005379e+002
1.967205e+003	1.126134e+002
1.969134e+003	9.691286e+001
1.971062e+003	7.119373e+001
1.972991e+003	9.467256e+001
1.974919e+003	1.331754e+002
1.976848e+003	1.489765e+002
1.978776e+003	1.438303e+002
1.980705e+003	1.168708e+002
1.982633e+003	1.066416e+002
1.984562e+003	1.040916e+002
1.986490e+003	1.009335e+002
1.988419e+003	1.268278e+002
1.990347e+003	1.245602e+002
1.992276e+003	1.047497e+002
1.994204e+003	1.483163e+002
1.996132e+003	1.929646e+002
1.998061e+003	1.579178e+002
1.999989e+003	1.096451e+002
2.001918e+003	1.056327e+002
2.003846e+003	9.453780e+001
2.005775e+003	6.899039e+001
2.007703e+003	8.466338e+001
2.009632e+003	1.254834e+002
2.011560e+003	1.459916e+002
2.013489e+003	1.386608e+002
2.015417e+003	1.148177e+002
2.017346e+003	1.122913e+002
2.019274e+003	1.469184e+002
2.021203e+003	1.300426e+002
2.023131e+003	1.193101e+002
2.025059e+003	1.380123e+002
2.026988e+003	1.333258e+002
2.028916e+003	1.070814e+002
2.030845e+003	1.214106e+002
2.032773e+003	1.354032e+002
2.034702e+003	1.696719e+002
2.036630e+003	1.508591e+002
2.038559e+003	1.437149e+002
2.040487e+003	1.510862e+002
2.042416e+003	1.513111e+002
2.044344e+003	1.718415e+002
2.046273e+003	1.921604e+002
2.048201e+003	1.655782e+002
2.050129e+003	1.639923e+002
2.052058e+003	1.704633e+002
2.053986e+003	1.529591e+002
2.055915e+003	1.362246e+002
2.057843e+003	1.439607e+002
2.059772e+003	1.023078e+002
2.061700e+003	1.266764e+002
2.063629e+003	1.409747e+002
2.065557e+003	9.622890e+001
2.067486e+003	1.177058e+002
2.069414e+003	1.262627e+002
2.071343e+003	9.422919e+001
2.073271e+003	1.063213e+002
2.075200e+003	1.647747e+002
2.077128e+003	1.641826e+002
2.079057e+003	1.160772e+002
2.080985e+003	1.016704e+002
2.082914e+003	8.992870e+001
2.084842e+003	7.584993e+001
2.086771e+003	8.774837e+001
2.088699e+003	1.184255e+002
2.090627e+003	1.292608e+002
2.092556e+003	1.167153e+002
2.094484e+003	1.209584e+002
2.096413e+003	1.351385e+002
2.098341e+003	1.558994e+002
2.100270e+003	1.220654e+002
2.102198e+003	1.027664e+002
2.104126e+003	1.287444e+002
2.106055e+003	1.243877e+002
2.107983e+003	1.287770e+002
2.109912e+003	1.352455e+002
2.111840e+003	1.224626e+002
2.113769e+003	1.308224e+002
2.115697e+003	1.600677e+002
2.117626e+003	1.505775e+002
2.119554e+003	1.309102e+002
2.121483e+003	1.347248e+002
2.123411e+003	1.591070e+002
2.125340e+003	1.660092e+002
2.127268e+003	1.472878e+002
2.129197e+003	1.296247e+002
2.131125e+003	1.274369e+002
2.133054e+003	1.230600e+002
2.134982e+003	1.720301e+002
2.136911e+003	2.070100e+002
2.138839e+003	2.024216e+002
2.140768e+003	1.678048e+002
2.142696e+003	1.612662e+002
2.144625e+003	1.672095e+002
2.146553e+003	1.978317e+002
2.148481e+003	2.454460e+002
2.150410e+003	2.729451e+002
2.152338e+003	2.970043e+002
2.154267e+003	2.859341e+002
2.156195e+003	2.394496e+002
2.158124e+003	1.827225e+002
2.160052e+003	1.884592e+002
2.161980e+003	2.039152e+002
2.163909e+003	2.163402e+002
2.165837e+003	2.188993e+002
2.167766e+003	2.102882e+002
2.169694e+003	2.121729e+002
2.171623e+003	2.083364e+002
2.173551e+003	1.965755e+002
2.175480e+003	1.941858e+002
2.177408e+003	1.380312e+002
2.179337e+003	1.343713e+002
2.181265e+003	1.415850e+002
2.183194e+003	1.611033e+002
2.185122e+003	1.616407e+002
2.187051e+003	1.929066e+002
2.188979e+003	1.741457e+002
2.190908e+003	1.605794e+002
2.192836e+003	1.872992e+002
2.194765e+003	1.853929e+002
2.196693e+003	1.676834e+002
2.198622e+003	1.606387e+002
2.200550e+003	1.565640e+002
2.202479e+003	1.608405e+002
2.204407e+003	1.786332e+002
2.206335e+003	1.971575e+002
2.208264e+003	1.760676e+002
2.210192e+003	1.403519e+002
2.212121e+003	1.211367e+002
2.214049e+003	1.669006e+002
2.215978e+003	1.745774e+002
2.217906e+003	1.913873e+002
2.219834e+003	1.810087e+002
2.221763e+003	1.979278e+002
2.223691e+003	2.348340e+002
2.225620e+003	2.285354e+002
2.227548e+003	2.097601e+002
2.229477e+003	2.123424e+002
2.231405e+003	2.262605e+002
2.233334e+003	2.085612e+002
2.235262e+003	2.376741e+002
2.237191e+003	2.293137e+002
2.239119e+003	2.151415e+002
2.241048e+003	2.330818e+002
2.242976e+003	2.533047e+002
2.244905e+003	2.425175e+002
2.246833e+003	2.403621e+002
2.248762e+003	2.390801e+002
2.250690e+003	2.285209e+002
2.252619e+003	2.083888e+002
2.254547e+003	1.924221e+002
2.256476e+003	2.085589e+002
2.258404e+003	2.346794e+002
2.260333e+003	2.966002e+002
2.262261e+003	2.935916e+002
2.264189e+003	2.720108e+002
2.266118e+003	2.641245e+002
2.268046e+003	2.582713e+002
2.269975e+003	2.844212e+002
2.271903e+003	2.798169e+002
2.273832e+003	2.471809e+002
2.275760e+003	2.449574e+002
2.277688e+003	2.507107e+002
2.279617e+003	2.636322e+002
2.281545e+003	2.754337e+002
2.283474e+003	2.805809e+002
2.285402e+003	2.714487e+002
2.287331e+003	2.401291e+002
2.289259e+003	2.533608e+002
2.291188e+003	2.846117e+002
2.293116e+003	3.047471e+002
2.295045e+003	3.256075e+002
2.296973e+003	3.490416e+002
2.298902e+003	3.603219e+002
2.300830e+003	3.697134e+002
2.302759e+003	3.410038e+002
2.304687e+003	3.154641e+002
2.306616e+003	3.537675e+002
2.308544e+003	3.442308e+002
2.310473e+003	3.384684e+002
2.312401e+003	3.542553e+002
2.314330e+003	3.279544e+002
2.316258e+003	3.411101e+002
2.318187e+003	3.514599e+002
2.320115e+003	3.435982e+002
2.322043e+003	3.300685e+002
2.323972e+003	3.262777e+002
2.325900e+003	3.374064e+002
2.327829e+003	2.931608e+002
2.329757e+003	2.520436e+002
2.331686e+003	2.654563e+002
2.333614e+003	2.959254e+002
2.335542e+003	3.723276e+002
2.337471e+003	3.570994e+002
2.339399e+003	3.531379e+002
2.341328e+003	3.369471e+002
2.343256e+003	3.539270e+002
2.345185e+003	3.651849e+002
2.347113e+003	3.630893e+002
2.349042e+003	3.488185e+002
2.350970e+003	3.288084e+002
2.352899e+003	3.223032e+002
2.354827e+003	3.155258e+002
2.356756e+003	3.032377e+002
2.358684e+003	3.587642e+002
2.360613e+003	3.496245e+002
2.362541e+003	3.320844e+002
2.364470e+003	3.318896e+002
2.366398e+003	3.730687e+002
2.368327e+003	3.427350e+002
2.370255e+003	3.611190e+002
2.372184e+003	3.610329e+002
2.374112e+003	3.221863e+002
2.376041e+003	3.290965e+002
2.377969e+003	3.549489e+002
2.379897e+003	3.883272e+002
2.381826e+003	3.953308e+002
2.383754e+003	3.510061e+002
2.385683e+003	3.534902e+002
2.387611e+003	3.494386e+002
2.389540e+003	3.091371e+002
2.391468e+003	2.842379e+002
2.393396e+003	2.761858e+002
2.395325e+003	2.986242e+002
2.397253e+003	3.219568e+002
2.399182e+003	3.560610e+002
2.401110e+003	3.688067e+002
2.403039e+003	3.647947e+002
2.404967e+003	3.421572e+002
2.406896e+003	3.204202e+002
2.408824e+003	3.369573e+002
2.410753e+003	3.275272e+002
2.412681e+003	3.529651e+002
2.414610e+003	3.429346e+002
2.416538e+003	3.470358e+002
2.418467e+003	3.645394e+002
2.420395e+003	3.752244e+002
2.422324e+003	3.787928e+002
2.424252e+003	3.811728e+002
2.426181e+003	3.826798e+002
2.428109e+003	3.959116e+002
2.430038e+003	4.122682e+002
2.431966e+003	4.079752e+002
2.433895e+003	3.824748e+002
2.435823e+003	3.990366e+002
2.437751e+003	3.936916e+002
2.439680e+003	3.743934e+002
2.441608e+003	3.924636e+002
2.443537e+003	4.250215e+002
2.445465e+003	4.429521e+002
2.447394e+003	4.073605e+002
2.449322e+003	4.032790e+002
2.451250e+003	4.259044e+002
2.453179e+003	4.321008e+002
2.455107e+003	4.508571e+002
2.457036e+003	4.545813e+002
2.458964e+003	4.296335e+002
2.460893e+003	4.230349e+002
2.462821e+003	4.224015e+002
2.464750e+003	4.378951e+002
2.466678e+003	4.391222e+002
2.468607e+003	4.480478e+002
2.470535e+003	4.671779e+002
2.472464e+003	4.546454e+002
2.474392e+003	4.201413e+002
2.476321e+003	3.815239e+002
2.478249e+003	3.835037e+002
2.480178e+003	4.218618e+002
2.482106e+003	3.909303e+002
2.484035e+003	4.330985e+002
2.485963e+003	4.316288e+002
2.487892e+003	4.254318e+002
2.489820e+003	4.241822e+002
2.491749e+003	4.349044e+002
2.493677e+003	4.298693e+002
2.495605e+003	4.047576e+002
2.497534e+003	3.826298e+002
2.499462e+003	4.046437e+002
2.501391e+003	4.148292e+002
2.503319e+003	4.173704e+002
2.505248e+003	4.840602e+002
2.507176e+003	5.196248e+002
2.509104e+003	4.886928e+002
2.511033e+003	4.466408e+002
2.512961e+003	4.444332e+002
2.514890e+003	4.254389e+002
2.516818e+003	4.235709e+002
2.518747e+003	4.649950e+002
2.520675e+003	5.041799e+002
2.522604e+003	4.858912e+002
2.524532e+003	4.933626e+002
2.526461e+003	5.336922e+002
2.528389e+003	5.233193e+002
2.530318e+003	5.254011e+002
2.532246e+003	5.288315e+002
2.534175e+003	4.839868e+002
2.536103e+003	4.898898e+002
2.538032e+003	4.926423e+002
2.539960e+003	4.829581e+002
2.541889e+003	4.659815e+002
2.543817e+003	4.472351e+002
2.545746e+003	4.884875e+002
2.547674e+003	5.204782e+002
2.549603e+003	5.488774e+002
2.551531e+003	5.556594e+002
2.553459e+003	5.076516e+002
2.555388e+003	4.563688e+002
2.557316e+003	4.383132e+002
2.559245e+003	4.420358e+002
2.561173e+003	4.685604e+002
2.563102e+003	4.860478e+002
2.565030e+003	4.678955e+002
2.566958e+003	4.670022e+002
2.568887e+003	4.571034e+002
2.570815e+003	4.253199e+002
2.572744e+003	4.474298e+002
2.574672e+003	4.847983e+002
2.576601e+003	4.977826e+002
2.578529e+003	4.653850e+002
2.580458e+003	4.877275e+002
2.582386e+003	4.700728e+002
2.584315e+003	4.533065e+002
2.586243e+003	4.085756e+002
2.588172e+003	4.342458e+002
2.590100e+003	4.806785e+002
2.592029e+003	4.424165e+002
2.593957e+003	4.434351e+002
2.595886e+003	4.619420e+002
2.597814e+003	4.441993e+002
2.599743e+003	4.740361e+002
2.601671e+003	4.927032e+002
2.603600e+003	4.698786e+002
2.605528e+003	4.957911e+002
2.607457e+003	4.972175e+002
2.609385e+003	4.794862e+002
2.611313e+003	4.524159e+002
2.613242e+003	4.366980e+002
2.615170e+003	4.543995e+002
2.617099e+003	4.440959e+002
2.619027e+003	4.434960e+002
2.620956e+003	4.374951e+002
2.622884e+003	4.425902e+002
2.624813e+003	4.692151e+002
2.626741e+003	4.486050e+002
2.628669e+003	4.588082e+002
2.630598e+003	4.850941e+002
2.632526e+003	5.165637e+002
2.634455e+003	5.014441e+002
2.636383e+003	5.015550e+002
2.638312e+003	4.927985e+002
2.640240e+003	5.162049e+002
2.642169e+003	4.860851e+002
2.644097e+003	4.568687e+002
2.646026e+003	4.662927e+002
2.647954e+003	4.842471e+002
2.649883e+003	5.044084e+002
2.651811e+003	5.047294e+002
2.653740e+003	4.879850e+002
2.655668e+003	5.117238e+002
2.657597e+003	5.467037e+002
2.659525e+003	5.524711e+002
2.661454e+003	5.392094e+002
2.663382e+003	5.727319e+002
2.665311e+003	5.938810e+002
2.667239e+003	5.901876e+002
2.669167e+003	5.894556e+002
2.671096e+003	5.951629e+002
2.673024e+003	5.795111e+002
2.674953e+003	5.647348e+002
2.676881e+003	5.289744e+002
2.678810e+003	5.567377e+002
2.680738e+003	5.535165e+002
2.682667e+003	5.444070e+002
2.684595e+003	4.922520e+002
2.686523e+003	4.737768e+002
2.688452e+003	4.382712e+002
2.690380e+003	4.389648e+002
2.692309e+003	4.455231e+002
2.694237e+003	4.232560e+002
2.696166e+003	4.130263e+002
2.698094e+003	4.353022e+002
2.700023e+003	4.410069e+002
2.701951e+003	4.313753e+002
2.703880e+003	4.155253e+002
2.705808e+003	3.934649e+002
2.707737e+003	3.874731e+002
2.709665e+003	3.860505e+002
2.711594e+003	3.716660e+002
2.713522e+003	3.727191e+002
2.715451e+003	3.876244e+002
2.717379e+003	3.849642e+002
2.719308e+003	3.932740e+002
2.721236e+003	3.902455e+002
2.723165e+003	3.914760e+002
2.725093e+003	3.676606e+002
2.727021e+003	3.334769e+002
2.728950e+003	3.362559e+002
2.730878e+003	3.389138e+002
2.732807e+003	3.516792e+002
2.734735e+003	3.348433e+002
2.736664e+003	3.120728e+002
2.738592e+003	3.176342e+002
2.740521e+003	3.064396e+002
2.742449e+003	2.857202e+002
2.744377e+003	2.873293e+002
2.746306e+003	3.098728e+002
2.748234e+003	3.169817e+002
2.750163e+003	3.295378e+002
2.752091e+003	3.464417e+002
2.754020e+003	2.982856e+002
2.755948e+003	3.071201e+002
2.757877e+003	3.364585e+002
2.759805e+003	3.385266e+002
2.761734e+003	3.271723e+002
2.763662e+003	3.391332e+002
2.765591e+003	3.485353e+002
2.767519e+003	3.384586e+002
2.769448e+003	3.306962e+002
2.771376e+003	3.179822e+002
2.773305e+003	3.049179e+002
2.775233e+003	3.312553e+002
2.777162e+003	3.231638e+002
2.779090e+003	2.699561e+002
2.781019e+003	2.523034e+002
2.782947e+003	2.713877e+002
2.784875e+003	3.165772e+002
2.786804e+003	3.188665e+002
2.788732e+003	3.133785e+002
2.790661e+003	2.974512e+002
2.792589e+003	2.886945e+002
2.794518e+003	2.929943e+002
2.796446e+003	2.745812e+002
2.798375e+003	2.602341e+002
2.800303e+003	2.480430e+002
2.802231e+003	2.331819e+002
2.804160e+003	2.141253e+002
2.806088e+003	2.171234e+002
2.808017e+003	2.245790e+002
2.809945e+003	1.969492e+002
2.811874e+003	1.839182e+002
2.813802e+003	1.980385e+002
2.815731e+003	2.064583e+002
2.817659e+003	2.100430e+002
2.819588e+003	2.212216e+002
2.821516e+003	1.966228e+002
2.823445e+003	1.795706e+002
2.825373e+003	1.544620e+002
2.827302e+003	9.134250e+001
2.829230e+003	1.139449e+002
2.831159e+003	1.498516e+002
2.833087e+003	1.726388e+002
2.835016e+003	1.536778e+002
2.836944e+003	1.235533e+002
2.838873e+003	1.707137e+002
2.840801e+003	1.741435e+002
2.842729e+003	1.971100e+002
2.844658e+003	1.959172e+002
2.846586e+003	1.959050e+002
2.848515e+003	1.898963e+002
2.850443e+003	2.051862e+002
2.852372e+003	2.089430e+002
2.854300e+003	2.191728e+002
2.856229e+003	1.903312e+002
2.858157e+003	1.833910e+002
2.860085e+003	1.816430e+002
2.862014e+003	1.887793e+002
2.863942e+003	1.962392e+002
2.865871e+003	1.837526e+002
2.867799e+003	1.704709e+002
2.869728e+003	1.384728e+002
2.871656e+003	1.646391e+002
2.873585e+003	1.621863e+002
2.875513e+003	1.787746e+002
2.877442e+003	1.886296e+002
2.879370e+003	2.063823e+002
2.881299e+003	2.256893e+002
2.883227e+003	2.084145e+002
2.885156e+003	1.537844e+002
2.887084e+003	1.376430e+002
2.889013e+003	1.613331e+002
2.890941e+003	1.967880e+002
2.892870e+003	1.927028e+002
2.894798e+003	1.510701e+002
2.896727e+003	1.666248e+002
2.898655e+003	1.617273e+002
2.900583e+003	1.319185e+002
2.902512e+003	1.266822e+002
2.904440e+003	1.229557e+002
2.906369e+003	1.156435e+002
2.908297e+003	1.259429e+002
2.910226e+003	1.106566e+002
2.912154e+003	8.931470e+001
2.914083e+003	1.019080e+002
2.916011e+003	7.876237e+001
2.917939e+003	3.592900e+001
2.919868e+003	5.368359e+001
2.921796e+003	7.653329e+001
2.923725e+003	8.810632e+001
2.925653e+003	8.563000e+001
2.927582e+003	6.720614e+001
2.929510e+003	5.471415e+001
2.931439e+003	5.562824e+001
2.933367e+003	1.899575e+001
2.935296e+003	2.349430e+000
2.937224e+003	2.439794e+001
2.939153e+003	7.930121e+000
2.941081e+003	1.353855e+001
2.943010e+003	6.540866e+000
2.944938e+003	1.869949e+001
2.946867e+003	1.299395e+001
2.948795e+003	8.976011e+000
2.950724e+003	-2.805621e+001
2.952652e+003	-4.861487e+001
2.954581e+003	-6.951962e+001
2.956509e+003	-2.797642e+001
2.958438e+003	-3.877777e+001
2.960366e+003	-5.596072e+001
2.962294e+003	-3.338405e+001
2.964223e+003	-4.185456e+001
2.966151e+003	-6.078129e+001
2.968080e+003	-3.569781e+001
2.970008e+003	-3.967817e+001
2.971937e+003	-6.171569e+001
2.973865e+003	-4.032687e+001
2.975793e+003	-5.723721e+001
2.977722e+003	-5.744936e+001
2.979650e+003	-7.102834e+001
2.981579e+003	-5.967507e+001
2.983507e+003	-3.352343e+001
2.985436e+003	-4.139133e+001
2.987364e+003	-3.913783e+001
2.989293e+003	-5.473481e+001
2.991221e+003	-8.943537e+001
2.993150e+003	-6.342807e+001
2.995078e+003	-2.994677e+001
2.997007e+003	-4.975393e+001
2.998935e+003	-5.863793e+001
3.000864e+003	-4.740894e+001
3.002792e+003	-1.075228e+002
3.004721e+003	-9.097687e+001
3.006649e+003	-7.916455e+001
3.008578e+003	-1.042613e+002
3.010506e+003	-8.373254e+001
3.012435e+003	-5.631199e+001
3.014363e+003	-5.278919e+001
3.016292e+003	-3.455596e+001
3.018220e+003	-4.582612e+001
3.020148e+003	-7.064519e+001
3.022077e+003	-8.036585e+001
3.024005e+003	-7.190696e+001
3.025934e+003	-2.579959e+001
3.027862e+003	-2.763256e+001
3.029791e+003	-1.866817e+001
3.031719e+003	-4.269481e+001
3.033647e+003	-4.947935e+001
3.035576e+003	-5.200569e+001
3.037504e+003	-4.978165e+001
3.039433e+003	-4.909946e+001
3.041361e+003	-6.074001e+001
3.043290e+003	-4.917350e+001
3.045218e+003	-5.075648e+001
3.047147e+003	-8.084209e+001
3.049075e+003	-1.005941e+002
3.051004e+003	-7.551162e+001
3.052932e+003	-7.132592e+001
3.054861e+003	-8.270748e+001
3.056789e+003	-1.003803e+002
3.058718e+003	-1.043810e+002
3.060646e+003	-1.206055e+002
3.062575e+003	-1.347295e+002
3.064503e+003	-1.066167e+002
3.066432e+003	-9.538418e+001
3.068360e+003	-6.470212e+001
3.070289e+003	-7.136469e+001
3.072217e+003	-7.871232e+001
3.074146e+003	-6.013902e+001
3.076074e+003	-7.141240e+001
3.078002e+003	-7.768571e+001
3.079931e+003	-5.383718e+001
3.081859e+003	-2.249558e+001
3.083788e+003	-1.883694e+001
3.085716e+003	-2.610177e+001
3.087645e+003	-2.861579e+001
3.089573e+003	-2.385896e+001
3.091501e+003	-2.591884e+001
3.093430e+003	1.154111e+001
3.095358e+003	4.819180e+000
3.097287e+003	4.284404e+001
3.099215e+003	8.979270e+000
3.101144e+003	-4.996625e-001
3.103072e+003	7.555493e+000
3.105001e+003	3.769065e+001
3.106929e+003	2.740727e+001
3.108858e+003	3.684608e+001
3.110786e+003	1.659128e+001
3.112715e+003	3.342964e+001
3.114643e+003	6.360684e+001
3.116572e+003	7.899315e+001
3.118500e+003	1.222400e+002
3.120429e+003	1.231820e+002
3.122357e+003	1.101353e+002
3.124286e+003	8.306584e+001
3.126214e+003	7.051829e+001
3.128143e+003	1.098142e+002
3.130071e+003	1.525094e+002
3.132000e+003	1.678713e+002
3.133928e+003	1.702420e+002
3.135856e+003	1.728307e+002
3.137785e+003	1.768038e+002
3.139713e+003	2.042424e+002
3.141642e+003	2.409935e+002
3.143570e+003	2.544863e+002
3.145499e+003	2.558755e+002
3.147427e+003	2.953822e+002
3.149355e+003	3.108531e+002
3.151284e+003	2.950631e+002
3.153212e+003	3.014277e+002
3.155141e+003	3.161878e+002
3.157069e+003	3.432915e+002
3.158998e+003	3.395093e+002
3.160926e+003	3.630548e+002
3.162855e+003	3.940583e+002
3.164783e+003	3.678108e+002
3.166712e+003	3.946100e+002
3.168640e+003	3.892735e+002
3.170569e+003	3.877571e+002
3.172497e+003	4.294818e+002
3.174426e+003	4.051385e+002
3.176354e+003	4.220821e+002
3.178283e+003	4.660900e+002
3.180211e+003	4.855478e+002
3.182140e+003	5.075989e+002
3.184068e+003	5.145447e+002
3.185997e+003	5.728043e+002
3.187925e+003	6.154334e+002
3.189854e+003	5.970464e+002
3.191782e+003	6.189004e+002
3.193710e+003	6.554644e+002
3.195639e+003	6.509483e+002
3.197567e+003	6.811984e+002
3.199496e+003	7.314661e+002
3.201424e+003	7.627342e+002
3.203353e+003	7.943154e+002
3.205281e+003	7.842133e+002
3.207209e+003	8.195511e+002
3.209138e+003	8.414365e+002
3.211066e+003	8.815359e+002
3.212995e+003	9.286818e+002
3.214923e+003	9.488229e+002
3.216852e+003	9.559650e+002
3.218780e+003	9.518760e+002
3.220709e+003	1.004403e+003
3.222637e+003	1.055615e+003
3.224566e+003	1.091449e+003
3.226494e+003	1.133119e+003
3.228423e+003	1.145418e+003
3.230351e+003	1.170507e+003
3.232280e+003	1.198843e+003
3.234208e+003	1.223020e+003
3.236137e+003	1.273605e+003
3.238065e+003	1.309690e+003
3.239994e+003	1.327354e+003
3.241922e+003	1.345038e+003
3.243851e+003	1.405393e+003
3.245779e+003	1.449871e+003
3.247708e+003	1.488988e+003
3.249636e+003	1.491674e+003
3.251564e+003	1.510040e+003
3.253493e+003	1.570007e+003
3.255421e+003	1.625524e+003
3.257350e+003	1.664428e+003
3.259278e+003	1.673100e+003
3.261207e+003	1.685134e+003
3.263135e+003	1.748360e+003
3.265063e+003	1.804557e+003
3.266992e+003	1.866341e+003
3.268920e+003	1.900220e+003
3.270849e+003	1.936940e+003
3.272777e+003	1.971538e+003
3.274706e+003	2.015778e+003
3.276634e+003	2.055228e+003
3.278563e+003	2.081849e+003
3.280491e+003	2.122943e+003
3.282420e+003	2.188575e+003
3.284348e+003	2.189377e+003
3.286277e+003	2.252183e+003
3.288205e+003	2.311196e+003
3.290134e+003	2.373216e+003
3.292062e+003	2.448061e+003
3.293991e+003	2.473777e+003
3.295919e+003	2.508646e+003
3.297848e+003	2.583483e+003
3.299776e+003	2.637855e+003
3.301705e+003	2.697070e+003
3.303633e+003	2.767385e+003
3.305562e+003	2.810442e+003
3.307490e+003	2.864039e+003
3.309418e+003	2.928815e+003
3.311347e+003	2.960634e+003
3.313275e+003	3.034880e+003
3.315204e+003	3.093819e+003
3.317132e+003	3.147688e+003
3.319061e+003	3.215791e+003
3.320989e+003	3.278394e+003
3.322917e+003	3.322074e+003
3.324846e+003	3.406400e+003
3.326774e+003	3.482024e+003
3.328703e+003	3.511491e+003
3.330631e+003	3.577348e+003
3.332560e+003	3.672364e+003
3.334488e+003	3.745841e+003
3.336417e+003	3.820354e+003
3.338345e+003	3.854421e+003
3.340274e+003	3.921815e+003
3.342202e+003	3.982472e+003
3.344131e+003	4.068543e+003
3.346059e+003	4.170285e+003
3.347988e+003	4.235160e+003
3.349916e+003	4.309746e+003
3.351845e+003	4.377660e+003
3.353773e+003	4.434732e+003
3.355702e+003	4.519280e+003
3.357630e+003	4.619561e+003
3.359559e+003	4.708669e+003
3.361487e+003	4.771858e+003
3.363416e+003	4.837736e+003
3.365344e+003	4.912328e+003
3.367272e+003	4.976459e+003
3.369201e+003	5.055804e+003
3.371129e+003	5.152271e+003
3.373058e+003	5.250708e+003
3.374986e+003	5.346721e+003
3.376915e+003	5.428469e+003
3.378843e+003	5.496616e+003
3.380771e+003	5.590924e+003
3.382700e+003	5.685908e+003
3.384628e+003	5.792234e+003
3.386557e+003	5.871952e+003
3.388485e+003	6.006766e+003
3.390414e+003	6.126804e+003
3.392342e+003	6.187323e+003
3.394271e+003	6.288097e+003
3.396199e+003	6.386116e+003
3.398128e+003	6.454965e+003
3.400056e+003	6.557178e+003
3.401985e+003	0.000000e+000
