# Supplementary material for: Machine learning classification of mango maturity based on carotene content from Raman spectra
Source: PeerJ. 2025 Nov 18;13:e20288. doi: 10.7717/peerj.20288 (PMC12637035; doi:10.7717/peerj.20288)
Supplement: Supplemental Information 1 — Raman spectra from 29 mango samples, with measurements taken from the top, middle, and bottom parts of each mango. These data were used for Raman spectral processing, statistical analysis, and classification analysis. [file peerj-13-20288-s001.zip › Raw Data_Mango/M24/M24-T.CSV]

5.030945e+001	1.815857e+003
5.223792e+001	1.190648e+003
5.416638e+001	8.942325e+002
5.609485e+001	8.133380e+002
5.802332e+001	8.025745e+002
5.995178e+001	7.935114e+002
6.188025e+001	7.645521e+002
6.380872e+001	7.186779e+002
6.573718e+001	6.762231e+002
6.766565e+001	6.721812e+002
6.959412e+001	6.819134e+002
7.152258e+001	6.915457e+002
7.345105e+001	6.918707e+002
7.537952e+001	6.557024e+002
7.730798e+001	6.210910e+002
7.923645e+001	5.908306e+002
8.116492e+001	5.622514e+002
8.309338e+001	5.321945e+002
8.502185e+001	5.343201e+002
8.695032e+001	5.309765e+002
8.887878e+001	5.209755e+002
9.080725e+001	5.124583e+002
9.273572e+001	5.133401e+002
9.466418e+001	5.065049e+002
9.659265e+001	4.985650e+002
9.852112e+001	4.790135e+002
1.004496e+002	4.379998e+002
1.023781e+002	4.068872e+002
1.043065e+002	3.844416e+002
1.062350e+002	3.809937e+002
1.081635e+002	3.879746e+002
1.100919e+002	3.844530e+002
1.120204e+002	4.062712e+002
1.139489e+002	3.972178e+002
1.158773e+002	3.909281e+002
1.178058e+002	3.933413e+002
1.197343e+002	3.483071e+002
1.216627e+002	3.062992e+002
1.235912e+002	2.915921e+002
1.255197e+002	2.923910e+002
1.274481e+002	2.912817e+002
1.293766e+002	2.885944e+002
1.313051e+002	2.908925e+002
1.332335e+002	3.027831e+002
1.351620e+002	3.161501e+002
1.370905e+002	3.220635e+002
1.390189e+002	3.383340e+002
1.409474e+002	3.164423e+002
1.428759e+002	3.066445e+002
1.448043e+002	3.098621e+002
1.467328e+002	2.925312e+002
1.486613e+002	2.881425e+002
1.505897e+002	2.729686e+002
1.525182e+002	2.828400e+002
1.544467e+002	3.042558e+002
1.563751e+002	2.724033e+002
1.583036e+002	2.689223e+002
1.602321e+002	2.654617e+002
1.621605e+002	2.718803e+002
1.640890e+002	2.895305e+002
1.660175e+002	2.979090e+002
1.679459e+002	3.108283e+002
1.698744e+002	3.272943e+002
1.718029e+002	3.346166e+002
1.737313e+002	3.301067e+002
1.756598e+002	3.381625e+002
1.775883e+002	3.121576e+002
1.795167e+002	2.817559e+002
1.814452e+002	2.565197e+002
1.833737e+002	2.394895e+002
1.853021e+002	2.381437e+002
1.872306e+002	2.094091e+002
1.891591e+002	2.115120e+002
1.910875e+002	2.305408e+002
1.930160e+002	2.291576e+002
1.949445e+002	2.139295e+002
1.968729e+002	1.882609e+002
1.988014e+002	1.792479e+002
2.007299e+002	1.920862e+002
2.026583e+002	2.172012e+002
2.045868e+002	2.429827e+002
2.065153e+002	2.572491e+002
2.084437e+002	2.571501e+002
2.103722e+002	2.425746e+002
2.123007e+002	2.203996e+002
2.142291e+002	2.231093e+002
2.161576e+002	2.351949e+002
2.180861e+002	2.416754e+002
2.200145e+002	2.306675e+002
2.219430e+002	1.997999e+002
2.238715e+002	1.807656e+002
2.257999e+002	1.552371e+002
2.277284e+002	1.521589e+002
2.296569e+002	1.674436e+002
2.315853e+002	1.754576e+002
2.335138e+002	1.929702e+002
2.354423e+002	2.006748e+002
2.373707e+002	1.935891e+002
2.392992e+002	1.796968e+002
2.412277e+002	1.755058e+002
2.431561e+002	1.939384e+002
2.450846e+002	2.168709e+002
2.470131e+002	2.500520e+002
2.489415e+002	2.829578e+002
2.508700e+002	2.972896e+002
2.527985e+002	3.090024e+002
2.547269e+002	3.073168e+002
2.566554e+002	2.865781e+002
2.585839e+002	2.692145e+002
2.605123e+002	2.806926e+002
2.624408e+002	2.604878e+002
2.643693e+002	2.587531e+002
2.662977e+002	2.426887e+002
2.682262e+002	2.194120e+002
2.701547e+002	2.138856e+002
2.720831e+002	1.916512e+002
2.740116e+002	2.054732e+002
2.759401e+002	2.328391e+002
2.778685e+002	2.527899e+002
2.797970e+002	2.550930e+002
2.817255e+002	2.535718e+002
2.836539e+002	2.523949e+002
2.855824e+002	2.495464e+002
2.875109e+002	2.622628e+002
2.894393e+002	3.079022e+002
2.913678e+002	3.765778e+002
2.932963e+002	4.419486e+002
2.952247e+002	4.718507e+002
2.971532e+002	4.790485e+002
2.990817e+002	4.811322e+002
3.010101e+002	4.617986e+002
3.029386e+002	4.374614e+002
3.048671e+002	4.086529e+002
3.067955e+002	3.995363e+002
3.087240e+002	4.145143e+002
3.106525e+002	4.132871e+002
3.125809e+002	4.262483e+002
3.145094e+002	4.151816e+002
3.164379e+002	3.863255e+002
3.183663e+002	3.656935e+002
3.202948e+002	3.834164e+002
3.222233e+002	3.951234e+002
3.241517e+002	3.965882e+002
3.260802e+002	3.907457e+002
3.280087e+002	3.685901e+002
3.299371e+002	3.213766e+002
3.318656e+002	3.250145e+002
3.337941e+002	3.770172e+002
3.357225e+002	4.017609e+002
3.376510e+002	4.090205e+002
3.395795e+002	4.493829e+002
3.415079e+002	4.740545e+002
3.434364e+002	4.406751e+002
3.453649e+002	4.393576e+002
3.472933e+002	4.707105e+002
3.492218e+002	4.943435e+002
3.511503e+002	4.886782e+002
3.530787e+002	4.866410e+002
3.550072e+002	4.846871e+002
3.569357e+002	4.669228e+002
3.588641e+002	4.371129e+002
3.607926e+002	4.329919e+002
3.627211e+002	4.689941e+002
3.646495e+002	4.567989e+002
3.665780e+002	4.350963e+002
3.685065e+002	4.438103e+002
3.704349e+002	4.830562e+002
3.723634e+002	4.537285e+002
3.742919e+002	4.334414e+002
3.762203e+002	4.413504e+002
3.781488e+002	4.554901e+002
3.800773e+002	4.466773e+002
3.820057e+002	4.349442e+002
3.839342e+002	4.671394e+002
3.858627e+002	4.713940e+002
3.877911e+002	4.612931e+002
3.897196e+002	4.637894e+002
3.916481e+002	4.711037e+002
3.935765e+002	4.665576e+002
3.955050e+002	4.999483e+002
3.974335e+002	5.514235e+002
3.993619e+002	5.896744e+002
4.012904e+002	5.957703e+002
4.032189e+002	5.989833e+002
4.051473e+002	6.239138e+002
4.070758e+002	6.268098e+002
4.090043e+002	6.035610e+002
4.109327e+002	5.802789e+002
4.128612e+002	5.914481e+002
4.147897e+002	5.435234e+002
4.167181e+002	5.003602e+002
4.186466e+002	4.917699e+002
4.205751e+002	5.101843e+002
4.225035e+002	5.173427e+002
4.244320e+002	5.169019e+002
4.263605e+002	5.243657e+002
4.282889e+002	5.181807e+002
4.302174e+002	4.947962e+002
4.321459e+002	4.711290e+002
4.340743e+002	4.770259e+002
4.360028e+002	4.878630e+002
4.379313e+002	4.798169e+002
4.398597e+002	4.848785e+002
4.417882e+002	5.167720e+002
4.437167e+002	5.377493e+002
4.456451e+002	5.629185e+002
4.475736e+002	5.773059e+002
4.495021e+002	5.920988e+002
4.514305e+002	6.013191e+002
4.533590e+002	5.980354e+002
4.552875e+002	6.212456e+002
4.572159e+002	6.123489e+002
4.591444e+002	6.138562e+002
4.610729e+002	6.277578e+002
4.630013e+002	6.356333e+002
4.649298e+002	6.182559e+002
4.668583e+002	6.152564e+002
4.687867e+002	6.284439e+002
4.707152e+002	6.291516e+002
4.726437e+002	6.107944e+002
4.745721e+002	5.870258e+002
4.765006e+002	5.766486e+002
4.784291e+002	5.761968e+002
4.803575e+002	5.743832e+002
4.822860e+002	5.740468e+002
4.842145e+002	5.697226e+002
4.861429e+002	5.453301e+002
4.880714e+002	4.994063e+002
4.899999e+002	5.147805e+002
4.919283e+002	5.293014e+002
4.938568e+002	5.369953e+002
4.957853e+002	5.541373e+002
4.977137e+002	5.717400e+002
4.996422e+002	5.401722e+002
5.015707e+002	5.278203e+002
5.034991e+002	5.227513e+002
5.054276e+002	5.232376e+002
5.073561e+002	5.399191e+002
5.092845e+002	5.596339e+002
5.112130e+002	5.762603e+002
5.131415e+002	5.770600e+002
5.150699e+002	5.966135e+002
5.169984e+002	6.402382e+002
5.189269e+002	6.637162e+002
5.208553e+002	6.562308e+002
5.227838e+002	6.330990e+002
5.247123e+002	6.029944e+002
5.266407e+002	5.739844e+002
5.285692e+002	5.591917e+002
5.304977e+002	5.783811e+002
5.324261e+002	6.258765e+002
5.343546e+002	6.519980e+002
5.362831e+002	6.465114e+002
5.382115e+002	6.140303e+002
5.401400e+002	5.788687e+002
5.420685e+002	5.933661e+002
5.439969e+002	5.291352e+002
5.459254e+002	5.283092e+002
5.478539e+002	5.308121e+002
5.497823e+002	5.059013e+002
5.517108e+002	4.851046e+002
5.536393e+002	4.704254e+002
5.555677e+002	4.466934e+002
5.574962e+002	4.671921e+002
5.594247e+002	4.848452e+002
5.613531e+002	4.761621e+002
5.632816e+002	4.779079e+002
5.652101e+002	5.018010e+002
5.671385e+002	4.758721e+002
5.690670e+002	4.517218e+002
5.709955e+002	4.763863e+002
5.729240e+002	5.264490e+002
5.748524e+002	5.122439e+002
5.767809e+002	5.061962e+002
5.787094e+002	5.039928e+002
5.806378e+002	5.369827e+002
5.825663e+002	5.689081e+002
5.844948e+002	5.663100e+002
5.864232e+002	5.535679e+002
5.883517e+002	5.475436e+002
5.902802e+002	5.000055e+002
5.922086e+002	4.802169e+002
5.941371e+002	5.041727e+002
5.960656e+002	5.355505e+002
5.979940e+002	5.210979e+002
5.999225e+002	5.216953e+002
6.018510e+002	5.302989e+002
6.037794e+002	5.128568e+002
6.057079e+002	4.800507e+002
6.076364e+002	4.645082e+002
6.095648e+002	4.794560e+002
6.114933e+002	4.526443e+002
6.134218e+002	4.427889e+002
6.153502e+002	4.539909e+002
6.172787e+002	4.635266e+002
6.192072e+002	4.471592e+002
6.211356e+002	4.070989e+002
6.230641e+002	4.169892e+002
6.249926e+002	3.913206e+002
6.269210e+002	3.774886e+002
6.288495e+002	3.971392e+002
6.307780e+002	4.356061e+002
6.327064e+002	4.614204e+002
6.346349e+002	5.004186e+002
6.365634e+002	4.944321e+002
6.384918e+002	4.859673e+002
6.404203e+002	4.879945e+002
6.423488e+002	4.919387e+002
6.442772e+002	4.935477e+002
6.462057e+002	5.302068e+002
6.481342e+002	5.603498e+002
6.500626e+002	5.557051e+002
6.519911e+002	5.566717e+002
6.539196e+002	5.617999e+002
6.558480e+002	4.951931e+002
6.577765e+002	4.535028e+002
6.597050e+002	3.970036e+002
6.616334e+002	3.878660e+002
6.635619e+002	4.104762e+002
6.654904e+002	4.270436e+002
6.674188e+002	4.300321e+002
6.693473e+002	4.882083e+002
6.712758e+002	4.894155e+002
6.732042e+002	4.328364e+002
6.751327e+002	3.861032e+002
6.770612e+002	3.688841e+002
6.789896e+002	3.543048e+002
6.809181e+002	3.799410e+002
6.828466e+002	3.723388e+002
6.847750e+002	3.240344e+002
6.867035e+002	2.906399e+002
6.886320e+002	2.816508e+002
6.905604e+002	2.851174e+002
6.924889e+002	3.388282e+002
6.944174e+002	3.842427e+002
6.963458e+002	3.836136e+002
6.982743e+002	3.595804e+002
7.002028e+002	3.380523e+002
7.021312e+002	3.284544e+002
7.040597e+002	3.200984e+002
7.059882e+002	3.126606e+002
7.079166e+002	3.179295e+002
7.098451e+002	3.074568e+002
7.117736e+002	2.991093e+002
7.137020e+002	3.150346e+002
7.156305e+002	3.486636e+002
7.175590e+002	3.528596e+002
7.194874e+002	3.815394e+002
7.214159e+002	4.014377e+002
7.233444e+002	3.800714e+002
7.252728e+002	3.193388e+002
7.272013e+002	2.643404e+002
7.291298e+002	2.838634e+002
7.310582e+002	3.139965e+002
7.329867e+002	3.227679e+002
7.349152e+002	3.244252e+002
7.368436e+002	2.982685e+002
7.387721e+002	2.417320e+002
7.407006e+002	2.002276e+002
7.426290e+002	1.854240e+002
7.445575e+002	2.031520e+002
7.464860e+002	2.198620e+002
7.484144e+002	2.406179e+002
7.503429e+002	2.745701e+002
7.522714e+002	3.057393e+002
7.541998e+002	2.805398e+002
7.561283e+002	2.602594e+002
7.580568e+002	2.770206e+002
7.599852e+002	2.551277e+002
7.619137e+002	2.426949e+002
7.638422e+002	2.589711e+002
7.657706e+002	2.151176e+002
7.676991e+002	2.068535e+002
7.696276e+002	2.698598e+002
7.715560e+002	3.075250e+002
7.734845e+002	2.914178e+002
7.754130e+002	2.632875e+002
7.773414e+002	2.703324e+002
7.792699e+002	2.779599e+002
7.811984e+002	2.226232e+002
7.831268e+002	2.456578e+002
7.850553e+002	2.785145e+002
7.869838e+002	2.966364e+002
7.889122e+002	3.000850e+002
7.908407e+002	2.852058e+002
7.927692e+002	2.509441e+002
7.946976e+002	2.661393e+002
7.966261e+002	2.840753e+002
7.985546e+002	2.904283e+002
8.004830e+002	2.804332e+002
8.024115e+002	2.574533e+002
8.043400e+002	2.315277e+002
8.062684e+002	2.000457e+002
8.081969e+002	2.005958e+002
8.101254e+002	2.159914e+002
8.120538e+002	1.876472e+002
8.139823e+002	1.510380e+002
8.159108e+002	1.704366e+002
8.178392e+002	1.901603e+002
8.197677e+002	1.760648e+002
8.216962e+002	1.634207e+002
8.236246e+002	1.448138e+002
8.255531e+002	1.146165e+002
8.274816e+002	1.126487e+002
8.294100e+002	1.611765e+002
8.313385e+002	1.358850e+002
8.332670e+002	1.126172e+002
8.351954e+002	1.322376e+002
8.371239e+002	1.270202e+002
8.390524e+002	1.180009e+002
8.409808e+002	1.400897e+002
8.429093e+002	1.695529e+002
8.448378e+002	1.279898e+002
8.467662e+002	1.597204e+002
8.486947e+002	1.947128e+002
8.506232e+002	1.890259e+002
8.525516e+002	1.662857e+002
8.544801e+002	1.619359e+002
8.564086e+002	1.863879e+002
8.583370e+002	2.578876e+002
8.602655e+002	3.086052e+002
8.621940e+002	2.964922e+002
8.641224e+002	3.026268e+002
8.660509e+002	3.342419e+002
8.679794e+002	3.396255e+002
8.699078e+002	2.901222e+002
8.718363e+002	2.702966e+002
8.737648e+002	2.731821e+002
8.756932e+002	2.719453e+002
8.776217e+002	2.849693e+002
8.795502e+002	2.957313e+002
8.814786e+002	2.649395e+002
8.834071e+002	1.819386e+002
8.853356e+002	1.292594e+002
8.872640e+002	1.228979e+002
8.891925e+002	1.436612e+002
8.911210e+002	1.406941e+002
8.930494e+002	1.196388e+002
8.949779e+002	8.794396e+001
8.969064e+002	3.722562e+001
8.988348e+002	9.964012e+000
9.007633e+002	2.720884e+001
9.026918e+002	8.027213e+001
9.046202e+002	1.035916e+002
9.065487e+002	8.516177e+001
9.084772e+002	5.261822e+001
9.104056e+002	2.684636e+001
9.123341e+002	-1.516846e+001
9.142626e+002	-2.484980e+001
9.161910e+002	3.320835e+000
9.181195e+002	9.180547e+000
9.200480e+002	3.486071e+001
9.219764e+002	8.480590e+001
9.239049e+002	1.200635e+002
9.258334e+002	1.420850e+002
9.277618e+002	1.464742e+002
9.296903e+002	1.039463e+002
9.316188e+002	7.343416e+001
9.335472e+002	9.879527e+001
9.354757e+002	1.326193e+002
9.374042e+002	1.351200e+002
9.393326e+002	1.549144e+002
9.412611e+002	1.934625e+002
9.431896e+002	2.503151e+002
9.451180e+002	2.797496e+002
9.470465e+002	3.527153e+002
9.489750e+002	4.139901e+002
9.509034e+002	4.085559e+002
9.528319e+002	3.782812e+002
9.547604e+002	3.989741e+002
9.566888e+002	4.618620e+002
9.586173e+002	4.702669e+002
9.605458e+002	5.062234e+002
9.624742e+002	5.158905e+002
9.644027e+002	4.719601e+002
9.663312e+002	3.998500e+002
9.682596e+002	3.161496e+002
9.701881e+002	2.503946e+002
9.721166e+002	2.312489e+002
9.740450e+002	2.404668e+002
9.759735e+002	2.147626e+002
9.779020e+002	2.001755e+002
9.798304e+002	2.223557e+002
9.817589e+002	2.383459e+002
9.836874e+002	2.658367e+002
9.856158e+002	2.905361e+002
9.875443e+002	3.269263e+002
9.894728e+002	4.000396e+002
9.914012e+002	4.683458e+002
9.933297e+002	5.495277e+002
9.952582e+002	6.762002e+002
9.971866e+002	8.370363e+002
9.991151e+002	1.097223e+003
1.001044e+003	1.402098e+003
1.002972e+003	1.671317e+003
1.004901e+003	1.792438e+003
1.006829e+003	1.726234e+003
1.008757e+003	1.500605e+003
1.010686e+003	1.185992e+003
1.012614e+003	8.812716e+002
1.014543e+003	7.302867e+002
1.016471e+003	6.404232e+002
1.018400e+003	5.335723e+002
1.020328e+003	5.146912e+002
1.022257e+003	5.131779e+002
1.024185e+003	4.855649e+002
1.026114e+003	4.864438e+002
1.028042e+003	4.711965e+002
1.029971e+003	4.329472e+002
1.031899e+003	3.864504e+002
1.033828e+003	3.333818e+002
1.035756e+003	3.199330e+002
1.037684e+003	3.316869e+002
1.039613e+003	3.358331e+002
1.041541e+003	3.246606e+002
1.043470e+003	2.879321e+002
1.045398e+003	2.079014e+002
1.047327e+003	1.255973e+002
1.049255e+003	7.779765e+001
1.051184e+003	6.673963e+001
1.053112e+003	9.424303e+001
1.055041e+003	1.522771e+002
1.056969e+003	2.038446e+002
1.058898e+003	1.919385e+002
1.060826e+003	1.357804e+002
1.062755e+003	8.654103e+001
1.064683e+003	5.793608e+001
1.066611e+003	5.881719e+001
1.068540e+003	8.652547e+001
1.070468e+003	1.114776e+002
1.072397e+003	1.018297e+002
1.074325e+003	7.934183e+001
1.076254e+003	7.416054e+001
1.078182e+003	6.874326e+001
1.080111e+003	1.190978e+002
1.082039e+003	1.667508e+002
1.083968e+003	1.889564e+002
1.085896e+003	2.131998e+002
1.087825e+003	2.368839e+002
1.089753e+003	1.907845e+002
1.091682e+003	2.157975e+002
1.093610e+003	2.547783e+002
1.095538e+003	2.655750e+002
1.097467e+003	3.001905e+002
1.099395e+003	3.353927e+002
1.101324e+003	3.404155e+002
1.103252e+003	3.358862e+002
1.105181e+003	3.571682e+002
1.107109e+003	3.401472e+002
1.109038e+003	4.024028e+002
1.110966e+003	4.797768e+002
1.112895e+003	5.519593e+002
1.114823e+003	5.966526e+002
1.116752e+003	6.172704e+002
1.118680e+003	6.295222e+002
1.120609e+003	6.514586e+002
1.122537e+003	7.168115e+002
1.124465e+003	7.658250e+002
1.126394e+003	8.448336e+002
1.128322e+003	8.410982e+002
1.130251e+003	8.081508e+002
1.132179e+003	7.922037e+002
1.134108e+003	8.006211e+002
1.136036e+003	8.527303e+002
1.137965e+003	9.964067e+002
1.139893e+003	1.175349e+003
1.141822e+003	1.371370e+003
1.143750e+003	1.641925e+003
1.145679e+003	2.031282e+003
1.147607e+003	2.634059e+003
1.149536e+003	3.521942e+003
1.151464e+003	4.624946e+003
1.153392e+003	5.610912e+003
1.155321e+003	5.906067e+003
1.157249e+003	5.193576e+003
1.159178e+003	3.910120e+003
1.161106e+003	2.763700e+003
1.163035e+003	1.967329e+003
1.164963e+003	1.503928e+003
1.166892e+003	1.279138e+003
1.168820e+003	1.218330e+003
1.170749e+003	1.254286e+003
1.172677e+003	1.231367e+003
1.174606e+003	1.099038e+003
1.176534e+003	1.113781e+003
1.178463e+003	1.106474e+003
1.180391e+003	1.116144e+003
1.182319e+003	1.174536e+003
1.184248e+003	1.245146e+003
1.186176e+003	1.268844e+003
1.188105e+003	1.240091e+003
1.190033e+003	1.220735e+003
1.191962e+003	1.152714e+003
1.193890e+003	1.048451e+003
1.195819e+003	9.199119e+002
1.197747e+003	8.401627e+002
1.199676e+003	7.887553e+002
1.201604e+003	8.008525e+002
1.203533e+003	9.041231e+002
1.205461e+003	1.011470e+003
1.207390e+003	1.089965e+003
1.209318e+003	1.078134e+003
1.211246e+003	9.919498e+002
1.213175e+003	7.944138e+002
1.215103e+003	6.214690e+002
1.217032e+003	5.096879e+002
1.218960e+003	4.212148e+002
1.220889e+003	3.536270e+002
1.222817e+003	3.424661e+002
1.224746e+003	3.423060e+002
1.226674e+003	3.279864e+002
1.228603e+003	3.238811e+002
1.230531e+003	3.164591e+002
1.232460e+003	2.548606e+002
1.234388e+003	2.113465e+002
1.236317e+003	1.883955e+002
1.238245e+003	1.867281e+002
1.240173e+003	2.103311e+002
1.242102e+003	1.781538e+002
1.244030e+003	2.503952e+002
1.245959e+003	3.178981e+002
1.247887e+003	3.362979e+002
1.249816e+003	3.199694e+002
1.251744e+003	3.513209e+002
1.253673e+003	3.986272e+002
1.255601e+003	4.205495e+002
1.257530e+003	4.323223e+002
1.259458e+003	4.477574e+002
1.261387e+003	4.365389e+002
1.263315e+003	4.357095e+002
1.265244e+003	4.972656e+002
1.267172e+003	5.144869e+002
1.269100e+003	5.206008e+002
1.271029e+003	4.989834e+002
1.272957e+003	4.922323e+002
1.274886e+003	5.063734e+002
1.276814e+003	4.995273e+002
1.278743e+003	4.944463e+002
1.280671e+003	4.837147e+002
1.282600e+003	4.146694e+002
1.284528e+003	3.155584e+002
1.286457e+003	2.716324e+002
1.288385e+003	2.980252e+002
1.290314e+003	4.018342e+002
1.292242e+003	4.802035e+002
1.294171e+003	4.713744e+002
1.296099e+003	4.226359e+002
1.298027e+003	3.710299e+002
1.299956e+003	4.486724e+002
1.301884e+003	4.544431e+002
1.303813e+003	4.784118e+002
1.305741e+003	4.430091e+002
1.307670e+003	4.314364e+002
1.309598e+003	3.789042e+002
1.311527e+003	3.241960e+002
1.313455e+003	3.424525e+002
1.315384e+003	3.797028e+002
1.317312e+003	3.415081e+002
1.319241e+003	2.865916e+002
1.321169e+003	2.658335e+002
1.323098e+003	2.578454e+002
1.325026e+003	3.212736e+002
1.326954e+003	3.676848e+002
1.328883e+003	3.306299e+002
1.330811e+003	2.619232e+002
1.332740e+003	2.367610e+002
1.334668e+003	2.567821e+002
1.336597e+003	2.883557e+002
1.338525e+003	3.459347e+002
1.340454e+003	3.264680e+002
1.342382e+003	3.553233e+002
1.344311e+003	3.692174e+002
1.346239e+003	4.344182e+002
1.348168e+003	5.007631e+002
1.350096e+003	5.107046e+002
1.352025e+003	4.951599e+002
1.353953e+003	4.806103e+002
1.355881e+003	4.218666e+002
1.357810e+003	3.369818e+002
1.359738e+003	3.632481e+002
1.361667e+003	3.830402e+002
1.363595e+003	3.732016e+002
1.365524e+003	3.886139e+002
1.367452e+003	4.361982e+002
1.369381e+003	4.252056e+002
1.371309e+003	4.334760e+002
1.373238e+003	4.659237e+002
1.375166e+003	4.517351e+002
1.377095e+003	4.361866e+002
1.379023e+003	4.036693e+002
1.380952e+003	4.118912e+002
1.382880e+003	4.469394e+002
1.384808e+003	4.216642e+002
1.386737e+003	4.044736e+002
1.388665e+003	4.495208e+002
1.390594e+003	4.784934e+002
1.392522e+003	4.536233e+002
1.394451e+003	4.052191e+002
1.396379e+003	3.424326e+002
1.398308e+003	2.601080e+002
1.400236e+003	2.395401e+002
1.402165e+003	2.695961e+002
1.404093e+003	3.143090e+002
1.406022e+003	3.689422e+002
1.407950e+003	4.331792e+002
1.409879e+003	4.104251e+002
1.411807e+003	3.064377e+002
1.413735e+003	2.377952e+002
1.415664e+003	2.457822e+002
1.417592e+003	2.733655e+002
1.419521e+003	3.028149e+002
1.421449e+003	3.752863e+002
1.423378e+003	4.461676e+002
1.425306e+003	3.875154e+002
1.427235e+003	4.112883e+002
1.429163e+003	4.500228e+002
1.431092e+003	4.774909e+002
1.433020e+003	4.827254e+002
1.434949e+003	5.085107e+002
1.436877e+003	5.665113e+002
1.438806e+003	6.253929e+002
1.440734e+003	6.729321e+002
1.442662e+003	7.289372e+002
1.444591e+003	7.756734e+002
1.446519e+003	7.470942e+002
1.448448e+003	6.972985e+002
1.450376e+003	7.028248e+002
1.452305e+003	7.075710e+002
1.454233e+003	7.116624e+002
1.456162e+003	6.925107e+002
1.458090e+003	6.960560e+002
1.460019e+003	7.280090e+002
1.461947e+003	7.683453e+002
1.463876e+003	7.990948e+002
1.465804e+003	7.790422e+002
1.467733e+003	7.690112e+002
1.469661e+003	7.438637e+002
1.471589e+003	7.307682e+002
1.473518e+003	7.692340e+002
1.475446e+003	7.612464e+002
1.477375e+003	7.771759e+002
1.479303e+003	7.984127e+002
1.481232e+003	8.195503e+002
1.483160e+003	8.563475e+002
1.485089e+003	9.102098e+002
1.487017e+003	9.602230e+002
1.488946e+003	9.871347e+002
1.490874e+003	1.011511e+003
1.492803e+003	1.090952e+003
1.494731e+003	1.215035e+003
1.496660e+003	1.311791e+003
1.498588e+003	1.445969e+003
1.500516e+003	1.582261e+003
1.502445e+003	1.749484e+003
1.504373e+003	2.020844e+003
1.506302e+003	2.412736e+003
1.508230e+003	2.986079e+003
1.510159e+003	3.764231e+003
1.512087e+003	4.688082e+003
1.514016e+003	5.688764e+003
1.515944e+003	6.419590e+003
1.517873e+003	6.716447e+003
1.519801e+003	6.502499e+003
1.521730e+003	6.017598e+003
1.523658e+003	5.311024e+003
1.525587e+003	4.454656e+003
1.527515e+003	3.521789e+003
1.529443e+003	2.620241e+003
1.531372e+003	1.922590e+003
1.533300e+003	1.501712e+003
1.535229e+003	1.285282e+003
1.537157e+003	1.149733e+003
1.539086e+003	1.026077e+003
1.541014e+003	9.892850e+002
1.542943e+003	9.021932e+002
1.544871e+003	8.434315e+002
1.546800e+003	8.032743e+002
1.548728e+003	7.838287e+002
1.550657e+003	8.005938e+002
1.552585e+003	8.764379e+002
1.554514e+003	8.904039e+002
1.556442e+003	8.289355e+002
1.558370e+003	7.449381e+002
1.560299e+003	6.732878e+002
1.562227e+003	6.397257e+002
1.564156e+003	6.533383e+002
1.566084e+003	6.774090e+002
1.568013e+003	6.828686e+002
1.569941e+003	7.438936e+002
1.571870e+003	6.836577e+002
1.573798e+003	6.927040e+002
1.575727e+003	6.517964e+002
1.577655e+003	6.652443e+002
1.579584e+003	6.865168e+002
1.581512e+003	7.197095e+002
1.583441e+003	7.472237e+002
1.585369e+003	7.275588e+002
1.587297e+003	6.558997e+002
1.589226e+003	5.794654e+002
1.591154e+003	5.415726e+002
1.593083e+003	5.408774e+002
1.595011e+003	5.837776e+002
1.596940e+003	5.841964e+002
1.598868e+003	6.384152e+002
1.600797e+003	6.238399e+002
1.602725e+003	5.214767e+002
1.604654e+003	4.844990e+002
1.606582e+003	4.875600e+002
1.608511e+003	4.849584e+002
1.610439e+003	4.838053e+002
1.612368e+003	4.758610e+002
1.614296e+003	4.648014e+002
1.616224e+003	4.556501e+002
1.618153e+003	4.454726e+002
1.620081e+003	4.537857e+002
1.622010e+003	4.719965e+002
1.623938e+003	4.922708e+002
1.625867e+003	5.238399e+002
1.627795e+003	5.874208e+002
1.629724e+003	5.713675e+002
1.631652e+003	5.732211e+002
1.633581e+003	4.917977e+002
1.635509e+003	4.542872e+002
1.637438e+003	4.948780e+002
1.639366e+003	5.407060e+002
1.641295e+003	5.784269e+002
1.643223e+003	5.921322e+002
1.645151e+003	5.830651e+002
1.647080e+003	5.701078e+002
1.649008e+003	5.385701e+002
1.650937e+003	5.368664e+002
1.652865e+003	6.147334e+002
1.654794e+003	5.934182e+002
1.656722e+003	5.322414e+002
1.658651e+003	5.118786e+002
1.660579e+003	4.973026e+002
1.662508e+003	4.861103e+002
1.664436e+003	5.025822e+002
1.666365e+003	4.747587e+002
1.668293e+003	4.848554e+002
1.670222e+003	4.742150e+002
1.672150e+003	4.465891e+002
1.674078e+003	4.532600e+002
1.676007e+003	4.586214e+002
1.677935e+003	4.049687e+002
1.679864e+003	3.363016e+002
1.681792e+003	3.382683e+002
1.683721e+003	3.785688e+002
1.685649e+003	3.615594e+002
1.687578e+003	4.107259e+002
1.689506e+003	4.157215e+002
1.691435e+003	3.835679e+002
1.693363e+003	3.673920e+002
1.695292e+003	3.956703e+002
1.697220e+003	3.701550e+002
1.699149e+003	3.559065e+002
1.701077e+003	2.985891e+002
1.703005e+003	2.388406e+002
1.704934e+003	1.768660e+002
1.706862e+003	1.241915e+002
1.708791e+003	1.598091e+002
1.710719e+003	2.123214e+002
1.712648e+003	2.433547e+002
1.714576e+003	3.708059e+002
1.716505e+003	3.733919e+002
1.718433e+003	3.623440e+002
1.720362e+003	3.410137e+002
1.722290e+003	3.426231e+002
1.724219e+003	3.422646e+002
1.726147e+003	4.518603e+002
1.728076e+003	5.346124e+002
1.730004e+003	4.847099e+002
1.731932e+003	4.332106e+002
1.733861e+003	4.600705e+002
1.735789e+003	4.949095e+002
1.737718e+003	4.495977e+002
1.739646e+003	3.521808e+002
1.741575e+003	2.750448e+002
1.743503e+003	2.526217e+002
1.745432e+003	3.029028e+002
1.747360e+003	3.648788e+002
1.749289e+003	3.698438e+002
1.751217e+003	4.105716e+002
1.753146e+003	4.473902e+002
1.755074e+003	4.213033e+002
1.757003e+003	4.213242e+002
1.758931e+003	4.285221e+002
1.760859e+003	4.234128e+002
1.762788e+003	4.171897e+002
1.764716e+003	4.202285e+002
1.766645e+003	4.395466e+002
1.768573e+003	3.815281e+002
1.770502e+003	3.164008e+002
1.772430e+003	2.536714e+002
1.774359e+003	2.762045e+002
1.776287e+003	3.566443e+002
1.778216e+003	3.500291e+002
1.780144e+003	3.175586e+002
1.782073e+003	3.012429e+002
1.784001e+003	2.617758e+002
1.785930e+003	2.451244e+002
1.787858e+003	2.474576e+002
1.789786e+003	2.231655e+002
1.791715e+003	1.522447e+002
1.793643e+003	1.072270e+002
1.795572e+003	1.225812e+002
1.797500e+003	2.160529e+002
1.799429e+003	1.957604e+002
1.801357e+003	2.532411e+002
1.803286e+003	2.380139e+002
1.805214e+003	2.939125e+002
1.807143e+003	2.581274e+002
1.809071e+003	3.052281e+002
1.811000e+003	3.009517e+002
1.812928e+003	2.946915e+002
1.814857e+003	2.844396e+002
1.816785e+003	2.451186e+002
1.818714e+003	1.938428e+002
1.820642e+003	1.680156e+002
1.822570e+003	1.770113e+002
1.824499e+003	1.989187e+002
1.826427e+003	2.505300e+002
1.828356e+003	2.942047e+002
1.830284e+003	2.552069e+002
1.832213e+003	2.525738e+002
1.834141e+003	3.124404e+002
1.836070e+003	3.245478e+002
1.837998e+003	3.242548e+002
1.839927e+003	2.937408e+002
1.841855e+003	2.658501e+002
1.843784e+003	2.823588e+002
1.845712e+003	2.685862e+002
1.847641e+003	2.994579e+002
1.849569e+003	3.263970e+002
1.851497e+003	2.449296e+002
1.853426e+003	3.161401e+002
1.855354e+003	3.022559e+002
1.857283e+003	2.920367e+002
1.859211e+003	3.184670e+002
1.861140e+003	3.426273e+002
1.863068e+003	3.401668e+002
1.864997e+003	3.388896e+002
1.866925e+003	3.046006e+002
1.868854e+003	2.857458e+002
1.870782e+003	2.943761e+002
1.872711e+003	2.932489e+002
1.874639e+003	3.031523e+002
1.876568e+003	2.983053e+002
1.878496e+003	2.393274e+002
1.880424e+003	1.794754e+002
1.882353e+003	2.315894e+002
1.884281e+003	2.869463e+002
1.886210e+003	2.834451e+002
1.888138e+003	2.734056e+002
1.890067e+003	2.172408e+002
1.891995e+003	1.866317e+002
1.893924e+003	1.390333e+002
1.895852e+003	2.008148e+002
1.897781e+003	2.077135e+002
1.899709e+003	1.353807e+002
1.901638e+003	1.391229e+002
1.903566e+003	2.110439e+002
1.905495e+003	2.329875e+002
1.907423e+003	2.206374e+002
1.909351e+003	1.315109e+002
1.911280e+003	1.471748e+002
1.913208e+003	1.756040e+002
1.915137e+003	2.237128e+002
1.917065e+003	2.803456e+002
1.918994e+003	2.704838e+002
1.920922e+003	1.895392e+002
1.922851e+003	1.783690e+002
1.924779e+003	2.173332e+002
1.926708e+003	2.223454e+002
1.928636e+003	2.529522e+002
1.930565e+003	3.157978e+002
1.932493e+003	3.551611e+002
1.934422e+003	3.737462e+002
1.936350e+003	3.436836e+002
1.938278e+003	2.503290e+002
1.940207e+003	2.867672e+002
1.942135e+003	3.178907e+002
1.944064e+003	3.623719e+002
1.945992e+003	3.009843e+002
1.947921e+003	3.664823e+002
1.949849e+003	3.553826e+002
1.951778e+003	3.295876e+002
1.953706e+003	3.401254e+002
1.955635e+003	3.265571e+002
1.957563e+003	2.690647e+002
1.959492e+003	2.625444e+002
1.961420e+003	2.686440e+002
1.963349e+003	2.346116e+002
1.965277e+003	1.711186e+002
1.967205e+003	1.725527e+002
1.969134e+003	1.347066e+002
1.971062e+003	1.052860e+002
1.972991e+003	1.881667e+002
1.974919e+003	2.907021e+002
1.976848e+003	2.905175e+002
1.978776e+003	2.130908e+002
1.980705e+003	1.391004e+002
1.982633e+003	1.442572e+002
1.984562e+003	1.711926e+002
1.986490e+003	1.852249e+002
1.988419e+003	2.102732e+002
1.990347e+003	2.044075e+002
1.992276e+003	1.777661e+002
1.994204e+003	2.393767e+002
1.996132e+003	2.877535e+002
1.998061e+003	2.634690e+002
1.999989e+003	2.442312e+002
2.001918e+003	1.633268e+002
2.003846e+003	6.236976e+001
2.005775e+003	5.828354e+001
2.007703e+003	1.860678e+002
2.009632e+003	2.473352e+002
2.011560e+003	2.558123e+002
2.013489e+003	2.988611e+002
2.015417e+003	2.889785e+002
2.017346e+003	2.552324e+002
2.019274e+003	2.560581e+002
2.021203e+003	2.566006e+002
2.023131e+003	2.518005e+002
2.025059e+003	2.914743e+002
2.026988e+003	2.392953e+002
2.028916e+003	2.278788e+002
2.030845e+003	2.595353e+002
2.032773e+003	2.712525e+002
2.034702e+003	3.048186e+002
2.036630e+003	2.753033e+002
2.038559e+003	2.847377e+002
2.040487e+003	2.925284e+002
2.042416e+003	2.955604e+002
2.044344e+003	3.151762e+002
2.046273e+003	3.538825e+002
2.048201e+003	2.823783e+002
2.050129e+003	3.348040e+002
2.052058e+003	3.141454e+002
2.053986e+003	2.814474e+002
2.055915e+003	2.694414e+002
2.057843e+003	2.510075e+002
2.059772e+003	1.980448e+002
2.061700e+003	2.395410e+002
2.063629e+003	2.593055e+002
2.065557e+003	2.087287e+002
2.067486e+003	2.183977e+002
2.069414e+003	2.144652e+002
2.071343e+003	2.148770e+002
2.073271e+003	2.373306e+002
2.075200e+003	2.723651e+002
2.077128e+003	2.685064e+002
2.079057e+003	2.409092e+002
2.080985e+003	1.792758e+002
2.082914e+003	1.651673e+002
2.084842e+003	1.511338e+002
2.086771e+003	1.603805e+002
2.088699e+003	1.949325e+002
2.090627e+003	2.191130e+002
2.092556e+003	2.355179e+002
2.094484e+003	1.973578e+002
2.096413e+003	1.952241e+002
2.098341e+003	2.306964e+002
2.100270e+003	2.353761e+002
2.102198e+003	2.778604e+002
2.104126e+003	2.906061e+002
2.106055e+003	2.358658e+002
2.107983e+003	2.486634e+002
2.109912e+003	2.789382e+002
2.111840e+003	2.469627e+002
2.113769e+003	2.710609e+002
2.115697e+003	3.351510e+002
2.117626e+003	3.222455e+002
2.119554e+003	2.566426e+002
2.121483e+003	2.509440e+002
2.123411e+003	3.254087e+002
2.125340e+003	3.379569e+002
2.127268e+003	2.940521e+002
2.129197e+003	2.310846e+002
2.131125e+003	2.163655e+002
2.133054e+003	2.380587e+002
2.134982e+003	3.116443e+002
2.136911e+003	3.767994e+002
2.138839e+003	4.007043e+002
2.140768e+003	3.503358e+002
2.142696e+003	3.329725e+002
2.144625e+003	3.243742e+002
2.146553e+003	3.842521e+002
2.148481e+003	4.935602e+002
2.150410e+003	5.383468e+002
2.152338e+003	6.044358e+002
2.154267e+003	5.894461e+002
2.156195e+003	4.769661e+002
2.158124e+003	4.249391e+002
2.160052e+003	4.428165e+002
2.161980e+003	4.426416e+002
2.163909e+003	4.748372e+002
2.165837e+003	4.811312e+002
2.167766e+003	4.670934e+002
2.169694e+003	4.418306e+002
2.171623e+003	4.166448e+002
2.173551e+003	4.133394e+002
2.175480e+003	4.035096e+002
2.177408e+003	2.700164e+002
2.179337e+003	2.305614e+002
2.181265e+003	2.677017e+002
2.183194e+003	2.767820e+002
2.185122e+003	2.988071e+002
2.187051e+003	3.466430e+002
2.188979e+003	3.134139e+002
2.190908e+003	2.554078e+002
2.192836e+003	3.404709e+002
2.194765e+003	3.665267e+002
2.196693e+003	3.100262e+002
2.198622e+003	2.819696e+002
2.200550e+003	2.768001e+002
2.202479e+003	2.636556e+002
2.204407e+003	2.946002e+002
2.206335e+003	3.446114e+002
2.208264e+003	2.426675e+002
2.210192e+003	2.213546e+002
2.212121e+003	2.231145e+002
2.214049e+003	2.648507e+002
2.215978e+003	2.920778e+002
2.217906e+003	2.919980e+002
2.219834e+003	3.057612e+002
2.221763e+003	3.359586e+002
2.223691e+003	4.132181e+002
2.225620e+003	4.328282e+002
2.227548e+003	3.479290e+002
2.229477e+003	3.367625e+002
2.231405e+003	3.303109e+002
2.233334e+003	3.001744e+002
2.235262e+003	3.867268e+002
2.237191e+003	3.875136e+002
2.239119e+003	4.261249e+002
2.241048e+003	3.934677e+002
2.242976e+003	3.861909e+002
2.244905e+003	3.910056e+002
2.246833e+003	4.330956e+002
2.248762e+003	4.328566e+002
2.250690e+003	3.764526e+002
2.252619e+003	3.323297e+002
2.254547e+003	2.948528e+002
2.256476e+003	3.016685e+002
2.258404e+003	3.833470e+002
2.260333e+003	4.617236e+002
2.262261e+003	4.962624e+002
2.264189e+003	4.363143e+002
2.266118e+003	3.761643e+002
2.268046e+003	4.078312e+002
2.269975e+003	4.749922e+002
2.271903e+003	5.002903e+002
2.273832e+003	4.593710e+002
2.275760e+003	4.309807e+002
2.277688e+003	4.336091e+002
2.279617e+003	4.565929e+002
2.281545e+003	4.361577e+002
2.283474e+003	4.128120e+002
2.285402e+003	4.140171e+002
2.287331e+003	3.993073e+002
2.289259e+003	4.179081e+002
2.291188e+003	4.571304e+002
2.293116e+003	5.198326e+002
2.295045e+003	5.590670e+002
2.296973e+003	5.957700e+002
2.298902e+003	6.338319e+002
2.300830e+003	6.563296e+002
2.302759e+003	6.321312e+002
2.304687e+003	6.107748e+002
2.306616e+003	6.361154e+002
2.308544e+003	6.110364e+002
2.310473e+003	6.066714e+002
2.312401e+003	6.421977e+002
2.314330e+003	5.863074e+002
2.316258e+003	5.949088e+002
2.318187e+003	6.283666e+002
2.320115e+003	5.673439e+002
2.322043e+003	5.266478e+002
2.323972e+003	5.367076e+002
2.325900e+003	5.359329e+002
2.327829e+003	4.454607e+002
2.329757e+003	3.734829e+002
2.331686e+003	4.164349e+002
2.333614e+003	5.000977e+002
2.335542e+003	6.133365e+002
2.337471e+003	5.897184e+002
2.339399e+003	5.394575e+002
2.341328e+003	4.847096e+002
2.343256e+003	5.320280e+002
2.345185e+003	5.633783e+002
2.347113e+003	5.546995e+002
2.349042e+003	5.269898e+002
2.350970e+003	5.094469e+002
2.352899e+003	5.126745e+002
2.354827e+003	4.776171e+002
2.356756e+003	4.242379e+002
2.358684e+003	5.191635e+002
2.360613e+003	5.240257e+002
2.362541e+003	5.085871e+002
2.364470e+003	5.051168e+002
2.366398e+003	5.472199e+002
2.368327e+003	5.370234e+002
2.370255e+003	5.361581e+002
2.372184e+003	5.099129e+002
2.374112e+003	4.953016e+002
2.376041e+003	5.178184e+002
2.377969e+003	5.155821e+002
2.379897e+003	5.434070e+002
2.381826e+003	5.365852e+002
2.383754e+003	4.799071e+002
2.385683e+003	4.792366e+002
2.387611e+003	4.290482e+002
2.389540e+003	3.685201e+002
2.391468e+003	3.763364e+002
2.393396e+003	3.911021e+002
2.395325e+003	4.165790e+002
2.397253e+003	4.062107e+002
2.399182e+003	4.156805e+002
2.401110e+003	4.508568e+002
2.403039e+003	4.215883e+002
2.404967e+003	3.943286e+002
2.406896e+003	3.904709e+002
2.408824e+003	3.970395e+002
2.410753e+003	3.920960e+002
2.412681e+003	4.112109e+002
2.414610e+003	4.236766e+002
2.416538e+003	3.938575e+002
2.418467e+003	3.813543e+002
2.420395e+003	4.992917e+002
2.422324e+003	4.821293e+002
2.424252e+003	4.721036e+002
2.426181e+003	5.463589e+002
2.428109e+003	5.427239e+002
2.430038e+003	4.955394e+002
2.431966e+003	5.081559e+002
2.433895e+003	5.258503e+002
2.435823e+003	4.855479e+002
2.437751e+003	4.189926e+002
2.439680e+003	4.629945e+002
2.441608e+003	4.524996e+002
2.443537e+003	5.119656e+002
2.445465e+003	5.543969e+002
2.447394e+003	5.114387e+002
2.449322e+003	5.353314e+002
2.451250e+003	5.859839e+002
2.453179e+003	5.679639e+002
2.455107e+003	5.611154e+002
2.457036e+003	5.729175e+002
2.458964e+003	5.428712e+002
2.460893e+003	5.189688e+002
2.462821e+003	5.300682e+002
2.464750e+003	5.635412e+002
2.466678e+003	5.742048e+002
2.468607e+003	6.425824e+002
2.470535e+003	6.679827e+002
2.472464e+003	6.224932e+002
2.474392e+003	5.981412e+002
2.476321e+003	5.212620e+002
2.478249e+003	4.485899e+002
2.480178e+003	4.731736e+002
2.482106e+003	5.398126e+002
2.484035e+003	5.859152e+002
2.485963e+003	5.713152e+002
2.487892e+003	5.076240e+002
2.489820e+003	5.204005e+002
2.491749e+003	5.458563e+002
2.493677e+003	5.188370e+002
2.495605e+003	4.681302e+002
2.497534e+003	4.515169e+002
2.499462e+003	4.420057e+002
2.501391e+003	4.717108e+002
2.503319e+003	5.246098e+002
2.505248e+003	5.930375e+002
2.507176e+003	6.602138e+002
2.509104e+003	6.511871e+002
2.511033e+003	6.011667e+002
2.512961e+003	5.668660e+002
2.514890e+003	5.374719e+002
2.516818e+003	5.628943e+002
2.518747e+003	6.268921e+002
2.520675e+003	6.825078e+002
2.522604e+003	6.960324e+002
2.524532e+003	7.159988e+002
2.526461e+003	7.380613e+002
2.528389e+003	7.445786e+002
2.530318e+003	7.127928e+002
2.532246e+003	6.753974e+002
2.534175e+003	6.424971e+002
2.536103e+003	5.737119e+002
2.538032e+003	6.122584e+002
2.539960e+003	5.936483e+002
2.541889e+003	5.238804e+002
2.543817e+003	5.312416e+002
2.545746e+003	5.861000e+002
2.547674e+003	6.494459e+002
2.549603e+003	6.759289e+002
2.551531e+003	6.922570e+002
2.553459e+003	6.399586e+002
2.555388e+003	5.461566e+002
2.557316e+003	5.478135e+002
2.559245e+003	5.180032e+002
2.561173e+003	5.699734e+002
2.563102e+003	5.692507e+002
2.565030e+003	5.381227e+002
2.566958e+003	5.442043e+002
2.568887e+003	5.103149e+002
2.570815e+003	4.713985e+002
2.572744e+003	5.245989e+002
2.574672e+003	5.335580e+002
2.576601e+003	5.446881e+002
2.578529e+003	5.732100e+002
2.580458e+003	5.325540e+002
2.582386e+003	5.384746e+002
2.584315e+003	5.633134e+002
2.586243e+003	4.694656e+002
2.588172e+003	5.102998e+002
2.590100e+003	5.186691e+002
2.592029e+003	5.096510e+002
2.593957e+003	5.136967e+002
2.595886e+003	5.714144e+002
2.597814e+003	5.264768e+002
2.599743e+003	5.183274e+002
2.601671e+003	5.609586e+002
2.603600e+003	5.665954e+002
2.605528e+003	5.777783e+002
2.607457e+003	5.826820e+002
2.609385e+003	5.587636e+002
2.611313e+003	5.320544e+002
2.613242e+003	5.061724e+002
2.615170e+003	4.795446e+002
2.617099e+003	5.375422e+002
2.619027e+003	5.480872e+002
2.620956e+003	5.319024e+002
2.622884e+003	5.415325e+002
2.624813e+003	5.597141e+002
2.626741e+003	5.490152e+002
2.628669e+003	5.870526e+002
2.630598e+003	5.632841e+002
2.632526e+003	5.444903e+002
2.634455e+003	5.885435e+002
2.636383e+003	6.292475e+002
2.638312e+003	6.579097e+002
2.640240e+003	6.838140e+002
2.642169e+003	6.117273e+002
2.644097e+003	5.493904e+002
2.646026e+003	5.460014e+002
2.647954e+003	6.443807e+002
2.649883e+003	6.998060e+002
2.651811e+003	6.794141e+002
2.653740e+003	7.080588e+002
2.655668e+003	6.761018e+002
2.657597e+003	7.940272e+002
2.659525e+003	8.214752e+002
2.661454e+003	8.835660e+002
2.663382e+003	9.004886e+002
2.665311e+003	9.500181e+002
2.667239e+003	9.872598e+002
2.669167e+003	9.949299e+002
2.671096e+003	9.644261e+002
2.673024e+003	9.564125e+002
2.674953e+003	9.738026e+002
2.676881e+003	8.804331e+002
2.678810e+003	8.903052e+002
2.680738e+003	9.192705e+002
2.682667e+003	8.462734e+002
2.684595e+003	7.621378e+002
2.686523e+003	7.135637e+002
2.688452e+003	6.006013e+002
2.690380e+003	5.723016e+002
2.692309e+003	5.788213e+002
2.694237e+003	5.689111e+002
2.696166e+003	5.492438e+002
2.698094e+003	5.635997e+002
2.700023e+003	5.579665e+002
2.701951e+003	5.176309e+002
2.703880e+003	4.840253e+002
2.705808e+003	4.346210e+002
2.707737e+003	4.258519e+002
2.709665e+003	4.561837e+002
2.711594e+003	4.042513e+002
2.713522e+003	3.757741e+002
2.715451e+003	4.287633e+002
2.717379e+003	4.581075e+002
2.719308e+003	4.819372e+002
2.721236e+003	4.472644e+002
2.723165e+003	4.244463e+002
2.725093e+003	4.165909e+002
2.727021e+003	3.408766e+002
2.728950e+003	3.397768e+002
2.730878e+003	3.277065e+002
2.732807e+003	3.747066e+002
2.734735e+003	3.666226e+002
2.736664e+003	3.180681e+002
2.738592e+003	3.043200e+002
2.740521e+003	3.138523e+002
2.742449e+003	2.934219e+002
2.744377e+003	2.833414e+002
2.746306e+003	3.187224e+002
2.748234e+003	3.344758e+002
2.750163e+003	3.421455e+002
2.752091e+003	3.941660e+002
2.754020e+003	3.574073e+002
2.755948e+003	3.024180e+002
2.757877e+003	3.375590e+002
2.759805e+003	3.367033e+002
2.761734e+003	3.357856e+002
2.763662e+003	3.863128e+002
2.765591e+003	4.023361e+002
2.767519e+003	3.787320e+002
2.769448e+003	3.597249e+002
2.771376e+003	3.731930e+002
2.773305e+003	4.297185e+002
2.775233e+003	4.310984e+002
2.777162e+003	3.245913e+002
2.779090e+003	3.145923e+002
2.781019e+003	3.340721e+002
2.782947e+003	3.827249e+002
2.784875e+003	4.212034e+002
2.786804e+003	4.187420e+002
2.788732e+003	3.853587e+002
2.790661e+003	3.859068e+002
2.792589e+003	3.942906e+002
2.794518e+003	3.215800e+002
2.796446e+003	3.359451e+002
2.798375e+003	3.046768e+002
2.800303e+003	2.644557e+002
2.802231e+003	2.703543e+002
2.804160e+003	2.545038e+002
2.806088e+003	2.372774e+002
2.808017e+003	2.339754e+002
2.809945e+003	1.910023e+002
2.811874e+003	1.782842e+002
2.813802e+003	2.059005e+002
2.815731e+003	1.820895e+002
2.817659e+003	1.953731e+002
2.819588e+003	2.693144e+002
2.821516e+003	2.264653e+002
2.823445e+003	1.902876e+002
2.825373e+003	1.318730e+002
2.827302e+003	9.723316e+001
2.829230e+003	1.021363e+002
2.831159e+003	1.662613e+002
2.833087e+003	1.608170e+002
2.835016e+003	1.156823e+002
2.836944e+003	8.405730e+001
2.838873e+003	9.868911e+001
2.840801e+003	1.233329e+002
2.842729e+003	2.027423e+002
2.844658e+003	2.097321e+002
2.846586e+003	2.190111e+002
2.848515e+003	2.078099e+002
2.850443e+003	2.146034e+002
2.852372e+003	2.260381e+002
2.854300e+003	2.054069e+002
2.856229e+003	1.825894e+002
2.858157e+003	1.997508e+002
2.860085e+003	1.995156e+002
2.862014e+003	2.386245e+002
2.863942e+003	2.206498e+002
2.865871e+003	2.193972e+002
2.867799e+003	2.542446e+002
2.869728e+003	2.092094e+002
2.871656e+003	2.539059e+002
2.873585e+003	2.782791e+002
2.875513e+003	2.467621e+002
2.877442e+003	2.884871e+002
2.879370e+003	3.099635e+002
2.881299e+003	3.129545e+002
2.883227e+003	2.795237e+002
2.885156e+003	2.081128e+002
2.887084e+003	2.351355e+002
2.889013e+003	2.218722e+002
2.890941e+003	2.742946e+002
2.892870e+003	3.109768e+002
2.894798e+003	2.443901e+002
2.896727e+003	2.645837e+002
2.898655e+003	2.266193e+002
2.900583e+003	1.753527e+002
2.902512e+003	2.058268e+002
2.904440e+003	2.056010e+002
2.906369e+003	2.036951e+002
2.908297e+003	2.295804e+002
2.910226e+003	2.010202e+002
2.912154e+003	1.494945e+002
2.914083e+003	1.431609e+002
2.916011e+003	1.377664e+002
2.917939e+003	1.112732e+002
2.919868e+003	1.581975e+002
2.921796e+003	1.583447e+002
2.923725e+003	1.657721e+002
2.925653e+003	1.881911e+002
2.927582e+003	1.863107e+002
2.929510e+003	1.549596e+002
2.931439e+003	1.367565e+002
2.933367e+003	9.934820e+001
2.935296e+003	1.230884e+002
2.937224e+003	1.177276e+002
2.939153e+003	9.922969e+001
2.941081e+003	1.196865e+002
2.943010e+003	9.102011e+001
2.944938e+003	1.237688e+002
2.946867e+003	1.473972e+002
2.948795e+003	1.159507e+002
2.950724e+003	7.765057e+001
2.952652e+003	6.431255e+001
2.954581e+003	4.368394e+001
2.956509e+003	4.935597e+001
2.958438e+003	1.006831e+002
2.960366e+003	1.057177e+002
2.962294e+003	1.210608e+002
2.964223e+003	7.150650e+001
2.966151e+003	7.834612e+001
2.968080e+003	1.138033e+002
2.970008e+003	7.257574e+001
2.971937e+003	1.067156e+002
2.973865e+003	1.813203e+002
2.975793e+003	1.298076e+002
2.977722e+003	1.251924e+002
2.979650e+003	1.272670e+002
2.981579e+003	1.375327e+002
2.983507e+003	1.499310e+002
2.985436e+003	1.464126e+002
2.987364e+003	1.453533e+002
2.989293e+003	1.253563e+002
2.991221e+003	1.270797e+002
2.993150e+003	1.448629e+002
2.995078e+003	1.519910e+002
2.997007e+003	1.609582e+002
2.998935e+003	1.468865e+002
3.000864e+003	1.511839e+002
3.002792e+003	1.215754e+002
3.004721e+003	1.075633e+002
3.006649e+003	1.215404e+002
3.008578e+003	4.029555e+001
3.010506e+003	1.431832e+002
3.012435e+003	1.884370e+002
3.014363e+003	1.888213e+002
3.016292e+003	2.233895e+002
3.018220e+003	2.126305e+002
3.020148e+003	1.879062e+002
3.022077e+003	2.155747e+002
3.024005e+003	2.725749e+002
3.025934e+003	2.587872e+002
3.027862e+003	3.197512e+002
3.029791e+003	3.451204e+002
3.031719e+003	3.015566e+002
3.033647e+003	2.855781e+002
3.035576e+003	2.630908e+002
3.037504e+003	2.859142e+002
3.039433e+003	2.962493e+002
3.041361e+003	2.851473e+002
3.043290e+003	2.673990e+002
3.045218e+003	2.157154e+002
3.047147e+003	1.581994e+002
3.049075e+003	1.484248e+002
3.051004e+003	2.319730e+002
3.052932e+003	2.340934e+002
3.054861e+003	1.816345e+002
3.056789e+003	1.360380e+002
3.058718e+003	1.335592e+002
3.060646e+003	1.096546e+002
3.062575e+003	6.100563e+001
3.064503e+003	7.644562e+001
3.066432e+003	1.086889e+002
3.068360e+003	1.398871e+002
3.070289e+003	1.232489e+002
3.072217e+003	1.281509e+002
3.074146e+003	1.711375e+002
3.076074e+003	1.210894e+002
3.078002e+003	1.357743e+002
3.079931e+003	1.959362e+002
3.081859e+003	2.501141e+002
3.083788e+003	2.133659e+002
3.085716e+003	1.945930e+002
3.087645e+003	2.075874e+002
3.089573e+003	1.817618e+002
3.091501e+003	1.664767e+002
3.093430e+003	2.561427e+002
3.095358e+003	2.765956e+002
3.097287e+003	2.883467e+002
3.099215e+003	2.458119e+002
3.101144e+003	1.961894e+002
3.103072e+003	2.129953e+002
3.105001e+003	2.412014e+002
3.106929e+003	2.921266e+002
3.108858e+003	2.817811e+002
3.110786e+003	2.414118e+002
3.112715e+003	2.243943e+002
3.114643e+003	2.890641e+002
3.116572e+003	2.900493e+002
3.118500e+003	3.802546e+002
3.120429e+003	3.667449e+002
3.122357e+003	3.462017e+002
3.124286e+003	3.443086e+002
3.126214e+003	2.886210e+002
3.128143e+003	2.916328e+002
3.130071e+003	3.455250e+002
3.132000e+003	3.969557e+002
3.133928e+003	3.882092e+002
3.135856e+003	3.873111e+002
3.137785e+003	3.938915e+002
3.139713e+003	3.837222e+002
3.141642e+003	3.811861e+002
3.143570e+003	4.168425e+002
3.145499e+003	4.600006e+002
3.147427e+003	4.951679e+002
3.149355e+003	5.179568e+002
3.151284e+003	4.871290e+002
3.153212e+003	4.451226e+002
3.155141e+003	4.757988e+002
3.157069e+003	5.159100e+002
3.158998e+003	5.124694e+002
3.160926e+003	5.456135e+002
3.162855e+003	5.594658e+002
3.164783e+003	5.794077e+002
3.166712e+003	5.409592e+002
3.168640e+003	5.611474e+002
3.170569e+003	5.678083e+002
3.172497e+003	5.323646e+002
3.174426e+003	4.943975e+002
3.176354e+003	4.995460e+002
3.178283e+003	5.786551e+002
3.180211e+003	5.882119e+002
3.182140e+003	6.276758e+002
3.184068e+003	6.352228e+002
3.185997e+003	6.847501e+002
3.187925e+003	7.066055e+002
3.189854e+003	6.920483e+002
3.191782e+003	7.150088e+002
3.193710e+003	7.391490e+002
3.195639e+003	7.106259e+002
3.197567e+003	7.498614e+002
3.199496e+003	8.116284e+002
3.201424e+003	8.387827e+002
3.203353e+003	8.671885e+002
3.205281e+003	8.884667e+002
3.207209e+003	8.968312e+002
3.209138e+003	9.029905e+002
3.211066e+003	9.492881e+002
3.212995e+003	1.014636e+003
3.214923e+003	9.845099e+002
3.216852e+003	9.368999e+002
3.218780e+003	9.002833e+002
3.220709e+003	9.875454e+002
3.222637e+003	1.078292e+003
3.224566e+003	1.117262e+003
3.226494e+003	1.109337e+003
3.228423e+003	1.138271e+003
3.230351e+003	1.178618e+003
3.232280e+003	1.168999e+003
3.234208e+003	1.155374e+003
3.236137e+003	1.208865e+003
3.238065e+003	1.241598e+003
3.239994e+003	1.223692e+003
3.241922e+003	1.249971e+003
3.243851e+003	1.339971e+003
3.245779e+003	1.382776e+003
3.247708e+003	1.357060e+003
3.249636e+003	1.346011e+003
3.251564e+003	1.346912e+003
3.253493e+003	1.369268e+003
3.255421e+003	1.428766e+003
3.257350e+003	1.466516e+003
3.259278e+003	1.447792e+003
3.261207e+003	1.446417e+003
3.263135e+003	1.504157e+003
3.265063e+003	1.556153e+003
3.266992e+003	1.646391e+003
3.268920e+003	1.644773e+003
3.270849e+003	1.631964e+003
3.272777e+003	1.681145e+003
3.274706e+003	1.686388e+003
3.276634e+003	1.699493e+003
3.278563e+003	1.723891e+003
3.280491e+003	1.739318e+003
3.282420e+003	1.761254e+003
3.284348e+003	1.784936e+003
3.286277e+003	1.826443e+003
3.288205e+003	1.870866e+003
3.290134e+003	1.876546e+003
3.292062e+003	1.955068e+003
3.293991e+003	1.961317e+003
3.295919e+003	2.003621e+003
3.297848e+003	2.053000e+003
3.299776e+003	2.063760e+003
3.301705e+003	2.123166e+003
3.303633e+003	2.177401e+003
3.305562e+003	2.182438e+003
3.307490e+003	2.210716e+003
3.309418e+003	2.247681e+003
3.311347e+003	2.282526e+003
3.313275e+003	2.337615e+003
3.315204e+003	2.370950e+003
3.317132e+003	2.387159e+003
3.319061e+003	2.415285e+003
3.320989e+003	2.454851e+003
3.322917e+003	2.505595e+003
3.324846e+003	2.564536e+003
3.326774e+003	2.571602e+003
3.328703e+003	2.596791e+003
3.330631e+003	2.650545e+003
3.332560e+003	2.716314e+003
3.334488e+003	2.761117e+003
3.336417e+003	2.819194e+003
3.338345e+003	2.830594e+003
3.340274e+003	2.854985e+003
3.342202e+003	2.854512e+003
3.344131e+003	2.888509e+003
3.346059e+003	2.970828e+003
3.347988e+003	3.003223e+003
3.349916e+003	3.052766e+003
3.351845e+003	3.100872e+003
3.353773e+003	3.101774e+003
3.355702e+003	3.176240e+003
3.357630e+003	3.236387e+003
3.359559e+003	3.283717e+003
3.361487e+003	3.334238e+003
3.363416e+003	3.353272e+003
3.365344e+003	3.362709e+003
3.367272e+003	3.400504e+003
3.369201e+003	3.458545e+003
3.371129e+003	3.488760e+003
3.373058e+003	3.563023e+003
3.374986e+003	3.636939e+003
3.376915e+003	3.646373e+003
3.378843e+003	3.655658e+003
3.380771e+003	3.732767e+003
3.382700e+003	3.787818e+003
3.384628e+003	3.815805e+003
3.386557e+003	3.871935e+003
3.388485e+003	4.000228e+003
3.390414e+003	4.058176e+003
3.392342e+003	4.080047e+003
3.394271e+003	4.153266e+003
3.396199e+003	4.201282e+003
3.398128e+003	4.168471e+003
3.400056e+003	4.217967e+003
3.401985e+003	0.000000e+000
