# Supplementary material for: Machine learning classification of mango maturity based on carotene content from Raman spectra
Source: PeerJ. 2025 Nov 18;13:e20288. doi: 10.7717/peerj.20288 (PMC12637035; doi:10.7717/peerj.20288)
Supplement: Supplemental Information 1 — Raman spectra from 29 mango samples, with measurements taken from the top, middle, and bottom parts of each mango. These data were used for Raman spectral processing, statistical analysis, and classification analysis. [file peerj-13-20288-s001.zip › Raw Data_Mango/M25/M25-B.CSV]

5.030945e+001	1.863708e+003
5.223792e+001	1.398811e+003
5.416638e+001	1.159479e+003
5.609485e+001	1.078786e+003
5.802332e+001	1.068006e+003
5.995178e+001	1.051464e+003
6.188025e+001	1.005558e+003
6.380872e+001	9.400272e+002
6.573718e+001	9.030662e+002
6.766565e+001	9.025665e+002
6.959412e+001	8.797872e+002
7.152258e+001	8.523168e+002
7.345105e+001	8.629634e+002
7.537952e+001	8.265511e+002
7.730798e+001	7.874127e+002
7.923645e+001	7.590399e+002
8.116492e+001	7.354069e+002
8.309338e+001	6.936505e+002
8.502185e+001	6.684135e+002
8.695032e+001	6.476361e+002
8.887878e+001	6.298684e+002
9.080725e+001	6.160997e+002
9.273572e+001	6.080342e+002
9.466418e+001	5.846190e+002
9.659265e+001	5.526131e+002
9.852112e+001	5.167866e+002
1.004496e+002	4.819057e+002
1.023781e+002	4.592853e+002
1.043065e+002	4.216590e+002
1.062350e+002	3.841788e+002
1.081635e+002	3.631001e+002
1.100919e+002	3.692914e+002
1.120204e+002	3.848689e+002
1.139489e+002	3.993630e+002
1.158773e+002	3.907852e+002
1.178058e+002	3.572152e+002
1.197343e+002	3.283157e+002
1.216627e+002	2.966237e+002
1.235912e+002	2.742420e+002
1.255197e+002	2.610488e+002
1.274481e+002	2.538699e+002
1.293766e+002	2.525678e+002
1.313051e+002	2.397604e+002
1.332335e+002	2.340325e+002
1.351620e+002	2.408374e+002
1.370905e+002	2.532677e+002
1.390189e+002	2.435529e+002
1.409474e+002	2.328289e+002
1.428759e+002	2.269926e+002
1.448043e+002	2.172814e+002
1.467328e+002	1.910733e+002
1.486613e+002	1.856736e+002
1.505897e+002	1.780255e+002
1.525182e+002	1.770868e+002
1.544467e+002	1.827121e+002
1.563751e+002	1.815593e+002
1.583036e+002	1.715982e+002
1.602321e+002	1.626025e+002
1.621605e+002	1.573629e+002
1.640890e+002	1.596034e+002
1.660175e+002	1.756012e+002
1.679459e+002	1.866484e+002
1.698744e+002	1.876423e+002
1.718029e+002	1.884133e+002
1.737313e+002	1.951290e+002
1.756598e+002	1.971783e+002
1.775883e+002	1.833186e+002
1.795167e+002	1.551838e+002
1.814452e+002	1.195871e+002
1.833737e+002	9.203257e+001
1.853021e+002	1.056654e+002
1.872306e+002	1.043288e+002
1.891591e+002	1.112906e+002
1.910875e+002	1.158050e+002
1.930160e+002	1.026235e+002
1.949445e+002	9.832545e+001
1.968729e+002	8.486119e+001
1.988014e+002	8.734938e+001
2.007299e+002	1.043049e+002
2.026583e+002	1.205046e+002
2.045868e+002	1.333253e+002
2.065153e+002	1.390137e+002
2.084437e+002	1.389400e+002
2.103722e+002	1.372117e+002
2.123007e+002	1.389913e+002
2.142291e+002	1.470787e+002
2.161576e+002	1.633538e+002
2.180861e+002	1.672104e+002
2.200145e+002	1.450704e+002
2.219430e+002	1.037132e+002
2.238715e+002	1.248858e+002
2.257999e+002	1.061284e+002
2.277284e+002	1.014493e+002
2.296569e+002	1.189829e+002
2.315853e+002	1.260902e+002
2.335138e+002	1.170956e+002
2.354423e+002	1.259203e+002
2.373707e+002	1.413897e+002
2.392992e+002	1.477896e+002
2.412277e+002	1.374744e+002
2.431561e+002	1.476955e+002
2.450846e+002	1.730779e+002
2.470131e+002	2.000180e+002
2.489415e+002	2.214130e+002
2.508700e+002	2.366501e+002
2.527985e+002	2.462281e+002
2.547269e+002	2.430387e+002
2.566554e+002	2.339879e+002
2.585839e+002	2.212147e+002
2.605123e+002	2.071804e+002
2.624408e+002	2.208591e+002
2.643693e+002	2.110988e+002
2.662977e+002	2.059352e+002
2.682262e+002	2.083035e+002
2.701547e+002	2.049968e+002
2.720831e+002	2.035927e+002
2.740116e+002	2.161362e+002
2.759401e+002	2.192047e+002
2.778685e+002	2.146160e+002
2.797970e+002	2.181402e+002
2.817255e+002	2.362935e+002
2.836539e+002	2.373380e+002
2.855824e+002	2.293629e+002
2.875109e+002	2.400486e+002
2.894393e+002	2.843657e+002
2.913678e+002	3.145548e+002
2.932963e+002	3.803760e+002
2.952247e+002	4.138333e+002
2.971532e+002	4.173176e+002
2.990817e+002	4.164492e+002
3.010101e+002	4.172491e+002
3.029386e+002	3.977561e+002
3.048671e+002	3.726626e+002
3.067955e+002	3.647145e+002
3.087240e+002	3.774480e+002
3.106525e+002	3.786917e+002
3.125809e+002	3.925030e+002
3.145094e+002	3.911571e+002
3.164379e+002	3.841754e+002
3.183663e+002	3.884083e+002
3.202948e+002	4.129184e+002
3.222233e+002	4.093256e+002
3.241517e+002	4.030432e+002
3.260802e+002	3.894236e+002
3.280087e+002	3.700555e+002
3.299371e+002	3.576366e+002
3.318656e+002	3.695019e+002
3.337941e+002	4.109559e+002
3.357225e+002	4.350291e+002
3.376510e+002	4.430970e+002
3.395795e+002	4.617536e+002
3.415079e+002	4.655707e+002
3.434364e+002	4.524724e+002
3.453649e+002	4.543450e+002
3.472933e+002	4.838235e+002
3.492218e+002	5.271306e+002
3.511503e+002	5.355952e+002
3.530787e+002	5.154877e+002
3.550072e+002	5.002255e+002
3.569357e+002	4.851637e+002
3.588641e+002	4.676415e+002
3.607926e+002	4.667756e+002
3.627211e+002	5.021300e+002
3.646495e+002	4.998552e+002
3.665780e+002	4.791474e+002
3.685065e+002	4.796513e+002
3.704349e+002	5.220646e+002
3.723634e+002	4.991582e+002
3.742919e+002	4.972731e+002
3.762203e+002	4.810369e+002
3.781488e+002	4.613988e+002
3.800773e+002	4.691298e+002
3.820057e+002	4.887785e+002
3.839342e+002	5.274434e+002
3.858627e+002	5.293788e+002
3.877911e+002	5.132239e+002
3.897196e+002	5.083400e+002
3.916481e+002	5.115298e+002
3.935765e+002	5.041992e+002
3.955050e+002	5.214442e+002
3.974335e+002	5.559819e+002
3.993619e+002	5.907712e+002
4.012904e+002	6.090130e+002
4.032189e+002	5.962938e+002
4.051473e+002	6.330427e+002
4.070758e+002	6.556093e+002
4.090043e+002	6.465639e+002
4.109327e+002	6.217804e+002
4.128612e+002	5.975813e+002
4.147897e+002	5.756141e+002
4.167181e+002	5.575850e+002
4.186466e+002	5.506743e+002
4.205751e+002	5.526262e+002
4.225035e+002	5.495436e+002
4.244320e+002	5.486821e+002
4.263605e+002	5.603785e+002
4.282889e+002	5.613801e+002
4.302174e+002	5.424980e+002
4.321459e+002	5.173747e+002
4.340743e+002	5.284556e+002
4.360028e+002	5.560898e+002
4.379313e+002	5.322867e+002
4.398597e+002	5.152138e+002
4.417882e+002	5.438159e+002
4.437167e+002	5.660197e+002
4.456451e+002	5.819917e+002
4.475736e+002	5.876547e+002
4.495021e+002	6.029460e+002
4.514305e+002	6.170330e+002
4.533590e+002	6.108864e+002
4.552875e+002	6.201682e+002
4.572159e+002	6.204774e+002
4.591444e+002	6.320034e+002
4.610729e+002	6.417967e+002
4.630013e+002	6.347564e+002
4.649298e+002	6.137199e+002
4.668583e+002	6.182985e+002
4.687867e+002	6.270140e+002
4.707152e+002	6.242501e+002
4.726437e+002	6.062444e+002
4.745721e+002	5.877218e+002
4.765006e+002	6.092269e+002
4.784291e+002	5.945061e+002
4.803575e+002	5.874333e+002
4.822860e+002	5.765487e+002
4.842145e+002	5.558326e+002
4.861429e+002	5.407271e+002
4.880714e+002	5.312305e+002
4.899999e+002	5.353998e+002
4.919283e+002	5.423203e+002
4.938568e+002	5.486545e+002
4.957853e+002	5.523081e+002
4.977137e+002	5.451757e+002
4.996422e+002	5.238876e+002
5.015707e+002	5.127269e+002
5.034991e+002	5.004277e+002
5.054276e+002	4.901401e+002
5.073561e+002	4.952347e+002
5.092845e+002	5.065721e+002
5.112130e+002	5.350120e+002
5.131415e+002	5.328224e+002
5.150699e+002	5.394570e+002
5.169984e+002	5.715824e+002
5.189269e+002	5.886076e+002
5.208553e+002	5.908063e+002
5.227838e+002	5.761265e+002
5.247123e+002	5.485974e+002
5.266407e+002	5.282897e+002
5.285692e+002	5.278035e+002
5.304977e+002	5.338946e+002
5.324261e+002	5.511597e+002
5.343546e+002	5.688021e+002
5.362831e+002	5.683261e+002
5.382115e+002	5.475696e+002
5.401400e+002	5.162415e+002
5.420685e+002	4.819042e+002
5.439969e+002	4.630872e+002
5.459254e+002	4.665768e+002
5.478539e+002	4.675042e+002
5.497823e+002	4.540157e+002
5.517108e+002	4.349742e+002
5.536393e+002	4.234310e+002
5.555677e+002	4.062345e+002
5.574962e+002	4.204333e+002
5.594247e+002	4.279747e+002
5.613531e+002	4.123024e+002
5.632816e+002	4.053134e+002
5.652101e+002	4.147248e+002
5.671385e+002	3.971591e+002
5.690670e+002	3.834570e+002
5.709955e+002	3.936846e+002
5.729240e+002	4.130708e+002
5.748524e+002	4.001088e+002
5.767809e+002	3.994537e+002
5.787094e+002	4.013156e+002
5.806378e+002	4.176566e+002
5.825663e+002	4.437620e+002
5.844948e+002	4.585416e+002
5.864232e+002	4.357124e+002
5.883517e+002	3.983163e+002
5.902802e+002	3.787372e+002
5.922086e+002	3.705971e+002
5.941371e+002	3.796584e+002
5.960656e+002	4.025093e+002
5.979940e+002	4.101235e+002
5.999225e+002	4.252710e+002
6.018510e+002	4.264609e+002
6.037794e+002	3.992759e+002
6.057079e+002	3.633075e+002
6.076364e+002	3.460045e+002
6.095648e+002	3.495375e+002
6.114933e+002	3.355793e+002
6.134218e+002	3.159052e+002
6.153502e+002	3.216985e+002
6.172787e+002	3.379480e+002
6.192072e+002	3.389903e+002
6.211356e+002	3.310682e+002
6.230641e+002	2.923947e+002
6.249926e+002	2.666165e+002
6.269210e+002	2.614477e+002
6.288495e+002	2.772486e+002
6.307780e+002	3.056585e+002
6.327064e+002	3.299377e+002
6.346349e+002	3.621202e+002
6.365634e+002	3.425919e+002
6.384918e+002	3.170623e+002
6.404203e+002	3.147336e+002
6.423488e+002	3.357019e+002
6.442772e+002	3.585749e+002
6.462057e+002	3.762669e+002
6.481342e+002	3.751085e+002
6.500626e+002	3.795787e+002
6.519911e+002	3.669876e+002
6.539196e+002	3.405119e+002
6.558480e+002	3.489822e+002
6.577765e+002	3.000974e+002
6.597050e+002	2.610144e+002
6.616334e+002	2.423440e+002
6.635619e+002	2.533098e+002
6.654904e+002	2.791073e+002
6.674188e+002	2.917786e+002
6.693473e+002	3.297976e+002
6.712758e+002	3.168051e+002
6.732042e+002	2.657751e+002
6.751327e+002	2.338765e+002
6.770612e+002	2.286303e+002
6.789896e+002	2.185753e+002
6.809181e+002	2.417897e+002
6.828466e+002	2.473914e+002
6.847750e+002	2.044540e+002
6.867035e+002	1.669026e+002
6.886320e+002	1.569753e+002
6.905604e+002	1.632979e+002
6.924889e+002	1.857705e+002
6.944174e+002	2.003991e+002
6.963458e+002	2.303189e+002
6.982743e+002	2.211733e+002
7.002028e+002	1.938975e+002
7.021312e+002	1.865987e+002
7.040597e+002	1.845622e+002
7.059882e+002	1.623949e+002
7.079166e+002	1.554375e+002
7.098451e+002	1.354853e+002
7.117736e+002	1.137051e+002
7.137020e+002	1.263017e+002
7.156305e+002	1.877524e+002
7.175590e+002	2.018303e+002
7.194874e+002	2.133137e+002
7.214159e+002	2.165586e+002
7.233444e+002	2.106373e+002
7.252728e+002	1.958598e+002
7.272013e+002	1.745630e+002
7.291298e+002	1.542804e+002
7.310582e+002	1.634981e+002
7.329867e+002	1.712855e+002
7.349152e+002	1.776664e+002
7.368436e+002	1.653826e+002
7.387721e+002	1.305400e+002
7.407006e+002	9.786311e+001
7.426290e+002	6.687528e+001
7.445575e+002	7.247533e+001
7.464860e+002	9.613743e+001
7.484144e+002	1.159426e+002
7.503429e+002	1.396894e+002
7.522714e+002	1.713852e+002
7.541998e+002	1.455669e+002
7.561283e+002	1.181364e+002
7.580568e+002	1.478501e+002
7.599852e+002	1.297646e+002
7.619137e+002	1.115626e+002
7.638422e+002	1.379383e+002
7.657706e+002	1.363704e+002
7.676991e+002	1.336708e+002
7.696276e+002	1.511277e+002
7.715560e+002	1.643649e+002
7.734845e+002	1.717893e+002
7.754130e+002	1.763004e+002
7.773414e+002	1.739243e+002
7.792699e+002	1.536085e+002
7.811984e+002	1.552890e+002
7.831268e+002	1.673122e+002
7.850553e+002	1.742729e+002
7.869838e+002	1.699830e+002
7.889122e+002	1.642817e+002
7.908407e+002	1.707162e+002
7.927692e+002	1.696146e+002
7.946976e+002	1.590116e+002
7.966261e+002	1.712331e+002
7.985546e+002	1.872030e+002
8.004830e+002	1.818880e+002
8.024115e+002	1.590444e+002
8.043400e+002	1.521432e+002
8.062684e+002	1.250815e+002
8.081969e+002	1.036701e+002
8.101254e+002	1.303486e+002
8.120538e+002	1.391332e+002
8.139823e+002	1.102009e+002
8.159108e+002	9.369144e+001
8.178392e+002	1.335990e+002
8.197677e+002	1.159265e+002
8.216962e+002	7.764626e+001
8.236246e+002	9.972450e+001
8.255531e+002	1.022159e+002
8.274816e+002	7.816478e+001
8.294100e+002	9.743086e+001
8.313385e+002	8.011460e+001
8.332670e+002	7.518121e+001
8.351954e+002	6.801895e+001
8.371239e+002	6.278231e+001
8.390524e+002	7.775724e+001
8.409808e+002	1.033834e+002
8.429093e+002	1.008312e+002
8.448378e+002	6.403306e+001
8.467662e+002	1.042608e+002
8.486947e+002	1.432469e+002
8.506232e+002	1.393580e+002
8.525516e+002	1.211622e+002
8.544801e+002	1.186153e+002
8.564086e+002	1.297711e+002
8.583370e+002	1.838071e+002
8.602655e+002	2.290386e+002
8.621940e+002	2.285639e+002
8.641224e+002	2.208215e+002
8.660509e+002	2.316860e+002
8.679794e+002	2.448474e+002
8.699078e+002	2.283837e+002
8.718363e+002	2.237534e+002
8.737648e+002	2.054777e+002
8.756932e+002	2.027736e+002
8.776217e+002	2.518188e+002
8.795502e+002	2.809923e+002
8.814786e+002	2.460912e+002
8.834071e+002	2.012238e+002
8.853356e+002	1.655222e+002
8.872640e+002	1.411361e+002
8.891925e+002	1.710714e+002
8.911210e+002	1.726709e+002
8.930494e+002	1.503246e+002
8.949779e+002	1.254555e+002
8.969064e+002	8.880185e+001
8.988348e+002	6.304899e+001
9.007633e+002	1.011838e+002
9.026918e+002	1.361318e+002
9.046202e+002	1.495774e+002
9.065487e+002	1.508199e+002
9.084772e+002	1.371596e+002
9.104056e+002	9.847275e+001
9.123341e+002	6.375197e+001
9.142626e+002	8.911531e+001
9.161910e+002	1.020649e+002
9.181195e+002	1.055906e+002
9.200480e+002	1.353253e+002
9.219764e+002	1.706195e+002
9.239049e+002	1.823516e+002
9.258334e+002	2.184789e+002
9.277618e+002	2.141341e+002
9.296903e+002	1.655359e+002
9.316188e+002	1.583531e+002
9.335472e+002	1.914108e+002
9.354757e+002	2.139798e+002
9.374042e+002	2.119778e+002
9.393326e+002	2.330341e+002
9.412611e+002	2.426811e+002
9.431896e+002	2.678885e+002
9.451180e+002	3.139669e+002
9.470465e+002	3.581937e+002
9.489750e+002	3.514702e+002
9.509034e+002	3.218656e+002
9.528319e+002	3.393618e+002
9.547604e+002	3.387751e+002
9.566888e+002	3.897862e+002
9.586173e+002	3.924248e+002
9.605458e+002	4.219842e+002
9.624742e+002	4.206851e+002
9.644027e+002	3.757249e+002
9.663312e+002	3.307486e+002
9.682596e+002	3.022053e+002
9.701881e+002	3.148647e+002
9.721166e+002	3.128446e+002
9.740450e+002	3.032711e+002
9.759735e+002	3.022916e+002
9.779020e+002	3.057210e+002
9.798304e+002	3.133490e+002
9.817589e+002	3.257238e+002
9.836874e+002	3.095742e+002
9.856158e+002	3.379633e+002
9.875443e+002	3.823864e+002
9.894728e+002	3.928531e+002
9.914012e+002	4.138463e+002
9.933297e+002	4.504053e+002
9.952582e+002	4.949852e+002
9.971866e+002	5.785059e+002
9.991151e+002	6.663745e+002
1.001044e+003	8.163793e+002
1.002972e+003	9.684780e+002
1.004901e+003	1.025005e+003
1.006829e+003	9.880073e+002
1.008757e+003	8.863340e+002
1.010686e+003	7.445178e+002
1.012614e+003	6.107277e+002
1.014543e+003	5.465258e+002
1.016471e+003	4.894483e+002
1.018400e+003	4.800582e+002
1.020328e+003	4.575792e+002
1.022257e+003	4.492192e+002
1.024185e+003	4.769680e+002
1.026114e+003	5.092097e+002
1.028042e+003	5.319330e+002
1.029971e+003	4.851794e+002
1.031899e+003	4.548860e+002
1.033828e+003	4.184658e+002
1.035756e+003	4.207303e+002
1.037684e+003	4.526508e+002
1.039613e+003	4.629623e+002
1.041541e+003	4.250684e+002
1.043470e+003	3.790593e+002
1.045398e+003	3.317600e+002
1.047327e+003	2.923397e+002
1.049255e+003	2.687576e+002
1.051184e+003	2.652087e+002
1.053112e+003	2.687348e+002
1.055041e+003	3.044566e+002
1.056969e+003	3.845780e+002
1.058898e+003	3.630448e+002
1.060826e+003	2.906134e+002
1.062755e+003	2.527120e+002
1.064683e+003	2.534464e+002
1.066611e+003	2.751531e+002
1.068540e+003	2.907884e+002
1.070468e+003	2.811769e+002
1.072397e+003	2.557976e+002
1.074325e+003	2.549713e+002
1.076254e+003	2.541241e+002
1.078182e+003	2.635283e+002
1.080111e+003	2.862807e+002
1.082039e+003	3.247181e+002
1.083968e+003	3.504592e+002
1.085896e+003	3.651410e+002
1.087825e+003	3.829253e+002
1.089753e+003	3.597455e+002
1.091682e+003	3.268308e+002
1.093610e+003	3.298716e+002
1.095538e+003	3.709624e+002
1.097467e+003	4.222211e+002
1.099395e+003	4.442795e+002
1.101324e+003	4.355138e+002
1.103252e+003	4.299690e+002
1.105181e+003	4.444425e+002
1.107109e+003	4.311834e+002
1.109038e+003	4.727740e+002
1.110966e+003	5.016574e+002
1.112895e+003	5.259378e+002
1.114823e+003	5.527736e+002
1.116752e+003	5.676085e+002
1.118680e+003	5.647250e+002
1.120609e+003	5.656337e+002
1.122537e+003	5.855141e+002
1.124465e+003	6.196709e+002
1.126394e+003	6.614348e+002
1.128322e+003	6.457565e+002
1.130251e+003	6.036725e+002
1.132179e+003	5.830619e+002
1.134108e+003	5.886641e+002
1.136036e+003	6.003602e+002
1.137965e+003	6.326770e+002
1.139893e+003	7.277142e+002
1.141822e+003	8.065840e+002
1.143750e+003	9.033553e+002
1.145679e+003	1.100825e+003
1.147607e+003	1.350976e+003
1.149536e+003	1.741587e+003
1.151464e+003	2.252229e+003
1.153392e+003	2.645123e+003
1.155321e+003	2.785010e+003
1.157249e+003	2.476860e+003
1.159178e+003	1.956437e+003
1.161106e+003	1.495763e+003
1.163035e+003	1.151527e+003
1.164963e+003	9.320959e+002
1.166892e+003	8.095472e+002
1.168820e+003	7.711077e+002
1.170749e+003	8.103615e+002
1.172677e+003	8.070652e+002
1.174606e+003	7.626273e+002
1.176534e+003	7.537756e+002
1.178463e+003	7.884332e+002
1.180391e+003	7.759313e+002
1.182319e+003	7.789754e+002
1.184248e+003	7.976422e+002
1.186176e+003	7.831422e+002
1.188105e+003	7.748519e+002
1.190033e+003	7.844911e+002
1.191962e+003	7.710245e+002
1.193890e+003	7.501176e+002
1.195819e+003	7.006064e+002
1.197747e+003	6.645873e+002
1.199676e+003	6.184917e+002
1.201604e+003	5.930593e+002
1.203533e+003	6.425445e+002
1.205461e+003	7.278104e+002
1.207390e+003	7.581396e+002
1.209318e+003	7.195679e+002
1.211246e+003	6.269776e+002
1.213175e+003	5.505338e+002
1.215103e+003	5.233615e+002
1.217032e+003	4.757035e+002
1.218960e+003	4.138723e+002
1.220889e+003	3.864918e+002
1.222817e+003	3.820432e+002
1.224746e+003	3.868468e+002
1.226674e+003	3.966105e+002
1.228603e+003	3.871098e+002
1.230531e+003	3.637225e+002
1.232460e+003	3.295008e+002
1.234388e+003	3.060126e+002
1.236317e+003	2.821171e+002
1.238245e+003	2.657538e+002
1.240173e+003	2.701694e+002
1.242102e+003	2.607650e+002
1.244030e+003	3.485580e+002
1.245959e+003	3.250446e+002
1.247887e+003	3.434178e+002
1.249816e+003	3.572673e+002
1.251744e+003	3.836270e+002
1.253673e+003	4.062480e+002
1.255601e+003	4.124318e+002
1.257530e+003	4.187957e+002
1.259458e+003	4.327577e+002
1.261387e+003	4.178945e+002
1.263315e+003	3.802785e+002
1.265244e+003	3.977012e+002
1.267172e+003	4.549288e+002
1.269100e+003	4.664782e+002
1.271029e+003	4.621366e+002
1.272957e+003	4.801450e+002
1.274886e+003	4.778680e+002
1.276814e+003	4.338847e+002
1.278743e+003	4.430114e+002
1.280671e+003	4.598338e+002
1.282600e+003	3.922186e+002
1.284528e+003	3.138103e+002
1.286457e+003	3.154289e+002
1.288385e+003	3.522517e+002
1.290314e+003	4.164047e+002
1.292242e+003	4.623795e+002
1.294171e+003	4.564276e+002
1.296099e+003	4.192431e+002
1.298027e+003	3.765170e+002
1.299956e+003	3.901209e+002
1.301884e+003	3.955630e+002
1.303813e+003	4.622953e+002
1.305741e+003	4.186135e+002
1.307670e+003	3.741595e+002
1.309598e+003	3.572486e+002
1.311527e+003	3.447304e+002
1.313455e+003	3.558336e+002
1.315384e+003	3.894472e+002
1.317312e+003	3.503145e+002
1.319241e+003	2.878589e+002
1.321169e+003	3.099454e+002
1.323098e+003	3.475245e+002
1.325026e+003	3.486437e+002
1.326954e+003	3.490152e+002
1.328883e+003	3.127895e+002
1.330811e+003	2.807525e+002
1.332740e+003	2.536683e+002
1.334668e+003	2.305484e+002
1.336597e+003	2.895113e+002
1.338525e+003	2.926797e+002
1.340454e+003	3.290634e+002
1.342382e+003	3.042287e+002
1.344311e+003	3.456624e+002
1.346239e+003	3.795736e+002
1.348168e+003	4.016750e+002
1.350096e+003	4.270487e+002
1.352025e+003	4.411573e+002
1.353953e+003	4.229640e+002
1.355881e+003	3.721347e+002
1.357810e+003	3.092635e+002
1.359738e+003	3.292867e+002
1.361667e+003	3.460264e+002
1.363595e+003	3.171103e+002
1.365524e+003	3.172618e+002
1.367452e+003	3.612126e+002
1.369381e+003	3.889938e+002
1.371309e+003	4.092953e+002
1.373238e+003	4.158485e+002
1.375166e+003	3.883421e+002
1.377095e+003	3.621471e+002
1.379023e+003	3.408248e+002
1.380952e+003	3.663953e+002
1.382880e+003	3.935357e+002
1.384808e+003	3.577248e+002
1.386737e+003	3.400280e+002
1.388665e+003	3.680121e+002
1.390594e+003	3.673749e+002
1.392522e+003	3.571704e+002
1.394451e+003	3.457371e+002
1.396379e+003	2.880668e+002
1.398308e+003	2.072171e+002
1.400236e+003	1.780215e+002
1.402165e+003	2.287735e+002
1.404093e+003	2.486982e+002
1.406022e+003	3.128135e+002
1.407950e+003	3.817870e+002
1.409879e+003	3.530209e+002
1.411807e+003	2.605257e+002
1.413735e+003	2.069945e+002
1.415664e+003	2.103477e+002
1.417592e+003	2.274520e+002
1.419521e+003	2.506134e+002
1.421449e+003	2.800639e+002
1.423378e+003	3.111046e+002
1.425306e+003	3.140648e+002
1.427235e+003	2.900715e+002
1.429163e+003	3.205465e+002
1.431092e+003	3.502329e+002
1.433020e+003	3.486204e+002
1.434949e+003	3.477316e+002
1.436877e+003	3.851231e+002
1.438806e+003	4.405636e+002
1.440734e+003	4.672395e+002
1.442662e+003	4.685642e+002
1.444591e+003	4.721494e+002
1.446519e+003	4.520616e+002
1.448448e+003	4.342443e+002
1.450376e+003	4.605540e+002
1.452305e+003	4.661501e+002
1.454233e+003	4.804176e+002
1.456162e+003	4.740365e+002
1.458090e+003	4.736691e+002
1.460019e+003	4.962064e+002
1.461947e+003	5.273885e+002
1.463876e+003	5.447117e+002
1.465804e+003	5.254016e+002
1.467733e+003	5.065062e+002
1.469661e+003	4.769912e+002
1.471589e+003	4.584588e+002
1.473518e+003	4.995888e+002
1.475446e+003	5.131559e+002
1.477375e+003	4.858242e+002
1.479303e+003	4.957614e+002
1.481232e+003	4.974674e+002
1.483160e+003	5.066155e+002
1.485089e+003	5.506027e+002
1.487017e+003	5.911055e+002
1.488946e+003	6.065001e+002
1.490874e+003	5.749740e+002
1.492803e+003	6.077809e+002
1.494731e+003	6.752029e+002
1.496660e+003	7.111031e+002
1.498588e+003	7.742108e+002
1.500516e+003	8.423030e+002
1.502445e+003	9.095394e+002
1.504373e+003	1.014371e+003
1.506302e+003	1.180378e+003
1.508230e+003	1.405199e+003
1.510159e+003	1.722723e+003
1.512087e+003	2.159026e+003
1.514016e+003	2.600118e+003
1.515944e+003	2.882052e+003
1.517873e+003	2.946526e+003
1.519801e+003	2.825345e+003
1.521730e+003	2.628490e+003
1.523658e+003	2.364507e+003
1.525587e+003	2.063599e+003
1.527515e+003	1.701975e+003
1.529443e+003	1.311272e+003
1.531372e+003	1.015028e+003
1.533300e+003	8.459429e+002
1.535229e+003	7.382013e+002
1.537157e+003	6.791506e+002
1.539086e+003	6.824949e+002
1.541014e+003	6.601177e+002
1.542943e+003	6.072986e+002
1.544871e+003	5.698081e+002
1.546800e+003	5.199016e+002
1.548728e+003	5.056669e+002
1.550657e+003	5.596807e+002
1.552585e+003	5.969451e+002
1.554514e+003	5.901201e+002
1.556442e+003	5.571330e+002
1.558370e+003	5.027185e+002
1.560299e+003	4.470245e+002
1.562227e+003	4.231133e+002
1.564156e+003	4.240416e+002
1.566084e+003	4.385212e+002
1.568013e+003	4.906895e+002
1.569941e+003	4.727628e+002
1.571870e+003	5.078626e+002
1.573798e+003	4.546140e+002
1.575727e+003	4.655986e+002
1.577655e+003	4.494100e+002
1.579584e+003	4.977363e+002
1.581512e+003	5.142079e+002
1.583441e+003	5.090792e+002
1.585369e+003	5.193604e+002
1.587297e+003	4.896688e+002
1.589226e+003	4.160214e+002
1.591154e+003	3.986532e+002
1.593083e+003	4.358163e+002
1.595011e+003	4.384808e+002
1.596940e+003	4.417697e+002
1.598868e+003	4.606380e+002
1.600797e+003	4.633142e+002
1.602725e+003	4.087001e+002
1.604654e+003	3.893270e+002
1.606582e+003	3.838538e+002
1.608511e+003	3.578898e+002
1.610439e+003	3.502097e+002
1.612368e+003	3.662597e+002
1.614296e+003	3.571931e+002
1.616224e+003	3.240881e+002
1.618153e+003	3.356653e+002
1.620081e+003	3.987873e+002
1.622010e+003	4.251554e+002
1.623938e+003	4.204492e+002
1.625867e+003	4.431887e+002
1.627795e+003	4.915547e+002
1.629724e+003	4.919700e+002
1.631652e+003	4.567066e+002
1.633581e+003	3.890789e+002
1.635509e+003	3.791076e+002
1.637438e+003	4.269184e+002
1.639366e+003	4.522803e+002
1.641295e+003	4.762209e+002
1.643223e+003	4.860452e+002
1.645151e+003	4.638635e+002
1.647080e+003	4.468551e+002
1.649008e+003	4.432569e+002
1.650937e+003	4.650718e+002
1.652865e+003	5.186229e+002
1.654794e+003	4.759603e+002
1.656722e+003	4.504111e+002
1.658651e+003	4.139309e+002
1.660579e+003	4.272612e+002
1.662508e+003	3.928518e+002
1.664436e+003	4.240169e+002
1.666365e+003	4.423672e+002
1.668293e+003	4.353388e+002
1.670222e+003	4.099350e+002
1.672150e+003	4.017500e+002
1.674078e+003	4.076821e+002
1.676007e+003	3.990648e+002
1.677935e+003	3.740443e+002
1.679864e+003	3.383753e+002
1.681792e+003	3.125891e+002
1.683721e+003	3.378555e+002
1.685649e+003	3.312594e+002
1.687578e+003	3.491534e+002
1.689506e+003	3.732954e+002
1.691435e+003	3.563578e+002
1.693363e+003	3.464022e+002
1.695292e+003	3.631612e+002
1.697220e+003	3.294907e+002
1.699149e+003	2.987954e+002
1.701077e+003	2.447563e+002
1.703005e+003	1.804196e+002
1.704934e+003	1.331459e+002
1.706862e+003	1.336537e+002
1.708791e+003	1.869365e+002
1.710719e+003	2.403554e+002
1.712648e+003	2.639562e+002
1.714576e+003	2.984517e+002
1.716505e+003	3.330927e+002
1.718433e+003	3.289889e+002
1.720362e+003	3.369334e+002
1.722290e+003	3.432078e+002
1.724219e+003	3.491883e+002
1.726147e+003	4.175738e+002
1.728076e+003	4.558999e+002
1.730004e+003	4.172421e+002
1.731932e+003	3.928764e+002
1.733861e+003	4.176180e+002
1.735789e+003	4.473438e+002
1.737718e+003	4.297908e+002
1.739646e+003	3.526088e+002
1.741575e+003	2.581310e+002
1.743503e+003	2.575563e+002
1.745432e+003	2.961106e+002
1.747360e+003	3.002199e+002
1.749289e+003	3.457784e+002
1.751217e+003	3.427884e+002
1.753146e+003	3.708862e+002
1.755074e+003	4.152447e+002
1.757003e+003	4.102126e+002
1.758931e+003	3.848399e+002
1.760859e+003	3.905598e+002
1.762788e+003	4.034396e+002
1.764716e+003	3.924564e+002
1.766645e+003	3.934730e+002
1.768573e+003	3.692122e+002
1.770502e+003	3.072296e+002
1.772430e+003	2.880959e+002
1.774359e+003	2.940448e+002
1.776287e+003	3.382618e+002
1.778216e+003	3.596769e+002
1.780144e+003	3.281364e+002
1.782073e+003	2.869092e+002
1.784001e+003	2.741405e+002
1.785930e+003	2.816741e+002
1.787858e+003	2.670327e+002
1.789786e+003	2.199938e+002
1.791715e+003	1.671957e+002
1.793643e+003	1.775511e+002
1.795572e+003	2.261823e+002
1.797500e+003	2.553148e+002
1.799429e+003	2.510385e+002
1.801357e+003	2.597647e+002
1.803286e+003	3.242886e+002
1.805214e+003	3.342815e+002
1.807143e+003	2.917642e+002
1.809071e+003	3.101813e+002
1.811000e+003	2.999141e+002
1.812928e+003	2.955608e+002
1.814857e+003	2.857538e+002
1.816785e+003	2.550098e+002
1.818714e+003	2.202490e+002
1.820642e+003	1.996730e+002
1.822570e+003	2.013730e+002
1.824499e+003	2.365164e+002
1.826427e+003	2.795954e+002
1.828356e+003	3.041411e+002
1.830284e+003	3.137441e+002
1.832213e+003	2.907042e+002
1.834141e+003	2.976049e+002
1.836070e+003	3.311209e+002
1.837998e+003	3.363820e+002
1.839927e+003	3.237091e+002
1.841855e+003	3.104662e+002
1.843784e+003	2.917166e+002
1.845712e+003	2.931874e+002
1.847641e+003	3.502620e+002
1.849569e+003	3.427166e+002
1.851497e+003	2.839749e+002
1.853426e+003	2.972319e+002
1.855354e+003	3.085938e+002
1.857283e+003	2.910782e+002
1.859211e+003	3.285522e+002
1.861140e+003	3.269610e+002
1.863068e+003	3.344936e+002
1.864997e+003	3.427524e+002
1.866925e+003	2.991152e+002
1.868854e+003	2.767100e+002
1.870782e+003	3.001541e+002
1.872711e+003	3.258059e+002
1.874639e+003	3.361720e+002
1.876568e+003	3.033734e+002
1.878496e+003	2.481062e+002
1.880424e+003	2.157140e+002
1.882353e+003	2.262013e+002
1.884281e+003	2.737701e+002
1.886210e+003	2.792992e+002
1.888138e+003	2.692750e+002
1.890067e+003	2.204232e+002
1.891995e+003	2.272464e+002
1.893924e+003	2.151124e+002
1.895852e+003	2.808427e+002
1.897781e+003	2.516587e+002
1.899709e+003	2.061618e+002
1.901638e+003	2.309150e+002
1.903566e+003	2.482282e+002
1.905495e+003	2.549332e+002
1.907423e+003	2.662067e+002
1.909351e+003	2.283768e+002
1.911280e+003	1.906092e+002
1.913208e+003	2.090027e+002
1.915137e+003	2.429850e+002
1.917065e+003	2.813485e+002
1.918994e+003	2.920843e+002
1.920922e+003	2.594150e+002
1.922851e+003	2.335801e+002
1.924779e+003	2.260316e+002
1.926708e+003	2.354191e+002
1.928636e+003	2.790967e+002
1.930565e+003	3.273084e+002
1.932493e+003	3.433101e+002
1.934422e+003	3.308831e+002
1.936350e+003	2.921288e+002
1.938278e+003	2.549093e+002
1.940207e+003	3.185466e+002
1.942135e+003	3.410720e+002
1.944064e+003	3.513301e+002
1.945992e+003	2.962166e+002
1.947921e+003	3.022872e+002
1.949849e+003	2.988031e+002
1.951778e+003	3.014894e+002
1.953706e+003	3.413726e+002
1.955635e+003	3.245868e+002
1.957563e+003	2.608443e+002
1.959492e+003	2.712849e+002
1.961420e+003	2.674815e+002
1.963349e+003	2.431930e+002
1.965277e+003	2.006995e+002
1.967205e+003	1.650989e+002
1.969134e+003	1.436622e+002
1.971062e+003	1.840445e+002
1.972991e+003	1.893484e+002
1.974919e+003	2.340317e+002
1.976848e+003	2.889649e+002
1.978776e+003	2.460828e+002
1.980705e+003	1.820419e+002
1.982633e+003	1.876592e+002
1.984562e+003	1.939767e+002
1.986490e+003	1.902325e+002
1.988419e+003	1.974484e+002
1.990347e+003	2.328059e+002
1.992276e+003	2.190813e+002
1.994204e+003	2.302272e+002
1.996132e+003	2.760825e+002
1.998061e+003	2.409393e+002
1.999989e+003	2.037837e+002
2.001918e+003	1.800077e+002
2.003846e+003	1.256144e+002
2.005775e+003	1.019017e+002
2.007703e+003	1.777152e+002
2.009632e+003	2.421438e+002
2.011560e+003	2.314901e+002
2.013489e+003	2.193329e+002
2.015417e+003	2.364066e+002
2.017346e+003	2.415142e+002
2.019274e+003	2.232583e+002
2.021203e+003	2.317491e+002
2.023131e+003	2.359369e+002
2.025059e+003	2.610999e+002
2.026988e+003	2.341130e+002
2.028916e+003	2.428994e+002
2.030845e+003	2.351800e+002
2.032773e+003	2.428757e+002
2.034702e+003	2.783488e+002
2.036630e+003	2.752393e+002
2.038559e+003	2.883593e+002
2.040487e+003	2.646543e+002
2.042416e+003	2.552076e+002
2.044344e+003	2.710312e+002
2.046273e+003	3.276771e+002
2.048201e+003	2.945775e+002
2.050129e+003	3.074637e+002
2.052058e+003	2.967791e+002
2.053986e+003	2.665218e+002
2.055915e+003	2.292274e+002
2.057843e+003	2.263660e+002
2.059772e+003	1.945677e+002
2.061700e+003	2.396970e+002
2.063629e+003	2.725919e+002
2.065557e+003	2.263614e+002
2.067486e+003	2.252837e+002
2.069414e+003	2.357803e+002
2.071343e+003	2.101993e+002
2.073271e+003	2.311429e+002
2.075200e+003	2.533452e+002
2.077128e+003	2.422150e+002
2.079057e+003	2.285938e+002
2.080985e+003	2.157524e+002
2.082914e+003	1.994341e+002
2.084842e+003	1.760108e+002
2.086771e+003	1.742342e+002
2.088699e+003	2.159750e+002
2.090627e+003	2.524777e+002
2.092556e+003	2.353837e+002
2.094484e+003	2.008174e+002
2.096413e+003	2.097078e+002
2.098341e+003	2.431197e+002
2.100270e+003	2.405719e+002
2.102198e+003	2.316570e+002
2.104126e+003	2.342601e+002
2.106055e+003	2.188326e+002
2.107983e+003	2.307164e+002
2.109912e+003	2.540527e+002
2.111840e+003	2.298012e+002
2.113769e+003	2.276238e+002
2.115697e+003	2.579783e+002
2.117626e+003	2.509774e+002
2.119554e+003	2.229657e+002
2.121483e+003	2.256477e+002
2.123411e+003	2.701714e+002
2.125340e+003	2.823481e+002
2.127268e+003	2.624955e+002
2.129197e+003	2.255549e+002
2.131125e+003	2.046644e+002
2.133054e+003	2.155112e+002
2.134982e+003	2.753655e+002
2.136911e+003	3.172089e+002
2.138839e+003	3.284841e+002
2.140768e+003	2.760464e+002
2.142696e+003	2.651817e+002
2.144625e+003	2.475434e+002
2.146553e+003	2.766230e+002
2.148481e+003	3.791270e+002
2.150410e+003	4.176331e+002
2.152338e+003	4.266317e+002
2.154267e+003	4.067411e+002
2.156195e+003	3.551642e+002
2.158124e+003	3.161638e+002
2.160052e+003	2.963756e+002
2.161980e+003	3.130244e+002
2.163909e+003	3.274240e+002
2.165837e+003	3.425981e+002
2.167766e+003	3.336730e+002
2.169694e+003	3.244103e+002
2.171623e+003	3.348634e+002
2.173551e+003	3.189028e+002
2.175480e+003	2.757013e+002
2.177408e+003	2.049970e+002
2.179337e+003	1.771443e+002
2.181265e+003	2.194901e+002
2.183194e+003	2.719583e+002
2.185122e+003	2.933069e+002
2.187051e+003	2.932278e+002
2.188979e+003	2.667484e+002
2.190908e+003	2.488949e+002
2.192836e+003	2.753061e+002
2.194765e+003	2.799018e+002
2.196693e+003	2.625320e+002
2.198622e+003	2.439551e+002
2.200550e+003	2.243336e+002
2.202479e+003	2.118291e+002
2.204407e+003	2.357752e+002
2.206335e+003	2.772996e+002
2.208264e+003	2.624756e+002
2.210192e+003	2.298486e+002
2.212121e+003	2.252751e+002
2.214049e+003	2.545878e+002
2.215978e+003	2.505679e+002
2.217906e+003	2.558354e+002
2.219834e+003	2.704639e+002
2.221763e+003	2.868862e+002
2.223691e+003	3.488999e+002
2.225620e+003	3.812341e+002
2.227548e+003	3.246803e+002
2.229477e+003	3.030094e+002
2.231405e+003	3.059927e+002
2.233334e+003	2.919478e+002
2.235262e+003	3.306813e+002
2.237191e+003	3.279164e+002
2.239119e+003	3.311216e+002
2.241048e+003	3.447279e+002
2.242976e+003	3.543699e+002
2.244905e+003	3.405359e+002
2.246833e+003	3.331412e+002
2.248762e+003	3.214375e+002
2.250690e+003	2.984579e+002
2.252619e+003	2.807365e+002
2.254547e+003	2.682011e+002
2.256476e+003	2.959261e+002
2.258404e+003	3.572872e+002
2.260333e+003	3.768608e+002
2.262261e+003	3.877276e+002
2.264189e+003	3.541160e+002
2.266118e+003	3.302903e+002
2.268046e+003	3.411106e+002
2.269975e+003	3.815025e+002
2.271903e+003	3.967238e+002
2.273832e+003	3.548659e+002
2.275760e+003	3.409010e+002
2.277688e+003	3.477768e+002
2.279617e+003	3.366284e+002
2.281545e+003	3.333873e+002
2.283474e+003	3.431133e+002
2.285402e+003	3.232464e+002
2.287331e+003	2.890232e+002
2.289259e+003	3.277969e+002
2.291188e+003	3.707271e+002
2.293116e+003	3.842391e+002
2.295045e+003	4.188246e+002
2.296973e+003	4.463594e+002
2.298902e+003	4.559377e+002
2.300830e+003	4.752445e+002
2.302759e+003	4.630414e+002
2.304687e+003	4.380160e+002
2.306616e+003	4.423829e+002
2.308544e+003	4.592066e+002
2.310473e+003	4.547729e+002
2.312401e+003	4.790916e+002
2.314330e+003	4.273263e+002
2.316258e+003	4.486711e+002
2.318187e+003	4.742431e+002
2.320115e+003	4.394905e+002
2.322043e+003	3.917922e+002
2.323972e+003	3.917957e+002
2.325900e+003	4.159554e+002
2.327829e+003	3.458974e+002
2.329757e+003	3.038212e+002
2.331686e+003	3.210771e+002
2.333614e+003	3.942362e+002
2.335542e+003	4.525913e+002
2.337471e+003	4.516284e+002
2.339399e+003	4.276180e+002
2.341328e+003	4.121914e+002
2.343256e+003	4.077344e+002
2.345185e+003	4.234949e+002
2.347113e+003	4.207878e+002
2.349042e+003	4.050913e+002
2.350970e+003	3.989934e+002
2.352899e+003	4.037706e+002
2.354827e+003	3.940831e+002
2.356756e+003	3.687625e+002
2.358684e+003	4.114209e+002
2.360613e+003	4.489706e+002
2.362541e+003	3.804658e+002
2.364470e+003	4.274332e+002
2.366398e+003	4.348105e+002
2.368327e+003	4.522905e+002
2.370255e+003	4.585894e+002
2.372184e+003	4.222507e+002
2.374112e+003	3.957502e+002
2.376041e+003	4.221790e+002
2.377969e+003	4.492681e+002
2.379897e+003	4.873651e+002
2.381826e+003	4.820945e+002
2.383754e+003	4.401095e+002
2.385683e+003	4.074076e+002
2.387611e+003	3.399393e+002
2.389540e+003	3.174850e+002
2.391468e+003	3.161071e+002
2.393396e+003	3.392061e+002
2.395325e+003	3.583835e+002
2.397253e+003	3.576817e+002
2.399182e+003	3.907880e+002
2.401110e+003	4.224856e+002
2.403039e+003	3.908213e+002
2.404967e+003	3.512786e+002
2.406896e+003	3.669173e+002
2.408824e+003	3.771025e+002
2.410753e+003	3.508084e+002
2.412681e+003	3.326798e+002
2.414610e+003	3.503064e+002
2.416538e+003	3.618668e+002
2.418467e+003	4.027071e+002
2.420395e+003	4.362255e+002
2.422324e+003	4.204608e+002
2.424252e+003	4.310020e+002
2.426181e+003	4.647898e+002
2.428109e+003	4.751132e+002
2.430038e+003	4.697359e+002
2.431966e+003	4.622043e+002
2.433895e+003	4.522327e+002
2.435823e+003	4.264101e+002
2.437751e+003	4.087550e+002
2.439680e+003	4.494175e+002
2.441608e+003	4.527872e+002
2.443537e+003	4.609313e+002
2.445465e+003	4.713266e+002
2.447394e+003	4.648236e+002
2.449322e+003	4.694305e+002
2.451250e+003	5.095359e+002
2.453179e+003	5.330629e+002
2.455107e+003	5.099757e+002
2.457036e+003	4.836147e+002
2.458964e+003	4.586837e+002
2.460893e+003	4.443947e+002
2.462821e+003	5.018433e+002
2.464750e+003	5.045445e+002
2.466678e+003	4.842396e+002
2.468607e+003	5.436797e+002
2.470535e+003	5.500679e+002
2.472464e+003	5.156036e+002
2.474392e+003	5.169613e+002
2.476321e+003	4.619307e+002
2.478249e+003	3.956187e+002
2.480178e+003	4.317999e+002
2.482106e+003	4.609259e+002
2.484035e+003	4.443430e+002
2.485963e+003	4.913531e+002
2.487892e+003	4.779562e+002
2.489820e+003	5.140386e+002
2.491749e+003	4.738166e+002
2.493677e+003	4.711070e+002
2.495605e+003	4.425714e+002
2.497534e+003	4.129825e+002
2.499462e+003	4.109289e+002
2.501391e+003	4.363235e+002
2.503319e+003	4.656842e+002
2.505248e+003	5.120762e+002
2.507176e+003	5.563209e+002
2.509104e+003	5.629229e+002
2.511033e+003	5.117207e+002
2.512961e+003	4.933754e+002
2.514890e+003	4.720780e+002
2.516818e+003	4.569038e+002
2.518747e+003	5.102029e+002
2.520675e+003	5.633833e+002
2.522604e+003	5.577380e+002
2.524532e+003	5.495548e+002
2.526461e+003	6.003586e+002
2.528389e+003	6.557301e+002
2.530318e+003	6.213220e+002
2.532246e+003	5.601959e+002
2.534175e+003	5.325725e+002
2.536103e+003	5.372628e+002
2.538032e+003	5.429301e+002
2.539960e+003	4.939572e+002
2.541889e+003	4.799824e+002
2.543817e+003	4.708105e+002
2.545746e+003	5.268793e+002
2.547674e+003	5.942280e+002
2.549603e+003	6.104984e+002
2.551531e+003	5.941415e+002
2.553459e+003	5.654369e+002
2.555388e+003	5.101219e+002
2.557316e+003	4.813939e+002
2.559245e+003	4.861871e+002
2.561173e+003	5.134574e+002
2.563102e+003	5.249752e+002
2.565030e+003	5.004517e+002
2.566958e+003	4.779448e+002
2.568887e+003	4.854610e+002
2.570815e+003	4.782493e+002
2.572744e+003	4.979673e+002
2.574672e+003	5.246029e+002
2.576601e+003	5.413947e+002
2.578529e+003	5.356605e+002
2.580458e+003	5.367730e+002
2.582386e+003	5.225684e+002
2.584315e+003	4.916271e+002
2.586243e+003	4.565222e+002
2.588172e+003	4.953162e+002
2.590100e+003	5.028125e+002
2.592029e+003	4.932206e+002
2.593957e+003	5.297824e+002
2.595886e+003	5.482964e+002
2.597814e+003	4.742903e+002
2.599743e+003	4.981808e+002
2.601671e+003	5.503223e+002
2.603600e+003	5.658205e+002
2.605528e+003	5.869401e+002
2.607457e+003	5.616194e+002
2.609385e+003	5.034480e+002
2.611313e+003	4.955822e+002
2.613242e+003	4.803014e+002
2.615170e+003	4.970681e+002
2.617099e+003	5.302561e+002
2.619027e+003	5.501561e+002
2.620956e+003	5.424600e+002
2.622884e+003	5.294896e+002
2.624813e+003	5.158899e+002
2.626741e+003	4.803674e+002
2.628669e+003	5.367606e+002
2.630598e+003	5.483080e+002
2.632526e+003	5.532429e+002
2.634455e+003	5.553379e+002
2.636383e+003	5.424460e+002
2.638312e+003	5.691657e+002
2.640240e+003	6.025017e+002
2.642169e+003	5.458495e+002
2.644097e+003	5.256063e+002
2.646026e+003	5.392715e+002
2.647954e+003	5.460338e+002
2.649883e+003	5.989686e+002
2.651811e+003	5.976191e+002
2.653740e+003	5.346140e+002
2.655668e+003	5.774813e+002
2.657597e+003	6.437303e+002
2.659525e+003	6.520048e+002
2.661454e+003	6.774248e+002
2.663382e+003	6.813322e+002
2.665311e+003	7.194083e+002
2.667239e+003	6.928875e+002
2.669167e+003	6.845646e+002
2.671096e+003	6.900126e+002
2.673024e+003	6.915916e+002
2.674953e+003	7.233589e+002
2.676881e+003	6.578521e+002
2.678810e+003	6.687377e+002
2.680738e+003	6.784978e+002
2.682667e+003	6.374962e+002
2.684595e+003	6.162527e+002
2.686523e+003	5.516768e+002
2.688452e+003	4.935237e+002
2.690380e+003	5.062860e+002
2.692309e+003	4.867981e+002
2.694237e+003	4.845488e+002
2.696166e+003	5.314232e+002
2.698094e+003	5.457841e+002
2.700023e+003	5.274557e+002
2.701951e+003	4.844081e+002
2.703880e+003	4.533217e+002
2.705808e+003	4.460047e+002
2.707737e+003	4.488055e+002
2.709665e+003	4.412179e+002
2.711594e+003	4.256144e+002
2.713522e+003	4.212404e+002
2.715451e+003	4.532210e+002
2.717379e+003	4.741458e+002
2.719308e+003	4.637007e+002
2.721236e+003	4.369801e+002
2.723165e+003	4.669445e+002
2.725093e+003	4.055336e+002
2.727021e+003	3.568230e+002
2.728950e+003	3.804228e+002
2.730878e+003	3.890903e+002
2.732807e+003	4.127058e+002
2.734735e+003	3.904944e+002
2.736664e+003	3.508268e+002
2.738592e+003	3.712794e+002
2.740521e+003	3.650601e+002
2.742449e+003	3.391192e+002
2.744377e+003	3.783746e+002
2.746306e+003	3.706898e+002
2.748234e+003	3.636701e+002
2.750163e+003	4.136927e+002
2.752091e+003	4.213185e+002
2.754020e+003	4.024543e+002
2.755948e+003	3.775578e+002
2.757877e+003	3.741541e+002
2.759805e+003	3.793101e+002
2.761734e+003	3.991258e+002
2.763662e+003	4.139512e+002
2.765591e+003	4.269249e+002
2.767519e+003	4.199052e+002
2.769448e+003	4.061674e+002
2.771376e+003	4.271864e+002
2.773305e+003	4.291649e+002
2.775233e+003	4.467862e+002
2.777162e+003	3.975509e+002
2.779090e+003	3.448359e+002
2.781019e+003	3.482469e+002
2.782947e+003	3.745849e+002
2.784875e+003	3.885280e+002
2.786804e+003	4.197539e+002
2.788732e+003	4.310554e+002
2.790661e+003	3.915116e+002
2.792589e+003	3.714132e+002
2.794518e+003	3.311021e+002
2.796446e+003	3.796757e+002
2.798375e+003	3.509716e+002
2.800303e+003	3.422898e+002
2.802231e+003	3.190046e+002
2.804160e+003	2.957727e+002
2.806088e+003	2.796333e+002
2.808017e+003	2.911246e+002
2.809945e+003	2.581504e+002
2.811874e+003	2.399396e+002
2.813802e+003	2.509564e+002
2.815731e+003	2.718988e+002
2.817659e+003	2.781765e+002
2.819588e+003	3.142788e+002
2.821516e+003	3.084317e+002
2.823445e+003	2.532090e+002
2.825373e+003	2.133939e+002
2.827302e+003	1.784402e+002
2.829230e+003	1.935675e+002
2.831159e+003	2.081788e+002
2.833087e+003	2.216463e+002
2.835016e+003	2.342545e+002
2.836944e+003	2.155387e+002
2.838873e+003	2.046670e+002
2.840801e+003	2.273488e+002
2.842729e+003	2.899522e+002
2.844658e+003	3.048353e+002
2.846586e+003	2.656543e+002
2.848515e+003	2.641825e+002
2.850443e+003	2.798927e+002
2.852372e+003	2.744155e+002
2.854300e+003	2.767863e+002
2.856229e+003	2.319869e+002
2.858157e+003	2.519918e+002
2.860085e+003	2.554908e+002
2.862014e+003	2.641646e+002
2.863942e+003	2.937236e+002
2.865871e+003	2.623240e+002
2.867799e+003	2.930984e+002
2.869728e+003	2.210275e+002
2.871656e+003	2.569709e+002
2.873585e+003	2.650802e+002
2.875513e+003	2.795016e+002
2.877442e+003	2.992447e+002
2.879370e+003	3.207197e+002
2.881299e+003	3.283390e+002
2.883227e+003	2.722066e+002
2.885156e+003	2.432054e+002
2.887084e+003	2.636080e+002
2.889013e+003	2.264263e+002
2.890941e+003	2.470641e+002
2.892870e+003	3.284325e+002
2.894798e+003	2.407440e+002
2.896727e+003	2.750241e+002
2.898655e+003	2.562571e+002
2.900583e+003	1.941930e+002
2.902512e+003	1.871988e+002
2.904440e+003	2.103062e+002
2.906369e+003	2.054525e+002
2.908297e+003	1.999870e+002
2.910226e+003	1.974755e+002
2.912154e+003	1.600392e+002
2.914083e+003	1.924412e+002
2.916011e+003	1.555496e+002
2.917939e+003	1.210559e+002
2.919868e+003	1.535286e+002
2.921796e+003	1.850433e+002
2.923725e+003	1.636265e+002
2.925653e+003	1.614761e+002
2.927582e+003	1.649359e+002
2.929510e+003	1.371225e+002
2.931439e+003	1.523831e+002
2.933367e+003	9.594016e+001
2.935296e+003	6.537370e+001
2.937224e+003	8.630035e+001
2.939153e+003	1.037910e+002
2.941081e+003	9.336045e+001
2.943010e+003	8.390619e+001
2.944938e+003	7.691687e+001
2.946867e+003	8.010537e+001
2.948795e+003	8.634187e+001
2.950724e+003	5.041248e+001
2.952652e+003	7.678984e+000
2.954581e+003	-3.180772e+001
2.956509e+003	1.079472e+001
2.958438e+003	5.778849e+001
2.960366e+003	2.700731e+001
2.962294e+003	2.613497e+001
2.964223e+003	1.924451e+001
2.966151e+003	3.390824e+001
2.968080e+003	4.173416e+001
2.970008e+003	1.994190e+001
2.971937e+003	2.913166e+001
2.973865e+003	5.142530e+001
2.975793e+003	5.624655e+001
2.977722e+003	3.661325e+001
2.979650e+003	1.777856e+001
2.981579e+003	4.007057e+001
2.983507e+003	2.803179e+001
2.985436e+003	5.416940e+001
2.987364e+003	4.117606e+001
2.989293e+003	1.216405e+001
2.991221e+003	-2.984387e+000
2.993150e+003	5.990523e+000
2.995078e+003	1.655148e+001
2.997007e+003	2.810691e+001
2.998935e+003	2.640263e+001
3.000864e+003	2.152766e+001
3.002792e+003	-3.862992e+000
3.004721e+003	-3.540017e+001
3.006649e+003	-1.279085e+001
3.008578e+003	-4.954264e+001
3.010506e+003	-2.297950e+001
3.012435e+003	2.481206e+001
3.014363e+003	3.493047e+001
3.016292e+003	3.923270e+001
3.018220e+003	9.390355e+000
3.020148e+003	8.787164e+000
3.022077e+003	1.923088e+001
3.024005e+003	1.813988e+000
3.025934e+003	6.417811e+001
3.027862e+003	8.856598e+001
3.029791e+003	4.578386e+001
3.031719e+003	4.643430e+001
3.033647e+003	5.629122e+001
3.035576e+003	3.739119e+001
3.037504e+003	4.278413e+001
3.039433e+003	2.303973e+001
3.041361e+003	3.084941e+001
3.043290e+003	7.941542e+001
3.045218e+003	2.532824e+001
3.047147e+003	-1.669400e+001
3.049075e+003	-2.129494e+001
3.051004e+003	2.967739e+001
3.052932e+003	6.755302e-001
3.054861e+003	-1.974347e+001
3.056789e+003	-4.330297e+001
3.058718e+003	-6.098685e+001
3.060646e+003	-8.019473e+001
3.062575e+003	-1.083649e+002
3.064503e+003	-8.327232e+001
3.066432e+003	-1.883892e+001
3.068360e+003	-2.126127e+001
3.070289e+003	-3.897110e+001
3.072217e+003	-3.108018e+001
3.074146e+003	-1.540802e+001
3.076074e+003	-2.234943e+001
3.078002e+003	-8.826015e+000
3.079931e+003	1.366632e+001
3.081859e+003	3.372472e+001
3.083788e+003	2.387268e+001
3.085716e+003	3.001162e+001
3.087645e+003	8.451509e+000
3.089573e+003	-1.131858e+000
3.091501e+003	3.024337e+001
3.093430e+003	7.311369e+001
3.095358e+003	5.720993e+001
3.097287e+003	7.979059e+001
3.099215e+003	6.563996e+001
3.101144e+003	4.926251e+001
3.103072e+003	4.148220e+001
3.105001e+003	5.245067e+001
3.106929e+003	7.501185e+001
3.108858e+003	8.075415e+001
3.110786e+003	3.692554e+001
3.112715e+003	5.416278e+001
3.114643e+003	1.074114e+002
3.116572e+003	1.069816e+002
3.118500e+003	1.555393e+002
3.120429e+003	1.620396e+002
3.122357e+003	1.475628e+002
3.124286e+003	1.506898e+002
3.126214e+003	1.120152e+002
3.128143e+003	1.051429e+002
3.130071e+003	1.542623e+002
3.132000e+003	1.981954e+002
3.133928e+003	2.117822e+002
3.135856e+003	2.013833e+002
3.137785e+003	2.220253e+002
3.139713e+003	2.275193e+002
3.141642e+003	2.235705e+002
3.143570e+003	2.594476e+002
3.145499e+003	2.814315e+002
3.147427e+003	2.948552e+002
3.149355e+003	3.345874e+002
3.151284e+003	3.339656e+002
3.153212e+003	3.159268e+002
3.155141e+003	3.359614e+002
3.157069e+003	3.741375e+002
3.158998e+003	3.552203e+002
3.160926e+003	4.016002e+002
3.162855e+003	3.890258e+002
3.164783e+003	4.076281e+002
3.166712e+003	4.117672e+002
3.168640e+003	4.252621e+002
3.170569e+003	4.314227e+002
3.172497e+003	4.205379e+002
3.174426e+003	4.229725e+002
3.176354e+003	4.300666e+002
3.178283e+003	4.719164e+002
3.180211e+003	5.242673e+002
3.182140e+003	5.228828e+002
3.184068e+003	5.209826e+002
3.185997e+003	5.871448e+002
3.187925e+003	6.242064e+002
3.189854e+003	6.442796e+002
3.191782e+003	6.571634e+002
3.193710e+003	6.693992e+002
3.195639e+003	6.777390e+002
3.197567e+003	6.858491e+002
3.199496e+003	7.439901e+002
3.201424e+003	7.856390e+002
3.203353e+003	8.289229e+002
3.205281e+003	8.393481e+002
3.207209e+003	8.673163e+002
3.209138e+003	9.128161e+002
3.211066e+003	9.386025e+002
3.212995e+003	9.673547e+002
3.214923e+003	1.014885e+003
3.216852e+003	1.011308e+003
3.218780e+003	9.850598e+002
3.220709e+003	1.049307e+003
3.222637e+003	1.111664e+003
3.224566e+003	1.150900e+003
3.226494e+003	1.211389e+003
3.228423e+003	1.247469e+003
3.230351e+003	1.241566e+003
3.232280e+003	1.275120e+003
3.234208e+003	1.334343e+003
3.236137e+003	1.373412e+003
3.238065e+003	1.372248e+003
3.239994e+003	1.399435e+003
3.241922e+003	1.442491e+003
3.243851e+003	1.520212e+003
3.245779e+003	1.555999e+003
3.247708e+003	1.590453e+003
3.249636e+003	1.592663e+003
3.251564e+003	1.614513e+003
3.253493e+003	1.670495e+003
3.255421e+003	1.754465e+003
3.257350e+003	1.784817e+003
3.259278e+003	1.776141e+003
3.261207e+003	1.800085e+003
3.263135e+003	1.868304e+003
3.265063e+003	1.946183e+003
3.266992e+003	2.043365e+003
3.268920e+003	2.056409e+003
3.270849e+003	2.109136e+003
3.272777e+003	2.165230e+003
3.274706e+003	2.185715e+003
3.276634e+003	2.238749e+003
3.278563e+003	2.275502e+003
3.280491e+003	2.304675e+003
3.282420e+003	2.364039e+003
3.284348e+003	2.420740e+003
3.286277e+003	2.459493e+003
3.288205e+003	2.527648e+003
3.290134e+003	2.606473e+003
3.292062e+003	2.703609e+003
3.293991e+003	2.734356e+003
3.295919e+003	2.748410e+003
3.297848e+003	2.816260e+003
3.299776e+003	2.933100e+003
3.301705e+003	3.009537e+003
3.303633e+003	3.049954e+003
3.305562e+003	3.087385e+003
3.307490e+003	3.147915e+003
3.309418e+003	3.212207e+003
3.311347e+003	3.268205e+003
3.313275e+003	3.359104e+003
3.315204e+003	3.461097e+003
3.317132e+003	3.506813e+003
3.319061e+003	3.565293e+003
3.320989e+003	3.622802e+003
3.322917e+003	3.721386e+003
3.324846e+003	3.805547e+003
3.326774e+003	3.838327e+003
3.328703e+003	3.935196e+003
3.330631e+003	4.020436e+003
3.332560e+003	4.097175e+003
3.334488e+003	4.202562e+003
3.336417e+003	4.283019e+003
3.338345e+003	4.353430e+003
3.340274e+003	4.422083e+003
3.342202e+003	4.462116e+003
3.344131e+003	4.568978e+003
3.346059e+003	4.675172e+003
3.347988e+003	4.774989e+003
3.349916e+003	4.869261e+003
3.351845e+003	4.956388e+003
3.353773e+003	5.020604e+003
3.355702e+003	5.114944e+003
3.357630e+003	5.219144e+003
3.359559e+003	5.331049e+003
3.361487e+003	5.429425e+003
3.363416e+003	5.508518e+003
3.365344e+003	5.576072e+003
3.367272e+003	5.696981e+003
3.369201e+003	5.805328e+003
3.371129e+003	5.868601e+003
3.373058e+003	6.001912e+003
3.374986e+003	6.148474e+003
3.376915e+003	6.227919e+003
3.378843e+003	6.290473e+003
3.380771e+003	6.405073e+003
3.382700e+003	6.536381e+003
3.384628e+003	6.657714e+003
3.386557e+003	6.786188e+003
3.388485e+003	6.901472e+003
3.390414e+003	7.061688e+003
3.392342e+003	7.137859e+003
3.394271e+003	7.244564e+003
3.396199e+003	7.374448e+003
3.398128e+003	7.442961e+003
3.400056e+003	7.587871e+003
3.401985e+003	0.000000e+000
