# Supplementary material for: Machine learning classification of mango maturity based on carotene content from Raman spectra
Source: PeerJ. 2025 Nov 18;13:e20288. doi: 10.7717/peerj.20288 (PMC12637035; doi:10.7717/peerj.20288)
Supplement: Supplemental Information 1 — Raman spectra from 29 mango samples, with measurements taken from the top, middle, and bottom parts of each mango. These data were used for Raman spectral processing, statistical analysis, and classification analysis. [file peerj-13-20288-s001.zip › Raw Data_Mango/M25/M25-B-0.01.CSV]

5.030945e+001	2.303220e+003
5.223792e+001	1.724084e+003
5.416638e+001	1.427192e+003
5.609485e+001	1.329139e+003
5.802332e+001	1.298857e+003
5.995178e+001	1.268198e+003
6.188025e+001	1.213637e+003
6.380872e+001	1.142657e+003
6.573718e+001	1.098506e+003
6.766565e+001	1.091043e+003
6.959412e+001	1.091606e+003
7.152258e+001	1.082068e+003
7.345105e+001	1.054426e+003
7.537952e+001	1.017805e+003
7.730798e+001	9.531060e+002
7.923645e+001	9.024081e+002
8.116492e+001	8.719631e+002
8.309338e+001	8.222654e+002
8.502185e+001	7.961907e+002
8.695032e+001	7.867806e+002
8.887878e+001	7.703667e+002
9.080725e+001	7.339406e+002
9.273572e+001	6.993304e+002
9.466418e+001	6.728032e+002
9.659265e+001	6.517112e+002
9.852112e+001	6.256384e+002
1.004496e+002	5.838995e+002
1.023781e+002	5.275259e+002
1.043065e+002	5.224586e+002
1.062350e+002	4.904364e+002
1.081635e+002	4.404518e+002
1.100919e+002	4.553220e+002
1.120204e+002	4.661185e+002
1.139489e+002	4.548263e+002
1.158773e+002	4.447510e+002
1.178058e+002	4.365404e+002
1.197343e+002	3.869403e+002
1.216627e+002	3.475048e+002
1.235912e+002	3.081030e+002
1.255197e+002	2.891133e+002
1.274481e+002	2.987325e+002
1.293766e+002	2.934259e+002
1.313051e+002	2.677165e+002
1.332335e+002	2.746405e+002
1.351620e+002	3.007536e+002
1.370905e+002	3.064503e+002
1.390189e+002	2.909273e+002
1.409474e+002	2.853003e+002
1.428759e+002	2.879630e+002
1.448043e+002	2.821970e+002
1.467328e+002	2.512321e+002
1.486613e+002	2.494877e+002
1.505897e+002	2.424807e+002
1.525182e+002	2.308964e+002
1.544467e+002	2.238438e+002
1.563751e+002	2.318792e+002
1.583036e+002	2.200931e+002
1.602321e+002	2.101206e+002
1.621605e+002	2.114260e+002
1.640890e+002	2.180145e+002
1.660175e+002	2.056736e+002
1.679459e+002	2.039113e+002
1.698744e+002	2.268119e+002
1.718029e+002	2.492691e+002
1.737313e+002	2.493152e+002
1.756598e+002	2.360464e+002
1.775883e+002	2.396467e+002
1.795167e+002	2.119750e+002
1.814452e+002	1.692040e+002
1.833737e+002	1.463299e+002
1.853021e+002	1.616671e+002
1.872306e+002	1.390119e+002
1.891591e+002	1.582139e+002
1.910875e+002	1.809814e+002
1.930160e+002	1.454572e+002
1.949445e+002	1.058740e+002
1.968729e+002	1.042462e+002
1.988014e+002	1.125523e+002
2.007299e+002	1.280306e+002
2.026583e+002	1.580044e+002
2.045868e+002	1.859441e+002
2.065153e+002	1.825048e+002
2.084437e+002	1.746800e+002
2.103722e+002	1.763830e+002
2.123007e+002	1.884442e+002
2.142291e+002	2.043642e+002
2.161576e+002	2.305650e+002
2.180861e+002	2.097530e+002
2.200145e+002	1.659098e+002
2.219430e+002	1.670098e+002
2.238715e+002	1.840873e+002
2.257999e+002	1.443607e+002
2.277284e+002	1.228659e+002
2.296569e+002	1.423024e+002
2.315853e+002	1.720555e+002
2.335138e+002	1.745244e+002
2.354423e+002	1.603993e+002
2.373707e+002	1.557785e+002
2.392992e+002	1.623566e+002
2.412277e+002	1.643371e+002
2.431561e+002	1.664233e+002
2.450846e+002	1.803153e+002
2.470131e+002	2.154961e+002
2.489415e+002	2.616006e+002
2.508700e+002	2.963473e+002
2.527985e+002	3.179169e+002
2.547269e+002	2.944261e+002
2.566554e+002	2.852794e+002
2.585839e+002	2.885479e+002
2.605123e+002	2.672318e+002
2.624408e+002	2.687111e+002
2.643693e+002	2.747954e+002
2.662977e+002	2.657218e+002
2.682262e+002	2.502316e+002
2.701547e+002	2.513507e+002
2.720831e+002	2.683537e+002
2.740116e+002	2.872030e+002
2.759401e+002	2.890457e+002
2.778685e+002	2.867437e+002
2.797970e+002	3.004063e+002
2.817255e+002	3.076454e+002
2.836539e+002	2.795368e+002
2.855824e+002	2.717910e+002
2.875109e+002	3.087534e+002
2.894393e+002	3.771425e+002
2.913678e+002	4.112709e+002
2.932963e+002	4.693350e+002
2.952247e+002	4.922655e+002
2.971532e+002	5.072084e+002
2.990817e+002	5.386854e+002
3.010101e+002	5.217575e+002
3.029386e+002	5.051487e+002
3.048671e+002	4.682539e+002
3.067955e+002	4.511544e+002
3.087240e+002	4.728010e+002
3.106525e+002	4.833815e+002
3.125809e+002	5.083346e+002
3.145094e+002	4.994134e+002
3.164379e+002	4.681482e+002
3.183663e+002	4.488356e+002
3.202948e+002	4.760166e+002
3.222233e+002	4.826922e+002
3.241517e+002	4.715666e+002
3.260802e+002	4.637006e+002
3.280087e+002	4.602941e+002
3.299371e+002	4.466607e+002
3.318656e+002	4.579067e+002
3.337941e+002	4.866250e+002
3.357225e+002	5.013796e+002
3.376510e+002	5.166443e+002
3.395795e+002	5.586597e+002
3.415079e+002	5.650491e+002
3.434364e+002	5.728174e+002
3.453649e+002	5.862551e+002
3.472933e+002	5.994617e+002
3.492218e+002	6.065678e+002
3.511503e+002	6.132377e+002
3.530787e+002	6.035629e+002
3.550072e+002	5.841743e+002
3.569357e+002	5.683377e+002
3.588641e+002	5.638621e+002
3.607926e+002	5.673288e+002
3.627211e+002	5.935815e+002
3.646495e+002	5.861094e+002
3.665780e+002	5.745318e+002
3.685065e+002	5.895123e+002
3.704349e+002	6.303787e+002
3.723634e+002	6.018857e+002
3.742919e+002	5.834651e+002
3.762203e+002	5.623851e+002
3.781488e+002	5.451635e+002
3.800773e+002	5.446273e+002
3.820057e+002	5.434128e+002
3.839342e+002	5.783654e+002
3.858627e+002	5.947260e+002
3.877911e+002	5.995007e+002
3.897196e+002	6.089117e+002
3.916481e+002	6.141600e+002
3.935765e+002	6.145549e+002
3.955050e+002	6.315334e+002
3.974335e+002	6.493454e+002
3.993619e+002	6.714562e+002
4.012904e+002	7.144251e+002
4.032189e+002	7.212636e+002
4.051473e+002	7.496177e+002
4.070758e+002	7.469620e+002
4.090043e+002	7.292921e+002
4.109327e+002	7.310467e+002
4.128612e+002	7.246244e+002
4.147897e+002	6.767996e+002
4.167181e+002	6.373446e+002
4.186466e+002	6.454587e+002
4.205751e+002	6.905117e+002
4.225035e+002	7.073737e+002
4.244320e+002	6.745887e+002
4.263605e+002	6.514132e+002
4.282889e+002	6.375656e+002
4.302174e+002	6.227188e+002
4.321459e+002	6.077069e+002
4.340743e+002	6.365704e+002
4.360028e+002	6.052817e+002
4.379313e+002	6.221644e+002
4.398597e+002	6.582867e+002
4.417882e+002	6.640208e+002
4.437167e+002	6.405593e+002
4.456451e+002	6.582191e+002
4.475736e+002	6.869671e+002
4.495021e+002	7.080806e+002
4.514305e+002	7.026833e+002
4.533590e+002	6.747809e+002
4.552875e+002	7.001780e+002
4.572159e+002	7.084412e+002
4.591444e+002	7.211490e+002
4.610729e+002	7.304370e+002
4.630013e+002	7.223531e+002
4.649298e+002	6.962034e+002
4.668583e+002	7.146049e+002
4.687867e+002	7.458374e+002
4.707152e+002	7.352887e+002
4.726437e+002	6.996122e+002
4.745721e+002	6.874860e+002
4.765006e+002	6.965474e+002
4.784291e+002	6.799908e+002
4.803575e+002	6.825866e+002
4.822860e+002	6.853086e+002
4.842145e+002	6.693331e+002
4.861429e+002	6.376680e+002
4.880714e+002	5.918800e+002
4.899999e+002	5.739499e+002
4.919283e+002	5.866225e+002
4.938568e+002	6.156930e+002
4.957853e+002	6.375576e+002
4.977137e+002	6.276486e+002
4.996422e+002	5.790502e+002
5.015707e+002	5.509210e+002
5.034991e+002	5.676279e+002
5.054276e+002	5.911996e+002
5.073561e+002	5.768438e+002
5.092845e+002	6.077650e+002
5.112130e+002	6.499056e+002
5.131415e+002	6.484587e+002
5.150699e+002	6.509139e+002
5.169984e+002	6.721035e+002
5.189269e+002	6.602540e+002
5.208553e+002	6.616039e+002
5.227838e+002	6.251072e+002
5.247123e+002	6.191604e+002
5.266407e+002	6.229005e+002
5.285692e+002	5.977708e+002
5.304977e+002	5.663057e+002
5.324261e+002	6.183122e+002
5.343546e+002	6.647567e+002
5.362831e+002	6.406143e+002
5.382115e+002	5.810187e+002
5.401400e+002	5.585417e+002
5.420685e+002	5.636656e+002
5.439969e+002	5.910410e+002
5.459254e+002	5.457762e+002
5.478539e+002	5.214366e+002
5.497823e+002	5.196794e+002
5.517108e+002	4.611806e+002
5.536393e+002	4.263422e+002
5.555677e+002	4.262650e+002
5.574962e+002	4.527815e+002
5.594247e+002	4.694655e+002
5.613531e+002	4.579714e+002
5.632816e+002	4.352587e+002
5.652101e+002	4.355058e+002
5.671385e+002	4.312148e+002
5.690670e+002	4.239572e+002
5.709955e+002	4.330036e+002
5.729240e+002	4.605188e+002
5.748524e+002	4.748771e+002
5.767809e+002	4.337055e+002
5.787094e+002	4.232720e+002
5.806378e+002	4.639128e+002
5.825663e+002	4.996901e+002
5.844948e+002	4.904156e+002
5.864232e+002	4.726001e+002
5.883517e+002	4.353289e+002
5.902802e+002	4.215171e+002
5.922086e+002	4.113581e+002
5.941371e+002	4.269682e+002
5.960656e+002	4.663172e+002
5.979940e+002	4.532061e+002
5.999225e+002	4.343373e+002
6.018510e+002	4.359324e+002
6.037794e+002	4.329745e+002
6.057079e+002	4.165081e+002
6.076364e+002	3.947498e+002
6.095648e+002	3.818493e+002
6.114933e+002	3.785529e+002
6.134218e+002	3.510125e+002
6.153502e+002	3.427220e+002
6.172787e+002	3.479037e+002
6.192072e+002	3.473151e+002
6.211356e+002	3.554192e+002
6.230641e+002	3.249223e+002
6.249926e+002	2.858280e+002
6.269210e+002	3.106938e+002
6.288495e+002	3.556699e+002
6.307780e+002	3.625398e+002
6.327064e+002	3.689510e+002
6.346349e+002	3.920045e+002
6.365634e+002	3.677002e+002
6.384918e+002	3.498732e+002
6.404203e+002	3.472201e+002
6.423488e+002	3.615897e+002
6.442772e+002	4.168335e+002
6.462057e+002	4.142956e+002
6.481342e+002	4.248946e+002
6.500626e+002	4.376255e+002
6.519911e+002	4.290155e+002
6.539196e+002	4.026718e+002
6.558480e+002	3.862809e+002
6.577765e+002	2.922786e+002
6.597050e+002	2.455613e+002
6.616334e+002	2.252561e+002
6.635619e+002	2.635287e+002
6.654904e+002	3.227454e+002
6.674188e+002	3.075699e+002
6.693473e+002	3.450922e+002
6.712758e+002	3.731800e+002
6.732042e+002	3.229757e+002
6.751327e+002	2.712942e+002
6.770612e+002	2.649254e+002
6.789896e+002	2.753500e+002
6.809181e+002	2.726478e+002
6.828466e+002	2.567748e+002
6.847750e+002	2.537590e+002
6.867035e+002	2.182615e+002
6.886320e+002	1.631874e+002
6.905604e+002	1.396159e+002
6.924889e+002	1.564892e+002
6.944174e+002	2.288455e+002
6.963458e+002	2.532035e+002
6.982743e+002	2.365401e+002
7.002028e+002	2.194509e+002
7.021312e+002	2.206742e+002
7.040597e+002	2.111625e+002
7.059882e+002	1.992317e+002
7.079166e+002	1.933393e+002
7.098451e+002	1.484124e+002
7.117736e+002	1.348431e+002
7.137020e+002	1.838246e+002
7.156305e+002	2.299601e+002
7.175590e+002	2.183504e+002
7.194874e+002	2.510818e+002
7.214159e+002	2.590427e+002
7.233444e+002	2.571992e+002
7.252728e+002	2.366760e+002
7.272013e+002	1.950168e+002
7.291298e+002	2.076769e+002
7.310582e+002	1.673879e+002
7.329867e+002	1.729818e+002
7.349152e+002	2.057379e+002
7.368436e+002	2.030294e+002
7.387721e+002	1.501997e+002
7.407006e+002	1.111331e+002
7.426290e+002	9.102709e+001
7.445575e+002	1.095712e+002
7.464860e+002	1.409600e+002
7.484144e+002	1.694322e+002
7.503429e+002	1.887239e+002
7.522714e+002	1.970428e+002
7.541998e+002	1.895462e+002
7.561283e+002	1.515014e+002
7.580568e+002	2.022227e+002
7.599852e+002	1.963793e+002
7.619137e+002	1.563795e+002
7.638422e+002	1.400317e+002
7.657706e+002	1.175969e+002
7.676991e+002	1.445646e+002
7.696276e+002	1.997279e+002
7.715560e+002	2.262561e+002
7.734845e+002	2.310681e+002
7.754130e+002	2.329931e+002
7.773414e+002	2.300809e+002
7.792699e+002	1.933787e+002
7.811984e+002	1.719137e+002
7.831268e+002	1.955435e+002
7.850553e+002	2.372529e+002
7.869838e+002	2.691683e+002
7.889122e+002	2.762090e+002
7.908407e+002	2.675727e+002
7.927692e+002	2.898438e+002
7.946976e+002	2.146801e+002
7.966261e+002	2.212820e+002
7.985546e+002	2.639556e+002
8.004830e+002	2.768557e+002
8.024115e+002	2.471835e+002
8.043400e+002	2.215036e+002
8.062684e+002	2.285396e+002
8.081969e+002	2.501023e+002
8.101254e+002	2.603044e+002
8.120538e+002	2.384138e+002
8.139823e+002	1.876234e+002
8.159108e+002	1.567616e+002
8.178392e+002	2.191899e+002
8.197677e+002	1.341388e+002
8.216962e+002	1.663723e+002
8.236246e+002	1.962943e+002
8.255531e+002	1.888912e+002
8.274816e+002	1.734144e+002
8.294100e+002	1.734906e+002
8.313385e+002	1.460024e+002
8.332670e+002	1.578916e+002
8.351954e+002	1.608974e+002
8.371239e+002	1.822928e+002
8.390524e+002	2.145076e+002
8.409808e+002	2.301676e+002
8.429093e+002	2.156919e+002
8.448378e+002	1.989968e+002
8.467662e+002	1.899578e+002
8.486947e+002	2.274117e+002
8.506232e+002	2.486390e+002
8.525516e+002	2.572792e+002
8.544801e+002	2.514764e+002
8.564086e+002	2.218742e+002
8.583370e+002	3.269640e+002
8.602655e+002	2.999963e+002
8.621940e+002	3.507617e+002
8.641224e+002	3.660952e+002
8.660509e+002	3.700694e+002
8.679794e+002	3.998004e+002
8.699078e+002	3.929195e+002
8.718363e+002	3.396747e+002
8.737648e+002	3.028167e+002
8.756932e+002	3.252047e+002
8.776217e+002	3.763870e+002
8.795502e+002	4.047692e+002
8.814786e+002	3.706213e+002
8.834071e+002	2.880909e+002
8.853356e+002	2.736590e+002
8.872640e+002	2.734892e+002
8.891925e+002	2.452408e+002
8.911210e+002	2.420083e+002
8.930494e+002	2.430218e+002
8.949779e+002	2.067162e+002
8.969064e+002	1.401571e+002
8.988348e+002	1.130632e+002
9.007633e+002	1.834170e+002
9.026918e+002	2.579519e+002
9.046202e+002	2.716242e+002
9.065487e+002	2.532372e+002
9.084772e+002	2.439191e+002
9.104056e+002	2.373370e+002
9.123341e+002	1.899385e+002
9.142626e+002	1.592329e+002
9.161910e+002	1.347590e+002
9.181195e+002	1.485276e+002
9.200480e+002	2.021272e+002
9.219764e+002	2.562111e+002
9.239049e+002	2.883209e+002
9.258334e+002	3.413591e+002
9.277618e+002	3.493172e+002
9.296903e+002	3.201377e+002
9.316188e+002	2.846300e+002
9.335472e+002	2.786894e+002
9.354757e+002	2.909088e+002
9.374042e+002	3.014789e+002
9.393326e+002	3.232047e+002
9.412611e+002	3.526241e+002
9.431896e+002	4.281858e+002
9.451180e+002	4.394300e+002
9.470465e+002	4.994815e+002
9.489750e+002	5.425447e+002
9.509034e+002	5.090396e+002
9.528319e+002	4.718852e+002
9.547604e+002	5.106861e+002
9.566888e+002	5.965628e+002
9.586173e+002	5.686091e+002
9.605458e+002	6.244932e+002
9.624742e+002	6.238411e+002
9.644027e+002	5.551186e+002
9.663312e+002	5.072523e+002
9.682596e+002	4.317802e+002
9.701881e+002	4.137027e+002
9.721166e+002	4.090952e+002
9.740450e+002	3.829099e+002
9.759735e+002	3.912465e+002
9.779020e+002	4.351640e+002
9.798304e+002	4.506958e+002
9.817589e+002	4.116855e+002
9.836874e+002	4.480968e+002
9.856158e+002	4.497332e+002
9.875443e+002	4.889906e+002
9.894728e+002	5.805703e+002
9.914012e+002	6.060663e+002
9.933297e+002	6.384074e+002
9.952582e+002	7.734405e+002
9.971866e+002	9.170439e+002
9.991151e+002	1.090376e+003
1.001044e+003	1.354338e+003
1.002972e+003	1.588370e+003
1.004901e+003	1.667880e+003
1.006829e+003	1.604445e+003
1.008757e+003	1.440661e+003
1.010686e+003	1.211284e+003
1.012614e+003	9.833818e+002
1.014543e+003	8.305288e+002
1.016471e+003	7.580102e+002
1.018400e+003	6.718109e+002
1.020328e+003	6.686491e+002
1.022257e+003	6.449352e+002
1.024185e+003	5.986865e+002
1.026114e+003	6.550809e+002
1.028042e+003	6.925341e+002
1.029971e+003	6.397706e+002
1.031899e+003	5.651485e+002
1.033828e+003	5.077819e+002
1.035756e+003	5.036279e+002
1.037684e+003	5.257814e+002
1.039613e+003	5.419230e+002
1.041541e+003	5.422041e+002
1.043470e+003	4.902373e+002
1.045398e+003	3.997390e+002
1.047327e+003	3.820779e+002
1.049255e+003	3.191503e+002
1.051184e+003	3.108514e+002
1.053112e+003	3.333479e+002
1.055041e+003	3.803213e+002
1.056969e+003	4.896747e+002
1.058898e+003	4.591076e+002
1.060826e+003	3.305768e+002
1.062755e+003	2.872897e+002
1.064683e+003	2.776427e+002
1.066611e+003	3.103217e+002
1.068540e+003	3.588931e+002
1.070468e+003	3.679526e+002
1.072397e+003	3.303535e+002
1.074325e+003	3.336296e+002
1.076254e+003	3.074683e+002
1.078182e+003	3.245394e+002
1.080111e+003	3.776425e+002
1.082039e+003	3.939807e+002
1.083968e+003	3.996828e+002
1.085896e+003	4.167806e+002
1.087825e+003	4.279731e+002
1.089753e+003	4.512266e+002
1.091682e+003	4.211225e+002
1.093610e+003	4.071266e+002
1.095538e+003	4.463586e+002
1.097467e+003	5.120822e+002
1.099395e+003	5.545779e+002
1.101324e+003	5.585658e+002
1.103252e+003	5.456028e+002
1.105181e+003	5.298922e+002
1.107109e+003	4.894732e+002
1.109038e+003	5.668478e+002
1.110966e+003	6.261624e+002
1.112895e+003	6.680979e+002
1.114823e+003	7.011171e+002
1.116752e+003	7.364323e+002
1.118680e+003	7.605042e+002
1.120609e+003	7.581664e+002
1.122537e+003	7.893970e+002
1.124465e+003	7.977557e+002
1.126394e+003	8.588166e+002
1.128322e+003	8.833427e+002
1.130251e+003	8.427216e+002
1.132179e+003	7.900412e+002
1.134108e+003	7.823542e+002
1.136036e+003	8.294482e+002
1.137965e+003	9.128370e+002
1.139893e+003	1.040950e+003
1.141822e+003	1.174745e+003
1.143750e+003	1.399947e+003
1.145679e+003	1.723232e+003
1.147607e+003	2.145518e+003
1.149536e+003	2.783344e+003
1.151464e+003	3.612657e+003
1.153392e+003	4.314719e+003
1.155321e+003	4.524074e+003
1.157249e+003	4.121723e+003
1.159178e+003	3.246559e+003
1.161106e+003	2.371766e+003
1.163035e+003	1.732063e+003
1.164963e+003	1.369265e+003
1.166892e+003	1.194136e+003
1.168820e+003	1.135840e+003
1.170749e+003	1.176854e+003
1.172677e+003	1.181157e+003
1.174606e+003	1.102362e+003
1.176534e+003	1.081164e+003
1.178463e+003	1.061108e+003
1.180391e+003	1.037842e+003
1.182319e+003	1.088397e+003
1.184248e+003	1.138011e+003
1.186176e+003	1.092232e+003
1.188105e+003	1.055047e+003
1.190033e+003	1.106149e+003
1.191962e+003	1.077642e+003
1.193890e+003	9.851809e+002
1.195819e+003	8.661398e+002
1.197747e+003	8.161384e+002
1.199676e+003	7.990340e+002
1.201604e+003	7.986606e+002
1.203533e+003	8.610417e+002
1.205461e+003	9.638903e+002
1.207390e+003	9.437852e+002
1.209318e+003	9.285190e+002
1.211246e+003	8.710398e+002
1.213175e+003	7.158120e+002
1.215103e+003	6.056345e+002
1.217032e+003	5.274065e+002
1.218960e+003	4.554008e+002
1.220889e+003	4.105544e+002
1.222817e+003	4.062366e+002
1.224746e+003	4.320015e+002
1.226674e+003	4.473871e+002
1.228603e+003	4.294782e+002
1.230531e+003	4.042336e+002
1.232460e+003	3.466631e+002
1.234388e+003	2.862821e+002
1.236317e+003	2.348967e+002
1.238245e+003	2.504627e+002
1.240173e+003	3.300647e+002
1.242102e+003	2.908377e+002
1.244030e+003	3.442501e+002
1.245959e+003	4.025526e+002
1.247887e+003	4.030182e+002
1.249816e+003	4.165267e+002
1.251744e+003	4.236644e+002
1.253673e+003	4.486717e+002
1.255601e+003	4.755736e+002
1.257530e+003	4.777986e+002
1.259458e+003	4.889695e+002
1.261387e+003	4.935461e+002
1.263315e+003	4.327046e+002
1.265244e+003	5.102592e+002
1.267172e+003	5.400314e+002
1.269100e+003	5.594514e+002
1.271029e+003	5.395707e+002
1.272957e+003	5.149978e+002
1.274886e+003	5.021433e+002
1.276814e+003	4.818980e+002
1.278743e+003	4.881765e+002
1.280671e+003	4.799581e+002
1.282600e+003	3.951668e+002
1.284528e+003	3.193666e+002
1.286457e+003	3.007212e+002
1.288385e+003	3.219188e+002
1.290314e+003	4.133825e+002
1.292242e+003	4.799340e+002
1.294171e+003	4.463271e+002
1.296099e+003	3.760290e+002
1.298027e+003	3.474633e+002
1.299956e+003	4.365689e+002
1.301884e+003	4.344170e+002
1.303813e+003	5.081594e+002
1.305741e+003	4.494248e+002
1.307670e+003	3.946192e+002
1.309598e+003	3.583312e+002
1.311527e+003	3.523649e+002
1.313455e+003	3.867004e+002
1.315384e+003	4.099180e+002
1.317312e+003	3.733910e+002
1.319241e+003	3.184601e+002
1.321169e+003	3.211068e+002
1.323098e+003	3.371429e+002
1.325026e+003	3.329871e+002
1.326954e+003	3.607130e+002
1.328883e+003	3.337392e+002
1.330811e+003	2.907687e+002
1.332740e+003	2.907316e+002
1.334668e+003	3.001081e+002
1.336597e+003	2.982521e+002
1.338525e+003	3.324192e+002
1.340454e+003	3.711075e+002
1.342382e+003	3.836494e+002
1.344311e+003	3.986618e+002
1.346239e+003	4.612121e+002
1.348168e+003	5.288589e+002
1.350096e+003	5.417111e+002
1.352025e+003	5.079646e+002
1.353953e+003	4.677606e+002
1.355881e+003	4.226913e+002
1.357810e+003	3.613425e+002
1.359738e+003	3.231307e+002
1.361667e+003	3.097769e+002
1.363595e+003	3.458677e+002
1.365524e+003	3.404504e+002
1.367452e+003	3.756528e+002
1.369381e+003	3.983310e+002
1.371309e+003	4.177754e+002
1.373238e+003	4.304737e+002
1.375166e+003	3.982421e+002
1.377095e+003	3.346705e+002
1.379023e+003	2.629481e+002
1.380952e+003	3.172901e+002
1.382880e+003	4.160385e+002
1.384808e+003	3.780327e+002
1.386737e+003	3.309551e+002
1.388665e+003	3.307940e+002
1.390594e+003	3.314371e+002
1.392522e+003	3.205093e+002
1.394451e+003	3.314354e+002
1.396379e+003	3.071361e+002
1.398308e+003	1.789360e+002
1.400236e+003	1.649180e+002
1.402165e+003	2.094472e+002
1.404093e+003	2.372082e+002
1.406022e+003	3.243138e+002
1.407950e+003	4.152348e+002
1.409879e+003	4.174932e+002
1.411807e+003	3.099992e+002
1.413735e+003	1.940952e+002
1.415664e+003	1.980914e+002
1.417592e+003	2.837407e+002
1.419521e+003	3.212004e+002
1.421449e+003	3.785568e+002
1.423378e+003	4.171097e+002
1.425306e+003	3.743214e+002
1.427235e+003	3.811100e+002
1.429163e+003	4.385760e+002
1.431092e+003	4.587166e+002
1.433020e+003	4.860343e+002
1.434949e+003	5.366313e+002
1.436877e+003	5.564910e+002
1.438806e+003	5.558478e+002
1.440734e+003	6.011609e+002
1.442662e+003	6.570906e+002
1.444591e+003	6.416663e+002
1.446519e+003	6.031422e+002
1.448448e+003	6.010638e+002
1.450376e+003	6.183466e+002
1.452305e+003	6.324262e+002
1.454233e+003	5.964439e+002
1.456162e+003	6.064534e+002
1.458090e+003	6.154504e+002
1.460019e+003	6.216326e+002
1.461947e+003	6.453835e+002
1.463876e+003	6.501033e+002
1.465804e+003	6.581867e+002
1.467733e+003	6.596740e+002
1.469661e+003	5.733736e+002
1.471589e+003	5.310049e+002
1.473518e+003	6.068066e+002
1.475446e+003	6.034777e+002
1.477375e+003	5.986684e+002
1.479303e+003	5.559110e+002
1.481232e+003	5.787711e+002
1.483160e+003	6.565263e+002
1.485089e+003	7.168383e+002
1.487017e+003	7.492073e+002
1.488946e+003	7.491531e+002
1.490874e+003	7.868823e+002
1.492803e+003	8.130498e+002
1.494731e+003	8.653594e+002
1.496660e+003	9.422862e+002
1.498588e+003	1.107137e+003
1.500516e+003	1.219649e+003
1.502445e+003	1.312795e+003
1.504373e+003	1.530795e+003
1.506302e+003	1.817386e+003
1.508230e+003	2.186198e+003
1.510159e+003	2.724639e+003
1.512087e+003	3.370603e+003
1.514016e+003	4.012621e+003
1.515944e+003	4.527495e+003
1.517873e+003	4.662064e+003
1.519801e+003	4.511689e+003
1.521730e+003	4.172479e+003
1.523658e+003	3.752247e+003
1.525587e+003	3.258532e+003
1.527515e+003	2.643495e+003
1.529443e+003	2.006597e+003
1.531372e+003	1.527051e+003
1.533300e+003	1.235292e+003
1.535229e+003	1.071000e+003
1.537157e+003	9.764995e+002
1.539086e+003	8.765317e+002
1.541014e+003	8.626227e+002
1.542943e+003	8.025687e+002
1.544871e+003	7.461008e+002
1.546800e+003	6.616329e+002
1.548728e+003	6.659584e+002
1.550657e+003	6.579258e+002
1.552585e+003	7.008909e+002
1.554514e+003	7.199882e+002
1.556442e+003	6.806821e+002
1.558370e+003	5.936237e+002
1.560299e+003	4.948383e+002
1.562227e+003	4.464875e+002
1.564156e+003	4.705687e+002
1.566084e+003	5.095457e+002
1.568013e+003	5.269267e+002
1.569941e+003	5.705569e+002
1.571870e+003	5.061266e+002
1.573798e+003	5.734147e+002
1.575727e+003	5.573165e+002
1.577655e+003	6.013557e+002
1.579584e+003	6.310082e+002
1.581512e+003	6.423875e+002
1.583441e+003	6.757718e+002
1.585369e+003	6.761210e+002
1.587297e+003	5.938723e+002
1.589226e+003	5.124880e+002
1.591154e+003	5.171719e+002
1.593083e+003	5.408501e+002
1.595011e+003	5.467337e+002
1.596940e+003	5.629442e+002
1.598868e+003	5.930212e+002
1.600797e+003	5.601862e+002
1.602725e+003	5.244395e+002
1.604654e+003	4.945296e+002
1.606582e+003	4.655839e+002
1.608511e+003	4.372108e+002
1.610439e+003	4.512705e+002
1.612368e+003	4.634843e+002
1.614296e+003	4.380119e+002
1.616224e+003	4.189297e+002
1.618153e+003	4.423700e+002
1.620081e+003	4.751508e+002
1.622010e+003	4.777056e+002
1.623938e+003	5.020016e+002
1.625867e+003	5.162126e+002
1.627795e+003	5.738572e+002
1.629724e+003	6.296782e+002
1.631652e+003	6.439635e+002
1.633581e+003	4.902568e+002
1.635509e+003	4.983647e+002
1.637438e+003	4.990359e+002
1.639366e+003	5.150544e+002
1.641295e+003	5.575861e+002
1.643223e+003	5.430888e+002
1.645151e+003	5.069868e+002
1.647080e+003	5.183907e+002
1.649008e+003	5.176204e+002
1.650937e+003	5.207997e+002
1.652865e+003	6.149548e+002
1.654794e+003	5.765339e+002
1.656722e+003	4.670404e+002
1.658651e+003	4.103305e+002
1.660579e+003	4.105102e+002
1.662508e+003	3.907320e+002
1.664436e+003	4.505179e+002
1.666365e+003	4.561956e+002
1.668293e+003	4.340796e+002
1.670222e+003	4.445475e+002
1.672150e+003	4.401199e+002
1.674078e+003	4.362638e+002
1.676007e+003	4.652126e+002
1.677935e+003	4.466476e+002
1.679864e+003	3.453707e+002
1.681792e+003	2.885237e+002
1.683721e+003	3.235887e+002
1.685649e+003	3.716082e+002
1.687578e+003	4.429738e+002
1.689506e+003	3.839848e+002
1.691435e+003	4.209343e+002
1.693363e+003	3.894159e+002
1.695292e+003	4.048596e+002
1.697220e+003	3.657517e+002
1.699149e+003	3.614647e+002
1.701077e+003	2.909924e+002
1.703005e+003	2.107729e+002
1.704934e+003	1.796323e+002
1.706862e+003	1.685404e+002
1.708791e+003	1.889005e+002
1.710719e+003	2.445694e+002
1.712648e+003	2.921686e+002
1.714576e+003	3.443639e+002
1.716505e+003	3.830587e+002
1.718433e+003	3.751055e+002
1.720362e+003	3.802983e+002
1.722290e+003	4.069733e+002
1.724219e+003	4.098803e+002
1.726147e+003	5.095180e+002
1.728076e+003	5.618084e+002
1.730004e+003	4.910114e+002
1.731932e+003	4.619196e+002
1.733861e+003	5.059510e+002
1.735789e+003	5.283530e+002
1.737718e+003	4.883564e+002
1.739646e+003	3.852541e+002
1.741575e+003	3.303485e+002
1.743503e+003	2.920989e+002
1.745432e+003	2.609717e+002
1.747360e+003	2.967278e+002
1.749289e+003	3.308345e+002
1.751217e+003	3.863303e+002
1.753146e+003	3.806650e+002
1.755074e+003	4.289674e+002
1.757003e+003	4.035328e+002
1.758931e+003	4.070040e+002
1.760859e+003	4.302967e+002
1.762788e+003	4.327153e+002
1.764716e+003	4.372442e+002
1.766645e+003	4.019953e+002
1.768573e+003	3.310860e+002
1.770502e+003	2.906617e+002
1.772430e+003	3.418528e+002
1.774359e+003	3.585609e+002
1.776287e+003	4.026252e+002
1.778216e+003	4.002939e+002
1.780144e+003	3.648744e+002
1.782073e+003	3.588897e+002
1.784001e+003	3.245504e+002
1.785930e+003	2.613938e+002
1.787858e+003	2.333555e+002
1.789786e+003	2.221664e+002
1.791715e+003	1.956196e+002
1.793643e+003	1.968030e+002
1.795572e+003	2.046977e+002
1.797500e+003	2.905245e+002
1.799429e+003	2.990539e+002
1.801357e+003	2.911587e+002
1.803286e+003	3.036528e+002
1.805214e+003	4.142129e+002
1.807143e+003	3.490514e+002
1.809071e+003	3.635539e+002
1.811000e+003	3.547098e+002
1.812928e+003	3.432799e+002
1.814857e+003	3.286624e+002
1.816785e+003	2.897107e+002
1.818714e+003	2.588750e+002
1.820642e+003	2.683536e+002
1.822570e+003	2.683683e+002
1.824499e+003	2.606060e+002
1.826427e+003	2.951151e+002
1.828356e+003	3.121939e+002
1.830284e+003	2.907453e+002
1.832213e+003	3.387321e+002
1.834141e+003	3.816471e+002
1.836070e+003	3.181788e+002
1.837998e+003	3.129969e+002
1.839927e+003	3.487429e+002
1.841855e+003	3.511578e+002
1.843784e+003	3.237510e+002
1.845712e+003	2.829135e+002
1.847641e+003	3.256151e+002
1.849569e+003	3.426363e+002
1.851497e+003	2.631228e+002
1.853426e+003	3.394243e+002
1.855354e+003	3.109008e+002
1.857283e+003	2.788586e+002
1.859211e+003	3.042949e+002
1.861140e+003	3.184431e+002
1.863068e+003	3.400168e+002
1.864997e+003	3.672446e+002
1.866925e+003	3.261392e+002
1.868854e+003	3.122307e+002
1.870782e+003	3.494980e+002
1.872711e+003	3.579088e+002
1.874639e+003	3.564296e+002
1.876568e+003	3.407432e+002
1.878496e+003	2.805836e+002
1.880424e+003	2.222026e+002
1.882353e+003	2.716279e+002
1.884281e+003	3.616580e+002
1.886210e+003	3.601803e+002
1.888138e+003	3.742802e+002
1.890067e+003	2.600970e+002
1.891995e+003	2.546920e+002
1.893924e+003	2.472265e+002
1.895852e+003	3.054135e+002
1.897781e+003	2.477923e+002
1.899709e+003	2.012937e+002
1.901638e+003	2.601143e+002
1.903566e+003	3.058710e+002
1.905495e+003	3.089328e+002
1.907423e+003	2.788782e+002
1.909351e+003	2.430840e+002
1.911280e+003	2.548306e+002
1.913208e+003	2.724053e+002
1.915137e+003	2.809135e+002
1.917065e+003	3.395572e+002
1.918994e+003	3.484682e+002
1.920922e+003	2.630049e+002
1.922851e+003	2.356033e+002
1.924779e+003	2.663417e+002
1.926708e+003	2.677759e+002
1.928636e+003	2.764164e+002
1.930565e+003	3.241253e+002
1.932493e+003	3.936293e+002
1.934422e+003	4.217759e+002
1.936350e+003	3.449309e+002
1.938278e+003	2.548820e+002
1.940207e+003	2.862901e+002
1.942135e+003	3.280262e+002
1.944064e+003	3.817385e+002
1.945992e+003	3.442945e+002
1.947921e+003	3.551276e+002
1.949849e+003	3.392046e+002
1.951778e+003	3.398089e+002
1.953706e+003	3.759619e+002
1.955635e+003	3.533919e+002
1.957563e+003	2.640381e+002
1.959492e+003	2.530534e+002
1.961420e+003	2.674508e+002
1.963349e+003	2.233716e+002
1.965277e+003	1.994874e+002
1.967205e+003	1.681299e+002
1.969134e+003	1.163780e+002
1.971062e+003	1.377169e+002
1.972991e+003	1.527000e+002
1.974919e+003	2.953579e+002
1.976848e+003	3.428562e+002
1.978776e+003	2.720855e+002
1.980705e+003	2.078815e+002
1.982633e+003	2.169917e+002
1.984562e+003	2.221389e+002
1.986490e+003	2.028611e+002
1.988419e+003	2.088886e+002
1.990347e+003	2.600347e+002
1.992276e+003	2.786532e+002
1.994204e+003	2.626937e+002
1.996132e+003	3.353726e+002
1.998061e+003	3.774671e+002
1.999989e+003	2.923452e+002
2.001918e+003	2.334113e+002
2.003846e+003	1.716947e+002
2.005775e+003	1.320166e+002
2.007703e+003	2.035954e+002
2.009632e+003	3.039488e+002
2.011560e+003	3.374552e+002
2.013489e+003	3.240048e+002
2.015417e+003	3.093189e+002
2.017346e+003	3.205840e+002
2.019274e+003	3.329029e+002
2.021203e+003	3.295105e+002
2.023131e+003	2.627723e+002
2.025059e+003	3.571278e+002
2.026988e+003	3.265541e+002
2.028916e+003	2.615043e+002
2.030845e+003	2.869906e+002
2.032773e+003	2.768076e+002
2.034702e+003	3.237972e+002
2.036630e+003	3.146544e+002
2.038559e+003	3.173456e+002
2.040487e+003	3.169720e+002
2.042416e+003	3.059886e+002
2.044344e+003	3.133622e+002
2.046273e+003	3.645677e+002
2.048201e+003	3.274211e+002
2.050129e+003	2.854941e+002
2.052058e+003	3.002737e+002
2.053986e+003	2.934200e+002
2.055915e+003	2.500437e+002
2.057843e+003	2.224545e+002
2.059772e+003	1.735763e+002
2.061700e+003	2.259032e+002
2.063629e+003	2.538508e+002
2.065557e+003	2.183387e+002
2.067486e+003	2.516606e+002
2.069414e+003	2.305492e+002
2.071343e+003	2.188641e+002
2.073271e+003	2.107284e+002
2.075200e+003	3.194931e+002
2.077128e+003	2.895902e+002
2.079057e+003	2.454865e+002
2.080985e+003	2.706359e+002
2.082914e+003	2.607347e+002
2.084842e+003	2.241145e+002
2.086771e+003	2.292675e+002
2.088699e+003	2.519252e+002
2.090627e+003	2.814210e+002
2.092556e+003	3.085085e+002
2.094484e+003	2.655221e+002
2.096413e+003	2.691906e+002
2.098341e+003	3.375015e+002
2.100270e+003	3.170311e+002
2.102198e+003	3.149758e+002
2.104126e+003	3.448120e+002
2.106055e+003	3.243537e+002
2.107983e+003	3.241904e+002
2.109912e+003	3.241977e+002
2.111840e+003	3.157394e+002
2.113769e+003	3.417554e+002
2.115697e+003	3.733961e+002
2.117626e+003	3.832364e+002
2.119554e+003	3.577305e+002
2.121483e+003	3.144032e+002
2.123411e+003	3.486136e+002
2.125340e+003	3.664355e+002
2.127268e+003	3.114035e+002
2.129197e+003	2.730287e+002
2.131125e+003	2.510174e+002
2.133054e+003	2.310097e+002
2.134982e+003	3.345041e+002
2.136911e+003	4.092291e+002
2.138839e+003	4.311480e+002
2.140768e+003	3.157964e+002
2.142696e+003	3.065508e+002
2.144625e+003	3.366429e+002
2.146553e+003	3.725000e+002
2.148481e+003	4.608337e+002
2.150410e+003	5.088552e+002
2.152338e+003	5.439846e+002
2.154267e+003	5.058674e+002
2.156195e+003	4.413682e+002
2.158124e+003	4.178261e+002
2.160052e+003	3.753414e+002
2.161980e+003	3.940917e+002
2.163909e+003	4.011714e+002
2.165837e+003	3.989026e+002
2.167766e+003	3.983814e+002
2.169694e+003	3.879227e+002
2.171623e+003	3.739955e+002
2.173551e+003	3.437703e+002
2.175480e+003	3.220214e+002
2.177408e+003	2.681224e+002
2.179337e+003	2.244887e+002
2.181265e+003	2.848618e+002
2.183194e+003	2.990182e+002
2.185122e+003	3.144520e+002
2.187051e+003	3.972677e+002
2.188979e+003	3.138914e+002
2.190908e+003	3.089500e+002
2.192836e+003	4.008317e+002
2.194765e+003	3.940188e+002
2.196693e+003	3.528656e+002
2.198622e+003	3.210559e+002
2.200550e+003	2.809231e+002
2.202479e+003	3.161007e+002
2.204407e+003	3.717325e+002
2.206335e+003	3.758520e+002
2.208264e+003	3.554535e+002
2.210192e+003	3.129323e+002
2.212121e+003	2.960238e+002
2.214049e+003	3.182120e+002
2.215978e+003	3.168412e+002
2.217906e+003	3.763142e+002
2.219834e+003	3.335721e+002
2.221763e+003	3.501816e+002
2.223691e+003	4.740209e+002
2.225620e+003	5.133824e+002
2.227548e+003	4.641663e+002
2.229477e+003	4.191372e+002
2.231405e+003	3.836484e+002
2.233334e+003	3.448801e+002
2.235262e+003	4.261288e+002
2.237191e+003	4.231011e+002
2.239119e+003	3.872420e+002
2.241048e+003	3.467384e+002
2.242976e+003	3.663781e+002
2.244905e+003	3.819377e+002
2.246833e+003	4.414690e+002
2.248762e+003	4.298333e+002
2.250690e+003	3.836806e+002
2.252619e+003	3.861456e+002
2.254547e+003	3.625017e+002
2.256476e+003	3.876253e+002
2.258404e+003	4.309236e+002
2.260333e+003	4.234670e+002
2.262261e+003	4.261763e+002
2.264189e+003	4.310722e+002
2.266118e+003	3.959338e+002
2.268046e+003	4.135578e+002
2.269975e+003	4.735637e+002
2.271903e+003	5.025378e+002
2.273832e+003	4.530534e+002
2.275760e+003	4.338749e+002
2.277688e+003	4.560969e+002
2.279617e+003	4.398750e+002
2.281545e+003	4.415399e+002
2.283474e+003	4.333000e+002
2.285402e+003	3.802262e+002
2.287331e+003	3.772177e+002
2.289259e+003	3.757276e+002
2.291188e+003	4.466265e+002
2.293116e+003	5.160201e+002
2.295045e+003	5.578020e+002
2.296973e+003	6.239437e+002
2.298902e+003	6.502601e+002
2.300830e+003	6.637440e+002
2.302759e+003	6.253562e+002
2.304687e+003	6.404157e+002
2.306616e+003	6.865331e+002
2.308544e+003	6.362520e+002
2.310473e+003	6.521269e+002
2.312401e+003	6.747178e+002
2.314330e+003	6.201101e+002
2.316258e+003	6.697285e+002
2.318187e+003	6.807637e+002
2.320115e+003	5.732365e+002
2.322043e+003	5.440558e+002
2.323972e+003	5.643613e+002
2.325900e+003	5.721653e+002
2.327829e+003	5.250948e+002
2.329757e+003	4.368010e+002
2.331686e+003	4.432012e+002
2.333614e+003	5.142812e+002
2.335542e+003	6.164937e+002
2.337471e+003	6.327422e+002
2.339399e+003	5.679503e+002
2.341328e+003	5.518413e+002
2.343256e+003	5.461337e+002
2.345185e+003	5.453692e+002
2.347113e+003	5.677086e+002
2.349042e+003	5.798989e+002
2.350970e+003	5.230497e+002
2.352899e+003	4.749370e+002
2.354827e+003	4.918412e+002
2.356756e+003	4.679883e+002
2.358684e+003	5.356788e+002
2.360613e+003	5.888038e+002
2.362541e+003	5.278044e+002
2.364470e+003	4.921523e+002
2.366398e+003	5.129807e+002
2.368327e+003	5.405707e+002
2.370255e+003	5.486188e+002
2.372184e+003	5.186793e+002
2.374112e+003	4.503855e+002
2.376041e+003	4.663299e+002
2.377969e+003	5.198291e+002
2.379897e+003	5.608701e+002
2.381826e+003	5.786770e+002
2.383754e+003	5.557410e+002
2.385683e+003	4.834293e+002
2.387611e+003	4.382042e+002
2.389540e+003	3.742415e+002
2.391468e+003	3.966576e+002
2.393396e+003	3.956614e+002
2.395325e+003	4.353924e+002
2.397253e+003	4.392890e+002
2.399182e+003	4.496402e+002
2.401110e+003	4.856209e+002
2.403039e+003	4.683349e+002
2.404967e+003	4.446717e+002
2.406896e+003	4.473927e+002
2.408824e+003	4.690730e+002
2.410753e+003	4.960384e+002
2.412681e+003	4.418742e+002
2.414610e+003	4.307005e+002
2.416538e+003	4.843261e+002
2.418467e+003	4.866534e+002
2.420395e+003	4.997524e+002
2.422324e+003	5.203812e+002
2.424252e+003	5.361411e+002
2.426181e+003	5.647745e+002
2.428109e+003	5.876347e+002
2.430038e+003	5.554239e+002
2.431966e+003	5.527914e+002
2.433895e+003	6.163254e+002
2.435823e+003	5.340112e+002
2.437751e+003	4.953576e+002
2.439680e+003	5.019012e+002
2.441608e+003	5.321835e+002
2.443537e+003	5.504102e+002
2.445465e+003	5.739798e+002
2.447394e+003	5.349047e+002
2.449322e+003	5.525486e+002
2.451250e+003	5.714122e+002
2.453179e+003	5.865591e+002
2.455107e+003	6.057775e+002
2.457036e+003	5.836700e+002
2.458964e+003	5.692629e+002
2.460893e+003	5.192665e+002
2.462821e+003	5.133716e+002
2.464750e+003	5.498569e+002
2.466678e+003	5.777392e+002
2.468607e+003	6.176747e+002
2.470535e+003	6.442084e+002
2.472464e+003	6.083506e+002
2.474392e+003	5.817098e+002
2.476321e+003	5.311211e+002
2.478249e+003	4.704713e+002
2.480178e+003	5.185552e+002
2.482106e+003	5.392314e+002
2.484035e+003	5.099731e+002
2.485963e+003	5.921406e+002
2.487892e+003	5.723228e+002
2.489820e+003	6.007971e+002
2.491749e+003	5.518710e+002
2.493677e+003	4.887118e+002
2.495605e+003	4.969451e+002
2.497534e+003	4.594358e+002
2.499462e+003	4.305470e+002
2.501391e+003	4.966623e+002
2.503319e+003	5.860605e+002
2.505248e+003	6.692427e+002
2.507176e+003	6.925278e+002
2.509104e+003	6.513441e+002
2.511033e+003	6.296915e+002
2.512961e+003	5.896841e+002
2.514890e+003	5.351060e+002
2.516818e+003	5.203185e+002
2.518747e+003	6.309506e+002
2.520675e+003	7.018476e+002
2.522604e+003	6.947257e+002
2.524532e+003	6.957056e+002
2.526461e+003	7.041938e+002
2.528389e+003	7.393109e+002
2.530318e+003	7.293389e+002
2.532246e+003	6.681679e+002
2.534175e+003	6.083239e+002
2.536103e+003	6.265474e+002
2.538032e+003	6.045300e+002
2.539960e+003	5.676233e+002
2.541889e+003	5.586248e+002
2.543817e+003	5.299648e+002
2.545746e+003	5.355430e+002
2.547674e+003	6.609941e+002
2.549603e+003	7.233981e+002
2.551531e+003	6.841249e+002
2.553459e+003	6.518909e+002
2.555388e+003	5.637567e+002
2.557316e+003	5.067277e+002
2.559245e+003	5.572981e+002
2.561173e+003	5.994115e+002
2.563102e+003	5.796892e+002
2.565030e+003	5.524821e+002
2.566958e+003	5.200161e+002
2.568887e+003	4.878268e+002
2.570815e+003	4.979846e+002
2.572744e+003	5.130991e+002
2.574672e+003	5.065833e+002
2.576601e+003	5.664990e+002
2.578529e+003	5.464981e+002
2.580458e+003	5.672232e+002
2.582386e+003	5.446509e+002
2.584315e+003	4.928464e+002
2.586243e+003	4.568181e+002
2.588172e+003	4.539034e+002
2.590100e+003	5.042891e+002
2.592029e+003	5.381639e+002
2.593957e+003	5.229603e+002
2.595886e+003	5.497089e+002
2.597814e+003	5.051207e+002
2.599743e+003	5.095990e+002
2.601671e+003	5.649644e+002
2.603600e+003	5.820426e+002
2.605528e+003	6.151768e+002
2.607457e+003	6.343154e+002
2.609385e+003	6.157657e+002
2.611313e+003	5.731692e+002
2.613242e+003	5.356562e+002
2.615170e+003	5.313184e+002
2.617099e+003	5.806494e+002
2.619027e+003	5.826147e+002
2.620956e+003	5.936367e+002
2.622884e+003	6.203372e+002
2.624813e+003	5.943143e+002
2.626741e+003	5.083090e+002
2.628669e+003	5.538065e+002
2.630598e+003	6.186190e+002
2.632526e+003	6.038674e+002
2.634455e+003	6.602515e+002
2.636383e+003	7.120166e+002
2.638312e+003	6.809680e+002
2.640240e+003	6.697986e+002
2.642169e+003	6.072982e+002
2.644097e+003	5.692438e+002
2.646026e+003	5.779844e+002
2.647954e+003	6.099194e+002
2.649883e+003	6.630494e+002
2.651811e+003	6.755330e+002
2.653740e+003	6.663470e+002
2.655668e+003	6.889726e+002
2.657597e+003	7.784594e+002
2.659525e+003	7.878422e+002
2.661454e+003	8.552288e+002
2.663382e+003	8.626108e+002
2.665311e+003	9.203071e+002
2.667239e+003	9.247949e+002
2.669167e+003	8.943645e+002
2.671096e+003	8.808030e+002
2.673024e+003	8.515280e+002
2.674953e+003	8.775446e+002
2.676881e+003	8.253211e+002
2.678810e+003	8.527299e+002
2.680738e+003	8.053087e+002
2.682667e+003	7.666563e+002
2.684595e+003	6.829406e+002
2.686523e+003	6.688016e+002
2.688452e+003	6.125739e+002
2.690380e+003	5.426076e+002
2.692309e+003	5.536103e+002
2.694237e+003	5.933456e+002
2.696166e+003	5.994540e+002
2.698094e+003	5.751036e+002
2.700023e+003	5.414080e+002
2.701951e+003	5.266685e+002
2.703880e+003	5.350681e+002
2.705808e+003	4.599067e+002
2.707737e+003	4.477091e+002
2.709665e+003	4.708295e+002
2.711594e+003	4.363511e+002
2.713522e+003	4.587931e+002
2.715451e+003	4.959352e+002
2.717379e+003	5.110140e+002
2.719308e+003	5.532377e+002
2.721236e+003	5.405035e+002
2.723165e+003	4.981189e+002
2.725093e+003	3.815875e+002
2.727021e+003	4.177881e+002
2.728950e+003	3.962639e+002
2.730878e+003	4.097381e+002
2.732807e+003	4.334495e+002
2.734735e+003	4.049320e+002
2.736664e+003	3.736165e+002
2.738592e+003	3.943496e+002
2.740521e+003	3.791805e+002
2.742449e+003	3.148370e+002
2.744377e+003	3.077622e+002
2.746306e+003	3.359011e+002
2.748234e+003	3.376313e+002
2.750163e+003	3.758057e+002
2.752091e+003	4.095482e+002
2.754020e+003	3.511458e+002
2.755948e+003	3.512827e+002
2.757877e+003	3.594640e+002
2.759805e+003	3.633713e+002
2.761734e+003	3.612049e+002
2.763662e+003	4.119807e+002
2.765591e+003	4.323206e+002
2.767519e+003	3.969607e+002
2.769448e+003	3.884506e+002
2.771376e+003	4.424704e+002
2.773305e+003	4.320179e+002
2.775233e+003	4.831128e+002
2.777162e+003	4.029178e+002
2.779090e+003	3.825374e+002
2.781019e+003	3.208351e+002
2.782947e+003	3.508042e+002
2.784875e+003	3.841158e+002
2.786804e+003	4.057688e+002
2.788732e+003	4.211245e+002
2.790661e+003	3.863138e+002
2.792589e+003	3.836192e+002
2.794518e+003	3.318726e+002
2.796446e+003	3.003552e+002
2.798375e+003	3.325760e+002
2.800303e+003	3.880257e+002
2.802231e+003	2.421983e+002
2.804160e+003	2.618810e+002
2.806088e+003	2.428456e+002
2.808017e+003	2.652444e+002
2.809945e+003	2.113754e+002
2.811874e+003	1.557163e+002
2.813802e+003	1.949585e+002
2.815731e+003	2.298007e+002
2.817659e+003	2.049022e+002
2.819588e+003	2.494491e+002
2.821516e+003	2.911900e+002
2.823445e+003	1.694856e+002
2.825373e+003	1.118595e+002
2.827302e+003	1.157396e+002
2.829230e+003	1.070828e+002
2.831159e+003	1.831917e+002
2.833087e+003	2.042781e+002
2.835016e+003	1.917396e+002
2.836944e+003	1.547797e+002
2.838873e+003	1.555961e+002
2.840801e+003	2.049006e+002
2.842729e+003	2.381673e+002
2.844658e+003	3.176850e+002
2.846586e+003	3.286063e+002
2.848515e+003	2.341494e+002
2.850443e+003	3.332401e+002
2.852372e+003	3.680421e+002
2.854300e+003	3.424723e+002
2.856229e+003	2.454893e+002
2.858157e+003	2.481548e+002
2.860085e+003	2.930746e+002
2.862014e+003	3.083939e+002
2.863942e+003	2.999242e+002
2.865871e+003	2.649678e+002
2.867799e+003	2.527904e+002
2.869728e+003	2.656758e+002
2.871656e+003	2.792465e+002
2.873585e+003	3.024744e+002
2.875513e+003	2.913851e+002
2.877442e+003	3.724561e+002
2.879370e+003	4.137529e+002
2.881299e+003	3.841559e+002
2.883227e+003	3.211886e+002
2.885156e+003	2.890911e+002
2.887084e+003	2.844474e+002
2.889013e+003	2.575653e+002
2.890941e+003	2.991049e+002
2.892870e+003	3.703982e+002
2.894798e+003	2.824823e+002
2.896727e+003	3.090156e+002
2.898655e+003	2.565286e+002
2.900583e+003	2.011078e+002
2.902512e+003	1.657473e+002
2.904440e+003	2.166021e+002
2.906369e+003	2.353978e+002
2.908297e+003	2.098536e+002
2.910226e+003	1.365815e+002
2.912154e+003	1.804088e+002
2.914083e+003	1.414707e+002
2.916011e+003	1.152205e+002
2.917939e+003	1.179870e+002
2.919868e+003	8.835377e+001
2.921796e+003	1.315498e+002
2.923725e+003	1.856151e+002
2.925653e+003	2.171076e+002
2.927582e+003	1.831623e+002
2.929510e+003	1.907187e+002
2.931439e+003	1.344029e+002
2.933367e+003	7.802867e+001
2.935296e+003	7.043418e+001
2.937224e+003	5.936792e+001
2.939153e+003	5.435112e+001
2.941081e+003	7.382361e+001
2.943010e+003	7.618385e+001
2.944938e+003	9.372208e+001
2.946867e+003	1.336003e+002
2.948795e+003	1.160372e+002
2.950724e+003	3.968834e+001
2.952652e+003	-1.642138e+001
2.954581e+003	-5.013966e+001
2.956509e+003	2.173391e+001
2.958438e+003	2.655602e+001
2.960366e+003	-1.156367e-001
2.962294e+003	1.799959e+001
2.964223e+003	-9.023373e+000
2.966151e+003	1.266388e+001
2.968080e+003	3.298688e+001
2.970008e+003	8.624641e+000
2.971937e+003	1.544670e+001
2.973865e+003	4.065842e+001
2.975793e+003	5.716166e+000
2.977722e+003	2.576112e+001
2.979650e+003	5.161192e+001
2.981579e+003	3.008463e+001
2.983507e+003	5.322408e+001
2.985436e+003	2.363194e+001
2.987364e+003	6.446662e+001
2.989293e+003	5.974633e+001
2.991221e+003	7.379624e+000
2.993150e+003	3.449089e+001
2.995078e+003	4.202896e+001
2.997007e+003	2.806804e+001
2.998935e+003	3.952147e+001
3.000864e+003	2.361300e+001
3.002792e+003	6.917881e+000
3.004721e+003	-3.594300e+001
3.006649e+003	-1.456054e+001
3.008578e+003	-8.136359e+001
3.010506e+003	-6.277429e+000
3.012435e+003	6.749936e+001
3.014363e+003	6.664632e+001
3.016292e+003	7.006819e+001
3.018220e+003	4.092382e+001
3.020148e+003	1.069579e+001
3.022077e+003	5.436980e+001
3.024005e+003	5.916656e+001
3.025934e+003	9.341182e+001
3.027862e+003	1.441090e+002
3.029791e+003	1.337753e+002
3.031719e+003	6.482992e+001
3.033647e+003	1.495388e+002
3.035576e+003	1.040531e+002
3.037504e+003	9.300959e+001
3.039433e+003	7.214809e+001
3.041361e+003	7.776767e+001
3.043290e+003	1.333550e+002
3.045218e+003	1.085139e+002
3.047147e+003	-2.155861e+001
3.049075e+003	-1.630437e+001
3.051004e+003	5.798827e+001
3.052932e+003	8.931097e+001
3.054861e+003	4.496564e+001
3.056789e+003	-1.238695e-002
3.058718e+003	-2.393936e+001
3.060646e+003	-1.606315e+001
3.062575e+003	-5.158311e+001
3.064503e+003	-3.389775e+001
3.066432e+003	6.511669e+000
3.068360e+003	4.093615e+001
3.070289e+003	8.178506e+000
3.072217e+003	8.474595e+000
3.074146e+003	3.558462e+001
3.076074e+003	5.927567e+001
3.078002e+003	2.370996e+001
3.079931e+003	2.176524e+001
3.081859e+003	7.549844e+001
3.083788e+003	1.068609e+002
3.085716e+003	1.116583e+002
3.087645e+003	7.727258e+001
3.089573e+003	7.081120e+001
3.091501e+003	5.097260e+001
3.093430e+003	1.193601e+002
3.095358e+003	1.432027e+002
3.097287e+003	2.083885e+002
3.099215e+003	1.771180e+002
3.101144e+003	1.182156e+002
3.103072e+003	5.950051e+001
3.105001e+003	1.150768e+002
3.106929e+003	1.803835e+002
3.108858e+003	1.722796e+002
3.110786e+003	1.254879e+002
3.112715e+003	9.803236e+001
3.114643e+003	2.121955e+002
3.116572e+003	2.027180e+002
3.118500e+003	2.802221e+002
3.120429e+003	3.134952e+002
3.122357e+003	2.534056e+002
3.124286e+003	2.261189e+002
3.126214e+003	2.085866e+002
3.128143e+003	1.876597e+002
3.130071e+003	2.221939e+002
3.132000e+003	3.660881e+002
3.133928e+003	3.346685e+002
3.135856e+003	3.591046e+002
3.137785e+003	3.610410e+002
3.139713e+003	3.421714e+002
3.141642e+003	3.929973e+002
3.143570e+003	4.571843e+002
3.145499e+003	4.911577e+002
3.147427e+003	5.118493e+002
3.149355e+003	5.290793e+002
3.151284e+003	5.239096e+002
3.153212e+003	5.161739e+002
3.155141e+003	5.723297e+002
3.157069e+003	5.820512e+002
3.158998e+003	6.114435e+002
3.160926e+003	5.590844e+002
3.162855e+003	6.386058e+002
3.164783e+003	5.991973e+002
3.166712e+003	6.091374e+002
3.168640e+003	6.345677e+002
3.170569e+003	6.325956e+002
3.172497e+003	6.556141e+002
3.174426e+003	6.347443e+002
3.176354e+003	6.388091e+002
3.178283e+003	7.071424e+002
3.180211e+003	7.250546e+002
3.182140e+003	7.644667e+002
3.184068e+003	7.923729e+002
3.185997e+003	8.447645e+002
3.187925e+003	9.166476e+002
3.189854e+003	9.298597e+002
3.191782e+003	9.299225e+002
3.193710e+003	9.921309e+002
3.195639e+003	9.700414e+002
3.197567e+003	9.803843e+002
3.199496e+003	1.099837e+003
3.201424e+003	1.116282e+003
3.203353e+003	1.181157e+003
3.205281e+003	1.210960e+003
3.207209e+003	1.248282e+003
3.209138e+003	1.281234e+003
3.211066e+003	1.345364e+003
3.212995e+003	1.419155e+003
3.214923e+003	1.432184e+003
3.216852e+003	1.415926e+003
3.218780e+003	1.371482e+003
3.220709e+003	1.446882e+003
3.222637e+003	1.561904e+003
3.224566e+003	1.631113e+003
3.226494e+003	1.681344e+003
3.228423e+003	1.676819e+003
3.230351e+003	1.712559e+003
3.232280e+003	1.799388e+003
3.234208e+003	1.833179e+003
3.236137e+003	1.872716e+003
3.238065e+003	1.912959e+003
3.239994e+003	1.940418e+003
3.241922e+003	1.981267e+003
3.243851e+003	2.064023e+003
3.245779e+003	2.117778e+003
3.247708e+003	2.166717e+003
3.249636e+003	2.185102e+003
3.251564e+003	2.196692e+003
3.253493e+003	2.253746e+003
3.255421e+003	2.367613e+003
3.257350e+003	2.443406e+003
3.259278e+003	2.395051e+003
3.261207e+003	2.407767e+003
3.263135e+003	2.502406e+003
3.265063e+003	2.652244e+003
3.266992e+003	2.734706e+003
3.268920e+003	2.746456e+003
3.270849e+003	2.801600e+003
3.272777e+003	2.844691e+003
3.274706e+003	2.920340e+003
3.276634e+003	3.026622e+003
3.278563e+003	3.059420e+003
3.280491e+003	3.094215e+003
3.282420e+003	3.141951e+003
3.284348e+003	3.253420e+003
3.286277e+003	3.296503e+003
3.288205e+003	3.329310e+003
3.290134e+003	3.462508e+003
3.292062e+003	3.547821e+003
3.293991e+003	3.626992e+003
3.295919e+003	3.671016e+003
3.297848e+003	3.760593e+003
3.299776e+003	3.847378e+003
3.301705e+003	3.946672e+003
3.303633e+003	4.070322e+003
3.305562e+003	4.056549e+003
3.307490e+003	4.137885e+003
3.309418e+003	4.190649e+003
3.311347e+003	4.312500e+003
3.313275e+003	4.400662e+003
3.315204e+003	4.499215e+003
3.317132e+003	4.562594e+003
3.319061e+003	4.633146e+003
3.320989e+003	4.733541e+003
3.322917e+003	4.841771e+003
3.324846e+003	4.945334e+003
3.326774e+003	4.963622e+003
3.328703e+003	5.074789e+003
3.330631e+003	5.191052e+003
3.332560e+003	5.344422e+003
3.334488e+003	5.449162e+003
3.336417e+003	5.579062e+003
3.338345e+003	5.609776e+003
3.340274e+003	5.703408e+003
3.342202e+003	5.770471e+003
3.344131e+003	5.854516e+003
3.346059e+003	6.038366e+003
3.347988e+003	6.152623e+003
3.349916e+003	6.274189e+003
3.351845e+003	6.358074e+003
3.353773e+003	6.478763e+003
3.355702e+003	6.606597e+003
3.357630e+003	6.712620e+003
3.359559e+003	6.838304e+003
3.361487e+003	6.946654e+003
3.363416e+003	7.017401e+003
3.365344e+003	7.120154e+003
3.367272e+003	7.234248e+003
3.369201e+003	7.377834e+003
3.371129e+003	7.496796e+003
3.373058e+003	7.680110e+003
3.374986e+003	7.811793e+003
3.376915e+003	7.913145e+003
3.378843e+003	7.983284e+003
3.380771e+003	8.134263e+003
3.382700e+003	8.234836e+003
3.384628e+003	8.387608e+003
3.386557e+003	8.595627e+003
3.388485e+003	8.734329e+003
3.390414e+003	8.943778e+003
3.392342e+003	9.059819e+003
3.394271e+003	9.166661e+003
3.396199e+003	9.342647e+003
3.398128e+003	9.420328e+003
3.400056e+003	9.602240e+003
3.401985e+003	0.000000e+000
