# Supplementary material for: Machine learning classification of mango maturity based on carotene content from Raman spectra
Source: PeerJ. 2025 Nov 18;13:e20288. doi: 10.7717/peerj.20288 (PMC12637035; doi:10.7717/peerj.20288)
Supplement: Supplemental Information 1 — Raman spectra from 29 mango samples, with measurements taken from the top, middle, and bottom parts of each mango. These data were used for Raman spectral processing, statistical analysis, and classification analysis. [file peerj-13-20288-s001.zip › Raw Data_Mango/M25/M25-M.CSV]

5.030945e+001	2.458377e+003
5.223792e+001	1.713553e+003
5.416638e+001	1.339424e+003
5.609485e+001	1.247411e+003
5.802332e+001	1.255304e+003
5.995178e+001	1.229502e+003
6.188025e+001	1.170125e+003
6.380872e+001	1.114447e+003
6.573718e+001	1.087887e+003
6.766565e+001	1.074029e+003
6.959412e+001	1.073756e+003
7.152258e+001	1.068974e+003
7.345105e+001	1.039815e+003
7.537952e+001	1.024773e+003
7.730798e+001	9.616364e+002
7.923645e+001	9.036125e+002
8.116492e+001	8.691232e+002
8.309338e+001	8.242385e+002
8.502185e+001	8.019683e+002
8.695032e+001	7.984271e+002
8.887878e+001	8.020692e+002
9.080725e+001	7.987736e+002
9.273572e+001	7.747556e+002
9.466418e+001	7.400773e+002
9.659265e+001	7.146724e+002
9.852112e+001	6.813707e+002
1.004496e+002	6.207979e+002
1.023781e+002	5.913975e+002
1.043065e+002	5.638372e+002
1.062350e+002	5.264747e+002
1.081635e+002	4.986166e+002
1.100919e+002	5.175858e+002
1.120204e+002	5.330336e+002
1.139489e+002	5.439773e+002
1.158773e+002	5.284631e+002
1.178058e+002	4.859283e+002
1.197343e+002	4.510641e+002
1.216627e+002	4.201717e+002
1.235912e+002	3.961315e+002
1.255197e+002	3.728707e+002
1.274481e+002	3.497345e+002
1.293766e+002	3.467740e+002
1.313051e+002	3.449589e+002
1.332335e+002	3.505393e+002
1.351620e+002	3.618362e+002
1.370905e+002	3.719800e+002
1.390189e+002	3.704927e+002
1.409474e+002	3.585389e+002
1.428759e+002	3.626193e+002
1.448043e+002	3.575408e+002
1.467328e+002	2.979160e+002
1.486613e+002	2.863414e+002
1.505897e+002	3.151574e+002
1.525182e+002	3.247994e+002
1.544467e+002	3.015740e+002
1.563751e+002	2.892535e+002
1.583036e+002	2.956894e+002
1.602321e+002	2.855218e+002
1.621605e+002	2.686826e+002
1.640890e+002	2.595170e+002
1.660175e+002	2.641365e+002
1.679459e+002	2.809896e+002
1.698744e+002	2.980235e+002
1.718029e+002	3.126231e+002
1.737313e+002	3.250517e+002
1.756598e+002	3.358246e+002
1.775883e+002	2.835910e+002
1.795167e+002	2.441521e+002
1.814452e+002	2.096124e+002
1.833737e+002	1.678569e+002
1.853021e+002	1.840246e+002
1.872306e+002	1.618279e+002
1.891591e+002	1.725864e+002
1.910875e+002	1.932467e+002
1.930160e+002	1.745415e+002
1.949445e+002	1.366613e+002
1.968729e+002	1.145873e+002
1.988014e+002	1.292455e+002
2.007299e+002	1.679090e+002
2.026583e+002	2.022795e+002
2.045868e+002	2.210971e+002
2.065153e+002	2.375102e+002
2.084437e+002	2.509956e+002
2.103722e+002	2.493493e+002
2.123007e+002	2.255029e+002
2.142291e+002	2.301137e+002
2.161576e+002	2.488651e+002
2.180861e+002	2.504668e+002
2.200145e+002	2.295414e+002
2.219430e+002	2.020849e+002
2.238715e+002	1.869751e+002
2.257999e+002	1.628251e+002
2.277284e+002	1.510091e+002
2.296569e+002	1.585642e+002
2.315853e+002	1.751476e+002
2.335138e+002	1.711657e+002
2.354423e+002	1.833857e+002
2.373707e+002	1.905941e+002
2.392992e+002	1.827645e+002
2.412277e+002	1.674435e+002
2.431561e+002	1.759580e+002
2.450846e+002	2.001004e+002
2.470131e+002	2.452865e+002
2.489415e+002	2.925034e+002
2.508700e+002	3.144779e+002
2.527985e+002	3.477183e+002
2.547269e+002	3.283586e+002
2.566554e+002	2.929704e+002
2.585839e+002	2.760844e+002
2.605123e+002	2.920468e+002
2.624408e+002	3.029286e+002
2.643693e+002	2.682859e+002
2.662977e+002	2.534320e+002
2.682262e+002	2.634594e+002
2.701547e+002	2.597350e+002
2.720831e+002	2.160696e+002
2.740116e+002	2.224928e+002
2.759401e+002	2.392548e+002
2.778685e+002	2.487791e+002
2.797970e+002	2.552314e+002
2.817255e+002	2.765286e+002
2.836539e+002	2.779764e+002
2.855824e+002	2.692698e+002
2.875109e+002	2.855094e+002
2.894393e+002	3.479051e+002
2.913678e+002	4.038134e+002
2.932963e+002	4.901876e+002
2.952247e+002	5.305669e+002
2.971532e+002	5.528275e+002
2.990817e+002	5.794366e+002
3.010101e+002	5.196874e+002
3.029386e+002	4.953050e+002
3.048671e+002	4.624985e+002
3.067955e+002	4.407550e+002
3.087240e+002	4.498528e+002
3.106525e+002	4.738011e+002
3.125809e+002	4.899794e+002
3.145094e+002	4.777266e+002
3.164379e+002	4.554555e+002
3.183663e+002	4.474133e+002
3.202948e+002	4.673420e+002
3.222233e+002	4.881408e+002
3.241517e+002	4.917608e+002
3.260802e+002	4.920297e+002
3.280087e+002	4.609001e+002
3.299371e+002	3.618291e+002
3.318656e+002	3.998128e+002
3.337941e+002	4.868694e+002
3.357225e+002	5.210651e+002
3.376510e+002	5.177559e+002
3.395795e+002	5.471013e+002
3.415079e+002	5.534340e+002
3.434364e+002	5.429111e+002
3.453649e+002	5.589833e+002
3.472933e+002	6.050833e+002
3.492218e+002	6.505769e+002
3.511503e+002	6.376085e+002
3.530787e+002	6.125195e+002
3.550072e+002	6.031356e+002
3.569357e+002	5.814645e+002
3.588641e+002	5.429698e+002
3.607926e+002	5.419103e+002
3.627211e+002	5.531674e+002
3.646495e+002	5.736572e+002
3.665780e+002	5.727067e+002
3.685065e+002	5.651137e+002
3.704349e+002	5.955841e+002
3.723634e+002	5.885657e+002
3.742919e+002	5.746378e+002
3.762203e+002	5.759128e+002
3.781488e+002	5.736526e+002
3.800773e+002	5.492094e+002
3.820057e+002	5.618055e+002
3.839342e+002	5.822827e+002
3.858627e+002	5.762043e+002
3.877911e+002	5.759419e+002
3.897196e+002	5.987158e+002
3.916481e+002	5.968167e+002
3.935765e+002	5.890884e+002
3.955050e+002	6.265333e+002
3.974335e+002	6.747452e+002
3.993619e+002	7.042199e+002
4.012904e+002	7.166290e+002
4.032189e+002	7.619667e+002
4.051473e+002	7.770026e+002
4.070758e+002	8.034228e+002
4.090043e+002	8.168080e+002
4.109327e+002	7.820793e+002
4.128612e+002	7.402664e+002
4.147897e+002	6.818422e+002
4.167181e+002	6.420095e+002
4.186466e+002	6.379641e+002
4.205751e+002	6.571859e+002
4.225035e+002	6.605959e+002
4.244320e+002	6.416440e+002
4.263605e+002	6.488762e+002
4.282889e+002	6.637916e+002
4.302174e+002	6.509561e+002
4.321459e+002	5.995748e+002
4.340743e+002	5.911625e+002
4.360028e+002	6.363741e+002
4.379313e+002	6.087021e+002
4.398597e+002	6.161424e+002
4.417882e+002	6.914191e+002
4.437167e+002	6.633088e+002
4.456451e+002	6.696150e+002
4.475736e+002	7.150921e+002
4.495021e+002	7.675247e+002
4.514305e+002	7.791390e+002
4.533590e+002	7.403951e+002
4.552875e+002	7.801107e+002
4.572159e+002	7.789300e+002
4.591444e+002	7.834140e+002
4.610729e+002	8.008521e+002
4.630013e+002	8.079388e+002
4.649298e+002	7.707687e+002
4.668583e+002	7.584501e+002
4.687867e+002	7.694301e+002
4.707152e+002	7.876785e+002
4.726437e+002	7.917612e+002
4.745721e+002	7.747839e+002
4.765006e+002	7.716299e+002
4.784291e+002	7.317979e+002
4.803575e+002	7.314748e+002
4.822860e+002	7.452679e+002
4.842145e+002	7.343003e+002
4.861429e+002	6.869695e+002
4.880714e+002	6.349688e+002
4.899999e+002	6.369446e+002
4.919283e+002	6.477576e+002
4.938568e+002	6.545659e+002
4.957853e+002	6.650040e+002
4.977137e+002	6.834011e+002
4.996422e+002	6.607768e+002
5.015707e+002	6.216528e+002
5.034991e+002	6.036406e+002
5.054276e+002	6.243948e+002
5.073561e+002	6.697294e+002
5.092845e+002	6.876076e+002
5.112130e+002	6.517939e+002
5.131415e+002	6.902994e+002
5.150699e+002	7.318936e+002
5.169984e+002	7.391667e+002
5.189269e+002	7.771234e+002
5.208553e+002	7.798523e+002
5.227838e+002	7.506256e+002
5.247123e+002	7.187199e+002
5.266407e+002	6.963310e+002
5.285692e+002	6.885465e+002
5.304977e+002	7.049645e+002
5.324261e+002	7.548416e+002
5.343546e+002	7.857831e+002
5.362831e+002	7.740685e+002
5.382115e+002	7.262595e+002
5.401400e+002	6.821740e+002
5.420685e+002	7.112429e+002
5.439969e+002	6.374167e+002
5.459254e+002	6.239211e+002
5.478539e+002	6.387556e+002
5.497823e+002	6.332274e+002
5.517108e+002	5.962835e+002
5.536393e+002	5.567955e+002
5.555677e+002	5.074596e+002
5.574962e+002	5.142965e+002
5.594247e+002	5.400593e+002
5.613531e+002	5.473983e+002
5.632816e+002	5.427609e+002
5.652101e+002	5.510822e+002
5.671385e+002	5.382719e+002
5.690670e+002	5.260331e+002
5.709955e+002	5.351715e+002
5.729240e+002	5.587521e+002
5.748524e+002	5.615540e+002
5.767809e+002	5.610824e+002
5.787094e+002	5.422776e+002
5.806378e+002	5.787213e+002
5.825663e+002	6.159307e+002
5.844948e+002	6.103909e+002
5.864232e+002	6.253428e+002
5.883517e+002	5.880688e+002
5.902802e+002	5.587993e+002
5.922086e+002	5.327748e+002
5.941371e+002	5.318549e+002
5.960656e+002	5.605413e+002
5.979940e+002	5.716105e+002
5.999225e+002	6.052311e+002
6.018510e+002	6.112574e+002
6.037794e+002	5.716207e+002
6.057079e+002	5.266394e+002
6.076364e+002	5.121454e+002
6.095648e+002	4.987107e+002
6.114933e+002	4.795259e+002
6.134218e+002	4.580333e+002
6.153502e+002	4.864217e+002
6.172787e+002	4.829480e+002
6.192072e+002	4.125089e+002
6.211356e+002	4.481934e+002
6.230641e+002	4.726537e+002
6.249926e+002	4.269835e+002
6.269210e+002	3.931147e+002
6.288495e+002	4.154234e+002
6.307780e+002	4.706144e+002
6.327064e+002	4.878162e+002
6.346349e+002	5.361714e+002
6.365634e+002	5.311465e+002
6.384918e+002	5.116191e+002
6.404203e+002	5.123456e+002
6.423488e+002	5.351483e+002
6.442772e+002	5.513269e+002
6.462057e+002	6.033173e+002
6.481342e+002	5.955077e+002
6.500626e+002	5.842968e+002
6.519911e+002	5.606400e+002
6.539196e+002	5.280541e+002
6.558480e+002	5.346915e+002
6.577765e+002	4.926243e+002
6.597050e+002	4.081154e+002
6.616334e+002	3.733995e+002
6.635619e+002	4.066571e+002
6.654904e+002	4.555838e+002
6.674188e+002	4.590168e+002
6.693473e+002	5.146707e+002
6.712758e+002	5.357328e+002
6.732042e+002	4.834098e+002
6.751327e+002	4.157043e+002
6.770612e+002	3.809267e+002
6.789896e+002	3.761663e+002
6.809181e+002	3.644037e+002
6.828466e+002	3.609877e+002
6.847750e+002	3.507821e+002
6.867035e+002	3.008893e+002
6.886320e+002	2.444293e+002
6.905604e+002	2.387534e+002
6.924889e+002	2.752651e+002
6.944174e+002	3.548423e+002
6.963458e+002	3.674638e+002
6.982743e+002	3.568089e+002
7.002028e+002	3.468745e+002
7.021312e+002	3.305785e+002
7.040597e+002	2.938847e+002
7.059882e+002	2.649316e+002
7.079166e+002	2.646106e+002
7.098451e+002	2.461385e+002
7.117736e+002	2.366563e+002
7.137020e+002	2.773304e+002
7.156305e+002	3.574980e+002
7.175590e+002	3.507192e+002
7.194874e+002	3.810291e+002
7.214159e+002	3.839251e+002
7.233444e+002	3.511148e+002
7.252728e+002	3.113919e+002
7.272013e+002	2.942575e+002
7.291298e+002	2.886721e+002
7.310582e+002	2.800380e+002
7.329867e+002	2.855173e+002
7.349152e+002	3.174799e+002
7.368436e+002	3.143173e+002
7.387721e+002	2.437325e+002
7.407006e+002	1.676792e+002
7.426290e+002	1.442445e+002
7.445575e+002	1.861857e+002
7.464860e+002	1.951240e+002
7.484144e+002	2.238334e+002
7.503429e+002	2.678446e+002
7.522714e+002	2.678922e+002
7.541998e+002	2.576120e+002
7.561283e+002	2.526286e+002
7.580568e+002	2.607338e+002
7.599852e+002	2.529040e+002
7.619137e+002	2.587080e+002
7.638422e+002	2.785078e+002
7.657706e+002	2.480056e+002
7.676991e+002	2.220319e+002
7.696276e+002	2.568327e+002
7.715560e+002	3.065804e+002
7.734845e+002	3.309340e+002
7.754130e+002	3.265663e+002
7.773414e+002	3.093694e+002
7.792699e+002	2.729356e+002
7.811984e+002	2.038983e+002
7.831268e+002	2.640323e+002
7.850553e+002	3.176613e+002
7.869838e+002	3.257387e+002
7.889122e+002	3.191391e+002
7.908407e+002	3.228739e+002
7.927692e+002	2.879820e+002
7.946976e+002	2.630226e+002
7.966261e+002	2.933957e+002
7.985546e+002	2.914182e+002
8.004830e+002	2.681903e+002
8.024115e+002	2.704791e+002
8.043400e+002	2.704774e+002
8.062684e+002	2.155038e+002
8.081969e+002	1.818572e+002
8.101254e+002	2.016038e+002
8.120538e+002	2.093640e+002
8.139823e+002	1.812209e+002
8.159108e+002	1.652523e+002
8.178392e+002	2.182052e+002
8.197677e+002	2.074462e+002
8.216962e+002	1.642297e+002
8.236246e+002	1.479506e+002
8.255531e+002	1.194810e+002
8.274816e+002	1.033766e+002
8.294100e+002	1.523920e+002
8.313385e+002	1.375476e+002
8.332670e+002	1.443158e+002
8.351954e+002	1.551339e+002
8.371239e+002	1.508069e+002
8.390524e+002	1.425847e+002
8.409808e+002	1.425805e+002
8.429093e+002	1.413519e+002
8.448378e+002	1.151427e+002
8.467662e+002	1.345230e+002
8.486947e+002	2.021421e+002
8.506232e+002	2.048533e+002
8.525516e+002	1.738242e+002
8.544801e+002	1.664830e+002
8.564086e+002	1.832032e+002
8.583370e+002	2.732169e+002
8.602655e+002	3.105507e+002
8.621940e+002	3.300315e+002
8.641224e+002	3.244312e+002
8.660509e+002	3.340410e+002
8.679794e+002	3.463531e+002
8.699078e+002	2.940696e+002
8.718363e+002	2.842751e+002
8.737648e+002	2.958322e+002
8.756932e+002	2.974863e+002
8.776217e+002	3.386794e+002
8.795502e+002	3.654523e+002
8.814786e+002	3.232766e+002
8.834071e+002	2.460097e+002
8.853356e+002	1.996044e+002
8.872640e+002	1.983088e+002
8.891925e+002	2.329436e+002
8.911210e+002	2.233981e+002
8.930494e+002	1.858321e+002
8.949779e+002	1.378760e+002
8.969064e+002	6.717624e+001
8.988348e+002	4.656401e+001
9.007633e+002	7.547034e+001
9.026918e+002	1.444326e+002
9.046202e+002	1.840214e+002
9.065487e+002	1.876493e+002
9.084772e+002	1.704007e+002
9.104056e+002	1.273346e+002
9.123341e+002	4.161092e+001
9.142626e+002	7.646423e+001
9.161910e+002	9.343876e+001
9.181195e+002	8.074055e+001
9.200480e+002	1.355471e+002
9.219764e+002	1.977742e+002
9.239049e+002	1.891783e+002
9.258334e+002	2.702491e+002
9.277618e+002	2.830807e+002
9.296903e+002	1.728754e+002
9.316188e+002	1.495693e+002
9.335472e+002	1.979577e+002
9.354757e+002	2.302245e+002
9.374042e+002	2.257764e+002
9.393326e+002	2.512502e+002
9.412611e+002	2.631319e+002
9.431896e+002	3.015195e+002
9.451180e+002	3.170861e+002
9.470465e+002	3.460108e+002
9.489750e+002	3.590809e+002
9.509034e+002	3.516291e+002
9.528319e+002	3.624336e+002
9.547604e+002	3.668684e+002
9.566888e+002	4.471243e+002
9.586173e+002	4.167392e+002
9.605458e+002	4.773361e+002
9.624742e+002	4.982112e+002
9.644027e+002	4.282347e+002
9.663312e+002	3.534384e+002
9.682596e+002	3.164012e+002
9.701881e+002	3.096917e+002
9.721166e+002	2.850967e+002
9.740450e+002	2.837758e+002
9.759735e+002	3.022109e+002
9.779020e+002	3.258155e+002
9.798304e+002	3.229835e+002
9.817589e+002	2.902083e+002
9.836874e+002	3.261353e+002
9.856158e+002	3.744571e+002
9.875443e+002	3.825869e+002
9.894728e+002	4.298808e+002
9.914012e+002	4.928224e+002
9.933297e+002	5.471835e+002
9.952582e+002	6.068320e+002
9.971866e+002	7.000999e+002
9.991151e+002	8.261093e+002
1.001044e+003	1.049827e+003
1.002972e+003	1.265127e+003
1.004901e+003	1.341220e+003
1.006829e+003	1.284519e+003
1.008757e+003	1.135412e+003
1.010686e+003	9.362673e+002
1.012614e+003	7.677913e+002
1.014543e+003	6.612582e+002
1.016471e+003	5.749820e+002
1.018400e+003	5.321710e+002
1.020328e+003	5.007010e+002
1.022257e+003	5.056304e+002
1.024185e+003	5.502360e+002
1.026114e+003	6.002936e+002
1.028042e+003	6.560421e+002
1.029971e+003	5.817334e+002
1.031899e+003	5.232097e+002
1.033828e+003	4.608763e+002
1.035756e+003	4.436186e+002
1.037684e+003	4.631421e+002
1.039613e+003	4.742090e+002
1.041541e+003	4.539430e+002
1.043470e+003	4.185048e+002
1.045398e+003	3.521755e+002
1.047327e+003	2.933432e+002
1.049255e+003	1.884323e+002
1.051184e+003	1.809545e+002
1.053112e+003	2.005714e+002
1.055041e+003	2.278511e+002
1.056969e+003	3.593751e+002
1.058898e+003	3.752175e+002
1.060826e+003	2.806136e+002
1.062755e+003	1.533754e+002
1.064683e+003	1.418022e+002
1.066611e+003	1.986338e+002
1.068540e+003	2.423877e+002
1.070468e+003	2.496158e+002
1.072397e+003	2.486735e+002
1.074325e+003	2.471982e+002
1.076254e+003	2.197598e+002
1.078182e+003	2.058404e+002
1.080111e+003	2.712432e+002
1.082039e+003	2.980433e+002
1.083968e+003	3.030418e+002
1.085896e+003	3.411514e+002
1.087825e+003	3.732584e+002
1.089753e+003	3.114019e+002
1.091682e+003	2.787338e+002
1.093610e+003	3.205573e+002
1.095538e+003	3.673008e+002
1.097467e+003	4.458103e+002
1.099395e+003	5.002500e+002
1.101324e+003	4.958861e+002
1.103252e+003	4.719794e+002
1.105181e+003	4.657406e+002
1.107109e+003	3.879982e+002
1.109038e+003	4.840549e+002
1.110966e+003	5.599579e+002
1.112895e+003	5.842290e+002
1.114823e+003	6.305773e+002
1.116752e+003	6.535005e+002
1.118680e+003	6.143665e+002
1.120609e+003	6.002533e+002
1.122537e+003	6.476571e+002
1.124465e+003	6.666324e+002
1.126394e+003	7.206410e+002
1.128322e+003	7.137244e+002
1.130251e+003	6.808701e+002
1.132179e+003	6.547087e+002
1.134108e+003	6.406640e+002
1.136036e+003	6.572669e+002
1.137965e+003	7.472009e+002
1.139893e+003	8.619376e+002
1.141822e+003	9.559201e+002
1.143750e+003	1.143408e+003
1.145679e+003	1.399328e+003
1.147607e+003	1.710640e+003
1.149536e+003	2.242600e+003
1.151464e+003	2.943222e+003
1.153392e+003	3.449608e+003
1.155321e+003	3.594492e+003
1.157249e+003	3.239018e+003
1.159178e+003	2.535607e+003
1.161106e+003	1.880956e+003
1.163035e+003	1.416095e+003
1.164963e+003	1.148087e+003
1.166892e+003	1.008003e+003
1.168820e+003	9.633287e+002
1.170749e+003	1.000017e+003
1.172677e+003	9.404006e+002
1.174606e+003	9.454806e+002
1.176534e+003	9.538740e+002
1.178463e+003	9.229092e+002
1.180391e+003	9.027803e+002
1.182319e+003	9.328481e+002
1.184248e+003	9.514660e+002
1.186176e+003	9.159431e+002
1.188105e+003	9.066672e+002
1.190033e+003	9.423616e+002
1.191962e+003	9.341190e+002
1.193890e+003	8.908487e+002
1.195819e+003	7.834996e+002
1.197747e+003	7.041801e+002
1.199676e+003	6.496791e+002
1.201604e+003	6.502822e+002
1.203533e+003	7.224896e+002
1.205461e+003	7.954033e+002
1.207390e+003	8.856451e+002
1.209318e+003	8.572939e+002
1.211246e+003	7.832960e+002
1.213175e+003	6.459441e+002
1.215103e+003	5.334435e+002
1.217032e+003	4.752896e+002
1.218960e+003	4.335664e+002
1.220889e+003	3.967696e+002
1.222817e+003	3.990782e+002
1.224746e+003	4.112854e+002
1.226674e+003	4.354405e+002
1.228603e+003	4.599530e+002
1.230531e+003	4.390927e+002
1.232460e+003	3.648706e+002
1.234388e+003	3.334361e+002
1.236317e+003	2.977222e+002
1.238245e+003	2.656122e+002
1.240173e+003	3.115489e+002
1.242102e+003	3.269832e+002
1.244030e+003	4.148220e+002
1.245959e+003	4.028552e+002
1.247887e+003	4.152483e+002
1.249816e+003	4.390745e+002
1.251744e+003	4.668524e+002
1.253673e+003	4.966987e+002
1.255601e+003	5.301462e+002
1.257530e+003	5.553196e+002
1.259458e+003	5.461074e+002
1.261387e+003	5.071752e+002
1.263315e+003	4.952380e+002
1.265244e+003	5.077641e+002
1.267172e+003	5.710515e+002
1.269100e+003	5.668812e+002
1.271029e+003	5.523140e+002
1.272957e+003	5.598837e+002
1.274886e+003	5.552127e+002
1.276814e+003	5.339658e+002
1.278743e+003	5.467260e+002
1.280671e+003	5.411611e+002
1.282600e+003	4.303675e+002
1.284528e+003	3.465304e+002
1.286457e+003	3.292754e+002
1.288385e+003	3.507322e+002
1.290314e+003	4.603326e+002
1.292242e+003	5.483453e+002
1.294171e+003	5.213007e+002
1.296099e+003	4.520915e+002
1.298027e+003	4.104890e+002
1.299956e+003	4.274344e+002
1.301884e+003	4.737830e+002
1.303813e+003	5.507742e+002
1.305741e+003	5.060796e+002
1.307670e+003	4.579599e+002
1.309598e+003	4.189133e+002
1.311527e+003	4.020182e+002
1.313455e+003	4.381924e+002
1.315384e+003	4.862228e+002
1.317312e+003	4.511022e+002
1.319241e+003	3.866421e+002
1.321169e+003	3.965077e+002
1.323098e+003	4.329594e+002
1.325026e+003	4.658363e+002
1.326954e+003	4.908611e+002
1.328883e+003	4.584197e+002
1.330811e+003	3.928549e+002
1.332740e+003	3.330293e+002
1.334668e+003	3.395307e+002
1.336597e+003	4.617802e+002
1.338525e+003	4.745401e+002
1.340454e+003	4.921816e+002
1.342382e+003	4.733669e+002
1.344311e+003	5.214011e+002
1.346239e+003	5.507696e+002
1.348168e+003	5.912065e+002
1.350096e+003	6.381672e+002
1.352025e+003	6.372209e+002
1.353953e+003	5.796101e+002
1.355881e+003	5.080226e+002
1.357810e+003	4.267886e+002
1.359738e+003	4.096608e+002
1.361667e+003	4.452754e+002
1.363595e+003	4.150028e+002
1.365524e+003	4.569881e+002
1.367452e+003	5.135810e+002
1.369381e+003	5.190010e+002
1.371309e+003	5.027849e+002
1.373238e+003	4.985848e+002
1.375166e+003	4.891651e+002
1.377095e+003	4.516836e+002
1.379023e+003	3.975546e+002
1.380952e+003	4.266579e+002
1.382880e+003	4.586559e+002
1.384808e+003	3.886218e+002
1.386737e+003	3.497543e+002
1.388665e+003	3.962926e+002
1.390594e+003	4.368958e+002
1.392522e+003	4.125972e+002
1.394451e+003	3.798867e+002
1.396379e+003	3.446777e+002
1.398308e+003	2.325234e+002
1.400236e+003	1.862333e+002
1.402165e+003	2.249584e+002
1.404093e+003	3.220493e+002
1.406022e+003	4.054377e+002
1.407950e+003	4.755238e+002
1.409879e+003	4.698675e+002
1.411807e+003	3.659734e+002
1.413735e+003	2.583897e+002
1.415664e+003	2.409571e+002
1.417592e+003	2.900316e+002
1.419521e+003	3.348716e+002
1.421449e+003	4.022225e+002
1.423378e+003	4.947825e+002
1.425306e+003	4.827965e+002
1.427235e+003	4.882669e+002
1.429163e+003	4.990558e+002
1.431092e+003	5.119073e+002
1.433020e+003	5.032498e+002
1.434949e+003	5.374962e+002
1.436877e+003	6.043030e+002
1.438806e+003	6.441171e+002
1.440734e+003	6.572911e+002
1.442662e+003	6.756693e+002
1.444591e+003	6.940029e+002
1.446519e+003	6.745617e+002
1.448448e+003	6.229596e+002
1.450376e+003	6.305886e+002
1.452305e+003	6.594025e+002
1.454233e+003	6.382443e+002
1.456162e+003	6.648879e+002
1.458090e+003	6.789745e+002
1.460019e+003	6.728549e+002
1.461947e+003	6.811450e+002
1.463876e+003	6.804479e+002
1.465804e+003	6.832145e+002
1.467733e+003	6.584253e+002
1.469661e+003	5.824767e+002
1.471589e+003	5.406436e+002
1.473518e+003	5.789143e+002
1.475446e+003	5.598459e+002
1.477375e+003	5.341339e+002
1.479303e+003	5.528007e+002
1.481232e+003	5.907475e+002
1.483160e+003	6.104401e+002
1.485089e+003	6.430820e+002
1.487017e+003	6.951038e+002
1.488946e+003	6.981459e+002
1.490874e+003	7.121868e+002
1.492803e+003	7.418125e+002
1.494731e+003	8.373371e+002
1.496660e+003	9.192001e+002
1.498588e+003	1.019810e+003
1.500516e+003	1.081694e+003
1.502445e+003	1.125911e+003
1.504373e+003	1.239691e+003
1.506302e+003	1.451572e+003
1.508230e+003	1.729310e+003
1.510159e+003	2.090546e+003
1.512087e+003	2.587317e+003
1.514016e+003	3.118490e+003
1.515944e+003	3.427627e+003
1.517873e+003	3.486510e+003
1.519801e+003	3.350588e+003
1.521730e+003	3.085876e+003
1.523658e+003	2.806068e+003
1.525587e+003	2.458532e+003
1.527515e+003	2.030362e+003
1.529443e+003	1.562457e+003
1.531372e+003	1.185435e+003
1.533300e+003	9.776046e+002
1.535229e+003	9.043555e+002
1.537157e+003	8.838050e+002
1.539086e+003	8.570695e+002
1.541014e+003	8.455132e+002
1.542943e+003	7.653263e+002
1.544871e+003	6.955051e+002
1.546800e+003	6.514330e+002
1.548728e+003	6.635433e+002
1.550657e+003	7.203984e+002
1.552585e+003	7.709279e+002
1.554514e+003	7.546332e+002
1.556442e+003	6.822928e+002
1.558370e+003	5.853651e+002
1.560299e+003	5.004497e+002
1.562227e+003	4.610852e+002
1.564156e+003	4.634876e+002
1.566084e+003	4.924266e+002
1.568013e+003	5.474266e+002
1.569941e+003	5.802078e+002
1.571870e+003	5.675796e+002
1.573798e+003	5.315580e+002
1.575727e+003	5.427891e+002
1.577655e+003	5.558940e+002
1.579584e+003	5.860807e+002
1.581512e+003	6.210663e+002
1.583441e+003	6.711989e+002
1.585369e+003	6.733536e+002
1.587297e+003	5.871801e+002
1.589226e+003	5.055270e+002
1.591154e+003	5.051066e+002
1.593083e+003	5.305416e+002
1.595011e+003	5.814843e+002
1.596940e+003	6.108279e+002
1.598868e+003	6.284470e+002
1.600797e+003	6.177313e+002
1.602725e+003	5.551077e+002
1.604654e+003	5.284647e+002
1.606582e+003	5.134785e+002
1.608511e+003	4.923798e+002
1.610439e+003	5.074268e+002
1.612368e+003	5.407467e+002
1.614296e+003	5.386616e+002
1.616224e+003	5.095073e+002
1.618153e+003	5.124140e+002
1.620081e+003	5.504529e+002
1.622010e+003	5.620626e+002
1.623938e+003	5.931362e+002
1.625867e+003	6.493064e+002
1.627795e+003	6.851940e+002
1.629724e+003	6.844536e+002
1.631652e+003	6.748171e+002
1.633581e+003	5.729498e+002
1.635509e+003	5.303327e+002
1.637438e+003	5.317275e+002
1.639366e+003	5.849224e+002
1.641295e+003	6.341030e+002
1.643223e+003	6.235674e+002
1.645151e+003	6.014250e+002
1.647080e+003	6.072996e+002
1.649008e+003	5.938415e+002
1.650937e+003	5.802466e+002
1.652865e+003	6.270696e+002
1.654794e+003	5.965109e+002
1.656722e+003	5.138515e+002
1.658651e+003	5.180533e+002
1.660579e+003	4.501419e+002
1.662508e+003	4.145654e+002
1.664436e+003	4.779396e+002
1.666365e+003	4.980206e+002
1.668293e+003	4.987439e+002
1.670222e+003	4.885521e+002
1.672150e+003	4.770315e+002
1.674078e+003	4.693823e+002
1.676007e+003	4.613203e+002
1.677935e+003	4.443529e+002
1.679864e+003	4.003234e+002
1.681792e+003	3.545010e+002
1.683721e+003	3.773608e+002
1.685649e+003	3.966460e+002
1.687578e+003	4.440595e+002
1.689506e+003	4.958392e+002
1.691435e+003	4.454077e+002
1.693363e+003	4.326803e+002
1.695292e+003	4.839203e+002
1.697220e+003	5.056651e+002
1.699149e+003	4.744121e+002
1.701077e+003	3.766697e+002
1.703005e+003	3.020336e+002
1.704934e+003	2.444730e+002
1.706862e+003	2.021539e+002
1.708791e+003	2.475571e+002
1.710719e+003	3.309949e+002
1.712648e+003	3.778290e+002
1.714576e+003	4.614302e+002
1.716505e+003	5.115167e+002
1.718433e+003	5.149396e+002
1.720362e+003	4.887843e+002
1.722290e+003	5.403214e+002
1.724219e+003	5.417271e+002
1.726147e+003	6.458080e+002
1.728076e+003	6.704479e+002
1.730004e+003	6.049361e+002
1.731932e+003	5.604581e+002
1.733861e+003	5.745800e+002
1.735789e+003	6.106071e+002
1.737718e+003	5.592856e+002
1.739646e+003	4.273236e+002
1.741575e+003	3.258734e+002
1.743503e+003	2.957896e+002
1.745432e+003	3.245099e+002
1.747360e+003	3.765979e+002
1.749289e+003	3.907195e+002
1.751217e+003	4.057059e+002
1.753146e+003	4.576428e+002
1.755074e+003	4.729110e+002
1.757003e+003	4.747061e+002
1.758931e+003	4.696044e+002
1.760859e+003	4.670861e+002
1.762788e+003	4.922967e+002
1.764716e+003	5.071716e+002
1.766645e+003	4.745709e+002
1.768573e+003	4.096280e+002
1.770502e+003	3.090647e+002
1.772430e+003	3.216833e+002
1.774359e+003	3.652557e+002
1.776287e+003	4.406769e+002
1.778216e+003	4.582511e+002
1.780144e+003	4.334701e+002
1.782073e+003	4.096813e+002
1.784001e+003	3.606625e+002
1.785930e+003	3.410028e+002
1.787858e+003	3.731844e+002
1.789786e+003	3.525381e+002
1.791715e+003	2.695247e+002
1.793643e+003	2.362364e+002
1.795572e+003	2.240677e+002
1.797500e+003	3.604168e+002
1.799429e+003	4.153376e+002
1.801357e+003	4.661086e+002
1.803286e+003	4.645176e+002
1.805214e+003	5.101440e+002
1.807143e+003	4.714586e+002
1.809071e+003	5.189007e+002
1.811000e+003	5.074004e+002
1.812928e+003	4.720551e+002
1.814857e+003	4.447497e+002
1.816785e+003	4.009301e+002
1.818714e+003	3.553061e+002
1.820642e+003	3.452943e+002
1.822570e+003	3.358251e+002
1.824499e+003	3.504351e+002
1.826427e+003	3.895331e+002
1.828356e+003	3.969662e+002
1.830284e+003	4.189958e+002
1.832213e+003	4.337203e+002
1.834141e+003	4.248214e+002
1.836070e+003	4.210830e+002
1.837998e+003	4.284217e+002
1.839927e+003	3.912575e+002
1.841855e+003	3.871546e+002
1.843784e+003	3.835298e+002
1.845712e+003	3.345805e+002
1.847641e+003	3.717207e+002
1.849569e+003	3.964108e+002
1.851497e+003	3.223472e+002
1.853426e+003	3.441556e+002
1.855354e+003	3.168498e+002
1.857283e+003	3.297817e+002
1.859211e+003	3.551287e+002
1.861140e+003	4.009418e+002
1.863068e+003	4.189316e+002
1.864997e+003	3.828290e+002
1.866925e+003	3.368565e+002
1.868854e+003	3.303661e+002
1.870782e+003	3.713000e+002
1.872711e+003	4.370724e+002
1.874639e+003	4.497179e+002
1.876568e+003	3.753181e+002
1.878496e+003	2.965649e+002
1.880424e+003	2.700750e+002
1.882353e+003	3.637527e+002
1.884281e+003	4.477066e+002
1.886210e+003	4.535121e+002
1.888138e+003	3.916862e+002
1.890067e+003	3.863422e+002
1.891995e+003	3.706174e+002
1.893924e+003	3.938464e+002
1.895852e+003	4.209227e+002
1.897781e+003	3.923653e+002
1.899709e+003	3.531190e+002
1.901638e+003	3.609532e+002
1.903566e+003	4.235685e+002
1.905495e+003	4.887731e+002
1.907423e+003	4.368015e+002
1.909351e+003	3.582537e+002
1.911280e+003	3.609526e+002
1.913208e+003	3.721237e+002
1.915137e+003	3.982116e+002
1.917065e+003	4.852848e+002
1.918994e+003	4.893594e+002
1.920922e+003	4.176515e+002
1.922851e+003	3.879860e+002
1.924779e+003	3.881398e+002
1.926708e+003	4.012781e+002
1.928636e+003	4.614048e+002
1.930565e+003	5.268152e+002
1.932493e+003	5.105437e+002
1.934422e+003	4.456729e+002
1.936350e+003	4.015906e+002
1.938278e+003	3.363240e+002
1.940207e+003	3.860664e+002
1.942135e+003	4.375762e+002
1.944064e+003	4.542472e+002
1.945992e+003	3.500892e+002
1.947921e+003	4.004967e+002
1.949849e+003	3.706475e+002
1.951778e+003	3.676623e+002
1.953706e+003	4.195167e+002
1.955635e+003	4.004316e+002
1.957563e+003	3.133971e+002
1.959492e+003	3.147872e+002
1.961420e+003	3.253892e+002
1.963349e+003	2.832748e+002
1.965277e+003	2.111954e+002
1.967205e+003	2.215090e+002
1.969134e+003	2.009384e+002
1.971062e+003	2.143458e+002
1.972991e+003	2.567287e+002
1.974919e+003	3.248570e+002
1.976848e+003	3.536545e+002
1.978776e+003	3.153817e+002
1.980705e+003	2.727120e+002
1.982633e+003	2.701792e+002
1.984562e+003	2.622658e+002
1.986490e+003	2.954861e+002
1.988419e+003	3.306460e+002
1.990347e+003	3.287696e+002
1.992276e+003	3.250339e+002
1.994204e+003	4.051600e+002
1.996132e+003	4.852669e+002
1.998061e+003	4.643444e+002
1.999989e+003	4.160973e+002
2.001918e+003	3.502988e+002
2.003846e+003	2.898409e+002
2.005775e+003	2.842114e+002
2.007703e+003	3.626587e+002
2.009632e+003	4.228423e+002
2.011560e+003	4.426443e+002
2.013489e+003	4.538714e+002
2.015417e+003	4.230504e+002
2.017346e+003	3.922757e+002
2.019274e+003	4.063099e+002
2.021203e+003	4.199990e+002
2.023131e+003	3.937968e+002
2.025059e+003	4.512718e+002
2.026988e+003	4.133466e+002
2.028916e+003	3.585608e+002
2.030845e+003	3.428590e+002
2.032773e+003	3.305195e+002
2.034702e+003	4.136911e+002
2.036630e+003	3.843510e+002
2.038559e+003	3.423210e+002
2.040487e+003	3.284549e+002
2.042416e+003	3.381364e+002
2.044344e+003	3.596306e+002
2.046273e+003	4.180517e+002
2.048201e+003	3.671870e+002
2.050129e+003	3.459954e+002
2.052058e+003	3.325413e+002
2.053986e+003	3.106206e+002
2.055915e+003	2.633734e+002
2.057843e+003	2.696623e+002
2.059772e+003	2.264247e+002
2.061700e+003	2.526953e+002
2.063629e+003	2.893524e+002
2.065557e+003	2.796572e+002
2.067486e+003	2.773434e+002
2.069414e+003	2.112263e+002
2.071343e+003	2.326266e+002
2.073271e+003	3.038450e+002
2.075200e+003	3.547966e+002
2.077128e+003	3.429258e+002
2.079057e+003	3.012434e+002
2.080985e+003	2.747849e+002
2.082914e+003	2.645338e+002
2.084842e+003	2.406748e+002
2.086771e+003	2.665258e+002
2.088699e+003	3.384739e+002
2.090627e+003	3.855881e+002
2.092556e+003	3.936693e+002
2.094484e+003	3.697600e+002
2.096413e+003	3.851504e+002
2.098341e+003	4.106678e+002
2.100270e+003	4.109677e+002
2.102198e+003	4.125340e+002
2.104126e+003	4.185013e+002
2.106055e+003	3.968772e+002
2.107983e+003	3.863225e+002
2.109912e+003	4.105451e+002
2.111840e+003	4.068466e+002
2.113769e+003	4.316351e+002
2.115697e+003	4.468819e+002
2.117626e+003	4.011883e+002
2.119554e+003	3.568832e+002
2.121483e+003	3.646997e+002
2.123411e+003	4.393462e+002
2.125340e+003	4.575966e+002
2.127268e+003	4.087094e+002
2.129197e+003	3.319382e+002
2.131125e+003	2.976691e+002
2.133054e+003	3.377112e+002
2.134982e+003	4.055082e+002
2.136911e+003	4.642405e+002
2.138839e+003	4.300315e+002
2.140768e+003	3.559373e+002
2.142696e+003	3.271905e+002
2.144625e+003	2.900280e+002
2.146553e+003	3.307136e+002
2.148481e+003	4.553240e+002
2.150410e+003	5.444827e+002
2.152338e+003	5.990582e+002
2.154267e+003	5.230671e+002
2.156195e+003	4.011909e+002
2.158124e+003	3.160146e+002
2.160052e+003	3.118461e+002
2.161980e+003	3.114263e+002
2.163909e+003	3.505521e+002
2.165837e+003	3.492230e+002
2.167766e+003	3.561422e+002
2.169694e+003	3.795084e+002
2.171623e+003	3.610615e+002
2.173551e+003	3.179727e+002
2.175480e+003	3.290586e+002
2.177408e+003	2.551730e+002
2.179337e+003	1.901732e+002
2.181265e+003	2.308120e+002
2.183194e+003	3.036202e+002
2.185122e+003	3.478997e+002
2.187051e+003	3.752765e+002
2.188979e+003	3.755977e+002
2.190908e+003	3.644000e+002
2.192836e+003	4.182875e+002
2.194765e+003	4.428498e+002
2.196693e+003	4.114317e+002
2.198622e+003	3.436296e+002
2.200550e+003	3.191129e+002
2.202479e+003	3.648468e+002
2.204407e+003	3.798854e+002
2.206335e+003	4.330581e+002
2.208264e+003	3.963763e+002
2.210192e+003	3.652003e+002
2.212121e+003	3.508950e+002
2.214049e+003	4.299323e+002
2.215978e+003	4.281319e+002
2.217906e+003	4.136938e+002
2.219834e+003	4.111576e+002
2.221763e+003	4.588719e+002
2.223691e+003	5.341412e+002
2.225620e+003	5.408192e+002
2.227548e+003	4.789703e+002
2.229477e+003	4.260456e+002
2.231405e+003	4.249474e+002
2.233334e+003	4.142297e+002
2.235262e+003	4.815287e+002
2.237191e+003	4.633417e+002
2.239119e+003	4.172038e+002
2.241048e+003	4.234088e+002
2.242976e+003	4.576485e+002
2.244905e+003	4.354102e+002
2.246833e+003	4.135150e+002
2.248762e+003	3.847556e+002
2.250690e+003	3.630048e+002
2.252619e+003	3.400042e+002
2.254547e+003	2.877581e+002
2.256476e+003	3.148656e+002
2.258404e+003	3.647752e+002
2.260333e+003	4.015989e+002
2.262261e+003	4.732008e+002
2.264189e+003	4.313485e+002
2.266118e+003	3.843061e+002
2.268046e+003	3.998331e+002
2.269975e+003	4.575083e+002
2.271903e+003	4.876619e+002
2.273832e+003	4.471153e+002
2.275760e+003	4.280278e+002
2.277688e+003	4.124287e+002
2.279617e+003	4.078072e+002
2.281545e+003	4.281254e+002
2.283474e+003	4.327224e+002
2.285402e+003	4.100520e+002
2.287331e+003	3.800892e+002
2.289259e+003	4.305337e+002
2.291188e+003	4.909794e+002
2.293116e+003	5.374975e+002
2.295045e+003	6.027184e+002
2.296973e+003	6.486147e+002
2.298902e+003	6.690906e+002
2.300830e+003	7.070726e+002
2.302759e+003	6.845921e+002
2.304687e+003	6.410999e+002
2.306616e+003	6.650555e+002
2.308544e+003	5.908890e+002
2.310473e+003	5.790606e+002
2.312401e+003	6.359421e+002
2.314330e+003	6.261345e+002
2.316258e+003	6.716405e+002
2.318187e+003	7.016050e+002
2.320115e+003	6.147135e+002
2.322043e+003	5.482171e+002
2.323972e+003	5.532507e+002
2.325900e+003	5.752356e+002
2.327829e+003	4.917632e+002
2.329757e+003	4.096252e+002
2.331686e+003	4.338162e+002
2.333614e+003	4.872228e+002
2.335542e+003	6.231588e+002
2.337471e+003	6.333205e+002
2.339399e+003	5.420511e+002
2.341328e+003	5.182586e+002
2.343256e+003	5.013280e+002
2.345185e+003	5.277062e+002
2.347113e+003	5.648409e+002
2.349042e+003	5.159764e+002
2.350970e+003	4.657055e+002
2.352899e+003	4.827696e+002
2.354827e+003	4.348275e+002
2.356756e+003	3.768054e+002
2.358684e+003	5.349680e+002
2.360613e+003	4.902448e+002
2.362541e+003	5.115739e+002
2.364470e+003	4.745131e+002
2.366398e+003	5.072244e+002
2.368327e+003	5.503480e+002
2.370255e+003	5.824133e+002
2.372184e+003	5.337762e+002
2.374112e+003	4.412758e+002
2.376041e+003	4.625893e+002
2.377969e+003	5.299003e+002
2.379897e+003	5.956162e+002
2.381826e+003	6.096224e+002
2.383754e+003	5.514407e+002
2.385683e+003	4.730202e+002
2.387611e+003	4.354552e+002
2.389540e+003	4.013853e+002
2.391468e+003	4.070435e+002
2.393396e+003	4.364964e+002
2.395325e+003	4.443392e+002
2.397253e+003	4.554109e+002
2.399182e+003	5.246586e+002
2.401110e+003	5.524813e+002
2.403039e+003	5.301314e+002
2.404967e+003	5.092109e+002
2.406896e+003	4.902710e+002
2.408824e+003	5.334432e+002
2.410753e+003	5.220834e+002
2.412681e+003	5.086701e+002
2.414610e+003	5.270616e+002
2.416538e+003	5.548348e+002
2.418467e+003	5.561281e+002
2.420395e+003	6.357776e+002
2.422324e+003	5.934429e+002
2.424252e+003	6.058413e+002
2.426181e+003	6.754373e+002
2.428109e+003	6.716068e+002
2.430038e+003	6.991660e+002
2.431966e+003	7.090375e+002
2.433895e+003	6.549832e+002
2.435823e+003	6.155208e+002
2.437751e+003	5.283237e+002
2.439680e+003	5.749215e+002
2.441608e+003	5.566339e+002
2.443537e+003	5.898155e+002
2.445465e+003	6.563701e+002
2.447394e+003	5.947023e+002
2.449322e+003	5.705271e+002
2.451250e+003	6.293169e+002
2.453179e+003	6.608074e+002
2.455107e+003	6.521747e+002
2.457036e+003	6.103306e+002
2.458964e+003	5.645899e+002
2.460893e+003	5.769801e+002
2.462821e+003	6.074391e+002
2.464750e+003	6.045972e+002
2.466678e+003	5.981904e+002
2.468607e+003	6.378002e+002
2.470535e+003	7.001530e+002
2.472464e+003	6.984624e+002
2.474392e+003	6.588217e+002
2.476321e+003	5.470565e+002
2.478249e+003	4.582703e+002
2.480178e+003	5.499940e+002
2.482106e+003	5.563260e+002
2.484035e+003	5.924664e+002
2.485963e+003	6.273079e+002
2.487892e+003	6.046334e+002
2.489820e+003	6.613677e+002
2.491749e+003	6.330056e+002
2.493677e+003	6.053056e+002
2.495605e+003	5.721221e+002
2.497534e+003	5.626774e+002
2.499462e+003	5.498294e+002
2.501391e+003	5.653867e+002
2.503319e+003	6.300328e+002
2.505248e+003	7.307407e+002
2.507176e+003	7.903702e+002
2.509104e+003	8.078326e+002
2.511033e+003	7.349394e+002
2.512961e+003	6.264523e+002
2.514890e+003	6.050000e+002
2.516818e+003	6.086637e+002
2.518747e+003	6.906910e+002
2.520675e+003	8.126208e+002
2.522604e+003	8.433453e+002
2.524532e+003	8.492212e+002
2.526461e+003	8.623298e+002
2.528389e+003	8.967256e+002
2.530318e+003	8.963666e+002
2.532246e+003	8.308541e+002
2.534175e+003	7.934767e+002
2.536103e+003	7.607938e+002
2.538032e+003	7.307803e+002
2.539960e+003	7.313326e+002
2.541889e+003	6.952492e+002
2.543817e+003	6.955490e+002
2.545746e+003	7.375269e+002
2.547674e+003	7.874197e+002
2.549603e+003	8.457855e+002
2.551531e+003	8.751856e+002
2.553459e+003	8.069122e+002
2.555388e+003	6.667438e+002
2.557316e+003	6.252053e+002
2.559245e+003	6.448977e+002
2.561173e+003	6.724063e+002
2.563102e+003	7.146609e+002
2.565030e+003	6.944274e+002
2.566958e+003	6.493853e+002
2.568887e+003	6.047965e+002
2.570815e+003	5.388636e+002
2.572744e+003	5.603516e+002
2.574672e+003	6.216332e+002
2.576601e+003	6.893386e+002
2.578529e+003	6.848936e+002
2.580458e+003	6.608962e+002
2.582386e+003	6.238315e+002
2.584315e+003	6.111478e+002
2.586243e+003	5.803949e+002
2.588172e+003	5.820256e+002
2.590100e+003	5.963777e+002
2.592029e+003	6.074008e+002
2.593957e+003	6.442792e+002
2.595886e+003	6.711395e+002
2.597814e+003	6.009916e+002
2.599743e+003	6.200944e+002
2.601671e+003	6.922410e+002
2.603600e+003	7.229927e+002
2.605528e+003	7.718727e+002
2.607457e+003	7.403133e+002
2.609385e+003	6.617725e+002
2.611313e+003	6.415840e+002
2.613242e+003	6.202829e+002
2.615170e+003	6.235748e+002
2.617099e+003	6.953119e+002
2.619027e+003	7.028716e+002
2.620956e+003	6.972482e+002
2.622884e+003	7.234099e+002
2.624813e+003	7.341097e+002
2.626741e+003	6.703699e+002
2.628669e+003	7.075001e+002
2.630598e+003	7.670751e+002
2.632526e+003	7.836655e+002
2.634455e+003	7.989543e+002
2.636383e+003	7.598458e+002
2.638312e+003	7.950813e+002
2.640240e+003	8.169028e+002
2.642169e+003	7.295301e+002
2.644097e+003	6.931083e+002
2.646026e+003	6.826605e+002
2.647954e+003	7.343777e+002
2.649883e+003	7.944797e+002
2.651811e+003	7.916371e+002
2.653740e+003	7.631883e+002
2.655668e+003	7.393575e+002
2.657597e+003	8.207621e+002
2.659525e+003	8.505073e+002
2.661454e+003	8.701467e+002
2.663382e+003	9.190688e+002
2.665311e+003	9.203130e+002
2.667239e+003	9.254677e+002
2.669167e+003	9.091498e+002
2.671096e+003	8.700676e+002
2.673024e+003	8.527955e+002
2.674953e+003	8.904510e+002
2.676881e+003	8.445154e+002
2.678810e+003	8.623411e+002
2.680738e+003	8.533245e+002
2.682667e+003	8.491573e+002
2.684595e+003	7.749128e+002
2.686523e+003	7.085351e+002
2.688452e+003	6.199492e+002
2.690380e+003	6.291277e+002
2.692309e+003	6.179233e+002
2.694237e+003	6.394114e+002
2.696166e+003	6.845811e+002
2.698094e+003	6.582802e+002
2.700023e+003	6.383903e+002
2.701951e+003	6.012512e+002
2.703880e+003	5.654588e+002
2.705808e+003	5.307383e+002
2.707737e+003	5.080702e+002
2.709665e+003	5.408922e+002
2.711594e+003	5.289786e+002
2.713522e+003	5.356860e+002
2.715451e+003	5.672022e+002
2.717379e+003	5.944505e+002
2.719308e+003	6.389488e+002
2.721236e+003	6.034318e+002
2.723165e+003	5.924951e+002
2.725093e+003	5.014822e+002
2.727021e+003	4.384028e+002
2.728950e+003	4.586971e+002
2.730878e+003	4.597424e+002
2.732807e+003	4.942479e+002
2.734735e+003	4.867201e+002
2.736664e+003	4.556862e+002
2.738592e+003	4.824258e+002
2.740521e+003	4.860456e+002
2.742449e+003	4.269296e+002
2.744377e+003	4.357964e+002
2.746306e+003	4.380127e+002
2.748234e+003	4.887334e+002
2.750163e+003	5.502564e+002
2.752091e+003	5.641654e+002
2.754020e+003	5.058021e+002
2.755948e+003	4.949587e+002
2.757877e+003	4.814699e+002
2.759805e+003	4.670728e+002
2.761734e+003	4.892016e+002
2.763662e+003	4.986552e+002
2.765591e+003	4.965130e+002
2.767519e+003	5.179901e+002
2.769448e+003	4.996478e+002
2.771376e+003	4.862268e+002
2.773305e+003	5.191881e+002
2.775233e+003	5.424512e+002
2.777162e+003	4.375707e+002
2.779090e+003	3.751674e+002
2.781019e+003	3.650239e+002
2.782947e+003	4.013393e+002
2.784875e+003	4.584135e+002
2.786804e+003	4.941814e+002
2.788732e+003	4.873555e+002
2.790661e+003	4.394451e+002
2.792589e+003	4.476710e+002
2.794518e+003	3.681382e+002
2.796446e+003	3.800603e+002
2.798375e+003	3.787202e+002
2.800303e+003	3.787645e+002
2.802231e+003	3.183444e+002
2.804160e+003	3.230649e+002
2.806088e+003	2.818031e+002
2.808017e+003	2.961443e+002
2.809945e+003	2.903777e+002
2.811874e+003	2.182702e+002
2.813802e+003	2.164746e+002
2.815731e+003	2.417366e+002
2.817659e+003	2.811401e+002
2.819588e+003	3.649444e+002
2.821516e+003	3.150049e+002
2.823445e+003	2.215738e+002
2.825373e+003	1.480293e+002
2.827302e+003	9.896381e+001
2.829230e+003	8.076018e+001
2.831159e+003	1.646717e+002
2.833087e+003	2.288597e+002
2.835016e+003	2.047843e+002
2.836944e+003	1.525429e+002
2.838873e+003	1.466282e+002
2.840801e+003	1.698532e+002
2.842729e+003	2.573300e+002
2.844658e+003	2.439848e+002
2.846586e+003	2.111766e+002
2.848515e+003	2.422348e+002
2.850443e+003	2.975480e+002
2.852372e+003	2.686798e+002
2.854300e+003	2.858489e+002
2.856229e+003	2.354068e+002
2.858157e+003	2.049626e+002
2.860085e+003	1.924119e+002
2.862014e+003	2.116481e+002
2.863942e+003	2.249214e+002
2.865871e+003	2.354865e+002
2.867799e+003	2.027414e+002
2.869728e+003	1.674798e+002
2.871656e+003	2.236543e+002
2.873585e+003	2.164657e+002
2.875513e+003	2.024402e+002
2.877442e+003	2.551439e+002
2.879370e+003	2.739854e+002
2.881299e+003	2.772339e+002
2.883227e+003	2.580036e+002
2.885156e+003	1.905072e+002
2.887084e+003	1.746238e+002
2.889013e+003	1.687325e+002
2.890941e+003	2.259972e+002
2.892870e+003	2.489211e+002
2.894798e+003	1.919183e+002
2.896727e+003	1.941474e+002
2.898655e+003	1.478089e+002
2.900583e+003	1.001224e+002
2.902512e+003	8.925233e+001
2.904440e+003	9.698708e+001
2.906369e+003	1.156428e+002
2.908297e+003	1.165454e+002
2.910226e+003	6.643719e+001
2.912154e+003	7.014918e+001
2.914083e+003	2.057848e+001
2.916011e+003	-9.457894e+000
2.917939e+003	-4.905947e+001
2.919868e+003	8.086096e+000
2.921796e+003	4.394117e+001
2.923725e+003	6.793388e+001
2.925653e+003	5.742324e+001
2.927582e+003	5.433587e+001
2.929510e+003	3.785810e+001
2.931439e+003	-1.599600e+001
2.933367e+003	-7.756300e+001
2.935296e+003	-7.893750e+001
2.937224e+003	-7.769352e+001
2.939153e+003	-5.535516e+001
2.941081e+003	-3.158922e+001
2.943010e+003	-4.692622e+001
2.944938e+003	-2.495251e+001
2.946867e+003	1.114054e+001
2.948795e+003	-2.704582e+001
2.950724e+003	-1.204786e+002
2.952652e+003	-1.397780e+002
2.954581e+003	-1.462020e+002
2.956509e+003	-1.496353e+002
2.958438e+003	-1.327859e+002
2.960366e+003	-1.200207e+002
2.962294e+003	-8.218239e+001
2.964223e+003	-1.406606e+002
2.966151e+003	-1.399737e+002
2.968080e+003	-9.719321e+001
2.970008e+003	-1.268005e+002
2.971937e+003	-1.153399e+002
2.973865e+003	-5.053862e+001
2.975793e+003	-1.128388e+002
2.977722e+003	-1.136280e+002
2.979650e+003	-1.305245e+002
2.981579e+003	-8.118622e+001
2.983507e+003	-5.359784e+001
2.985436e+003	-8.785883e+001
2.987364e+003	-1.021830e+002
2.989293e+003	-1.025247e+002
2.991221e+003	-1.339837e+002
2.993150e+003	-1.012751e+002
2.995078e+003	-4.858690e+001
2.997007e+003	-6.028918e+001
2.998935e+003	-8.254295e+001
3.000864e+003	-9.646941e+001
3.002792e+003	-1.354410e+002
3.004721e+003	-1.294981e+002
3.006649e+003	-1.376212e+002
3.008578e+003	-2.415870e+002
3.010506e+003	-1.510338e+002
3.012435e+003	-3.764692e+001
3.014363e+003	-6.802233e+001
3.016292e+003	-7.831821e+001
3.018220e+003	-7.471931e+001
3.020148e+003	-8.603964e+001
3.022077e+003	-8.753321e+001
3.024005e+003	-5.309820e+001
3.025934e+003	-4.489342e+001
3.027862e+003	-2.832079e+001
3.029791e+003	-3.108254e+001
3.031719e+003	-5.625014e+001
3.033647e+003	-4.850121e+001
3.035576e+003	-7.240264e+001
3.037504e+003	-7.274296e+001
3.039433e+003	-6.424272e+001
3.041361e+003	-5.263051e+001
3.043290e+003	-1.908081e+001
3.045218e+003	-9.567858e+001
3.047147e+003	-2.088655e+002
3.049075e+003	-1.258077e+002
3.051004e+003	-9.904094e+001
3.052932e+003	-1.210955e+002
3.054861e+003	-1.423108e+002
3.056789e+003	-1.532374e+002
3.058718e+003	-1.478970e+002
3.060646e+003	-1.964845e+002
3.062575e+003	-2.662491e+002
3.064503e+003	-2.108865e+002
3.066432e+003	-1.540797e+002
3.068360e+003	-9.303827e+001
3.070289e+003	-1.224730e+002
3.072217e+003	-1.369618e+002
3.074146e+003	-1.263195e+002
3.076074e+003	-1.319088e+002
3.078002e+003	-9.153322e+001
3.079931e+003	-8.619103e+001
3.081859e+003	-3.477419e+001
3.083788e+003	-1.697468e+001
3.085716e+003	-1.927466e+001
3.087645e+003	-4.145169e+001
3.089573e+003	-8.570642e+001
3.091501e+003	-3.228934e+001
3.093430e+003	5.488634e+001
3.095358e+003	1.142977e+002
3.097287e+003	7.140087e+001
3.099215e+003	2.505526e+001
3.101144e+003	-3.913911e+000
3.103072e+003	-1.391626e+001
3.105001e+003	2.906548e+001
3.106929e+003	7.215040e+001
3.108858e+003	6.861809e+001
3.110786e+003	9.742919e+000
3.112715e+003	4.666149e+001
3.114643e+003	1.128392e+002
3.116572e+003	1.356714e+002
3.118500e+003	2.345549e+002
3.120429e+003	2.043513e+002
3.122357e+003	1.886288e+002
3.124286e+003	1.766808e+002
3.126214e+003	1.326389e+002
3.128143e+003	1.556783e+002
3.130071e+003	2.158576e+002
3.132000e+003	2.417930e+002
3.133928e+003	3.045785e+002
3.135856e+003	3.130158e+002
3.137785e+003	3.160349e+002
3.139713e+003	3.159147e+002
3.141642e+003	3.527023e+002
3.143570e+003	4.085664e+002
3.145499e+003	4.084962e+002
3.147427e+003	4.815966e+002
3.149355e+003	5.359860e+002
3.151284e+003	4.742196e+002
3.153212e+003	4.516003e+002
3.155141e+003	4.978479e+002
3.157069e+003	5.762846e+002
3.158998e+003	5.511481e+002
3.160926e+003	5.906664e+002
3.162855e+003	5.812816e+002
3.164783e+003	6.023547e+002
3.166712e+003	6.210336e+002
3.168640e+003	6.455960e+002
3.170569e+003	6.593651e+002
3.172497e+003	6.830289e+002
3.174426e+003	6.342779e+002
3.176354e+003	6.417990e+002
3.178283e+003	7.623342e+002
3.180211e+003	7.722197e+002
3.182140e+003	8.297656e+002
3.184068e+003	8.601484e+002
3.185997e+003	9.337713e+002
3.187925e+003	9.815668e+002
3.189854e+003	9.883616e+002
3.191782e+003	1.019401e+003
3.193710e+003	1.024908e+003
3.195639e+003	1.014671e+003
3.197567e+003	1.138698e+003
3.199496e+003	1.166834e+003
3.201424e+003	1.208417e+003
3.203353e+003	1.265687e+003
3.205281e+003	1.273081e+003
3.207209e+003	1.338226e+003
3.209138e+003	1.385195e+003
3.211066e+003	1.489167e+003
3.212995e+003	1.553170e+003
3.214923e+003	1.535255e+003
3.216852e+003	1.520711e+003
3.218780e+003	1.522312e+003
3.220709e+003	1.624931e+003
3.222637e+003	1.731601e+003
3.224566e+003	1.809390e+003
3.226494e+003	1.865076e+003
3.228423e+003	1.860470e+003
3.230351e+003	1.952845e+003
3.232280e+003	1.979814e+003
3.234208e+003	1.993233e+003
3.236137e+003	2.100677e+003
3.238065e+003	2.165447e+003
3.239994e+003	2.141321e+003
3.241922e+003	2.207662e+003
3.243851e+003	2.321443e+003
3.245779e+003	2.379377e+003
3.247708e+003	2.427169e+003
3.249636e+003	2.452393e+003
3.251564e+003	2.491333e+003
3.253493e+003	2.544840e+003
3.255421e+003	2.667273e+003
3.257350e+003	2.748144e+003
3.259278e+003	2.705879e+003
3.261207e+003	2.759299e+003
3.263135e+003	2.909126e+003
3.265063e+003	3.015172e+003
3.266992e+003	3.106134e+003
3.268920e+003	3.110719e+003
3.270849e+003	3.199988e+003
3.272777e+003	3.273115e+003
3.274706e+003	3.322329e+003
3.276634e+003	3.374356e+003
3.278563e+003	3.435705e+003
3.280491e+003	3.528045e+003
3.282420e+003	3.597370e+003
3.284348e+003	3.618489e+003
3.286277e+003	3.686336e+003
3.288205e+003	3.798680e+003
3.290134e+003	3.913279e+003
3.292062e+003	4.028094e+003
3.293991e+003	4.049854e+003
3.295919e+003	4.084764e+003
3.297848e+003	4.211240e+003
3.299776e+003	4.362217e+003
3.301705e+003	4.505827e+003
3.303633e+003	4.602471e+003
3.305562e+003	4.611990e+003
3.307490e+003	4.696005e+003
3.309418e+003	4.815768e+003
3.311347e+003	4.912065e+003
3.313275e+003	5.019337e+003
3.315204e+003	5.120688e+003
3.317132e+003	5.201943e+003
3.319061e+003	5.319975e+003
3.320989e+003	5.421820e+003
3.322917e+003	5.540626e+003
3.324846e+003	5.609546e+003
3.326774e+003	5.716230e+003
3.328703e+003	5.786265e+003
3.330631e+003	5.925974e+003
3.332560e+003	6.092427e+003
3.334488e+003	6.216976e+003
3.336417e+003	6.329006e+003
3.338345e+003	6.388767e+003
3.340274e+003	6.516450e+003
3.342202e+003	6.612915e+003
3.344131e+003	6.721489e+003
3.346059e+003	6.869576e+003
3.347988e+003	7.023433e+003
3.349916e+003	7.149110e+003
3.351845e+003	7.237284e+003
3.353773e+003	7.360444e+003
3.355702e+003	7.535322e+003
3.357630e+003	7.646242e+003
3.359559e+003	7.826575e+003
3.361487e+003	7.964296e+003
3.363416e+003	8.022875e+003
3.365344e+003	8.142580e+003
3.367272e+003	8.308808e+003
3.369201e+003	8.440688e+003
3.371129e+003	8.554776e+003
3.373058e+003	8.673511e+003
3.374986e+003	8.856677e+003
3.376915e+003	8.988453e+003
3.378843e+003	9.138135e+003
3.380771e+003	9.322030e+003
3.382700e+003	9.427031e+003
3.384628e+003	9.582525e+003
3.386557e+003	9.745672e+003
3.388485e+003	9.967271e+003
3.390414e+003	1.019116e+004
3.392342e+003	1.030570e+004
3.394271e+003	1.048141e+004
3.396199e+003	1.063813e+004
3.398128e+003	1.069529e+004
3.400056e+003	1.091665e+004
3.401985e+003	0.000000e+000
