# Supplementary material for: Machine learning classification of mango maturity based on carotene content from Raman spectra
Source: PeerJ. 2025 Nov 18;13:e20288. doi: 10.7717/peerj.20288 (PMC12637035; doi:10.7717/peerj.20288)
Supplement: Supplemental Information 1 — Raman spectra from 29 mango samples, with measurements taken from the top, middle, and bottom parts of each mango. These data were used for Raman spectral processing, statistical analysis, and classification analysis. [file peerj-13-20288-s001.zip › Raw Data_Mango/M25/M25-M-0.01.CSV]

5.030945e+001	1.652649e+003
5.223792e+001	6.599779e+002
5.416638e+001	3.674965e+002
5.609485e+001	5.213723e+002
5.802332e+001	5.690881e+002
5.995178e+001	3.996513e+002
6.188025e+001	1.739746e+002
6.380872e+001	8.134712e+001
6.573718e+001	1.748325e+002
6.766565e+001	1.377092e+002
6.959412e+001	1.799325e+002
7.152258e+001	2.947224e+002
7.345105e+001	3.656467e+002
7.537952e+001	4.504185e+002
7.730798e+001	2.750352e+002
7.923645e+001	1.792384e+002
8.116492e+001	2.237530e+002
8.309338e+001	1.039545e+002
8.502185e+001	3.968783e+002
8.695032e+001	5.009470e+002
8.887878e+001	5.045096e+002
9.080725e+001	5.679007e+002
9.273572e+001	6.164855e+002
9.466418e+001	3.408747e+002
9.659265e+001	1.340886e+002
9.852112e+001	1.247882e+002
1.004496e+002	2.387892e+002
1.023781e+002	1.303305e+002
1.043065e+002	2.313491e+002
1.062350e+002	3.066144e+002
1.081635e+002	3.187586e+002
1.100919e+002	4.091665e+002
1.120204e+002	2.386987e+002
1.139489e+002	8.846441e+001
1.158773e+002	1.642307e+002
1.178058e+002	3.881770e+002
1.197343e+002	2.986575e+002
1.216627e+002	2.416098e+002
1.235912e+002	2.640685e+002
1.255197e+002	2.955958e+002
1.274481e+002	2.871201e+002
1.293766e+002	3.505800e+002
1.313051e+002	4.218590e+002
1.332335e+002	3.555956e+002
1.351620e+002	2.068349e+002
1.370905e+002	1.469449e+002
1.390189e+002	4.035838e+002
1.409474e+002	5.133708e+002
1.428759e+002	5.597181e+002
1.448043e+002	5.067856e+002
1.467328e+002	2.829123e+002
1.486613e+002	4.212339e+002
1.505897e+002	3.374153e+002
1.525182e+002	2.253485e+002
1.544467e+002	2.834173e+002
1.563751e+002	5.667186e+002
1.583036e+002	6.595109e+002
1.602321e+002	4.030120e+002
1.621605e+002	1.936134e+002
1.640890e+002	3.061077e+002
1.660175e+002	6.264433e+002
1.679459e+002	6.933006e+002
1.698744e+002	6.536415e+002
1.718029e+002	6.188972e+002
1.737313e+002	5.827932e+002
1.756598e+002	3.143221e+002
1.775883e+002	1.803311e+002
1.795167e+002	2.388321e+002
1.814452e+002	4.418189e+002
1.833737e+002	6.163531e+002
1.853021e+002	3.746149e+002
1.872306e+002	5.364683e+002
1.891591e+002	3.836638e+002
1.910875e+002	1.590813e+002
1.930160e+002	2.758042e+002
1.949445e+002	9.303850e+001
1.968729e+002	2.657917e+001
1.988014e+002	1.403886e+002
2.007299e+002	3.507044e+002
2.026583e+002	5.027992e+002
2.045868e+002	4.922762e+002
2.065153e+002	3.388427e+002
2.084437e+002	2.964254e+002
2.103722e+002	4.636260e+002
2.123007e+002	7.274761e+002
2.142291e+002	5.277079e+002
2.161576e+002	2.918856e+002
2.180861e+002	3.725038e+002
2.200145e+002	6.094973e+002
2.219430e+002	5.693176e+002
2.238715e+002	3.533344e+002
2.257999e+002	3.079904e+002
2.277284e+002	4.781217e+002
2.296569e+002	6.653541e+002
2.315853e+002	5.939565e+002
2.335138e+002	4.638517e+002
2.354423e+002	5.481339e+002
2.373707e+002	4.940979e+002
2.392992e+002	2.936066e+002
2.412277e+002	2.250078e+002
2.431561e+002	3.777123e+002
2.450846e+002	3.729341e+002
2.470131e+002	3.378993e+002
2.489415e+002	3.870893e+002
2.508700e+002	5.426846e+002
2.527985e+002	5.948274e+002
2.547269e+002	5.498715e+002
2.566554e+002	4.348782e+002
2.585839e+002	3.612454e+002
2.605123e+002	4.308819e+002
2.624408e+002	4.120034e+002
2.643693e+002	5.213760e+002
2.662977e+002	6.834398e+002
2.682262e+002	7.290843e+002
2.701547e+002	5.372886e+002
2.720831e+002	3.768682e+002
2.740116e+002	3.457626e+002
2.759401e+002	3.882729e+002
2.778685e+002	4.645934e+002
2.797970e+002	5.340461e+002
2.817255e+002	4.913147e+002
2.836539e+002	4.578560e+002
2.855824e+002	6.040444e+002
2.875109e+002	7.504930e+002
2.894393e+002	6.799283e+002
2.913678e+002	5.911498e+002
2.932963e+002	5.352438e+002
2.952247e+002	8.080675e+002
2.971532e+002	1.063351e+003
2.990817e+002	8.772165e+002
3.010101e+002	2.893049e+002
3.029386e+002	5.185819e+002
3.048671e+002	7.753326e+002
3.067955e+002	8.743986e+002
3.087240e+002	8.481252e+002
3.106525e+002	7.660997e+002
3.125809e+002	9.002440e+002
3.145094e+002	1.000104e+003
3.164379e+002	9.422119e+002
3.183663e+002	7.359430e+002
3.202948e+002	5.211145e+002
3.222233e+002	3.335208e+002
3.241517e+002	3.815471e+002
3.260802e+002	5.204473e+002
3.280087e+002	6.578543e+002
3.299371e+002	7.553900e+002
3.318656e+002	2.924591e+002
3.337941e+002	7.103859e+002
3.357225e+002	7.607788e+002
3.376510e+002	4.585710e+002
3.395795e+002	5.717051e+002
3.415079e+002	5.595132e+002
3.434364e+002	7.251249e+002
3.453649e+002	7.603900e+002
3.472933e+002	6.765475e+002
3.492218e+002	6.237893e+002
3.511503e+002	6.668654e+002
3.530787e+002	7.721199e+002
3.550072e+002	8.400886e+002
3.569357e+002	7.546697e+002
3.588641e+002	5.828597e+002
3.607926e+002	6.487812e+002
3.627211e+002	1.010661e+003
3.646495e+002	6.869257e+002
3.665780e+002	4.324677e+002
3.685065e+002	4.599651e+002
3.704349e+002	2.751325e+002
3.723634e+002	3.835457e+002
3.742919e+002	6.936083e+002
3.762203e+002	8.830189e+002
3.781488e+002	8.672761e+002
3.800773e+002	7.262992e+002
3.820057e+002	5.069684e+002
3.839342e+002	4.309332e+002
3.858627e+002	4.620206e+002
3.877911e+002	5.688338e+002
3.897196e+002	6.717258e+002
3.916481e+002	6.265910e+002
3.935765e+002	5.072022e+002
3.955050e+002	6.295905e+002
3.974335e+002	8.550174e+002
3.993619e+002	9.031309e+002
4.012904e+002	5.909738e+002
4.032189e+002	4.512858e+002
4.051473e+002	9.535563e+002
4.070758e+002	8.851852e+002
4.090043e+002	5.440339e+002
4.109327e+002	6.588377e+002
4.128612e+002	6.919376e+002
4.147897e+002	6.481053e+002
4.167181e+002	5.709672e+002
4.186466e+002	4.582469e+002
4.205751e+002	3.835347e+002
4.225035e+002	4.803211e+002
4.244320e+002	4.397819e+002
4.263605e+002	1.662705e+002
4.282889e+002	7.322415e+001
4.302174e+002	2.930606e+002
4.321459e+002	6.083271e+002
4.340743e+002	4.995361e+002
4.360028e+002	7.859218e+002
4.379313e+002	5.112824e+002
4.398597e+002	2.401537e+002
4.417882e+002	3.562565e+002
4.437167e+002	2.590612e+002
4.456451e+002	3.107825e+002
4.475736e+002	5.371713e+002
4.495021e+002	7.297745e+002
4.514305e+002	8.033117e+002
4.533590e+002	7.848058e+002
4.552875e+002	6.672168e+002
4.572159e+002	4.917723e+002
4.591444e+002	4.115867e+002
4.610729e+002	3.248846e+002
4.630013e+002	2.307424e+002
4.649298e+002	3.744409e+002
4.668583e+002	9.079752e+002
4.687867e+002	6.653552e+002
4.707152e+002	5.050245e+002
4.726437e+002	6.009217e+002
4.745721e+002	6.327717e+002
4.765006e+002	6.350632e+002
4.784291e+002	6.306508e+002
4.803575e+002	6.407253e+002
4.822860e+002	5.822956e+002
4.842145e+002	4.963168e+002
4.861429e+002	5.343728e+002
4.880714e+002	4.604387e+002
4.899999e+002	4.858876e+002
4.919283e+002	5.159716e+002
4.938568e+002	5.117215e+002
4.957853e+002	4.859644e+002
4.977137e+002	4.702289e+002
4.996422e+002	3.879076e+002
5.015707e+002	4.012214e+002
5.034991e+002	4.835226e+002
5.054276e+002	2.888918e+002
5.073561e+002	-3.129835e+002
5.092845e+002	-8.334295e+000
5.112130e+002	4.612944e+002
5.131415e+002	4.961134e+002
5.150699e+002	3.287401e+002
5.169984e+002	3.344998e+002
5.189269e+002	5.948782e+002
5.208553e+002	4.741606e+002
5.227838e+002	7.862092e+002
5.247123e+002	6.554752e+002
5.266407e+002	1.768722e+002
5.285692e+002	-7.287691e+001
5.304977e+002	2.643489e+002
5.324261e+002	5.215979e+002
5.343546e+002	5.885412e+002
5.362831e+002	6.284365e+002
5.382115e+002	4.710028e+002
5.401400e+002	9.709496e+001
5.420685e+002	4.815290e+002
5.439969e+002	6.645684e+002
5.459254e+002	4.295772e+002
5.478539e+002	-7.383134e+001
5.497823e+002	-2.931083e+002
5.517108e+002	1.778489e+002
5.536393e+002	2.768045e+002
5.555677e+002	2.762027e+001
5.574962e+002	1.672634e+002
5.594247e+002	3.194979e+002
5.613531e+002	2.010222e+002
5.632816e+002	4.902151e+001
5.652101e+002	2.678815e+000
5.671385e+002	1.605064e+002
5.690670e+002	3.341283e+002
5.709955e+002	2.498770e+002
5.729240e+002	1.763532e+001
5.748524e+002	1.516578e+002
5.767809e+002	9.767362e+001
5.787094e+002	2.332614e+001
5.806378e+002	1.121309e+002
5.825663e+002	4.001429e+002
5.844948e+002	5.865237e+002
5.864232e+002	1.810413e+002
5.883517e+002	6.387806e+002
5.902802e+002	2.638470e+002
5.922086e+002	-1.292265e+002
5.941371e+002	-1.056289e+002
5.960656e+002	2.363032e+002
5.979940e+002	4.741768e+002
5.999225e+002	3.293068e+002
6.018510e+002	3.657051e+002
6.037794e+002	5.064765e+002
6.057079e+002	4.106158e+002
6.076364e+002	1.408239e+002
6.095648e+002	5.211211e+002
6.114933e+002	3.900268e+002
6.134218e+002	-1.135247e+002
6.153502e+002	-9.002559e+001
6.172787e+002	2.278425e+002
6.192072e+002	2.222474e+002
6.211356e+002	-2.857442e+001
6.230641e+002	1.109711e+002
6.249926e+002	2.594724e+002
6.269210e+002	3.286197e+002
6.288495e+002	2.544249e+002
6.307780e+002	6.963876e+001
6.327064e+002	-2.432993e+001
6.346349e+002	2.550326e+002
6.365634e+002	3.915880e+002
6.384918e+002	3.910093e+002
6.404203e+002	4.093896e+002
6.423488e+002	4.034411e+002
6.442772e+002	7.455479e+001
6.462057e+002	3.434204e+002
6.481342e+002	2.409930e+002
6.500626e+002	2.589808e+002
6.519911e+002	4.331922e+002
6.539196e+002	5.129694e+002
6.558480e+002	3.009460e+002
6.577765e+002	6.258231e+001
6.597050e+002	5.590132e+000
6.616334e+002	8.438284e+001
6.635619e+002	2.524619e+002
6.654904e+002	4.062463e+002
6.674188e+002	3.954583e+002
6.693473e+002	1.641908e+002
6.712758e+002	-1.293973e+002
6.732042e+002	-1.120203e+002
6.751327e+002	1.385466e+002
6.770612e+002	2.954446e+002
6.789896e+002	1.680798e+002
6.809181e+002	2.741513e+002
6.828466e+002	-1.294679e+002
6.847750e+002	-3.353402e+001
6.867035e+002	-1.632464e+001
6.886320e+002	-1.656586e+002
6.905604e+002	-1.005917e+002
6.924889e+002	1.501070e+002
6.944174e+002	1.220276e+002
6.963458e+002	1.715108e+002
6.982743e+002	3.912920e+002
7.002028e+002	5.202426e+002
7.021312e+002	3.160726e+002
7.040597e+002	-6.661562e+001
7.059882e+002	-1.422178e+001
7.079166e+002	3.240015e+002
7.098451e+002	4.213365e+002
7.117736e+002	4.558812e+002
7.137020e+002	5.139496e+002
7.156305e+002	4.025170e+002
7.175590e+002	5.202071e+002
7.194874e+002	2.905076e+002
7.214159e+002	3.951456e+002
7.233444e+002	3.037295e+002
7.252728e+002	1.831599e+002
7.272013e+002	3.939339e+002
7.291298e+002	1.063031e+002
7.310582e+002	1.941907e+002
7.329867e+002	2.237129e+002
7.349152e+002	2.526526e+002
7.368436e+002	3.376216e+002
7.387721e+002	4.118110e+002
7.407006e+002	3.164569e+002
7.426290e+002	9.880648e+001
7.445575e+002	1.322593e+002
7.464860e+002	2.819720e+002
7.484144e+002	3.608547e+002
7.503429e+002	3.642450e+002
7.522714e+002	3.196059e+002
7.541998e+002	-3.948498e+001
7.561283e+002	2.047890e+002
7.580568e+002	1.937348e+002
7.599852e+002	1.398555e+002
7.619137e+002	1.464861e+002
7.638422e+002	2.090545e+002
7.657706e+002	3.419204e+002
7.676991e+002	5.165873e+002
7.696276e+002	6.056699e+002
7.715560e+002	4.281740e+002
7.734845e+002	3.226689e+002
7.754130e+002	5.274005e+002
7.773414e+002	7.998913e+002
7.792699e+002	4.214464e+002
7.811984e+002	-1.859102e+001
7.831268e+002	2.830390e+002
7.850553e+002	6.680688e+002
7.869838e+002	7.939197e+002
7.889122e+002	6.968229e+002
7.908407e+002	6.166806e+002
7.927692e+002	7.759186e+002
7.946976e+002	4.335771e+002
7.966261e+002	4.379267e+002
7.985546e+002	6.586903e+002
8.004830e+002	7.249604e+002
8.024115e+002	5.366430e+002
8.043400e+002	4.230207e+002
8.062684e+002	3.524375e+002
8.081969e+002	1.880017e+002
8.101254e+002	1.689419e+002
8.120538e+002	4.070901e+002
8.139823e+002	8.081033e+002
8.159108e+002	9.992112e+002
8.178392e+002	4.863410e+002
8.197677e+002	3.737852e+002
8.216962e+002	3.956691e+002
8.236246e+002	4.558000e+002
8.255531e+002	3.260651e+002
8.274816e+002	1.047566e+002
8.294100e+002	1.176469e+002
8.313385e+002	2.879376e+002
8.332670e+002	4.675715e+002
8.351954e+002	5.460795e+002
8.371239e+002	4.887962e+002
8.390524e+002	5.417521e+002
8.409808e+002	7.133737e+002
8.429093e+002	6.649861e+002
8.448378e+002	3.190266e+002
8.467662e+002	8.052257e+002
8.486947e+002	9.548070e+002
8.506232e+002	4.789599e+002
8.525516e+002	2.947079e+002
8.544801e+002	5.169664e+002
8.564086e+002	1.762126e+002
8.583370e+002	4.250649e+002
8.602655e+002	7.635788e+002
8.621940e+002	7.662293e+002
8.641224e+002	8.139144e+002
8.660509e+002	9.025241e+002
8.679794e+002	8.589836e+002
8.699078e+002	7.204403e+002
8.718363e+002	7.431063e+002
8.737648e+002	5.715723e+002
8.756932e+002	4.844377e+002
8.776217e+002	7.954498e+002
8.795502e+002	8.825026e+002
8.814786e+002	5.724447e+002
8.834071e+002	5.771843e+002
8.853356e+002	5.577303e+002
8.872640e+002	7.688075e+002
8.891925e+002	5.893810e+002
8.911210e+002	5.633963e+002
8.930494e+002	6.104329e+002
8.949779e+002	5.321459e+002
8.969064e+002	3.786469e+002
8.988348e+002	3.252711e+001
9.007633e+002	2.484576e+002
9.026918e+002	6.578241e+002
9.046202e+002	8.827888e+002
9.065487e+002	8.280612e+002
9.084772e+002	6.131742e+002
9.104056e+002	4.735305e+002
9.123341e+002	6.566675e+002
9.142626e+002	9.056421e+002
9.161910e+002	6.386561e+002
9.181195e+002	6.012962e+002
9.200480e+002	5.191157e+002
9.219764e+002	3.081574e+002
9.239049e+002	3.200925e+002
9.258334e+002	6.503241e+002
9.277618e+002	4.848197e+002
9.296903e+002	5.261559e+002
9.316188e+002	4.692494e+002
9.335472e+002	4.262387e+002
9.354757e+002	5.662913e+002
9.374042e+002	8.211595e+002
9.393326e+002	8.848654e+002
9.412611e+002	7.139552e+002
9.431896e+002	5.590050e+002
9.451180e+002	2.524775e+002
9.470465e+002	4.595715e+002
9.489750e+002	7.053171e+002
9.509034e+002	6.242303e+002
9.528319e+002	5.509371e+002
9.547604e+002	4.911136e+002
9.566888e+002	5.511642e+002
9.586173e+002	5.738820e+002
9.605458e+002	6.133046e+002
9.624742e+002	6.495020e+002
9.644027e+002	6.687499e+002
9.663312e+002	6.293823e+002
9.682596e+002	4.639691e+002
9.701881e+002	4.369380e+002
9.721166e+002	3.896708e+002
9.740450e+002	2.877161e+002
9.759735e+002	3.873843e+002
9.779020e+002	6.147211e+002
9.798304e+002	6.451083e+002
9.817589e+002	3.728293e+002
9.836874e+002	3.579024e+002
9.856158e+002	7.204426e+002
9.875443e+002	7.721672e+002
9.894728e+002	7.981830e+002
9.914012e+002	9.420710e+002
9.933297e+002	9.909453e+002
9.952582e+002	9.148134e+002
9.971866e+002	1.100413e+003
9.991151e+002	1.209818e+003
1.001044e+003	1.430606e+003
1.002972e+003	1.627339e+003
1.004901e+003	1.696660e+003
1.006829e+003	1.633034e+003
1.008757e+003	1.392385e+003
1.010686e+003	1.080332e+003
1.012614e+003	1.071358e+003
1.014543e+003	8.659105e+002
1.016471e+003	9.104470e+002
1.018400e+003	6.952729e+002
1.020328e+003	4.322919e+002
1.022257e+003	4.850722e+002
1.024185e+003	6.199825e+002
1.026114e+003	4.097782e+002
1.028042e+003	3.982330e+002
1.029971e+003	5.155222e+002
1.031899e+003	3.655384e+002
1.033828e+003	1.555877e+002
1.035756e+003	1.489284e+002
1.037684e+003	2.429840e+002
1.039613e+003	2.670842e+002
1.041541e+003	2.587151e+002
1.043470e+003	3.003287e+002
1.045398e+003	7.339912e+001
1.047327e+003	-1.401628e+002
1.049255e+003	-2.046610e+002
1.051184e+003	-8.495065e+001
1.053112e+003	-1.497576e+001
1.055041e+003	8.253770e+001
1.056969e+003	4.126378e+002
1.058898e+003	2.424611e+002
1.060826e+003	1.641040e+002
1.062755e+003	-1.553656e+002
1.064683e+003	-2.714109e+001
1.066611e+003	2.588486e+002
1.068540e+003	3.449241e+002
1.070468e+003	2.375307e+002
1.072397e+003	1.404017e+002
1.074325e+003	3.103584e+001
1.076254e+003	1.928118e+002
1.078182e+003	2.132816e+002
1.080111e+003	2.888605e+002
1.082039e+003	1.590724e+002
1.083968e+003	1.898811e+002
1.085896e+003	3.640824e+002
1.087825e+003	2.392879e+002
1.089753e+003	9.608647e+001
1.091682e+003	1.631915e+002
1.093610e+003	1.426722e+002
1.095538e+003	1.447564e+002
1.097467e+003	2.893496e+002
1.099395e+003	4.813889e+002
1.101324e+003	5.383273e+002
1.103252e+003	4.131920e+002
1.105181e+003	2.709191e+002
1.107109e+003	2.267905e+002
1.109038e+003	2.158948e+002
1.110966e+003	2.919885e+002
1.112895e+003	2.874270e+002
1.114823e+003	4.128819e+002
1.116752e+003	3.489195e+002
1.118680e+003	1.124567e+002
1.120609e+003	3.369550e+002
1.122537e+003	5.991281e+002
1.124465e+003	3.451485e+002
1.126394e+003	4.267523e+002
1.128322e+003	6.047997e+002
1.130251e+003	5.355663e+002
1.132179e+003	3.947402e+002
1.134108e+003	4.426767e+002
1.136036e+003	6.206705e+002
1.137965e+003	6.922271e+002
1.139893e+003	8.233104e+002
1.141822e+003	8.432894e+002
1.143750e+003	1.252690e+003
1.145679e+003	1.641094e+003
1.147607e+003	1.846266e+003
1.149536e+003	2.362844e+003
1.151464e+003	3.281312e+003
1.153392e+003	3.968248e+003
1.155321e+003	4.229788e+003
1.157249e+003	3.832266e+003
1.159178e+003	2.756881e+003
1.161106e+003	2.011705e+003
1.163035e+003	1.598804e+003
1.164963e+003	1.248300e+003
1.166892e+003	9.853258e+002
1.168820e+003	9.730133e+002
1.170749e+003	1.085016e+003
1.172677e+003	9.531548e+002
1.174606e+003	8.514252e+002
1.176534e+003	9.038527e+002
1.178463e+003	1.130453e+003
1.180391e+003	9.259286e+002
1.182319e+003	8.652127e+002
1.184248e+003	9.114852e+002
1.186176e+003	7.528704e+002
1.188105e+003	7.691390e+002
1.190033e+003	4.375524e+002
1.191962e+003	5.033740e+002
1.193890e+003	6.029372e+002
1.195819e+003	4.915029e+002
1.197747e+003	4.463725e+002
1.199676e+003	3.203251e+002
1.201604e+003	2.131140e+002
1.203533e+003	3.337691e+002
1.205461e+003	4.944244e+002
1.207390e+003	5.812145e+002
1.209318e+003	6.616320e+002
1.211246e+003	3.498396e+002
1.213175e+003	2.884795e+002
1.215103e+003	7.681492e+001
1.217032e+003	-3.586847e+001
1.218960e+003	4.864680e+001
1.220889e+003	7.713750e+001
1.222817e+003	-3.601791e+001
1.224746e+003	-2.129302e+001
1.226674e+003	1.199396e+002
1.228603e+003	1.193684e+002
1.230531e+003	1.266583e+002
1.232460e+003	2.352430e+002
1.234388e+003	1.010120e+002
1.236317e+003	-1.258817e+002
1.238245e+003	-3.989325e+001
1.240173e+003	1.766093e+002
1.242102e+003	-1.218116e+002
1.244030e+003	4.188370e+000
1.245959e+003	2.852045e+002
1.247887e+003	3.606747e+002
1.249816e+003	5.926832e+002
1.251744e+003	7.078613e+002
1.253673e+003	5.988102e+002
1.255601e+003	3.783215e+002
1.257530e+003	1.860812e+002
1.259458e+003	1.179805e+002
1.261387e+003	2.444998e+002
1.263315e+003	4.112093e+002
1.265244e+003	3.604232e+002
1.267172e+003	5.486256e+002
1.269100e+003	7.012058e+002
1.271029e+003	6.061257e+002
1.272957e+003	4.043448e+002
1.274886e+003	2.865861e+002
1.276814e+003	1.691621e+002
1.278743e+003	-2.719069e+001
1.280671e+003	3.196923e+002
1.282600e+003	1.631655e+002
1.284528e+003	-1.828056e+002
1.286457e+003	-1.008730e+002
1.288385e+003	3.535345e+001
1.290314e+003	3.735948e+001
1.292242e+003	5.307939e+001
1.294171e+003	1.293860e+002
1.296099e+003	1.579316e+002
1.298027e+003	2.068769e+002
1.299956e+003	1.596003e+002
1.301884e+003	2.241714e+002
1.303813e+003	3.079390e+002
1.305741e+003	1.452197e+002
1.307670e+003	1.059115e+002
1.309598e+003	2.266779e+001
1.311527e+003	6.774490e+001
1.313455e+003	2.749741e+002
1.315384e+003	2.434165e+002
1.317312e+003	1.717597e+001
1.319241e+003	1.350750e+002
1.321169e+003	4.486280e+002
1.323098e+003	3.655563e+002
1.325026e+003	1.839000e+002
1.326954e+003	2.726864e+002
1.328883e+003	4.252467e+002
1.330811e+003	2.689290e+002
1.332740e+003	1.379902e+002
1.334668e+003	3.103816e+002
1.336597e+003	2.422625e+002
1.338525e+003	4.314196e+002
1.340454e+003	5.104351e+002
1.342382e+003	5.252834e+002
1.344311e+003	7.338246e+002
1.346239e+003	6.818474e+002
1.348168e+003	6.176725e+002
1.350096e+003	6.943916e+002
1.352025e+003	7.139389e+002
1.353953e+003	5.636529e+002
1.355881e+003	3.704063e+002
1.357810e+003	1.559853e+002
1.359738e+003	2.794822e+002
1.361667e+003	3.399141e+002
1.363595e+003	3.229800e+002
1.365524e+003	3.747911e+002
1.367452e+003	1.570385e+002
1.369381e+003	1.276167e+001
1.371309e+003	9.873106e+001
1.373238e+003	3.115739e+002
1.375166e+003	4.261785e+002
1.377095e+003	2.951050e+002
1.379023e+003	2.860010e+002
1.380952e+003	2.771942e+002
1.382880e+003	1.184839e+001
1.384808e+003	-4.438513e+000
1.386737e+003	2.423332e+002
1.388665e+003	2.126957e+002
1.390594e+003	2.283210e+002
1.392522e+003	1.689181e+002
1.394451e+003	-9.687047e+001
1.396379e+003	-1.751202e+002
1.398308e+003	9.586655e+001
1.400236e+003	1.007869e+002
1.402165e+003	-4.180782e+001
1.404093e+003	1.007239e+002
1.406022e+003	4.362250e+002
1.407950e+003	6.215219e+002
1.409879e+003	5.659781e+002
1.411807e+003	3.425529e+002
1.413735e+003	1.948261e+002
1.415664e+003	3.149659e+002
1.417592e+003	4.023923e+002
1.419521e+003	2.027430e+002
1.421449e+003	4.087832e+002
1.423378e+003	5.834996e+002
1.425306e+003	4.923945e+002
1.427235e+003	4.010682e+002
1.429163e+003	9.575237e+002
1.431092e+003	8.344373e+002
1.433020e+003	7.458403e+002
1.434949e+003	7.299210e+002
1.436877e+003	6.446295e+002
1.438806e+003	7.141906e+002
1.440734e+003	9.611194e+002
1.442662e+003	9.665711e+002
1.444591e+003	7.087264e+002
1.446519e+003	7.203709e+002
1.448448e+003	8.192248e+002
1.450376e+003	8.806617e+002
1.452305e+003	8.511271e+002
1.454233e+003	8.721669e+002
1.456162e+003	7.277064e+002
1.458090e+003	8.951022e+002
1.460019e+003	8.931620e+002
1.461947e+003	6.203561e+002
1.463876e+003	6.894857e+002
1.465804e+003	5.336407e+002
1.467733e+003	6.233212e+002
1.469661e+003	5.864266e+002
1.471589e+003	5.300050e+002
1.473518e+003	7.777921e+002
1.475446e+003	7.123517e+002
1.477375e+003	6.655560e+002
1.479303e+003	7.413517e+002
1.481232e+003	7.493458e+002
1.483160e+003	7.072782e+002
1.485089e+003	7.050797e+002
1.487017e+003	7.860820e+002
1.488946e+003	8.379203e+002
1.490874e+003	4.100013e+002
1.492803e+003	7.763500e+002
1.494731e+003	1.015003e+003
1.496660e+003	1.117635e+003
1.498588e+003	1.320063e+003
1.500516e+003	1.397496e+003
1.502445e+003	1.453097e+003
1.504373e+003	1.640726e+003
1.506302e+003	1.742421e+003
1.508230e+003	1.960376e+003
1.510159e+003	2.419564e+003
1.512087e+003	2.834192e+003
1.514016e+003	3.321934e+003
1.515944e+003	3.423711e+003
1.517873e+003	3.413135e+003
1.519801e+003	3.548106e+003
1.521730e+003	3.195568e+003
1.523658e+003	2.803288e+003
1.525587e+003	2.568859e+003
1.527515e+003	2.318990e+003
1.529443e+003	1.927792e+003
1.531372e+003	1.577100e+003
1.533300e+003	1.382337e+003
1.535229e+003	1.184312e+003
1.537157e+003	8.933883e+002
1.539086e+003	7.673048e+002
1.541014e+003	9.563958e+002
1.542943e+003	8.724969e+002
1.544871e+003	9.447631e+002
1.546800e+003	7.439630e+002
1.548728e+003	7.171041e+002
1.550657e+003	8.092916e+002
1.552585e+003	7.740239e+002
1.554514e+003	6.916361e+002
1.556442e+003	7.550288e+002
1.558370e+003	8.137258e+002
1.560299e+003	6.670597e+002
1.562227e+003	4.460865e+002
1.564156e+003	3.578627e+002
1.566084e+003	4.046983e+002
1.568013e+003	6.310690e+002
1.569941e+003	6.736591e+002
1.571870e+003	6.855299e+002
1.573798e+003	5.508976e+002
1.575727e+003	5.853129e+002
1.577655e+003	4.410104e+002
1.579584e+003	5.477922e+002
1.581512e+003	6.803164e+002
1.583441e+003	8.045546e+002
1.585369e+003	8.177315e+002
1.587297e+003	6.683326e+002
1.589226e+003	6.026884e+002
1.591154e+003	7.202541e+002
1.593083e+003	8.235824e+002
1.595011e+003	8.398294e+002
1.596940e+003	6.038241e+002
1.598868e+003	8.446321e+002
1.600797e+003	8.133170e+002
1.602725e+003	6.621158e+002
1.604654e+003	7.084427e+002
1.606582e+003	7.345923e+002
1.608511e+003	7.299164e+002
1.610439e+003	7.953430e+002
1.612368e+003	8.554707e+002
1.614296e+003	9.715938e+002
1.616224e+003	1.047320e+003
1.618153e+003	8.640562e+002
1.620081e+003	7.189285e+002
1.622010e+003	8.218157e+002
1.623938e+003	7.994558e+002
1.625867e+003	8.664838e+002
1.627795e+003	8.975112e+002
1.629724e+003	9.582300e+002
1.631652e+003	9.487629e+002
1.633581e+003	7.161166e+002
1.635509e+003	6.572551e+002
1.637438e+003	7.086707e+002
1.639366e+003	7.485612e+002
1.641295e+003	7.905878e+002
1.643223e+003	7.529323e+002
1.645151e+003	6.845974e+002
1.647080e+003	6.634918e+002
1.649008e+003	5.464698e+002
1.650937e+003	4.899518e+002
1.652865e+003	7.503490e+002
1.654794e+003	6.271128e+002
1.656722e+003	4.876376e+002
1.658651e+003	2.771146e+002
1.660579e+003	3.509395e+002
1.662508e+003	3.825097e+002
1.664436e+003	5.175351e+002
1.666365e+003	1.555512e+002
1.668293e+003	2.213863e+002
1.670222e+003	5.037778e+002
1.672150e+003	4.830976e+002
1.674078e+003	3.877809e+002
1.676007e+003	4.560168e+002
1.677935e+003	4.239931e+002
1.679864e+003	2.683630e+002
1.681792e+003	4.138609e+002
1.683721e+003	6.845912e+002
1.685649e+003	5.401641e+002
1.687578e+003	4.964510e+002
1.689506e+003	8.032359e+002
1.691435e+003	6.654567e+002
1.693363e+003	4.953087e+002
1.695292e+003	5.970792e+002
1.697220e+003	7.181275e+002
1.699149e+003	5.203817e+002
1.701077e+003	3.643487e+002
1.703005e+003	3.540544e+002
1.704934e+003	2.999830e+002
1.706862e+003	2.582073e+002
1.708791e+003	3.324517e+002
1.710719e+003	5.072014e+002
1.712648e+003	6.286077e+002
1.714576e+003	5.610721e+002
1.716505e+003	6.906068e+002
1.718433e+003	8.648029e+002
1.720362e+003	5.714806e+002
1.722290e+003	7.711925e+002
1.724219e+003	5.037421e+002
1.726147e+003	7.935211e+002
1.728076e+003	8.068594e+002
1.730004e+003	6.187586e+002
1.731932e+003	6.318781e+002
1.733861e+003	7.716799e+002
1.735789e+003	8.354565e+002
1.737718e+003	7.185147e+002
1.739646e+003	4.786098e+002
1.741575e+003	3.259869e+002
1.743503e+003	3.325653e+002
1.745432e+003	3.167058e+002
1.747360e+003	3.344742e+002
1.749289e+003	4.428092e+002
1.751217e+003	2.219827e+002
1.753146e+003	1.203189e+002
1.755074e+003	4.799305e+002
1.757003e+003	4.688411e+002
1.758931e+003	3.779761e+002
1.760859e+003	3.580522e+002
1.762788e+003	3.682708e+002
1.764716e+003	3.679828e+002
1.766645e+003	2.018461e+002
1.768573e+003	2.612666e+002
1.770502e+003	1.877951e+002
1.772430e+003	-2.428665e+001
1.774359e+003	1.454142e+002
1.776287e+003	4.179416e+002
1.778216e+003	5.537565e+002
1.780144e+003	5.675978e+002
1.782073e+003	4.789423e+002
1.784001e+003	3.677365e+002
1.785930e+003	3.262347e+002
1.787858e+003	3.416139e+002
1.789786e+003	3.085962e+002
1.791715e+003	1.755807e+002
1.793643e+003	8.272633e+001
1.795572e+003	1.318608e+002
1.797500e+003	4.408652e+002
1.799429e+003	8.090695e+002
1.801357e+003	5.651585e+002
1.803286e+003	5.714798e+002
1.805214e+003	6.040193e+002
1.807143e+003	6.832891e+002
1.809071e+003	6.863367e+002
1.811000e+003	7.139818e+002
1.812928e+003	6.351762e+002
1.814857e+003	5.972573e+002
1.816785e+003	5.829030e+002
1.818714e+003	4.967397e+002
1.820642e+003	4.958062e+002
1.822570e+003	5.851940e+002
1.824499e+003	6.143693e+002
1.826427e+003	6.190131e+002
1.828356e+003	5.345814e+002
1.830284e+003	4.804123e+002
1.832213e+003	5.940752e+002
1.834141e+003	1.365794e+002
1.836070e+003	3.030412e+002
1.837998e+003	2.567990e+002
1.839927e+003	1.409212e+001
1.841855e+003	-6.663906e+001
1.843784e+003	2.032929e+002
1.845712e+003	2.380954e+002
1.847641e+003	1.508254e+002
1.849569e+003	2.732456e+002
1.851497e+003	1.376939e+002
1.853426e+003	2.138944e+002
1.855354e+003	7.308162e+001
1.857283e+003	3.906931e+002
1.859211e+003	2.621857e+002
1.861140e+003	2.674979e+002
1.863068e+003	1.627924e+002
1.864997e+003	8.625866e+001
1.866925e+003	2.349954e+002
1.868854e+003	3.634372e+002
1.870782e+003	2.687696e+002
1.872711e+003	2.215747e+002
1.874639e+003	4.170717e+002
1.876568e+003	4.597729e+002
1.878496e+003	3.274562e+002
1.880424e+003	3.471950e+002
1.882353e+003	2.662375e+002
1.884281e+003	3.456697e+002
1.886210e+003	3.470054e+002
1.888138e+003	4.774361e+002
1.890067e+003	5.279047e+002
1.891995e+003	5.015723e+002
1.893924e+003	4.226705e+002
1.895852e+003	4.483578e+002
1.897781e+003	4.772553e+002
1.899709e+003	5.244349e+002
1.901638e+003	6.617629e+002
1.903566e+003	7.383475e+002
1.905495e+003	7.362142e+002
1.907423e+003	8.248400e+002
1.909351e+003	4.264124e+002
1.911280e+003	3.035830e+002
1.913208e+003	4.671721e+002
1.915137e+003	6.704317e+002
1.917065e+003	7.192686e+002
1.918994e+003	7.581037e+002
1.920922e+003	5.192568e+002
1.922851e+003	3.546652e+002
1.924779e+003	4.824508e+002
1.926708e+003	5.786271e+002
1.928636e+003	6.408400e+002
1.930565e+003	6.691176e+002
1.932493e+003	6.181124e+002
1.934422e+003	5.779120e+002
1.936350e+003	3.951227e+002
1.938278e+003	7.676498e+001
1.940207e+003	2.219108e+002
1.942135e+003	1.633827e+002
1.944064e+003	3.084914e+002
1.945992e+003	1.423803e+001
1.947921e+003	2.748036e+002
1.949849e+003	3.080471e+002
1.951778e+003	3.119421e+002
1.953706e+003	5.227667e+002
1.955635e+003	4.906506e+002
1.957563e+003	2.479597e+002
1.959492e+003	1.724352e+002
1.961420e+003	2.098491e+001
1.963349e+003	1.151109e+002
1.965277e+003	-1.957027e+002
1.967205e+003	-1.079418e+002
1.969134e+003	6.824768e+000
1.971062e+003	7.943797e+001
1.972991e+003	3.349483e+002
1.974919e+003	2.803870e+002
1.976848e+003	2.218768e+002
1.978776e+003	4.123565e+002
1.980705e+003	3.682438e+002
1.982633e+003	2.312139e+002
1.984562e+003	3.957729e+002
1.986490e+003	5.290480e+002
1.988419e+003	3.820794e+002
1.990347e+003	4.436916e+002
1.992276e+003	5.713361e+002
1.994204e+003	5.131985e+002
1.996132e+003	4.741367e+002
1.998061e+003	5.232086e+002
1.999989e+003	5.741291e+002
2.001918e+003	4.000894e+002
2.003846e+003	2.016327e+002
2.005775e+003	2.640735e+002
2.007703e+003	4.219190e+002
2.009632e+003	6.530020e+002
2.011560e+003	7.360306e+002
2.013489e+003	6.384335e+002
2.015417e+003	5.195585e+002
2.017346e+003	3.332436e+002
2.019274e+003	3.878564e+002
2.021203e+003	4.710570e+002
2.023131e+003	7.776943e+002
2.025059e+003	5.349213e+002
2.026988e+003	6.042910e+002
2.028916e+003	4.109568e+002
2.030845e+003	2.599670e+002
2.032773e+003	2.260715e+002
2.034702e+003	2.427602e+002
2.036630e+003	3.146868e+002
2.038559e+003	4.583035e+002
2.040487e+003	3.809116e+002
2.042416e+003	2.515558e+002
2.044344e+003	1.552521e+002
2.046273e+003	4.247502e+002
2.048201e+003	2.493000e+002
2.050129e+003	2.038216e+002
2.052058e+003	2.918677e+002
2.053986e+003	1.958993e+002
2.055915e+003	1.304506e+002
2.057843e+003	1.796852e+002
2.059772e+003	-9.146051e+001
2.061700e+003	-4.101938e+001
2.063629e+003	1.667418e+002
2.065557e+003	9.527066e+001
2.067486e+003	1.290892e+002
2.069414e+003	1.755223e+002
2.071343e+003	5.944407e+001
2.073271e+003	1.864319e+002
2.075200e+003	2.499250e+002
2.077128e+003	2.421629e+002
2.079057e+003	3.202255e+002
2.080985e+003	2.884442e+002
2.082914e+003	3.263136e+002
2.084842e+003	3.571188e+002
2.086771e+003	3.464319e+002
2.088699e+003	4.170293e+002
2.090627e+003	5.534576e+002
2.092556e+003	5.790937e+002
2.094484e+003	3.991094e+002
2.096413e+003	3.803073e+002
2.098341e+003	5.009887e+002
2.100270e+003	5.200804e+002
2.102198e+003	4.774338e+002
2.104126e+003	3.454089e+002
2.106055e+003	4.875920e+002
2.107983e+003	7.075309e+002
2.109912e+003	6.046754e+002
2.111840e+003	5.484718e+002
2.113769e+003	6.407449e+002
2.115697e+003	7.415090e+002
2.117626e+003	6.379421e+002
2.119554e+003	4.765224e+002
2.121483e+003	4.986208e+002
2.123411e+003	5.157237e+002
2.125340e+003	4.556358e+002
2.127268e+003	4.136032e+002
2.129197e+003	1.218046e+002
2.131125e+003	1.885397e+002
2.133054e+003	2.892873e+002
2.134982e+003	5.104456e+002
2.136911e+003	4.647677e+002
2.138839e+003	2.890113e+002
2.140768e+003	1.256459e+002
2.142696e+003	1.602763e+002
2.144625e+003	2.460083e+002
2.146553e+003	2.772365e+002
2.148481e+003	2.664437e+002
2.150410e+003	3.165379e+002
2.152338e+003	5.076625e+002
2.154267e+003	4.537437e+002
2.156195e+003	2.637576e+002
2.158124e+003	2.693913e+002
2.160052e+003	-1.347810e+001
2.161980e+003	1.926844e+002
2.163909e+003	-4.188031e+000
2.165837e+003	5.678664e+001
2.167766e+003	1.540274e+002
2.169694e+003	2.630874e+001
2.171623e+003	-2.985333e+001
2.173551e+003	6.832097e+001
2.175480e+003	1.439226e+002
2.177408e+003	1.120386e+002
2.179337e+003	7.434442e+000
2.181265e+003	4.030791e+001
2.183194e+003	3.726451e+001
2.185122e+003	2.988506e+002
2.187051e+003	3.115840e+002
2.188979e+003	3.797953e+002
2.190908e+003	5.463197e+002
2.192836e+003	5.081922e+002
2.194765e+003	4.379333e+002
2.196693e+003	4.204063e+002
2.198622e+003	4.509349e+002
2.200550e+003	4.960622e+002
2.202479e+003	4.270483e+002
2.204407e+003	4.670177e+002
2.206335e+003	4.212198e+002
2.208264e+003	3.896819e+002
2.210192e+003	6.152730e+002
2.212121e+003	2.602585e+002
2.214049e+003	7.689850e+002
2.215978e+003	7.675926e+002
2.217906e+003	6.913855e+002
2.219834e+003	6.053490e+002
2.221763e+003	4.990298e+002
2.223691e+003	5.223256e+002
2.225620e+003	6.426355e+002
2.227548e+003	6.458594e+002
2.229477e+003	5.043224e+002
2.231405e+003	3.559875e+002
2.233334e+003	1.081135e+002
2.235262e+003	4.147390e+002
2.237191e+003	4.562442e+002
2.239119e+003	2.946413e+002
2.241048e+003	3.661489e+002
2.242976e+003	4.638554e+002
2.244905e+003	5.145511e+002
2.246833e+003	4.191746e+002
2.248762e+003	3.417364e+002
2.250690e+003	4.782579e+002
2.252619e+003	4.114763e+002
2.254547e+003	5.749619e+001
2.256476e+003	1.895531e+002
2.258404e+003	4.359543e+002
2.260333e+003	3.229876e+002
2.262261e+003	3.180361e+002
2.264189e+003	5.124583e+002
2.266118e+003	4.314591e+002
2.268046e+003	2.913347e+002
2.269975e+003	4.084950e+002
2.271903e+003	5.494812e+002
2.273832e+003	5.691031e+002
2.275760e+003	4.395559e+002
2.277688e+003	2.495698e+002
2.279617e+003	4.172409e+002
2.281545e+003	6.719615e+002
2.283474e+003	3.832740e+002
2.285402e+003	2.906681e+002
2.287331e+003	4.180759e+002
2.289259e+003	3.483218e+002
2.291188e+003	3.173969e+002
2.293116e+003	4.319074e+002
2.295045e+003	5.883009e+002
2.296973e+003	6.098986e+002
2.298902e+003	7.751552e+002
2.300830e+003	9.662191e+002
2.302759e+003	9.147931e+002
2.304687e+003	8.490763e+002
2.306616e+003	8.822521e+002
2.308544e+003	6.221583e+002
2.310473e+003	6.420428e+002
2.312401e+003	8.086888e+002
2.314330e+003	8.889407e+002
2.316258e+003	7.606783e+002
2.318187e+003	6.541246e+002
2.320115e+003	6.486753e+002
2.322043e+003	5.830015e+002
2.323972e+003	5.838343e+002
2.325900e+003	6.191361e+002
2.327829e+003	4.525023e+002
2.329757e+003	5.129868e+002
2.331686e+003	6.036425e+002
2.333614e+003	2.642976e+002
2.335542e+003	5.994387e+002
2.337471e+003	4.651740e+002
2.339399e+003	6.003805e+002
2.341328e+003	6.750673e+002
2.343256e+003	6.664858e+002
2.345185e+003	6.666777e+002
2.347113e+003	8.077950e+002
2.349042e+003	7.469324e+002
2.350970e+003	4.013840e+002
2.352899e+003	3.408705e+002
2.354827e+003	5.255178e+002
2.356756e+003	2.619385e+002
2.358684e+003	3.204498e+002
2.360613e+003	2.019386e+002
2.362541e+003	3.722704e+002
2.364470e+003	4.390246e+002
2.366398e+003	2.058674e+002
2.368327e+003	5.532420e+002
2.370255e+003	4.099737e+002
2.372184e+003	4.321021e+002
2.374112e+003	3.511682e+002
2.376041e+003	4.424310e+002
2.377969e+003	5.313912e+002
2.379897e+003	5.747806e+002
2.381826e+003	6.705453e+002
2.383754e+003	4.807891e+002
2.385683e+003	3.731269e+002
2.387611e+003	1.817922e+002
2.389540e+003	5.033161e+002
2.391468e+003	2.325276e+002
2.393396e+003	9.158119e+001
2.395325e+003	3.889089e+002
2.397253e+003	6.651017e+002
2.399182e+003	7.929006e+002
2.401110e+003	7.756468e+002
2.403039e+003	8.782527e+002
2.404967e+003	8.620397e+002
2.406896e+003	6.347097e+002
2.408824e+003	4.971446e+002
2.410753e+003	4.758484e+002
2.412681e+003	4.181237e+002
2.414610e+003	2.367889e+002
2.416538e+003	4.093569e+002
2.418467e+003	5.819930e+002
2.420395e+003	5.831890e+002
2.422324e+003	5.386310e+002
2.424252e+003	5.041357e+002
2.426181e+003	6.199687e+002
2.428109e+003	9.834501e+002
2.430038e+003	1.129318e+003
2.431966e+003	8.000783e+002
2.433895e+003	9.231191e+002
2.435823e+003	8.738998e+002
2.437751e+003	5.066259e+002
2.439680e+003	5.137944e+002
2.441608e+003	4.248659e+002
2.443537e+003	4.798409e+002
2.445465e+003	5.442754e+002
2.447394e+003	4.541469e+002
2.449322e+003	3.661733e+002
2.451250e+003	5.126522e+002
2.453179e+003	6.524242e+002
2.455107e+003	5.849738e+002
2.457036e+003	3.942406e+002
2.458964e+003	3.670316e+002
2.460893e+003	3.571147e+002
2.462821e+003	3.216078e+002
2.464750e+003	5.975228e+002
2.466678e+003	6.012448e+002
2.468607e+003	4.868420e+002
2.470535e+003	6.730748e+002
2.472464e+003	7.289181e+002
2.474392e+003	7.091183e+002
2.476321e+003	5.537319e+002
2.478249e+003	1.201115e+002
2.480178e+003	4.251577e+002
2.482106e+003	5.808192e+002
2.484035e+003	3.299404e+002
2.485963e+003	3.085273e+002
2.487892e+003	5.521525e+002
2.489820e+003	5.899728e+002
2.491749e+003	6.378203e+002
2.493677e+003	6.266844e+002
2.495605e+003	5.954971e+002
2.497534e+003	6.503121e+002
2.499462e+003	5.596387e+002
2.501391e+003	3.632598e+002
2.503319e+003	4.614505e+002
2.505248e+003	8.321452e+002
2.507176e+003	1.031363e+003
2.509104e+003	1.013849e+003
2.511033e+003	7.672880e+002
2.512961e+003	7.267048e+002
2.514890e+003	6.154626e+002
2.516818e+003	7.103807e+002
2.518747e+003	7.031690e+002
2.520675e+003	6.676895e+002
2.522604e+003	9.239449e+002
2.524532e+003	1.141604e+003
2.526461e+003	1.087287e+003
2.528389e+003	1.074375e+003
2.530318e+003	1.162983e+003
2.532246e+003	9.842021e+002
2.534175e+003	6.374112e+002
2.536103e+003	1.045110e+003
2.538032e+003	6.229673e+002
2.539960e+003	5.706649e+002
2.541889e+003	8.074400e+002
2.543817e+003	5.163829e+002
2.545746e+003	5.458955e+002
2.547674e+003	8.957477e+002
2.549603e+003	7.960032e+002
2.551531e+003	7.455076e+002
2.553459e+003	9.104554e+002
2.555388e+003	8.615275e+002
2.557316e+003	6.781364e+002
2.559245e+003	4.529081e+002
2.561173e+003	7.645002e+002
2.563102e+003	4.952707e+002
2.565030e+003	6.406839e+002
2.566958e+003	4.306293e+002
2.568887e+003	4.018047e+002
2.570815e+003	5.958915e+002
2.572744e+003	4.083315e+002
2.574672e+003	2.077956e+002
2.576601e+003	2.966387e+002
2.578529e+003	4.388182e+002
2.580458e+003	3.569653e+002
2.582386e+003	5.519333e+002
2.584315e+003	2.655783e+002
2.586243e+003	3.253392e+002
2.588172e+003	6.477638e+002
2.590100e+003	7.021433e+002
2.592029e+003	1.866973e+002
2.593957e+003	4.450941e+002
2.595886e+003	5.255392e+002
2.597814e+003	5.923086e+002
2.599743e+003	6.131366e+002
2.601671e+003	3.067954e+002
2.603600e+003	3.797365e+002
2.605528e+003	7.892836e+002
2.607457e+003	7.460050e+002
2.609385e+003	5.758517e+002
2.611313e+003	6.968892e+002
2.613242e+003	6.686767e+002
2.615170e+003	5.640275e+002
2.617099e+003	7.460686e+002
2.619027e+003	8.085093e+002
2.620956e+003	7.976192e+002
2.622884e+003	7.458391e+002
2.624813e+003	5.421879e+002
2.626741e+003	3.788619e+002
2.628669e+003	6.091649e+002
2.630598e+003	8.151607e+002
2.632526e+003	7.904887e+002
2.634455e+003	9.191001e+002
2.636383e+003	1.011395e+003
2.638312e+003	9.142357e+002
2.640240e+003	7.739498e+002
2.642169e+003	8.183879e+002
2.644097e+003	8.217700e+002
2.646026e+003	6.639295e+002
2.647954e+003	8.028184e+002
2.649883e+003	7.985546e+002
2.651811e+003	4.880090e+002
2.653740e+003	1.066972e+003
2.655668e+003	7.301616e+002
2.657597e+003	9.860466e+002
2.659525e+003	8.538365e+002
2.661454e+003	7.327789e+002
2.663382e+003	1.125444e+003
2.665311e+003	1.044812e+003
2.667239e+003	8.432453e+002
2.669167e+003	7.874866e+002
2.671096e+003	6.736530e+002
2.673024e+003	6.952338e+002
2.674953e+003	9.265780e+002
2.676881e+003	9.206893e+002
2.678810e+003	5.661527e+002
2.680738e+003	1.021513e+003
2.682667e+003	9.888126e+002
2.684595e+003	6.656992e+002
2.686523e+003	1.043148e+003
2.688452e+003	4.657935e+002
2.690380e+003	4.377904e+002
2.692309e+003	5.839878e+002
2.694237e+003	4.726955e+002
2.696166e+003	4.853622e+002
2.698094e+003	4.662090e+002
2.700023e+003	3.776890e+002
2.701951e+003	4.393980e+002
2.703880e+003	4.553340e+002
2.705808e+003	3.763455e+002
2.707737e+003	3.161638e+002
2.709665e+003	5.407621e+002
2.711594e+003	5.094408e+002
2.713522e+003	3.228079e+002
2.715451e+003	4.045713e+002
2.717379e+003	5.239940e+002
2.719308e+003	6.604532e+002
2.721236e+003	6.781969e+002
2.723165e+003	4.785974e+002
2.725093e+003	3.606386e+002
2.727021e+003	3.454377e+002
2.728950e+003	6.951956e+002
2.730878e+003	4.298803e+002
2.732807e+003	5.027502e+002
2.734735e+003	4.906747e+002
2.736664e+003	3.564400e+002
2.738592e+003	4.711927e+002
2.740521e+003	3.933137e+002
2.742449e+003	4.012970e+002
2.744377e+003	6.812465e+002
2.746306e+003	3.969327e+002
2.748234e+003	5.530471e+002
2.750163e+003	6.018205e+002
2.752091e+003	6.656295e+002
2.754020e+003	6.509026e+002
2.755948e+003	6.954338e+002
2.757877e+003	4.612485e+002
2.759805e+003	4.545051e+002
2.761734e+003	5.927125e+002
2.763662e+003	4.444769e+002
2.765591e+003	3.875360e+002
2.767519e+003	4.818236e+002
2.769448e+003	2.994363e+002
2.771376e+003	5.684531e+002
2.773305e+003	4.243867e+002
2.775233e+003	1.802488e+002
2.777162e+003	2.560834e+002
2.779090e+003	6.163778e+001
2.781019e+003	9.639530e+001
2.782947e+003	3.279501e+002
2.784875e+003	2.392952e+002
2.786804e+003	2.892851e+002
2.788732e+003	4.652694e+002
2.790661e+003	2.921420e+002
2.792589e+003	1.289260e+002
2.794518e+003	3.822206e+002
2.796446e+003	2.941584e+002
2.798375e+003	4.560027e+002
2.800303e+003	1.030650e+002
2.802231e+003	1.239440e+002
2.804160e+003	6.108843e+001
2.806088e+003	-2.110038e+001
2.808017e+003	2.554109e+002
2.809945e+003	2.409430e+002
2.811874e+003	1.133208e+002
2.813802e+003	1.789791e+002
2.815731e+003	2.711607e+002
2.817659e+003	6.313873e+001
2.819588e+003	2.411669e+002
2.821516e+003	1.041837e+002
2.823445e+003	1.121764e+002
2.825373e+003	7.725048e+001
2.827302e+003	2.556007e+002
2.829230e+003	1.406830e+002
2.831159e+003	1.326769e+002
2.833087e+003	2.869315e+002
2.835016e+003	1.492124e+002
2.836944e+003	7.984363e+000
2.838873e+003	1.288918e+002
2.840801e+003	4.699420e+002
2.842729e+003	5.615493e+002
2.844658e+003	3.162853e+002
2.846586e+003	5.472914e+002
2.848515e+003	4.921683e+002
2.850443e+003	3.866856e+002
2.852372e+003	3.386933e+002
2.854300e+003	1.762003e+002
2.856229e+003	1.071574e+002
2.858157e+003	5.926316e+002
2.860085e+003	5.951547e+002
2.862014e+003	1.707814e+002
2.863942e+003	2.482975e+002
2.865871e+003	3.312173e+002
2.867799e+003	2.303519e+002
2.869728e+003	5.946620e+002
2.871656e+003	3.071016e+002
2.873585e+003	2.500866e+002
2.875513e+003	4.460545e+002
2.877442e+003	3.086797e+002
2.879370e+003	1.843330e+002
2.881299e+003	1.481092e+002
2.883227e+003	1.977048e+002
2.885156e+003	3.649228e+001
2.887084e+003	4.091842e+001
2.889013e+003	6.729633e+001
2.890941e+003	1.701655e+002
2.892870e+003	-7.277173e+001
2.894798e+003	1.121617e+002
2.896727e+003	2.476336e+002
2.898655e+003	6.769081e+001
2.900583e+003	8.276129e+001
2.902512e+003	-6.924876e+001
2.904440e+003	4.742236e+000
2.906369e+003	-4.544612e+001
2.908297e+003	-1.468271e+002
2.910226e+003	5.392315e+001
2.912154e+003	2.784111e+001
2.914083e+003	1.461332e+002
2.916011e+003	1.505999e+002
2.917939e+003	1.059651e+001
2.919868e+003	-4.008917e+001
2.921796e+003	-1.471419e+002
2.923725e+003	-6.204370e+001
2.925653e+003	8.240177e+001
2.927582e+003	-6.641460e+001
2.929510e+003	-1.058062e+002
2.931439e+003	-4.329398e+001
2.933367e+003	-3.340150e+001
2.935296e+003	-6.067869e+001
2.937224e+003	-1.598264e+002
2.939153e+003	-1.912122e+002
2.941081e+003	-1.376116e+002
2.943010e+003	3.202096e+002
2.944938e+003	3.526570e+002
2.946867e+003	2.522639e+002
2.948795e+003	1.176289e+002
2.950724e+003	-9.416367e+001
2.952652e+003	-3.268267e+002
2.954581e+003	-1.585081e+002
2.956509e+003	1.709407e+002
2.958438e+003	4.091528e+002
2.960366e+003	1.570491e+002
2.962294e+003	1.696208e+002
2.964223e+003	3.833433e+002
2.966151e+003	4.584245e+002
2.968080e+003	5.443755e+002
2.970008e+003	1.898661e+002
2.971937e+003	-4.996127e+001
2.973865e+003	1.403199e+002
2.975793e+003	-8.499013e+001
2.977722e+003	-2.381216e+002
2.979650e+003	4.276442e+001
2.981579e+003	2.070550e+002
2.983507e+003	1.532545e+002
2.985436e+003	1.526826e+002
2.987364e+003	1.841070e+002
2.989293e+003	2.771052e+002
2.991221e+003	5.712460e+001
2.993150e+003	-6.323878e+001
2.995078e+003	-2.499524e+000
2.997007e+003	3.442671e+001
2.998935e+003	6.671181e+001
3.000864e+003	1.548412e+002
3.002792e+003	4.248162e+001
3.004721e+003	-1.649879e+002
3.006649e+003	1.043743e+002
3.008578e+003	-7.122473e+000
3.010506e+003	-3.640083e+002
3.012435e+003	1.506657e+002
3.014363e+003	2.408341e+002
3.016292e+003	1.633869e+002
3.018220e+003	1.676599e+002
3.020148e+003	-1.464092e+002
3.022077e+003	-2.865075e+002
3.024005e+003	-4.571240e+001
3.025934e+003	-1.657743e+001
3.027862e+003	-3.731592e+000
3.029791e+003	1.221847e+002
3.031719e+003	2.617931e+002
3.033647e+003	5.511945e+001
3.035576e+003	2.283251e+002
3.037504e+003	3.386017e+002
3.039433e+003	1.491914e+002
3.041361e+003	3.497587e+002
3.043290e+003	4.897473e+002
3.045218e+003	2.465198e+002
3.047147e+003	2.615127e+002
3.049075e+003	2.230617e+002
3.051004e+003	3.609732e+002
3.052932e+003	2.654386e+002
3.054861e+003	9.870622e+001
3.056789e+003	1.414957e+002
3.058718e+003	1.835464e+002
3.060646e+003	2.662055e+002
3.062575e+003	1.521283e+002
3.064503e+003	4.646332e+001
3.066432e+003	4.004059e+002
3.068360e+003	5.159330e+002
3.070289e+003	2.532872e+002
3.072217e+003	4.469936e+002
3.074146e+003	2.154089e+002
3.076074e+003	1.161902e+002
3.078002e+003	6.026080e+002
3.079931e+003	4.896896e+002
3.081859e+003	5.346005e+002
3.083788e+003	5.739962e+002
3.085716e+003	2.830853e+002
3.087645e+003	3.452339e+002
3.089573e+003	2.000491e+002
3.091501e+003	2.731461e+002
3.093430e+003	3.593180e+002
3.095358e+003	1.074508e+003
3.097287e+003	1.749993e+002
3.099215e+003	3.873913e+002
3.101144e+003	4.913409e+002
3.103072e+003	2.595943e+002
3.105001e+003	3.926351e+002
3.106929e+003	4.053329e+002
3.108858e+003	3.520913e+002
3.110786e+003	2.976616e+002
3.112715e+003	6.388378e+002
3.114643e+003	4.621945e+002
3.116572e+003	6.061727e+002
3.118500e+003	6.732630e+002
3.120429e+003	6.317091e+002
3.122357e+003	5.537242e+002
3.124286e+003	5.129114e+002
3.126214e+003	6.246230e+002
3.128143e+003	7.418892e+002
3.130071e+003	8.449432e+002
3.132000e+003	1.066889e+003
3.133928e+003	8.709344e+002
3.135856e+003	1.023065e+003
3.137785e+003	8.195171e+002
3.139713e+003	9.167584e+002
3.141642e+003	7.529179e+002
3.143570e+003	7.866675e+002
3.145499e+003	1.212991e+003
3.147427e+003	1.416223e+003
3.149355e+003	1.145952e+003
3.151284e+003	1.030540e+003
3.153212e+003	1.265748e+003
3.155141e+003	1.497757e+003
3.157069e+003	1.533244e+003
3.158998e+003	1.199463e+003
3.160926e+003	1.403244e+003
3.162855e+003	1.686052e+003
3.164783e+003	1.611662e+003
3.166712e+003	1.454937e+003
3.168640e+003	1.456297e+003
3.170569e+003	1.583798e+003
3.172497e+003	1.321781e+003
3.174426e+003	1.366927e+003
3.176354e+003	1.632655e+003
3.178283e+003	1.338842e+003
3.180211e+003	2.082440e+003
3.182140e+003	2.030441e+003
3.184068e+003	1.722205e+003
3.185997e+003	1.863683e+003
3.187925e+003	2.352380e+003
3.189854e+003	2.090172e+003
3.191782e+003	1.988987e+003
3.193710e+003	2.326260e+003
3.195639e+003	2.286974e+003
3.197567e+003	2.031564e+003
3.199496e+003	2.296570e+003
3.201424e+003	1.998297e+003
3.203353e+003	2.284840e+003
3.205281e+003	2.133885e+003
3.207209e+003	2.269100e+003
3.209138e+003	2.414623e+003
3.211066e+003	2.651555e+003
3.212995e+003	2.699637e+003
3.214923e+003	2.826867e+003
3.216852e+003	2.611307e+003
3.218780e+003	2.392401e+003
3.220709e+003	2.560134e+003
3.222637e+003	2.869732e+003
3.224566e+003	3.072615e+003
3.226494e+003	2.975676e+003
3.228423e+003	2.891444e+003
3.230351e+003	2.973645e+003
3.232280e+003	3.203978e+003
3.234208e+003	3.213133e+003
3.236137e+003	3.067988e+003
3.238065e+003	3.148232e+003
3.239994e+003	3.172881e+003
3.241922e+003	3.229860e+003
3.243851e+003	3.390021e+003
3.245779e+003	3.475957e+003
3.247708e+003	3.435191e+003
3.249636e+003	3.723047e+003
3.251564e+003	3.605306e+003
3.253493e+003	4.125728e+003
3.255421e+003	4.211133e+003
3.257350e+003	4.176902e+003
3.259278e+003	3.999794e+003
3.261207e+003	4.170394e+003
3.263135e+003	4.088052e+003
3.265063e+003	4.480713e+003
3.266992e+003	4.364624e+003
3.268920e+003	4.809507e+003
3.270849e+003	5.046431e+003
3.272777e+003	5.059151e+003
3.274706e+003	4.662868e+003
3.276634e+003	4.803381e+003
3.278563e+003	5.112457e+003
3.280491e+003	4.951271e+003
3.282420e+003	4.926366e+003
3.284348e+003	5.350313e+003
3.286277e+003	5.513915e+003
3.288205e+003	5.798704e+003
3.290134e+003	5.709254e+003
3.292062e+003	6.045315e+003
3.293991e+003	6.114606e+003
3.295919e+003	5.977761e+003
3.297848e+003	6.180499e+003
3.299776e+003	6.015784e+003
3.301705e+003	6.269438e+003
3.303633e+003	6.494085e+003
3.305562e+003	6.434313e+003
3.307490e+003	6.878269e+003
3.309418e+003	6.997413e+003
3.311347e+003	6.910157e+003
3.313275e+003	7.065610e+003
3.315204e+003	7.041933e+003
3.317132e+003	7.492913e+003
3.319061e+003	7.558627e+003
3.320989e+003	7.724287e+003
3.322917e+003	7.696206e+003
3.324846e+003	8.189638e+003
3.326774e+003	8.219067e+003
3.328703e+003	8.557744e+003
3.330631e+003	7.939330e+003
3.332560e+003	7.871608e+003
3.334488e+003	8.460224e+003
3.336417e+003	8.452193e+003
3.338345e+003	8.515498e+003
3.340274e+003	9.000295e+003
3.342202e+003	8.786354e+003
3.344131e+003	9.076631e+003
3.346059e+003	9.258228e+003
3.347988e+003	9.140654e+003
3.349916e+003	9.553290e+003
3.351845e+003	9.524580e+003
3.353773e+003	9.743709e+003
3.355702e+003	9.944070e+003
3.357630e+003	9.875436e+003
3.359559e+003	1.027257e+004
3.361487e+003	1.082917e+004
3.363416e+003	1.098216e+004
3.365344e+003	1.108966e+004
3.367272e+003	1.089321e+004
3.369201e+003	1.113767e+004
3.371129e+003	1.146178e+004
3.373058e+003	1.200629e+004
3.374986e+003	1.243666e+004
3.376915e+003	1.202234e+004
3.378843e+003	1.240126e+004
3.380771e+003	1.260261e+004
3.382700e+003	1.290663e+004
3.384628e+003	1.280308e+004
3.386557e+003	1.271342e+004
3.388485e+003	1.350001e+004
3.390414e+003	1.373631e+004
3.392342e+003	1.355953e+004
3.394271e+003	1.374910e+004
3.396199e+003	1.415789e+004
3.398128e+003	1.402917e+004
3.400056e+003	1.421047e+004
3.401985e+003	0.000000e+000
