# Supplementary material for: Machine learning classification of mango maturity based on carotene content from Raman spectra
Source: PeerJ. 2025 Nov 18;13:e20288. doi: 10.7717/peerj.20288 (PMC12637035; doi:10.7717/peerj.20288)
Supplement: Supplemental Information 1 — Raman spectra from 29 mango samples, with measurements taken from the top, middle, and bottom parts of each mango. These data were used for Raman spectral processing, statistical analysis, and classification analysis. [file peerj-13-20288-s001.zip › Raw Data_Mango/M25/M25-T.CSV]

5.030945e+001	2.054849e+003
5.223792e+001	1.371319e+003
5.416638e+001	1.035564e+003
5.609485e+001	9.402323e+002
5.802332e+001	9.341165e+002
5.995178e+001	9.231462e+002
6.188025e+001	8.957035e+002
6.380872e+001	8.592758e+002
6.573718e+001	8.001882e+002
6.766565e+001	7.941202e+002
6.959412e+001	7.947387e+002
7.152258e+001	7.899077e+002
7.345105e+001	7.862205e+002
7.537952e+001	7.724977e+002
7.730798e+001	7.369937e+002
7.923645e+001	6.944510e+002
8.116492e+001	6.583110e+002
8.309338e+001	6.359870e+002
8.502185e+001	6.281927e+002
8.695032e+001	6.181740e+002
8.887878e+001	6.121355e+002
9.080725e+001	6.129830e+002
9.273572e+001	6.026201e+002
9.466418e+001	5.809988e+002
9.659265e+001	5.782594e+002
9.852112e+001	5.689739e+002
1.004496e+002	5.159515e+002
1.023781e+002	4.557886e+002
1.043065e+002	4.303542e+002
1.062350e+002	4.123745e+002
1.081635e+002	4.046235e+002
1.100919e+002	4.347977e+002
1.120204e+002	4.584297e+002
1.139489e+002	4.806023e+002
1.158773e+002	4.691705e+002
1.178058e+002	4.237487e+002
1.197343e+002	3.982882e+002
1.216627e+002	3.791752e+002
1.235912e+002	3.549672e+002
1.255197e+002	3.349758e+002
1.274481e+002	3.284357e+002
1.293766e+002	3.277744e+002
1.313051e+002	3.110352e+002
1.332335e+002	3.077582e+002
1.351620e+002	3.210349e+002
1.370905e+002	3.393300e+002
1.390189e+002	3.525629e+002
1.409474e+002	3.431054e+002
1.428759e+002	3.522299e+002
1.448043e+002	3.559219e+002
1.467328e+002	3.009720e+002
1.486613e+002	3.094750e+002
1.505897e+002	3.325678e+002
1.525182e+002	3.226821e+002
1.544467e+002	2.955722e+002
1.563751e+002	3.258571e+002
1.583036e+002	3.240054e+002
1.602321e+002	3.020160e+002
1.621605e+002	2.895791e+002
1.640890e+002	3.039335e+002
1.660175e+002	3.347813e+002
1.679459e+002	3.540438e+002
1.698744e+002	3.583172e+002
1.718029e+002	3.625041e+002
1.737313e+002	3.778020e+002
1.756598e+002	3.962114e+002
1.775883e+002	3.552787e+002
1.795167e+002	3.191058e+002
1.814452e+002	2.728547e+002
1.833737e+002	2.122844e+002
1.853021e+002	2.431722e+002
1.872306e+002	2.504546e+002
1.891591e+002	2.418528e+002
1.910875e+002	2.327407e+002
1.930160e+002	2.288423e+002
1.949445e+002	1.905274e+002
1.968729e+002	1.718805e+002
1.988014e+002	1.856041e+002
2.007299e+002	2.158982e+002
2.026583e+002	2.383268e+002
2.045868e+002	2.608019e+002
2.065153e+002	2.571702e+002
2.084437e+002	2.427210e+002
2.103722e+002	2.386806e+002
2.123007e+002	2.559009e+002
2.142291e+002	2.446158e+002
2.161576e+002	2.714269e+002
2.180861e+002	2.679284e+002
2.200145e+002	2.364697e+002
2.219430e+002	2.222339e+002
2.238715e+002	1.770472e+002
2.257999e+002	1.812932e+002
2.277284e+002	1.759481e+002
2.296569e+002	1.693381e+002
2.315853e+002	2.090076e+002
2.335138e+002	2.151504e+002
2.354423e+002	2.441492e+002
2.373707e+002	2.598680e+002
2.392992e+002	2.461193e+002
2.412277e+002	2.158561e+002
2.431561e+002	2.180771e+002
2.450846e+002	2.311414e+002
2.470131e+002	2.645297e+002
2.489415e+002	3.091271e+002
2.508700e+002	3.383055e+002
2.527985e+002	3.148929e+002
2.547269e+002	2.979399e+002
2.566554e+002	3.034928e+002
2.585839e+002	3.070438e+002
2.605123e+002	2.769740e+002
2.624408e+002	2.850797e+002
2.643693e+002	2.684435e+002
2.662977e+002	2.615628e+002
2.682262e+002	2.561187e+002
2.701547e+002	2.238717e+002
2.720831e+002	1.920507e+002
2.740116e+002	2.165293e+002
2.759401e+002	2.346112e+002
2.778685e+002	2.351119e+002
2.797970e+002	2.393947e+002
2.817255e+002	2.561444e+002
2.836539e+002	2.560753e+002
2.855824e+002	2.734027e+002
2.875109e+002	3.018280e+002
2.894393e+002	3.304001e+002
2.913678e+002	3.995028e+002
2.932963e+002	4.685872e+002
2.952247e+002	5.081203e+002
2.971532e+002	5.206335e+002
2.990817e+002	5.169291e+002
3.010101e+002	4.936841e+002
3.029386e+002	4.715659e+002
3.048671e+002	4.612494e+002
3.067955e+002	4.628801e+002
3.087240e+002	4.648723e+002
3.106525e+002	4.452573e+002
3.125809e+002	4.529104e+002
3.145094e+002	4.399353e+002
3.164379e+002	4.193496e+002
3.183663e+002	4.190529e+002
3.202948e+002	4.572806e+002
3.222233e+002	4.486006e+002
3.241517e+002	4.150233e+002
3.260802e+002	3.880296e+002
3.280087e+002	3.630782e+002
3.299371e+002	3.163245e+002
3.318656e+002	3.463745e+002
3.337941e+002	4.282576e+002
3.357225e+002	4.658611e+002
3.376510e+002	4.607647e+002
3.395795e+002	4.711281e+002
3.415079e+002	4.776522e+002
3.434364e+002	4.697753e+002
3.453649e+002	4.872726e+002
3.472933e+002	5.427110e+002
3.492218e+002	6.074576e+002
3.511503e+002	5.947828e+002
3.530787e+002	5.500498e+002
3.550072e+002	5.318681e+002
3.569357e+002	5.123224e+002
3.588641e+002	4.752389e+002
3.607926e+002	4.644430e+002
3.627211e+002	4.929671e+002
3.646495e+002	5.248608e+002
3.665780e+002	5.033418e+002
3.685065e+002	4.653922e+002
3.704349e+002	5.083158e+002
3.723634e+002	5.107062e+002
3.742919e+002	5.253722e+002
3.762203e+002	5.163754e+002
3.781488e+002	4.903013e+002
3.800773e+002	4.750541e+002
3.820057e+002	4.672739e+002
3.839342e+002	5.091211e+002
3.858627e+002	5.154981e+002
3.877911e+002	4.991445e+002
3.897196e+002	4.953109e+002
3.916481e+002	5.098472e+002
3.935765e+002	5.211254e+002
3.955050e+002	5.504110e+002
3.974335e+002	5.944353e+002
3.993619e+002	6.375140e+002
4.012904e+002	6.585459e+002
4.032189e+002	6.413688e+002
4.051473e+002	6.675590e+002
4.070758e+002	6.820547e+002
4.090043e+002	6.741388e+002
4.109327e+002	6.554584e+002
4.128612e+002	6.160968e+002
4.147897e+002	5.824806e+002
4.167181e+002	5.589073e+002
4.186466e+002	5.509394e+002
4.205751e+002	5.610701e+002
4.225035e+002	5.834392e+002
4.244320e+002	5.738220e+002
4.263605e+002	5.698182e+002
4.282889e+002	5.831111e+002
4.302174e+002	5.767296e+002
4.321459e+002	5.218064e+002
4.340743e+002	5.124402e+002
4.360028e+002	5.695191e+002
4.379313e+002	5.255687e+002
4.398597e+002	4.995455e+002
4.417882e+002	5.660490e+002
4.437167e+002	5.962924e+002
4.456451e+002	6.147030e+002
4.475736e+002	6.385762e+002
4.495021e+002	6.525123e+002
4.514305e+002	6.465925e+002
4.533590e+002	6.329530e+002
4.552875e+002	6.689896e+002
4.572159e+002	6.790862e+002
4.591444e+002	6.875366e+002
4.610729e+002	6.940363e+002
4.630013e+002	6.897676e+002
4.649298e+002	6.713464e+002
4.668583e+002	6.797723e+002
4.687867e+002	7.117852e+002
4.707152e+002	7.092272e+002
4.726437e+002	6.794564e+002
4.745721e+002	6.596010e+002
4.765006e+002	6.343702e+002
4.784291e+002	6.668579e+002
4.803575e+002	6.502764e+002
4.822860e+002	6.404702e+002
4.842145e+002	6.506832e+002
4.861429e+002	6.099833e+002
4.880714e+002	5.489572e+002
4.899999e+002	5.508265e+002
4.919283e+002	5.616593e+002
4.938568e+002	5.764571e+002
4.957853e+002	6.079655e+002
4.977137e+002	6.422668e+002
4.996422e+002	6.108826e+002
5.015707e+002	5.740848e+002
5.034991e+002	5.600363e+002
5.054276e+002	5.748996e+002
5.073561e+002	5.989395e+002
5.092845e+002	5.754693e+002
5.112130e+002	6.171142e+002
5.131415e+002	6.389360e+002
5.150699e+002	6.755946e+002
5.169984e+002	7.334099e+002
5.189269e+002	7.497034e+002
5.208553e+002	7.492274e+002
5.227838e+002	7.089791e+002
5.247123e+002	6.712012e+002
5.266407e+002	6.535682e+002
5.285692e+002	6.491288e+002
5.304977e+002	6.384958e+002
5.324261e+002	6.593815e+002
5.343546e+002	6.993873e+002
5.362831e+002	7.018585e+002
5.382115e+002	6.474160e+002
5.401400e+002	5.814749e+002
5.420685e+002	6.229663e+002
5.439969e+002	5.846750e+002
5.459254e+002	5.973698e+002
5.478539e+002	5.844063e+002
5.497823e+002	5.460042e+002
5.517108e+002	5.521807e+002
5.536393e+002	5.140593e+002
5.555677e+002	4.733821e+002
5.574962e+002	4.996178e+002
5.594247e+002	5.290142e+002
5.613531e+002	5.195101e+002
5.632816e+002	5.046425e+002
5.652101e+002	5.128367e+002
5.671385e+002	4.998451e+002
5.690670e+002	4.876050e+002
5.709955e+002	4.982606e+002
5.729240e+002	5.278760e+002
5.748524e+002	5.424897e+002
5.767809e+002	5.357618e+002
5.787094e+002	5.258970e+002
5.806378e+002	5.504481e+002
5.825663e+002	5.733668e+002
5.844948e+002	5.781778e+002
5.864232e+002	6.184291e+002
5.883517e+002	5.729212e+002
5.902802e+002	5.546490e+002
5.922086e+002	5.333843e+002
5.941371e+002	5.334533e+002
5.960656e+002	5.676241e+002
5.979940e+002	5.751116e+002
5.999225e+002	5.916381e+002
6.018510e+002	6.085208e+002
6.037794e+002	6.037820e+002
6.057079e+002	5.764566e+002
6.076364e+002	5.338908e+002
6.095648e+002	4.797002e+002
6.114933e+002	4.936786e+002
6.134218e+002	4.646809e+002
6.153502e+002	4.898895e+002
6.172787e+002	4.971003e+002
6.192072e+002	4.345179e+002
6.211356e+002	4.674333e+002
6.230641e+002	4.503320e+002
6.249926e+002	4.189100e+002
6.269210e+002	4.177385e+002
6.288495e+002	4.486280e+002
6.307780e+002	4.757661e+002
6.327064e+002	4.598134e+002
6.346349e+002	5.166564e+002
6.365634e+002	5.465371e+002
6.384918e+002	5.382259e+002
6.404203e+002	5.296780e+002
6.423488e+002	5.524489e+002
6.442772e+002	5.891119e+002
6.462057e+002	6.021702e+002
6.481342e+002	6.066483e+002
6.500626e+002	5.887491e+002
6.519911e+002	5.445516e+002
6.539196e+002	5.179219e+002
6.558480e+002	5.691208e+002
6.577765e+002	5.095374e+002
6.597050e+002	4.405553e+002
6.616334e+002	3.877503e+002
6.635619e+002	4.028246e+002
6.654904e+002	4.716351e+002
6.674188e+002	5.131298e+002
6.693473e+002	5.502129e+002
6.712758e+002	5.357073e+002
6.732042e+002	4.824344e+002
6.751327e+002	4.347978e+002
6.770612e+002	4.163997e+002
6.789896e+002	4.167085e+002
6.809181e+002	4.140459e+002
6.828466e+002	4.267734e+002
6.847750e+002	3.901507e+002
6.867035e+002	3.329881e+002
6.886320e+002	2.958397e+002
6.905604e+002	3.012173e+002
6.924889e+002	3.441291e+002
6.944174e+002	3.795167e+002
6.963458e+002	3.880766e+002
6.982743e+002	3.913002e+002
7.002028e+002	3.874587e+002
7.021312e+002	3.761042e+002
7.040597e+002	3.766601e+002
7.059882e+002	3.482120e+002
7.079166e+002	2.998723e+002
7.098451e+002	2.871099e+002
7.117736e+002	2.984948e+002
7.137020e+002	3.276635e+002
7.156305e+002	3.799655e+002
7.175590e+002	3.654247e+002
7.194874e+002	3.542663e+002
7.214159e+002	3.967480e+002
7.233444e+002	3.970642e+002
7.252728e+002	3.444556e+002
7.272013e+002	3.108379e+002
7.291298e+002	3.295937e+002
7.310582e+002	3.468000e+002
7.329867e+002	3.451803e+002
7.349152e+002	3.503543e+002
7.368436e+002	3.288410e+002
7.387721e+002	2.686163e+002
7.407006e+002	2.274052e+002
7.426290e+002	2.279933e+002
7.445575e+002	2.506897e+002
7.464860e+002	2.517549e+002
7.484144e+002	2.661413e+002
7.503429e+002	2.987342e+002
7.522714e+002	3.157418e+002
7.541998e+002	3.097791e+002
7.561283e+002	3.064730e+002
7.580568e+002	2.995409e+002
7.599852e+002	2.749834e+002
7.619137e+002	2.601628e+002
7.638422e+002	2.721151e+002
7.657706e+002	2.824411e+002
7.676991e+002	2.704652e+002
7.696276e+002	2.895216e+002
7.715560e+002	3.058100e+002
7.734845e+002	3.025602e+002
7.754130e+002	2.931841e+002
7.773414e+002	2.914113e+002
7.792699e+002	2.699817e+002
7.811984e+002	2.480447e+002
7.831268e+002	2.884003e+002
7.850553e+002	3.203137e+002
7.869838e+002	3.335622e+002
7.889122e+002	3.287284e+002
7.908407e+002	2.989406e+002
7.927692e+002	3.004496e+002
7.946976e+002	2.791765e+002
7.966261e+002	2.907724e+002
7.985546e+002	3.058460e+002
8.004830e+002	2.939552e+002
8.024115e+002	2.569309e+002
8.043400e+002	2.273826e+002
8.062684e+002	2.066303e+002
8.081969e+002	2.081764e+002
8.101254e+002	2.360352e+002
8.120538e+002	2.410423e+002
8.139823e+002	2.022482e+002
8.159108e+002	1.587104e+002
8.178392e+002	1.813329e+002
8.197677e+002	1.824243e+002
8.216962e+002	1.569248e+002
8.236246e+002	1.575886e+002
8.255531e+002	1.235947e+002
8.274816e+002	8.395305e+001
8.294100e+002	1.243811e+002
8.313385e+002	1.323490e+002
8.332670e+002	1.105666e+002
8.351954e+002	1.368383e+002
8.371239e+002	1.520279e+002
8.390524e+002	1.470102e+002
8.409808e+002	1.444112e+002
8.429093e+002	1.513806e+002
8.448378e+002	1.264221e+002
8.467662e+002	1.639600e+002
8.486947e+002	1.914003e+002
8.506232e+002	2.353579e+002
8.525516e+002	2.146563e+002
8.544801e+002	1.403140e+002
8.564086e+002	1.625354e+002
8.583370e+002	2.431769e+002
8.602655e+002	2.836767e+002
8.621940e+002	3.022715e+002
8.641224e+002	3.506110e+002
8.660509e+002	3.747740e+002
8.679794e+002	3.551772e+002
8.699078e+002	3.624052e+002
8.718363e+002	3.531060e+002
8.737648e+002	2.975177e+002
8.756932e+002	3.023457e+002
8.776217e+002	3.367752e+002
8.795502e+002	3.334646e+002
8.814786e+002	2.803667e+002
8.834071e+002	2.293042e+002
8.853356e+002	1.787274e+002
8.872640e+002	1.536626e+002
8.891925e+002	1.546385e+002
8.911210e+002	1.632296e+002
8.930494e+002	1.420128e+002
8.949779e+002	8.328519e+001
8.969064e+002	2.581977e+001
8.988348e+002	1.250404e+001
9.007633e+002	4.052710e+001
9.026918e+002	7.295139e+001
9.046202e+002	9.551812e+001
9.065487e+002	1.098176e+002
9.084772e+002	9.860895e+001
9.104056e+002	3.863995e+001
9.123341e+002	-3.787104e+001
9.142626e+002	7.181156e-001
9.161910e+002	1.472540e+001
9.181195e+002	1.328867e+001
9.200480e+002	4.458033e+001
9.219764e+002	7.762573e+001
9.239049e+002	7.225410e+001
9.258334e+002	1.022881e+002
9.277618e+002	1.220038e+002
9.296903e+002	8.462937e+001
9.316188e+002	7.139549e+001
9.335472e+002	1.216178e+002
9.354757e+002	1.591654e+002
9.374042e+002	1.409026e+002
9.393326e+002	1.573977e+002
9.412611e+002	2.104774e+002
9.431896e+002	2.536355e+002
9.451180e+002	2.669435e+002
9.470465e+002	3.696745e+002
9.489750e+002	4.385360e+002
9.509034e+002	4.098926e+002
9.528319e+002	3.892758e+002
9.547604e+002	3.725425e+002
9.566888e+002	4.463165e+002
9.586173e+002	4.718115e+002
9.605458e+002	5.220503e+002
9.624742e+002	5.614380e+002
9.644027e+002	5.396714e+002
9.663312e+002	4.606190e+002
9.682596e+002	3.792931e+002
9.701881e+002	3.137530e+002
9.721166e+002	2.618488e+002
9.740450e+002	2.542550e+002
9.759735e+002	2.443059e+002
9.779020e+002	2.422910e+002
9.798304e+002	2.590261e+002
9.817589e+002	2.742390e+002
9.836874e+002	2.937575e+002
9.856158e+002	3.138513e+002
9.875443e+002	3.325038e+002
9.894728e+002	4.274546e+002
9.914012e+002	5.012969e+002
9.933297e+002	5.810210e+002
9.952582e+002	7.373492e+002
9.971866e+002	9.307036e+002
9.991151e+002	1.197264e+003
1.001044e+003	1.561831e+003
1.002972e+003	1.904777e+003
1.004901e+003	2.067962e+003
1.006829e+003	2.023724e+003
1.008757e+003	1.802525e+003
1.010686e+003	1.453951e+003
1.012614e+003	1.078718e+003
1.014543e+003	8.709185e+002
1.016471e+003	7.291594e+002
1.018400e+003	6.478812e+002
1.020328e+003	6.078377e+002
1.022257e+003	5.745590e+002
1.024185e+003	5.604823e+002
1.026114e+003	5.862273e+002
1.028042e+003	5.689655e+002
1.029971e+003	4.943813e+002
1.031899e+003	4.391449e+002
1.033828e+003	3.575323e+002
1.035756e+003	3.203765e+002
1.037684e+003	3.403479e+002
1.039613e+003	3.657373e+002
1.041541e+003	3.480813e+002
1.043470e+003	2.946234e+002
1.045398e+003	2.085519e+002
1.047327e+003	1.479497e+002
1.049255e+003	1.067838e+002
1.051184e+003	1.331681e+002
1.053112e+003	1.434734e+002
1.055041e+003	1.474654e+002
1.056969e+003	2.418444e+002
1.058898e+003	2.213759e+002
1.060826e+003	1.576502e+002
1.062755e+003	5.615369e+001
1.064683e+003	2.886039e+001
1.066611e+003	6.507247e+001
1.068540e+003	1.092690e+002
1.070468e+003	1.239620e+002
1.072397e+003	1.092335e+002
1.074325e+003	8.337589e+001
1.076254e+003	7.788202e+001
1.078182e+003	1.371991e+002
1.080111e+003	1.586881e+002
1.082039e+003	1.954700e+002
1.083968e+003	1.989589e+002
1.085896e+003	1.730792e+002
1.087825e+003	1.944180e+002
1.089753e+003	2.239435e+002
1.091682e+003	1.865282e+002
1.093610e+003	2.035634e+002
1.095538e+003	2.437089e+002
1.097467e+003	2.938969e+002
1.099395e+003	3.392527e+002
1.101324e+003	3.803095e+002
1.103252e+003	4.194520e+002
1.105181e+003	4.297964e+002
1.107109e+003	3.675285e+002
1.109038e+003	4.605251e+002
1.110966e+003	5.092097e+002
1.112895e+003	5.583984e+002
1.114823e+003	6.440902e+002
1.116752e+003	6.785961e+002
1.118680e+003	6.524266e+002
1.120609e+003	6.919960e+002
1.122537e+003	7.513223e+002
1.124465e+003	8.154924e+002
1.126394e+003	9.310058e+002
1.128322e+003	9.589976e+002
1.130251e+003	9.086456e+002
1.132179e+003	8.752087e+002
1.134108e+003	9.105053e+002
1.136036e+003	9.929588e+002
1.137965e+003	1.105611e+003
1.139893e+003	1.297638e+003
1.141822e+003	1.532796e+003
1.143750e+003	1.870555e+003
1.145679e+003	2.374498e+003
1.147607e+003	3.034816e+003
1.149536e+003	3.967590e+003
1.151464e+003	5.151951e+003
1.153392e+003	6.187547e+003
1.155321e+003	6.492469e+003
1.157249e+003	5.824947e+003
1.159178e+003	4.475846e+003
1.161106e+003	3.135291e+003
1.163035e+003	2.183026e+003
1.164963e+003	1.662264e+003
1.166892e+003	1.418312e+003
1.168820e+003	1.335053e+003
1.170749e+003	1.366682e+003
1.172677e+003	1.299226e+003
1.174606e+003	1.243814e+003
1.176534e+003	1.244740e+003
1.178463e+003	1.203643e+003
1.180391e+003	1.199304e+003
1.182319e+003	1.297277e+003
1.184248e+003	1.371178e+003
1.186176e+003	1.350218e+003
1.188105e+003	1.389996e+003
1.190033e+003	1.422189e+003
1.191962e+003	1.322005e+003
1.193890e+003	1.180764e+003
1.195819e+003	1.010717e+003
1.197747e+003	9.018438e+002
1.199676e+003	8.343352e+002
1.201604e+003	8.008790e+002
1.203533e+003	8.793497e+002
1.205461e+003	1.088377e+003
1.207390e+003	1.177420e+003
1.209318e+003	1.182115e+003
1.211246e+003	1.006582e+003
1.213175e+003	8.159512e+002
1.215103e+003	6.564800e+002
1.217032e+003	5.175012e+002
1.218960e+003	4.089261e+002
1.220889e+003	3.424154e+002
1.222817e+003	3.059263e+002
1.224746e+003	3.071496e+002
1.226674e+003	3.247594e+002
1.228603e+003	3.237231e+002
1.230531e+003	3.152327e+002
1.232460e+003	2.651629e+002
1.234388e+003	2.081101e+002
1.236317e+003	1.717371e+002
1.238245e+003	1.560131e+002
1.240173e+003	1.596577e+002
1.242102e+003	1.901424e+002
1.244030e+003	2.262532e+002
1.245959e+003	2.730999e+002
1.247887e+003	2.888752e+002
1.249816e+003	3.111610e+002
1.251744e+003	3.286520e+002
1.253673e+003	3.618702e+002
1.255601e+003	4.063564e+002
1.257530e+003	4.383047e+002
1.259458e+003	4.588053e+002
1.261387e+003	4.568403e+002
1.263315e+003	4.306596e+002
1.265244e+003	5.092144e+002
1.267172e+003	5.580633e+002
1.269100e+003	5.587491e+002
1.271029e+003	5.656562e+002
1.272957e+003	5.426350e+002
1.274886e+003	4.904174e+002
1.276814e+003	4.942168e+002
1.278743e+003	5.528129e+002
1.280671e+003	5.157296e+002
1.282600e+003	3.622257e+002
1.284528e+003	2.689067e+002
1.286457e+003	2.701652e+002
1.288385e+003	3.117346e+002
1.290314e+003	4.116963e+002
1.292242e+003	4.708643e+002
1.294171e+003	4.303852e+002
1.296099e+003	3.830610e+002
1.298027e+003	3.834276e+002
1.299956e+003	3.918650e+002
1.301884e+003	3.631290e+002
1.303813e+003	4.727343e+002
1.305741e+003	5.021492e+002
1.307670e+003	4.195479e+002
1.309598e+003	3.577401e+002
1.311527e+003	3.512324e+002
1.313455e+003	3.685160e+002
1.315384e+003	3.809865e+002
1.317312e+003	3.237128e+002
1.319241e+003	2.339763e+002
1.321169e+003	2.199498e+002
1.323098e+003	2.634872e+002
1.325026e+003	3.108239e+002
1.326954e+003	3.463004e+002
1.328883e+003	3.265363e+002
1.330811e+003	2.440232e+002
1.332740e+003	1.616060e+002
1.334668e+003	1.604090e+002
1.336597e+003	2.448589e+002
1.338525e+003	3.158745e+002
1.340454e+003	3.183342e+002
1.342382e+003	3.410307e+002
1.344311e+003	3.625515e+002
1.346239e+003	4.089192e+002
1.348168e+003	4.750165e+002
1.350096e+003	5.117918e+002
1.352025e+003	5.045402e+002
1.353953e+003	4.727784e+002
1.355881e+003	4.138289e+002
1.357810e+003	3.209875e+002
1.359738e+003	2.878781e+002
1.361667e+003	3.371780e+002
1.363595e+003	3.712841e+002
1.365524e+003	3.651764e+002
1.367452e+003	4.058566e+002
1.369381e+003	4.326496e+002
1.371309e+003	4.293328e+002
1.373238e+003	4.217727e+002
1.375166e+003	4.198814e+002
1.377095e+003	4.048324e+002
1.379023e+003	3.348645e+002
1.380952e+003	3.534340e+002
1.382880e+003	4.619446e+002
1.384808e+003	4.556545e+002
1.386737e+003	3.766259e+002
1.388665e+003	4.206069e+002
1.390594e+003	4.495401e+002
1.392522e+003	4.181802e+002
1.394451e+003	3.745467e+002
1.396379e+003	3.020569e+002
1.398308e+003	1.946588e+002
1.400236e+003	1.614377e+002
1.402165e+003	2.189296e+002
1.404093e+003	2.984293e+002
1.406022e+003	3.569975e+002
1.407950e+003	4.175136e+002
1.409879e+003	4.062455e+002
1.411807e+003	3.188661e+002
1.413735e+003	2.538790e+002
1.415664e+003	2.502777e+002
1.417592e+003	2.603209e+002
1.419521e+003	2.768247e+002
1.421449e+003	3.450754e+002
1.423378e+003	3.938222e+002
1.425306e+003	4.162350e+002
1.427235e+003	4.428948e+002
1.429163e+003	4.717817e+002
1.431092e+003	4.736435e+002
1.433020e+003	4.848763e+002
1.434949e+003	5.226893e+002
1.436877e+003	5.777030e+002
1.438806e+003	6.400154e+002
1.440734e+003	6.988593e+002
1.442662e+003	7.353324e+002
1.444591e+003	7.478316e+002
1.446519e+003	7.395778e+002
1.448448e+003	7.058434e+002
1.450376e+003	6.992701e+002
1.452305e+003	7.920767e+002
1.454233e+003	7.509755e+002
1.456162e+003	7.305380e+002
1.458090e+003	7.280230e+002
1.460019e+003	7.470571e+002
1.461947e+003	7.823113e+002
1.463876e+003	7.765494e+002
1.465804e+003	7.825048e+002
1.467733e+003	7.501561e+002
1.469661e+003	6.951795e+002
1.471589e+003	7.068827e+002
1.473518e+003	7.638648e+002
1.475446e+003	7.508018e+002
1.477375e+003	7.683906e+002
1.479303e+003	7.795161e+002
1.481232e+003	7.636321e+002
1.483160e+003	8.289471e+002
1.485089e+003	9.402816e+002
1.487017e+003	9.835440e+002
1.488946e+003	1.028121e+003
1.490874e+003	1.038091e+003
1.492803e+003	1.091233e+003
1.494731e+003	1.193359e+003
1.496660e+003	1.329851e+003
1.498588e+003	1.477237e+003
1.500516e+003	1.609697e+003
1.502445e+003	1.792558e+003
1.504373e+003	2.065642e+003
1.506302e+003	2.466304e+003
1.508230e+003	3.037427e+003
1.510159e+003	3.818915e+003
1.512087e+003	4.806399e+003
1.514016e+003	5.846634e+003
1.515944e+003	6.617368e+003
1.517873e+003	6.967935e+003
1.519801e+003	6.813617e+003
1.521730e+003	6.319092e+003
1.523658e+003	5.607235e+003
1.525587e+003	4.702029e+003
1.527515e+003	3.686528e+003
1.529443e+003	2.687579e+003
1.531372e+003	1.907032e+003
1.533300e+003	1.455954e+003
1.535229e+003	1.259453e+003
1.537157e+003	1.151171e+003
1.539086e+003	1.029499e+003
1.541014e+003	9.504305e+002
1.542943e+003	9.239404e+002
1.544871e+003	8.152354e+002
1.546800e+003	7.866183e+002
1.548728e+003	7.475565e+002
1.550657e+003	7.478582e+002
1.552585e+003	8.246242e+002
1.554514e+003	8.452244e+002
1.556442e+003	7.854293e+002
1.558370e+003	6.822054e+002
1.560299e+003	5.846083e+002
1.562227e+003	5.502070e+002
1.564156e+003	5.733550e+002
1.566084e+003	6.044747e+002
1.568013e+003	6.784106e+002
1.569941e+003	6.707517e+002
1.571870e+003	6.788968e+002
1.573798e+003	6.645833e+002
1.575727e+003	6.180160e+002
1.577655e+003	6.341569e+002
1.579584e+003	6.850880e+002
1.581512e+003	7.152760e+002
1.583441e+003	7.240361e+002
1.585369e+003	6.917721e+002
1.587297e+003	5.963998e+002
1.589226e+003	5.062712e+002
1.591154e+003	5.096817e+002
1.593083e+003	5.563013e+002
1.595011e+003	5.737628e+002
1.596940e+003	5.540462e+002
1.598868e+003	5.888851e+002
1.600797e+003	6.080067e+002
1.602725e+003	5.460764e+002
1.604654e+003	4.566261e+002
1.606582e+003	4.573710e+002
1.608511e+003	4.523229e+002
1.610439e+003	4.384464e+002
1.612368e+003	4.661825e+002
1.614296e+003	4.726491e+002
1.616224e+003	4.297399e+002
1.618153e+003	4.386706e+002
1.620081e+003	5.032055e+002
1.622010e+003	5.053745e+002
1.623938e+003	5.083680e+002
1.625867e+003	5.605603e+002
1.627795e+003	6.447491e+002
1.629724e+003	6.178228e+002
1.631652e+003	6.179880e+002
1.633581e+003	5.719011e+002
1.635509e+003	5.169361e+002
1.637438e+003	4.843874e+002
1.639366e+003	5.436288e+002
1.641295e+003	6.135533e+002
1.643223e+003	5.974023e+002
1.645151e+003	5.526831e+002
1.647080e+003	5.539453e+002
1.649008e+003	5.658895e+002
1.650937e+003	5.844526e+002
1.652865e+003	6.294293e+002
1.654794e+003	5.605211e+002
1.656722e+003	5.114762e+002
1.658651e+003	4.980015e+002
1.660579e+003	4.513136e+002
1.662508e+003	4.492333e+002
1.664436e+003	4.818474e+002
1.666365e+003	4.938520e+002
1.668293e+003	5.092752e+002
1.670222e+003	4.974772e+002
1.672150e+003	4.577857e+002
1.674078e+003	4.398055e+002
1.676007e+003	4.472721e+002
1.677935e+003	4.212324e+002
1.679864e+003	3.495289e+002
1.681792e+003	3.149847e+002
1.683721e+003	3.598925e+002
1.685649e+003	3.942603e+002
1.687578e+003	4.211131e+002
1.689506e+003	3.930992e+002
1.691435e+003	4.141781e+002
1.693363e+003	3.789250e+002
1.695292e+003	4.191675e+002
1.697220e+003	4.009401e+002
1.699149e+003	3.753065e+002
1.701077e+003	2.986370e+002
1.703005e+003	2.328449e+002
1.704934e+003	1.883702e+002
1.706862e+003	1.570051e+002
1.708791e+003	1.948756e+002
1.710719e+003	2.523240e+002
1.712648e+003	2.585063e+002
1.714576e+003	3.195521e+002
1.716505e+003	3.971709e+002
1.718433e+003	3.960090e+002
1.720362e+003	3.593029e+002
1.722290e+003	4.459064e+002
1.724219e+003	4.621052e+002
1.726147e+003	5.494564e+002
1.728076e+003	5.491335e+002
1.730004e+003	4.915246e+002
1.731932e+003	4.771644e+002
1.733861e+003	5.058727e+002
1.735789e+003	5.421248e+002
1.737718e+003	4.984503e+002
1.739646e+003	3.618027e+002
1.741575e+003	2.773860e+002
1.743503e+003	2.816192e+002
1.745432e+003	3.048466e+002
1.747360e+003	3.336790e+002
1.749289e+003	3.529981e+002
1.751217e+003	3.631702e+002
1.753146e+003	3.988959e+002
1.755074e+003	4.598026e+002
1.757003e+003	4.611690e+002
1.758931e+003	4.898822e+002
1.760859e+003	4.789961e+002
1.762788e+003	4.585398e+002
1.764716e+003	4.859889e+002
1.766645e+003	4.348087e+002
1.768573e+003	3.818356e+002
1.770502e+003	3.236137e+002
1.772430e+003	2.610779e+002
1.774359e+003	2.933597e+002
1.776287e+003	3.993668e+002
1.778216e+003	4.286122e+002
1.780144e+003	3.725583e+002
1.782073e+003	3.319431e+002
1.784001e+003	3.161825e+002
1.785930e+003	2.849278e+002
1.787858e+003	2.560330e+002
1.789786e+003	2.363170e+002
1.791715e+003	1.884201e+002
1.793643e+003	1.490423e+002
1.795572e+003	1.531621e+002
1.797500e+003	2.693139e+002
1.799429e+003	3.211681e+002
1.801357e+003	3.523104e+002
1.803286e+003	3.727229e+002
1.805214e+003	3.825298e+002
1.807143e+003	3.446060e+002
1.809071e+003	4.071421e+002
1.811000e+003	4.060260e+002
1.812928e+003	3.604340e+002
1.814857e+003	3.352300e+002
1.816785e+003	3.051739e+002
1.818714e+003	2.518776e+002
1.820642e+003	2.296145e+002
1.822570e+003	2.415329e+002
1.824499e+003	2.752831e+002
1.826427e+003	3.377833e+002
1.828356e+003	3.724392e+002
1.830284e+003	3.639668e+002
1.832213e+003	3.763086e+002
1.834141e+003	3.747257e+002
1.836070e+003	4.039124e+002
1.837998e+003	4.097188e+002
1.839927e+003	3.288461e+002
1.841855e+003	3.006292e+002
1.843784e+003	3.286863e+002
1.845712e+003	3.273070e+002
1.847641e+003	3.785233e+002
1.849569e+003	3.886330e+002
1.851497e+003	3.034758e+002
1.853426e+003	3.867679e+002
1.855354e+003	3.954620e+002
1.857283e+003	3.254525e+002
1.859211e+003	3.236644e+002
1.861140e+003	3.644526e+002
1.863068e+003	3.634773e+002
1.864997e+003	3.739913e+002
1.866925e+003	3.584991e+002
1.868854e+003	3.418249e+002
1.870782e+003	3.557145e+002
1.872711e+003	3.737032e+002
1.874639e+003	3.729389e+002
1.876568e+003	3.167032e+002
1.878496e+003	2.594860e+002
1.880424e+003	2.642460e+002
1.882353e+003	3.094845e+002
1.884281e+003	3.409636e+002
1.886210e+003	3.429352e+002
1.888138e+003	3.637468e+002
1.890067e+003	2.906609e+002
1.891995e+003	2.667060e+002
1.893924e+003	2.858837e+002
1.895852e+003	3.102432e+002
1.897781e+003	2.799282e+002
1.899709e+003	2.140118e+002
1.901638e+003	2.295762e+002
1.903566e+003	3.218026e+002
1.905495e+003	3.603184e+002
1.907423e+003	3.307846e+002
1.909351e+003	2.652802e+002
1.911280e+003	2.659089e+002
1.913208e+003	2.365629e+002
1.915137e+003	3.046168e+002
1.917065e+003	3.823808e+002
1.918994e+003	3.937251e+002
1.920922e+003	3.389046e+002
1.922851e+003	2.823372e+002
1.924779e+003	2.658552e+002
1.926708e+003	2.970409e+002
1.928636e+003	3.720008e+002
1.930565e+003	4.268722e+002
1.932493e+003	4.239167e+002
1.934422e+003	4.053973e+002
1.936350e+003	3.630742e+002
1.938278e+003	2.602572e+002
1.940207e+003	3.016705e+002
1.942135e+003	4.035113e+002
1.944064e+003	4.068546e+002
1.945992e+003	3.575229e+002
1.947921e+003	3.798867e+002
1.949849e+003	3.776559e+002
1.951778e+003	3.459878e+002
1.953706e+003	3.714426e+002
1.955635e+003	3.598374e+002
1.957563e+003	2.961209e+002
1.959492e+003	3.349823e+002
1.961420e+003	3.470223e+002
1.963349e+003	2.653385e+002
1.965277e+003	2.168903e+002
1.967205e+003	1.635632e+002
1.969134e+003	1.769228e+002
1.971062e+003	2.047997e+002
1.972991e+003	2.478347e+002
1.974919e+003	3.117859e+002
1.976848e+003	3.434269e+002
1.978776e+003	2.806975e+002
1.980705e+003	2.141125e+002
1.982633e+003	2.276509e+002
1.984562e+003	2.449564e+002
1.986490e+003	2.594218e+002
1.988419e+003	2.631635e+002
1.990347e+003	3.034840e+002
1.992276e+003	3.322311e+002
1.994204e+003	3.120109e+002
1.996132e+003	3.273028e+002
1.998061e+003	3.486852e+002
1.999989e+003	3.327329e+002
2.001918e+003	2.612853e+002
2.003846e+003	1.512549e+002
2.005775e+003	1.680130e+002
2.007703e+003	2.760728e+002
2.009632e+003	3.429927e+002
2.011560e+003	3.527313e+002
2.013489e+003	3.776123e+002
2.015417e+003	3.876102e+002
2.017346e+003	3.326323e+002
2.019274e+003	3.159355e+002
2.021203e+003	3.758158e+002
2.023131e+003	3.685721e+002
2.025059e+003	3.674613e+002
2.026988e+003	3.426515e+002
2.028916e+003	3.089462e+002
2.030845e+003	3.426194e+002
2.032773e+003	3.822092e+002
2.034702e+003	4.241751e+002
2.036630e+003	3.868643e+002
2.038559e+003	3.551137e+002
2.040487e+003	3.156576e+002
2.042416e+003	3.681314e+002
2.044344e+003	3.848313e+002
2.046273e+003	4.590277e+002
2.048201e+003	3.711498e+002
2.050129e+003	3.516705e+002
2.052058e+003	3.621118e+002
2.053986e+003	3.764864e+002
2.055915e+003	3.212100e+002
2.057843e+003	2.858168e+002
2.059772e+003	2.542173e+002
2.061700e+003	2.683900e+002
2.063629e+003	2.808077e+002
2.065557e+003	2.864870e+002
2.067486e+003	2.912526e+002
2.069414e+003	2.269821e+002
2.071343e+003	2.280655e+002
2.073271e+003	2.528902e+002
2.075200e+003	3.093900e+002
2.077128e+003	3.195601e+002
2.079057e+003	2.775490e+002
2.080985e+003	2.456425e+002
2.082914e+003	2.524283e+002
2.084842e+003	2.351586e+002
2.086771e+003	2.417296e+002
2.088699e+003	2.981641e+002
2.090627e+003	3.277101e+002
2.092556e+003	3.083094e+002
2.094484e+003	2.873524e+002
2.096413e+003	3.207093e+002
2.098341e+003	3.424674e+002
2.100270e+003	3.366783e+002
2.102198e+003	3.522998e+002
2.104126e+003	3.635747e+002
2.106055e+003	3.304845e+002
2.107983e+003	3.255265e+002
2.109912e+003	3.677197e+002
2.111840e+003	3.543695e+002
2.113769e+003	3.612025e+002
2.115697e+003	3.992363e+002
2.117626e+003	3.805451e+002
2.119554e+003	3.520629e+002
2.121483e+003	3.632597e+002
2.123411e+003	4.175439e+002
2.125340e+003	4.165440e+002
2.127268e+003	3.554685e+002
2.129197e+003	3.132207e+002
2.131125e+003	3.164278e+002
2.133054e+003	3.314755e+002
2.134982e+003	4.044652e+002
2.136911e+003	4.712262e+002
2.138839e+003	4.584365e+002
2.140768e+003	3.818962e+002
2.142696e+003	3.614253e+002
2.144625e+003	3.517450e+002
2.146553e+003	3.969273e+002
2.148481e+003	5.224561e+002
2.150410e+003	6.170124e+002
2.152338e+003	6.399786e+002
2.154267e+003	5.852981e+002
2.156195e+003	5.168460e+002
2.158124e+003	4.998993e+002
2.160052e+003	4.661052e+002
2.161980e+003	4.167025e+002
2.163909e+003	4.890211e+002
2.165837e+003	5.055755e+002
2.167766e+003	4.900910e+002
2.169694e+003	4.977686e+002
2.171623e+003	4.689313e+002
2.173551e+003	4.234291e+002
2.175480e+003	4.135442e+002
2.177408e+003	2.679985e+002
2.179337e+003	2.272605e+002
2.181265e+003	2.946960e+002
2.183194e+003	3.501867e+002
2.185122e+003	3.619443e+002
2.187051e+003	4.043814e+002
2.188979e+003	4.017410e+002
2.190908e+003	3.551802e+002
2.192836e+003	4.194131e+002
2.194765e+003	4.449792e+002
2.196693e+003	3.856358e+002
2.198622e+003	3.232666e+002
2.200550e+003	3.141140e+002
2.202479e+003	3.560021e+002
2.204407e+003	3.995398e+002
2.206335e+003	3.838366e+002
2.208264e+003	3.469701e+002
2.210192e+003	3.686370e+002
2.212121e+003	3.107032e+002
2.214049e+003	3.327034e+002
2.215978e+003	3.768163e+002
2.217906e+003	4.051655e+002
2.219834e+003	3.580063e+002
2.221763e+003	3.871068e+002
2.223691e+003	4.869674e+002
2.225620e+003	5.087063e+002
2.227548e+003	4.698026e+002
2.229477e+003	4.256996e+002
2.231405e+003	4.025973e+002
2.233334e+003	3.518062e+002
2.235262e+003	3.939994e+002
2.237191e+003	4.006327e+002
2.239119e+003	3.746198e+002
2.241048e+003	4.206511e+002
2.242976e+003	4.354141e+002
2.244905e+003	3.995824e+002
2.246833e+003	4.057651e+002
2.248762e+003	3.975275e+002
2.250690e+003	3.823451e+002
2.252619e+003	3.753818e+002
2.254547e+003	3.164025e+002
2.256476e+003	3.045924e+002
2.258404e+003	3.731305e+002
2.260333e+003	4.588239e+002
2.262261e+003	4.792475e+002
2.264189e+003	4.373863e+002
2.266118e+003	4.069601e+002
2.268046e+003	4.534316e+002
2.269975e+003	4.925873e+002
2.271903e+003	4.960633e+002
2.273832e+003	4.530627e+002
2.275760e+003	4.382468e+002
2.277688e+003	4.387558e+002
2.279617e+003	4.477292e+002
2.281545e+003	4.805305e+002
2.283474e+003	4.320279e+002
2.285402e+003	3.822168e+002
2.287331e+003	3.777513e+002
2.289259e+003	4.040691e+002
2.291188e+003	4.819334e+002
2.293116e+003	5.502946e+002
2.295045e+003	5.991327e+002
2.296973e+003	5.984628e+002
2.298902e+003	6.330645e+002
2.300830e+003	7.042613e+002
2.302759e+003	6.853317e+002
2.304687e+003	6.753052e+002
2.306616e+003	7.173203e+002
2.308544e+003	6.596975e+002
2.310473e+003	6.358420e+002
2.312401e+003	6.689506e+002
2.314330e+003	6.884398e+002
2.316258e+003	6.902917e+002
2.318187e+003	6.923593e+002
2.320115e+003	6.374103e+002
2.322043e+003	5.853847e+002
2.323972e+003	5.665848e+002
2.325900e+003	5.661970e+002
2.327829e+003	4.921068e+002
2.329757e+003	4.252878e+002
2.331686e+003	4.632581e+002
2.333614e+003	5.290809e+002
2.335542e+003	6.097213e+002
2.337471e+003	6.634274e+002
2.339399e+003	5.532101e+002
2.341328e+003	5.552193e+002
2.343256e+003	5.515580e+002
2.345185e+003	5.699387e+002
2.347113e+003	6.023381e+002
2.349042e+003	5.387475e+002
2.350970e+003	4.863318e+002
2.352899e+003	5.101615e+002
2.354827e+003	4.614341e+002
2.356756e+003	4.241923e+002
2.358684e+003	5.271402e+002
2.360613e+003	5.306227e+002
2.362541e+003	4.555186e+002
2.364470e+003	5.065092e+002
2.366398e+003	5.414049e+002
2.368327e+003	5.557104e+002
2.370255e+003	5.504188e+002
2.372184e+003	4.895263e+002
2.374112e+003	4.282929e+002
2.376041e+003	4.633218e+002
2.377969e+003	4.907235e+002
2.379897e+003	5.566697e+002
2.381826e+003	6.048011e+002
2.383754e+003	5.141186e+002
2.385683e+003	4.653813e+002
2.387611e+003	4.382600e+002
2.389540e+003	4.049043e+002
2.391468e+003	3.641511e+002
2.393396e+003	3.682569e+002
2.395325e+003	3.866951e+002
2.397253e+003	3.751310e+002
2.399182e+003	4.117895e+002
2.401110e+003	4.727654e+002
2.403039e+003	4.472328e+002
2.404967e+003	3.862888e+002
2.406896e+003	4.025321e+002
2.408824e+003	4.157803e+002
2.410753e+003	4.092942e+002
2.412681e+003	4.120796e+002
2.414610e+003	3.989147e+002
2.416538e+003	3.739272e+002
2.418467e+003	4.124283e+002
2.420395e+003	4.909058e+002
2.422324e+003	4.891459e+002
2.424252e+003	4.985285e+002
2.426181e+003	5.532615e+002
2.428109e+003	5.850904e+002
2.430038e+003	5.720433e+002
2.431966e+003	5.436819e+002
2.433895e+003	5.319362e+002
2.435823e+003	4.835110e+002
2.437751e+003	4.298356e+002
2.439680e+003	4.709046e+002
2.441608e+003	4.528815e+002
2.443537e+003	4.911362e+002
2.445465e+003	5.141525e+002
2.447394e+003	5.214207e+002
2.449322e+003	4.854725e+002
2.451250e+003	5.300401e+002
2.453179e+003	6.026163e+002
2.455107e+003	5.825386e+002
2.457036e+003	5.475123e+002
2.458964e+003	5.037969e+002
2.460893e+003	4.758494e+002
2.462821e+003	5.364891e+002
2.464750e+003	5.605182e+002
2.466678e+003	5.497833e+002
2.468607e+003	5.516696e+002
2.470535e+003	5.889662e+002
2.472464e+003	6.008212e+002
2.474392e+003	5.727703e+002
2.476321e+003	4.635809e+002
2.478249e+003	4.087836e+002
2.480178e+003	5.144687e+002
2.482106e+003	5.046172e+002
2.484035e+003	4.867215e+002
2.485963e+003	5.327985e+002
2.487892e+003	5.746694e+002
2.489820e+003	5.313612e+002
2.491749e+003	5.193109e+002
2.493677e+003	5.157666e+002
2.495605e+003	4.722309e+002
2.497534e+003	4.338486e+002
2.499462e+003	4.006384e+002
2.501391e+003	4.297500e+002
2.503319e+003	4.995399e+002
2.505248e+003	5.854372e+002
2.507176e+003	6.495410e+002
2.509104e+003	6.339803e+002
2.511033e+003	5.853353e+002
2.512961e+003	5.389406e+002
2.514890e+003	5.384963e+002
2.516818e+003	5.374008e+002
2.518747e+003	5.872617e+002
2.520675e+003	6.957191e+002
2.522604e+003	7.326378e+002
2.524532e+003	7.519070e+002
2.526461e+003	7.948537e+002
2.528389e+003	8.126974e+002
2.530318e+003	7.721568e+002
2.532246e+003	7.563764e+002
2.534175e+003	6.690154e+002
2.536103e+003	6.682264e+002
2.538032e+003	6.330595e+002
2.539960e+003	5.933425e+002
2.541889e+003	5.132964e+002
2.543817e+003	5.169769e+002
2.545746e+003	5.764799e+002
2.547674e+003	6.658315e+002
2.549603e+003	7.100338e+002
2.551531e+003	6.860892e+002
2.553459e+003	6.246973e+002
2.555388e+003	5.280408e+002
2.557316e+003	5.056786e+002
2.559245e+003	5.242365e+002
2.561173e+003	5.197747e+002
2.563102e+003	5.482032e+002
2.565030e+003	5.393929e+002
2.566958e+003	5.384810e+002
2.568887e+003	4.866808e+002
2.570815e+003	4.167072e+002
2.572744e+003	4.428931e+002
2.574672e+003	4.986922e+002
2.576601e+003	5.936272e+002
2.578529e+003	5.706692e+002
2.580458e+003	5.490598e+002
2.582386e+003	5.738748e+002
2.584315e+003	5.238011e+002
2.586243e+003	4.811479e+002
2.588172e+003	4.753070e+002
2.590100e+003	5.103825e+002
2.592029e+003	5.078531e+002
2.593957e+003	5.167098e+002
2.595886e+003	5.558226e+002
2.597814e+003	5.058170e+002
2.599743e+003	5.263055e+002
2.601671e+003	5.990489e+002
2.603600e+003	6.059048e+002
2.605528e+003	6.179759e+002
2.607457e+003	6.605807e+002
2.609385e+003	5.783798e+002
2.611313e+003	5.537437e+002
2.613242e+003	5.187560e+002
2.615170e+003	4.483399e+002
2.617099e+003	4.837077e+002
2.619027e+003	5.431903e+002
2.620956e+003	5.131736e+002
2.622884e+003	5.106291e+002
2.624813e+003	5.751390e+002
2.626741e+003	5.257149e+002
2.628669e+003	5.558193e+002
2.630598e+003	6.382933e+002
2.632526e+003	6.504874e+002
2.634455e+003	6.401828e+002
2.636383e+003	6.437676e+002
2.638312e+003	6.783835e+002
2.640240e+003	6.854813e+002
2.642169e+003	6.204650e+002
2.644097e+003	6.038687e+002
2.646026e+003	6.267572e+002
2.647954e+003	6.972879e+002
2.649883e+003	7.570805e+002
2.651811e+003	7.418132e+002
2.653740e+003	7.004370e+002
2.655668e+003	7.812513e+002
2.657597e+003	8.601271e+002
2.659525e+003	9.014000e+002
2.661454e+003	9.411135e+002
2.663382e+003	9.506213e+002
2.665311e+003	1.033073e+003
2.667239e+003	1.066443e+003
2.669167e+003	1.117988e+003
2.671096e+003	1.075375e+003
2.673024e+003	1.018866e+003
2.674953e+003	1.037781e+003
2.676881e+003	9.835529e+002
2.678810e+003	9.807205e+002
2.680738e+003	1.001672e+003
2.682667e+003	9.186966e+002
2.684595e+003	8.284397e+002
2.686523e+003	7.142410e+002
2.688452e+003	6.439438e+002
2.690380e+003	6.174957e+002
2.692309e+003	6.129690e+002
2.694237e+003	6.386113e+002
2.696166e+003	6.366100e+002
2.698094e+003	6.045748e+002
2.700023e+003	5.947862e+002
2.701951e+003	5.543149e+002
2.703880e+003	5.406535e+002
2.705808e+003	5.345178e+002
2.707737e+003	4.846378e+002
2.709665e+003	5.095009e+002
2.711594e+003	5.068115e+002
2.713522e+003	4.831094e+002
2.715451e+003	5.094633e+002
2.717379e+003	4.901720e+002
2.719308e+003	5.215922e+002
2.721236e+003	5.394937e+002
2.723165e+003	4.871386e+002
2.725093e+003	4.550363e+002
2.727021e+003	3.702561e+002
2.728950e+003	4.030701e+002
2.730878e+003	4.056159e+002
2.732807e+003	4.237451e+002
2.734735e+003	4.238633e+002
2.736664e+003	3.948165e+002
2.738592e+003	4.014024e+002
2.740521e+003	3.929629e+002
2.742449e+003	3.443549e+002
2.744377e+003	3.336195e+002
2.746306e+003	3.341083e+002
2.748234e+003	3.847882e+002
2.750163e+003	4.344986e+002
2.752091e+003	4.492196e+002
2.754020e+003	3.803349e+002
2.755948e+003	3.655924e+002
2.757877e+003	4.093861e+002
2.759805e+003	4.092132e+002
2.761734e+003	4.193201e+002
2.763662e+003	4.655011e+002
2.765591e+003	4.814718e+002
2.767519e+003	4.899277e+002
2.769448e+003	4.517825e+002
2.771376e+003	4.445469e+002
2.773305e+003	5.036211e+002
2.775233e+003	5.234930e+002
2.777162e+003	4.556804e+002
2.779090e+003	3.633421e+002
2.781019e+003	3.550078e+002
2.782947e+003	4.110753e+002
2.784875e+003	4.603887e+002
2.786804e+003	4.729906e+002
2.788732e+003	4.937479e+002
2.790661e+003	4.715213e+002
2.792589e+003	4.980245e+002
2.794518e+003	4.233074e+002
2.796446e+003	4.107762e+002
2.798375e+003	4.229344e+002
2.800303e+003	3.457835e+002
2.802231e+003	3.158088e+002
2.804160e+003	3.504621e+002
2.806088e+003	3.336412e+002
2.808017e+003	3.238100e+002
2.809945e+003	2.553088e+002
2.811874e+003	2.062158e+002
2.813802e+003	2.312347e+002
2.815731e+003	2.938004e+002
2.817659e+003	3.120534e+002
2.819588e+003	3.514868e+002
2.821516e+003	2.727584e+002
2.823445e+003	2.146649e+002
2.825373e+003	1.947238e+002
2.827302e+003	1.349509e+002
2.829230e+003	1.460536e+002
2.831159e+003	1.687247e+002
2.833087e+003	2.021349e+002
2.835016e+003	1.891973e+002
2.836944e+003	1.517319e+002
2.838873e+003	2.027188e+002
2.840801e+003	2.413040e+002
2.842729e+003	2.614467e+002
2.844658e+003	2.795307e+002
2.846586e+003	2.813885e+002
2.848515e+003	2.766990e+002
2.850443e+003	3.364858e+002
2.852372e+003	3.132145e+002
2.854300e+003	3.145125e+002
2.856229e+003	2.627259e+002
2.858157e+003	2.588497e+002
2.860085e+003	2.676749e+002
2.862014e+003	2.914084e+002
2.863942e+003	3.272463e+002
2.865871e+003	3.315650e+002
2.867799e+003	2.785402e+002
2.869728e+003	2.071618e+002
2.871656e+003	2.649732e+002
2.873585e+003	2.775467e+002
2.875513e+003	3.225747e+002
2.877442e+003	3.321835e+002
2.879370e+003	2.764060e+002
2.881299e+003	3.092272e+002
2.883227e+003	3.221091e+002
2.885156e+003	3.077161e+002
2.887084e+003	2.733411e+002
2.889013e+003	2.926105e+002
2.890941e+003	3.029644e+002
2.892870e+003	4.148676e+002
2.894798e+003	2.703301e+002
2.896727e+003	2.961058e+002
2.898655e+003	2.334614e+002
2.900583e+003	2.164142e+002
2.902512e+003	1.910808e+002
2.904440e+003	2.403318e+002
2.906369e+003	2.936884e+002
2.908297e+003	2.702401e+002
2.910226e+003	2.165577e+002
2.912154e+003	9.581602e+001
2.914083e+003	1.296696e+002
2.916011e+003	7.924639e+001
2.917939e+003	9.057757e+001
2.919868e+003	1.371772e+002
2.921796e+003	1.599674e+002
2.923725e+003	1.475281e+002
2.925653e+003	1.625705e+002
2.927582e+003	1.370980e+002
2.929510e+003	1.466476e+002
2.931439e+003	9.010774e+001
2.933367e+003	1.947617e+001
2.935296e+003	2.307696e+001
2.937224e+003	4.855516e+001
2.939153e+003	2.869078e+001
2.941081e+003	1.873696e+001
2.943010e+003	4.459403e+001
2.944938e+003	9.235288e+001
2.946867e+003	7.290548e+001
2.948795e+003	5.056863e+001
2.950724e+003	-1.083391e+001
2.952652e+003	-1.848880e+001
2.954581e+003	-8.362222e+001
2.956509e+003	-2.177004e+001
2.958438e+003	9.021646e+000
2.960366e+003	-1.397060e+001
2.962294e+003	8.064116e+000
2.964223e+003	1.219102e+001
2.966151e+003	1.499957e+001
2.968080e+003	1.873379e+001
2.970008e+003	-1.167907e+001
2.971937e+003	6.042683e+000
2.973865e+003	4.831822e+001
2.975793e+003	-2.393341e+001
2.977722e+003	-3.951518e+001
2.979650e+003	-2.156254e+001
2.981579e+003	3.355499e+001
2.983507e+003	6.305687e+001
2.985436e+003	7.352280e+001
2.987364e+003	1.835108e+001
2.989293e+003	1.692816e+001
2.991221e+003	1.734066e+001
2.993150e+003	5.302945e+001
2.995078e+003	3.971996e+001
2.997007e+003	-7.236278e+000
2.998935e+003	2.321153e+001
3.000864e+003	1.449297e+001
3.002792e+003	-6.124807e+001
3.004721e+003	-4.887549e+001
3.006649e+003	-6.817638e+000
3.008578e+003	-8.220561e+001
3.010506e+003	1.793717e+001
3.012435e+003	6.261557e+001
3.014363e+003	8.909135e+001
3.016292e+003	6.195199e+001
3.018220e+003	4.408861e+001
3.020148e+003	6.988668e+001
3.022077e+003	1.066719e+002
3.024005e+003	5.061912e+001
3.025934e+003	1.220552e+002
3.027862e+003	1.381678e+002
3.029791e+003	1.405242e+002
3.031719e+003	1.157277e+002
3.033647e+003	1.489267e+002
3.035576e+003	1.221488e+002
3.037504e+003	1.383875e+002
3.039433e+003	1.289198e+002
3.041361e+003	1.285934e+002
3.043290e+003	1.462051e+002
3.045218e+003	7.013851e+001
3.047147e+003	-2.670095e+001
3.049075e+003	1.008122e+001
3.051004e+003	3.532165e+001
3.052932e+003	-3.488928e+000
3.054861e+003	-6.026885e+001
3.056789e+003	-8.956776e+001
3.058718e+003	-7.762226e+001
3.060646e+003	-7.730124e+001
3.062575e+003	-1.477020e+002
3.064503e+003	-1.683471e+002
3.066432e+003	-7.352580e+001
3.068360e+003	-5.402063e+001
3.070289e+003	-3.502190e+001
3.072217e+003	-5.261329e+001
3.074146e+003	-5.184277e+001
3.076074e+003	-8.312567e+001
3.078002e+003	-8.736002e+001
3.079931e+003	-6.384093e+001
3.081859e+003	-5.315058e+000
3.083788e+003	4.407277e+001
3.085716e+003	3.194087e+001
3.087645e+003	-2.074772e+001
3.089573e+003	-1.491923e+001
3.091501e+003	-2.643205e+001
3.093430e+003	4.781189e+001
3.095358e+003	7.073692e+001
3.097287e+003	9.468128e+001
3.099215e+003	6.826271e+001
3.101144e+003	4.806518e+001
3.103072e+003	-1.521864e+000
3.105001e+003	6.852777e+001
3.106929e+003	1.432625e+002
3.108858e+003	6.984566e+001
3.110786e+003	2.109413e+001
3.112715e+003	3.014450e-001
3.114643e+003	1.037792e+002
3.116572e+003	1.191731e+002
3.118500e+003	1.721035e+002
3.120429e+003	1.771433e+002
3.122357e+003	1.589886e+002
3.124286e+003	1.457702e+002
3.126214e+003	1.060564e+002
3.128143e+003	1.103815e+002
3.130071e+003	1.615627e+002
3.132000e+003	2.171494e+002
3.133928e+003	2.378539e+002
3.135856e+003	2.547979e+002
3.137785e+003	2.343967e+002
3.139713e+003	2.519072e+002
3.141642e+003	2.736657e+002
3.143570e+003	3.108474e+002
3.145499e+003	3.359228e+002
3.147427e+003	3.808877e+002
3.149355e+003	3.961763e+002
3.151284e+003	3.607543e+002
3.153212e+003	3.361357e+002
3.155141e+003	3.976451e+002
3.157069e+003	4.451372e+002
3.158998e+003	4.048146e+002
3.160926e+003	4.380419e+002
3.162855e+003	4.648348e+002
3.164783e+003	4.590450e+002
3.166712e+003	4.527421e+002
3.168640e+003	4.805530e+002
3.170569e+003	5.126464e+002
3.172497e+003	5.199453e+002
3.174426e+003	4.939763e+002
3.176354e+003	4.802014e+002
3.178283e+003	5.430128e+002
3.180211e+003	5.392595e+002
3.182140e+003	5.935959e+002
3.184068e+003	5.975239e+002
3.185997e+003	6.969540e+002
3.187925e+003	7.263000e+002
3.189854e+003	7.165319e+002
3.191782e+003	7.165396e+002
3.193710e+003	7.457270e+002
3.195639e+003	7.452741e+002
3.197567e+003	8.064268e+002
3.199496e+003	8.948046e+002
3.201424e+003	8.807719e+002
3.203353e+003	9.755430e+002
3.205281e+003	9.867870e+002
3.207209e+003	1.053766e+003
3.209138e+003	1.075101e+003
3.211066e+003	1.136479e+003
3.212995e+003	1.193716e+003
3.214923e+003	1.202084e+003
3.216852e+003	1.197504e+003
3.218780e+003	1.189547e+003
3.220709e+003	1.241392e+003
3.222637e+003	1.326139e+003
3.224566e+003	1.385769e+003
3.226494e+003	1.456153e+003
3.228423e+003	1.467183e+003
3.230351e+003	1.515521e+003
3.232280e+003	1.512552e+003
3.234208e+003	1.499094e+003
3.236137e+003	1.622181e+003
3.238065e+003	1.676970e+003
3.239994e+003	1.627966e+003
3.241922e+003	1.675659e+003
3.243851e+003	1.790534e+003
3.245779e+003	1.900656e+003
3.247708e+003	1.861618e+003
3.249636e+003	1.879477e+003
3.251564e+003	1.902406e+003
3.253493e+003	1.955313e+003
3.255421e+003	2.024701e+003
3.257350e+003	2.076888e+003
3.259278e+003	2.085248e+003
3.261207e+003	2.096206e+003
3.263135e+003	2.153210e+003
3.265063e+003	2.246420e+003
3.266992e+003	2.406582e+003
3.268920e+003	2.401047e+003
3.270849e+003	2.435068e+003
3.272777e+003	2.479879e+003
3.274706e+003	2.507571e+003
3.276634e+003	2.586208e+003
3.278563e+003	2.619062e+003
3.280491e+003	2.679332e+003
3.282420e+003	2.707963e+003
3.284348e+003	2.724977e+003
3.286277e+003	2.801066e+003
3.288205e+003	2.894479e+003
3.290134e+003	3.002963e+003
3.292062e+003	3.070358e+003
3.293991e+003	3.086702e+003
3.295919e+003	3.121787e+003
3.297848e+003	3.224360e+003
3.299776e+003	3.321769e+003
3.301705e+003	3.426900e+003
3.303633e+003	3.510643e+003
3.305562e+003	3.548207e+003
3.307490e+003	3.602879e+003
3.309418e+003	3.682398e+003
3.311347e+003	3.713936e+003
3.313275e+003	3.776965e+003
3.315204e+003	3.873366e+003
3.317132e+003	3.897978e+003
3.319061e+003	3.979872e+003
3.320989e+003	4.128983e+003
3.322917e+003	4.213577e+003
3.324846e+003	4.308601e+003
3.326774e+003	4.358944e+003
3.328703e+003	4.406072e+003
3.330631e+003	4.465019e+003
3.332560e+003	4.583810e+003
3.334488e+003	4.723331e+003
3.336417e+003	4.826166e+003
3.338345e+003	4.863499e+003
3.340274e+003	4.915476e+003
3.342202e+003	4.946497e+003
3.344131e+003	5.055505e+003
3.346059e+003	5.203633e+003
3.347988e+003	5.317924e+003
3.349916e+003	5.366242e+003
3.351845e+003	5.490240e+003
3.353773e+003	5.563999e+003
3.355702e+003	5.658811e+003
3.357630e+003	5.793206e+003
3.359559e+003	5.878422e+003
3.361487e+003	5.972588e+003
3.363416e+003	6.064374e+003
3.365344e+003	6.178854e+003
3.367272e+003	6.242005e+003
3.369201e+003	6.318155e+003
3.371129e+003	6.415520e+003
3.373058e+003	6.565269e+003
3.374986e+003	6.701217e+003
3.376915e+003	6.749954e+003
3.378843e+003	6.834116e+003
3.380771e+003	6.933489e+003
3.382700e+003	7.042014e+003
3.384628e+003	7.173793e+003
3.386557e+003	7.275588e+003
3.388485e+003	7.442495e+003
3.390414e+003	7.609062e+003
3.392342e+003	7.765814e+003
3.394271e+003	7.830984e+003
3.396199e+003	7.942302e+003
3.398128e+003	7.989960e+003
3.400056e+003	8.118480e+003
3.401985e+003	0.000000e+000
