# Supplementary material for: Machine learning classification of mango maturity based on carotene content from Raman spectra
Source: PeerJ. 2025 Nov 18;13:e20288. doi: 10.7717/peerj.20288 (PMC12637035; doi:10.7717/peerj.20288)
Supplement: Supplemental Information 1 — Raman spectra from 29 mango samples, with measurements taken from the top, middle, and bottom parts of each mango. These data were used for Raman spectral processing, statistical analysis, and classification analysis. [file peerj-13-20288-s001.zip › Raw Data_Mango/M25/M25-T-0.01.CSV]

5.030945e+001	3.037647e+003
5.223792e+001	1.980112e+003
5.416638e+001	1.386942e+003
5.609485e+001	1.123882e+003
5.802332e+001	1.237466e+003
5.995178e+001	1.368859e+003
6.188025e+001	1.316079e+003
6.380872e+001	1.071240e+003
6.573718e+001	9.665453e+002
6.766565e+001	1.421299e+003
6.959412e+001	1.555172e+003
7.152258e+001	1.274168e+003
7.345105e+001	9.934484e+002
7.537952e+001	1.246564e+003
7.730798e+001	1.197850e+003
7.923645e+001	9.607619e+002
8.116492e+001	7.499838e+002
8.309338e+001	7.563679e+002
8.502185e+001	7.719268e+002
8.695032e+001	8.884399e+002
8.887878e+001	1.029014e+003
9.080725e+001	1.077647e+003
9.273572e+001	9.259207e+002
9.466418e+001	7.573030e+002
9.659265e+001	6.848918e+002
9.852112e+001	6.245119e+002
1.004496e+002	4.521251e+002
1.023781e+002	2.963959e+002
1.043065e+002	6.680092e+002
1.062350e+002	8.129373e+002
1.081635e+002	6.180881e+002
1.100919e+002	5.811937e+002
1.120204e+002	5.105670e+002
1.139489e+002	6.777566e+002
1.158773e+002	7.738142e+002
1.178058e+002	6.730902e+002
1.197343e+002	6.689481e+002
1.216627e+002	5.557170e+002
1.235912e+002	5.789791e+002
1.255197e+002	5.736720e+002
1.274481e+002	4.372330e+002
1.293766e+002	5.501341e+002
1.313051e+002	6.760515e+002
1.332335e+002	5.369857e+002
1.351620e+002	3.323702e+002
1.370905e+002	3.842347e+002
1.390189e+002	4.830096e+002
1.409474e+002	4.832827e+002
1.428759e+002	5.212111e+002
1.448043e+002	5.090918e+002
1.467328e+002	2.635815e+002
1.486613e+002	2.499662e+002
1.505897e+002	4.119587e+002
1.525182e+002	4.438055e+002
1.544467e+002	3.495573e+002
1.563751e+002	4.783091e+002
1.583036e+002	6.776918e+002
1.602321e+002	4.992238e+002
1.621605e+002	2.844484e+002
1.640890e+002	3.107550e+002
1.660175e+002	4.896338e+002
1.679459e+002	4.984968e+002
1.698744e+002	4.667899e+002
1.718029e+002	4.879701e+002
1.737313e+002	5.642186e+002
1.756598e+002	5.311600e+002
1.775883e+002	3.406064e+002
1.795167e+002	3.069113e+002
1.814452e+002	3.008101e+002
1.833737e+002	2.185671e+002
1.853021e+002	5.095768e+002
1.872306e+002	4.451388e+001
1.891591e+002	-1.889947e+001
1.910875e+002	2.254122e+002
1.930160e+002	2.311705e+002
1.949445e+002	6.854096e+001
1.968729e+002	3.799300e+001
1.988014e+002	1.104277e+002
2.007299e+002	2.287352e+002
2.026583e+002	3.218108e+002
2.045868e+002	3.038930e+002
2.065153e+002	2.176575e+002
2.084437e+002	1.720354e+002
2.103722e+002	1.932925e+002
2.123007e+002	2.472211e+002
2.142291e+002	3.084664e+002
2.161576e+002	2.898868e+002
2.180861e+002	3.190229e+002
2.200145e+002	2.648348e+002
2.219430e+002	-6.877026e+001
2.238715e+002	-1.833170e+002
2.257999e+002	-3.368348e+001
2.277284e+002	1.112409e+002
2.296569e+002	1.671976e+002
2.315853e+002	1.990055e+002
2.335138e+002	1.049448e+002
2.354423e+002	3.116367e+002
2.373707e+002	3.823160e+002
2.392992e+002	2.136454e+002
2.412277e+002	1.989381e+001
2.431561e+002	-8.865139e+001
2.450846e+002	-6.677700e+001
2.470131e+002	2.212729e+002
2.489415e+002	4.967450e+002
2.508700e+002	3.286561e+002
2.527985e+002	1.957267e+002
2.547269e+002	1.992587e+002
2.566554e+002	3.661908e+002
2.585839e+002	4.331263e+002
2.605123e+002	1.304274e+002
2.624408e+002	1.499132e+002
2.643693e+002	2.910581e+002
2.662977e+002	4.444605e+002
2.682262e+002	3.900152e+002
2.701547e+002	2.831465e+001
2.720831e+002	5.397105e+001
2.740116e+002	3.982097e+002
2.759401e+002	4.143007e+002
2.778685e+002	1.753698e+002
2.797970e+002	1.255666e+002
2.817255e+002	3.795482e+002
2.836539e+002	2.524217e+002
2.855824e+002	1.183039e+002
2.875109e+002	1.583201e+002
2.894393e+002	3.570768e+002
2.913678e+002	4.995046e+002
2.932963e+002	4.533834e+002
2.952247e+002	6.462345e+002
2.971532e+002	7.201940e+002
2.990817e+002	4.388469e+002
3.010101e+002	5.877830e+002
3.029386e+002	5.570928e+002
3.048671e+002	4.374513e+002
3.067955e+002	3.729814e+002
3.087240e+002	4.269991e+002
3.106525e+002	4.876917e+002
3.125809e+002	5.792932e+002
3.145094e+002	6.174359e+002
3.164379e+002	5.951813e+002
3.183663e+002	5.372236e+002
3.202948e+002	4.804865e+002
3.222233e+002	4.159670e+002
3.241517e+002	4.888612e+002
3.260802e+002	5.557366e+002
3.280087e+002	4.861917e+002
3.299371e+002	2.690402e+002
3.318656e+002	2.468524e+002
3.337941e+002	9.887130e+001
3.357225e+002	1.567840e+002
3.376510e+002	3.890355e+002
3.395795e+002	5.471676e+002
3.415079e+002	7.302996e+002
3.434364e+002	6.574913e+002
3.453649e+002	5.919169e+002
3.472933e+002	5.782869e+002
3.492218e+002	5.682297e+002
3.511503e+002	5.806097e+002
3.530787e+002	6.830975e+002
3.550072e+002	7.780649e+002
3.569357e+002	7.292625e+002
3.588641e+002	4.967809e+002
3.607926e+002	2.258262e+002
3.627211e+002	3.906392e+002
3.646495e+002	4.704355e+002
3.665780e+002	4.722552e+002
3.685065e+002	5.195414e+002
3.704349e+002	6.685465e+002
3.723634e+002	4.227632e+002
3.742919e+002	2.338002e+002
3.762203e+002	2.449496e+002
3.781488e+002	2.662183e+002
3.800773e+002	1.177515e+002
3.820057e+002	2.469972e+002
3.839342e+002	3.715262e+002
3.858627e+002	4.337392e+002
3.877911e+002	4.696996e+002
3.897196e+002	5.299526e+002
3.916481e+002	6.255641e+002
3.935765e+002	8.082877e+002
3.955050e+002	8.192239e+002
3.974335e+002	7.858184e+002
3.993619e+002	7.729671e+002
4.012904e+002	7.526378e+002
4.032189e+002	9.833270e+002
4.051473e+002	8.324228e+002
4.070758e+002	6.035206e+002
4.090043e+002	6.359532e+002
4.109327e+002	9.227615e+002
4.128612e+002	6.808574e+002
4.147897e+002	6.778298e+002
4.167181e+002	5.082289e+002
4.186466e+002	3.711376e+002
4.205751e+002	4.365240e+002
4.225035e+002	5.820168e+002
4.244320e+002	5.099467e+002
4.263605e+002	3.633552e+002
4.282889e+002	3.675448e+002
4.302174e+002	5.582806e+002
4.321459e+002	7.635555e+002
4.340743e+002	6.312380e+002
4.360028e+002	5.479156e+002
4.379313e+002	2.908015e+002
4.398597e+002	2.276414e+002
4.417882e+002	4.651557e+002
4.437167e+002	4.832445e+002
4.456451e+002	3.899202e+002
4.475736e+002	4.608593e+002
4.495021e+002	6.316340e+002
4.514305e+002	6.353629e+002
4.533590e+002	3.517913e+002
4.552875e+002	4.708206e+002
4.572159e+002	7.191644e+002
4.591444e+002	8.139037e+002
4.610729e+002	8.115315e+002
4.630013e+002	8.175859e+002
4.649298e+002	8.244363e+002
4.668583e+002	7.503799e+002
4.687867e+002	9.417224e+002
4.707152e+002	8.250776e+002
4.726437e+002	5.702452e+002
4.745721e+002	6.443474e+002
4.765006e+002	7.749196e+002
4.784291e+002	5.638756e+002
4.803575e+002	4.938958e+002
4.822860e+002	5.634142e+002
4.842145e+002	6.182835e+002
4.861429e+002	5.290878e+002
4.880714e+002	3.844777e+002
4.899999e+002	1.827291e+002
4.919283e+002	3.033745e+002
4.938568e+002	6.008480e+002
4.957853e+002	7.092838e+002
4.977137e+002	4.456007e+002
4.996422e+002	3.335995e+002
5.015707e+002	4.838806e+002
5.034991e+002	6.850359e+002
5.054276e+002	7.402475e+002
5.073561e+002	5.956387e+002
5.092845e+002	4.255811e+002
5.112130e+002	4.578018e+002
5.131415e+002	6.671814e+002
5.150699e+002	6.123376e+002
5.169984e+002	3.763486e+002
5.189269e+002	5.905660e+002
5.208553e+002	2.407701e+002
5.227838e+002	6.046586e+002
5.247123e+002	7.958401e+002
5.266407e+002	7.218806e+002
5.285692e+002	6.125040e+002
5.304977e+002	4.424698e+002
5.324261e+002	4.392465e+002
5.343546e+002	6.852261e+002
5.362831e+002	6.763022e+002
5.382115e+002	4.914430e+002
5.401400e+002	4.747288e+002
5.420685e+002	4.427554e+002
5.439969e+002	8.133278e+002
5.459254e+002	4.024242e+002
5.478539e+002	1.733598e+002
5.497823e+002	4.350444e+002
5.517108e+002	5.613547e+002
5.536393e+002	4.336454e+002
5.555677e+002	2.733962e+002
5.574962e+002	1.341678e+002
5.594247e+002	2.247621e+002
5.613531e+002	4.956319e+002
5.632816e+002	6.008215e+002
5.652101e+002	4.592974e+002
5.671385e+002	3.863312e+002
5.690670e+002	4.793966e+002
5.709955e+002	5.811971e+002
5.729240e+002	5.217505e+002
5.748524e+002	3.234675e+002
5.767809e+002	4.459165e+002
5.787094e+002	5.642867e+002
5.806378e+002	3.586065e+002
5.825663e+002	2.570042e+002
5.844948e+002	4.386914e+002
5.864232e+002	2.734716e+002
5.883517e+002	6.545097e+002
5.902802e+002	4.549067e+002
5.922086e+002	1.943263e+002
5.941371e+002	1.535513e+002
5.960656e+002	2.943228e+002
5.979940e+002	4.114132e+002
5.999225e+002	4.518619e+002
6.018510e+002	4.920593e+002
6.037794e+002	5.108372e+002
6.057079e+002	4.176648e+002
6.076364e+002	2.059399e+002
6.095648e+002	7.918048e+001
6.114933e+002	2.349850e+002
6.134218e+002	4.521709e+002
6.153502e+002	4.211550e+002
6.172787e+002	2.322640e+002
6.192072e+002	1.118200e+002
6.211356e+002	9.440642e+001
6.230641e+002	4.708606e+002
6.249926e+002	1.699975e+002
6.269210e+002	-1.057241e+002
6.288495e+002	3.463583e+001
6.307780e+002	3.996753e+002
6.327064e+002	4.097124e+002
6.346349e+002	4.765638e+002
6.365634e+002	6.567668e+002
6.384918e+002	6.240311e+002
6.404203e+002	4.296681e+002
6.423488e+002	3.796725e+002
6.442772e+002	6.911223e+002
6.462057e+002	5.202095e+002
6.481342e+002	8.502477e+002
6.500626e+002	6.439826e+002
6.519911e+002	3.305227e+002
6.539196e+002	3.088648e+002
6.558480e+002	7.540462e+001
6.577765e+002	4.155508e+002
6.597050e+002	5.489263e+002
6.616334e+002	4.567036e+002
6.635619e+002	2.139430e+002
6.654904e+002	-2.701435e+001
6.674188e+002	-8.374492e+001
6.693473e+002	1.270109e+002
6.712758e+002	3.108654e+002
6.732042e+002	2.657207e+002
6.751327e+002	9.253837e+001
6.770612e+002	6.534887e+001
6.789896e+002	3.017097e+002
6.809181e+002	2.344584e+002
6.828466e+002	2.615500e+002
6.847750e+002	1.504590e+002
6.867035e+002	-5.493035e+001
6.886320e+002	-1.056852e+001
6.905604e+002	3.652766e+002
6.924889e+002	2.667941e+002
6.944174e+002	4.183379e+002
6.963458e+002	2.276763e+002
6.982743e+002	1.049369e+002
7.002028e+002	2.529916e+002
7.021312e+002	4.752584e+002
7.040597e+002	3.478394e+002
7.059882e+002	1.099876e+002
7.079166e+002	3.027015e+001
7.098451e+002	-7.845096e+001
7.117736e+002	-5.853906e-001
7.137020e+002	1.770303e+002
7.156305e+002	7.428461e+001
7.175590e+002	2.096079e+002
7.194874e+002	3.258219e+002
7.214159e+002	8.117752e+001
7.233444e+002	3.062700e+001
7.252728e+002	9.291270e+001
7.272013e+002	-1.636510e+001
7.291298e+002	3.681578e+002
7.310582e+002	4.095269e+002
7.329867e+002	3.229047e+002
7.349152e+002	2.280251e+002
7.368436e+002	1.914281e+002
7.387721e+002	2.133622e+002
7.407006e+002	2.209609e+002
7.426290e+002	4.687772e+001
7.445575e+002	-9.849732e+001
7.464860e+002	-1.557627e+002
7.484144e+002	1.730129e+002
7.503429e+002	5.551762e+002
7.522714e+002	3.928131e+002
7.541998e+002	1.234375e-002
7.561283e+002	4.830834e+001
7.580568e+002	1.017479e+002
7.599852e+002	1.705884e+002
7.619137e+002	2.265912e+002
7.638422e+002	1.929492e+002
7.657706e+002	4.429453e+001
7.676991e+002	2.431875e+000
7.696276e+002	1.615022e+002
7.715560e+002	3.577977e+002
7.734845e+002	3.999948e+002
7.754130e+002	2.954911e+002
7.773414e+002	2.399669e+002
7.792699e+002	4.176677e+002
7.811984e+002	4.819786e+002
7.831268e+002	4.028664e+002
7.850553e+002	4.556585e+002
7.869838e+002	4.609461e+002
7.889122e+002	2.233345e+002
7.908407e+002	-6.084028e+001
7.927692e+002	2.887158e+002
7.946976e+002	2.752416e+002
7.966261e+002	2.739020e+002
7.985546e+002	4.458379e+002
8.004830e+002	4.559174e+002
8.024115e+002	1.903196e+002
8.043400e+002	2.129080e+002
8.062684e+002	2.670500e+002
8.081969e+002	5.914817e+001
8.101254e+002	-6.979111e+000
8.120538e+002	6.002664e+001
8.139823e+002	3.183192e+002
8.159108e+002	6.061239e+002
8.178392e+002	1.777521e+002
8.197677e+002	1.904785e+002
8.216962e+002	3.007438e+002
8.236246e+002	5.087463e+001
8.255531e+002	-5.158427e+001
8.274816e+002	1.490774e+002
8.294100e+002	2.437133e+002
8.313385e+002	2.702101e+002
8.332670e+002	2.710294e+002
8.351954e+002	3.422992e+002
8.371239e+002	2.839108e+002
8.390524e+002	2.559223e+002
8.409808e+002	4.406286e+002
8.429093e+002	6.841256e+002
8.448378e+002	4.122756e+002
8.467662e+002	1.359586e+002
8.486947e+002	5.788667e+002
8.506232e+002	6.979886e+002
8.525516e+002	5.125461e+002
8.544801e+002	4.279663e+002
8.564086e+002	4.786970e+002
8.583370e+002	6.958430e+002
8.602655e+002	3.981021e+002
8.621940e+002	4.579010e+002
8.641224e+002	5.738797e+002
8.660509e+002	5.156162e+002
8.679794e+002	3.675421e+002
8.699078e+002	3.536967e+002
8.718363e+002	3.777098e+002
8.737648e+002	2.488644e+002
8.756932e+002	2.774259e+002
8.776217e+002	5.346879e+002
8.795502e+002	6.511649e+002
8.814786e+002	4.402404e+002
8.834071e+002	2.058623e+002
8.853356e+002	1.888253e+002
8.872640e+002	2.745912e+002
8.891925e+002	2.028400e+002
8.911210e+002	2.024316e+002
8.930494e+002	1.829396e+002
8.949779e+002	1.349636e+002
8.969064e+002	1.947768e+002
8.988348e+002	1.760829e+001
9.007633e+002	-1.716415e+002
9.026918e+002	1.506888e+002
9.046202e+002	3.952090e+002
9.065487e+002	3.762115e+002
9.084772e+002	3.584991e+002
9.104056e+002	5.184177e+002
9.123341e+002	3.319573e+002
9.142626e+002	6.274356e+001
9.161910e+002	5.831534e+001
9.181195e+002	1.735761e+002
9.200480e+002	3.498542e+002
9.219764e+002	5.770009e+002
9.239049e+002	6.192381e+002
9.258334e+002	5.108017e+001
9.277618e+002	1.692775e+002
9.296903e+002	4.584256e+002
9.316188e+002	2.295770e+002
9.335472e+002	4.809766e+001
9.354757e+002	6.874581e+001
9.374042e+002	6.659384e+001
9.393326e+002	4.289940e+001
9.412611e+002	1.882315e+002
9.431896e+002	2.617690e+002
9.451180e+002	9.349767e+001
9.470465e+002	2.248324e+002
9.489750e+002	4.108393e+002
9.509034e+002	2.715002e+002
9.528319e+002	-2.310046e+001
9.547604e+002	1.355785e+002
9.566888e+002	4.999487e+002
9.586173e+002	2.461193e+002
9.605458e+002	3.320772e+002
9.624742e+002	2.973697e+002
9.644027e+002	1.961483e+002
9.663312e+002	3.876308e+002
9.682596e+002	4.270926e+002
9.701881e+002	1.675674e+002
9.721166e+002	5.955769e+001
9.740450e+002	2.492171e+002
9.759735e+002	4.367055e+002
9.779020e+002	4.321844e+002
9.798304e+002	2.619217e+002
9.817589e+002	1.249201e+002
9.836874e+002	2.486053e+002
9.856158e+002	5.112041e+000
9.875443e+002	4.738024e+002
9.894728e+002	6.604742e+002
9.914012e+002	7.559046e+002
9.933297e+002	9.466830e+002
9.952582e+002	1.107779e+003
9.971866e+002	1.164237e+003
9.991151e+002	1.386430e+003
1.001044e+003	1.677513e+003
1.002972e+003	2.012541e+003
1.004901e+003	2.213607e+003
1.006829e+003	2.206747e+003
1.008757e+003	2.029500e+003
1.010686e+003	1.692486e+003
1.012614e+003	1.161754e+003
1.014543e+003	1.036563e+003
1.016471e+003	6.553010e+002
1.018400e+003	5.658054e+002
1.020328e+003	6.725359e+002
1.022257e+003	6.325122e+002
1.024185e+003	4.647754e+002
1.026114e+003	4.631609e+002
1.028042e+003	4.890382e+002
1.029971e+003	3.562053e+002
1.031899e+003	4.035247e+002
1.033828e+003	3.095480e+002
1.035756e+003	6.562849e+001
1.037684e+003	-3.591014e+001
1.039613e+003	1.053012e+002
1.041541e+003	1.793588e+002
1.043470e+003	-8.583381e+001
1.045398e+003	8.388868e+001
1.047327e+003	-4.798484e+001
1.049255e+003	-1.135234e+002
1.051184e+003	-1.792929e+002
1.053112e+003	-1.804750e+002
1.055041e+003	-1.552865e+001
1.056969e+003	1.967229e+002
1.058898e+003	1.599136e+002
1.060826e+003	4.054475e+001
1.062755e+003	-2.047097e+001
1.064683e+003	-1.956689e+001
1.066611e+003	8.778089e+001
1.068540e+003	1.967375e+002
1.070468e+003	2.092646e+002
1.072397e+003	1.875966e+002
1.074325e+003	2.481941e+002
1.076254e+003	6.307139e+001
1.078182e+003	1.499178e+002
1.080111e+003	4.061545e+002
1.082039e+003	5.223992e+002
1.083968e+003	4.195116e+002
1.085896e+003	2.604547e+002
1.087825e+003	1.973398e+002
1.089753e+003	1.851593e+002
1.091682e+003	4.311675e+002
1.093610e+003	6.474490e+002
1.095538e+003	5.298901e+002
1.097467e+003	5.027557e+002
1.099395e+003	4.759208e+002
1.101324e+003	3.348734e+002
1.103252e+003	2.378877e+002
1.105181e+003	2.840556e+002
1.107109e+003	-2.229398e+001
1.109038e+003	2.214125e+002
1.110966e+003	3.243052e+002
1.112895e+003	3.350479e+002
1.114823e+003	3.638132e+002
1.116752e+003	4.265948e+002
1.118680e+003	4.655741e+002
1.120609e+003	4.090342e+002
1.122537e+003	2.328482e+002
1.124465e+003	3.560731e+002
1.126394e+003	7.488170e+002
1.128322e+003	7.125715e+002
1.130251e+003	4.607474e+002
1.132179e+003	4.058913e+002
1.134108e+003	5.771937e+002
1.136036e+003	7.001191e+002
1.137965e+003	6.941944e+002
1.139893e+003	7.855147e+002
1.141822e+003	1.152264e+003
1.143750e+003	1.725893e+003
1.145679e+003	1.942099e+003
1.147607e+003	2.356524e+003
1.149536e+003	3.190147e+003
1.151464e+003	4.072676e+003
1.153392e+003	4.625654e+003
1.155321e+003	4.856942e+003
1.157249e+003	4.591303e+003
1.159178e+003	3.850774e+003
1.161106e+003	2.903031e+003
1.163035e+003	2.192115e+003
1.164963e+003	1.783054e+003
1.166892e+003	1.509986e+003
1.168820e+003	1.438268e+003
1.170749e+003	1.680013e+003
1.172677e+003	1.488694e+003
1.174606e+003	1.301218e+003
1.176534e+003	1.470095e+003
1.178463e+003	1.375860e+003
1.180391e+003	1.138809e+003
1.182319e+003	1.049535e+003
1.184248e+003	1.172386e+003
1.186176e+003	1.275143e+003
1.188105e+003	1.166601e+003
1.190033e+003	1.154995e+003
1.191962e+003	9.494006e+002
1.193890e+003	8.471457e+002
1.195819e+003	6.829244e+002
1.197747e+003	4.472206e+002
1.199676e+003	3.515193e+002
1.201604e+003	3.998588e+002
1.203533e+003	5.179327e+002
1.205461e+003	7.345156e+002
1.207390e+003	7.488262e+002
1.209318e+003	7.737793e+002
1.211246e+003	6.968580e+002
1.213175e+003	4.937528e+002
1.215103e+003	3.715251e+002
1.217032e+003	2.830086e+002
1.218960e+003	1.899866e+002
1.220889e+003	1.522757e+002
1.222817e+003	1.899174e+002
1.224746e+003	2.149142e+002
1.226674e+003	1.780454e+002
1.228603e+003	1.719966e+002
1.230531e+003	1.854277e+002
1.232460e+003	7.671741e+001
1.234388e+003	8.936844e+001
1.236317e+003	2.466481e+002
1.238245e+003	3.300299e+002
1.240173e+003	3.410268e+002
1.242102e+003	5.539105e+002
1.244030e+003	3.927742e+002
1.245959e+003	3.037180e+002
1.247887e+003	5.903035e+002
1.249816e+003	5.238963e+002
1.251744e+003	4.969386e+002
1.253673e+003	5.466885e+002
1.255601e+003	5.776355e+002
1.257530e+003	6.081183e+002
1.259458e+003	5.986796e+002
1.261387e+003	4.960943e+002
1.263315e+003	4.873794e+002
1.265244e+003	3.939196e+002
1.267172e+003	5.353616e+002
1.269100e+003	5.142739e+002
1.271029e+003	4.639301e+002
1.272957e+003	4.748174e+002
1.274886e+003	3.850023e+002
1.276814e+003	2.051292e+002
1.278743e+003	2.594839e+002
1.280671e+003	2.060641e+002
1.282600e+003	1.573492e+002
1.284528e+003	6.195317e+001
1.286457e+003	-2.410942e+001
1.288385e+003	-3.605122e+001
1.290314e+003	1.347078e+002
1.292242e+003	3.340729e+002
1.294171e+003	3.563264e+002
1.296099e+003	2.343307e+002
1.298027e+003	1.244338e+002
1.299956e+003	3.258656e+001
1.301884e+003	2.713391e+002
1.303813e+003	3.773831e+002
1.305741e+003	2.410607e+002
1.307670e+003	2.768052e+002
1.309598e+003	3.039516e+002
1.311527e+003	2.722276e+002
1.313455e+003	2.604303e+002
1.315384e+003	2.353308e+002
1.317312e+003	2.422417e+002
1.319241e+003	3.753219e+002
1.321169e+003	4.500415e+002
1.323098e+003	4.116592e+002
1.325026e+003	5.175645e+002
1.326954e+003	5.319026e+002
1.328883e+003	6.773257e+002
1.330811e+003	6.000817e+002
1.332740e+003	2.956852e+002
1.334668e+003	3.323433e+002
1.336597e+003	6.657031e+002
1.338525e+003	6.820323e+002
1.340454e+003	8.627742e+002
1.342382e+003	7.232784e+002
1.344311e+003	6.325226e+002
1.346239e+003	7.348432e+002
1.348168e+003	8.194562e+002
1.350096e+003	7.451371e+002
1.352025e+003	6.383208e+002
1.353953e+003	6.223702e+002
1.355881e+003	5.501705e+002
1.357810e+003	2.741912e+002
1.359738e+003	1.980762e+002
1.361667e+003	2.980432e+002
1.363595e+003	2.333826e+002
1.365524e+003	2.444770e+002
1.367452e+003	3.241964e+002
1.369381e+003	2.773947e+002
1.371309e+003	2.442136e+002
1.373238e+003	2.007251e+002
1.375166e+003	8.681638e+001
1.377095e+003	1.573936e+002
1.379023e+003	2.480728e+002
1.380952e+003	2.080295e+002
1.382880e+003	1.345974e+002
1.384808e+003	9.392551e+001
1.386737e+003	6.392238e+001
1.388665e+003	5.754340e+001
1.390594e+003	1.109597e+002
1.392522e+003	1.324341e+002
1.394451e+003	3.609866e+001
1.396379e+003	-2.897793e+001
1.398308e+003	1.010202e+002
1.400236e+003	1.180812e+002
1.402165e+003	8.407970e+001
1.404093e+003	1.652035e+002
1.406022e+003	2.569545e+002
1.407950e+003	3.732366e+002
1.409879e+003	3.323116e+002
1.411807e+003	2.382028e+002
1.413735e+003	2.498169e+002
1.415664e+003	2.239216e+002
1.417592e+003	2.159561e+002
1.419521e+003	4.954659e+002
1.421449e+003	5.971041e+002
1.423378e+003	5.019757e+002
1.425306e+003	6.864305e+002
1.427235e+003	6.517010e+002
1.429163e+003	6.815510e+002
1.431092e+003	5.872886e+002
1.433020e+003	5.927933e+002
1.434949e+003	7.230268e+002
1.436877e+003	8.675439e+002
1.438806e+003	9.347849e+002
1.440734e+003	9.116122e+002
1.442662e+003	8.794773e+002
1.444591e+003	8.837196e+002
1.446519e+003	8.501576e+002
1.448448e+003	8.271749e+002
1.450376e+003	6.551937e+002
1.452305e+003	6.506922e+002
1.454233e+003	7.149221e+002
1.456162e+003	6.801563e+002
1.458090e+003	5.295790e+002
1.460019e+003	3.765229e+002
1.461947e+003	4.122899e+002
1.463876e+003	5.833000e+002
1.465804e+003	5.338674e+002
1.467733e+003	4.579131e+002
1.469661e+003	3.947043e+002
1.471589e+003	3.236716e+002
1.473518e+003	3.334420e+002
1.475446e+003	3.394948e+002
1.477375e+003	3.760269e+002
1.479303e+003	3.364323e+002
1.481232e+003	3.387335e+002
1.483160e+003	4.088255e+002
1.485089e+003	5.343823e+002
1.487017e+003	6.583026e+002
1.488946e+003	6.032648e+002
1.490874e+003	5.254761e+002
1.492803e+003	4.811354e+002
1.494731e+003	8.177673e+002
1.496660e+003	9.355621e+002
1.498588e+003	9.703394e+002
1.500516e+003	1.072598e+003
1.502445e+003	1.268051e+003
1.504373e+003	1.546583e+003
1.506302e+003	1.753240e+003
1.508230e+003	1.997086e+003
1.510159e+003	2.447744e+003
1.512087e+003	3.032926e+003
1.514016e+003	3.648983e+003
1.515944e+003	3.937043e+003
1.517873e+003	4.015530e+003
1.519801e+003	3.753455e+003
1.521730e+003	3.599052e+003
1.523658e+003	3.470158e+003
1.525587e+003	3.145923e+003
1.527515e+003	2.596770e+003
1.529443e+003	1.913100e+003
1.531372e+003	1.390612e+003
1.533300e+003	1.180316e+003
1.535229e+003	1.055379e+003
1.537157e+003	8.543234e+002
1.539086e+003	8.290676e+002
1.541014e+003	9.342342e+002
1.542943e+003	7.378086e+002
1.544871e+003	5.604039e+002
1.546800e+003	5.084304e+002
1.548728e+003	6.556742e+002
1.550657e+003	6.579457e+002
1.552585e+003	5.377935e+002
1.554514e+003	5.330276e+002
1.556442e+003	5.912698e+002
1.558370e+003	5.210063e+002
1.560299e+003	2.984174e+002
1.562227e+003	8.551661e+001
1.564156e+003	7.164857e+001
1.566084e+003	2.758900e+002
1.568013e+003	3.574347e+002
1.569941e+003	2.468500e+002
1.571870e+003	3.274763e+001
1.573798e+003	2.573062e+002
1.575727e+003	2.619927e+002
1.577655e+003	3.113814e+002
1.579584e+003	3.910909e+002
1.581512e+003	4.774735e+002
1.583441e+003	4.936523e+002
1.585369e+003	4.822470e+002
1.587297e+003	4.391260e+002
1.589226e+003	3.521758e+002
1.591154e+003	4.076638e+002
1.593083e+003	6.078264e+002
1.595011e+003	6.172261e+002
1.596940e+003	4.984246e+002
1.598868e+003	5.541957e+002
1.600797e+003	7.632701e+002
1.602725e+003	6.668334e+002
1.604654e+003	5.070967e+002
1.606582e+003	4.715200e+002
1.608511e+003	5.851675e+002
1.610439e+003	4.996891e+002
1.612368e+003	4.052123e+002
1.614296e+003	4.447555e+002
1.616224e+003	5.357699e+002
1.618153e+003	7.019568e+002
1.620081e+003	7.844684e+002
1.622010e+003	6.178501e+002
1.623938e+003	5.595206e+002
1.625867e+003	6.053381e+002
1.627795e+003	6.141976e+002
1.629724e+003	9.171129e+002
1.631652e+003	6.794115e+002
1.633581e+003	5.352576e+002
1.635509e+003	4.407099e+002
1.637438e+003	5.029136e+002
1.639366e+003	5.371167e+002
1.641295e+003	4.869386e+002
1.643223e+003	4.789117e+002
1.645151e+003	4.891014e+002
1.647080e+003	4.112386e+002
1.649008e+003	3.347730e+002
1.650937e+003	3.647220e+002
1.652865e+003	3.615438e+002
1.654794e+003	2.737616e+002
1.656722e+003	1.657620e+002
1.658651e+003	1.438257e+002
1.660579e+003	1.478691e+002
1.662508e+003	1.132998e+002
1.664436e+003	1.920634e+002
1.666365e+003	1.290296e+002
1.668293e+003	1.517355e+002
1.670222e+003	1.550597e+002
1.672150e+003	1.870607e+002
1.674078e+003	3.085485e+002
1.676007e+003	3.562526e+002
1.677935e+003	2.481096e+002
1.679864e+003	1.413262e+002
1.681792e+003	1.332901e+002
1.683721e+003	1.812162e+002
1.685649e+003	3.345114e+002
1.687578e+003	3.092341e+002
1.689506e+003	4.148887e+002
1.691435e+003	6.299385e+002
1.693363e+003	5.356547e+002
1.695292e+003	4.778800e+002
1.697220e+003	6.290842e+002
1.699149e+003	5.982209e+002
1.701077e+003	4.745623e+002
1.703005e+003	3.967948e+002
1.704934e+003	3.247563e+002
1.706862e+003	3.205778e+002
1.708791e+003	4.123013e+002
1.710719e+003	4.906201e+002
1.712648e+003	4.945539e+002
1.714576e+003	4.752384e+002
1.716505e+003	5.401082e+002
1.718433e+003	6.067051e+002
1.720362e+003	5.978625e+002
1.722290e+003	6.572211e+002
1.724219e+003	5.775343e+002
1.726147e+003	7.691006e+002
1.728076e+003	7.944665e+002
1.730004e+003	7.077086e+002
1.731932e+003	6.406300e+002
1.733861e+003	5.709548e+002
1.735789e+003	5.582125e+002
1.737718e+003	5.408519e+002
1.739646e+003	3.582998e+002
1.741575e+003	1.835419e+002
1.743503e+003	1.251009e+002
1.745432e+003	1.126386e+002
1.747360e+003	1.303583e+002
1.749289e+003	8.741240e+001
1.751217e+003	5.967979e+001
1.753146e+003	2.856105e+002
1.755074e+003	2.053584e+002
1.757003e+003	1.950743e+002
1.758931e+003	1.641795e+002
1.760859e+003	2.498940e+002
1.762788e+003	4.263102e+002
1.764716e+003	3.654350e+002
1.766645e+003	1.915996e+002
1.768573e+003	4.656150e+001
1.770502e+003	1.269941e+002
1.772430e+003	2.529927e+002
1.774359e+003	1.476390e+002
1.776287e+003	3.350254e+002
1.778216e+003	4.900438e+002
1.780144e+003	3.889623e+002
1.782073e+003	3.301091e+002
1.784001e+003	3.464652e+002
1.785930e+003	3.618392e+002
1.787858e+003	4.201127e+002
1.789786e+003	4.406330e+002
1.791715e+003	3.593195e+002
1.793643e+003	2.962608e+002
1.795572e+003	2.861359e+002
1.797500e+003	4.866845e+002
1.799429e+003	7.087000e+002
1.801357e+003	6.874006e+002
1.803286e+003	7.832285e+002
1.805214e+003	6.500764e+002
1.807143e+003	8.002742e+002
1.809071e+003	7.475739e+002
1.811000e+003	8.430145e+002
1.812928e+003	7.595435e+002
1.814857e+003	6.150833e+002
1.816785e+003	5.967287e+002
1.818714e+003	5.401165e+002
1.820642e+003	4.511652e+002
1.822570e+003	4.918497e+002
1.824499e+003	4.836255e+002
1.826427e+003	4.099537e+002
1.828356e+003	4.392883e+002
1.830284e+003	4.244579e+002
1.832213e+003	4.188516e+002
1.834141e+003	3.767305e+002
1.836070e+003	4.226280e+002
1.837998e+003	4.046753e+002
1.839927e+003	2.563463e+002
1.841855e+003	2.961101e+002
1.843784e+003	3.334610e+002
1.845712e+003	2.397326e+002
1.847641e+003	2.666911e+002
1.849569e+003	2.702972e+002
1.851497e+003	1.702748e+002
1.853426e+003	3.513997e+002
1.855354e+003	1.673537e+002
1.857283e+003	4.224220e+001
1.859211e+003	1.952157e+002
1.861140e+003	3.625807e+002
1.863068e+003	3.798170e+002
1.864997e+003	2.738350e+002
1.866925e+003	1.662886e+002
1.868854e+003	2.035316e+002
1.870782e+003	2.722304e+002
1.872711e+003	2.450025e+002
1.874639e+003	2.344400e+002
1.876568e+003	2.584846e+002
1.878496e+003	1.806727e+002
1.880424e+003	7.339029e+001
1.882353e+003	2.246580e+002
1.884281e+003	4.316241e+002
1.886210e+003	5.971992e+002
1.888138e+003	4.677341e+002
1.890067e+003	5.861863e+002
1.891995e+003	3.858681e+002
1.893924e+003	5.653354e+002
1.895852e+003	6.812979e+002
1.897781e+003	6.459196e+002
1.899709e+003	5.745086e+002
1.901638e+003	5.625092e+002
1.903566e+003	6.148679e+002
1.905495e+003	6.668873e+002
1.907423e+003	7.147891e+002
1.909351e+003	7.156918e+002
1.911280e+003	5.805953e+002
1.913208e+003	3.095461e+002
1.915137e+003	6.467046e+002
1.917065e+003	7.379821e+002
1.918994e+003	6.259008e+002
1.920922e+003	6.076432e+002
1.922851e+003	5.256552e+002
1.924779e+003	4.694703e+002
1.926708e+003	5.085289e+002
1.928636e+003	5.496688e+002
1.930565e+003	6.116608e+002
1.932493e+003	6.203141e+002
1.934422e+003	5.017718e+002
1.936350e+003	4.645994e+002
1.938278e+003	4.375999e+002
1.940207e+003	3.471588e+002
1.942135e+003	3.976554e+002
1.944064e+003	5.266773e+002
1.945992e+003	2.393957e+002
1.947921e+003	4.424403e+002
1.949849e+003	3.258439e+002
1.951778e+003	2.125208e+002
1.953706e+003	2.617210e+002
1.955635e+003	2.730683e+002
1.957563e+003	1.926577e+002
1.959492e+003	2.032031e+002
1.961420e+003	2.810662e+002
1.963349e+003	3.085493e+002
1.965277e+003	6.390157e+001
1.967205e+003	1.067600e+002
1.969134e+003	3.791961e+001
1.971062e+003	2.693958e+001
1.972991e+003	2.331438e+002
1.974919e+003	4.283312e+002
1.976848e+003	4.475689e+002
1.978776e+003	4.827179e+002
1.980705e+003	4.440260e+002
1.982633e+003	3.446295e+002
1.984562e+003	2.941914e+002
1.986490e+003	3.279308e+002
1.988419e+003	4.640097e+002
1.990347e+003	5.312559e+002
1.992276e+003	5.616736e+002
1.994204e+003	6.443997e+002
1.996132e+003	7.733456e+002
1.998061e+003	8.022813e+002
1.999989e+003	6.787727e+002
2.001918e+003	5.758945e+002
2.003846e+003	5.386576e+002
2.005775e+003	7.298393e+002
2.007703e+003	8.695948e+002
2.009632e+003	8.438471e+002
2.011560e+003	8.462160e+002
2.013489e+003	7.753035e+002
2.015417e+003	5.863073e+002
2.017346e+003	6.853493e+002
2.019274e+003	7.303773e+002
2.021203e+003	5.820269e+002
2.023131e+003	4.903405e+002
2.025059e+003	7.654197e+002
2.026988e+003	5.706464e+002
2.028916e+003	4.579413e+002
2.030845e+003	4.367516e+002
2.032773e+003	3.889345e+002
2.034702e+003	4.806377e+002
2.036630e+003	4.274953e+002
2.038559e+003	2.804299e+002
2.040487e+003	2.421525e+002
2.042416e+003	4.042978e+002
2.044344e+003	4.210017e+002
2.046273e+003	3.198914e+002
2.048201e+003	3.720412e+002
2.050129e+003	2.045779e+002
2.052058e+003	1.278776e+002
2.053986e+003	1.950686e+002
2.055915e+003	1.078030e+002
2.057843e+003	1.540896e+002
2.059772e+003	1.100480e+001
2.061700e+003	-3.588594e+001
2.063629e+003	6.797791e+001
2.065557e+003	4.676261e+001
2.067486e+003	-4.505716e+001
2.069414e+003	-4.478230e+001
2.071343e+003	6.796683e+001
2.073271e+003	1.930293e+002
2.075200e+003	2.568920e+002
2.077128e+003	2.792010e+002
2.079057e+003	4.131929e+002
2.080985e+003	3.354413e+002
2.082914e+003	3.733611e+002
2.084842e+003	4.942159e+002
2.086771e+003	5.262468e+002
2.088699e+003	5.647797e+002
2.090627e+003	6.456496e+002
2.092556e+003	6.801382e+002
2.094484e+003	5.682175e+002
2.096413e+003	4.858366e+002
2.098341e+003	6.868354e+002
2.100270e+003	8.281830e+002
2.102198e+003	7.398284e+002
2.104126e+003	7.422600e+002
2.106055e+003	7.659130e+002
2.107983e+003	6.704517e+002
2.109912e+003	6.626001e+002
2.111840e+003	7.266361e+002
2.113769e+003	7.686234e+002
2.115697e+003	8.259865e+002
2.117626e+003	7.721390e+002
2.119554e+003	6.435351e+002
2.121483e+003	5.357256e+002
2.123411e+003	5.393376e+002
2.125340e+003	5.628432e+002
2.127268e+003	4.980411e+002
2.129197e+003	4.143394e+002
2.131125e+003	4.263170e+002
2.133054e+003	5.291090e+002
2.134982e+003	5.201227e+002
2.136911e+003	4.809375e+002
2.138839e+003	4.669899e+002
2.140768e+003	2.950397e+002
2.142696e+003	2.156205e+002
2.144625e+003	2.278752e+002
2.146553e+003	3.322900e+002
2.148481e+003	4.432529e+002
2.150410e+003	4.121198e+002
2.152338e+003	4.259185e+002
2.154267e+003	3.648940e+002
2.156195e+003	3.097829e+002
2.158124e+003	2.338291e+002
2.160052e+003	2.851003e+002
2.161980e+003	7.859921e+001
2.163909e+003	1.045245e+002
2.165837e+003	8.198447e+001
2.167766e+003	1.392160e+002
2.169694e+003	2.121553e+002
2.171623e+003	2.475432e+002
2.173551e+003	1.837125e+002
2.175480e+003	6.533154e+001
2.177408e+003	6.174461e+001
2.179337e+003	6.304726e+001
2.181265e+003	1.499480e+002
2.183194e+003	2.229175e+002
2.185122e+003	3.953855e+002
2.187051e+003	3.430174e+002
2.188979e+003	4.393201e+002
2.190908e+003	5.997433e+002
2.192836e+003	5.885115e+002
2.194765e+003	5.064626e+002
2.196693e+003	4.548008e+002
2.198622e+003	4.221882e+002
2.200550e+003	5.043668e+002
2.202479e+003	6.367930e+002
2.204407e+003	6.040281e+002
2.206335e+003	5.786788e+002
2.208264e+003	5.491647e+002
2.210192e+003	4.944699e+002
2.212121e+003	5.005135e+002
2.214049e+003	5.506089e+002
2.215978e+003	4.292874e+002
2.217906e+003	4.251803e+002
2.219834e+003	4.329772e+002
2.221763e+003	4.897346e+002
2.223691e+003	6.733820e+002
2.225620e+003	7.000993e+002
2.227548e+003	6.172908e+002
2.229477e+003	6.734578e+002
2.231405e+003	4.883798e+002
2.233334e+003	5.640345e+002
2.235262e+003	4.191944e+002
2.237191e+003	3.943480e+002
2.239119e+003	3.855060e+002
2.241048e+003	3.334508e+002
2.242976e+003	4.170380e+002
2.244905e+003	3.048134e+002
2.246833e+003	2.991303e+002
2.248762e+003	2.869935e+002
2.250690e+003	1.935315e+002
2.252619e+003	2.101202e+002
2.254547e+003	9.046744e+001
2.256476e+003	-1.208385e+002
2.258404e+003	9.063342e+001
2.260333e+003	2.960248e+002
2.262261e+003	2.443205e+002
2.264189e+003	1.537136e+002
2.266118e+003	1.751794e+002
2.268046e+003	2.847877e+002
2.269975e+003	2.585957e+002
2.271903e+003	2.882054e+002
2.273832e+003	3.316815e+002
2.275760e+003	3.486581e+002
2.277688e+003	3.209000e+002
2.279617e+003	3.110968e+002
2.281545e+003	2.370849e+002
2.283474e+003	2.254285e+002
2.285402e+003	3.203239e+002
2.287331e+003	3.609188e+002
2.289259e+003	3.559955e+002
2.291188e+003	4.515254e+002
2.293116e+003	6.129376e+002
2.295045e+003	5.100045e+002
2.296973e+003	4.767233e+002
2.298902e+003	6.411300e+002
2.300830e+003	8.609922e+002
2.302759e+003	9.403787e+002
2.304687e+003	8.031266e+002
2.306616e+003	8.230308e+002
2.308544e+003	9.057079e+002
2.310473e+003	7.058971e+002
2.312401e+003	7.878409e+002
2.314330e+003	7.981359e+002
2.316258e+003	7.794182e+002
2.318187e+003	8.768940e+002
2.320115e+003	8.161975e+002
2.322043e+003	6.248557e+002
2.323972e+003	6.454644e+002
2.325900e+003	7.086085e+002
2.327829e+003	5.151474e+002
2.329757e+003	5.414522e+002
2.331686e+003	3.884740e+002
2.333614e+003	3.672190e+002
2.335542e+003	5.048650e+002
2.337471e+003	6.572419e+002
2.339399e+003	4.425661e+002
2.341328e+003	4.436715e+002
2.343256e+003	4.759803e+002
2.345185e+003	4.222889e+002
2.347113e+003	3.474205e+002
2.349042e+003	2.433620e+002
2.350970e+003	2.622301e+002
2.352899e+003	3.514809e+002
2.354827e+003	2.368962e+002
2.356756e+003	1.359446e+002
2.358684e+003	2.385617e+002
2.360613e+003	2.882864e+002
2.362541e+003	5.750570e+001
2.364470e+003	7.802437e+001
2.366398e+003	6.642881e+001
2.368327e+003	2.882025e+002
2.370255e+003	2.298158e+002
2.372184e+003	1.314815e+002
2.374112e+003	1.372387e+002
2.376041e+003	1.518400e+002
2.377969e+003	1.451073e+002
2.379897e+003	2.573315e+002
2.381826e+003	3.866748e+002
2.383754e+003	3.679111e+002
2.385683e+003	1.916818e+002
2.387611e+003	2.317250e+002
2.389540e+003	1.686133e+002
2.391468e+003	1.578723e+002
2.393396e+003	3.481638e+002
2.395325e+003	4.589996e+002
2.397253e+003	4.026091e+002
2.399182e+003	3.472292e+002
2.401110e+003	4.756628e+002
2.403039e+003	5.221336e+002
2.404967e+003	5.511232e+002
2.406896e+003	5.059597e+002
2.408824e+003	5.164661e+002
2.410753e+003	3.999829e+002
2.412681e+003	4.341661e+002
2.414610e+003	7.754930e+002
2.416538e+003	4.698637e+002
2.418467e+003	5.536843e+002
2.420395e+003	6.161636e+002
2.422324e+003	6.056503e+002
2.424252e+003	6.781868e+002
2.426181e+003	8.072471e+002
2.428109e+003	8.418242e+002
2.430038e+003	7.230606e+002
2.431966e+003	7.620668e+002
2.433895e+003	5.881486e+002
2.435823e+003	4.956360e+002
2.437751e+003	4.473470e+002
2.439680e+003	3.829760e+002
2.441608e+003	3.157051e+002
2.443537e+003	5.259581e+002
2.445465e+003	4.192881e+002
2.447394e+003	2.325884e+002
2.449322e+003	2.684806e+002
2.451250e+003	1.817898e+002
2.453179e+003	1.747051e+002
2.455107e+003	3.305324e+002
2.457036e+003	3.097738e+002
2.458964e+003	1.962556e+002
2.460893e+003	6.615383e+001
2.462821e+003	1.392574e+002
2.464750e+003	1.732715e+002
2.466678e+003	1.598729e+002
2.468607e+003	2.642839e+002
2.470535e+003	2.656778e+002
2.472464e+003	1.985951e+002
2.474392e+003	2.166386e+002
2.476321e+003	6.490652e+001
2.478249e+003	-4.426374e+001
2.480178e+003	1.712816e+002
2.482106e+003	2.985144e+002
2.484035e+003	2.530049e+002
2.485963e+003	2.411513e+002
2.487892e+003	4.897455e+002
2.489820e+003	3.443475e+002
2.491749e+003	4.770200e+002
2.493677e+003	5.431012e+002
2.495605e+003	4.205421e+002
2.497534e+003	3.454812e+002
2.499462e+003	4.374005e+002
2.501391e+003	5.260831e+002
2.503319e+003	6.171436e+002
2.505248e+003	7.305417e+002
2.507176e+003	7.292302e+002
2.509104e+003	7.645604e+002
2.511033e+003	5.964910e+002
2.512961e+003	6.638244e+002
2.514890e+003	6.179225e+002
2.516818e+003	7.087499e+002
2.518747e+003	8.042911e+002
2.520675e+003	9.063663e+002
2.522604e+003	9.734132e+002
2.524532e+003	8.703099e+002
2.526461e+003	8.411379e+002
2.528389e+003	9.414711e+002
2.530318e+003	9.513016e+002
2.532246e+003	7.723848e+002
2.534175e+003	6.816543e+002
2.536103e+003	8.959457e+002
2.538032e+003	7.668083e+002
2.539960e+003	5.751764e+002
2.541889e+003	6.326630e+002
2.543817e+003	5.406905e+002
2.545746e+003	5.058673e+002
2.547674e+003	7.105332e+002
2.549603e+003	8.606973e+002
2.551531e+003	6.926345e+002
2.553459e+003	4.746097e+002
2.555388e+003	5.096917e+002
2.557316e+003	3.785452e+002
2.559245e+003	1.405109e+002
2.561173e+003	3.136584e+002
2.563102e+003	3.171630e+002
2.565030e+003	3.423723e+002
2.566958e+003	1.712572e+002
2.568887e+003	7.843540e+001
2.570815e+003	2.022031e+002
2.572744e+003	2.754348e+002
2.574672e+003	2.130861e+002
2.576601e+003	1.979971e+002
2.578529e+003	1.530875e+002
2.580458e+003	1.643148e+002
2.582386e+003	7.816585e+001
2.584315e+003	4.310032e+001
2.586243e+003	1.708297e+002
2.588172e+003	2.073370e+002
2.590100e+003	2.376100e+002
2.592029e+003	1.863880e+002
2.593957e+003	3.506392e+002
2.595886e+003	3.193830e+002
2.597814e+003	2.377010e+002
2.599743e+003	3.623958e+002
2.601671e+003	3.557271e+002
2.603600e+003	2.701160e+002
2.605528e+003	4.249301e+002
2.607457e+003	6.052558e+002
2.609385e+003	4.767097e+002
2.611313e+003	4.695162e+002
2.613242e+003	3.834646e+002
2.615170e+003	4.597931e+002
2.617099e+003	6.733254e+002
2.619027e+003	7.794877e+002
2.620956e+003	4.255920e+002
2.622884e+003	4.696294e+002
2.624813e+003	7.633721e+002
2.626741e+003	4.612441e+002
2.628669e+003	7.659869e+002
2.630598e+003	9.627202e+002
2.632526e+003	7.444348e+002
2.634455e+003	7.310563e+002
2.636383e+003	8.799070e+002
2.638312e+003	7.538325e+002
2.640240e+003	7.797554e+002
2.642169e+003	7.047864e+002
2.644097e+003	5.910193e+002
2.646026e+003	7.108445e+002
2.647954e+003	7.447372e+002
2.649883e+003	7.335201e+002
2.651811e+003	6.047666e+002
2.653740e+003	8.001083e+002
2.655668e+003	6.949246e+002
2.657597e+003	8.209969e+002
2.659525e+003	9.310323e+002
2.661454e+003	7.298475e+002
2.663382e+003	7.993426e+002
2.665311e+003	6.989517e+002
2.667239e+003	7.298708e+002
2.669167e+003	7.725059e+002
2.671096e+003	6.761951e+002
2.673024e+003	6.274383e+002
2.674953e+003	6.962732e+002
2.676881e+003	5.804058e+002
2.678810e+003	5.293068e+002
2.680738e+003	7.226747e+002
2.682667e+003	6.548985e+002
2.684595e+003	5.190859e+002
2.686523e+003	6.598836e+002
2.688452e+003	3.292379e+002
2.690380e+003	4.669407e+002
2.692309e+003	5.970652e+002
2.694237e+003	5.681990e+002
2.696166e+003	5.570808e+002
2.698094e+003	5.732141e+002
2.700023e+003	5.965682e+002
2.701951e+003	5.950612e+002
2.703880e+003	4.776410e+002
2.705808e+003	1.725274e+002
2.707737e+003	3.550313e+002
2.709665e+003	6.343221e+002
2.711594e+003	6.887593e+002
2.713522e+003	5.068868e+002
2.715451e+003	4.687296e+002
2.717379e+003	6.044381e+002
2.719308e+003	6.793819e+002
2.721236e+003	5.905453e+002
2.723165e+003	5.229097e+002
2.725093e+003	4.136459e+002
2.727021e+003	4.956173e+002
2.728950e+003	5.047032e+002
2.730878e+003	6.639077e+002
2.732807e+003	1.000395e+003
2.734735e+003	8.927361e+002
2.736664e+003	7.087131e+002
2.738592e+003	7.594052e+002
2.740521e+003	5.564321e+002
2.742449e+003	5.014806e+002
2.744377e+003	7.538929e+002
2.746306e+003	5.409119e+002
2.748234e+003	5.629341e+002
2.750163e+003	5.430598e+002
2.752091e+003	5.205437e+002
2.754020e+003	7.152502e+002
2.755948e+003	5.806469e+002
2.757877e+003	7.031542e+002
2.759805e+003	6.258763e+002
2.761734e+003	2.416255e+002
2.763662e+003	3.493412e+002
2.765591e+003	5.001605e+002
2.767519e+003	3.941942e+002
2.769448e+003	3.462577e+002
2.771376e+003	5.240615e+002
2.773305e+003	3.142079e+002
2.775233e+003	7.744384e+002
2.777162e+003	2.874510e+002
2.779090e+003	4.555202e+001
2.781019e+003	2.497909e+002
2.782947e+003	2.899384e+002
2.784875e+003	4.572927e+002
2.786804e+003	3.985694e+002
2.788732e+003	8.220293e+001
2.790661e+003	1.896645e+002
2.792589e+003	1.894642e+002
2.794518e+003	5.135630e+002
2.796446e+003	1.394917e+002
2.798375e+003	3.081247e+002
2.800303e+003	1.210682e+002
2.802231e+003	2.838017e+002
2.804160e+003	-1.606834e+001
2.806088e+003	-7.968890e+001
2.808017e+003	1.166460e+001
2.809945e+003	2.328161e+002
2.811874e+003	9.405527e+001
2.813802e+003	-3.689254e+001
2.815731e+003	4.706271e+001
2.817659e+003	3.474923e+002
2.819588e+003	1.790475e+002
2.821516e+003	5.236336e+002
2.823445e+003	2.846252e+002
2.825373e+003	8.236789e+001
2.827302e+003	1.273075e+002
2.829230e+003	2.212404e+001
2.831159e+003	4.168538e+002
2.833087e+003	4.556967e+002
2.835016e+003	1.563643e+002
2.836944e+003	8.001365e+001
2.838873e+003	9.478088e+001
2.840801e+003	3.449182e+002
2.842729e+003	3.001992e+002
2.844658e+003	5.645810e+002
2.846586e+003	2.355974e+002
2.848515e+003	8.256241e+002
2.850443e+003	7.544998e+002
2.852372e+003	6.354578e+002
2.854300e+003	3.090987e+002
2.856229e+003	5.244497e+002
2.858157e+003	5.712221e+002
2.860085e+003	4.639227e+002
2.862014e+003	2.921373e+002
2.863942e+003	3.195346e+002
2.865871e+003	1.862291e+002
2.867799e+003	4.059654e+002
2.869728e+003	2.426649e+002
2.871656e+003	3.319863e+002
2.873585e+003	5.150682e+002
2.875513e+003	5.388218e+002
2.877442e+003	3.848112e+002
2.879370e+003	2.821248e+002
2.881299e+003	6.016763e+002
2.883227e+003	1.961396e+002
2.885156e+003	3.463407e+001
2.887084e+003	5.024233e+001
2.889013e+003	2.516837e+002
2.890941e+003	9.590726e+001
2.892870e+003	2.885905e+002
2.894798e+003	1.523301e+002
2.896727e+003	1.782428e+002
2.898655e+003	4.425969e+000
2.900583e+003	-1.643022e+002
2.902512e+003	-5.617937e+001
2.904440e+003	6.436705e+001
2.906369e+003	1.697637e+002
2.908297e+003	9.560773e+001
2.910226e+003	2.761479e+002
2.912154e+003	6.885621e+001
2.914083e+003	-8.908365e+000
2.916011e+003	-1.672065e+001
2.917939e+003	-3.044682e+002
2.919868e+003	-3.086438e+002
2.921796e+003	-9.283987e+001
2.923725e+003	4.665648e+001
2.925653e+003	7.903304e+001
2.927582e+003	1.022593e+002
2.929510e+003	3.520201e+002
2.931439e+003	1.992492e+002
2.933367e+003	7.606672e+001
2.935296e+003	7.165753e+001
2.937224e+003	-1.010812e+002
2.939153e+003	8.889544e+000
2.941081e+003	8.970019e+000
2.943010e+003	2.283415e+001
2.944938e+003	2.205747e+002
2.946867e+003	1.077380e+002
2.948795e+003	-3.251285e+001
2.950724e+003	2.439303e+001
2.952652e+003	-9.218990e+001
2.954581e+003	-1.281943e+002
2.956509e+003	7.920580e+001
2.958438e+003	-1.917956e+001
2.960366e+003	2.155317e+002
2.962294e+003	3.553909e+002
2.964223e+003	2.092854e+002
2.966151e+003	2.654987e+002
2.968080e+003	2.568209e+002
2.970008e+003	-1.476345e+001
2.971937e+003	-1.589418e+002
2.973865e+003	1.477344e+001
2.975793e+003	1.987067e+002
2.977722e+003	1.410877e+002
2.979650e+003	1.730379e+002
2.981579e+003	-2.059121e+002
2.983507e+003	-9.482739e+001
2.985436e+003	2.315023e+002
2.987364e+003	9.127927e+000
2.989293e+003	-2.734532e+001
2.991221e+003	1.552356e+002
2.993150e+003	1.765257e+001
2.995078e+003	-1.060282e+002
2.997007e+003	4.310005e+001
2.998935e+003	4.612115e+000
3.000864e+003	6.385073e+001
3.002792e+003	-7.616319e+001
3.004721e+003	-1.069827e+002
3.006649e+003	-1.632301e+001
3.008578e+003	-3.866056e+001
3.010506e+003	-2.681722e+001
3.012435e+003	3.518154e+001
3.014363e+003	-3.352351e+001
3.016292e+003	2.766841e+002
3.018220e+003	2.485202e+002
3.020148e+003	-2.436464e+002
3.022077e+003	1.961127e+002
3.024005e+003	5.873891e+001
3.025934e+003	4.166695e+002
3.027862e+003	3.409882e+002
3.029791e+003	6.817245e+001
3.031719e+003	3.031309e+002
3.033647e+003	3.611888e+002
3.035576e+003	1.388253e+002
3.037504e+003	1.250651e+002
3.039433e+003	2.465534e+002
3.041361e+003	3.071327e+002
3.043290e+003	4.354465e+001
3.045218e+003	1.885962e+002
3.047147e+003	7.541998e+002
3.049075e+003	2.719000e+002
3.051004e+003	3.301736e+002
3.052932e+003	3.530739e+002
3.054861e+003	4.395920e+002
3.056789e+003	1.358842e+002
3.058718e+003	1.965695e+002
3.060646e+003	3.463811e+002
3.062575e+003	2.506179e+002
3.064503e+003	2.819532e+002
3.066432e+003	3.767316e+002
3.068360e+003	3.553763e+002
3.070289e+003	2.336729e+002
3.072217e+003	1.910253e+002
3.074146e+003	3.846245e+002
3.076074e+003	6.110461e+002
3.078002e+003	4.071557e+002
3.079931e+003	1.556084e+002
3.081859e+003	4.613858e+002
3.083788e+003	6.372198e+002
3.085716e+003	4.413376e+002
3.087645e+003	2.190163e+002
3.089573e+003	5.033312e+002
3.091501e+003	5.224109e+002
3.093430e+003	3.518900e+002
3.095358e+003	8.208578e+002
3.097287e+003	7.829375e+002
3.099215e+003	6.648465e+002
3.101144e+003	5.524921e+002
3.103072e+003	5.240037e+002
3.105001e+003	7.338490e+002
3.106929e+003	9.341135e+002
3.108858e+003	8.071440e+002
3.110786e+003	4.766795e+002
3.112715e+003	4.490441e+002
3.114643e+003	4.538248e+002
3.116572e+003	5.063979e+002
3.118500e+003	1.105857e+003
3.120429e+003	1.019941e+003
3.122357e+003	9.338538e+002
3.124286e+003	7.518444e+002
3.126214e+003	4.550316e+002
3.128143e+003	4.503553e+002
3.130071e+003	6.691547e+002
3.132000e+003	9.159319e+002
3.133928e+003	9.616653e+002
3.135856e+003	1.080394e+003
3.137785e+003	1.117900e+003
3.139713e+003	1.076403e+003
3.141642e+003	1.071119e+003
3.143570e+003	1.208622e+003
3.145499e+003	1.184216e+003
3.147427e+003	8.470067e+002
3.149355e+003	1.218044e+003
3.151284e+003	1.434511e+003
3.153212e+003	1.235858e+003
3.155141e+003	1.338506e+003
3.157069e+003	1.865749e+003
3.158998e+003	1.422827e+003
3.160926e+003	1.511290e+003
3.162855e+003	1.485599e+003
3.164783e+003	1.903859e+003
3.166712e+003	1.653522e+003
3.168640e+003	1.888913e+003
3.170569e+003	2.038004e+003
3.172497e+003	1.749950e+003
3.174426e+003	1.865046e+003
3.176354e+003	1.918769e+003
3.178283e+003	1.777904e+003
3.180211e+003	2.037682e+003
3.182140e+003	2.176782e+003
3.184068e+003	2.082703e+003
3.185997e+003	2.260048e+003
3.187925e+003	2.239058e+003
3.189854e+003	2.122749e+003
3.191782e+003	2.339469e+003
3.193710e+003	2.413694e+003
3.195639e+003	2.418279e+003
3.197567e+003	2.678270e+003
3.199496e+003	2.706479e+003
3.201424e+003	2.302644e+003
3.203353e+003	2.955616e+003
3.205281e+003	2.614917e+003
3.207209e+003	2.765563e+003
3.209138e+003	2.870285e+003
3.211066e+003	2.973156e+003
3.212995e+003	3.021917e+003
3.214923e+003	3.250106e+003
3.216852e+003	3.199548e+003
3.218780e+003	3.161510e+003
3.220709e+003	3.195376e+003
3.222637e+003	3.398153e+003
3.224566e+003	3.450365e+003
3.226494e+003	3.369935e+003
3.228423e+003	3.543208e+003
3.230351e+003	3.712164e+003
3.232280e+003	3.426035e+003
3.234208e+003	3.740809e+003
3.236137e+003	3.847594e+003
3.238065e+003	3.733684e+003
3.239994e+003	3.987101e+003
3.241922e+003	3.837876e+003
3.243851e+003	4.310824e+003
3.245779e+003	3.785039e+003
3.247708e+003	4.795449e+003
3.249636e+003	4.272038e+003
3.251564e+003	4.392691e+003
3.253493e+003	4.439758e+003
3.255421e+003	4.421205e+003
3.257350e+003	4.700247e+003
3.259278e+003	4.813559e+003
3.261207e+003	4.493918e+003
3.263135e+003	4.908150e+003
3.265063e+003	4.858188e+003
3.266992e+003	4.935988e+003
3.268920e+003	5.449059e+003
3.270849e+003	5.367774e+003
3.272777e+003	5.345458e+003
3.274706e+003	5.435126e+003
3.276634e+003	5.362518e+003
3.278563e+003	5.538146e+003
3.280491e+003	5.962573e+003
3.282420e+003	6.282571e+003
3.284348e+003	6.233184e+003
3.286277e+003	6.114618e+003
3.288205e+003	6.436790e+003
3.290134e+003	6.322091e+003
3.292062e+003	6.340689e+003
3.293991e+003	6.581467e+003
3.295919e+003	6.765699e+003
3.297848e+003	7.050359e+003
3.299776e+003	7.171919e+003
3.301705e+003	7.115930e+003
3.303633e+003	7.170498e+003
3.305562e+003	7.300424e+003
3.307490e+003	7.331636e+003
3.309418e+003	7.600038e+003
3.311347e+003	7.841521e+003
3.313275e+003	8.302416e+003
3.315204e+003	8.366988e+003
3.317132e+003	8.512055e+003
3.319061e+003	8.404331e+003
3.320989e+003	8.625008e+003
3.322917e+003	8.629742e+003
3.324846e+003	8.580369e+003
3.326774e+003	9.154416e+003
3.328703e+003	9.218041e+003
3.330631e+003	8.932672e+003
3.332560e+003	9.263787e+003
3.334488e+003	9.434256e+003
3.336417e+003	9.573599e+003
3.338345e+003	9.862749e+003
3.340274e+003	9.811021e+003
3.342202e+003	9.826149e+003
3.344131e+003	1.029756e+004
3.346059e+003	1.055685e+004
3.347988e+003	1.094652e+004
3.349916e+003	1.066691e+004
3.351845e+003	1.080085e+004
3.353773e+003	1.062342e+004
3.355702e+003	1.131680e+004
3.357630e+003	1.116667e+004
3.359559e+003	1.120938e+004
3.361487e+003	1.183811e+004
3.363416e+003	1.227875e+004
3.365344e+003	1.191348e+004
3.367272e+003	1.202917e+004
3.369201e+003	1.308761e+004
3.371129e+003	1.265475e+004
3.373058e+003	1.313940e+004
3.374986e+003	1.300762e+004
3.376915e+003	1.311481e+004
3.378843e+003	1.378568e+004
3.380771e+003	1.407563e+004
3.382700e+003	1.436480e+004
3.384628e+003	1.424831e+004
3.386557e+003	1.442025e+004
3.388485e+003	1.430970e+004
3.390414e+003	1.455735e+004
3.392342e+003	1.513250e+004
3.394271e+003	1.504161e+004
3.396199e+003	1.514401e+004
3.398128e+003	1.524779e+004
3.400056e+003	1.570152e+004
3.401985e+003	0.000000e+000
