# Supplementary material for: Machine learning classification of mango maturity based on carotene content from Raman spectra
Source: PeerJ. 2025 Nov 18;13:e20288. doi: 10.7717/peerj.20288 (PMC12637035; doi:10.7717/peerj.20288)
Supplement: Supplemental Information 1 — Raman spectra from 29 mango samples, with measurements taken from the top, middle, and bottom parts of each mango. These data were used for Raman spectral processing, statistical analysis, and classification analysis. [file peerj-13-20288-s001.zip › Raw Data_Mango/M26/M26-B.CSV]

5.036945e+001	1.436392e+003
5.229792e+001	8.909828e+002
5.422638e+001	6.444611e+002
5.615485e+001	5.762258e+002
5.808332e+001	5.850969e+002
6.001178e+001	5.928310e+002
6.194025e+001	5.642437e+002
6.386872e+001	5.422255e+002
6.579718e+001	5.338661e+002
6.772565e+001	5.321840e+002
6.965411e+001	5.185154e+002
7.158258e+001	4.887474e+002
7.351105e+001	4.753136e+002
7.543951e+001	4.573798e+002
7.736798e+001	4.206003e+002
7.929645e+001	4.033513e+002
8.122491e+001	3.885968e+002
8.315338e+001	3.890404e+002
8.508185e+001	4.010124e+002
8.701031e+001	4.124673e+002
8.893878e+001	4.200296e+002
9.086725e+001	4.154311e+002
9.279572e+001	3.996741e+002
9.472418e+001	3.757628e+002
9.665265e+001	3.481240e+002
9.858112e+001	3.264135e+002
1.005096e+002	3.167607e+002
1.024380e+002	3.120743e+002
1.043665e+002	3.065331e+002
1.062950e+002	3.029078e+002
1.082234e+002	3.223347e+002
1.101519e+002	3.257077e+002
1.120804e+002	3.211644e+002
1.140089e+002	3.223748e+002
1.159373e+002	2.895150e+002
1.178658e+002	2.702049e+002
1.197943e+002	2.487235e+002
1.217227e+002	2.284597e+002
1.236512e+002	2.245304e+002
1.255797e+002	2.289491e+002
1.275081e+002	2.259008e+002
1.294366e+002	2.284104e+002
1.313651e+002	2.400066e+002
1.332935e+002	2.488884e+002
1.352220e+002	2.299553e+002
1.371505e+002	2.355070e+002
1.390789e+002	2.452154e+002
1.410074e+002	2.421428e+002
1.429359e+002	2.417370e+002
1.448643e+002	2.163066e+002
1.467928e+002	2.097022e+002
1.487213e+002	2.077894e+002
1.506497e+002	1.922285e+002
1.525782e+002	1.856036e+002
1.545067e+002	1.757668e+002
1.564351e+002	1.727954e+002
1.583636e+002	1.755454e+002
1.602921e+002	1.802026e+002
1.622205e+002	1.953822e+002
1.641490e+002	2.142893e+002
1.660775e+002	2.197441e+002
1.680059e+002	2.183122e+002
1.699344e+002	2.282571e+002
1.718629e+002	2.413893e+002
1.737913e+002	2.301839e+002
1.757198e+002	2.182804e+002
1.776483e+002	2.121655e+002
1.795767e+002	1.987571e+002
1.815052e+002	1.629665e+002
1.834337e+002	1.765854e+002
1.853621e+002	1.736513e+002
1.872906e+002	1.414841e+002
1.892191e+002	1.407854e+002
1.911475e+002	1.425359e+002
1.930760e+002	1.317177e+002
1.950045e+002	1.378136e+002
1.969329e+002	1.688797e+002
1.988614e+002	1.931319e+002
2.007899e+002	1.817131e+002
2.027183e+002	1.824329e+002
2.046468e+002	1.904607e+002
2.065753e+002	1.952374e+002
2.085037e+002	1.962043e+002
2.104322e+002	1.967276e+002
2.123607e+002	1.975159e+002
2.142891e+002	1.979090e+002
2.162176e+002	1.997759e+002
2.181461e+002	2.086472e+002
2.200745e+002	1.668393e+002
2.220030e+002	1.393403e+002
2.239315e+002	1.316953e+002
2.258599e+002	1.363902e+002
2.277884e+002	1.539369e+002
2.297169e+002	1.606296e+002
2.316453e+002	1.613974e+002
2.335738e+002	1.677415e+002
2.355023e+002	1.818341e+002
2.374307e+002	1.845660e+002
2.393592e+002	1.982749e+002
2.412877e+002	2.099171e+002
2.432161e+002	2.157094e+002
2.451446e+002	2.152399e+002
2.470731e+002	2.093959e+002
2.490015e+002	2.235228e+002
2.509300e+002	2.356788e+002
2.528585e+002	2.402730e+002
2.547869e+002	2.382410e+002
2.567154e+002	2.332177e+002
2.586439e+002	2.277014e+002
2.605723e+002	2.246886e+002
2.625008e+002	2.285556e+002
2.644293e+002	2.300972e+002
2.663577e+002	1.998561e+002
2.682862e+002	1.605736e+002
2.702147e+002	1.596390e+002
2.721431e+002	1.735017e+002
2.740716e+002	1.772191e+002
2.760001e+002	1.739730e+002
2.779285e+002	1.881166e+002
2.798570e+002	2.020113e+002
2.817855e+002	2.088076e+002
2.837139e+002	2.142979e+002
2.856424e+002	2.347907e+002
2.875709e+002	2.535606e+002
2.894993e+002	2.692104e+002
2.914278e+002	2.787098e+002
2.933563e+002	2.823660e+002
2.952847e+002	2.857339e+002
2.972132e+002	3.082834e+002
2.991417e+002	3.387518e+002
3.010701e+002	3.340322e+002
3.029986e+002	3.078379e+002
3.049271e+002	3.125741e+002
3.068555e+002	3.183217e+002
3.087840e+002	3.175030e+002
3.107125e+002	3.101630e+002
3.126409e+002	2.941236e+002
3.145694e+002	2.683998e+002
3.164979e+002	2.428328e+002
3.184263e+002	2.409991e+002
3.203548e+002	2.397918e+002
3.222833e+002	2.388316e+002
3.242117e+002	2.498593e+002
3.261402e+002	2.822707e+002
3.280687e+002	2.850588e+002
3.299971e+002	2.993820e+002
3.319256e+002	3.120080e+002
3.338541e+002	3.087040e+002
3.357825e+002	3.107489e+002
3.377110e+002	3.086211e+002
3.396395e+002	3.291630e+002
3.415679e+002	3.602355e+002
3.434964e+002	3.809799e+002
3.454249e+002	3.763391e+002
3.473533e+002	3.661183e+002
3.492818e+002	3.438947e+002
3.512103e+002	3.271154e+002
3.531387e+002	3.259132e+002
3.550672e+002	3.365441e+002
3.569957e+002	3.355782e+002
3.589241e+002	3.289187e+002
3.608526e+002	3.130794e+002
3.627811e+002	2.923711e+002
3.647095e+002	2.816588e+002
3.666380e+002	3.115090e+002
3.685665e+002	3.400727e+002
3.704949e+002	3.354585e+002
3.724234e+002	3.214772e+002
3.743519e+002	3.214780e+002
3.762803e+002	3.224011e+002
3.782088e+002	3.238401e+002
3.801373e+002	3.107303e+002
3.820657e+002	3.037567e+002
3.839942e+002	3.111075e+002
3.859227e+002	3.253113e+002
3.878511e+002	3.745968e+002
3.897796e+002	4.115540e+002
3.917081e+002	4.191555e+002
3.936365e+002	4.191342e+002
3.955650e+002	4.356593e+002
3.974935e+002	4.341614e+002
3.994219e+002	4.096410e+002
4.013504e+002	3.962352e+002
4.032789e+002	3.764173e+002
4.052073e+002	3.546801e+002
4.071358e+002	3.866256e+002
4.090643e+002	3.844468e+002
4.109927e+002	3.798292e+002
4.129212e+002	3.776185e+002
4.148497e+002	3.678566e+002
4.167781e+002	3.422979e+002
4.187066e+002	3.426827e+002
4.206351e+002	3.437343e+002
4.225635e+002	3.490155e+002
4.244920e+002	3.549624e+002
4.264205e+002	3.558436e+002
4.283489e+002	3.496286e+002
4.302774e+002	3.424211e+002
4.322059e+002	3.534769e+002
4.341343e+002	3.594756e+002
4.360628e+002	3.514932e+002
4.379913e+002	3.481712e+002
4.399197e+002	3.856244e+002
4.418482e+002	4.018011e+002
4.437767e+002	4.109026e+002
4.457051e+002	4.163126e+002
4.476336e+002	4.180751e+002
4.495621e+002	4.249492e+002
4.514905e+002	4.188198e+002
4.534190e+002	4.106403e+002
4.553475e+002	4.062940e+002
4.572759e+002	4.106769e+002
4.592044e+002	4.256948e+002
4.611329e+002	4.407820e+002
4.630613e+002	4.316886e+002
4.649898e+002	4.387271e+002
4.669183e+002	4.522058e+002
4.688467e+002	4.461525e+002
4.707752e+002	4.178868e+002
4.727037e+002	4.107218e+002
4.746321e+002	4.129756e+002
4.765606e+002	4.075074e+002
4.784891e+002	4.072111e+002
4.804175e+002	4.281965e+002
4.823460e+002	3.896136e+002
4.842745e+002	3.851032e+002
4.862029e+002	3.760149e+002
4.881314e+002	3.603713e+002
4.900599e+002	3.526847e+002
4.919883e+002	3.648270e+002
4.939168e+002	3.747736e+002
4.958453e+002	3.727566e+002
4.977737e+002	3.815382e+002
4.997022e+002	4.004208e+002
5.016307e+002	4.132602e+002
5.035591e+002	4.124589e+002
5.054876e+002	4.427474e+002
5.074161e+002	4.486344e+002
5.093445e+002	4.503552e+002
5.112730e+002	4.523718e+002
5.132015e+002	4.370981e+002
5.151299e+002	4.446981e+002
5.170584e+002	4.373535e+002
5.189869e+002	4.559450e+002
5.209153e+002	4.591132e+002
5.228438e+002	4.252857e+002
5.247723e+002	4.082830e+002
5.267007e+002	4.129229e+002
5.286292e+002	4.124910e+002
5.305577e+002	4.072832e+002
5.324861e+002	4.052516e+002
5.344146e+002	4.054265e+002
5.363431e+002	3.833215e+002
5.382715e+002	3.383220e+002
5.402000e+002	3.368530e+002
5.421285e+002	3.232811e+002
5.440569e+002	2.958371e+002
5.459854e+002	2.948420e+002
5.479139e+002	2.987928e+002
5.498423e+002	2.924945e+002
5.517708e+002	3.347676e+002
5.536993e+002	3.568870e+002
5.556277e+002	3.507045e+002
5.575562e+002	3.769520e+002
5.594847e+002	3.630549e+002
5.614131e+002	3.505176e+002
5.633416e+002	3.515763e+002
5.652701e+002	3.496874e+002
5.671985e+002	3.481711e+002
5.691270e+002	3.793612e+002
5.710555e+002	4.245106e+002
5.729839e+002	4.195422e+002
5.749124e+002	4.134689e+002
5.768409e+002	4.237169e+002
5.787693e+002	4.336153e+002
5.806978e+002	4.133998e+002
5.826263e+002	4.234709e+002
5.845547e+002	4.171642e+002
5.864832e+002	3.994023e+002
5.884117e+002	3.861358e+002
5.903401e+002	3.811724e+002
5.922686e+002	3.659497e+002
5.941971e+002	3.629250e+002
5.961255e+002	3.602980e+002
5.980540e+002	3.538621e+002
5.999825e+002	3.457627e+002
6.019109e+002	3.422076e+002
6.038394e+002	3.502476e+002
6.057679e+002	3.782604e+002
6.076964e+002	3.731605e+002
6.096248e+002	3.626508e+002
6.115533e+002	3.555401e+002
6.134818e+002	3.476672e+002
6.154102e+002	3.411944e+002
6.173387e+002	3.299021e+002
6.192672e+002	3.530454e+002
6.211956e+002	3.667299e+002
6.231241e+002	3.717732e+002
6.250526e+002	3.781526e+002
6.269810e+002	3.586974e+002
6.289095e+002	3.245688e+002
6.308380e+002	2.961626e+002
6.327664e+002	2.920249e+002
6.346949e+002	3.153825e+002
6.366234e+002	3.436377e+002
6.385518e+002	3.344334e+002
6.404803e+002	3.136584e+002
6.424088e+002	3.343287e+002
6.443372e+002	3.675805e+002
6.462657e+002	3.881048e+002
6.481942e+002	3.838437e+002
6.501226e+002	3.591927e+002
6.520511e+002	3.495647e+002
6.539796e+002	3.514189e+002
6.559080e+002	3.533357e+002
6.578365e+002	3.549895e+002
6.597650e+002	3.477251e+002
6.616934e+002	3.151079e+002
6.636219e+002	2.867635e+002
6.655504e+002	3.041349e+002
6.674788e+002	3.191629e+002
6.694073e+002	3.257390e+002
6.713358e+002	3.210460e+002
6.732642e+002	2.937664e+002
6.751927e+002	2.496616e+002
6.771212e+002	2.208334e+002
6.790496e+002	2.140190e+002
6.809781e+002	2.187355e+002
6.829066e+002	2.287252e+002
6.848350e+002	2.362609e+002
6.867635e+002	2.123952e+002
6.886920e+002	2.113197e+002
6.906204e+002	2.308144e+002
6.925489e+002	2.541000e+002
6.944774e+002	2.638113e+002
6.964058e+002	2.567501e+002
6.983343e+002	2.517597e+002
7.002628e+002	2.575313e+002
7.021912e+002	2.631328e+002
7.041197e+002	2.696581e+002
7.060482e+002	2.721108e+002
7.079766e+002	2.642186e+002
7.099051e+002	2.537676e+002
7.118336e+002	3.060475e+002
7.137620e+002	3.461403e+002
7.156905e+002	3.413155e+002
7.176190e+002	3.191866e+002
7.195474e+002	3.120306e+002
7.214759e+002	3.167733e+002
7.234044e+002	2.759496e+002
7.253328e+002	2.684281e+002
7.272613e+002	2.683482e+002
7.291898e+002	2.554998e+002
7.311182e+002	2.337193e+002
7.330467e+002	2.217942e+002
7.349752e+002	2.326789e+002
7.369036e+002	2.454209e+002
7.388321e+002	2.529744e+002
7.407606e+002	2.573725e+002
7.426890e+002	2.650284e+002
7.446175e+002	2.654438e+002
7.465460e+002	2.399567e+002
7.484744e+002	2.117653e+002
7.504029e+002	1.836593e+002
7.523314e+002	1.585652e+002
7.542598e+002	1.580153e+002
7.561883e+002	1.734135e+002
7.581168e+002	1.752883e+002
7.600452e+002	1.512874e+002
7.619737e+002	1.880824e+002
7.639022e+002	1.492486e+002
7.658306e+002	1.428376e+002
7.677591e+002	1.714290e+002
7.696876e+002	1.962833e+002
7.716160e+002	2.004332e+002
7.735445e+002	2.095013e+002
7.754730e+002	2.038745e+002
7.774014e+002	2.034687e+002
7.793299e+002	2.031101e+002
7.812584e+002	1.830080e+002
7.831868e+002	1.579895e+002
7.851153e+002	1.832985e+002
7.870438e+002	1.690758e+002
7.889722e+002	1.780103e+002
7.909007e+002	2.011602e+002
7.928292e+002	2.101344e+002
7.947576e+002	1.999718e+002
7.966861e+002	1.852600e+002
7.986146e+002	1.664266e+002
8.005430e+002	1.385571e+002
8.024715e+002	1.370971e+002
8.044000e+002	1.399858e+002
8.063284e+002	1.431477e+002
8.082569e+002	1.447417e+002
8.101854e+002	1.396887e+002
8.121138e+002	1.423088e+002
8.140423e+002	1.630567e+002
8.159708e+002	1.684628e+002
8.178992e+002	1.644978e+002
8.198277e+002	1.520122e+002
8.217562e+002	1.355278e+002
8.236846e+002	1.294532e+002
8.256131e+002	1.269671e+002
8.275416e+002	1.319676e+002
8.294700e+002	1.200185e+002
8.313985e+002	1.114054e+002
8.333270e+002	1.124757e+002
8.352554e+002	1.110493e+002
8.371839e+002	9.986337e+001
8.391124e+002	1.167620e+002
8.410408e+002	1.205071e+002
8.429693e+002	1.045815e+002
8.448978e+002	1.321725e+002
8.468262e+002	1.810670e+002
8.487547e+002	1.868670e+002
8.506832e+002	1.650741e+002
8.526116e+002	1.502723e+002
8.545401e+002	1.460874e+002
8.564686e+002	1.570591e+002
8.583970e+002	1.715796e+002
8.603255e+002	1.823719e+002
8.622540e+002	1.947368e+002
8.641824e+002	2.187528e+002
8.661109e+002	2.280401e+002
8.680394e+002	2.348378e+002
8.699678e+002	2.183299e+002
8.718963e+002	1.934702e+002
8.738248e+002	1.721428e+002
8.757532e+002	1.520221e+002
8.776817e+002	1.310149e+002
8.796102e+002	1.302820e+002
8.815386e+002	1.488854e+002
8.834671e+002	1.517102e+002
8.853956e+002	1.462870e+002
8.873240e+002	1.351003e+002
8.892525e+002	1.059724e+002
8.911810e+002	5.882394e+001
8.931094e+002	6.905643e+001
8.950379e+002	6.298478e+001
8.969664e+002	6.686301e+001
8.988948e+002	7.734299e+001
9.008233e+002	8.760794e+001
9.027518e+002	8.421834e+001
9.046802e+002	5.325882e+001
9.066087e+002	6.686941e+001
9.085372e+002	7.444877e+001
9.104656e+002	5.424976e+001
9.123941e+002	6.323216e+001
9.143226e+002	9.872613e+001
9.162510e+002	1.213629e+002
9.181795e+002	1.254242e+002
9.201080e+002	1.667240e+002
9.220364e+002	1.255350e+002
9.239649e+002	1.330037e+002
9.258934e+002	1.372385e+002
9.278218e+002	1.413479e+002
9.297503e+002	1.520347e+002
9.316788e+002	1.495626e+002
9.336072e+002	1.571888e+002
9.355357e+002	1.689681e+002
9.374642e+002	1.864621e+002
9.393926e+002	1.897042e+002
9.413211e+002	1.991688e+002
9.432496e+002	2.131445e+002
9.451780e+002	2.167651e+002
9.471065e+002	2.351434e+002
9.490350e+002	2.985424e+002
9.509634e+002	3.065043e+002
9.528919e+002	3.008018e+002
9.548204e+002	2.889054e+002
9.567488e+002	2.781455e+002
9.586773e+002	2.789757e+002
9.606058e+002	2.874361e+002
9.625342e+002	2.624144e+002
9.644627e+002	2.104540e+002
9.663912e+002	1.751407e+002
9.683196e+002	1.695005e+002
9.702481e+002	1.640187e+002
9.721766e+002	1.418901e+002
9.741050e+002	1.191501e+002
9.760335e+002	1.145979e+002
9.779620e+002	9.659282e+001
9.798904e+002	1.105407e+002
9.818189e+002	1.168880e+002
9.837474e+002	1.578934e+002
9.856758e+002	1.923268e+002
9.876043e+002	1.935271e+002
9.895328e+002	2.183052e+002
9.914612e+002	2.555523e+002
9.933897e+002	2.863946e+002
9.953182e+002	3.979983e+002
9.972466e+002	4.919573e+002
9.991751e+002	5.955499e+002
1.001104e+003	7.249331e+002
1.003032e+003	8.318224e+002
1.004961e+003	8.549678e+002
1.006889e+003	7.812894e+002
1.008817e+003	6.388240e+002
1.010746e+003	5.214114e+002
1.012674e+003	4.328339e+002
1.014603e+003	3.879147e+002
1.016531e+003	3.639357e+002
1.018460e+003	3.279553e+002
1.020388e+003	3.158725e+002
1.022317e+003	2.736877e+002
1.024245e+003	2.745350e+002
1.026174e+003	2.627405e+002
1.028102e+003	2.577258e+002
1.030031e+003	2.509944e+002
1.031959e+003	2.336541e+002
1.033888e+003	2.137372e+002
1.035816e+003	1.818605e+002
1.037745e+003	1.772428e+002
1.039673e+003	1.925705e+002
1.041601e+003	2.197781e+002
1.043530e+003	2.055906e+002
1.045458e+003	1.866962e+002
1.047387e+003	1.794957e+002
1.049315e+003	1.500699e+002
1.051244e+003	1.636426e+002
1.053172e+003	1.218527e+002
1.055101e+003	1.899303e+002
1.057029e+003	1.926881e+002
1.058958e+003	1.719529e+002
1.060886e+003	1.658242e+002
1.062815e+003	1.603687e+002
1.064743e+003	1.391201e+002
1.066672e+003	1.287310e+002
1.068600e+003	1.361993e+002
1.070528e+003	1.343466e+002
1.072457e+003	1.499039e+002
1.074385e+003	1.604695e+002
1.076314e+003	1.844865e+002
1.078242e+003	2.113005e+002
1.080171e+003	1.941555e+002
1.082099e+003	1.518865e+002
1.084028e+003	1.298672e+002
1.085956e+003	1.130317e+002
1.087885e+003	1.125258e+002
1.089813e+003	1.557853e+002
1.091742e+003	1.819204e+002
1.093670e+003	1.804455e+002
1.095599e+003	1.983394e+002
1.097527e+003	2.237585e+002
1.099455e+003	2.481962e+002
1.101384e+003	2.776095e+002
1.103312e+003	2.978583e+002
1.105241e+003	2.850810e+002
1.107169e+003	2.782658e+002
1.109098e+003	2.933106e+002
1.111026e+003	3.101154e+002
1.112955e+003	3.193600e+002
1.114883e+003	3.415811e+002
1.116812e+003	3.367303e+002
1.118740e+003	4.038011e+002
1.120669e+003	4.589862e+002
1.122597e+003	4.633246e+002
1.124526e+003	4.452627e+002
1.126454e+003	4.431805e+002
1.128382e+003	4.574442e+002
1.130311e+003	4.630969e+002
1.132239e+003	4.716920e+002
1.134168e+003	4.996062e+002
1.136096e+003	5.387146e+002
1.138025e+003	6.041993e+002
1.139953e+003	6.942245e+002
1.141882e+003	8.018021e+002
1.143810e+003	9.299824e+002
1.145739e+003	1.106837e+003
1.147667e+003	1.401297e+003
1.149596e+003	1.893869e+003
1.151524e+003	2.412084e+003
1.153453e+003	2.756013e+003
1.155381e+003	2.650089e+003
1.157309e+003	2.160649e+003
1.159238e+003	1.563352e+003
1.161166e+003	1.096285e+003
1.163095e+003	8.363564e+002
1.165023e+003	6.949055e+002
1.166952e+003	6.571217e+002
1.168880e+003	6.837596e+002
1.170809e+003	6.893039e+002
1.172737e+003	6.879954e+002
1.174666e+003	6.608328e+002
1.176594e+003	6.211890e+002
1.178523e+003	6.228129e+002
1.180451e+003	6.423465e+002
1.182380e+003	6.208953e+002
1.184308e+003	6.577037e+002
1.186236e+003	6.411406e+002
1.188165e+003	6.239089e+002
1.190093e+003	6.098850e+002
1.192022e+003	5.846919e+002
1.193950e+003	5.443867e+002
1.195879e+003	5.032444e+002
1.197807e+003	4.835740e+002
1.199736e+003	4.797783e+002
1.201664e+003	5.409709e+002
1.203593e+003	5.470360e+002
1.205521e+003	6.132014e+002
1.207450e+003	6.029547e+002
1.209378e+003	5.368304e+002
1.211307e+003	4.857646e+002
1.213235e+003	4.334664e+002
1.215163e+003	3.739222e+002
1.217092e+003	3.008855e+002
1.219020e+003	2.459709e+002
1.220949e+003	2.179848e+002
1.222877e+003	2.353289e+002
1.224806e+003	2.480329e+002
1.226734e+003	2.518970e+002
1.228663e+003	2.486734e+002
1.230591e+003	2.291039e+002
1.232520e+003	2.061700e+002
1.234448e+003	1.923481e+002
1.236377e+003	1.850594e+002
1.238305e+003	1.765894e+002
1.240234e+003	1.908937e+002
1.242162e+003	2.098313e+002
1.244090e+003	2.339829e+002
1.246019e+003	2.406911e+002
1.247947e+003	2.415191e+002
1.249876e+003	2.788205e+002
1.251804e+003	2.957271e+002
1.253733e+003	3.020689e+002
1.255661e+003	3.119659e+002
1.257590e+003	3.126746e+002
1.259518e+003	3.349597e+002
1.261447e+003	3.631414e+002
1.263375e+003	3.702151e+002
1.265304e+003	3.723395e+002
1.267232e+003	3.803950e+002
1.269161e+003	3.541260e+002
1.271089e+003	3.287930e+002
1.273017e+003	3.377792e+002
1.274946e+003	4.151103e+002
1.276874e+003	4.394821e+002
1.278803e+003	4.145808e+002
1.280731e+003	3.788848e+002
1.282660e+003	3.721554e+002
1.284588e+003	3.809453e+002
1.286517e+003	3.655251e+002
1.288445e+003	3.445616e+002
1.290374e+003	3.452161e+002
1.292302e+003	3.562351e+002
1.294231e+003	3.668279e+002
1.296159e+003	3.464646e+002
1.298088e+003	3.213374e+002
1.300016e+003	3.205901e+002
1.301944e+003	3.123037e+002
1.303873e+003	2.889557e+002
1.305801e+003	2.935461e+002
1.307730e+003	3.115327e+002
1.309658e+003	2.867458e+002
1.311587e+003	2.753265e+002
1.313515e+003	2.559860e+002
1.315444e+003	2.604954e+002
1.317372e+003	2.577912e+002
1.319301e+003	2.288399e+002
1.321229e+003	2.141220e+002
1.323158e+003	2.370718e+002
1.325086e+003	2.537395e+002
1.327015e+003	2.335253e+002
1.328943e+003	2.552121e+002
1.330871e+003	2.561617e+002
1.332800e+003	2.674654e+002
1.334728e+003	2.599965e+002
1.336657e+003	2.697250e+002
1.338585e+003	2.888738e+002
1.340514e+003	2.889208e+002
1.342442e+003	2.733452e+002
1.344371e+003	2.623185e+002
1.346299e+003	2.651698e+002
1.348228e+003	3.109263e+002
1.350156e+003	3.805081e+002
1.352085e+003	4.008258e+002
1.354013e+003	3.675682e+002
1.355942e+003	3.780198e+002
1.357870e+003	3.486124e+002
1.359798e+003	3.437857e+002
1.361727e+003	3.398809e+002
1.363655e+003	3.213373e+002
1.365584e+003	3.413386e+002
1.367512e+003	3.590594e+002
1.369441e+003	3.987604e+002
1.371369e+003	4.036044e+002
1.373298e+003	3.716208e+002
1.375226e+003	3.647362e+002
1.377155e+003	3.414233e+002
1.379083e+003	3.170214e+002
1.381012e+003	3.216606e+002
1.382940e+003	3.512663e+002
1.384869e+003	3.810853e+002
1.386797e+003	4.071215e+002
1.388725e+003	4.354214e+002
1.390654e+003	4.143914e+002
1.392582e+003	3.783510e+002
1.394511e+003	3.257145e+002
1.396439e+003	3.303661e+002
1.398368e+003	3.051605e+002
1.400296e+003	3.278931e+002
1.402225e+003	3.356184e+002
1.404153e+003	3.207697e+002
1.406082e+003	3.219035e+002
1.408010e+003	3.100873e+002
1.409939e+003	2.749372e+002
1.411867e+003	2.669591e+002
1.413796e+003	3.150442e+002
1.415724e+003	3.457252e+002
1.417652e+003	3.548610e+002
1.419581e+003	3.800057e+002
1.421509e+003	3.379489e+002
1.423438e+003	3.075952e+002
1.425366e+003	3.110015e+002
1.427295e+003	3.167859e+002
1.429223e+003	3.296985e+002
1.431152e+003	3.617156e+002
1.433080e+003	4.083178e+002
1.435009e+003	4.453827e+002
1.436937e+003	4.985292e+002
1.438866e+003	5.614752e+002
1.440794e+003	5.647354e+002
1.442723e+003	5.064925e+002
1.444651e+003	4.686600e+002
1.446579e+003	4.651799e+002
1.448508e+003	4.831257e+002
1.450436e+003	4.925239e+002
1.452365e+003	4.726200e+002
1.454293e+003	4.796078e+002
1.456222e+003	5.480135e+002
1.458150e+003	5.374449e+002
1.460079e+003	5.271085e+002
1.462007e+003	4.949908e+002
1.463936e+003	4.922568e+002
1.465864e+003	4.799179e+002
1.467793e+003	4.758612e+002
1.469721e+003	5.096373e+002
1.471650e+003	5.659573e+002
1.473578e+003	5.950128e+002
1.475506e+003	5.732432e+002
1.477435e+003	5.334149e+002
1.479363e+003	5.192672e+002
1.481292e+003	5.678362e+002
1.483220e+003	5.809120e+002
1.485149e+003	5.914118e+002
1.487077e+003	6.051589e+002
1.489006e+003	6.059746e+002
1.490934e+003	6.302845e+002
1.492863e+003	6.756346e+002
1.494791e+003	7.121907e+002
1.496720e+003	7.536110e+002
1.498648e+003	8.056802e+002
1.500577e+003	8.326794e+002
1.502505e+003	8.895304e+002
1.504433e+003	1.064410e+003
1.506362e+003	1.308803e+003
1.508290e+003	1.611702e+003
1.510219e+003	2.072396e+003
1.512147e+003	2.601270e+003
1.514076e+003	3.005652e+003
1.516004e+003	3.285099e+003
1.517933e+003	3.325087e+003
1.519861e+003	3.122742e+003
1.521790e+003	2.788714e+003
1.523718e+003	2.398094e+003
1.525647e+003	1.982661e+003
1.527575e+003	1.535703e+003
1.529504e+003	1.187924e+003
1.531432e+003	1.001395e+003
1.533360e+003	8.384822e+002
1.535289e+003	7.282205e+002
1.537217e+003	6.634880e+002
1.539146e+003	6.206156e+002
1.541074e+003	5.598645e+002
1.543003e+003	5.162527e+002
1.544931e+003	5.096284e+002
1.546860e+003	5.233412e+002
1.548788e+003	5.380311e+002
1.550717e+003	5.440693e+002
1.552645e+003	5.509514e+002
1.554574e+003	5.573426e+002
1.556502e+003	5.183765e+002
1.558431e+003	4.596822e+002
1.560359e+003	4.597403e+002
1.562287e+003	5.015772e+002
1.564216e+003	4.962719e+002
1.566144e+003	4.661460e+002
1.568073e+003	4.636841e+002
1.570001e+003	4.689952e+002
1.571930e+003	4.641749e+002
1.573858e+003	4.681783e+002
1.575787e+003	4.592950e+002
1.577715e+003	4.259689e+002
1.579644e+003	4.618076e+002
1.581572e+003	4.616386e+002
1.583501e+003	4.472930e+002
1.585429e+003	4.218878e+002
1.587358e+003	4.074782e+002
1.589286e+003	3.966389e+002
1.591214e+003	4.016692e+002
1.593143e+003	4.201799e+002
1.595071e+003	4.151448e+002
1.597000e+003	4.174646e+002
1.598928e+003	4.262162e+002
1.600857e+003	4.497975e+002
1.602785e+003	4.518150e+002
1.604714e+003	3.982730e+002
1.606642e+003	4.090402e+002
1.608571e+003	4.080124e+002
1.610499e+003	4.067002e+002
1.612428e+003	3.978992e+002
1.614356e+003	3.778115e+002
1.616285e+003	3.619450e+002
1.618213e+003	3.511712e+002
1.620141e+003	3.552849e+002
1.622070e+003	3.853300e+002
1.623998e+003	4.330628e+002
1.625927e+003	4.450142e+002
1.627855e+003	4.042688e+002
1.629784e+003	3.761498e+002
1.631712e+003	3.851168e+002
1.633641e+003	3.785004e+002
1.635569e+003	3.754537e+002
1.637498e+003	4.144137e+002
1.639426e+003	4.231437e+002
1.641355e+003	4.122661e+002
1.643283e+003	3.952188e+002
1.645212e+003	3.927965e+002
1.647140e+003	3.904004e+002
1.649068e+003	3.931844e+002
1.650997e+003	3.744819e+002
1.652925e+003	3.701917e+002
1.654854e+003	3.464866e+002
1.656782e+003	3.175428e+002
1.658711e+003	3.047938e+002
1.660639e+003	3.298640e+002
1.662568e+003	3.793395e+002
1.664496e+003	3.866159e+002
1.666425e+003	3.639573e+002
1.668353e+003	3.342631e+002
1.670282e+003	2.954692e+002
1.672210e+003	3.174535e+002
1.674139e+003	3.118825e+002
1.676067e+003	2.935724e+002
1.677995e+003	2.848482e+002
1.679924e+003	2.435575e+002
1.681852e+003	2.791439e+002
1.683781e+003	2.708729e+002
1.685709e+003	2.800907e+002
1.687638e+003	3.072332e+002
1.689566e+003	3.099434e+002
1.691495e+003	3.197059e+002
1.693423e+003	3.405750e+002
1.695352e+003	3.178843e+002
1.697280e+003	2.822500e+002
1.699209e+003	3.011797e+002
1.701137e+003	3.058192e+002
1.703066e+003	2.771879e+002
1.704994e+003	2.548792e+002
1.706922e+003	2.083710e+002
1.708851e+003	2.090243e+002
1.710779e+003	2.311042e+002
1.712708e+003	2.572116e+002
1.714636e+003	2.914550e+002
1.716565e+003	3.303077e+002
1.718493e+003	3.318446e+002
1.720422e+003	3.092692e+002
1.722350e+003	2.875530e+002
1.724279e+003	2.608639e+002
1.726207e+003	2.649931e+002
1.728136e+003	3.140627e+002
1.730064e+003	3.519172e+002
1.731993e+003	3.595901e+002
1.733921e+003	3.437855e+002
1.735849e+003	3.420560e+002
1.737778e+003	3.538783e+002
1.739706e+003	3.338038e+002
1.741635e+003	3.627832e+002
1.743563e+003	3.619193e+002
1.745492e+003	3.515283e+002
1.747420e+003	3.291466e+002
1.749349e+003	2.835945e+002
1.751277e+003	2.938085e+002
1.753206e+003	3.171229e+002
1.755134e+003	3.109008e+002
1.757063e+003	3.000519e+002
1.758991e+003	2.919487e+002
1.760920e+003	2.733077e+002
1.762848e+003	2.709520e+002
1.764776e+003	2.840833e+002
1.766705e+003	2.717269e+002
1.768633e+003	2.400707e+002
1.770562e+003	2.062722e+002
1.772490e+003	1.946947e+002
1.774419e+003	1.738954e+002
1.776347e+003	1.859553e+002
1.778276e+003	1.816881e+002
1.780204e+003	2.404603e+002
1.782133e+003	2.320918e+002
1.784061e+003	2.345293e+002
1.785990e+003	2.439203e+002
1.787918e+003	2.509526e+002
1.789847e+003	2.218961e+002
1.791775e+003	2.083403e+002
1.793703e+003	2.104070e+002
1.795632e+003	1.873447e+002
1.797560e+003	1.587344e+002
1.799489e+003	1.632940e+002
1.801417e+003	1.453895e+002
1.803346e+003	1.342989e+002
1.805274e+003	1.761079e+002
1.807203e+003	2.043671e+002
1.809131e+003	2.163155e+002
1.811060e+003	2.040043e+002
1.812988e+003	1.985583e+002
1.814917e+003	1.986875e+002
1.816845e+003	1.927039e+002
1.818774e+003	1.911610e+002
1.820702e+003	1.844158e+002
1.822630e+003	2.366036e+002
1.824559e+003	2.629641e+002
1.826487e+003	2.480599e+002
1.828416e+003	2.498482e+002
1.830344e+003	2.269622e+002
1.832273e+003	2.395613e+002
1.834201e+003	2.238597e+002
1.836130e+003	2.145505e+002
1.838058e+003	2.341726e+002
1.839987e+003	2.467727e+002
1.841915e+003	2.529842e+002
1.843844e+003	2.697683e+002
1.845772e+003	2.907280e+002
1.847701e+003	2.867222e+002
1.849629e+003	2.516479e+002
1.851557e+003	2.341560e+002
1.853486e+003	2.274585e+002
1.855414e+003	1.943859e+002
1.857343e+003	2.162076e+002
1.859271e+003	1.977028e+002
1.861200e+003	2.019162e+002
1.863128e+003	2.317595e+002
1.865057e+003	2.144690e+002
1.866985e+003	2.003402e+002
1.868914e+003	2.143430e+002
1.870842e+003	1.835948e+002
1.872771e+003	1.540594e+002
1.874699e+003	1.453499e+002
1.876628e+003	1.803766e+002
1.878556e+003	1.883474e+002
1.880484e+003	1.938884e+002
1.882413e+003	2.104604e+002
1.884341e+003	2.490726e+002
1.886270e+003	1.915528e+002
1.888198e+003	1.413693e+002
1.890127e+003	1.209222e+002
1.892055e+003	1.125843e+002
1.893984e+003	1.190439e+002
1.895912e+003	1.335070e+002
1.897841e+003	1.503862e+002
1.899769e+003	1.682388e+002
1.901698e+003	1.680284e+002
1.903626e+003	1.495723e+002
1.905555e+003	1.416219e+002
1.907483e+003	1.240039e+002
1.909411e+003	1.352675e+002
1.911340e+003	1.760102e+002
1.913268e+003	1.753460e+002
1.915197e+003	2.147616e+002
1.917125e+003	2.250817e+002
1.919054e+003	1.955138e+002
1.920982e+003	1.781145e+002
1.922911e+003	2.077592e+002
1.924839e+003	1.762825e+002
1.926768e+003	1.519150e+002
1.928696e+003	1.501519e+002
1.930625e+003	1.440240e+002
1.932553e+003	1.538988e+002
1.934482e+003	1.660082e+002
1.936410e+003	1.525448e+002
1.938339e+003	2.216520e+002
1.940267e+003	2.208179e+002
1.942195e+003	1.868351e+002
1.944124e+003	1.754672e+002
1.946052e+003	1.621068e+002
1.947981e+003	1.774240e+002
1.949909e+003	2.102334e+002
1.951838e+003	2.146583e+002
1.953766e+003	2.041255e+002
1.955695e+003	1.726455e+002
1.957623e+003	1.383478e+002
1.959552e+003	1.615072e+002
1.961480e+003	1.950906e+002
1.963409e+003	1.706663e+002
1.965337e+003	1.119988e+002
1.967266e+003	8.482189e+001
1.969194e+003	1.250162e+002
1.971122e+003	1.186280e+002
1.973051e+003	1.210881e+002
1.974979e+003	1.437274e+002
1.976908e+003	1.565067e+002
1.978836e+003	1.200660e+002
1.980765e+003	1.082516e+002
1.982693e+003	1.472803e+002
1.984622e+003	1.760383e+002
1.986550e+003	1.494041e+002
1.988479e+003	1.215079e+002
1.990407e+003	1.209006e+002
1.992336e+003	1.262526e+002
1.994264e+003	1.462979e+002
1.996193e+003	1.822816e+002
1.998121e+003	1.666184e+002
2.000049e+003	1.406574e+002
2.001978e+003	1.275226e+002
2.003906e+003	1.418571e+002
2.005835e+003	1.248138e+002
2.007763e+003	1.408349e+002
2.009692e+003	1.998001e+002
2.011620e+003	2.148533e+002
2.013549e+003	2.180496e+002
2.015477e+003	2.207537e+002
2.017406e+003	2.039528e+002
2.019334e+003	1.861947e+002
2.021263e+003	1.619443e+002
2.023191e+003	1.943264e+002
2.025120e+003	2.278441e+002
2.027048e+003	1.962875e+002
2.028976e+003	2.055009e+002
2.030905e+003	2.185406e+002
2.032833e+003	1.964879e+002
2.034762e+003	1.883678e+002
2.036690e+003	1.972993e+002
2.038619e+003	2.162348e+002
2.040547e+003	1.981758e+002
2.042476e+003	1.904850e+002
2.044404e+003	1.976701e+002
2.046333e+003	1.936887e+002
2.048261e+003	2.337441e+002
2.050189e+003	2.249222e+002
2.052118e+003	2.300303e+002
2.054046e+003	2.590058e+002
2.055975e+003	2.272874e+002
2.057903e+003	1.858272e+002
2.059832e+003	1.669705e+002
2.061760e+003	1.641017e+002
2.063689e+003	1.821124e+002
2.065617e+003	1.912373e+002
2.067546e+003	1.917949e+002
2.069474e+003	1.922990e+002
2.071403e+003	1.552327e+002
2.073331e+003	1.455175e+002
2.075260e+003	1.778237e+002
2.077188e+003	1.837666e+002
2.079116e+003	1.859066e+002
2.081045e+003	2.070358e+002
2.082973e+003	2.199455e+002
2.084902e+003	1.747894e+002
2.086830e+003	1.366330e+002
2.088759e+003	1.309257e+002
2.090687e+003	1.309568e+002
2.092616e+003	1.256688e+002
2.094544e+003	1.022274e+002
2.096473e+003	1.314814e+002
2.098401e+003	1.479664e+002
2.100330e+003	2.079757e+002
2.102258e+003	1.626885e+002
2.104187e+003	1.374286e+002
2.106115e+003	1.538798e+002
2.108043e+003	2.071714e+002
2.109972e+003	2.193754e+002
2.111900e+003	2.014247e+002
2.113829e+003	1.524653e+002
2.115757e+003	1.690179e+002
2.117686e+003	1.935884e+002
2.119614e+003	1.770391e+002
2.121543e+003	2.069189e+002
2.123471e+003	1.993391e+002
2.125400e+003	1.895349e+002
2.127328e+003	2.001514e+002
2.129257e+003	2.510198e+002
2.131185e+003	2.221797e+002
2.133114e+003	1.932392e+002
2.135042e+003	2.027060e+002
2.136970e+003	2.079535e+002
2.138899e+003	2.047961e+002
2.140827e+003	2.369272e+002
2.142756e+003	2.398972e+002
2.144684e+003	2.380545e+002
2.146613e+003	2.748433e+002
2.148541e+003	2.597804e+002
2.150470e+003	2.655145e+002
2.152398e+003	2.864870e+002
2.154327e+003	2.621391e+002
2.156255e+003	2.725353e+002
2.158184e+003	3.306597e+002
2.160112e+003	3.613499e+002
2.162041e+003	3.365925e+002
2.163969e+003	3.041834e+002
2.165897e+003	2.753591e+002
2.167826e+003	2.628511e+002
2.169754e+003	2.393633e+002
2.171683e+003	2.354825e+002
2.173611e+003	2.396709e+002
2.175540e+003	2.200493e+002
2.177468e+003	2.314653e+002
2.179397e+003	2.884698e+002
2.181325e+003	2.831292e+002
2.183254e+003	2.361329e+002
2.185182e+003	2.114695e+002
2.187111e+003	1.992360e+002
2.189039e+003	2.070988e+002
2.190968e+003	1.969512e+002
2.192896e+003	1.904177e+002
2.194824e+003	2.129238e+002
2.196753e+003	2.183556e+002
2.198681e+003	2.015400e+002
2.200610e+003	2.460566e+002
2.202538e+003	2.427329e+002
2.204467e+003	2.361830e+002
2.206395e+003	1.936572e+002
2.208324e+003	1.779082e+002
2.210252e+003	2.023829e+002
2.212181e+003	2.704691e+002
2.214109e+003	2.966196e+002
2.216038e+003	2.836429e+002
2.217966e+003	2.470353e+002
2.219895e+003	1.969890e+002
2.221823e+003	2.031470e+002
2.223751e+003	2.441474e+002
2.225680e+003	3.162188e+002
2.227608e+003	3.121234e+002
2.229537e+003	2.944135e+002
2.231465e+003	2.373802e+002
2.233394e+003	2.452896e+002
2.235322e+003	2.336962e+002
2.237251e+003	2.537081e+002
2.239179e+003	3.067170e+002
2.241108e+003	3.111002e+002
2.243036e+003	2.697311e+002
2.244965e+003	2.591513e+002
2.246893e+003	2.642773e+002
2.248822e+003	2.666305e+002
2.250750e+003	2.535526e+002
2.252678e+003	2.668200e+002
2.254607e+003	2.849339e+002
2.256535e+003	3.053976e+002
2.258464e+003	2.983509e+002
2.260392e+003	2.703420e+002
2.262321e+003	2.546102e+002
2.264249e+003	2.708311e+002
2.266178e+003	2.738907e+002
2.268106e+003	2.747976e+002
2.270035e+003	3.002167e+002
2.271963e+003	2.895504e+002
2.273892e+003	2.507686e+002
2.275820e+003	2.852931e+002
2.277749e+003	2.737615e+002
2.279677e+003	2.449980e+002
2.281605e+003	2.785303e+002
2.283534e+003	2.938271e+002
2.285462e+003	2.605236e+002
2.287391e+003	2.983520e+002
2.289319e+003	2.791275e+002
2.291248e+003	2.737213e+002
2.293176e+003	2.791681e+002
2.295105e+003	3.085336e+002
2.297033e+003	3.360533e+002
2.298962e+003	3.702195e+002
2.300890e+003	4.189469e+002
2.302819e+003	4.167181e+002
2.304747e+003	3.913028e+002
2.306676e+003	3.921366e+002
2.308604e+003	3.967855e+002
2.310532e+003	4.457141e+002
2.312461e+003	4.280892e+002
2.314389e+003	3.843915e+002
2.316318e+003	3.904502e+002
2.318246e+003	3.868180e+002
2.320175e+003	3.748909e+002
2.322103e+003	3.591924e+002
2.324032e+003	3.590331e+002
2.325960e+003	3.535491e+002
2.327889e+003	3.195022e+002
2.329817e+003	3.398946e+002
2.331746e+003	3.894209e+002
2.333674e+003	4.025111e+002
2.335603e+003	3.841326e+002
2.337531e+003	3.457599e+002
2.339459e+003	3.257589e+002
2.341388e+003	3.940442e+002
2.343316e+003	3.989655e+002
2.345245e+003	3.864788e+002
2.347173e+003	3.751676e+002
2.349102e+003	3.631860e+002
2.351030e+003	3.786474e+002
2.352959e+003	3.566190e+002
2.354887e+003	3.239913e+002
2.356816e+003	3.410641e+002
2.358744e+003	3.495045e+002
2.360673e+003	3.633678e+002
2.362601e+003	3.926230e+002
2.364530e+003	3.767467e+002
2.366458e+003	3.603844e+002
2.368386e+003	3.383497e+002
2.370315e+003	3.671058e+002
2.372243e+003	4.083862e+002
2.374172e+003	3.834718e+002
2.376100e+003	3.656338e+002
2.378029e+003	3.429410e+002
2.379957e+003	3.220530e+002
2.381886e+003	3.453087e+002
2.383814e+003	3.304496e+002
2.385743e+003	3.105005e+002
2.387671e+003	2.903757e+002
2.389600e+003	2.795743e+002
2.391528e+003	2.954748e+002
2.393457e+003	3.581126e+002
2.395385e+003	3.224274e+002
2.397313e+003	3.253053e+002
2.399242e+003	3.514528e+002
2.401170e+003	3.371680e+002
2.403099e+003	3.358934e+002
2.405027e+003	3.208133e+002
2.406956e+003	2.940179e+002
2.408884e+003	3.116951e+002
2.410813e+003	3.369972e+002
2.412741e+003	3.727440e+002
2.414670e+003	3.948568e+002
2.416598e+003	3.902370e+002
2.418527e+003	3.658826e+002
2.420455e+003	3.420699e+002
2.422384e+003	3.483375e+002
2.424312e+003	3.735632e+002
2.426240e+003	4.084425e+002
2.428169e+003	4.135465e+002
2.430097e+003	3.730184e+002
2.432026e+003	3.670348e+002
2.433954e+003	4.126093e+002
2.435883e+003	4.142392e+002
2.437811e+003	4.041237e+002
2.439740e+003	3.682307e+002
2.441668e+003	3.271587e+002
2.443597e+003	3.621926e+002
2.445525e+003	3.961882e+002
2.447454e+003	4.109202e+002
2.449382e+003	4.113704e+002
2.451311e+003	3.848852e+002
2.453239e+003	3.750226e+002
2.455167e+003	4.078168e+002
2.457096e+003	3.888500e+002
2.459024e+003	3.514010e+002
2.460953e+003	3.779865e+002
2.462881e+003	3.723120e+002
2.464810e+003	4.234693e+002
2.466738e+003	4.719319e+002
2.468667e+003	4.316832e+002
2.470595e+003	3.771889e+002
2.472524e+003	3.730237e+002
2.474452e+003	4.022994e+002
2.476381e+003	4.040240e+002
2.478309e+003	4.031588e+002
2.480238e+003	4.276303e+002
2.482166e+003	4.173758e+002
2.484094e+003	4.123850e+002
2.486023e+003	3.880149e+002
2.487951e+003	4.034352e+002
2.489880e+003	3.930898e+002
2.491808e+003	3.533161e+002
2.493737e+003	3.447474e+002
2.495665e+003	3.708305e+002
2.497594e+003	3.676214e+002
2.499522e+003	3.464167e+002
2.501451e+003	3.953442e+002
2.503379e+003	4.089312e+002
2.505308e+003	3.904177e+002
2.507236e+003	4.213353e+002
2.509165e+003	3.916940e+002
2.511093e+003	3.871533e+002
2.513021e+003	4.354812e+002
2.514950e+003	4.382630e+002
2.516878e+003	4.318703e+002
2.518807e+003	4.886486e+002
2.520735e+003	4.928977e+002
2.522664e+003	4.792464e+002
2.524592e+003	5.028467e+002
2.526521e+003	5.173812e+002
2.528449e+003	5.124328e+002
2.530378e+003	4.890679e+002
2.532306e+003	4.900830e+002
2.534235e+003	4.567829e+002
2.536163e+003	4.388972e+002
2.538092e+003	4.706533e+002
2.540020e+003	4.592780e+002
2.541948e+003	4.523487e+002
2.543877e+003	4.488829e+002
2.545805e+003	4.266430e+002
2.547734e+003	4.193509e+002
2.549662e+003	4.411660e+002
2.551591e+003	4.812491e+002
2.553519e+003	5.127753e+002
2.555448e+003	5.042276e+002
2.557376e+003	4.554629e+002
2.559305e+003	4.626695e+002
2.561233e+003	4.407510e+002
2.563162e+003	4.361830e+002
2.565090e+003	4.600626e+002
2.567019e+003	4.692567e+002
2.568947e+003	4.775375e+002
2.570875e+003	4.514953e+002
2.572804e+003	4.215432e+002
2.574732e+003	4.134308e+002
2.576661e+003	4.242676e+002
2.578589e+003	4.412220e+002
2.580518e+003	4.344023e+002
2.582446e+003	4.172704e+002
2.584375e+003	4.345536e+002
2.586303e+003	4.411582e+002
2.588232e+003	4.239448e+002
2.590160e+003	3.922936e+002
2.592089e+003	4.016248e+002
2.594017e+003	4.343134e+002
2.595946e+003	4.203263e+002
2.597874e+003	4.159504e+002
2.599802e+003	4.507314e+002
2.601731e+003	4.373845e+002
2.603659e+003	4.277519e+002
2.605588e+003	3.843240e+002
2.607516e+003	3.978363e+002
2.609445e+003	3.359080e+002
2.611373e+003	3.815333e+002
2.613302e+003	4.380552e+002
2.615230e+003	4.193627e+002
2.617159e+003	4.073566e+002
2.619087e+003	4.083672e+002
2.621016e+003	4.026369e+002
2.622944e+003	4.513557e+002
2.624873e+003	4.439268e+002
2.626801e+003	4.202472e+002
2.628729e+003	4.519527e+002
2.630658e+003	4.392450e+002
2.632586e+003	4.198289e+002
2.634515e+003	4.522488e+002
2.636443e+003	4.368947e+002
2.638372e+003	4.924877e+002
2.640300e+003	4.918088e+002
2.642229e+003	4.689370e+002
2.644157e+003	4.556899e+002
2.646086e+003	4.543775e+002
2.648014e+003	4.953611e+002
2.649943e+003	5.266987e+002
2.651871e+003	5.577755e+002
2.653800e+003	5.865176e+002
2.655728e+003	5.848351e+002
2.657656e+003	5.938441e+002
2.659585e+003	6.078350e+002
2.661513e+003	6.095432e+002
2.663442e+003	6.150743e+002
2.665370e+003	6.419539e+002
2.667299e+003	6.583909e+002
2.669227e+003	6.957424e+002
2.671156e+003	7.154216e+002
2.673084e+003	6.951685e+002
2.675013e+003	6.886887e+002
2.676941e+003	6.456825e+002
2.678870e+003	6.182752e+002
2.680798e+003	5.746860e+002
2.682727e+003	5.562515e+002
2.684655e+003	4.842880e+002
2.686583e+003	4.563471e+002
2.688512e+003	4.482358e+002
2.690440e+003	4.164661e+002
2.692369e+003	4.155350e+002
2.694297e+003	3.882728e+002
2.696226e+003	3.823381e+002
2.698154e+003	4.004041e+002
2.700083e+003	4.151750e+002
2.702011e+003	3.808589e+002
2.703940e+003	3.749020e+002
2.705868e+003	3.936372e+002
2.707797e+003	3.770153e+002
2.709725e+003	3.608083e+002
2.711654e+003	3.339886e+002
2.713582e+003	3.186057e+002
2.715510e+003	3.222336e+002
2.717439e+003	3.678097e+002
2.719367e+003	3.479043e+002
2.721296e+003	3.430203e+002
2.723224e+003	3.586958e+002
2.725153e+003	3.575652e+002
2.727081e+003	3.567826e+002
2.729010e+003	3.665008e+002
2.730938e+003	3.511017e+002
2.732867e+003	3.604273e+002
2.734795e+003	3.126226e+002
2.736724e+003	2.811662e+002
2.738652e+003	2.954990e+002
2.740581e+003	2.918511e+002
2.742509e+003	2.786454e+002
2.744438e+003	2.748742e+002
2.746366e+003	2.732271e+002
2.748294e+003	2.875796e+002
2.750223e+003	3.100165e+002
2.752151e+003	3.084004e+002
2.754080e+003	2.785229e+002
2.756008e+003	2.891570e+002
2.757937e+003	3.078543e+002
2.759865e+003	3.055145e+002
2.761794e+003	2.900743e+002
2.763722e+003	3.144369e+002
2.765651e+003	3.022224e+002
2.767579e+003	2.855960e+002
2.769508e+003	3.108469e+002
2.771436e+003	3.067498e+002
2.773365e+003	2.912913e+002
2.775293e+003	3.021586e+002
2.777221e+003	3.062309e+002
2.779150e+003	2.794104e+002
2.781078e+003	2.588524e+002
2.783007e+003	2.599027e+002
2.784935e+003	2.864518e+002
2.786864e+003	2.644448e+002
2.788792e+003	2.290728e+002
2.790721e+003	2.486647e+002
2.792649e+003	2.518988e+002
2.794578e+003	2.204420e+002
2.796506e+003	2.427174e+002
2.798435e+003	2.220861e+002
2.800363e+003	1.891763e+002
2.802292e+003	2.245156e+002
2.804220e+003	2.251790e+002
2.806148e+003	2.322919e+002
2.808077e+003	2.619340e+002
2.810005e+003	2.698976e+002
2.811934e+003	2.450961e+002
2.813862e+003	2.179341e+002
2.815791e+003	1.974382e+002
2.817719e+003	1.985838e+002
2.819648e+003	2.001857e+002
2.821576e+003	1.819837e+002
2.823505e+003	1.684003e+002
2.825433e+003	1.640057e+002
2.827362e+003	1.474330e+002
2.829290e+003	1.810952e+002
2.831219e+003	2.015043e+002
2.833147e+003	1.712467e+002
2.835075e+003	1.487780e+002
2.837004e+003	1.374658e+002
2.838932e+003	1.742632e+002
2.840861e+003	1.859692e+002
2.842789e+003	2.184677e+002
2.844718e+003	2.288289e+002
2.846646e+003	2.044740e+002
2.848575e+003	1.711136e+002
2.850503e+003	1.685119e+002
2.852432e+003	1.744956e+002
2.854360e+003	1.770216e+002
2.856289e+003	2.002687e+002
2.858217e+003	2.248722e+002
2.860146e+003	2.341004e+002
2.862074e+003	2.161333e+002
2.864002e+003	2.042180e+002
2.865931e+003	1.663352e+002
2.867859e+003	1.779715e+002
2.869788e+003	1.812423e+002
2.871716e+003	1.774289e+002
2.873645e+003	1.766524e+002
2.875573e+003	1.767362e+002
2.877502e+003	1.834465e+002
2.879430e+003	1.847071e+002
2.881359e+003	1.875024e+002
2.883287e+003	1.736647e+002
2.885216e+003	1.861962e+002
2.887144e+003	2.024892e+002
2.889073e+003	2.085324e+002
2.891001e+003	2.518020e+002
2.892929e+003	2.172240e+002
2.894858e+003	1.839396e+002
2.896786e+003	1.941445e+002
2.898715e+003	1.904299e+002
2.900643e+003	1.733605e+002
2.902572e+003	1.458976e+002
2.904500e+003	1.209091e+002
2.906429e+003	1.571763e+002
2.908357e+003	1.768623e+002
2.910286e+003	1.630324e+002
2.912214e+003	1.557050e+002
2.914143e+003	1.160417e+002
2.916071e+003	1.301530e+002
2.918000e+003	1.479523e+002
2.919928e+003	1.780283e+002
2.921856e+003	1.850586e+002
2.923785e+003	1.455660e+002
2.925713e+003	1.024724e+002
2.927642e+003	7.642998e+001
2.929570e+003	7.492365e+001
2.931499e+003	6.941788e+001
2.933427e+003	6.762817e+001
2.935356e+003	9.303201e+001
2.937284e+003	7.171712e+001
2.939213e+003	5.780302e+001
2.941141e+003	6.254955e+001
2.943070e+003	7.027430e+001
2.944998e+003	8.480631e+001
2.946927e+003	8.333694e+001
2.948855e+003	5.930673e+001
2.950783e+003	4.487015e+001
2.952712e+003	4.133868e+001
2.954640e+003	4.220944e+001
2.956569e+003	3.536712e+001
2.958497e+003	-1.328986e+001
2.960426e+003	-1.716787e+001
2.962354e+003	-2.102527e+001
2.964283e+003	1.266924e+001
2.966211e+003	4.027383e+001
2.968140e+003	4.987107e+001
2.970068e+003	2.353583e+001
2.971997e+003	2.285487e+001
2.973925e+003	1.125691e+001
2.975854e+003	-4.228996e+000
2.977782e+003	6.310133e+000
2.979710e+003	1.957979e+001
2.981639e+003	7.504163e+000
2.983567e+003	2.713810e+001
2.985496e+003	5.267321e+000
2.987424e+003	9.154956e+000
2.989353e+003	3.671693e+001
2.991281e+003	1.527749e+001
2.993210e+003	9.828141e+000
2.995138e+003	2.555982e+001
2.997067e+003	5.732159e+001
2.998995e+003	2.985743e+001
3.000924e+003	4.745387e+001
3.002852e+003	7.563347e+000
3.004781e+003	6.487946e+000
3.006709e+003	2.450509e+001
3.008637e+003	8.001463e+000
3.010566e+003	1.806778e+001
3.012494e+003	1.340760e+001
3.014423e+003	7.918407e+000
3.016351e+003	1.298589e+001
3.018280e+003	5.136812e+001
3.020208e+003	7.696628e+001
3.022137e+003	3.101220e+001
3.024065e+003	3.342090e+001
3.025994e+003	4.741594e+001
3.027922e+003	2.931873e+001
3.029851e+003	9.263671e+001
3.031779e+003	8.446571e+001
3.033708e+003	9.029708e+001
3.035636e+003	9.814774e+001
3.037564e+003	6.900144e+001
3.039493e+003	3.063710e+001
3.041421e+003	1.382998e+001
3.043350e+003	3.461590e+001
3.045278e+003	3.875775e+001
3.047207e+003	8.746825e+001
3.049135e+003	8.409071e+001
3.051064e+003	2.548079e+001
3.052992e+003	5.874937e+000
3.054921e+003	-2.491275e+001
3.056849e+003	-1.390419e+001
3.058778e+003	-1.164718e+001
3.060706e+003	-1.774878e+001
3.062635e+003	-2.106756e+001
3.064563e+003	-3.356806e+000
3.066491e+003	3.144687e+001
3.068420e+003	2.014257e+001
3.070348e+003	2.616683e+000
3.072277e+003	2.271062e+001
3.074205e+003	3.421253e+001
3.076134e+003	4.064813e+001
3.078062e+003	3.669261e+001
3.079991e+003	2.479331e+001
3.081919e+003	2.697048e+001
3.083848e+003	1.699141e+001
3.085776e+003	3.069351e+001
3.087705e+003	6.389190e+001
3.089633e+003	6.537843e+001
3.091562e+003	3.008563e+001
3.093490e+003	1.176265e+002
3.095418e+003	1.223047e+002
3.097347e+003	1.289198e+002
3.099275e+003	1.128760e+002
3.101204e+003	9.988898e+001
3.103132e+003	8.663533e+001
3.105061e+003	8.364233e+001
3.106989e+003	1.060355e+002
3.108918e+003	9.812953e+001
3.110846e+003	1.268033e+002
3.112775e+003	1.281506e+002
3.114703e+003	1.450692e+002
3.116632e+003	1.525045e+002
3.118560e+003	1.476053e+002
3.120489e+003	1.466813e+002
3.122417e+003	1.891695e+002
3.124345e+003	2.015954e+002
3.126274e+003	1.798219e+002
3.128202e+003	1.986005e+002
3.130131e+003	1.864509e+002
3.132059e+003	1.542025e+002
3.133988e+003	2.414496e+002
3.135916e+003	2.498566e+002
3.137845e+003	2.632051e+002
3.139773e+003	2.659164e+002
3.141702e+003	2.710314e+002
3.143630e+003	2.432422e+002
3.145559e+003	2.385154e+002
3.147487e+003	2.616638e+002
3.149416e+003	2.570427e+002
3.151344e+003	2.909580e+002
3.153272e+003	3.268473e+002
3.155201e+003	3.243229e+002
3.157129e+003	3.577695e+002
3.159058e+003	3.642324e+002
3.160986e+003	3.913095e+002
3.162915e+003	4.080087e+002
3.164843e+003	3.920778e+002
3.166772e+003	3.983170e+002
3.168700e+003	4.316332e+002
3.170629e+003	4.245525e+002
3.172557e+003	4.287107e+002
3.174486e+003	4.600389e+002
3.176414e+003	4.665247e+002
3.178343e+003	4.749660e+002
3.180271e+003	4.854522e+002
3.182199e+003	5.483466e+002
3.184128e+003	5.974266e+002
3.186056e+003	5.978198e+002
3.187985e+003	6.238713e+002
3.189913e+003	6.258215e+002
3.191842e+003	6.608073e+002
3.193770e+003	6.601472e+002
3.195699e+003	6.610135e+002
3.197627e+003	7.196768e+002
3.199556e+003	7.130084e+002
3.201484e+003	7.108864e+002
3.203413e+003	7.252574e+002
3.205341e+003	8.070758e+002
3.207270e+003	8.523305e+002
3.209198e+003	8.613745e+002
3.211126e+003	8.786863e+002
3.213055e+003	9.180933e+002
3.214983e+003	9.270251e+002
3.216912e+003	9.387276e+002
3.218840e+003	9.716835e+002
3.220769e+003	9.782204e+002
3.222697e+003	1.003314e+003
3.224626e+003	1.035335e+003
3.226554e+003	1.095516e+003
3.228483e+003	1.080771e+003
3.230411e+003	1.100425e+003
3.232340e+003	1.130577e+003
3.234268e+003	1.187096e+003
3.236197e+003	1.202881e+003
3.238125e+003	1.185822e+003
3.240053e+003	1.251961e+003
3.241982e+003	1.300997e+003
3.243910e+003	1.336550e+003
3.245839e+003	1.338771e+003
3.247767e+003	1.384716e+003
3.249696e+003	1.423908e+003
3.251624e+003	1.437286e+003
3.253553e+003	1.475325e+003
3.255481e+003	1.536032e+003
3.257410e+003	1.588279e+003
3.259338e+003	1.608767e+003
3.261267e+003	1.621494e+003
3.263195e+003	1.642098e+003
3.265124e+003	1.716565e+003
3.267052e+003	1.766858e+003
3.268980e+003	1.772801e+003
3.270909e+003	1.822870e+003
3.272837e+003	1.869765e+003
3.274766e+003	1.870084e+003
3.276694e+003	1.873144e+003
3.278623e+003	1.949171e+003
3.280551e+003	2.033678e+003
3.282480e+003	2.056351e+003
3.284408e+003	2.098655e+003
3.286337e+003	2.151750e+003
3.288265e+003	2.179419e+003
3.290194e+003	2.234939e+003
3.292122e+003	2.283594e+003
3.294051e+003	2.321645e+003
3.295979e+003	2.373342e+003
3.297907e+003	2.431050e+003
3.299836e+003	2.485085e+003
3.301764e+003	2.538067e+003
3.303693e+003	2.630738e+003
3.305621e+003	2.622456e+003
3.307550e+003	2.684008e+003
3.309478e+003	2.743204e+003
3.311407e+003	2.814403e+003
3.313335e+003	2.855426e+003
3.315264e+003	2.874717e+003
3.317192e+003	2.943772e+003
3.319121e+003	3.007290e+003
3.321049e+003	3.031770e+003
3.322978e+003	3.071055e+003
3.324906e+003	3.148917e+003
3.326834e+003	3.209929e+003
3.328763e+003	3.280321e+003
3.330691e+003	3.345689e+003
3.332620e+003	3.363866e+003
3.334548e+003	3.455437e+003
3.336477e+003	3.495246e+003
3.338405e+003	3.531712e+003
3.340334e+003	3.591818e+003
3.342262e+003	3.644585e+003
3.344191e+003	3.729629e+003
3.346119e+003	3.798623e+003
3.348048e+003	3.870106e+003
3.349976e+003	3.944726e+003
3.351905e+003	4.010833e+003
3.353833e+003	4.069513e+003
3.355761e+003	4.114539e+003
3.357690e+003	4.183668e+003
3.359618e+003	4.288373e+003
3.361547e+003	4.340716e+003
3.363475e+003	4.392748e+003
3.365404e+003	4.457961e+003
3.367332e+003	4.526101e+003
3.369261e+003	4.620779e+003
3.371189e+003	4.671221e+003
3.373118e+003	4.718992e+003
3.375046e+003	4.830899e+003
3.376975e+003	4.881170e+003
3.378903e+003	4.966772e+003
3.380832e+003	5.052913e+003
3.382760e+003	5.112604e+003
3.384688e+003	5.181799e+003
3.386617e+003	5.269708e+003
3.388545e+003	5.338152e+003
3.390474e+003	5.415415e+003
3.392402e+003	5.511470e+003
3.394331e+003	5.616949e+003
3.396259e+003	5.663496e+003
3.398188e+003	5.766595e+003
3.400116e+003	5.823375e+003
