# Supplementary material for: Machine learning classification of mango maturity based on carotene content from Raman spectra
Source: PeerJ. 2025 Nov 18;13:e20288. doi: 10.7717/peerj.20288 (PMC12637035; doi:10.7717/peerj.20288)
Supplement: Supplemental Information 1 — Raman spectra from 29 mango samples, with measurements taken from the top, middle, and bottom parts of each mango. These data were used for Raman spectral processing, statistical analysis, and classification analysis. [file peerj-13-20288-s001.zip › Raw Data_Mango/M26/M26-M.CSV]

5.036945e+001	1.897615e+003
5.229792e+001	1.123889e+003
5.422638e+001	7.817222e+002
5.615485e+001	6.852394e+002
5.808332e+001	6.936237e+002
6.001178e+001	7.090488e+002
6.194025e+001	6.988836e+002
6.386872e+001	6.744554e+002
6.579718e+001	6.541003e+002
6.772565e+001	6.472476e+002
6.965411e+001	6.499134e+002
7.158258e+001	6.400623e+002
7.351105e+001	6.027004e+002
7.543951e+001	5.450722e+002
7.736798e+001	4.918982e+002
7.929645e+001	4.940489e+002
8.122491e+001	4.906704e+002
8.315338e+001	4.957723e+002
8.508185e+001	5.173616e+002
8.701031e+001	5.521721e+002
8.893878e+001	5.599521e+002
9.086725e+001	5.381223e+002
9.279572e+001	5.081555e+002
9.472418e+001	4.793369e+002
9.665265e+001	4.450350e+002
9.858112e+001	4.030087e+002
1.005096e+002	3.776102e+002
1.024380e+002	3.693042e+002
1.043665e+002	3.736896e+002
1.062950e+002	3.880073e+002
1.082234e+002	4.196086e+002
1.101519e+002	4.061051e+002
1.120804e+002	3.841722e+002
1.140089e+002	3.972366e+002
1.159373e+002	3.636454e+002
1.178658e+002	3.088149e+002
1.197943e+002	2.821709e+002
1.217227e+002	2.830968e+002
1.236512e+002	2.793014e+002
1.255797e+002	2.779806e+002
1.275081e+002	2.821663e+002
1.294366e+002	2.823083e+002
1.313651e+002	2.801189e+002
1.332935e+002	2.890239e+002
1.352220e+002	2.828467e+002
1.371505e+002	2.845459e+002
1.390789e+002	3.028281e+002
1.410074e+002	3.252518e+002
1.429359e+002	3.104007e+002
1.448643e+002	2.542204e+002
1.467928e+002	2.419345e+002
1.487213e+002	2.413754e+002
1.506497e+002	2.187074e+002
1.525782e+002	2.425913e+002
1.545067e+002	2.400856e+002
1.564351e+002	2.279782e+002
1.583636e+002	2.184010e+002
1.602921e+002	2.206497e+002
1.622205e+002	2.454631e+002
1.641490e+002	2.615477e+002
1.660775e+002	2.676160e+002
1.680059e+002	2.728988e+002
1.699344e+002	2.872405e+002
1.718629e+002	2.907267e+002
1.737913e+002	2.755529e+002
1.757198e+002	2.561290e+002
1.776483e+002	2.404028e+002
1.795767e+002	2.271038e+002
1.815052e+002	2.038110e+002
1.834337e+002	2.084248e+002
1.853621e+002	2.069937e+002
1.872906e+002	1.812115e+002
1.892191e+002	1.454385e+002
1.911475e+002	1.612289e+002
1.930760e+002	1.423041e+002
1.950045e+002	1.367671e+002
1.969329e+002	1.653477e+002
1.988614e+002	1.824873e+002
2.007899e+002	1.984472e+002
2.027183e+002	2.196806e+002
2.046468e+002	2.254410e+002
2.065753e+002	2.142602e+002
2.085037e+002	2.218225e+002
2.104322e+002	2.329025e+002
2.123607e+002	2.292997e+002
2.142891e+002	2.182893e+002
2.162176e+002	2.167813e+002
2.181461e+002	2.428013e+002
2.200745e+002	2.177632e+002
2.220030e+002	1.610416e+002
2.239315e+002	1.275006e+002
2.258599e+002	1.434897e+002
2.277884e+002	1.625305e+002
2.297169e+002	1.854394e+002
2.316453e+002	1.915443e+002
2.335738e+002	1.761581e+002
2.355023e+002	1.521142e+002
2.374307e+002	1.535418e+002
2.393592e+002	1.860065e+002
2.412877e+002	2.131385e+002
2.432161e+002	2.304121e+002
2.451446e+002	2.399019e+002
2.470731e+002	2.369958e+002
2.490015e+002	2.601077e+002
2.509300e+002	2.840658e+002
2.528585e+002	2.887289e+002
2.547869e+002	2.752918e+002
2.567154e+002	2.790296e+002
2.586439e+002	2.801206e+002
2.605723e+002	2.711990e+002
2.625008e+002	2.610526e+002
2.644293e+002	2.505963e+002
2.663577e+002	2.214592e+002
2.682862e+002	2.104196e+002
2.702147e+002	1.839510e+002
2.721431e+002	1.662395e+002
2.740716e+002	1.655415e+002
2.760001e+002	1.487652e+002
2.779285e+002	1.545951e+002
2.798570e+002	1.867069e+002
2.817855e+002	2.182520e+002
2.837139e+002	2.358635e+002
2.856424e+002	2.523428e+002
2.875709e+002	2.676029e+002
2.894993e+002	2.814333e+002
2.914278e+002	3.049169e+002
2.933563e+002	3.327097e+002
2.952847e+002	3.435864e+002
2.972132e+002	3.440039e+002
2.991417e+002	3.594901e+002
3.010701e+002	3.999504e+002
3.029986e+002	4.266770e+002
3.049271e+002	3.859595e+002
3.068555e+002	3.588570e+002
3.087840e+002	3.625006e+002
3.107125e+002	3.500649e+002
3.126409e+002	3.199711e+002
3.145694e+002	3.001405e+002
3.164979e+002	2.952617e+002
3.184263e+002	2.680866e+002
3.203548e+002	2.295311e+002
3.222833e+002	2.256199e+002
3.242117e+002	2.770166e+002
3.261402e+002	2.936579e+002
3.280687e+002	3.405128e+002
3.299971e+002	3.521725e+002
3.319256e+002	3.378063e+002
3.338541e+002	3.327773e+002
3.357825e+002	3.635916e+002
3.377110e+002	3.777777e+002
3.396395e+002	3.992511e+002
3.415679e+002	4.210649e+002
3.434964e+002	4.371058e+002
3.454249e+002	4.510224e+002
3.473533e+002	4.608431e+002
3.492818e+002	4.470193e+002
3.512103e+002	4.165150e+002
3.531387e+002	3.854540e+002
3.550672e+002	3.705693e+002
3.569957e+002	3.718888e+002
3.589241e+002	3.796652e+002
3.608526e+002	3.804473e+002
3.627811e+002	3.628174e+002
3.647095e+002	3.333860e+002
3.666380e+002	3.432629e+002
3.685665e+002	3.616468e+002
3.704949e+002	3.804922e+002
3.724234e+002	3.951956e+002
3.743519e+002	3.935433e+002
3.762803e+002	3.544907e+002
3.782088e+002	3.703569e+002
3.801373e+002	3.770739e+002
3.820657e+002	3.817961e+002
3.839942e+002	3.831110e+002
3.859227e+002	3.702849e+002
3.878511e+002	4.138204e+002
3.897796e+002	4.890083e+002
3.917081e+002	5.384712e+002
3.936365e+002	5.425300e+002
3.955650e+002	5.147891e+002
3.974935e+002	4.843582e+002
3.994219e+002	5.098246e+002
4.013504e+002	4.896964e+002
4.032789e+002	4.638896e+002
4.052073e+002	4.705346e+002
4.071358e+002	4.701407e+002
4.090643e+002	4.904122e+002
4.109927e+002	4.548055e+002
4.129212e+002	4.337752e+002
4.148497e+002	4.303523e+002
4.167781e+002	3.933261e+002
4.187066e+002	3.827932e+002
4.206351e+002	3.960231e+002
4.225635e+002	4.174715e+002
4.244920e+002	4.229628e+002
4.264205e+002	4.081393e+002
4.283489e+002	4.119649e+002
4.302774e+002	4.346948e+002
4.322059e+002	4.324391e+002
4.341343e+002	4.296935e+002
4.360628e+002	4.389362e+002
4.379913e+002	4.504650e+002
4.399197e+002	4.885144e+002
4.418482e+002	5.185736e+002
4.437767e+002	5.325009e+002
4.457051e+002	5.305514e+002
4.476336e+002	5.214476e+002
4.495621e+002	5.219198e+002
4.514905e+002	5.196104e+002
4.534190e+002	5.180632e+002
4.553475e+002	5.081070e+002
4.572759e+002	4.952902e+002
4.592044e+002	4.996133e+002
4.611329e+002	5.259599e+002
4.630613e+002	5.351133e+002
4.649898e+002	5.615508e+002
4.669183e+002	5.767384e+002
4.688467e+002	5.504586e+002
4.707752e+002	5.136996e+002
4.727037e+002	5.087935e+002
4.746321e+002	5.250221e+002
4.765606e+002	5.026585e+002
4.784891e+002	4.650374e+002
4.804175e+002	4.797001e+002
4.823460e+002	4.662763e+002
4.842745e+002	4.617207e+002
4.862029e+002	4.384963e+002
4.881314e+002	4.203101e+002
4.900599e+002	4.278252e+002
4.919883e+002	4.462298e+002
4.939168e+002	4.655558e+002
4.958453e+002	4.642498e+002
4.977737e+002	4.628673e+002
4.997022e+002	4.706102e+002
5.016307e+002	4.824004e+002
5.035591e+002	4.866497e+002
5.054876e+002	5.466215e+002
5.074161e+002	5.762734e+002
5.093445e+002	5.805300e+002
5.112730e+002	5.649351e+002
5.132015e+002	5.284070e+002
5.151299e+002	5.382082e+002
5.170584e+002	5.545278e+002
5.189869e+002	5.713754e+002
5.209153e+002	5.651773e+002
5.228438e+002	5.374192e+002
5.247723e+002	5.293986e+002
5.267007e+002	5.155388e+002
5.286292e+002	5.017789e+002
5.305577e+002	5.105237e+002
5.324861e+002	5.261002e+002
5.344146e+002	5.162574e+002
5.363431e+002	4.691300e+002
5.382715e+002	4.513849e+002
5.402000e+002	4.316552e+002
5.421285e+002	3.960210e+002
5.440569e+002	3.643170e+002
5.459854e+002	3.618606e+002
5.479139e+002	3.552574e+002
5.498423e+002	3.907732e+002
5.517708e+002	4.098712e+002
5.536993e+002	4.315752e+002
5.556277e+002	4.519283e+002
5.575562e+002	4.405815e+002
5.594847e+002	4.516759e+002
5.614131e+002	4.141821e+002
5.633416e+002	4.156671e+002
5.652701e+002	4.465268e+002
5.671985e+002	4.707373e+002
5.691270e+002	4.760896e+002
5.710555e+002	5.027989e+002
5.729839e+002	5.108248e+002
5.749124e+002	5.315699e+002
5.768409e+002	5.407607e+002
5.787693e+002	5.175322e+002
5.806978e+002	4.934188e+002
5.826263e+002	5.682286e+002
5.845547e+002	5.574106e+002
5.864832e+002	5.054050e+002
5.884117e+002	4.833642e+002
5.903401e+002	5.014572e+002
5.922686e+002	4.760431e+002
5.941971e+002	4.684046e+002
5.961255e+002	4.729142e+002
5.980540e+002	4.410385e+002
5.999825e+002	4.106311e+002
6.019109e+002	4.334893e+002
6.038394e+002	4.864298e+002
6.057679e+002	4.748410e+002
6.076964e+002	4.309732e+002
6.096248e+002	4.269633e+002
6.115533e+002	4.618704e+002
6.134818e+002	4.733593e+002
6.154102e+002	3.948242e+002
6.173387e+002	3.920765e+002
6.192672e+002	4.423378e+002
6.211956e+002	4.730564e+002
6.231241e+002	4.659181e+002
6.250526e+002	4.461100e+002
6.269810e+002	4.425269e+002
6.289095e+002	4.010656e+002
6.308380e+002	3.636612e+002
6.327664e+002	3.750626e+002
6.346949e+002	4.146651e+002
6.366234e+002	4.321724e+002
6.385518e+002	4.022382e+002
6.404803e+002	3.968250e+002
6.424088e+002	4.114291e+002
6.443372e+002	4.627639e+002
6.462657e+002	5.139266e+002
6.481942e+002	5.160416e+002
6.501226e+002	4.605956e+002
6.520511e+002	4.437259e+002
6.539796e+002	4.895977e+002
6.559080e+002	4.861075e+002
6.578365e+002	4.387433e+002
6.597650e+002	4.083884e+002
6.616934e+002	4.271484e+002
6.636219e+002	3.855134e+002
6.655504e+002	3.773667e+002
6.674788e+002	3.903395e+002
6.694073e+002	4.115592e+002
6.713358e+002	4.116074e+002
6.732642e+002	3.603585e+002
6.751927e+002	2.888262e+002
6.771212e+002	2.579298e+002
6.790496e+002	2.554362e+002
6.809781e+002	2.531493e+002
6.829066e+002	2.553964e+002
6.848350e+002	2.720872e+002
6.867635e+002	2.478285e+002
6.886920e+002	2.433349e+002
6.906204e+002	2.666923e+002
6.925489e+002	2.882073e+002
6.944774e+002	3.110228e+002
6.964058e+002	3.418486e+002
6.983343e+002	3.474272e+002
7.002628e+002	3.279049e+002
7.021912e+002	3.213150e+002
7.041197e+002	3.265083e+002
7.060482e+002	3.299451e+002
7.079766e+002	3.256985e+002
7.099051e+002	3.305380e+002
7.118336e+002	3.957683e+002
7.137620e+002	4.276705e+002
7.156905e+002	3.965107e+002
7.176190e+002	4.049784e+002
7.195474e+002	4.357454e+002
7.214759e+002	3.913845e+002
7.234044e+002	3.818524e+002
7.253328e+002	3.328235e+002
7.272613e+002	3.233819e+002
7.291898e+002	3.282878e+002
7.311182e+002	3.073010e+002
7.330467e+002	2.744261e+002
7.349752e+002	3.131303e+002
7.369036e+002	3.400686e+002
7.388321e+002	3.303897e+002
7.407606e+002	3.214720e+002
7.426890e+002	3.206442e+002
7.446175e+002	3.136773e+002
7.465460e+002	2.860904e+002
7.484744e+002	2.511941e+002
7.504029e+002	2.062856e+002
7.523314e+002	1.906212e+002
7.542598e+002	1.898906e+002
7.561883e+002	1.966578e+002
7.581168e+002	2.058183e+002
7.600452e+002	1.994731e+002
7.619737e+002	2.149542e+002
7.639022e+002	1.991792e+002
7.658306e+002	1.830021e+002
7.677591e+002	2.065685e+002
7.696876e+002	2.466980e+002
7.716160e+002	2.430574e+002
7.735445e+002	2.391271e+002
7.754730e+002	2.449979e+002
7.774014e+002	2.219790e+002
7.793299e+002	2.255966e+002
7.812584e+002	2.218947e+002
7.831868e+002	1.921848e+002
7.851153e+002	2.182580e+002
7.870438e+002	2.097675e+002
7.889722e+002	2.070708e+002
7.909007e+002	2.285682e+002
7.928292e+002	2.654808e+002
7.947576e+002	2.681090e+002
7.966861e+002	2.170407e+002
7.986146e+002	2.144718e+002
8.005430e+002	2.246847e+002
8.024715e+002	2.065230e+002
8.044000e+002	1.707930e+002
8.063284e+002	1.638077e+002
8.082569e+002	1.912228e+002
8.101854e+002	2.081867e+002
8.121138e+002	2.094995e+002
8.140423e+002	2.131873e+002
8.159708e+002	2.368187e+002
8.178992e+002	1.927267e+002
8.198277e+002	1.434293e+002
8.217562e+002	1.590429e+002
8.236846e+002	1.766940e+002
8.256131e+002	1.144421e+002
8.275416e+002	1.353709e+002
8.294700e+002	1.054765e+002
8.313985e+002	9.205394e+001
8.333270e+002	9.652789e+001
8.352554e+002	8.414045e+001
8.371839e+002	8.847395e+001
8.391124e+002	1.284468e+002
8.410408e+002	1.230105e+002
8.429693e+002	8.834689e+001
8.448978e+002	1.094377e+002
8.468262e+002	1.888112e+002
8.487547e+002	2.268126e+002
8.506832e+002	1.341241e+002
8.526116e+002	2.043721e+002
8.545401e+002	2.075004e+002
8.564686e+002	2.047807e+002
8.583970e+002	2.200990e+002
8.603255e+002	2.366294e+002
8.622540e+002	2.356000e+002
8.641824e+002	2.356721e+002
8.661109e+002	2.330546e+002
8.680394e+002	2.385669e+002
8.699678e+002	2.361659e+002
8.718963e+002	2.183730e+002
8.738248e+002	1.837693e+002
8.757532e+002	1.475390e+002
8.776817e+002	1.444577e+002
8.796102e+002	1.450310e+002
8.815386e+002	1.207052e+002
8.834671e+002	1.683235e+002
8.853956e+002	1.948395e+002
8.873240e+002	1.722272e+002
8.892525e+002	1.320987e+002
8.911810e+002	5.099648e+001
8.931094e+002	6.566908e+001
8.950379e+002	5.772161e+001
8.969664e+002	6.606806e+001
8.988948e+002	5.918468e+001
9.008233e+002	4.896145e+001
9.027518e+002	5.427541e+001
9.046802e+002	4.282538e+001
9.066087e+002	5.871568e+001
9.085372e+002	3.828579e+001
9.104656e+002	7.968919e+000
9.123941e+002	4.644547e+001
9.143226e+002	9.560458e+001
9.162510e+002	9.724305e+001
9.181795e+002	1.149077e+002
9.201080e+002	1.723513e+002
9.220364e+002	1.406387e+002
9.239649e+002	1.414953e+002
9.258934e+002	1.771489e+002
9.278218e+002	1.818729e+002
9.297503e+002	1.487368e+002
9.316788e+002	1.408241e+002
9.336072e+002	1.502533e+002
9.355357e+002	1.975599e+002
9.374642e+002	2.607485e+002
9.393926e+002	2.714190e+002
9.413211e+002	2.761172e+002
9.432496e+002	3.019699e+002
9.451780e+002	3.206960e+002
9.471065e+002	3.143251e+002
9.490350e+002	3.220457e+002
9.509634e+002	3.534911e+002
9.528919e+002	3.307096e+002
9.548204e+002	3.288843e+002
9.567488e+002	3.380767e+002
9.586773e+002	3.297534e+002
9.606058e+002	3.313414e+002
9.625342e+002	2.806340e+002
9.644627e+002	2.413132e+002
9.663912e+002	2.241440e+002
9.683196e+002	2.021996e+002
9.702481e+002	1.759477e+002
9.721766e+002	1.507234e+002
9.741050e+002	1.254489e+002
9.760335e+002	1.063717e+002
9.779620e+002	1.227443e+002
9.798904e+002	1.138557e+002
9.818189e+002	1.446977e+002
9.837474e+002	1.960886e+002
9.856758e+002	2.218875e+002
9.876043e+002	2.114002e+002
9.895328e+002	2.074950e+002
9.914612e+002	2.526011e+002
9.933897e+002	3.179977e+002
9.953182e+002	3.676245e+002
9.972466e+002	4.729322e+002
9.991751e+002	6.115883e+002
1.001104e+003	7.383144e+002
1.003032e+003	8.130070e+002
1.004961e+003	7.946967e+002
1.006889e+003	6.900264e+002
1.008817e+003	5.977673e+002
1.010746e+003	5.069504e+002
1.012674e+003	4.277902e+002
1.014603e+003	3.909074e+002
1.016531e+003	3.848440e+002
1.018460e+003	3.709146e+002
1.020388e+003	3.534851e+002
1.022317e+003	2.961289e+002
1.024245e+003	3.063824e+002
1.026174e+003	3.130121e+002
1.028102e+003	2.822772e+002
1.030031e+003	2.600408e+002
1.031959e+003	2.746450e+002
1.033888e+003	2.796426e+002
1.035816e+003	2.224088e+002
1.037745e+003	2.130172e+002
1.039673e+003	2.275663e+002
1.041601e+003	2.295075e+002
1.043530e+003	2.378329e+002
1.045458e+003	2.515871e+002
1.047387e+003	2.463837e+002
1.049315e+003	2.194397e+002
1.051244e+003	2.184908e+002
1.053172e+003	1.263051e+002
1.055101e+003	1.888777e+002
1.057029e+003	2.204143e+002
1.058958e+003	2.222813e+002
1.060886e+003	1.895859e+002
1.062815e+003	1.483751e+002
1.064743e+003	1.515099e+002
1.066672e+003	1.374939e+002
1.068600e+003	9.868403e+001
1.070528e+003	9.296809e+001
1.072457e+003	1.408674e+002
1.074385e+003	1.863652e+002
1.076314e+003	2.249116e+002
1.078242e+003	2.304635e+002
1.080171e+003	1.701853e+002
1.082099e+003	1.303075e+002
1.084028e+003	1.209148e+002
1.085956e+003	1.290640e+002
1.087885e+003	1.445549e+002
1.089813e+003	1.666716e+002
1.091742e+003	2.137852e+002
1.093670e+003	2.609285e+002
1.095599e+003	2.683999e+002
1.097527e+003	2.591226e+002
1.099455e+003	2.459352e+002
1.101384e+003	2.721322e+002
1.103312e+003	3.227968e+002
1.105241e+003	2.961248e+002
1.107169e+003	2.899765e+002
1.109098e+003	3.044427e+002
1.111026e+003	2.971133e+002
1.112955e+003	3.273841e+002
1.114883e+003	3.446260e+002
1.116812e+003	3.900979e+002
1.118740e+003	4.341819e+002
1.120669e+003	4.501819e+002
1.122597e+003	5.005898e+002
1.124526e+003	5.214896e+002
1.126454e+003	4.956997e+002
1.128382e+003	5.044908e+002
1.130311e+003	5.194778e+002
1.132239e+003	5.096282e+002
1.134168e+003	5.096509e+002
1.136096e+003	5.339130e+002
1.138025e+003	6.153100e+002
1.139953e+003	7.174190e+002
1.141882e+003	7.919449e+002
1.143810e+003	8.820039e+002
1.145739e+003	1.068951e+003
1.147667e+003	1.233966e+003
1.149596e+003	1.693730e+003
1.151524e+003	2.206243e+003
1.153453e+003	2.509060e+003
1.155381e+003	2.424554e+003
1.157309e+003	1.996784e+003
1.159238e+003	1.467720e+003
1.161166e+003	1.069554e+003
1.163095e+003	8.261940e+002
1.165023e+003	6.751797e+002
1.166952e+003	6.752367e+002
1.168880e+003	6.847301e+002
1.170809e+003	7.045995e+002
1.172737e+003	7.323171e+002
1.174666e+003	6.955331e+002
1.176594e+003	6.415860e+002
1.178523e+003	6.755066e+002
1.180451e+003	6.829582e+002
1.182380e+003	6.161728e+002
1.184308e+003	6.492891e+002
1.186236e+003	6.649902e+002
1.188165e+003	6.576116e+002
1.190093e+003	6.522109e+002
1.192022e+003	6.433377e+002
1.193950e+003	6.243094e+002
1.195879e+003	6.093198e+002
1.197807e+003	5.947878e+002
1.199736e+003	5.305031e+002
1.201664e+003	5.790871e+002
1.203593e+003	5.895790e+002
1.205521e+003	6.475387e+002
1.207450e+003	6.188022e+002
1.209378e+003	5.603092e+002
1.211307e+003	5.273826e+002
1.213235e+003	4.744161e+002
1.215163e+003	4.464359e+002
1.217092e+003	3.680356e+002
1.219020e+003	3.024839e+002
1.220949e+003	2.312222e+002
1.222877e+003	2.212668e+002
1.224806e+003	2.597891e+002
1.226734e+003	3.087006e+002
1.228663e+003	3.171738e+002
1.230591e+003	2.910858e+002
1.232520e+003	3.031934e+002
1.234448e+003	2.898372e+002
1.236377e+003	2.169039e+002
1.238305e+003	2.558131e+002
1.240234e+003	2.327549e+002
1.242162e+003	2.419123e+002
1.244090e+003	2.531918e+002
1.246019e+003	2.466393e+002
1.247947e+003	2.616707e+002
1.249876e+003	3.132510e+002
1.251804e+003	3.574296e+002
1.253733e+003	3.534067e+002
1.255661e+003	3.641058e+002
1.257590e+003	3.727008e+002
1.259518e+003	4.030551e+002
1.261447e+003	4.588449e+002
1.263375e+003	4.707979e+002
1.265304e+003	4.491955e+002
1.267232e+003	4.523186e+002
1.269161e+003	4.372698e+002
1.271089e+003	3.888494e+002
1.273017e+003	4.550808e+002
1.274946e+003	5.109460e+002
1.276874e+003	5.102506e+002
1.278803e+003	5.195818e+002
1.280731e+003	4.981664e+002
1.282660e+003	4.687924e+002
1.284588e+003	4.719446e+002
1.286517e+003	4.731615e+002
1.288445e+003	4.304915e+002
1.290374e+003	4.074519e+002
1.292302e+003	4.357930e+002
1.294231e+003	3.955447e+002
1.296159e+003	4.075086e+002
1.298088e+003	4.139010e+002
1.300016e+003	3.631606e+002
1.301944e+003	3.375058e+002
1.303873e+003	3.676608e+002
1.305801e+003	3.815378e+002
1.307730e+003	3.925688e+002
1.309658e+003	3.824771e+002
1.311587e+003	3.522541e+002
1.313515e+003	3.000131e+002
1.315444e+003	2.798050e+002
1.317372e+003	2.907808e+002
1.319301e+003	2.995374e+002
1.321229e+003	2.920797e+002
1.323158e+003	2.783510e+002
1.325086e+003	2.798007e+002
1.327015e+003	3.216895e+002
1.328943e+003	3.982994e+002
1.330871e+003	3.875104e+002
1.332800e+003	2.733174e+002
1.334728e+003	3.119510e+002
1.336657e+003	3.936513e+002
1.338585e+003	3.809406e+002
1.340514e+003	3.352235e+002
1.342442e+003	3.271558e+002
1.344371e+003	3.270876e+002
1.346299e+003	3.250114e+002
1.348228e+003	3.899840e+002
1.350156e+003	4.705528e+002
1.352085e+003	4.959344e+002
1.354013e+003	4.809745e+002
1.355942e+003	4.423749e+002
1.357870e+003	4.529983e+002
1.359798e+003	4.733790e+002
1.361727e+003	4.501081e+002
1.363655e+003	4.435533e+002
1.365584e+003	4.868808e+002
1.367512e+003	4.653054e+002
1.369441e+003	5.022336e+002
1.371369e+003	5.336454e+002
1.373298e+003	4.928634e+002
1.375226e+003	4.888130e+002
1.377155e+003	4.606696e+002
1.379083e+003	4.299804e+002
1.381012e+003	4.278264e+002
1.382940e+003	4.393929e+002
1.384869e+003	4.507146e+002
1.386797e+003	4.715283e+002
1.388725e+003	4.996763e+002
1.390654e+003	5.581592e+002
1.392582e+003	4.719797e+002
1.394511e+003	4.094835e+002
1.396439e+003	4.360824e+002
1.398368e+003	4.311516e+002
1.400296e+003	4.154347e+002
1.402225e+003	3.893115e+002
1.404153e+003	3.703412e+002
1.406082e+003	3.686193e+002
1.408010e+003	3.493173e+002
1.409939e+003	3.045491e+002
1.411867e+003	2.955433e+002
1.413796e+003	3.514579e+002
1.415724e+003	3.842625e+002
1.417652e+003	4.591230e+002
1.419581e+003	4.292765e+002
1.421509e+003	4.208371e+002
1.423438e+003	3.588839e+002
1.425366e+003	3.539994e+002
1.427295e+003	4.087363e+002
1.429223e+003	3.951656e+002
1.431152e+003	4.021383e+002
1.433080e+003	4.512146e+002
1.435009e+003	5.126931e+002
1.436937e+003	5.879120e+002
1.438866e+003	6.315204e+002
1.440794e+003	6.011369e+002
1.442723e+003	5.387471e+002
1.444651e+003	5.239754e+002
1.446579e+003	5.554166e+002
1.448508e+003	5.725905e+002
1.450436e+003	5.573115e+002
1.452365e+003	5.616495e+002
1.454293e+003	6.123407e+002
1.456222e+003	6.410817e+002
1.458150e+003	6.629090e+002
1.460079e+003	6.576649e+002
1.462007e+003	5.973495e+002
1.463936e+003	5.142646e+002
1.465864e+003	5.189016e+002
1.467793e+003	5.825107e+002
1.469721e+003	6.347267e+002
1.471650e+003	6.694025e+002
1.473578e+003	6.844376e+002
1.475506e+003	6.594803e+002
1.477435e+003	6.207192e+002
1.479363e+003	5.920767e+002
1.481292e+003	6.490821e+002
1.483220e+003	6.851698e+002
1.485149e+003	6.720953e+002
1.487077e+003	6.212706e+002
1.489006e+003	6.715856e+002
1.490934e+003	7.022104e+002
1.492863e+003	7.325511e+002
1.494791e+003	7.681538e+002
1.496720e+003	7.868438e+002
1.498648e+003	8.054988e+002
1.500577e+003	8.523958e+002
1.502505e+003	9.583365e+002
1.504433e+003	1.098438e+003
1.506362e+003	1.270213e+003
1.508290e+003	1.585549e+003
1.510219e+003	1.987028e+003
1.512147e+003	2.392093e+003
1.514076e+003	2.726526e+003
1.516004e+003	2.938327e+003
1.517933e+003	3.005939e+003
1.519861e+003	2.879794e+003
1.521790e+003	2.583805e+003
1.523718e+003	2.248781e+003
1.525647e+003	1.938065e+003
1.527575e+003	1.597144e+003
1.529504e+003	1.309445e+003
1.531432e+003	1.129228e+003
1.533360e+003	9.469451e+002
1.535289e+003	8.445649e+002
1.537217e+003	7.611719e+002
1.539146e+003	7.088323e+002
1.541074e+003	6.313594e+002
1.543003e+003	6.162718e+002
1.544931e+003	5.935456e+002
1.546860e+003	5.631177e+002
1.548788e+003	5.924660e+002
1.550717e+003	6.137289e+002
1.552645e+003	6.667228e+002
1.554574e+003	6.910274e+002
1.556502e+003	6.194343e+002
1.558431e+003	5.244182e+002
1.560359e+003	5.311663e+002
1.562287e+003	5.683984e+002
1.564216e+003	5.053074e+002
1.566144e+003	5.129460e+002
1.568073e+003	5.127880e+002
1.570001e+003	5.132151e+002
1.571930e+003	5.475622e+002
1.573858e+003	5.498445e+002
1.575787e+003	4.946434e+002
1.577715e+003	4.804943e+002
1.579644e+003	5.341023e+002
1.581572e+003	5.168802e+002
1.583501e+003	5.169517e+002
1.585429e+003	4.910631e+002
1.587358e+003	4.329443e+002
1.589286e+003	4.265288e+002
1.591214e+003	4.811696e+002
1.593143e+003	4.819016e+002
1.595071e+003	5.162756e+002
1.597000e+003	5.602566e+002
1.598928e+003	5.401078e+002
1.600857e+003	5.101918e+002
1.602785e+003	5.206169e+002
1.604714e+003	5.035264e+002
1.606642e+003	4.558545e+002
1.608571e+003	4.568296e+002
1.610499e+003	4.837479e+002
1.612428e+003	4.420840e+002
1.614356e+003	4.031734e+002
1.616285e+003	3.744683e+002
1.618213e+003	3.849403e+002
1.620141e+003	4.577504e+002
1.622070e+003	4.772751e+002
1.623998e+003	4.989488e+002
1.625927e+003	5.389747e+002
1.627855e+003	4.871804e+002
1.629784e+003	4.040127e+002
1.631712e+003	3.874128e+002
1.633641e+003	3.967245e+002
1.635569e+003	4.677078e+002
1.637498e+003	4.977927e+002
1.639426e+003	5.325142e+002
1.641355e+003	5.382385e+002
1.643283e+003	5.379562e+002
1.645212e+003	5.138984e+002
1.647140e+003	4.320333e+002
1.649068e+003	4.349587e+002
1.650997e+003	5.108466e+002
1.652925e+003	4.929376e+002
1.654854e+003	4.641812e+002
1.656782e+003	4.473867e+002
1.658711e+003	4.552339e+002
1.660639e+003	4.399260e+002
1.662568e+003	4.244020e+002
1.664496e+003	5.079093e+002
1.666425e+003	5.055314e+002
1.668353e+003	4.524837e+002
1.670282e+003	3.616776e+002
1.672210e+003	3.283717e+002
1.674139e+003	3.678629e+002
1.676067e+003	4.088598e+002
1.677995e+003	3.406763e+002
1.679924e+003	2.580831e+002
1.681852e+003	2.911927e+002
1.683781e+003	2.793719e+002
1.685709e+003	2.711516e+002
1.687638e+003	3.184085e+002
1.689566e+003	3.534317e+002
1.691495e+003	3.805597e+002
1.693423e+003	4.325983e+002
1.695352e+003	4.213482e+002
1.697280e+003	3.138812e+002
1.699209e+003	2.636810e+002
1.701137e+003	3.014208e+002
1.703066e+003	3.043494e+002
1.704994e+003	2.921012e+002
1.706922e+003	2.744665e+002
1.708851e+003	2.539670e+002
1.710779e+003	2.652608e+002
1.712708e+003	3.241240e+002
1.714636e+003	3.755127e+002
1.716565e+003	3.550584e+002
1.718493e+003	3.796340e+002
1.720422e+003	3.338064e+002
1.722350e+003	2.696805e+002
1.724279e+003	2.798206e+002
1.726207e+003	3.440143e+002
1.728136e+003	4.163477e+002
1.730064e+003	4.501960e+002
1.731993e+003	4.220260e+002
1.733921e+003	3.771145e+002
1.735849e+003	3.897963e+002
1.737778e+003	4.031891e+002
1.739706e+003	4.018534e+002
1.741635e+003	4.284622e+002
1.743563e+003	4.367024e+002
1.745492e+003	4.071199e+002
1.747420e+003	3.852437e+002
1.749349e+003	3.859380e+002
1.751277e+003	3.924838e+002
1.753206e+003	3.902885e+002
1.755134e+003	3.668026e+002
1.757063e+003	3.582590e+002
1.758991e+003	3.602292e+002
1.760920e+003	3.258863e+002
1.762848e+003	2.973365e+002
1.764776e+003	3.249301e+002
1.766705e+003	3.308714e+002
1.768633e+003	2.929857e+002
1.770562e+003	2.994244e+002
1.772490e+003	2.484676e+002
1.774419e+003	1.782554e+002
1.776347e+003	1.851716e+002
1.778276e+003	2.069974e+002
1.780204e+003	2.624086e+002
1.782133e+003	2.545400e+002
1.784061e+003	2.829174e+002
1.785990e+003	3.024251e+002
1.787918e+003	3.001121e+002
1.789847e+003	2.682212e+002
1.791775e+003	2.731819e+002
1.793703e+003	2.607806e+002
1.795632e+003	2.072808e+002
1.797560e+003	2.083353e+002
1.799489e+003	2.043907e+002
1.801417e+003	1.418948e+002
1.803346e+003	1.308638e+002
1.805274e+003	1.736348e+002
1.807203e+003	1.831221e+002
1.809131e+003	1.901677e+002
1.811060e+003	1.832098e+002
1.812988e+003	2.060334e+002
1.814917e+003	2.263148e+002
1.816845e+003	2.145753e+002
1.818774e+003	1.958025e+002
1.820702e+003	1.821840e+002
1.822630e+003	2.667548e+002
1.824559e+003	2.764053e+002
1.826487e+003	3.239933e+002
1.828416e+003	3.077718e+002
1.830344e+003	2.800193e+002
1.832273e+003	2.216223e+002
1.834201e+003	2.538650e+002
1.836130e+003	2.455818e+002
1.838058e+003	2.197382e+002
1.839987e+003	2.576461e+002
1.841915e+003	3.237455e+002
1.843844e+003	3.582475e+002
1.845772e+003	3.824485e+002
1.847701e+003	3.896075e+002
1.849629e+003	3.252715e+002
1.851557e+003	2.451677e+002
1.853486e+003	2.449898e+002
1.855414e+003	2.377208e+002
1.857343e+003	1.565258e+002
1.859271e+003	2.069113e+002
1.861200e+003	2.465342e+002
1.863128e+003	2.120422e+002
1.865057e+003	2.291616e+002
1.866985e+003	2.333284e+002
1.868914e+003	2.546970e+002
1.870842e+003	2.301190e+002
1.872771e+003	2.224093e+002
1.874699e+003	2.066195e+002
1.876628e+003	1.924083e+002
1.878556e+003	1.839745e+002
1.880484e+003	2.123095e+002
1.882413e+003	2.274512e+002
1.884341e+003	1.815916e+002
1.886270e+003	1.611978e+002
1.888198e+003	1.785856e+002
1.890127e+003	1.375578e+002
1.892055e+003	6.146725e+001
1.893984e+003	8.915665e+001
1.895912e+003	1.646897e+002
1.897841e+003	1.620183e+002
1.899769e+003	1.488656e+002
1.901698e+003	1.814608e+002
1.903626e+003	1.950920e+002
1.905555e+003	1.795738e+002
1.907483e+003	1.551081e+002
1.909411e+003	1.663162e+002
1.911340e+003	2.043095e+002
1.913268e+003	1.906294e+002
1.915197e+003	2.715545e+002
1.917125e+003	2.753094e+002
1.919054e+003	2.442107e+002
1.920982e+003	2.171026e+002
1.922911e+003	2.278782e+002
1.924839e+003	2.258573e+002
1.926768e+003	2.252888e+002
1.928696e+003	1.639431e+002
1.930625e+003	1.074940e+002
1.932553e+003	1.405269e+002
1.934482e+003	1.463506e+002
1.936410e+003	1.688870e+002
1.938339e+003	2.063997e+002
1.940267e+003	2.185202e+002
1.942195e+003	2.468076e+002
1.944124e+003	2.365554e+002
1.946052e+003	1.879383e+002
1.947981e+003	2.055933e+002
1.949909e+003	2.553503e+002
1.951838e+003	2.438816e+002
1.953766e+003	2.230984e+002
1.955695e+003	2.188720e+002
1.957623e+003	1.968695e+002
1.959552e+003	1.773704e+002
1.961480e+003	1.844393e+002
1.963409e+003	1.936086e+002
1.965337e+003	1.684035e+002
1.967266e+003	1.551865e+002
1.969194e+003	1.779877e+002
1.971122e+003	1.281136e+002
1.973051e+003	1.041264e+002
1.974979e+003	1.712536e+002
1.976908e+003	1.789117e+002
1.978836e+003	1.098185e+002
1.980765e+003	1.005727e+002
1.982693e+003	1.164917e+002
1.984622e+003	1.317511e+002
1.986550e+003	1.791240e+002
1.988479e+003	1.763483e+002
1.990407e+003	1.531850e+002
1.992336e+003	1.270217e+002
1.994264e+003	1.768600e+002
1.996193e+003	1.846006e+002
1.998121e+003	2.140384e+002
2.000049e+003	1.978126e+002
2.001978e+003	9.995620e+001
2.003906e+003	1.188948e+002
2.005835e+003	1.591720e+002
2.007763e+003	1.657537e+002
2.009692e+003	1.949200e+002
2.011620e+003	2.288114e+002
2.013549e+003	2.556446e+002
2.015477e+003	2.710797e+002
2.017406e+003	2.354447e+002
2.019334e+003	1.940979e+002
2.021263e+003	1.790937e+002
2.023191e+003	1.657232e+002
2.025120e+003	1.915001e+002
2.027048e+003	2.418527e+002
2.028976e+003	2.767003e+002
2.030905e+003	2.687570e+002
2.032833e+003	2.118510e+002
2.034762e+003	2.043517e+002
2.036690e+003	2.500953e+002
2.038619e+003	2.397366e+002
2.040547e+003	2.103072e+002
2.042476e+003	2.129629e+002
2.044404e+003	2.314880e+002
2.046333e+003	2.508033e+002
2.048261e+003	2.536678e+002
2.050189e+003	2.518410e+002
2.052118e+003	2.456210e+002
2.054046e+003	2.814795e+002
2.055975e+003	2.956245e+002
2.057903e+003	2.533184e+002
2.059832e+003	1.864584e+002
2.061760e+003	1.909929e+002
2.063689e+003	1.966888e+002
2.065617e+003	2.012776e+002
2.067546e+003	2.801113e+002
2.069474e+003	2.686917e+002
2.071403e+003	1.793166e+002
2.073331e+003	1.877446e+002
2.075260e+003	2.350260e+002
2.077188e+003	1.860036e+002
2.079116e+003	2.220288e+002
2.081045e+003	2.502032e+002
2.082973e+003	2.723331e+002
2.084902e+003	2.291469e+002
2.086830e+003	1.887152e+002
2.088759e+003	1.910543e+002
2.090687e+003	1.712843e+002
2.092616e+003	1.548240e+002
2.094544e+003	1.633866e+002
2.096473e+003	1.481497e+002
2.098401e+003	1.501507e+002
2.100330e+003	2.008539e+002
2.102258e+003	2.657707e+002
2.104187e+003	2.410985e+002
2.106115e+003	2.008255e+002
2.108043e+003	3.002994e+002
2.109972e+003	3.092791e+002
2.111900e+003	2.601530e+002
2.113829e+003	1.818213e+002
2.115757e+003	2.150855e+002
2.117686e+003	2.647604e+002
2.119614e+003	2.317329e+002
2.121543e+003	2.658045e+002
2.123471e+003	2.950092e+002
2.125400e+003	2.290476e+002
2.127328e+003	2.613960e+002
2.129257e+003	2.647992e+002
2.131185e+003	2.698950e+002
2.133114e+003	2.371032e+002
2.135042e+003	2.152164e+002
2.136970e+003	2.517615e+002
2.138899e+003	2.513894e+002
2.140827e+003	2.744364e+002
2.142756e+003	2.981626e+002
2.144684e+003	3.299327e+002
2.146613e+003	3.690709e+002
2.148541e+003	3.019427e+002
2.150470e+003	3.280723e+002
2.152398e+003	3.570914e+002
2.154327e+003	3.164015e+002
2.156255e+003	3.251967e+002
2.158184e+003	3.454130e+002
2.160112e+003	3.901981e+002
2.162041e+003	3.718117e+002
2.163969e+003	3.554286e+002
2.165897e+003	3.278520e+002
2.167826e+003	3.191216e+002
2.169754e+003	3.069693e+002
2.171683e+003	2.970475e+002
2.173611e+003	2.863235e+002
2.175540e+003	2.589152e+002
2.177468e+003	3.262756e+002
2.179397e+003	3.360764e+002
2.181325e+003	3.677491e+002
2.183254e+003	3.844339e+002
2.185182e+003	2.985612e+002
2.187111e+003	2.484951e+002
2.189039e+003	2.505665e+002
2.190968e+003	2.422867e+002
2.192896e+003	2.339087e+002
2.194824e+003	2.642177e+002
2.196753e+003	2.892148e+002
2.198681e+003	2.676989e+002
2.200610e+003	3.099066e+002
2.202538e+003	2.908518e+002
2.204467e+003	2.693368e+002
2.206395e+003	2.421101e+002
2.208324e+003	2.470959e+002
2.210252e+003	2.561453e+002
2.212181e+003	3.737472e+002
2.214109e+003	3.890521e+002
2.216038e+003	3.668393e+002
2.217966e+003	3.359453e+002
2.219895e+003	2.622712e+002
2.221823e+003	2.790278e+002
2.223751e+003	3.294393e+002
2.225680e+003	3.580934e+002
2.227608e+003	4.262379e+002
2.229537e+003	4.134126e+002
2.231465e+003	2.826182e+002
2.233394e+003	2.964233e+002
2.235322e+003	2.978177e+002
2.237251e+003	3.620868e+002
2.239179e+003	3.843216e+002
2.241108e+003	4.178936e+002
2.243036e+003	3.810298e+002
2.244965e+003	3.574353e+002
2.246893e+003	3.737683e+002
2.248822e+003	3.859458e+002
2.250750e+003	3.635547e+002
2.252678e+003	3.545540e+002
2.254607e+003	3.935852e+002
2.256535e+003	4.026297e+002
2.258464e+003	3.904225e+002
2.260392e+003	3.259436e+002
2.262321e+003	3.207335e+002
2.264249e+003	3.425829e+002
2.266178e+003	3.874299e+002
2.268106e+003	3.949416e+002
2.270035e+003	4.014986e+002
2.271963e+003	3.807194e+002
2.273892e+003	3.589912e+002
2.275820e+003	4.025127e+002
2.277749e+003	3.241625e+002
2.279677e+003	3.060890e+002
2.281605e+003	3.424008e+002
2.283534e+003	3.854624e+002
2.285462e+003	4.031873e+002
2.287391e+003	3.901210e+002
2.289319e+003	4.130681e+002
2.291248e+003	3.548086e+002
2.293176e+003	3.105110e+002
2.295105e+003	3.538565e+002
2.297033e+003	3.997214e+002
2.298962e+003	4.551877e+002
2.300890e+003	4.982729e+002
2.302819e+003	4.628824e+002
2.304747e+003	4.944607e+002
2.306676e+003	4.335495e+002
2.308604e+003	3.765339e+002
2.310532e+003	4.948210e+002
2.312461e+003	5.052025e+002
2.314389e+003	4.287543e+002
2.316318e+003	4.987868e+002
2.318246e+003	5.282988e+002
2.320175e+003	5.027716e+002
2.322103e+003	4.706226e+002
2.324032e+003	4.285360e+002
2.325960e+003	4.250054e+002
2.327889e+003	4.201823e+002
2.329817e+003	4.173704e+002
2.331746e+003	4.589786e+002
2.333674e+003	4.423057e+002
2.335603e+003	4.487490e+002
2.337531e+003	4.442253e+002
2.339459e+003	4.229575e+002
2.341388e+003	4.386076e+002
2.343316e+003	4.650668e+002
2.345245e+003	4.963006e+002
2.347173e+003	4.814659e+002
2.349102e+003	4.675238e+002
2.351030e+003	4.711852e+002
2.352959e+003	4.455775e+002
2.354887e+003	4.093206e+002
2.356816e+003	4.025702e+002
2.358744e+003	4.713195e+002
2.360673e+003	5.173577e+002
2.362601e+003	4.917826e+002
2.364530e+003	4.482296e+002
2.366458e+003	4.235402e+002
2.368386e+003	4.275970e+002
2.370315e+003	4.729641e+002
2.372243e+003	5.084569e+002
2.374172e+003	4.842166e+002
2.376100e+003	4.648109e+002
2.378029e+003	4.148867e+002
2.379957e+003	3.774364e+002
2.381886e+003	4.213201e+002
2.383814e+003	4.002993e+002
2.385743e+003	3.764563e+002
2.387671e+003	3.635319e+002
2.389600e+003	3.677103e+002
2.391528e+003	4.369628e+002
2.393457e+003	4.364616e+002
2.395385e+003	4.237627e+002
2.397313e+003	4.136701e+002
2.399242e+003	4.266706e+002
2.401170e+003	4.139073e+002
2.403099e+003	3.893918e+002
2.405027e+003	4.101568e+002
2.406956e+003	3.735533e+002
2.408884e+003	4.056547e+002
2.410813e+003	4.764988e+002
2.412741e+003	5.160359e+002
2.414670e+003	5.211691e+002
2.416598e+003	4.713683e+002
2.418527e+003	4.686924e+002
2.420455e+003	4.540371e+002
2.422384e+003	4.704968e+002
2.424312e+003	5.220479e+002
2.426240e+003	5.436174e+002
2.428169e+003	5.220699e+002
2.430097e+003	5.156746e+002
2.432026e+003	4.960414e+002
2.433954e+003	5.029823e+002
2.435883e+003	5.262712e+002
2.437811e+003	5.341235e+002
2.439740e+003	4.487008e+002
2.441668e+003	4.326353e+002
2.443597e+003	5.090947e+002
2.445525e+003	5.069040e+002
2.447454e+003	4.985957e+002
2.449382e+003	5.206590e+002
2.451311e+003	5.106075e+002
2.453239e+003	4.715134e+002
2.455167e+003	4.524756e+002
2.457096e+003	4.539456e+002
2.459024e+003	4.908250e+002
2.460953e+003	4.749589e+002
2.462881e+003	4.754346e+002
2.464810e+003	5.581370e+002
2.466738e+003	5.583903e+002
2.468667e+003	5.606022e+002
2.470595e+003	5.089116e+002
2.472524e+003	4.642213e+002
2.474452e+003	4.704507e+002
2.476381e+003	4.976826e+002
2.478309e+003	5.270512e+002
2.480238e+003	5.336727e+002
2.482166e+003	4.853510e+002
2.484094e+003	4.584791e+002
2.486023e+003	4.708564e+002
2.487951e+003	5.159554e+002
2.489880e+003	4.753873e+002
2.491808e+003	4.272978e+002
2.493737e+003	4.747824e+002
2.495665e+003	4.704904e+002
2.497594e+003	4.452896e+002
2.499522e+003	4.321477e+002
2.501451e+003	4.307560e+002
2.503379e+003	4.683527e+002
2.505308e+003	4.837637e+002
2.507236e+003	4.763078e+002
2.509165e+003	4.600245e+002
2.511093e+003	4.088413e+002
2.513021e+003	4.343517e+002
2.514950e+003	4.763280e+002
2.516878e+003	4.875935e+002
2.518807e+003	5.091925e+002
2.520735e+003	5.408080e+002
2.522664e+003	5.261069e+002
2.524592e+003	5.011732e+002
2.526521e+003	5.274387e+002
2.528449e+003	5.649288e+002
2.530378e+003	5.336664e+002
2.532306e+003	5.607883e+002
2.534235e+003	5.535104e+002
2.536163e+003	5.283262e+002
2.538092e+003	5.185942e+002
2.540020e+003	5.368740e+002
2.541948e+003	5.327766e+002
2.543877e+003	5.028433e+002
2.545805e+003	4.992270e+002
2.547734e+003	4.725133e+002
2.549662e+003	4.707564e+002
2.551591e+003	5.369394e+002
2.553519e+003	5.551330e+002
2.555448e+003	6.030378e+002
2.557376e+003	5.321799e+002
2.559305e+003	5.312521e+002
2.561233e+003	5.197258e+002
2.563162e+003	5.390145e+002
2.565090e+003	5.778309e+002
2.567019e+003	5.807287e+002
2.568947e+003	5.380267e+002
2.570875e+003	5.154398e+002
2.572804e+003	4.834843e+002
2.574732e+003	4.894330e+002
2.576661e+003	5.322466e+002
2.578589e+003	5.221091e+002
2.580518e+003	5.190630e+002
2.582446e+003	5.146554e+002
2.584375e+003	4.506260e+002
2.586303e+003	5.234944e+002
2.588232e+003	5.184487e+002
2.590160e+003	4.728757e+002
2.592089e+003	4.587442e+002
2.594017e+003	4.740103e+002
2.595946e+003	4.525069e+002
2.597874e+003	4.335918e+002
2.599802e+003	5.041322e+002
2.601731e+003	5.092082e+002
2.603659e+003	4.723590e+002
2.605588e+003	4.048268e+002
2.607516e+003	4.067425e+002
2.609445e+003	4.061946e+002
2.611373e+003	4.371801e+002
2.613302e+003	4.714211e+002
2.615230e+003	4.699988e+002
2.617159e+003	4.536711e+002
2.619087e+003	4.468721e+002
2.621016e+003	4.562641e+002
2.622944e+003	5.252635e+002
2.624873e+003	5.255140e+002
2.626801e+003	5.061149e+002
2.628729e+003	4.551861e+002
2.630658e+003	4.192297e+002
2.632586e+003	4.652639e+002
2.634515e+003	4.568583e+002
2.636443e+003	4.468352e+002
2.638372e+003	5.247379e+002
2.640300e+003	5.146510e+002
2.642229e+003	4.970575e+002
2.644157e+003	4.603683e+002
2.646086e+003	4.595555e+002
2.648014e+003	5.170460e+002
2.649943e+003	5.536653e+002
2.651871e+003	5.916128e+002
2.653800e+003	5.917070e+002
2.655728e+003	5.653659e+002
2.657656e+003	6.097252e+002
2.659585e+003	6.306607e+002
2.661513e+003	6.384646e+002
2.663442e+003	6.194088e+002
2.665370e+003	6.079824e+002
2.667299e+003	6.434367e+002
2.669227e+003	6.748522e+002
2.671156e+003	6.694346e+002
2.673084e+003	6.857255e+002
2.675013e+003	6.752026e+002
2.676941e+003	5.990523e+002
2.678870e+003	6.507941e+002
2.680798e+003	5.655901e+002
2.682727e+003	5.056320e+002
2.684655e+003	5.268049e+002
2.686583e+003	4.763882e+002
2.688512e+003	4.803425e+002
2.690440e+003	4.919598e+002
2.692369e+003	4.435362e+002
2.694297e+003	3.524198e+002
2.696226e+003	3.701033e+002
2.698154e+003	4.153384e+002
2.700083e+003	3.753602e+002
2.702011e+003	3.498850e+002
2.703940e+003	4.582843e+002
2.705868e+003	4.218910e+002
2.707797e+003	4.190030e+002
2.709725e+003	3.548550e+002
2.711654e+003	3.326591e+002
2.713582e+003	3.191238e+002
2.715510e+003	3.103668e+002
2.717439e+003	3.864051e+002
2.719367e+003	4.037550e+002
2.721296e+003	3.968762e+002
2.723224e+003	3.844660e+002
2.725153e+003	3.638250e+002
2.727081e+003	3.924777e+002
2.729010e+003	3.589943e+002
2.730938e+003	3.534420e+002
2.732867e+003	4.123345e+002
2.734795e+003	3.068788e+002
2.736724e+003	3.095437e+002
2.738652e+003	3.461251e+002
2.740581e+003	3.024890e+002
2.742509e+003	2.730482e+002
2.744438e+003	2.751602e+002
2.746366e+003	3.074777e+002
2.748294e+003	3.311802e+002
2.750223e+003	3.038775e+002
2.752151e+003	3.446581e+002
2.754080e+003	3.169817e+002
2.756008e+003	3.145553e+002
2.757937e+003	3.348804e+002
2.759865e+003	3.538499e+002
2.761794e+003	3.344505e+002
2.763722e+003	3.392102e+002
2.765651e+003	3.348264e+002
2.767579e+003	3.223993e+002
2.769508e+003	3.352844e+002
2.771436e+003	3.980572e+002
2.773365e+003	3.708773e+002
2.775293e+003	3.432757e+002
2.777221e+003	3.483358e+002
2.779150e+003	3.571743e+002
2.781078e+003	3.287811e+002
2.783007e+003	3.408797e+002
2.784935e+003	2.986830e+002
2.786864e+003	2.609319e+002
2.788792e+003	2.914578e+002
2.790721e+003	3.049039e+002
2.792649e+003	3.019030e+002
2.794578e+003	2.311746e+002
2.796506e+003	2.323078e+002
2.798435e+003	2.544841e+002
2.800363e+003	2.436200e+002
2.802292e+003	2.476724e+002
2.804220e+003	2.598114e+002
2.806148e+003	2.708401e+002
2.808077e+003	2.979824e+002
2.810005e+003	3.519975e+002
2.811934e+003	3.324395e+002
2.813862e+003	2.460109e+002
2.815791e+003	2.382835e+002
2.817719e+003	2.580374e+002
2.819648e+003	2.979108e+002
2.821576e+003	2.549268e+002
2.823505e+003	1.932694e+002
2.825433e+003	1.918548e+002
2.827362e+003	1.999131e+002
2.829290e+003	2.382678e+002
2.831219e+003	2.494660e+002
2.833147e+003	2.114434e+002
2.835075e+003	1.573130e+002
2.837004e+003	1.294314e+002
2.838932e+003	2.363984e+002
2.840861e+003	2.381763e+002
2.842789e+003	2.392438e+002
2.844718e+003	2.389831e+002
2.846646e+003	1.942949e+002
2.848575e+003	1.659239e+002
2.850503e+003	1.970708e+002
2.852432e+003	2.397403e+002
2.854360e+003	2.062545e+002
2.856289e+003	2.291495e+002
2.858217e+003	2.833934e+002
2.860146e+003	2.619824e+002
2.862074e+003	2.812927e+002
2.864002e+003	2.721085e+002
2.865931e+003	2.141931e+002
2.867859e+003	2.220659e+002
2.869788e+003	2.257071e+002
2.871716e+003	2.294445e+002
2.873645e+003	2.026616e+002
2.875573e+003	2.246702e+002
2.877502e+003	2.343712e+002
2.879430e+003	1.941231e+002
2.881359e+003	1.955918e+002
2.883287e+003	2.161159e+002
2.885216e+003	2.687308e+002
2.887144e+003	2.844846e+002
2.889073e+003	2.619222e+002
2.891001e+003	2.935182e+002
2.892929e+003	2.379797e+002
2.894858e+003	2.125889e+002
2.896786e+003	2.412559e+002
2.898715e+003	2.515843e+002
2.900643e+003	2.600079e+002
2.902572e+003	2.484857e+002
2.904500e+003	1.896606e+002
2.906429e+003	1.734170e+002
2.908357e+003	2.139904e+002
2.910286e+003	2.369862e+002
2.912214e+003	1.894467e+002
2.914143e+003	1.572724e+002
2.916071e+003	1.822374e+002
2.918000e+003	1.993224e+002
2.919928e+003	2.179031e+002
2.921856e+003	2.043599e+002
2.923785e+003	1.840811e+002
2.925713e+003	1.302156e+002
2.927642e+003	7.414344e+001
2.929570e+003	9.416459e+001
2.931499e+003	9.458739e+001
2.933427e+003	1.096361e+002
2.935356e+003	1.462113e+002
2.937284e+003	1.163665e+002
2.939213e+003	1.223364e+002
2.941141e+003	1.561719e+002
2.943070e+003	1.267882e+002
2.944998e+003	1.458121e+002
2.946927e+003	1.471493e+002
2.948855e+003	1.104640e+002
2.950783e+003	1.015538e+002
2.952712e+003	1.073753e+002
2.954640e+003	6.471803e+001
2.956569e+003	4.361138e+001
2.958497e+003	2.351252e+001
2.960426e+003	2.186727e+000
2.962354e+003	8.169461e+001
2.964283e+003	5.495820e+001
2.966211e+003	1.328572e+002
2.968140e+003	1.577081e+002
2.970068e+003	8.569917e+001
2.971997e+003	7.404295e+001
2.973925e+003	4.035320e+001
2.975854e+003	4.432399e+000
2.977782e+003	6.847110e+001
2.979710e+003	7.485703e+001
2.981639e+003	1.134772e+002
2.983567e+003	8.320635e+001
2.985496e+003	6.001144e+001
2.987424e+003	4.577744e+001
2.989353e+003	7.679078e+001
2.991281e+003	1.174777e+002
2.993210e+003	9.550153e+001
2.995138e+003	7.994439e+001
2.997067e+003	1.051985e+002
2.998995e+003	1.145353e+002
3.000924e+003	1.155535e+002
3.002852e+003	4.458711e+001
3.004781e+003	5.046461e+001
3.006709e+003	8.497562e+001
3.008637e+003	5.500506e+001
3.010566e+003	6.023614e+001
3.012494e+003	6.824766e+001
3.014423e+003	7.993468e+001
3.016351e+003	7.059847e+001
3.018280e+003	4.969945e+001
3.020208e+003	1.425615e+002
3.022137e+003	1.251589e+002
3.024065e+003	8.825308e+001
3.025994e+003	1.136282e+002
3.027922e+003	1.061137e+002
3.029851e+003	1.091843e+002
3.031779e+003	1.075930e+002
3.033708e+003	1.391783e+002
3.035636e+003	1.227460e+002
3.037564e+003	1.038449e+002
3.039493e+003	7.880777e+001
3.041421e+003	4.096833e+001
3.043350e+003	9.954291e+001
3.045278e+003	1.182200e+002
3.047207e+003	1.310179e+002
3.049135e+003	1.383457e+002
3.051064e+003	3.865556e+001
3.052992e+003	3.842707e+001
3.054921e+003	1.747893e+001
3.056849e+003	2.427172e+001
3.058778e+003	2.358366e+001
3.060706e+003	-4.714125e+000
3.062635e+003	-2.261536e+001
3.064563e+003	1.529198e+001
3.066491e+003	5.575001e+001
3.068420e+003	5.915104e+001
3.070348e+003	5.443017e+001
3.072277e+003	1.236664e+002
3.074205e+003	1.049855e+002
3.076134e+003	1.252192e+002
3.078062e+003	1.227068e+002
3.079991e+003	1.196066e+002
3.081919e+003	8.039287e+001
3.083848e+003	7.715520e+001
3.085776e+003	1.505336e+002
3.087705e+003	1.765376e+002
3.089633e+003	1.237930e+002
3.091562e+003	7.554867e+001
3.093490e+003	1.733333e+002
3.095418e+003	1.752142e+002
3.097347e+003	2.385643e+002
3.099275e+003	2.372068e+002
3.101204e+003	1.900060e+002
3.103132e+003	1.444021e+002
3.105061e+003	1.243770e+002
3.106989e+003	1.813710e+002
3.108918e+003	1.875955e+002
3.110846e+003	2.231204e+002
3.112775e+003	2.396483e+002
3.114703e+003	2.347336e+002
3.116632e+003	2.273542e+002
3.118560e+003	2.466785e+002
3.120489e+003	2.412682e+002
3.122417e+003	2.600978e+002
3.124345e+003	3.071013e+002
3.126274e+003	3.166876e+002
3.128202e+003	3.080842e+002
3.130131e+003	3.117900e+002
3.132059e+003	3.101237e+002
3.133988e+003	2.992347e+002
3.135916e+003	3.892736e+002
3.137845e+003	3.752280e+002
3.139773e+003	3.961530e+002
3.141702e+003	4.031813e+002
3.143630e+003	3.857564e+002
3.145559e+003	3.601098e+002
3.147487e+003	3.588791e+002
3.149416e+003	3.621956e+002
3.151344e+003	4.252758e+002
3.153272e+003	4.527528e+002
3.155201e+003	5.034905e+002
3.157129e+003	4.472713e+002
3.159058e+003	4.494984e+002
3.160986e+003	4.759697e+002
3.162915e+003	5.109458e+002
3.164843e+003	5.249986e+002
3.166772e+003	5.467036e+002
3.168700e+003	5.636439e+002
3.170629e+003	5.683090e+002
3.172557e+003	5.982303e+002
3.174486e+003	5.841202e+002
3.176414e+003	5.995386e+002
3.178343e+003	6.143494e+002
3.180271e+003	7.177565e+002
3.182199e+003	6.759850e+002
3.184128e+003	7.285724e+002
3.186056e+003	7.776599e+002
3.187985e+003	8.106536e+002
3.189913e+003	7.945371e+002
3.191842e+003	7.727363e+002
3.193770e+003	8.024012e+002
3.195699e+003	8.214640e+002
3.197627e+003	8.769121e+002
3.199556e+003	8.776942e+002
3.201484e+003	8.722171e+002
3.203413e+003	8.905687e+002
3.205341e+003	9.572998e+002
3.207270e+003	1.022441e+003
3.209198e+003	1.108134e+003
3.211126e+003	1.104258e+003
3.213055e+003	1.106627e+003
3.214983e+003	1.135620e+003
3.216912e+003	1.131770e+003
3.218840e+003	1.113326e+003
3.220769e+003	1.187401e+003
3.222697e+003	1.258408e+003
3.224626e+003	1.263559e+003
3.226554e+003	1.281893e+003
3.228483e+003	1.318224e+003
3.230411e+003	1.364122e+003
3.232340e+003	1.384308e+003
3.234268e+003	1.425158e+003
3.236197e+003	1.441740e+003
3.238125e+003	1.448957e+003
3.240053e+003	1.478753e+003
3.241982e+003	1.558157e+003
3.243910e+003	1.645446e+003
3.245839e+003	1.641055e+003
3.247767e+003	1.607113e+003
3.249696e+003	1.685455e+003
3.251624e+003	1.708874e+003
3.253553e+003	1.738553e+003
3.255481e+003	1.842760e+003
3.257410e+003	1.876337e+003
3.259338e+003	1.881250e+003
3.261267e+003	1.919711e+003
3.263195e+003	1.933843e+003
3.265124e+003	2.032125e+003
3.267052e+003	2.136546e+003
3.268980e+003	2.077542e+003
3.270909e+003	2.127467e+003
3.272837e+003	2.146582e+003
3.274766e+003	2.154501e+003
3.276694e+003	2.218154e+003
3.278623e+003	2.289149e+003
3.280551e+003	2.376257e+003
3.282480e+003	2.456936e+003
3.284408e+003	2.493045e+003
3.286337e+003	2.537320e+003
3.288265e+003	2.570074e+003
3.290194e+003	2.631383e+003
3.292122e+003	2.682061e+003
3.294051e+003	2.698683e+003
3.295979e+003	2.762426e+003
3.297907e+003	2.838342e+003
3.299836e+003	2.878116e+003
3.301764e+003	2.980906e+003
3.303693e+003	3.044750e+003
3.305621e+003	3.089044e+003
3.307550e+003	3.117526e+003
3.309478e+003	3.201187e+003
3.311407e+003	3.279788e+003
3.313335e+003	3.373787e+003
3.315264e+003	3.353729e+003
3.317192e+003	3.364263e+003
3.319121e+003	3.379419e+003
3.321049e+003	3.459701e+003
3.322978e+003	3.592528e+003
3.324906e+003	3.700166e+003
3.326834e+003	3.675019e+003
3.328763e+003	3.774228e+003
3.330691e+003	3.839051e+003
3.332620e+003	3.898553e+003
3.334548e+003	4.003774e+003
3.336477e+003	4.048028e+003
3.338405e+003	4.067853e+003
3.340334e+003	4.130887e+003
3.342262e+003	4.192809e+003
3.344191e+003	4.278460e+003
3.346119e+003	4.353524e+003
3.348048e+003	4.403941e+003
3.349976e+003	4.510400e+003
3.351905e+003	4.585278e+003
3.353833e+003	4.663257e+003
3.355761e+003	4.731905e+003
3.357690e+003	4.775599e+003
3.359618e+003	4.918632e+003
3.361547e+003	4.965922e+003
3.363475e+003	4.971691e+003
3.365404e+003	5.092923e+003
3.367332e+003	5.213250e+003
3.369261e+003	5.224156e+003
3.371189e+003	5.297830e+003
3.373118e+003	5.411074e+003
3.375046e+003	5.467996e+003
3.376975e+003	5.599029e+003
3.378903e+003	5.683086e+003
3.380832e+003	5.710933e+003
3.382760e+003	5.775535e+003
3.384688e+003	5.884629e+003
3.386617e+003	5.947670e+003
3.388545e+003	6.034641e+003
3.390474e+003	6.157171e+003
3.392402e+003	6.240712e+003
3.394331e+003	6.341845e+003
3.396259e+003	6.418355e+003
3.398188e+003	6.484123e+003
3.400116e+003	6.602844e+003
