# Supplementary material for: Machine learning classification of mango maturity based on carotene content from Raman spectra
Source: PeerJ. 2025 Nov 18;13:e20288. doi: 10.7717/peerj.20288 (PMC12637035; doi:10.7717/peerj.20288)
Supplement: Supplemental Information 1 — Raman spectra from 29 mango samples, with measurements taken from the top, middle, and bottom parts of each mango. These data were used for Raman spectral processing, statistical analysis, and classification analysis. [file peerj-13-20288-s001.zip › Raw Data_Mango/M26/M26-T.CSV]

5.036945e+001	1.711366e+003
5.229792e+001	1.099280e+003
5.422638e+001	8.233201e+002
5.615485e+001	7.442839e+002
5.808332e+001	7.528643e+002
6.001178e+001	7.659983e+002
6.194025e+001	7.238787e+002
6.386872e+001	6.919876e+002
6.579718e+001	6.836097e+002
6.772565e+001	6.881519e+002
6.965411e+001	6.749440e+002
7.158258e+001	6.615571e+002
7.351105e+001	6.437469e+002
7.543951e+001	6.103747e+002
7.736798e+001	5.635565e+002
7.929645e+001	5.421550e+002
8.122491e+001	5.380526e+002
8.315338e+001	5.406340e+002
8.508185e+001	5.488636e+002
8.701031e+001	5.631462e+002
8.893878e+001	5.610504e+002
9.086725e+001	5.454828e+002
9.279572e+001	5.222079e+002
9.472418e+001	4.917130e+002
9.665265e+001	4.500143e+002
9.858112e+001	4.174041e+002
1.005096e+002	4.080817e+002
1.024380e+002	4.062505e+002
1.043665e+002	4.005007e+002
1.062950e+002	4.017628e+002
1.082234e+002	4.140488e+002
1.101519e+002	4.066899e+002
1.120804e+002	3.832106e+002
1.140089e+002	3.629768e+002
1.159373e+002	3.710693e+002
1.178658e+002	3.297589e+002
1.197943e+002	3.047959e+002
1.217227e+002	3.004593e+002
1.236512e+002	2.803795e+002
1.255797e+002	2.627223e+002
1.275081e+002	2.583128e+002
1.294366e+002	2.622466e+002
1.313651e+002	2.689138e+002
1.332935e+002	2.741645e+002
1.352220e+002	2.667325e+002
1.371505e+002	2.801289e+002
1.390789e+002	2.912728e+002
1.410074e+002	2.806740e+002
1.429359e+002	2.566341e+002
1.448643e+002	2.368156e+002
1.467928e+002	2.291144e+002
1.487213e+002	2.243069e+002
1.506497e+002	2.136149e+002
1.525782e+002	2.050255e+002
1.545067e+002	2.129161e+002
1.564351e+002	2.022114e+002
1.583636e+002	1.912245e+002
1.602921e+002	2.082790e+002
1.622205e+002	2.158610e+002
1.641490e+002	2.260658e+002
1.660775e+002	2.304642e+002
1.680059e+002	2.350130e+002
1.699344e+002	2.507194e+002
1.718629e+002	2.614934e+002
1.737913e+002	2.405413e+002
1.757198e+002	2.213564e+002
1.776483e+002	2.123541e+002
1.795767e+002	1.963503e+002
1.815052e+002	1.749712e+002
1.834337e+002	1.653376e+002
1.853621e+002	1.533149e+002
1.872906e+002	1.373524e+002
1.892191e+002	1.329214e+002
1.911475e+002	1.341123e+002
1.930760e+002	1.287615e+002
1.950045e+002	1.248288e+002
1.969329e+002	1.327679e+002
1.988614e+002	1.589046e+002
2.007899e+002	1.771368e+002
2.027183e+002	1.939499e+002
2.046468e+002	2.050160e+002
2.065753e+002	2.097385e+002
2.085037e+002	2.155462e+002
2.104322e+002	2.030512e+002
2.123607e+002	1.928923e+002
2.142891e+002	1.899127e+002
2.162176e+002	1.900000e+002
2.181461e+002	1.819464e+002
2.200745e+002	1.996531e+002
2.220030e+002	1.714242e+002
2.239315e+002	1.326463e+002
2.258599e+002	1.280365e+002
2.277884e+002	1.579944e+002
2.297169e+002	1.671339e+002
2.316453e+002	1.624608e+002
2.335738e+002	1.651149e+002
2.355023e+002	1.773083e+002
2.374307e+002	1.577499e+002
2.393592e+002	1.702126e+002
2.412877e+002	1.963451e+002
2.432161e+002	2.117795e+002
2.451446e+002	2.047200e+002
2.470731e+002	1.921893e+002
2.490015e+002	2.255733e+002
2.509300e+002	2.553767e+002
2.528585e+002	2.605048e+002
2.547869e+002	2.446361e+002
2.567154e+002	2.389314e+002
2.586439e+002	2.387218e+002
2.605723e+002	2.175908e+002
2.625008e+002	2.111151e+002
2.644293e+002	2.262691e+002
2.663577e+002	1.971389e+002
2.682862e+002	1.779374e+002
2.702147e+002	1.485005e+002
2.721431e+002	1.320103e+002
2.740716e+002	1.394473e+002
2.760001e+002	1.487425e+002
2.779285e+002	1.566239e+002
2.798570e+002	1.707718e+002
2.817855e+002	1.848600e+002
2.837139e+002	1.956532e+002
2.856424e+002	2.084571e+002
2.875709e+002	2.370053e+002
2.894993e+002	2.716455e+002
2.914278e+002	2.764041e+002
2.933563e+002	2.653706e+002
2.952847e+002	2.952976e+002
2.972132e+002	2.870803e+002
2.991417e+002	3.292197e+002
3.010701e+002	3.524412e+002
3.029986e+002	3.381542e+002
3.049271e+002	3.253997e+002
3.068555e+002	3.269958e+002
3.087840e+002	3.249227e+002
3.107125e+002	3.099501e+002
3.126409e+002	2.887523e+002
3.145694e+002	2.742164e+002
3.164979e+002	2.623009e+002
3.184263e+002	2.494096e+002
3.203548e+002	2.253953e+002
3.222833e+002	2.134257e+002
3.242117e+002	2.395254e+002
3.261402e+002	2.922425e+002
3.280687e+002	2.724129e+002
3.299971e+002	2.799783e+002
3.319256e+002	3.034154e+002
3.338541e+002	3.108281e+002
3.357825e+002	3.131286e+002
3.377110e+002	3.453236e+002
3.396395e+002	3.684254e+002
3.415679e+002	3.820976e+002
3.434964e+002	3.890293e+002
3.454249e+002	3.865509e+002
3.473533e+002	4.047705e+002
3.492818e+002	3.868460e+002
3.512103e+002	3.646115e+002
3.531387e+002	3.626001e+002
3.550672e+002	3.776064e+002
3.569957e+002	3.595965e+002
3.589241e+002	3.421761e+002
3.608526e+002	3.271606e+002
3.627811e+002	3.244617e+002
3.647095e+002	3.336235e+002
3.666380e+002	3.093651e+002
3.685665e+002	3.573219e+002
3.704949e+002	3.714683e+002
3.724234e+002	3.529478e+002
3.743519e+002	3.385439e+002
3.762803e+002	3.517560e+002
3.782088e+002	3.506629e+002
3.801373e+002	3.448198e+002
3.820657e+002	3.395966e+002
3.839942e+002	3.374950e+002
3.859227e+002	3.433591e+002
3.878511e+002	3.963529e+002
3.897796e+002	4.551148e+002
3.917081e+002	4.761861e+002
3.936365e+002	4.643792e+002
3.955650e+002	4.548531e+002
3.974935e+002	4.790337e+002
3.994219e+002	4.514700e+002
4.013504e+002	4.202511e+002
4.032789e+002	4.062927e+002
4.052073e+002	4.155887e+002
4.071358e+002	4.428435e+002
4.090643e+002	4.395106e+002
4.109927e+002	4.269247e+002
4.129212e+002	4.113380e+002
4.148497e+002	3.997436e+002
4.167781e+002	3.962853e+002
4.187066e+002	3.842319e+002
4.206351e+002	3.802950e+002
4.225635e+002	3.762283e+002
4.244920e+002	3.774388e+002
4.264205e+002	3.923416e+002
4.283489e+002	4.195806e+002
4.302774e+002	4.011001e+002
4.322059e+002	3.976453e+002
4.341343e+002	4.106820e+002
4.360628e+002	4.244561e+002
4.379913e+002	4.273078e+002
4.399197e+002	4.536680e+002
4.418482e+002	4.865772e+002
4.437767e+002	5.118866e+002
4.457051e+002	5.248724e+002
4.476336e+002	5.262768e+002
4.495621e+002	5.168654e+002
4.514905e+002	4.849466e+002
4.534190e+002	4.642271e+002
4.553475e+002	4.683256e+002
4.572759e+002	4.794198e+002
4.592044e+002	4.673984e+002
4.611329e+002	4.773002e+002
4.630613e+002	5.021002e+002
4.649898e+002	5.259775e+002
4.669183e+002	5.369744e+002
4.688467e+002	5.252193e+002
4.707752e+002	4.836703e+002
4.727037e+002	4.765670e+002
4.746321e+002	4.733389e+002
4.765606e+002	4.621879e+002
4.784891e+002	4.583327e+002
4.804175e+002	4.791389e+002
4.823460e+002	4.683118e+002
4.842745e+002	4.533980e+002
4.862029e+002	4.472352e+002
4.881314e+002	4.431572e+002
4.900599e+002	4.365560e+002
4.919883e+002	4.376674e+002
4.939168e+002	4.600042e+002
4.958453e+002	4.772647e+002
4.977737e+002	4.893129e+002
4.997022e+002	4.938972e+002
5.016307e+002	4.879284e+002
5.035591e+002	4.745756e+002
5.054876e+002	5.024476e+002
5.074161e+002	5.120121e+002
5.093445e+002	5.059691e+002
5.112730e+002	5.035357e+002
5.132015e+002	5.159806e+002
5.151299e+002	5.146216e+002
5.170584e+002	5.308988e+002
5.189869e+002	5.444871e+002
5.209153e+002	5.447920e+002
5.228438e+002	5.340530e+002
5.247723e+002	5.229419e+002
5.267007e+002	4.885742e+002
5.286292e+002	4.864778e+002
5.305577e+002	4.942926e+002
5.324861e+002	4.872153e+002
5.344146e+002	4.615551e+002
5.363431e+002	4.484272e+002
5.382715e+002	4.324943e+002
5.402000e+002	4.411255e+002
5.421285e+002	4.162842e+002
5.440569e+002	3.713068e+002
5.459854e+002	3.677060e+002
5.479139e+002	3.976890e+002
5.498423e+002	4.035104e+002
5.517708e+002	4.099500e+002
5.536993e+002	4.375758e+002
5.556277e+002	4.709640e+002
5.575562e+002	4.720649e+002
5.594847e+002	4.591463e+002
5.614131e+002	4.405801e+002
5.633416e+002	4.475424e+002
5.652701e+002	4.642087e+002
5.671985e+002	4.772176e+002
5.691270e+002	4.972505e+002
5.710555e+002	5.261586e+002
5.729839e+002	5.149664e+002
5.749124e+002	4.953948e+002
5.768409e+002	4.934853e+002
5.787693e+002	5.091138e+002
5.806978e+002	5.156411e+002
5.826263e+002	5.283134e+002
5.845547e+002	5.264966e+002
5.864832e+002	5.079899e+002
5.884117e+002	4.911414e+002
5.903401e+002	4.866820e+002
5.922686e+002	4.761464e+002
5.941971e+002	4.376042e+002
5.961255e+002	4.415421e+002
5.980540e+002	4.380599e+002
5.999825e+002	4.244525e+002
6.019109e+002	4.247223e+002
6.038394e+002	4.457925e+002
6.057679e+002	4.521630e+002
6.076964e+002	4.594411e+002
6.096248e+002	4.547308e+002
6.115533e+002	4.285894e+002
6.134818e+002	3.976850e+002
6.154102e+002	4.103539e+002
6.173387e+002	4.179590e+002
6.192672e+002	4.699389e+002
6.211956e+002	4.883148e+002
6.231241e+002	4.692483e+002
6.250526e+002	4.472059e+002
6.269810e+002	4.285540e+002
6.289095e+002	3.952236e+002
6.308380e+002	3.849954e+002
6.327664e+002	4.003251e+002
6.346949e+002	4.220184e+002
6.366234e+002	4.268183e+002
6.385518e+002	4.078500e+002
6.404803e+002	4.080361e+002
6.424088e+002	4.268545e+002
6.443372e+002	4.546815e+002
6.462657e+002	4.749673e+002
6.481942e+002	4.692860e+002
6.501226e+002	4.308567e+002
6.520511e+002	4.198629e+002
6.539796e+002	4.244347e+002
6.559080e+002	4.331078e+002
6.578365e+002	4.331666e+002
6.597650e+002	4.118136e+002
6.616934e+002	3.685606e+002
6.636219e+002	3.621063e+002
6.655504e+002	3.844596e+002
6.674788e+002	3.904390e+002
6.694073e+002	3.922023e+002
6.713358e+002	3.923554e+002
6.732642e+002	3.682786e+002
6.751927e+002	3.247510e+002
6.771212e+002	3.000299e+002
6.790496e+002	2.861696e+002
6.809781e+002	2.797800e+002
6.829066e+002	2.803063e+002
6.848350e+002	2.811976e+002
6.867635e+002	2.590016e+002
6.886920e+002	2.715966e+002
6.906204e+002	2.756346e+002
6.925489e+002	2.994755e+002
6.944774e+002	3.229996e+002
6.964058e+002	3.288878e+002
6.983343e+002	3.675852e+002
7.002628e+002	3.524751e+002
7.021912e+002	3.350345e+002
7.041197e+002	3.296052e+002
7.060482e+002	3.270392e+002
7.079766e+002	3.225666e+002
7.099051e+002	3.292090e+002
7.118336e+002	3.498149e+002
7.137620e+002	3.829950e+002
7.156905e+002	3.935853e+002
7.176190e+002	3.781410e+002
7.195474e+002	3.594458e+002
7.214759e+002	3.561021e+002
7.234044e+002	3.342791e+002
7.253328e+002	2.964948e+002
7.272613e+002	2.824304e+002
7.291898e+002	2.806600e+002
7.311182e+002	2.695472e+002
7.330467e+002	2.531689e+002
7.349752e+002	2.720527e+002
7.369036e+002	2.928024e+002
7.388321e+002	2.911357e+002
7.407606e+002	2.827458e+002
7.426890e+002	2.818516e+002
7.446175e+002	2.781069e+002
7.465460e+002	2.532604e+002
7.484744e+002	2.485143e+002
7.504029e+002	2.209304e+002
7.523314e+002	2.021946e+002
7.542598e+002	2.057128e+002
7.561883e+002	2.071500e+002
7.581168e+002	1.916944e+002
7.600452e+002	1.992220e+002
7.619737e+002	2.093387e+002
7.639022e+002	1.992978e+002
7.658306e+002	1.892613e+002
7.677591e+002	1.991214e+002
7.696876e+002	2.221407e+002
7.716160e+002	2.330305e+002
7.735445e+002	2.348110e+002
7.754730e+002	2.209174e+002
7.774014e+002	2.075678e+002
7.793299e+002	2.045111e+002
7.812584e+002	1.889303e+002
7.831868e+002	1.640163e+002
7.851153e+002	1.859799e+002
7.870438e+002	1.979494e+002
7.889722e+002	1.884549e+002
7.909007e+002	2.088959e+002
7.928292e+002	2.321211e+002
7.947576e+002	2.345898e+002
7.966861e+002	2.159500e+002
7.986146e+002	1.742908e+002
8.005430e+002	1.451035e+002
8.024715e+002	1.526663e+002
8.044000e+002	1.626680e+002
8.063284e+002	1.684276e+002
8.082569e+002	1.641371e+002
8.101854e+002	1.407882e+002
8.121138e+002	1.304654e+002
8.140423e+002	1.675991e+002
8.159708e+002	1.671355e+002
8.178992e+002	1.405450e+002
8.198277e+002	1.263394e+002
8.217562e+002	1.348262e+002
8.236846e+002	1.342329e+002
8.256131e+002	1.279295e+002
8.275416e+002	1.208838e+002
8.294700e+002	1.166613e+002
8.313985e+002	1.062022e+002
8.333270e+002	9.322198e+001
8.352554e+002	8.537409e+001
8.371839e+002	8.127438e+001
8.391124e+002	9.799731e+001
8.410408e+002	9.944760e+001
8.429693e+002	8.615474e+001
8.448978e+002	1.066293e+002
8.468262e+002	1.445694e+002
8.487547e+002	1.581409e+002
8.506832e+002	1.672870e+002
8.526116e+002	1.389222e+002
8.545401e+002	1.345829e+002
8.564686e+002	1.540751e+002
8.583970e+002	1.734580e+002
8.603255e+002	1.719621e+002
8.622540e+002	1.589557e+002
8.641824e+002	1.764637e+002
8.661109e+002	1.829024e+002
8.680394e+002	1.760545e+002
8.699678e+002	1.521133e+002
8.718963e+002	1.286064e+002
8.738248e+002	1.101722e+002
8.757532e+002	9.092453e+001
8.776817e+002	7.865224e+001
8.796102e+002	9.053755e+001
8.815386e+002	1.215438e+002
8.834671e+002	1.320097e+002
8.853956e+002	1.265430e+002
8.873240e+002	1.065968e+002
8.892525e+002	8.084021e+001
8.911810e+002	8.474251e+001
8.931094e+002	6.690932e+001
8.950379e+002	7.135964e+001
8.969664e+002	7.641346e+001
8.988948e+002	6.514348e+001
9.008233e+002	4.534919e+001
9.027518e+002	3.068712e+001
9.046802e+002	2.249436e+001
9.066087e+002	5.502947e+001
9.085372e+002	5.298500e+001
9.104656e+002	3.781476e+001
9.123941e+002	5.460064e+001
9.143226e+002	8.559951e+001
9.162510e+002	8.969471e+001
9.181795e+002	7.480532e+001
9.201080e+002	1.259361e+002
9.220364e+002	1.156791e+002
9.239649e+002	9.590911e+001
9.258934e+002	1.100774e+002
9.278218e+002	1.340211e+002
9.297503e+002	1.328961e+002
9.316788e+002	1.135936e+002
9.336072e+002	1.208501e+002
9.355357e+002	1.511923e+002
9.374642e+002	1.741194e+002
9.393926e+002	1.644530e+002
9.413211e+002	1.679847e+002
9.432496e+002	1.896852e+002
9.451780e+002	1.932370e+002
9.471065e+002	1.827382e+002
9.490350e+002	1.976200e+002
9.509634e+002	1.950891e+002
9.528919e+002	2.113676e+002
9.548204e+002	2.042550e+002
9.567488e+002	1.945686e+002
9.586773e+002	1.965110e+002
9.606058e+002	1.644399e+002
9.625342e+002	1.312750e+002
9.644627e+002	1.425454e+002
9.663912e+002	1.695117e+002
9.683196e+002	1.627947e+002
9.702481e+002	1.324944e+002
9.721766e+002	1.112050e+002
9.741050e+002	1.088291e+002
9.760335e+002	9.929889e+001
9.779620e+002	8.152083e+001
9.798904e+002	7.110547e+001
9.818189e+002	9.285136e+001
9.837474e+002	1.194289e+002
9.856758e+002	1.522920e+002
9.876043e+002	1.727789e+002
9.895328e+002	1.433842e+002
9.914612e+002	1.534049e+002
9.933897e+002	1.998697e+002
9.953182e+002	2.731643e+002
9.972466e+002	3.292975e+002
9.991751e+002	3.720246e+002
1.001104e+003	4.126530e+002
1.003032e+003	4.424713e+002
1.004961e+003	4.375260e+002
1.006889e+003	3.929395e+002
1.008817e+003	3.426905e+002
1.010746e+003	3.079691e+002
1.012674e+003	2.777982e+002
1.014603e+003	2.742495e+002
1.016531e+003	2.798989e+002
1.018460e+003	2.668681e+002
1.020388e+003	2.819067e+002
1.022317e+003	2.078331e+002
1.024245e+003	2.060345e+002
1.026174e+003	2.380407e+002
1.028102e+003	2.346091e+002
1.030031e+003	2.110703e+002
1.031959e+003	2.098552e+002
1.033888e+003	2.245460e+002
1.035816e+003	2.028228e+002
1.037745e+003	1.840936e+002
1.039673e+003	1.796647e+002
1.041601e+003	2.074711e+002
1.043530e+003	2.078812e+002
1.045458e+003	2.057772e+002
1.047387e+003	2.153274e+002
1.049315e+003	1.936523e+002
1.051244e+003	1.682364e+002
1.053172e+003	1.323360e+002
1.055101e+003	1.654484e+002
1.057029e+003	1.850586e+002
1.058958e+003	1.904341e+002
1.060886e+003	1.731537e+002
1.062815e+003	1.460154e+002
1.064743e+003	1.432605e+002
1.066672e+003	1.409309e+002
1.068600e+003	1.292103e+002
1.070528e+003	1.266172e+002
1.072457e+003	1.579408e+002
1.074385e+003	1.906785e+002
1.076314e+003	2.321638e+002
1.078242e+003	2.473132e+002
1.080171e+003	1.912124e+002
1.082099e+003	1.592199e+002
1.084028e+003	1.553393e+002
1.085956e+003	1.255095e+002
1.087885e+003	1.408174e+002
1.089813e+003	1.734130e+002
1.091742e+003	1.980639e+002
1.093670e+003	2.075202e+002
1.095599e+003	2.110467e+002
1.097527e+003	2.286008e+002
1.099455e+003	2.554468e+002
1.101384e+003	2.856418e+002
1.103312e+003	3.135090e+002
1.105241e+003	3.027351e+002
1.107169e+003	2.983240e+002
1.109098e+003	2.883783e+002
1.111026e+003	2.657311e+002
1.112955e+003	2.887980e+002
1.114883e+003	2.867101e+002
1.116812e+003	2.943087e+002
1.118740e+003	3.443153e+002
1.120669e+003	3.743886e+002
1.122597e+003	3.919777e+002
1.124526e+003	3.850011e+002
1.126454e+003	3.632264e+002
1.128382e+003	3.628082e+002
1.130311e+003	3.699001e+002
1.132239e+003	3.712437e+002
1.134168e+003	3.898646e+002
1.136096e+003	4.190536e+002
1.138025e+003	4.483147e+002
1.139953e+003	4.961494e+002
1.141882e+003	5.614558e+002
1.143810e+003	6.183179e+002
1.145739e+003	6.619688e+002
1.147667e+003	7.547025e+002
1.149596e+003	9.698932e+002
1.151524e+003	1.188429e+003
1.153453e+003	1.324063e+003
1.155381e+003	1.290923e+003
1.157309e+003	1.121730e+003
1.159238e+003	8.944817e+002
1.161166e+003	6.833926e+002
1.163095e+003	5.590167e+002
1.165023e+003	5.041010e+002
1.166952e+003	5.063249e+002
1.168880e+003	5.110740e+002
1.170809e+003	5.217931e+002
1.172737e+003	5.258832e+002
1.174666e+003	5.217926e+002
1.176594e+003	4.988269e+002
1.178523e+003	4.691650e+002
1.180451e+003	4.963657e+002
1.182380e+003	4.786568e+002
1.184308e+003	4.708596e+002
1.186236e+003	4.848349e+002
1.188165e+003	5.019180e+002
1.190093e+003	5.339839e+002
1.192022e+003	5.499354e+002
1.193950e+003	5.158356e+002
1.195879e+003	4.616241e+002
1.197807e+003	4.552684e+002
1.199736e+003	4.431128e+002
1.201664e+003	4.383450e+002
1.203593e+003	4.474038e+002
1.205521e+003	4.857379e+002
1.207450e+003	4.712631e+002
1.209378e+003	4.487903e+002
1.211307e+003	4.518277e+002
1.213235e+003	4.258644e+002
1.215163e+003	3.670695e+002
1.217092e+003	3.145477e+002
1.219020e+003	3.016107e+002
1.220949e+003	2.654662e+002
1.222877e+003	2.644423e+002
1.224806e+003	2.980681e+002
1.226734e+003	3.422195e+002
1.228663e+003	3.561130e+002
1.230591e+003	3.348369e+002
1.232520e+003	3.280215e+002
1.234448e+003	3.111819e+002
1.236377e+003	3.145959e+002
1.238305e+003	3.078912e+002
1.240234e+003	3.135093e+002
1.242162e+003	3.260012e+002
1.244090e+003	3.515552e+002
1.246019e+003	3.656528e+002
1.247947e+003	3.521801e+002
1.249876e+003	3.461098e+002
1.251804e+003	3.778906e+002
1.253733e+003	4.069239e+002
1.255661e+003	4.209582e+002
1.257590e+003	4.197780e+002
1.259518e+003	4.342349e+002
1.261447e+003	4.543784e+002
1.263375e+003	4.595560e+002
1.265304e+003	4.463648e+002
1.267232e+003	4.235983e+002
1.269161e+003	4.081998e+002
1.271089e+003	4.468950e+002
1.273017e+003	4.590223e+002
1.274946e+003	5.147354e+002
1.276874e+003	4.911642e+002
1.278803e+003	4.708727e+002
1.280731e+003	4.783229e+002
1.282660e+003	4.903817e+002
1.284588e+003	4.938025e+002
1.286517e+003	4.909284e+002
1.288445e+003	4.744062e+002
1.290374e+003	4.562792e+002
1.292302e+003	4.813795e+002
1.294231e+003	4.851532e+002
1.296159e+003	4.138659e+002
1.298088e+003	4.268479e+002
1.300016e+003	4.270976e+002
1.301944e+003	3.967468e+002
1.303873e+003	3.984438e+002
1.305801e+003	4.153217e+002
1.307730e+003	4.070751e+002
1.309658e+003	4.236946e+002
1.311587e+003	3.992978e+002
1.313515e+003	3.821707e+002
1.315444e+003	3.963115e+002
1.317372e+003	3.963023e+002
1.319301e+003	3.812487e+002
1.321229e+003	3.831937e+002
1.323158e+003	4.001407e+002
1.325086e+003	4.084214e+002
1.327015e+003	4.203227e+002
1.328943e+003	4.295211e+002
1.330871e+003	4.450900e+002
1.332800e+003	4.082617e+002
1.334728e+003	4.400665e+002
1.336657e+003	4.646088e+002
1.338585e+003	4.378372e+002
1.340514e+003	4.111664e+002
1.342442e+003	4.183104e+002
1.344371e+003	4.199674e+002
1.346299e+003	4.015461e+002
1.348228e+003	4.541703e+002
1.350156e+003	5.282980e+002
1.352085e+003	5.404474e+002
1.354013e+003	5.327997e+002
1.355942e+003	5.120198e+002
1.357870e+003	5.066071e+002
1.359798e+003	5.109139e+002
1.361727e+003	5.164258e+002
1.363655e+003	5.086744e+002
1.365584e+003	4.926074e+002
1.367512e+003	5.136826e+002
1.369441e+003	5.409246e+002
1.371369e+003	5.656060e+002
1.373298e+003	5.336072e+002
1.375226e+003	4.909284e+002
1.377155e+003	4.495269e+002
1.379083e+003	4.275955e+002
1.381012e+003	4.320068e+002
1.382940e+003	4.656063e+002
1.384869e+003	5.053134e+002
1.386797e+003	5.144355e+002
1.388725e+003	5.099509e+002
1.390654e+003	5.412631e+002
1.392582e+003	5.004417e+002
1.394511e+003	4.671811e+002
1.396439e+003	4.604344e+002
1.398368e+003	4.473335e+002
1.400296e+003	4.545883e+002
1.402225e+003	4.664999e+002
1.404153e+003	4.560428e+002
1.406082e+003	4.312508e+002
1.408010e+003	4.127491e+002
1.409939e+003	3.948199e+002
1.411867e+003	3.808710e+002
1.413796e+003	4.051041e+002
1.415724e+003	4.504703e+002
1.417652e+003	5.490817e+002
1.419581e+003	5.398372e+002
1.421509e+003	4.827713e+002
1.423438e+003	4.115773e+002
1.425366e+003	4.165542e+002
1.427295e+003	4.449754e+002
1.429223e+003	4.266099e+002
1.431152e+003	4.782573e+002
1.433080e+003	5.204346e+002
1.435009e+003	5.473774e+002
1.436937e+003	5.874080e+002
1.438866e+003	6.175482e+002
1.440794e+003	6.091581e+002
1.442723e+003	5.566464e+002
1.444651e+003	4.957972e+002
1.446579e+003	4.875891e+002
1.448508e+003	5.183950e+002
1.450436e+003	5.421031e+002
1.452365e+003	5.472920e+002
1.454293e+003	5.487564e+002
1.456222e+003	5.958402e+002
1.458150e+003	6.000507e+002
1.460079e+003	6.014106e+002
1.462007e+003	5.468029e+002
1.463936e+003	4.864641e+002
1.465864e+003	4.834749e+002
1.467793e+003	5.308812e+002
1.469721e+003	5.706503e+002
1.471650e+003	5.774026e+002
1.473578e+003	5.635443e+002
1.475506e+003	5.471661e+002
1.477435e+003	5.441414e+002
1.479363e+003	5.482605e+002
1.481292e+003	5.461946e+002
1.483220e+003	5.306754e+002
1.485149e+003	5.634236e+002
1.487077e+003	5.199703e+002
1.489006e+003	5.263792e+002
1.490934e+003	5.749662e+002
1.492863e+003	5.975786e+002
1.494791e+003	5.896359e+002
1.496720e+003	6.036546e+002
1.498648e+003	6.381398e+002
1.500577e+003	6.373130e+002
1.502505e+003	6.373586e+002
1.504433e+003	7.015682e+002
1.506362e+003	8.053210e+002
1.508290e+003	9.573174e+002
1.510219e+003	1.147541e+003
1.512147e+003	1.354001e+003
1.514076e+003	1.522884e+003
1.516004e+003	1.628888e+003
1.517933e+003	1.657078e+003
1.519861e+003	1.583045e+003
1.521790e+003	1.448589e+003
1.523718e+003	1.322262e+003
1.525647e+003	1.182162e+003
1.527575e+003	1.004845e+003
1.529504e+003	8.738369e+002
1.531432e+003	8.139327e+002
1.533360e+003	7.210096e+002
1.535289e+003	6.530112e+002
1.537217e+003	6.138930e+002
1.539146e+003	5.677036e+002
1.541074e+003	5.384475e+002
1.543003e+003	5.018404e+002
1.544931e+003	4.707911e+002
1.546860e+003	5.228958e+002
1.548788e+003	5.865447e+002
1.550717e+003	5.387935e+002
1.552645e+003	5.429565e+002
1.554574e+003	5.370715e+002
1.556502e+003	5.223430e+002
1.558431e+003	4.945994e+002
1.560359e+003	4.820704e+002
1.562287e+003	4.976920e+002
1.564216e+003	4.585934e+002
1.566144e+003	4.547578e+002
1.568073e+003	4.484982e+002
1.570001e+003	4.259313e+002
1.571930e+003	4.082960e+002
1.573858e+003	4.412854e+002
1.575787e+003	4.658690e+002
1.577715e+003	3.997833e+002
1.579644e+003	4.404908e+002
1.581572e+003	4.805158e+002
1.583501e+003	4.981873e+002
1.585429e+003	4.564120e+002
1.587358e+003	4.053991e+002
1.589286e+003	4.085557e+002
1.591214e+003	4.446784e+002
1.593143e+003	4.275901e+002
1.595071e+003	4.268439e+002
1.597000e+003	4.500858e+002
1.598928e+003	4.706658e+002
1.600857e+003	4.837173e+002
1.602785e+003	4.687630e+002
1.604714e+003	4.349918e+002
1.606642e+003	4.429794e+002
1.608571e+003	4.314717e+002
1.610499e+003	4.576454e+002
1.612428e+003	4.272610e+002
1.614356e+003	3.866087e+002
1.616285e+003	3.878555e+002
1.618213e+003	3.882442e+002
1.620141e+003	3.887003e+002
1.622070e+003	4.287489e+002
1.623998e+003	4.811443e+002
1.625927e+003	4.675511e+002
1.627855e+003	4.395332e+002
1.629784e+003	4.117182e+002
1.631712e+003	3.723812e+002
1.633641e+003	3.770055e+002
1.635569e+003	3.953865e+002
1.637498e+003	4.456348e+002
1.639426e+003	4.543106e+002
1.641355e+003	4.411262e+002
1.643283e+003	4.269734e+002
1.645212e+003	4.202228e+002
1.647140e+003	3.994228e+002
1.649068e+003	4.044475e+002
1.650997e+003	4.073742e+002
1.652925e+003	3.910618e+002
1.654854e+003	3.814353e+002
1.656782e+003	3.683704e+002
1.658711e+003	3.547852e+002
1.660639e+003	3.492041e+002
1.662568e+003	3.587550e+002
1.664496e+003	3.978781e+002
1.666425e+003	4.151648e+002
1.668353e+003	3.591836e+002
1.670282e+003	3.119745e+002
1.672210e+003	3.178486e+002
1.674139e+003	3.160767e+002
1.676067e+003	2.897237e+002
1.677995e+003	2.515456e+002
1.679924e+003	2.436088e+002
1.681852e+003	2.318196e+002
1.683781e+003	2.581298e+002
1.685709e+003	2.538048e+002
1.687638e+003	2.940870e+002
1.689566e+003	3.193705e+002
1.691495e+003	3.215442e+002
1.693423e+003	3.413109e+002
1.695352e+003	3.272059e+002
1.697280e+003	2.930046e+002
1.699209e+003	2.636938e+002
1.701137e+003	2.828237e+002
1.703066e+003	2.860787e+002
1.704994e+003	2.598683e+002
1.706922e+003	2.177252e+002
1.708851e+003	2.155147e+002
1.710779e+003	2.381344e+002
1.712708e+003	2.675366e+002
1.714636e+003	3.054623e+002
1.716565e+003	3.215379e+002
1.718493e+003	3.384754e+002
1.720422e+003	3.262260e+002
1.722350e+003	2.857800e+002
1.724279e+003	2.647603e+002
1.726207e+003	2.989640e+002
1.728136e+003	3.560259e+002
1.730064e+003	3.770982e+002
1.731993e+003	3.607535e+002
1.733921e+003	3.353684e+002
1.735849e+003	3.446961e+002
1.737778e+003	3.598319e+002
1.739706e+003	3.384942e+002
1.741635e+003	3.752289e+002
1.743563e+003	3.668571e+002
1.745492e+003	3.567967e+002
1.747420e+003	3.184449e+002
1.749349e+003	3.355387e+002
1.751277e+003	3.348817e+002
1.753206e+003	3.038948e+002
1.755134e+003	2.601175e+002
1.757063e+003	2.391156e+002
1.758991e+003	2.507930e+002
1.760920e+003	2.543365e+002
1.762848e+003	2.455895e+002
1.764776e+003	2.539876e+002
1.766705e+003	2.530151e+002
1.768633e+003	2.198448e+002
1.770562e+003	1.908980e+002
1.772490e+003	1.482153e+002
1.774419e+003	1.255314e+002
1.776347e+003	1.278770e+002
1.778276e+003	1.331700e+002
1.780204e+003	1.794969e+002
1.782133e+003	1.981638e+002
1.784061e+003	1.813489e+002
1.785990e+003	2.047912e+002
1.787918e+003	2.494713e+002
1.789847e+003	2.105479e+002
1.791775e+003	1.923152e+002
1.793703e+003	2.226710e+002
1.795632e+003	2.011919e+002
1.797560e+003	1.573188e+002
1.799489e+003	1.402917e+002
1.801417e+003	1.353091e+002
1.803346e+003	1.502088e+002
1.805274e+003	1.818367e+002
1.807203e+003	1.956702e+002
1.809131e+003	1.909335e+002
1.811060e+003	1.745155e+002
1.812988e+003	1.888152e+002
1.814917e+003	1.951909e+002
1.816845e+003	1.914290e+002
1.818774e+003	1.956548e+002
1.820702e+003	1.624721e+002
1.822630e+003	1.939891e+002
1.824559e+003	2.441816e+002
1.826487e+003	2.418494e+002
1.828416e+003	2.264336e+002
1.830344e+003	1.956282e+002
1.832273e+003	2.194685e+002
1.834201e+003	2.145643e+002
1.836130e+003	2.155243e+002
1.838058e+003	2.314129e+002
1.839987e+003	2.446398e+002
1.841915e+003	2.525101e+002
1.843844e+003	2.565771e+002
1.845772e+003	2.699108e+002
1.847701e+003	2.784571e+002
1.849629e+003	2.488471e+002
1.851557e+003	2.143429e+002
1.853486e+003	1.955661e+002
1.855414e+003	1.586962e+002
1.857343e+003	1.657598e+002
1.859271e+003	1.577519e+002
1.861200e+003	1.702593e+002
1.863128e+003	1.665576e+002
1.865057e+003	1.909636e+002
1.866985e+003	1.757636e+002
1.868914e+003	1.756063e+002
1.870842e+003	1.588145e+002
1.872771e+003	1.575264e+002
1.874699e+003	1.405955e+002
1.876628e+003	1.450771e+002
1.878556e+003	1.704992e+002
1.880484e+003	1.985860e+002
1.882413e+003	2.237668e+002
1.884341e+003	1.790539e+002
1.886270e+003	1.428581e+002
1.888198e+003	1.230969e+002
1.890127e+003	1.210301e+002
1.892055e+003	8.985793e+001
1.893984e+003	1.013487e+002
1.895912e+003	1.649781e+002
1.897841e+003	1.786006e+002
1.899769e+003	1.634297e+002
1.901698e+003	1.682695e+002
1.903626e+003	1.598981e+002
1.905555e+003	1.410512e+002
1.907483e+003	1.371319e+002
1.909411e+003	1.600644e+002
1.911340e+003	1.835350e+002
1.913268e+003	2.020781e+002
1.915197e+003	2.375299e+002
1.917125e+003	2.440642e+002
1.919054e+003	2.641527e+002
1.920982e+003	2.113528e+002
1.922911e+003	1.976791e+002
1.924839e+003	1.848617e+002
1.926768e+003	1.534965e+002
1.928696e+003	1.100621e+002
1.930625e+003	1.078560e+002
1.932553e+003	1.300654e+002
1.934482e+003	1.480728e+002
1.936410e+003	1.280014e+002
1.938339e+003	2.086227e+002
1.940267e+003	1.868969e+002
1.942195e+003	1.671624e+002
1.944124e+003	1.648536e+002
1.946052e+003	1.244822e+002
1.947981e+003	1.374206e+002
1.949909e+003	1.950966e+002
1.951838e+003	2.032753e+002
1.953766e+003	1.734401e+002
1.955695e+003	1.420244e+002
1.957623e+003	1.305525e+002
1.959552e+003	1.414512e+002
1.961480e+003	1.591863e+002
1.963409e+003	1.595233e+002
1.965337e+003	1.403780e+002
1.967266e+003	1.284230e+002
1.969194e+003	9.375047e+001
1.971122e+003	1.014542e+002
1.973051e+003	1.242910e+002
1.974979e+003	1.484707e+002
1.976908e+003	1.257489e+002
1.978836e+003	8.660026e+001
1.980765e+003	1.066531e+002
1.982693e+003	1.362309e+002
1.984622e+003	1.539416e+002
1.986550e+003	1.693752e+002
1.988479e+003	1.278988e+002
1.990407e+003	9.632513e+001
1.992336e+003	5.132095e+001
1.994264e+003	1.078451e+002
1.996193e+003	1.517041e+002
1.998121e+003	1.600429e+002
2.000049e+003	1.632437e+002
2.001978e+003	1.206870e+002
2.003906e+003	1.049422e+002
2.005835e+003	1.010659e+002
2.007763e+003	1.468568e+002
2.009692e+003	2.039304e+002
2.011620e+003	2.017375e+002
2.013549e+003	2.177019e+002
2.015477e+003	2.160993e+002
2.017406e+003	1.829842e+002
2.019334e+003	1.686437e+002
2.021263e+003	1.512996e+002
2.023191e+003	1.661080e+002
2.025120e+003	2.262180e+002
2.027048e+003	2.498692e+002
2.028976e+003	2.120186e+002
2.030905e+003	1.796031e+002
2.032833e+003	1.761807e+002
2.034762e+003	1.906668e+002
2.036690e+003	2.139011e+002
2.038619e+003	2.210209e+002
2.040547e+003	1.793057e+002
2.042476e+003	1.759174e+002
2.044404e+003	1.869229e+002
2.046333e+003	1.640177e+002
2.048261e+003	1.917250e+002
2.050189e+003	2.077338e+002
2.052118e+003	2.326985e+002
2.054046e+003	2.285542e+002
2.055975e+003	2.120271e+002
2.057903e+003	1.830736e+002
2.059832e+003	1.476758e+002
2.061760e+003	1.415146e+002
2.063689e+003	1.511627e+002
2.065617e+003	1.543294e+002
2.067546e+003	1.698268e+002
2.069474e+003	1.704396e+002
2.071403e+003	1.652537e+002
2.073331e+003	1.416759e+002
2.075260e+003	1.679906e+002
2.077188e+003	1.696543e+002
2.079116e+003	1.920667e+002
2.081045e+003	2.063138e+002
2.082973e+003	2.167747e+002
2.084902e+003	1.828927e+002
2.086830e+003	1.544358e+002
2.088759e+003	1.584457e+002
2.090687e+003	1.273106e+002
2.092616e+003	9.330426e+001
2.094544e+003	1.200411e+002
2.096473e+003	1.628772e+002
2.098401e+003	1.805006e+002
2.100330e+003	2.209197e+002
2.102258e+003	2.023442e+002
2.104187e+003	1.958199e+002
2.106115e+003	1.715031e+002
2.108043e+003	2.368453e+002
2.109972e+003	2.660391e+002
2.111900e+003	2.313734e+002
2.113829e+003	1.665980e+002
2.115757e+003	1.713342e+002
2.117686e+003	1.937338e+002
2.119614e+003	1.935440e+002
2.121543e+003	2.111454e+002
2.123471e+003	2.086560e+002
2.125400e+003	1.996873e+002
2.127328e+003	2.000070e+002
2.129257e+003	2.434046e+002
2.131185e+003	2.363325e+002
2.133114e+003	2.351372e+002
2.135042e+003	1.921382e+002
2.136970e+003	1.969525e+002
2.138899e+003	2.001712e+002
2.140827e+003	1.991279e+002
2.142756e+003	2.195309e+002
2.144684e+003	2.667100e+002
2.146613e+003	2.673352e+002
2.148541e+003	2.473701e+002
2.150470e+003	2.775996e+002
2.152398e+003	2.321621e+002
2.154327e+003	2.110597e+002
2.156255e+003	2.500767e+002
2.158184e+003	2.266829e+002
2.160112e+003	2.303341e+002
2.162041e+003	2.386461e+002
2.163969e+003	2.138705e+002
2.165897e+003	2.049030e+002
2.167826e+003	2.294142e+002
2.169754e+003	2.158629e+002
2.171683e+003	2.132277e+002
2.173611e+003	2.155075e+002
2.175540e+003	1.900761e+002
2.177468e+003	2.587336e+002
2.179397e+003	3.146519e+002
2.181325e+003	2.966907e+002
2.183254e+003	2.554681e+002
2.185182e+003	1.964352e+002
2.187111e+003	1.916148e+002
2.189039e+003	2.134263e+002
2.190968e+003	2.010585e+002
2.192896e+003	1.972468e+002
2.194824e+003	2.122443e+002
2.196753e+003	2.218349e+002
2.198681e+003	2.382162e+002
2.200610e+003	2.617577e+002
2.202538e+003	2.686157e+002
2.204467e+003	2.477073e+002
2.206395e+003	2.443351e+002
2.208324e+003	2.289276e+002
2.210252e+003	2.410997e+002
2.212181e+003	2.978841e+002
2.214109e+003	3.127534e+002
2.216038e+003	3.158315e+002
2.217966e+003	2.887318e+002
2.219895e+003	2.322476e+002
2.221823e+003	2.711982e+002
2.223751e+003	3.197382e+002
2.225680e+003	3.208451e+002
2.227608e+003	3.773888e+002
2.229537e+003	3.679562e+002
2.231465e+003	2.982449e+002
2.233394e+003	2.709413e+002
2.235322e+003	2.858002e+002
2.237251e+003	3.079074e+002
2.239179e+003	3.371250e+002
2.241108e+003	3.409314e+002
2.243036e+003	3.117034e+002
2.244965e+003	3.083090e+002
2.246893e+003	3.241791e+002
2.248822e+003	3.298400e+002
2.250750e+003	2.988594e+002
2.252678e+003	3.286397e+002
2.254607e+003	3.571183e+002
2.256535e+003	3.539258e+002
2.258464e+003	3.197749e+002
2.260392e+003	3.418032e+002
2.262321e+003	3.097997e+002
2.264249e+003	3.180955e+002
2.266178e+003	3.074162e+002
2.268106e+003	3.322335e+002
2.270035e+003	3.352498e+002
2.271963e+003	3.050696e+002
2.273892e+003	3.022868e+002
2.275820e+003	3.488500e+002
2.277749e+003	3.041785e+002
2.279677e+003	2.716520e+002
2.281605e+003	3.019497e+002
2.283534e+003	3.196003e+002
2.285462e+003	3.398056e+002
2.287391e+003	3.533073e+002
2.289319e+003	3.133020e+002
2.291248e+003	3.108466e+002
2.293176e+003	2.740017e+002
2.295105e+003	2.950120e+002
2.297033e+003	3.458591e+002
2.298962e+003	3.836165e+002
2.300890e+003	4.127827e+002
2.302819e+003	3.961122e+002
2.304747e+003	3.924109e+002
2.306676e+003	4.120920e+002
2.308604e+003	3.717706e+002
2.310532e+003	4.055691e+002
2.312461e+003	4.268231e+002
2.314389e+003	4.176231e+002
2.316318e+003	4.188372e+002
2.318246e+003	4.075115e+002
2.320175e+003	4.394873e+002
2.322103e+003	4.355534e+002
2.324032e+003	4.402240e+002
2.325960e+003	4.278061e+002
2.327889e+003	3.575555e+002
2.329817e+003	3.831063e+002
2.331746e+003	4.358820e+002
2.333674e+003	4.261188e+002
2.335603e+003	4.141588e+002
2.337531e+003	4.107583e+002
2.339459e+003	3.882206e+002
2.341388e+003	3.984333e+002
2.343316e+003	4.608950e+002
2.345245e+003	4.616386e+002
2.347173e+003	4.183219e+002
2.349102e+003	4.089433e+002
2.351030e+003	4.242247e+002
2.352959e+003	4.215558e+002
2.354887e+003	3.765859e+002
2.356816e+003	3.736973e+002
2.358744e+003	4.328495e+002
2.360673e+003	4.473605e+002
2.362601e+003	4.559722e+002
2.364530e+003	4.337414e+002
2.366458e+003	4.242590e+002
2.368386e+003	4.316617e+002
2.370315e+003	4.426026e+002
2.372243e+003	4.623871e+002
2.374172e+003	4.506977e+002
2.376100e+003	4.407359e+002
2.378029e+003	4.102496e+002
2.379957e+003	3.710422e+002
2.381886e+003	4.090808e+002
2.383814e+003	4.287214e+002
2.385743e+003	3.778160e+002
2.387671e+003	3.523730e+002
2.389600e+003	3.665172e+002
2.391528e+003	3.446528e+002
2.393457e+003	4.245867e+002
2.395385e+003	4.428708e+002
2.397313e+003	4.325022e+002
2.399242e+003	4.633828e+002
2.401170e+003	4.538311e+002
2.403099e+003	4.044825e+002
2.405027e+003	4.024186e+002
2.406956e+003	3.936649e+002
2.408884e+003	4.067024e+002
2.410813e+003	4.911309e+002
2.412741e+003	4.911613e+002
2.414670e+003	5.271564e+002
2.416598e+003	5.138669e+002
2.418527e+003	4.752121e+002
2.420455e+003	4.588166e+002
2.422384e+003	4.878903e+002
2.424312e+003	5.187257e+002
2.426240e+003	5.303160e+002
2.428169e+003	5.429254e+002
2.430097e+003	5.232106e+002
2.432026e+003	5.225552e+002
2.433954e+003	5.606877e+002
2.435883e+003	5.345922e+002
2.437811e+003	5.262093e+002
2.439740e+003	5.029290e+002
2.441668e+003	4.730099e+002
2.443597e+003	5.144792e+002
2.445525e+003	5.289938e+002
2.447454e+003	5.294054e+002
2.449382e+003	5.399723e+002
2.451311e+003	5.213184e+002
2.453239e+003	5.074780e+002
2.455167e+003	5.405934e+002
2.457096e+003	5.257068e+002
2.459024e+003	4.676528e+002
2.460953e+003	4.730612e+002
2.462881e+003	5.114207e+002
2.464810e+003	5.370499e+002
2.466738e+003	5.349644e+002
2.468667e+003	5.192932e+002
2.470595e+003	4.833888e+002
2.472524e+003	4.567971e+002
2.474452e+003	4.750742e+002
2.476381e+003	4.909366e+002
2.478309e+003	5.079785e+002
2.480238e+003	5.505226e+002
2.482166e+003	5.259296e+002
2.484094e+003	4.946478e+002
2.486023e+003	4.851146e+002
2.487951e+003	5.092149e+002
2.489880e+003	5.104267e+002
2.491808e+003	4.851486e+002
2.493737e+003	4.926421e+002
2.495665e+003	4.837144e+002
2.497594e+003	4.737402e+002
2.499522e+003	4.707222e+002
2.501451e+003	5.170776e+002
2.503379e+003	5.478679e+002
2.505308e+003	5.053232e+002
2.507236e+003	4.973917e+002
2.509165e+003	4.983795e+002
2.511093e+003	4.372825e+002
2.513021e+003	5.100655e+002
2.514950e+003	5.482491e+002
2.516878e+003	5.321118e+002
2.518807e+003	5.687933e+002
2.520735e+003	5.711553e+002
2.522664e+003	5.793848e+002
2.524592e+003	5.926873e+002
2.526521e+003	5.772924e+002
2.528449e+003	6.033948e+002
2.530378e+003	5.913031e+002
2.532306e+003	5.538943e+002
2.534235e+003	5.813465e+002
2.536163e+003	5.585195e+002
2.538092e+003	5.679169e+002
2.540020e+003	5.647055e+002
2.541948e+003	5.628530e+002
2.543877e+003	5.885826e+002
2.545805e+003	5.779855e+002
2.547734e+003	5.486255e+002
2.549662e+003	5.563715e+002
2.551591e+003	5.778556e+002
2.553519e+003	6.150383e+002
2.555448e+003	6.154016e+002
2.557376e+003	5.952112e+002
2.559305e+003	5.731500e+002
2.561233e+003	5.839403e+002
2.563162e+003	5.351727e+002
2.565090e+003	5.647042e+002
2.567019e+003	6.216534e+002
2.568947e+003	5.779651e+002
2.570875e+003	5.577033e+002
2.572804e+003	5.261335e+002
2.574732e+003	5.186570e+002
2.576661e+003	5.638307e+002
2.578589e+003	5.366758e+002
2.580518e+003	5.190981e+002
2.582446e+003	5.350924e+002
2.584375e+003	5.227576e+002
2.586303e+003	5.330341e+002
2.588232e+003	5.645804e+002
2.590160e+003	5.208243e+002
2.592089e+003	4.908982e+002
2.594017e+003	5.092155e+002
2.595946e+003	5.158367e+002
2.597874e+003	5.348759e+002
2.599802e+003	5.618253e+002
2.601731e+003	5.470836e+002
2.603659e+003	5.337070e+002
2.605588e+003	4.260655e+002
2.607516e+003	4.362179e+002
2.609445e+003	4.466667e+002
2.611373e+003	4.810735e+002
2.613302e+003	5.232657e+002
2.615230e+003	5.018308e+002
2.617159e+003	5.178464e+002
2.619087e+003	5.185939e+002
2.621016e+003	4.839138e+002
2.622944e+003	5.154688e+002
2.624873e+003	5.297786e+002
2.626801e+003	5.218321e+002
2.628729e+003	5.292444e+002
2.630658e+003	5.238054e+002
2.632586e+003	5.108788e+002
2.634515e+003	5.047180e+002
2.636443e+003	5.060328e+002
2.638372e+003	5.394509e+002
2.640300e+003	5.373547e+002
2.642229e+003	5.317842e+002
2.644157e+003	4.923997e+002
2.646086e+003	4.719837e+002
2.648014e+003	5.212069e+002
2.649943e+003	5.585283e+002
2.651871e+003	6.016428e+002
2.653800e+003	6.254523e+002
2.655728e+003	6.094011e+002
2.657656e+003	5.956150e+002
2.659585e+003	5.844471e+002
2.661513e+003	5.779709e+002
2.663442e+003	5.677785e+002
2.665370e+003	5.437581e+002
2.667299e+003	5.723690e+002
2.669227e+003	6.220363e+002
2.671156e+003	6.042633e+002
2.673084e+003	6.010140e+002
2.675013e+003	6.057883e+002
2.676941e+003	5.877193e+002
2.678870e+003	5.920973e+002
2.680798e+003	5.300681e+002
2.682727e+003	4.989453e+002
2.684655e+003	4.706515e+002
2.686583e+003	4.525833e+002
2.688512e+003	4.468033e+002
2.690440e+003	4.220704e+002
2.692369e+003	4.023392e+002
2.694297e+003	3.922717e+002
2.696226e+003	4.029698e+002
2.698154e+003	4.212493e+002
2.700083e+003	3.771117e+002
2.702011e+003	3.555772e+002
2.703940e+003	3.982343e+002
2.705868e+003	3.937754e+002
2.707797e+003	3.971185e+002
2.709725e+003	3.559142e+002
2.711654e+003	3.350137e+002
2.713582e+003	3.735386e+002
2.715510e+003	3.831103e+002
2.717439e+003	4.044996e+002
2.719367e+003	3.915464e+002
2.721296e+003	3.949224e+002
2.723224e+003	3.995778e+002
2.725153e+003	3.588137e+002
2.727081e+003	4.241063e+002
2.729010e+003	4.194116e+002
2.730938e+003	3.955893e+002
2.732867e+003	3.752438e+002
2.734795e+003	3.060069e+002
2.736724e+003	3.358289e+002
2.738652e+003	3.580853e+002
2.740581e+003	3.410885e+002
2.742509e+003	3.293630e+002
2.744438e+003	3.009821e+002
2.746366e+003	3.042328e+002
2.748294e+003	3.122345e+002
2.750223e+003	3.259913e+002
2.752151e+003	3.756016e+002
2.754080e+003	3.223737e+002
2.756008e+003	3.168291e+002
2.757937e+003	3.350027e+002
2.759865e+003	3.295219e+002
2.761794e+003	3.205434e+002
2.763722e+003	3.297161e+002
2.765651e+003	3.044142e+002
2.767579e+003	3.275125e+002
2.769508e+003	3.576134e+002
2.771436e+003	3.418748e+002
2.773365e+003	3.398215e+002
2.775293e+003	3.423199e+002
2.777221e+003	3.136200e+002
2.779150e+003	3.127952e+002
2.781078e+003	2.895809e+002
2.783007e+003	2.621607e+002
2.784935e+003	2.470958e+002
2.786864e+003	2.431229e+002
2.788792e+003	2.395062e+002
2.790721e+003	2.284626e+002
2.792649e+003	2.331122e+002
2.794578e+003	2.103915e+002
2.796506e+003	2.310180e+002
2.798435e+003	2.136563e+002
2.800363e+003	1.972580e+002
2.802292e+003	2.032547e+002
2.804220e+003	1.933845e+002
2.806148e+003	2.071169e+002
2.808077e+003	2.570788e+002
2.810005e+003	2.594641e+002
2.811934e+003	2.183769e+002
2.813862e+003	2.015101e+002
2.815791e+003	1.708985e+002
2.817719e+003	1.846561e+002
2.819648e+003	2.473964e+002
2.821576e+003	2.017520e+002
2.823505e+003	1.246546e+002
2.825433e+003	1.026581e+002
2.827362e+003	1.320681e+002
2.829290e+003	1.720809e+002
2.831219e+003	1.828513e+002
2.833147e+003	1.518701e+002
2.835075e+003	1.389122e+002
2.837004e+003	1.244086e+002
2.838932e+003	1.583730e+002
2.840861e+003	2.148301e+002
2.842789e+003	2.264183e+002
2.844718e+003	1.934203e+002
2.846646e+003	1.663602e+002
2.848575e+003	1.321008e+002
2.850503e+003	1.494487e+002
2.852432e+003	1.877674e+002
2.854360e+003	1.828295e+002
2.856289e+003	1.914432e+002
2.858217e+003	2.455846e+002
2.860146e+003	2.528118e+002
2.862074e+003	2.213045e+002
2.864002e+003	2.059164e+002
2.865931e+003	1.531580e+002
2.867859e+003	1.486254e+002
2.869788e+003	1.524549e+002
2.871716e+003	1.626062e+002
2.873645e+003	1.511081e+002
2.875573e+003	1.529205e+002
2.877502e+003	1.860483e+002
2.879430e+003	1.986813e+002
2.881359e+003	1.901703e+002
2.883287e+003	1.662189e+002
2.885216e+003	1.850783e+002
2.887144e+003	1.891223e+002
2.889073e+003	1.726015e+002
2.891001e+003	1.801020e+002
2.892929e+003	1.425861e+002
2.894858e+003	1.496512e+002
2.896786e+003	1.400559e+002
2.898715e+003	1.331028e+002
2.900643e+003	1.140225e+002
2.902572e+003	1.058752e+002
2.904500e+003	8.437312e+001
2.906429e+003	6.154172e+001
2.908357e+003	1.217369e+002
2.910286e+003	1.297685e+002
2.912214e+003	5.629671e+001
2.914143e+003	6.318017e+001
2.916071e+003	8.078046e+001
2.918000e+003	1.242646e+002
2.919928e+003	1.574154e+002
2.921856e+003	1.628483e+002
2.923785e+003	1.111211e+002
2.925713e+003	4.718531e+001
2.927642e+003	1.171864e+001
2.929570e+003	-5.354369e+000
2.931499e+003	-2.258947e+001
2.933427e+003	-2.927492e+001
2.935356e+003	-6.968794e+000
2.937284e+003	4.024323e+000
2.939213e+003	6.059425e+000
2.941141e+003	-3.918296e+000
2.943070e+003	-2.458019e+000
2.944998e+003	2.003815e+001
2.946927e+003	2.951699e+001
2.948855e+003	1.085149e+001
2.950783e+003	-4.285622e-001
2.952712e+003	-1.255481e+001
2.954640e+003	-3.004836e+001
2.956569e+003	-4.204945e+001
2.958497e+003	-6.295113e+001
2.960426e+003	-8.970409e+001
2.962354e+003	-6.240048e+001
2.964283e+003	-3.240933e+001
2.966211e+003	-2.661933e+001
2.968140e+003	-2.460608e+001
2.970068e+003	-3.645148e+001
2.971997e+003	-3.210577e+001
2.973925e+003	-5.726981e+001
2.975854e+003	-7.688020e+001
2.977782e+003	-5.377190e+001
2.979710e+003	-7.696828e+001
2.981639e+003	-1.436024e+001
2.983567e+003	-2.555377e+001
2.985496e+003	-6.314907e+001
2.987424e+003	-6.751305e+001
2.989353e+003	-3.958499e+001
2.991281e+003	-3.283484e+001
2.993210e+003	-3.039114e+001
2.995138e+003	-3.990495e+001
2.997067e+003	-2.776057e+001
2.998995e+003	-3.197607e+001
3.000924e+003	-1.643084e+001
3.002852e+003	-7.967092e+001
3.004781e+003	-5.909730e+001
3.006709e+003	-3.292155e+001
3.008637e+003	-5.013451e+001
3.010566e+003	-3.008343e+001
3.012494e+003	-5.273533e+001
3.014423e+003	-5.288558e+001
3.016351e+003	-2.284524e+001
3.018280e+003	-2.004376e+001
3.020208e+003	-2.363981e+001
3.022137e+003	-4.082631e+001
3.024065e+003	-3.190092e+001
3.025994e+003	-4.456443e+001
3.027922e+003	-2.807931e+001
3.029851e+003	-4.450813e+000
3.031779e+003	-1.764771e+001
3.033708e+003	-2.445377e+001
3.035636e+003	-3.209541e+001
3.037564e+003	-4.209425e+001
3.039493e+003	-4.037854e+001
3.041421e+003	-4.090534e+001
3.043350e+003	-3.878652e+001
3.045278e+003	-1.075954e+001
3.047207e+003	1.287455e+001
3.049135e+003	1.983673e+001
3.051064e+003	-1.222685e+001
3.052992e+003	-5.933433e+001
3.054921e+003	-5.002723e+001
3.056849e+003	-3.711713e+001
3.058778e+003	-8.408740e+000
3.060706e+003	-2.756774e+001
3.062635e+003	-7.232854e+001
3.064563e+003	-3.098880e+001
3.066491e+003	1.703221e+001
3.068420e+003	1.130426e+001
3.070348e+003	6.336418e+000
3.072277e+003	3.415705e+001
3.074205e+003	2.909994e+001
3.076134e+003	5.819081e+001
3.078062e+003	6.189008e+001
3.079991e+003	4.256123e+001
3.081919e+003	4.785005e+001
3.083848e+003	6.822768e+001
3.085776e+003	1.035006e+002
3.087705e+003	8.757592e+001
3.089633e+003	8.363475e+001
3.091562e+003	9.645811e+001
3.093490e+003	1.181753e+002
3.095418e+003	1.372155e+002
3.097347e+003	1.478827e+002
3.099275e+003	1.713340e+002
3.101204e+003	1.246560e+002
3.103132e+003	1.023307e+002
3.105061e+003	1.328301e+002
3.106989e+003	1.447721e+002
3.108918e+003	1.343903e+002
3.110846e+003	1.540979e+002
3.112775e+003	1.789246e+002
3.114703e+003	1.739768e+002
3.116632e+003	2.157168e+002
3.118560e+003	2.160483e+002
3.120489e+003	1.787934e+002
3.122417e+003	2.259942e+002
3.124345e+003	2.689476e+002
3.126274e+003	2.756309e+002
3.128202e+003	2.473516e+002
3.130131e+003	2.398835e+002
3.132059e+003	2.465445e+002
3.133988e+003	2.726768e+002
3.135916e+003	3.316396e+002
3.137845e+003	3.287736e+002
3.139773e+003	3.574540e+002
3.141702e+003	3.498528e+002
3.143630e+003	3.427726e+002
3.145559e+003	3.511047e+002
3.147487e+003	3.380850e+002
3.149416e+003	3.487964e+002
3.151344e+003	3.411786e+002
3.153272e+003	4.214021e+002
3.155201e+003	4.242116e+002
3.157129e+003	4.324887e+002
3.159058e+003	4.665217e+002
3.160986e+003	4.809302e+002
3.162915e+003	4.874448e+002
3.164843e+003	5.227894e+002
3.166772e+003	5.175513e+002
3.168700e+003	5.504674e+002
3.170629e+003	5.510516e+002
3.172557e+003	5.408280e+002
3.174486e+003	5.514944e+002
3.176414e+003	5.525207e+002
3.178343e+003	5.921641e+002
3.180271e+003	6.589349e+002
3.182199e+003	6.724460e+002
3.184128e+003	7.074608e+002
3.186056e+003	7.235631e+002
3.187985e+003	7.434716e+002
3.189913e+003	7.631984e+002
3.191842e+003	7.989973e+002
3.193770e+003	8.063126e+002
3.195699e+003	8.152823e+002
3.197627e+003	8.404467e+002
3.199556e+003	8.357985e+002
3.201484e+003	8.425054e+002
3.203413e+003	8.805522e+002
3.205341e+003	9.253875e+002
3.207270e+003	9.523779e+002
3.209198e+003	9.896196e+002
3.211126e+003	1.011618e+003
3.213055e+003	1.049621e+003
3.214983e+003	1.059652e+003
3.216912e+003	1.058585e+003
3.218840e+003	1.079350e+003
3.220769e+003	1.076249e+003
3.222697e+003	1.111240e+003
3.224626e+003	1.192834e+003
3.226554e+003	1.197469e+003
3.228483e+003	1.183635e+003
3.230411e+003	1.217229e+003
3.232340e+003	1.241708e+003
3.234268e+003	1.300690e+003
3.236197e+003	1.291614e+003
3.238125e+003	1.292696e+003
3.240053e+003	1.363421e+003
3.241982e+003	1.409497e+003
3.243910e+003	1.421304e+003
3.245839e+003	1.447065e+003
3.247767e+003	1.477514e+003
3.249696e+003	1.506400e+003
3.251624e+003	1.532324e+003
3.253553e+003	1.586215e+003
3.255481e+003	1.634030e+003
3.257410e+003	1.684431e+003
3.259338e+003	1.708621e+003
3.261267e+003	1.714115e+003
3.263195e+003	1.690231e+003
3.265124e+003	1.775983e+003
3.267052e+003	1.835540e+003
3.268980e+003	1.855689e+003
3.270909e+003	1.882188e+003
3.272837e+003	1.920488e+003
3.274766e+003	1.945662e+003
3.276694e+003	1.963682e+003
3.278623e+003	2.004883e+003
3.280551e+003	2.063278e+003
3.282480e+003	2.118074e+003
3.284408e+003	2.156028e+003
3.286337e+003	2.214135e+003
3.288265e+003	2.245817e+003
3.290194e+003	2.250482e+003
3.292122e+003	2.299095e+003
3.294051e+003	2.366439e+003
3.295979e+003	2.391095e+003
3.297907e+003	2.457683e+003
3.299836e+003	2.488739e+003
3.301764e+003	2.517188e+003
3.303693e+003	2.584692e+003
3.305621e+003	2.620082e+003
3.307550e+003	2.665076e+003
3.309478e+003	2.743902e+003
3.311407e+003	2.789127e+003
3.313335e+003	2.853801e+003
3.315264e+003	2.868999e+003
3.317192e+003	2.892889e+003
3.319121e+003	2.917545e+003
3.321049e+003	2.947799e+003
3.322978e+003	3.009156e+003
3.324906e+003	3.067580e+003
3.326834e+003	3.133907e+003
3.328763e+003	3.174330e+003
3.330691e+003	3.237676e+003
3.332620e+003	3.279583e+003
3.334548e+003	3.327094e+003
3.336477e+003	3.378377e+003
3.338405e+003	3.446031e+003
3.340334e+003	3.479409e+003
3.342262e+003	3.488714e+003
3.344191e+003	3.596940e+003
3.346119e+003	3.623600e+003
3.348048e+003	3.677539e+003
3.349976e+003	3.774769e+003
3.351905e+003	3.846892e+003
3.353833e+003	3.890891e+003
3.355761e+003	3.927467e+003
3.357690e+003	3.957256e+003
3.359618e+003	4.072629e+003
3.361547e+003	4.137854e+003
3.363475e+003	4.170320e+003
3.365404e+003	4.242994e+003
3.367332e+003	4.292580e+003
3.369261e+003	4.386015e+003
3.371189e+003	4.442517e+003
3.373118e+003	4.472855e+003
3.375046e+003	4.549658e+003
3.376975e+003	4.603359e+003
3.378903e+003	4.671686e+003
3.380832e+003	4.745985e+003
3.382760e+003	4.788631e+003
3.384688e+003	4.868116e+003
3.386617e+003	4.935088e+003
3.388545e+003	4.982285e+003
3.390474e+003	5.091755e+003
3.392402e+003	5.178164e+003
3.394331e+003	5.233080e+003
3.396259e+003	5.320072e+003
3.398188e+003	5.418347e+003
3.400116e+003	5.462588e+003
