# Supplementary material for: Machine learning classification of mango maturity based on carotene content from Raman spectra
Source: PeerJ. 2025 Nov 18;13:e20288. doi: 10.7717/peerj.20288 (PMC12637035; doi:10.7717/peerj.20288)
Supplement: Supplemental Information 1 — Raman spectra from 29 mango samples, with measurements taken from the top, middle, and bottom parts of each mango. These data were used for Raman spectral processing, statistical analysis, and classification analysis. [file peerj-13-20288-s001.zip › Raw Data_Mango/M27/M27-B.CSV]

5.036945e+001	9.157467e+002
5.229792e+001	6.137152e+002
5.422638e+001	4.766263e+002
5.615485e+001	4.365090e+002
5.808332e+001	4.388001e+002
6.001178e+001	4.424037e+002
6.194025e+001	4.268284e+002
6.386872e+001	4.068210e+002
6.579718e+001	3.889289e+002
6.772565e+001	3.778181e+002
6.965411e+001	3.756579e+002
7.158258e+001	3.686736e+002
7.351105e+001	3.459631e+002
7.543951e+001	3.244921e+002
7.736798e+001	3.159392e+002
7.929645e+001	2.986403e+002
8.122491e+001	2.946783e+002
8.315338e+001	2.927422e+002
8.508185e+001	2.889739e+002
8.701031e+001	2.855150e+002
8.893878e+001	2.930079e+002
9.086725e+001	2.895164e+002
9.279572e+001	2.776441e+002
9.472418e+001	2.615058e+002
9.665265e+001	2.439643e+002
9.858112e+001	2.216173e+002
1.005096e+002	2.136579e+002
1.024380e+002	2.142849e+002
1.043665e+002	2.158200e+002
1.062950e+002	2.183139e+002
1.082234e+002	2.260000e+002
1.101519e+002	2.142524e+002
1.120804e+002	2.077905e+002
1.140089e+002	2.270935e+002
1.159373e+002	2.034660e+002
1.178658e+002	1.914534e+002
1.197943e+002	1.742332e+002
1.217227e+002	1.588555e+002
1.236512e+002	1.645411e+002
1.255797e+002	1.667883e+002
1.275081e+002	1.662107e+002
1.294366e+002	1.614751e+002
1.313651e+002	1.559148e+002
1.332935e+002	1.571332e+002
1.352220e+002	1.616096e+002
1.371505e+002	1.677112e+002
1.390789e+002	1.713274e+002
1.410074e+002	1.681274e+002
1.429359e+002	1.547098e+002
1.448643e+002	1.490055e+002
1.467928e+002	1.448275e+002
1.487213e+002	1.419806e+002
1.506497e+002	1.386890e+002
1.525782e+002	1.239146e+002
1.545067e+002	1.267880e+002
1.564351e+002	1.232493e+002
1.583636e+002	1.173269e+002
1.602921e+002	1.217516e+002
1.622205e+002	1.264412e+002
1.641490e+002	1.390713e+002
1.660775e+002	1.485518e+002
1.680059e+002	1.520205e+002
1.699344e+002	1.530431e+002
1.718629e+002	1.551355e+002
1.737913e+002	1.513807e+002
1.757198e+002	1.485494e+002
1.776483e+002	1.484427e+002
1.795767e+002	1.479552e+002
1.815052e+002	1.517266e+002
1.834337e+002	1.394675e+002
1.853621e+002	1.251916e+002
1.872906e+002	1.165926e+002
1.892191e+002	1.096785e+002
1.911475e+002	1.140464e+002
1.930760e+002	1.064841e+002
1.950045e+002	1.060434e+002
1.969329e+002	1.176479e+002
1.988614e+002	1.187774e+002
2.007899e+002	1.188719e+002
2.027183e+002	1.263865e+002
2.046468e+002	1.310789e+002
2.065753e+002	1.298549e+002
2.085037e+002	1.365570e+002
2.104322e+002	1.413418e+002
2.123607e+002	1.337815e+002
2.142891e+002	1.307496e+002
2.162176e+002	1.386456e+002
2.181461e+002	1.339190e+002
2.200745e+002	1.243342e+002
2.220030e+002	1.126485e+002
2.239315e+002	1.079678e+002
2.258599e+002	1.124419e+002
2.277884e+002	1.127318e+002
2.297169e+002	1.184157e+002
2.316453e+002	1.288094e+002
2.335738e+002	1.339026e+002
2.355023e+002	1.306958e+002
2.374307e+002	1.347227e+002
2.393592e+002	1.432783e+002
2.412877e+002	1.427627e+002
2.432161e+002	1.375253e+002
2.451446e+002	1.352411e+002
2.470731e+002	1.384544e+002
2.490015e+002	1.592649e+002
2.509300e+002	1.812286e+002
2.528585e+002	1.831385e+002
2.547869e+002	1.616004e+002
2.567154e+002	1.471381e+002
2.586439e+002	1.616842e+002
2.605723e+002	1.671572e+002
2.625008e+002	1.644691e+002
2.644293e+002	1.614732e+002
2.663577e+002	1.584006e+002
2.682862e+002	1.508715e+002
2.702147e+002	1.410217e+002
2.721431e+002	1.343735e+002
2.740716e+002	1.360858e+002
2.760001e+002	1.480565e+002
2.779285e+002	1.521022e+002
2.798570e+002	1.506734e+002
2.817855e+002	1.536568e+002
2.837139e+002	1.654567e+002
2.856424e+002	1.805959e+002
2.875709e+002	1.908954e+002
2.894993e+002	2.008842e+002
2.914278e+002	2.070586e+002
2.933563e+002	2.150788e+002
2.952847e+002	2.355902e+002
2.972132e+002	2.268534e+002
2.991417e+002	2.388102e+002
3.010701e+002	2.452796e+002
3.029986e+002	2.408002e+002
3.049271e+002	2.413003e+002
3.068555e+002	2.331678e+002
3.087840e+002	2.283696e+002
3.107125e+002	2.199566e+002
3.126409e+002	2.106447e+002
3.145694e+002	2.077357e+002
3.164979e+002	2.071016e+002
3.184263e+002	2.016967e+002
3.203548e+002	1.936240e+002
3.222833e+002	1.933425e+002
3.242117e+002	2.067592e+002
3.261402e+002	2.172821e+002
3.280687e+002	2.281822e+002
3.299971e+002	2.232092e+002
3.319256e+002	2.216048e+002
3.338541e+002	2.312597e+002
3.357825e+002	2.172897e+002
3.377110e+002	2.309184e+002
3.396395e+002	2.504253e+002
3.415679e+002	2.658608e+002
3.434964e+002	2.728495e+002
3.454249e+002	2.720215e+002
3.473533e+002	2.709177e+002
3.492818e+002	2.597040e+002
3.512103e+002	2.498878e+002
3.531387e+002	2.491353e+002
3.550672e+002	2.561301e+002
3.569957e+002	2.569772e+002
3.589241e+002	2.552734e+002
3.608526e+002	2.466706e+002
3.627811e+002	2.389658e+002
3.647095e+002	2.414234e+002
3.666380e+002	2.469185e+002
3.685665e+002	2.474060e+002
3.704949e+002	2.590243e+002
3.724234e+002	2.653373e+002
3.743519e+002	2.572692e+002
3.762803e+002	2.567205e+002
3.782088e+002	2.511353e+002
3.801373e+002	2.460291e+002
3.820657e+002	2.493926e+002
3.839942e+002	2.553937e+002
3.859227e+002	2.502785e+002
3.878511e+002	2.622317e+002
3.897796e+002	2.897551e+002
3.917081e+002	3.089681e+002
3.936365e+002	3.126020e+002
3.955650e+002	3.078651e+002
3.974935e+002	3.079437e+002
3.994219e+002	3.004357e+002
4.013504e+002	2.971209e+002
4.032789e+002	2.856624e+002
4.052073e+002	2.697586e+002
4.071358e+002	2.851409e+002
4.090643e+002	2.982702e+002
4.109927e+002	2.958664e+002
4.129212e+002	2.895450e+002
4.148497e+002	2.853810e+002
4.167781e+002	2.805196e+002
4.187066e+002	2.717854e+002
4.206351e+002	2.733762e+002
4.225635e+002	2.813081e+002
4.244920e+002	2.874787e+002
4.264205e+002	2.876342e+002
4.283489e+002	2.879455e+002
4.302774e+002	2.860713e+002
4.322059e+002	2.934524e+002
4.341343e+002	2.956533e+002
4.360628e+002	2.918521e+002
4.379913e+002	2.967135e+002
4.399197e+002	3.015125e+002
4.418482e+002	3.144860e+002
4.437767e+002	3.216872e+002
4.457051e+002	3.157809e+002
4.476336e+002	3.065595e+002
4.495621e+002	3.271195e+002
4.514905e+002	3.176660e+002
4.534190e+002	3.140682e+002
4.553475e+002	3.119392e+002
4.572759e+002	3.068170e+002
4.592044e+002	3.043313e+002
4.611329e+002	3.171232e+002
4.630613e+002	3.234965e+002
4.649898e+002	3.323795e+002
4.669183e+002	3.381462e+002
4.688467e+002	3.297259e+002
4.707752e+002	3.033669e+002
4.727037e+002	3.001872e+002
4.746321e+002	3.045980e+002
4.765606e+002	3.105177e+002
4.784891e+002	3.182366e+002
4.804175e+002	3.240369e+002
4.823460e+002	2.888311e+002
4.842745e+002	3.000748e+002
4.862029e+002	2.993844e+002
4.881314e+002	2.927335e+002
4.900599e+002	2.952274e+002
4.919883e+002	2.970144e+002
4.939168e+002	3.020576e+002
4.958453e+002	3.045577e+002
4.977737e+002	3.031623e+002
4.997022e+002	3.019089e+002
5.016307e+002	3.058691e+002
5.035591e+002	3.145003e+002
5.054876e+002	3.224542e+002
5.074161e+002	3.264029e+002
5.093445e+002	3.308780e+002
5.112730e+002	3.321663e+002
5.132015e+002	3.228021e+002
5.151299e+002	3.240408e+002
5.170584e+002	3.354105e+002
5.189869e+002	3.337487e+002
5.209153e+002	3.231018e+002
5.228438e+002	3.168796e+002
5.247723e+002	3.208594e+002
5.267007e+002	3.080284e+002
5.286292e+002	2.988543e+002
5.305577e+002	3.005013e+002
5.324861e+002	3.087301e+002
5.344146e+002	3.121781e+002
5.363431e+002	2.989628e+002
5.382715e+002	2.681582e+002
5.402000e+002	2.701557e+002
5.421285e+002	2.658553e+002
5.440569e+002	2.454845e+002
5.459854e+002	2.341357e+002
5.479139e+002	2.471964e+002
5.498423e+002	2.461134e+002
5.517708e+002	2.582323e+002
5.536993e+002	2.741714e+002
5.556277e+002	2.804966e+002
5.575562e+002	2.766239e+002
5.594847e+002	2.889077e+002
5.614131e+002	2.838017e+002
5.633416e+002	2.717870e+002
5.652701e+002	2.663917e+002
5.671985e+002	2.737462e+002
5.691270e+002	2.880651e+002
5.710555e+002	2.961095e+002
5.729839e+002	3.009208e+002
5.749124e+002	2.987574e+002
5.768409e+002	2.944033e+002
5.787693e+002	2.977657e+002
5.806978e+002	3.140730e+002
5.826263e+002	2.994158e+002
5.845547e+002	2.945256e+002
5.864832e+002	2.948721e+002
5.884117e+002	2.914844e+002
5.903401e+002	2.834073e+002
5.922686e+002	2.815417e+002
5.941971e+002	2.715623e+002
5.961255e+002	2.714027e+002
5.980540e+002	2.706765e+002
5.999825e+002	2.656428e+002
6.019109e+002	2.624742e+002
6.038394e+002	2.732935e+002
6.057679e+002	2.924926e+002
6.076964e+002	2.832474e+002
6.096248e+002	2.617423e+002
6.115533e+002	2.516421e+002
6.134818e+002	2.594974e+002
6.154102e+002	2.616034e+002
6.173387e+002	2.586682e+002
6.192672e+002	2.600092e+002
6.211956e+002	2.716728e+002
6.231241e+002	2.739647e+002
6.250526e+002	2.560399e+002
6.269810e+002	2.461104e+002
6.289095e+002	2.362252e+002
6.308380e+002	2.330589e+002
6.327664e+002	2.375084e+002
6.346949e+002	2.444397e+002
6.366234e+002	2.463564e+002
6.385518e+002	2.398249e+002
6.404803e+002	2.458775e+002
6.424088e+002	2.594297e+002
6.443372e+002	2.628529e+002
6.462657e+002	2.713707e+002
6.481942e+002	2.832839e+002
6.501226e+002	2.593330e+002
6.520511e+002	2.529550e+002
6.539796e+002	2.549937e+002
6.559080e+002	2.559455e+002
6.578365e+002	2.488332e+002
6.597650e+002	2.377188e+002
6.616934e+002	2.341224e+002
6.636219e+002	2.230834e+002
6.655504e+002	2.339632e+002
6.674788e+002	2.366289e+002
6.694073e+002	2.348526e+002
6.713358e+002	2.334248e+002
6.732642e+002	2.247479e+002
6.751927e+002	2.015072e+002
6.771212e+002	1.948994e+002
6.790496e+002	1.899686e+002
6.809781e+002	1.870829e+002
6.829066e+002	1.827144e+002
6.848350e+002	1.738667e+002
6.867635e+002	1.756389e+002
6.886920e+002	1.817511e+002
6.906204e+002	1.902538e+002
6.925489e+002	1.883398e+002
6.944774e+002	1.941212e+002
6.964058e+002	2.165673e+002
6.983343e+002	2.121713e+002
7.002628e+002	1.926380e+002
7.021912e+002	1.895654e+002
7.041197e+002	1.947439e+002
7.060482e+002	1.983201e+002
7.079766e+002	1.987043e+002
7.099051e+002	2.042207e+002
7.118336e+002	2.235520e+002
7.137620e+002	2.350201e+002
7.156905e+002	2.222780e+002
7.176190e+002	2.123383e+002
7.195474e+002	2.094804e+002
7.214759e+002	1.958529e+002
7.234044e+002	1.897748e+002
7.253328e+002	1.825933e+002
7.272613e+002	1.898225e+002
7.291898e+002	1.837363e+002
7.311182e+002	1.649823e+002
7.330467e+002	1.573363e+002
7.349752e+002	1.765770e+002
7.369036e+002	1.835840e+002
7.388321e+002	1.795077e+002
7.407606e+002	1.780882e+002
7.426890e+002	1.781471e+002
7.446175e+002	1.747973e+002
7.465460e+002	1.682104e+002
7.484744e+002	1.648374e+002
7.504029e+002	1.448659e+002
7.523314e+002	1.300633e+002
7.542598e+002	1.262205e+002
7.561883e+002	1.291178e+002
7.581168e+002	1.314542e+002
7.600452e+002	1.307023e+002
7.619737e+002	1.368393e+002
7.639022e+002	1.391847e+002
7.658306e+002	1.345387e+002
7.677591e+002	1.350052e+002
7.696876e+002	1.431442e+002
7.716160e+002	1.467299e+002
7.735445e+002	1.407326e+002
7.754730e+002	1.340549e+002
7.774014e+002	1.362812e+002
7.793299e+002	1.319777e+002
7.812584e+002	1.212705e+002
7.831868e+002	1.191127e+002
7.851153e+002	1.357729e+002
7.870438e+002	1.337678e+002
7.889722e+002	1.342223e+002
7.909007e+002	1.508027e+002
7.928292e+002	1.538763e+002
7.947576e+002	1.397009e+002
7.966861e+002	1.317007e+002
7.986146e+002	1.332295e+002
8.005430e+002	1.074119e+002
8.024715e+002	1.021278e+002
8.044000e+002	1.081325e+002
8.063284e+002	1.102310e+002
8.082569e+002	1.057404e+002
8.101854e+002	1.064346e+002
8.121138e+002	1.215356e+002
8.140423e+002	1.274248e+002
8.159708e+002	1.333669e+002
8.178992e+002	1.234659e+002
8.198277e+002	1.088664e+002
8.217562e+002	1.034894e+002
8.236846e+002	1.011053e+002
8.256131e+002	1.035371e+002
8.275416e+002	9.452992e+001
8.294700e+002	8.942925e+001
8.313985e+002	8.755344e+001
8.333270e+002	8.790314e+001
8.352554e+002	9.018208e+001
8.371839e+002	9.244809e+001
8.391124e+002	9.965133e+001
8.410408e+002	1.005526e+002
8.429693e+002	9.510132e+001
8.448978e+002	9.990399e+001
8.468262e+002	1.149848e+002
8.487547e+002	1.284958e+002
8.506832e+002	1.371319e+002
8.526116e+002	1.309678e+002
8.545401e+002	1.239591e+002
8.564686e+002	1.163722e+002
8.583970e+002	1.244404e+002
8.603255e+002	1.396586e+002
8.622540e+002	1.441026e+002
8.641824e+002	1.493541e+002
8.661109e+002	1.513800e+002
8.680394e+002	1.486072e+002
8.699678e+002	1.441217e+002
8.718963e+002	1.345707e+002
8.738248e+002	1.200318e+002
8.757532e+002	1.085554e+002
8.776817e+002	1.101646e+002
8.796102e+002	9.943184e+001
8.815386e+002	1.056598e+002
8.834671e+002	1.083102e+002
8.853956e+002	1.046595e+002
8.873240e+002	9.545248e+001
8.892525e+002	8.037235e+001
8.911810e+002	6.353923e+001
8.931094e+002	6.606248e+001
8.950379e+002	7.475428e+001
8.969664e+002	7.515053e+001
8.988948e+002	7.331572e+001
9.008233e+002	6.930521e+001
9.027518e+002	5.993463e+001
9.046802e+002	5.212990e+001
9.066087e+002	5.955522e+001
9.085372e+002	4.650138e+001
9.104656e+002	3.809253e+001
9.123941e+002	4.576776e+001
9.143226e+002	6.147585e+001
9.162510e+002	7.010924e+001
9.181795e+002	7.101781e+001
9.201080e+002	9.861569e+001
9.220364e+002	1.097363e+002
9.239649e+002	8.845134e+001
9.258934e+002	8.912447e+001
9.278218e+002	9.772073e+001
9.297503e+002	9.115092e+001
9.316788e+002	8.253683e+001
9.336072e+002	8.626707e+001
9.355357e+002	1.023825e+002
9.374642e+002	1.175333e+002
9.393926e+002	1.219387e+002
9.413211e+002	1.365187e+002
9.432496e+002	1.599915e+002
9.451780e+002	1.728636e+002
9.471065e+002	1.786916e+002
9.490350e+002	1.856256e+002
9.509634e+002	2.023835e+002
9.528919e+002	2.026799e+002
9.548204e+002	2.131443e+002
9.567488e+002	2.210752e+002
9.586773e+002	2.074987e+002
9.606058e+002	1.953239e+002
9.625342e+002	2.176222e+002
9.644627e+002	1.855287e+002
9.663912e+002	1.740156e+002
9.683196e+002	1.583447e+002
9.702481e+002	1.320084e+002
9.721766e+002	1.113318e+002
9.741050e+002	1.059688e+002
9.760335e+002	9.635506e+001
9.779620e+002	1.047028e+002
9.798904e+002	1.131528e+002
9.818189e+002	1.087666e+002
9.837474e+002	1.387677e+002
9.856758e+002	1.621279e+002
9.876043e+002	1.596518e+002
9.895328e+002	1.916945e+002
9.914612e+002	2.135677e+002
9.933897e+002	2.379436e+002
9.953182e+002	2.946164e+002
9.972466e+002	3.828712e+002
9.991751e+002	4.826047e+002
1.001104e+003	5.770504e+002
1.003032e+003	6.500684e+002
1.004961e+003	6.741222e+002
1.006889e+003	6.261729e+002
1.008817e+003	5.309648e+002
1.010746e+003	4.254176e+002
1.012674e+003	3.433268e+002
1.014603e+003	3.036659e+002
1.016531e+003	2.873286e+002
1.018460e+003	2.666981e+002
1.020388e+003	2.544947e+002
1.022317e+003	2.083729e+002
1.024245e+003	2.032702e+002
1.026174e+003	1.934994e+002
1.028102e+003	1.791119e+002
1.030031e+003	1.703334e+002
1.031959e+003	1.680054e+002
1.033888e+003	1.621846e+002
1.035816e+003	1.469248e+002
1.037745e+003	1.445157e+002
1.039673e+003	1.449583e+002
1.041601e+003	1.571973e+002
1.043530e+003	1.504015e+002
1.045458e+003	1.320977e+002
1.047387e+003	1.241511e+002
1.049315e+003	1.264864e+002
1.051244e+003	1.244701e+002
1.053172e+003	9.247838e+001
1.055101e+003	1.222060e+002
1.057029e+003	1.324043e+002
1.058958e+003	1.286257e+002
1.060886e+003	1.238498e+002
1.062815e+003	1.215116e+002
1.064743e+003	1.174095e+002
1.066672e+003	9.552042e+001
1.068600e+003	7.979211e+001
1.070528e+003	9.036572e+001
1.072457e+003	1.148592e+002
1.074385e+003	1.252227e+002
1.076314e+003	1.316609e+002
1.078242e+003	1.375787e+002
1.080171e+003	1.229728e+002
1.082099e+003	9.536390e+001
1.084028e+003	1.074842e+002
1.085956e+003	9.749984e+001
1.087885e+003	1.165328e+002
1.089813e+003	1.344187e+002
1.091742e+003	1.365672e+002
1.093670e+003	1.406392e+002
1.095599e+003	1.585135e+002
1.097527e+003	1.659851e+002
1.099455e+003	1.728291e+002
1.101384e+003	1.903416e+002
1.103312e+003	2.047015e+002
1.105241e+003	2.033670e+002
1.107169e+003	1.970172e+002
1.109098e+003	1.988338e+002
1.111026e+003	2.131936e+002
1.112955e+003	2.317224e+002
1.114883e+003	2.300998e+002
1.116812e+003	2.507194e+002
1.118740e+003	2.820814e+002
1.120669e+003	3.214673e+002
1.122597e+003	3.378615e+002
1.124526e+003	3.361083e+002
1.126454e+003	3.392513e+002
1.128382e+003	3.512790e+002
1.130311e+003	3.563208e+002
1.132239e+003	3.696226e+002
1.134168e+003	3.955030e+002
1.136096e+003	4.209611e+002
1.138025e+003	4.699224e+002
1.139953e+003	5.320410e+002
1.141882e+003	6.153405e+002
1.143810e+003	7.359919e+002
1.145739e+003	8.919938e+002
1.147667e+003	1.110705e+003
1.149596e+003	1.448221e+003
1.151524e+003	1.836088e+003
1.153453e+003	2.107314e+003
1.155381e+003	2.072510e+003
1.157309e+003	1.742715e+003
1.159238e+003	1.291451e+003
1.161166e+003	9.103335e+002
1.163095e+003	6.858174e+002
1.165023e+003	5.684549e+002
1.166952e+003	5.205010e+002
1.168880e+003	5.114070e+002
1.170809e+003	5.173220e+002
1.172737e+003	5.102784e+002
1.174666e+003	4.887466e+002
1.176594e+003	4.703758e+002
1.178523e+003	4.686970e+002
1.180451e+003	4.813156e+002
1.182380e+003	5.023933e+002
1.184308e+003	5.261870e+002
1.186236e+003	5.202201e+002
1.188165e+003	5.093297e+002
1.190093e+003	4.919946e+002
1.192022e+003	4.671164e+002
1.193950e+003	4.324483e+002
1.195879e+003	3.897199e+002
1.197807e+003	3.619856e+002
1.199736e+003	3.552122e+002
1.201664e+003	3.725450e+002
1.203593e+003	4.160258e+002
1.205521e+003	4.667424e+002
1.207450e+003	4.665970e+002
1.209378e+003	4.358911e+002
1.211307e+003	3.944173e+002
1.213235e+003	3.356746e+002
1.215163e+003	2.941931e+002
1.217092e+003	2.380607e+002
1.219020e+003	1.937683e+002
1.220949e+003	1.599289e+002
1.222877e+003	1.666812e+002
1.224806e+003	1.820594e+002
1.226734e+003	1.864868e+002
1.228663e+003	1.836076e+002
1.230591e+003	1.834169e+002
1.232520e+003	1.843654e+002
1.234448e+003	1.651004e+002
1.236377e+003	1.793605e+002
1.238305e+003	1.716290e+002
1.240234e+003	1.470406e+002
1.242162e+003	1.650758e+002
1.244090e+003	1.914474e+002
1.246019e+003	1.892086e+002
1.247947e+003	1.839641e+002
1.249876e+003	2.052977e+002
1.251804e+003	2.025160e+002
1.253733e+003	2.033013e+002
1.255661e+003	2.165200e+002
1.257590e+003	2.207987e+002
1.259518e+003	2.379416e+002
1.261447e+003	2.633400e+002
1.263375e+003	2.734333e+002
1.265304e+003	2.787364e+002
1.267232e+003	2.880283e+002
1.269161e+003	2.659381e+002
1.271089e+003	2.469372e+002
1.273017e+003	2.693066e+002
1.274946e+003	2.718767e+002
1.276874e+003	2.733161e+002
1.278803e+003	2.760585e+002
1.280731e+003	2.746195e+002
1.282660e+003	2.699358e+002
1.284588e+003	2.612905e+002
1.286517e+003	2.471687e+002
1.288445e+003	2.390833e+002
1.290374e+003	2.460218e+002
1.292302e+003	2.561700e+002
1.294231e+003	2.541622e+002
1.296159e+003	2.610105e+002
1.298088e+003	2.546149e+002
1.300016e+003	2.430106e+002
1.301944e+003	2.408494e+002
1.303873e+003	2.398439e+002
1.305801e+003	2.286629e+002
1.307730e+003	2.236954e+002
1.309658e+003	2.185132e+002
1.311587e+003	2.115198e+002
1.313515e+003	2.050093e+002
1.315444e+003	2.027697e+002
1.317372e+003	1.953213e+002
1.319301e+003	1.866527e+002
1.321229e+003	1.859916e+002
1.323158e+003	1.904136e+002
1.325086e+003	1.949966e+002
1.327015e+003	2.060357e+002
1.328943e+003	2.068123e+002
1.330871e+003	2.081532e+002
1.332800e+003	1.910105e+002
1.334728e+003	1.846844e+002
1.336657e+003	2.076166e+002
1.338585e+003	2.140355e+002
1.340514e+003	2.128800e+002
1.342442e+003	2.161631e+002
1.344371e+003	2.120510e+002
1.346299e+003	2.124792e+002
1.348228e+003	2.458148e+002
1.350156e+003	2.892701e+002
1.352085e+003	3.020258e+002
1.354013e+003	2.866189e+002
1.355942e+003	2.796880e+002
1.357870e+003	2.735313e+002
1.359798e+003	2.562490e+002
1.361727e+003	2.540707e+002
1.363655e+003	2.646480e+002
1.365584e+003	2.649573e+002
1.367512e+003	2.775848e+002
1.369441e+003	2.619721e+002
1.371369e+003	2.972863e+002
1.373298e+003	2.779873e+002
1.375226e+003	2.585729e+002
1.377155e+003	2.398353e+002
1.379083e+003	2.320143e+002
1.381012e+003	2.425810e+002
1.382940e+003	2.637531e+002
1.384869e+003	2.839552e+002
1.386797e+003	2.923424e+002
1.388725e+003	2.864346e+002
1.390654e+003	3.162347e+002
1.392582e+003	2.832217e+002
1.394511e+003	2.681552e+002
1.396439e+003	2.320442e+002
1.398368e+003	2.289117e+002
1.400296e+003	2.355255e+002
1.402225e+003	2.460093e+002
1.404153e+003	2.513073e+002
1.406082e+003	2.427967e+002
1.408010e+003	2.286848e+002
1.409939e+003	2.159707e+002
1.411867e+003	2.166043e+002
1.413796e+003	2.382397e+002
1.415724e+003	2.523757e+002
1.417652e+003	2.897233e+002
1.419581e+003	2.641414e+002
1.421509e+003	2.653520e+002
1.423438e+003	2.518891e+002
1.425366e+003	2.514344e+002
1.427295e+003	2.741708e+002
1.429223e+003	2.789413e+002
1.431152e+003	2.889837e+002
1.433080e+003	3.047930e+002
1.435009e+003	3.620012e+002
1.436937e+003	3.977644e+002
1.438866e+003	4.075663e+002
1.440794e+003	4.179630e+002
1.442723e+003	4.087105e+002
1.444651e+003	3.790134e+002
1.446579e+003	3.684662e+002
1.448508e+003	3.794061e+002
1.450436e+003	3.855254e+002
1.452365e+003	3.878354e+002
1.454293e+003	4.003284e+002
1.456222e+003	4.041295e+002
1.458150e+003	4.050135e+002
1.460079e+003	3.913806e+002
1.462007e+003	3.790247e+002
1.463936e+003	3.660302e+002
1.465864e+003	3.671357e+002
1.467793e+003	3.793770e+002
1.469721e+003	3.968437e+002
1.471650e+003	4.152673e+002
1.473578e+003	4.191164e+002
1.475506e+003	4.065864e+002
1.477435e+003	4.057925e+002
1.479363e+003	4.090004e+002
1.481292e+003	4.345111e+002
1.483220e+003	4.354554e+002
1.485149e+003	4.486472e+002
1.487077e+003	4.507640e+002
1.489006e+003	4.573520e+002
1.490934e+003	4.773651e+002
1.492863e+003	5.124236e+002
1.494791e+003	5.517599e+002
1.496720e+003	5.959180e+002
1.498648e+003	6.409919e+002
1.500577e+003	6.720829e+002
1.502505e+003	7.246553e+002
1.504433e+003	8.455938e+002
1.506362e+003	1.018877e+003
1.508290e+003	1.252365e+003
1.510219e+003	1.568216e+003
1.512147e+003	1.970242e+003
1.514076e+003	2.315615e+003
1.516004e+003	2.526016e+003
1.517933e+003	2.573896e+003
1.519861e+003	2.457738e+003
1.521790e+003	2.228139e+003
1.523718e+003	1.939609e+003
1.525647e+003	1.601140e+003
1.527575e+003	1.262556e+003
1.529504e+003	9.839214e+002
1.531432e+003	7.803358e+002
1.533360e+003	6.350049e+002
1.535289e+003	5.578057e+002
1.537217e+003	5.067949e+002
1.539146e+003	4.778969e+002
1.541074e+003	4.369647e+002
1.543003e+003	4.087111e+002
1.544931e+003	4.023030e+002
1.546860e+003	4.097900e+002
1.548788e+003	4.108308e+002
1.550717e+003	3.882692e+002
1.552645e+003	3.875714e+002
1.554574e+003	4.004569e+002
1.556502e+003	3.882283e+002
1.558431e+003	3.635372e+002
1.560359e+003	3.632763e+002
1.562287e+003	3.675999e+002
1.564216e+003	3.397083e+002
1.566144e+003	3.261566e+002
1.568073e+003	3.482345e+002
1.570001e+003	3.453537e+002
1.571930e+003	3.424489e+002
1.573858e+003	3.549242e+002
1.575787e+003	3.425549e+002
1.577715e+003	3.292507e+002
1.579644e+003	3.308685e+002
1.581572e+003	3.662269e+002
1.583501e+003	3.566996e+002
1.585429e+003	3.251671e+002
1.587358e+003	3.092611e+002
1.589286e+003	3.148167e+002
1.591214e+003	3.425040e+002
1.593143e+003	3.480875e+002
1.595071e+003	3.505526e+002
1.597000e+003	3.539531e+002
1.598928e+003	3.562261e+002
1.600857e+003	3.557594e+002
1.602785e+003	3.490153e+002
1.604714e+003	3.434498e+002
1.606642e+003	3.421626e+002
1.608571e+003	3.298092e+002
1.610499e+003	3.375569e+002
1.612428e+003	2.966769e+002
1.614356e+003	2.764702e+002
1.616285e+003	2.838561e+002
1.618213e+003	2.833315e+002
1.620141e+003	2.953865e+002
1.622070e+003	3.169091e+002
1.623998e+003	3.367943e+002
1.625927e+003	3.468691e+002
1.627855e+003	3.229257e+002
1.629784e+003	2.939492e+002
1.631712e+003	2.841972e+002
1.633641e+003	2.733274e+002
1.635569e+003	2.927544e+002
1.637498e+003	3.173300e+002
1.639426e+003	3.243176e+002
1.641355e+003	3.184509e+002
1.643283e+003	3.032562e+002
1.645212e+003	2.933252e+002
1.647140e+003	2.776093e+002
1.649068e+003	2.799276e+002
1.650997e+003	2.951197e+002
1.652925e+003	2.816951e+002
1.654854e+003	2.728867e+002
1.656782e+003	2.630695e+002
1.658711e+003	2.637348e+002
1.660639e+003	2.750317e+002
1.662568e+003	2.807036e+002
1.664496e+003	2.981263e+002
1.666425e+003	2.961618e+002
1.668353e+003	2.529133e+002
1.670282e+003	2.376224e+002
1.672210e+003	2.351163e+002
1.674139e+003	2.301663e+002
1.676067e+003	2.362781e+002
1.677995e+003	2.238729e+002
1.679924e+003	2.022354e+002
1.681852e+003	1.896762e+002
1.683781e+003	1.985004e+002
1.685709e+003	2.038525e+002
1.687638e+003	2.371317e+002
1.689566e+003	2.563372e+002
1.691495e+003	2.532193e+002
1.693423e+003	2.535840e+002
1.695352e+003	2.417367e+002
1.697280e+003	2.312143e+002
1.699209e+003	2.281009e+002
1.701137e+003	2.268899e+002
1.703066e+003	2.336870e+002
1.704994e+003	2.370407e+002
1.706922e+003	1.932086e+002
1.708851e+003	1.777529e+002
1.710779e+003	2.218589e+002
1.712708e+003	2.116558e+002
1.714636e+003	2.144457e+002
1.716565e+003	2.360937e+002
1.718493e+003	2.421659e+002
1.720422e+003	2.222241e+002
1.722350e+003	2.226833e+002
1.724279e+003	2.313831e+002
1.726207e+003	2.365505e+002
1.728136e+003	2.513620e+002
1.730064e+003	2.608053e+002
1.731993e+003	2.621855e+002
1.733921e+003	2.508118e+002
1.735849e+003	2.344465e+002
1.737778e+003	2.273116e+002
1.739706e+003	2.373012e+002
1.741635e+003	2.676157e+002
1.743563e+003	2.720066e+002
1.745492e+003	2.592714e+002
1.747420e+003	2.448708e+002
1.749349e+003	2.436133e+002
1.751277e+003	2.267475e+002
1.753206e+003	2.359370e+002
1.755134e+003	2.343369e+002
1.757063e+003	2.108163e+002
1.758991e+003	2.024213e+002
1.760920e+003	2.050743e+002
1.762848e+003	1.978806e+002
1.764776e+003	1.981501e+002
1.766705e+003	2.072488e+002
1.768633e+003	1.968931e+002
1.770562e+003	1.813302e+002
1.772490e+003	1.673586e+002
1.774419e+003	1.494522e+002
1.776347e+003	1.573078e+002
1.778276e+003	1.633002e+002
1.780204e+003	1.712680e+002
1.782133e+003	1.663700e+002
1.784061e+003	1.588302e+002
1.785990e+003	1.852002e+002
1.787918e+003	1.955102e+002
1.789847e+003	1.543843e+002
1.791775e+003	1.542326e+002
1.793703e+003	1.747197e+002
1.795632e+003	1.725730e+002
1.797560e+003	1.649290e+002
1.799489e+003	1.547935e+002
1.801417e+003	1.340859e+002
1.803346e+003	1.230440e+002
1.805274e+003	1.422276e+002
1.807203e+003	1.645023e+002
1.809131e+003	1.577786e+002
1.811060e+003	1.501538e+002
1.812988e+003	1.450188e+002
1.814917e+003	1.524335e+002
1.816845e+003	1.545833e+002
1.818774e+003	1.425437e+002
1.820702e+003	1.232618e+002
1.822630e+003	1.465002e+002
1.824559e+003	1.881259e+002
1.826487e+003	1.798077e+002
1.828416e+003	1.842483e+002
1.830344e+003	1.768839e+002
1.832273e+003	1.523336e+002
1.834201e+003	1.668687e+002
1.836130e+003	1.647484e+002
1.838058e+003	1.730192e+002
1.839987e+003	1.701364e+002
1.841915e+003	1.729410e+002
1.843844e+003	1.951266e+002
1.845772e+003	2.039620e+002
1.847701e+003	1.903605e+002
1.849629e+003	1.702441e+002
1.851557e+003	1.633086e+002
1.853486e+003	1.638437e+002
1.855414e+003	1.362155e+002
1.857343e+003	1.376098e+002
1.859271e+003	1.633950e+002
1.861200e+003	1.482844e+002
1.863128e+003	1.464440e+002
1.865057e+003	1.514741e+002
1.866985e+003	1.503396e+002
1.868914e+003	1.504243e+002
1.870842e+003	1.446110e+002
1.872771e+003	1.513974e+002
1.874699e+003	1.442337e+002
1.876628e+003	1.393404e+002
1.878556e+003	1.270523e+002
1.880484e+003	1.303257e+002
1.882413e+003	1.436659e+002
1.884341e+003	1.499666e+002
1.886270e+003	1.305938e+002
1.888198e+003	1.147915e+002
1.890127e+003	9.375537e+001
1.892055e+003	8.647145e+001
1.893984e+003	9.805219e+001
1.895912e+003	1.131372e+002
1.897841e+003	1.220037e+002
1.899769e+003	1.276916e+002
1.901698e+003	1.312640e+002
1.903626e+003	1.193550e+002
1.905555e+003	1.076145e+002
1.907483e+003	1.076212e+002
1.909411e+003	1.115326e+002
1.911340e+003	1.273251e+002
1.913268e+003	1.257709e+002
1.915197e+003	1.467760e+002
1.917125e+003	1.572982e+002
1.919054e+003	1.456454e+002
1.920982e+003	1.253348e+002
1.922911e+003	1.298684e+002
1.924839e+003	1.103800e+002
1.926768e+003	9.032864e+001
1.928696e+003	9.618110e+001
1.930625e+003	1.085976e+002
1.932553e+003	9.674535e+001
1.934482e+003	1.122627e+002
1.936410e+003	9.709280e+001
1.938339e+003	1.237219e+002
1.940267e+003	1.013525e+002
1.942195e+003	1.278223e+002
1.944124e+003	1.321095e+002
1.946052e+003	1.199220e+002
1.947981e+003	1.042711e+002
1.949909e+003	1.272937e+002
1.951838e+003	1.487072e+002
1.953766e+003	1.348132e+002
1.955695e+003	1.157374e+002
1.957623e+003	1.126473e+002
1.959552e+003	1.195092e+002
1.961480e+003	1.067611e+002
1.963409e+003	1.005154e+002
1.965337e+003	1.102353e+002
1.967266e+003	8.385491e+001
1.969194e+003	8.498508e+001
1.971122e+003	9.287411e+001
1.973051e+003	1.009617e+002
1.974979e+003	1.129932e+002
1.976908e+003	1.197116e+002
1.978836e+003	1.016287e+002
1.980765e+003	9.293841e+001
1.982693e+003	9.264558e+001
1.984622e+003	9.696304e+001
1.986550e+003	1.110991e+002
1.988479e+003	1.052550e+002
1.990407e+003	7.315815e+001
1.992336e+003	7.174860e+001
1.994264e+003	9.665650e+001
1.996193e+003	1.120668e+002
1.998121e+003	1.226419e+002
2.000049e+003	1.025428e+002
2.001978e+003	7.400561e+001
2.003906e+003	7.234248e+001
2.005835e+003	6.311885e+001
2.007763e+003	7.797827e+001
2.009692e+003	1.228170e+002
2.011620e+003	1.360694e+002
2.013549e+003	1.259727e+002
2.015477e+003	1.229571e+002
2.017406e+003	1.338743e+002
2.019334e+003	1.456587e+002
2.021263e+003	9.849876e+001
2.023191e+003	1.026083e+002
2.025120e+003	1.303047e+002
2.027048e+003	1.282354e+002
2.028976e+003	1.160726e+002
2.030905e+003	1.192528e+002
2.032833e+003	1.272908e+002
2.034762e+003	1.255151e+002
2.036690e+003	1.158885e+002
2.038619e+003	1.134625e+002
2.040547e+003	1.140060e+002
2.042476e+003	1.050428e+002
2.044404e+003	1.081474e+002
2.046333e+003	1.143662e+002
2.048261e+003	1.186541e+002
2.050189e+003	1.486226e+002
2.052118e+003	1.535893e+002
2.054046e+003	1.323086e+002
2.055975e+003	1.343618e+002
2.057903e+003	1.225074e+002
2.059832e+003	1.004505e+002
2.061760e+003	9.960027e+001
2.063689e+003	9.423508e+001
2.065617e+003	8.466468e+001
2.067546e+003	1.050880e+002
2.069474e+003	1.120683e+002
2.071403e+003	1.081831e+002
2.073331e+003	1.035047e+002
2.075260e+003	9.329023e+001
2.077188e+003	1.174420e+002
2.079116e+003	8.743792e+001
2.081045e+003	1.140749e+002
2.082973e+003	1.032785e+002
2.084902e+003	9.782050e+001
2.086830e+003	7.554146e+001
2.088759e+003	8.216320e+001
2.090687e+003	8.611501e+001
2.092616e+003	6.436893e+001
2.094544e+003	6.787675e+001
2.096473e+003	6.964120e+001
2.098401e+003	1.020688e+002
2.100330e+003	1.456383e+002
2.102258e+003	1.113897e+002
2.104187e+003	1.141247e+002
2.106115e+003	9.353176e+001
2.108043e+003	1.261107e+002
2.109972e+003	1.376994e+002
2.111900e+003	1.290517e+002
2.113829e+003	1.027453e+002
2.115757e+003	9.894753e+001
2.117686e+003	1.015487e+002
2.119614e+003	1.047851e+002
2.121543e+003	1.324677e+002
2.123471e+003	1.410172e+002
2.125400e+003	1.228046e+002
2.127328e+003	1.163941e+002
2.129257e+003	1.233467e+002
2.131185e+003	1.442224e+002
2.133114e+003	1.241573e+002
2.135042e+003	1.098052e+002
2.136970e+003	1.356280e+002
2.138899e+003	1.339689e+002
2.140827e+003	1.359910e+002
2.142756e+003	1.443593e+002
2.144684e+003	1.587581e+002
2.146613e+003	1.806861e+002
2.148541e+003	1.656108e+002
2.150470e+003	1.950726e+002
2.152398e+003	1.878398e+002
2.154327e+003	1.550169e+002
2.156255e+003	1.747234e+002
2.158184e+003	2.044710e+002
2.160112e+003	2.175634e+002
2.162041e+003	2.063049e+002
2.163969e+003	1.805379e+002
2.165897e+003	1.678906e+002
2.167826e+003	1.642687e+002
2.169754e+003	1.471940e+002
2.171683e+003	1.533233e+002
2.173611e+003	1.542338e+002
2.175540e+003	1.413264e+002
2.177468e+003	1.543192e+002
2.179397e+003	1.921300e+002
2.181325e+003	1.762957e+002
2.183254e+003	1.639730e+002
2.185182e+003	1.532380e+002
2.187111e+003	1.344420e+002
2.189039e+003	1.077080e+002
2.190968e+003	1.141959e+002
2.192896e+003	1.184936e+002
2.194824e+003	1.038511e+002
2.196753e+003	1.170200e+002
2.198681e+003	1.415615e+002
2.200610e+003	1.468891e+002
2.202538e+003	1.417826e+002
2.204467e+003	1.336568e+002
2.206395e+003	1.394754e+002
2.208324e+003	1.258218e+002
2.210252e+003	1.167212e+002
2.212181e+003	1.499269e+002
2.214109e+003	1.800339e+002
2.216038e+003	1.731981e+002
2.217966e+003	1.513887e+002
2.219895e+003	1.333140e+002
2.221823e+003	1.466402e+002
2.223751e+003	1.541712e+002
2.225680e+003	1.618008e+002
2.227608e+003	1.894591e+002
2.229537e+003	1.851158e+002
2.231465e+003	1.489996e+002
2.233394e+003	1.535357e+002
2.235322e+003	1.483974e+002
2.237251e+003	1.545884e+002
2.239179e+003	1.901542e+002
2.241108e+003	2.003042e+002
2.243036e+003	1.923156e+002
2.244965e+003	1.906716e+002
2.246893e+003	1.808203e+002
2.248822e+003	1.725000e+002
2.250750e+003	1.681244e+002
2.252678e+003	1.892154e+002
2.254607e+003	1.854429e+002
2.256535e+003	1.913568e+002
2.258464e+003	1.936494e+002
2.260392e+003	1.692833e+002
2.262321e+003	1.656781e+002
2.264249e+003	1.915994e+002
2.266178e+003	1.854657e+002
2.268106e+003	1.788792e+002
2.270035e+003	2.005661e+002
2.271963e+003	1.927998e+002
2.273892e+003	1.658424e+002
2.275820e+003	1.934140e+002
2.277749e+003	1.855699e+002
2.279677e+003	1.674074e+002
2.281605e+003	1.811708e+002
2.283534e+003	2.165466e+002
2.285462e+003	2.119554e+002
2.287391e+003	2.238540e+002
2.289319e+003	1.859451e+002
2.291248e+003	2.046008e+002
2.293176e+003	1.952988e+002
2.295105e+003	2.072073e+002
2.297033e+003	2.426077e+002
2.298962e+003	2.613519e+002
2.300890e+003	2.706613e+002
2.302819e+003	2.700468e+002
2.304747e+003	2.722488e+002
2.306676e+003	3.099835e+002
2.308604e+003	3.057310e+002
2.310532e+003	3.018570e+002
2.312461e+003	3.022042e+002
2.314389e+003	2.830293e+002
2.316318e+003	2.746454e+002
2.318246e+003	2.705490e+002
2.320175e+003	2.664539e+002
2.322103e+003	2.740267e+002
2.324032e+003	2.587099e+002
2.325960e+003	2.439260e+002
2.327889e+003	2.433565e+002
2.329817e+003	2.368452e+002
2.331746e+003	2.391416e+002
2.333674e+003	2.543060e+002
2.335603e+003	2.559839e+002
2.337531e+003	2.508675e+002
2.339459e+003	2.382119e+002
2.341388e+003	2.633182e+002
2.343316e+003	2.758870e+002
2.345245e+003	2.799030e+002
2.347173e+003	2.732248e+002
2.349102e+003	2.670576e+002
2.351030e+003	2.699695e+002
2.352959e+003	2.661512e+002
2.354887e+003	2.397594e+002
2.356816e+003	2.547837e+002
2.358744e+003	2.660148e+002
2.360673e+003	2.595896e+002
2.362601e+003	2.596702e+002
2.364530e+003	2.544913e+002
2.366458e+003	2.614716e+002
2.368386e+003	2.587223e+002
2.370315e+003	2.592401e+002
2.372243e+003	2.704068e+002
2.374172e+003	2.656735e+002
2.376100e+003	2.568093e+002
2.378029e+003	2.385613e+002
2.379957e+003	2.314975e+002
2.381886e+003	2.290063e+002
2.383814e+003	2.403530e+002
2.385743e+003	2.232869e+002
2.387671e+003	2.319718e+002
2.389600e+003	2.205986e+002
2.391528e+003	2.109955e+002
2.393457e+003	2.652800e+002
2.395385e+003	2.592461e+002
2.397313e+003	2.488761e+002
2.399242e+003	2.547565e+002
2.401170e+003	2.492674e+002
2.403099e+003	2.467267e+002
2.405027e+003	2.353746e+002
2.406956e+003	2.251023e+002
2.408884e+003	2.452392e+002
2.410813e+003	2.579106e+002
2.412741e+003	2.784155e+002
2.414670e+003	2.940663e+002
2.416598e+003	2.739565e+002
2.418527e+003	2.729669e+002
2.420455e+003	2.631813e+002
2.422384e+003	2.779678e+002
2.424312e+003	2.985007e+002
2.426240e+003	2.983806e+002
2.428169e+003	2.936821e+002
2.430097e+003	2.890866e+002
2.432026e+003	3.016075e+002
2.433954e+003	3.140882e+002
2.435883e+003	2.993105e+002
2.437811e+003	2.930578e+002
2.439740e+003	2.928011e+002
2.441668e+003	2.894993e+002
2.443597e+003	2.864468e+002
2.445525e+003	2.833781e+002
2.447454e+003	3.084278e+002
2.449382e+003	3.194202e+002
2.451311e+003	3.028443e+002
2.453239e+003	3.125326e+002
2.455167e+003	3.091390e+002
2.457096e+003	2.815033e+002
2.459024e+003	2.859145e+002
2.460953e+003	3.050594e+002
2.462881e+003	2.897850e+002
2.464810e+003	3.108019e+002
2.466738e+003	3.139647e+002
2.468667e+003	3.091113e+002
2.470595e+003	3.204501e+002
2.472524e+003	2.985433e+002
2.474452e+003	2.975192e+002
2.476381e+003	3.014251e+002
2.478309e+003	2.982534e+002
2.480238e+003	3.283197e+002
2.482166e+003	3.081248e+002
2.484094e+003	2.885654e+002
2.486023e+003	3.059844e+002
2.487951e+003	3.272693e+002
2.489880e+003	3.290365e+002
2.491808e+003	3.049840e+002
2.493737e+003	2.959566e+002
2.495665e+003	2.903437e+002
2.497594e+003	2.933461e+002
2.499522e+003	3.032380e+002
2.501451e+003	3.136989e+002
2.503379e+003	3.131133e+002
2.505308e+003	3.366518e+002
2.507236e+003	3.233764e+002
2.509165e+003	3.212894e+002
2.511093e+003	3.292345e+002
2.513021e+003	3.288503e+002
2.514950e+003	3.409228e+002
2.516878e+003	3.536658e+002
2.518807e+003	3.948468e+002
2.520735e+003	4.093246e+002
2.522664e+003	4.027522e+002
2.524592e+003	4.085339e+002
2.526521e+003	4.013516e+002
2.528449e+003	3.866792e+002
2.530378e+003	3.847016e+002
2.532306e+003	3.924516e+002
2.534235e+003	3.822563e+002
2.536163e+003	3.647616e+002
2.538092e+003	3.649736e+002
2.540020e+003	3.760260e+002
2.541948e+003	3.503294e+002
2.543877e+003	3.337347e+002
2.545805e+003	3.683122e+002
2.547734e+003	3.734160e+002
2.549662e+003	3.585741e+002
2.551591e+003	3.676918e+002
2.553519e+003	3.754247e+002
2.555448e+003	3.750606e+002
2.557376e+003	3.893477e+002
2.559305e+003	3.637584e+002
2.561233e+003	3.555064e+002
2.563162e+003	3.375478e+002
2.565090e+003	3.795735e+002
2.567019e+003	3.913875e+002
2.568947e+003	3.559412e+002
2.570875e+003	3.432456e+002
2.572804e+003	3.362761e+002
2.574732e+003	3.361988e+002
2.576661e+003	3.506158e+002
2.578589e+003	3.547669e+002
2.580518e+003	3.596868e+002
2.582446e+003	3.467983e+002
2.584375e+003	3.274635e+002
2.586303e+003	3.474683e+002
2.588232e+003	3.627823e+002
2.590160e+003	3.399015e+002
2.592089e+003	3.284901e+002
2.594017e+003	3.430084e+002
2.595946e+003	3.527074e+002
2.597874e+003	3.614522e+002
2.599802e+003	3.895483e+002
2.601731e+003	3.942051e+002
2.603659e+003	3.473775e+002
2.605588e+003	3.225156e+002
2.607516e+003	3.131263e+002
2.609445e+003	3.016514e+002
2.611373e+003	3.267957e+002
2.613302e+003	3.516184e+002
2.615230e+003	3.574218e+002
2.617159e+003	3.563446e+002
2.619087e+003	3.611934e+002
2.621016e+003	3.378317e+002
2.622944e+003	3.533785e+002
2.624873e+003	3.688245e+002
2.626801e+003	3.818471e+002
2.628729e+003	3.771777e+002
2.630658e+003	3.456127e+002
2.632586e+003	3.570261e+002
2.634515e+003	3.681603e+002
2.636443e+003	3.654779e+002
2.638372e+003	3.927967e+002
2.640300e+003	4.210466e+002
2.642229e+003	3.933935e+002
2.644157e+003	3.750502e+002
2.646086e+003	3.902399e+002
2.648014e+003	4.079626e+002
2.649943e+003	4.230286e+002
2.651871e+003	4.527078e+002
2.653800e+003	4.637178e+002
2.655728e+003	4.604854e+002
2.657656e+003	4.810299e+002
2.659585e+003	4.869570e+002
2.661513e+003	4.945733e+002
2.663442e+003	5.096786e+002
2.665370e+003	5.092949e+002
2.667299e+003	5.288237e+002
2.669227e+003	5.498124e+002
2.671156e+003	5.359295e+002
2.673084e+003	5.417651e+002
2.675013e+003	5.398544e+002
2.676941e+003	4.991797e+002
2.678870e+003	4.968948e+002
2.680798e+003	4.425414e+002
2.682727e+003	4.087442e+002
2.684655e+003	3.999330e+002
2.686583e+003	3.942277e+002
2.688512e+003	3.689908e+002
2.690440e+003	3.412394e+002
2.692369e+003	3.331161e+002
2.694297e+003	3.231196e+002
2.696226e+003	3.282792e+002
2.698154e+003	3.420766e+002
2.700083e+003	3.138438e+002
2.702011e+003	3.261979e+002
2.703940e+003	3.292268e+002
2.705868e+003	3.247795e+002
2.707797e+003	3.105907e+002
2.709725e+003	3.012565e+002
2.711654e+003	2.904887e+002
2.713582e+003	2.929986e+002
2.715510e+003	2.802483e+002
2.717439e+003	2.898557e+002
2.719367e+003	2.953460e+002
2.721296e+003	3.040205e+002
2.723224e+003	3.019616e+002
2.725153e+003	3.188538e+002
2.727081e+003	3.081487e+002
2.729010e+003	2.913688e+002
2.730938e+003	2.924754e+002
2.732867e+003	2.994828e+002
2.734795e+003	2.642272e+002
2.736724e+003	2.565919e+002
2.738652e+003	2.626341e+002
2.740581e+003	2.499277e+002
2.742509e+003	2.636531e+002
2.744438e+003	2.651621e+002
2.746366e+003	2.437144e+002
2.748294e+003	2.434386e+002
2.750223e+003	2.487316e+002
2.752151e+003	2.503829e+002
2.754080e+003	2.047104e+002
2.756008e+003	2.398770e+002
2.757937e+003	2.543613e+002
2.759865e+003	2.370321e+002
2.761794e+003	2.336433e+002
2.763722e+003	2.647113e+002
2.765651e+003	2.556824e+002
2.767579e+003	2.468256e+002
2.769508e+003	2.513607e+002
2.771436e+003	2.483864e+002
2.773365e+003	2.541339e+002
2.775293e+003	2.395319e+002
2.777221e+003	2.394892e+002
2.779150e+003	2.390213e+002
2.781078e+003	2.347797e+002
2.783007e+003	2.192214e+002
2.784935e+003	2.152311e+002
2.786864e+003	2.071810e+002
2.788792e+003	1.974852e+002
2.790721e+003	1.982334e+002
2.792649e+003	2.054509e+002
2.794578e+003	2.052581e+002
2.796506e+003	1.980061e+002
2.798435e+003	2.028902e+002
2.800363e+003	1.747927e+002
2.802292e+003	1.873060e+002
2.804220e+003	1.957897e+002
2.806148e+003	1.928836e+002
2.808077e+003	2.095839e+002
2.810005e+003	2.158311e+002
2.811934e+003	1.923928e+002
2.813862e+003	1.624362e+002
2.815791e+003	1.452811e+002
2.817719e+003	1.638048e+002
2.819648e+003	1.980352e+002
2.821576e+003	1.684413e+002
2.823505e+003	1.349168e+002
2.825433e+003	1.302974e+002
2.827362e+003	1.444921e+002
2.829290e+003	1.501446e+002
2.831219e+003	1.592325e+002
2.833147e+003	1.418355e+002
2.835075e+003	1.222003e+002
2.837004e+003	1.220559e+002
2.838932e+003	1.427648e+002
2.840861e+003	1.747970e+002
2.842789e+003	1.754907e+002
2.844718e+003	1.764049e+002
2.846646e+003	1.525184e+002
2.848575e+003	1.434208e+002
2.850503e+003	1.389751e+002
2.852432e+003	1.485562e+002
2.854360e+003	1.599159e+002
2.856289e+003	1.885661e+002
2.858217e+003	2.121327e+002
2.860146e+003	1.912436e+002
2.862074e+003	1.635131e+002
2.864002e+003	1.473490e+002
2.865931e+003	1.425004e+002
2.867859e+003	1.482257e+002
2.869788e+003	1.476229e+002
2.871716e+003	1.288502e+002
2.873645e+003	1.163829e+002
2.875573e+003	1.474308e+002
2.877502e+003	1.615431e+002
2.879430e+003	1.504751e+002
2.881359e+003	1.611875e+002
2.883287e+003	1.513605e+002
2.885216e+003	1.409982e+002
2.887144e+003	1.442472e+002
2.889073e+003	1.469084e+002
2.891001e+003	1.502032e+002
2.892929e+003	1.325556e+002
2.894858e+003	1.345067e+002
2.896786e+003	1.364925e+002
2.898715e+003	1.140664e+002
2.900643e+003	1.104648e+002
2.902572e+003	1.147540e+002
2.904500e+003	7.613017e+001
2.906429e+003	6.956096e+001
2.908357e+003	1.103181e+002
2.910286e+003	1.134967e+002
2.912214e+003	9.444163e+001
2.914143e+003	8.874001e+001
2.916071e+003	7.787876e+001
2.918000e+003	1.068488e+002
2.919928e+003	1.185781e+002
2.921856e+003	1.107035e+002
2.923785e+003	9.356096e+001
2.925713e+003	6.939240e+001
2.927642e+003	4.415654e+001
2.929570e+003	2.861036e+001
2.931499e+003	2.177038e+001
2.933427e+003	3.111734e+001
2.935356e+003	3.567999e+001
2.937284e+003	1.717678e+001
2.939213e+003	3.120774e+001
2.941141e+003	3.742395e+001
2.943070e+003	2.869110e+001
2.944998e+003	3.701674e+001
2.946927e+003	1.525880e+001
2.948855e+003	9.388361e+000
2.950783e+003	4.177452e+000
2.952712e+003	-8.089791e+000
2.954640e+003	-1.434839e+001
2.956569e+003	-2.041806e+001
2.958497e+003	-2.187196e+001
2.960426e+003	-6.018869e+001
2.962354e+003	-6.443880e+001
2.964283e+003	-3.198495e+001
2.966211e+003	-1.988242e+001
2.968140e+003	-2.878363e+001
2.970068e+003	-6.019745e+001
2.971997e+003	-5.166134e+001
2.973925e+003	-4.987864e+001
2.975854e+003	-5.875981e+001
2.977782e+003	-5.254357e+001
2.979710e+003	-5.045253e+001
2.981639e+003	-4.434661e+001
2.983567e+003	-5.163754e+001
2.985496e+003	-6.196093e+001
2.987424e+003	-7.347412e+001
2.989353e+003	-6.011716e+001
2.991281e+003	-4.655090e+001
2.993210e+003	-4.520378e+001
2.995138e+003	-5.293766e+001
2.997067e+003	-5.258151e+001
2.998995e+003	-5.486809e+001
3.000924e+003	-5.367279e+001
3.002852e+003	-5.491067e+001
3.004781e+003	-8.433975e+001
3.006709e+003	-7.221792e+001
3.008637e+003	-7.739893e+001
3.010566e+003	-7.323393e+001
3.012494e+003	-8.860109e+001
3.014423e+003	-7.245245e+001
3.016351e+003	-5.264112e+001
3.018280e+003	-4.449892e+001
3.020208e+003	-3.651863e+001
3.022137e+003	-5.164585e+001
3.024065e+003	-5.777967e+001
3.025994e+003	-5.164690e+001
3.027922e+003	-4.464816e+001
3.029851e+003	-2.584970e+001
3.031779e+003	-1.986986e+001
3.033708e+003	-1.392958e+001
3.035636e+003	-1.335222e+001
3.037564e+003	-3.240420e+001
3.039493e+003	-5.753097e+001
3.041421e+003	-6.226448e+001
3.043350e+003	-3.904382e+001
3.045278e+003	-4.505552e+001
3.047207e+003	-4.573973e+001
3.049135e+003	-1.933783e+001
3.051064e+003	-6.037955e+001
3.052992e+003	-7.069656e+001
3.054921e+003	-9.161665e+001
3.056849e+003	-8.512963e+001
3.058778e+003	-9.235669e+001
3.060706e+003	-1.027283e+002
3.062635e+003	-1.006864e+002
3.064563e+003	-9.953335e+001
3.066491e+003	-7.222361e+001
3.068420e+003	-9.704100e+001
3.070348e+003	-8.451155e+001
3.072277e+003	-9.255070e+001
3.074205e+003	-6.666225e+001
3.076134e+003	-6.197523e+001
3.078062e+003	-7.786331e+001
3.079991e+003	-7.862917e+001
3.081919e+003	-7.449905e+001
3.083848e+003	-7.034906e+001
3.085776e+003	-5.246878e+001
3.087705e+003	-5.305056e+001
3.089633e+003	-5.591023e+001
3.091562e+003	-4.645384e+001
3.093490e+003	-5.399004e+001
3.095418e+003	-3.358059e+001
3.097347e+003	-9.918511e+000
3.099275e+003	-1.236339e+001
3.101204e+003	-3.619518e+001
3.103132e+003	-4.752840e+001
3.105061e+003	-3.473303e+001
3.106989e+003	-1.143624e+001
3.108918e+003	-1.132732e+001
3.110846e+003	-1.091031e+001
3.112775e+003	-7.283993e+000
3.114703e+003	2.442016e+000
3.116632e+003	9.478859e+000
3.118560e+003	3.561320e+001
3.120489e+003	9.350058e+000
3.122417e+003	1.974919e+000
3.124345e+003	3.986533e+001
3.126274e+003	4.770996e+001
3.128202e+003	4.246853e+001
3.130131e+003	3.602347e+001
3.132059e+003	5.172747e+001
3.133988e+003	6.171127e+001
3.135916e+003	9.832768e+001
3.137845e+003	1.050072e+002
3.139773e+003	1.019819e+002
3.141702e+003	1.155957e+002
3.143630e+003	1.277180e+002
3.145559e+003	1.136295e+002
3.147487e+003	1.054436e+002
3.149416e+003	1.237119e+002
3.151344e+003	1.335747e+002
3.153272e+003	1.641711e+002
3.155201e+003	1.987207e+002
3.157129e+003	2.037396e+002
3.159058e+003	1.945979e+002
3.160986e+003	2.083498e+002
3.162915e+003	2.153893e+002
3.164843e+003	2.287384e+002
3.166772e+003	2.351495e+002
3.168700e+003	2.483909e+002
3.170629e+003	2.560802e+002
3.172557e+003	2.739364e+002
3.174486e+003	2.782726e+002
3.176414e+003	2.787832e+002
3.178343e+003	3.191178e+002
3.180271e+003	3.251635e+002
3.182199e+003	3.380522e+002
3.184128e+003	3.897530e+002
3.186056e+003	3.857086e+002
3.187985e+003	4.072927e+002
3.189913e+003	4.245326e+002
3.191842e+003	4.237303e+002
3.193770e+003	4.374489e+002
3.195699e+003	4.482111e+002
3.197627e+003	5.049609e+002
3.199556e+003	4.895499e+002
3.201484e+003	4.953438e+002
3.203413e+003	5.215958e+002
3.205341e+003	5.399459e+002
3.207270e+003	5.897899e+002
3.209198e+003	6.228586e+002
3.211126e+003	6.348647e+002
3.213055e+003	6.500964e+002
3.214983e+003	6.603060e+002
3.216912e+003	6.794677e+002
3.218840e+003	6.917996e+002
3.220769e+003	7.213231e+002
3.222697e+003	7.434986e+002
3.224626e+003	7.389800e+002
3.226554e+003	7.888130e+002
3.228483e+003	7.917775e+002
3.230411e+003	8.004277e+002
3.232340e+003	8.185532e+002
3.234268e+003	8.630503e+002
3.236197e+003	8.993688e+002
3.238125e+003	9.074283e+002
3.240053e+003	9.371437e+002
3.241982e+003	9.630987e+002
3.243910e+003	9.986599e+002
3.245839e+003	1.031009e+003
3.247767e+003	1.054796e+003
3.249696e+003	1.078777e+003
3.251624e+003	1.092012e+003
3.253553e+003	1.129204e+003
3.255481e+003	1.177599e+003
3.257410e+003	1.216356e+003
3.259338e+003	1.228301e+003
3.261267e+003	1.252632e+003
3.263195e+003	1.284182e+003
3.265124e+003	1.325716e+003
3.267052e+003	1.364055e+003
3.268980e+003	1.391655e+003
3.270909e+003	1.428421e+003
3.272837e+003	1.447577e+003
3.274766e+003	1.475800e+003
3.276694e+003	1.498552e+003
3.278623e+003	1.536546e+003
3.280551e+003	1.587907e+003
3.282480e+003	1.623308e+003
3.284408e+003	1.664143e+003
3.286337e+003	1.697048e+003
3.288265e+003	1.729150e+003
3.290194e+003	1.785378e+003
3.292122e+003	1.820262e+003
3.294051e+003	1.853260e+003
3.295979e+003	1.893281e+003
3.297907e+003	1.937624e+003
3.299836e+003	1.978355e+003
3.301764e+003	2.017555e+003
3.303693e+003	2.079100e+003
3.305621e+003	2.129098e+003
3.307550e+003	2.152637e+003
3.309478e+003	2.203832e+003
3.311407e+003	2.264701e+003
3.313335e+003	2.303367e+003
3.315264e+003	2.331248e+003
3.317192e+003	2.362780e+003
3.319121e+003	2.403388e+003
3.321049e+003	2.464640e+003
3.322978e+003	2.518117e+003
3.324906e+003	2.581951e+003
3.326834e+003	2.636124e+003
3.328763e+003	2.674693e+003
3.330691e+003	2.741336e+003
3.332620e+003	2.766186e+003
3.334548e+003	2.816315e+003
3.336477e+003	2.862324e+003
3.338405e+003	2.908098e+003
3.340334e+003	2.973090e+003
3.342262e+003	3.016566e+003
3.344191e+003	3.081675e+003
3.346119e+003	3.135145e+003
3.348048e+003	3.208223e+003
3.349976e+003	3.287238e+003
3.351905e+003	3.338228e+003
3.353833e+003	3.378564e+003
3.355761e+003	3.447702e+003
3.357690e+003	3.496769e+003
3.359618e+003	3.563318e+003
3.361547e+003	3.630530e+003
3.363475e+003	3.672146e+003
3.365404e+003	3.739134e+003
3.367332e+003	3.826625e+003
3.369261e+003	3.884283e+003
3.371189e+003	3.935667e+003
3.373118e+003	4.023099e+003
3.375046e+003	4.079367e+003
3.376975e+003	4.144429e+003
3.378903e+003	4.232545e+003
3.380832e+003	4.305101e+003
3.382760e+003	4.378421e+003
3.384688e+003	4.434416e+003
3.386617e+003	4.498203e+003
3.388545e+003	4.560716e+003
3.390474e+003	4.645394e+003
3.392402e+003	4.720455e+003
3.394331e+003	4.818903e+003
3.396259e+003	4.892653e+003
3.398188e+003	4.990721e+003
3.400116e+003	5.046141e+003
