# Supplementary material for: Machine learning classification of mango maturity based on carotene content from Raman spectra
Source: PeerJ. 2025 Nov 18;13:e20288. doi: 10.7717/peerj.20288 (PMC12637035; doi:10.7717/peerj.20288)
Supplement: Supplemental Information 1 — Raman spectra from 29 mango samples, with measurements taken from the top, middle, and bottom parts of each mango. These data were used for Raman spectral processing, statistical analysis, and classification analysis. [file peerj-13-20288-s001.zip › Raw Data_Mango/M27/M27-M.CSV]

5.036945e+001	1.127677e+003
5.229792e+001	6.989631e+002
5.422638e+001	5.142654e+002
5.615485e+001	4.696697e+002
5.808332e+001	4.793558e+002
6.001178e+001	4.804615e+002
6.194025e+001	4.621153e+002
6.386872e+001	4.450912e+002
6.579718e+001	4.264736e+002
6.772565e+001	4.125323e+002
6.965411e+001	4.202210e+002
7.158258e+001	4.033916e+002
7.351105e+001	3.902458e+002
7.543951e+001	3.666928e+002
7.736798e+001	3.299865e+002
7.929645e+001	3.328979e+002
8.122491e+001	3.318491e+002
8.315338e+001	3.345226e+002
8.508185e+001	3.370221e+002
8.701031e+001	3.313517e+002
8.893878e+001	3.237694e+002
9.086725e+001	3.205688e+002
9.279572e+001	3.161874e+002
9.472418e+001	3.029760e+002
9.665265e+001	2.744005e+002
9.858112e+001	2.479336e+002
1.005096e+002	2.403097e+002
1.024380e+002	2.418729e+002
1.043665e+002	2.408730e+002
1.062950e+002	2.341587e+002
1.082234e+002	2.511458e+002
1.101519e+002	2.504701e+002
1.120804e+002	2.440155e+002
1.140089e+002	2.502514e+002
1.159373e+002	2.305353e+002
1.178658e+002	2.063014e+002
1.197943e+002	1.839296e+002
1.217227e+002	1.738629e+002
1.236512e+002	1.844404e+002
1.255797e+002	1.934981e+002
1.275081e+002	1.902501e+002
1.294366e+002	1.845773e+002
1.313651e+002	1.834583e+002
1.332935e+002	1.862137e+002
1.352220e+002	1.741099e+002
1.371505e+002	1.786913e+002
1.390789e+002	1.890941e+002
1.410074e+002	1.885988e+002
1.429359e+002	1.674984e+002
1.448643e+002	1.620385e+002
1.467928e+002	1.591820e+002
1.487213e+002	1.580030e+002
1.506497e+002	1.580921e+002
1.525782e+002	1.504195e+002
1.545067e+002	1.503595e+002
1.564351e+002	1.513072e+002
1.583636e+002	1.484951e+002
1.602921e+002	1.408534e+002
1.622205e+002	1.357588e+002
1.641490e+002	1.485806e+002
1.660775e+002	1.647796e+002
1.680059e+002	1.773943e+002
1.699344e+002	1.858921e+002
1.718629e+002	1.891562e+002
1.737913e+002	1.838302e+002
1.757198e+002	1.766915e+002
1.776483e+002	1.652254e+002
1.795767e+002	1.436730e+002
1.815052e+002	1.572269e+002
1.834337e+002	1.542928e+002
1.853621e+002	1.311468e+002
1.872906e+002	1.091003e+002
1.892191e+002	1.232452e+002
1.911475e+002	1.354497e+002
1.930760e+002	1.262599e+002
1.950045e+002	1.189854e+002
1.969329e+002	1.275612e+002
1.988614e+002	1.414459e+002
2.007899e+002	1.504639e+002
2.027183e+002	1.520718e+002
2.046468e+002	1.458018e+002
2.065753e+002	1.402902e+002
2.085037e+002	1.548143e+002
2.104322e+002	1.628866e+002
2.123607e+002	1.591830e+002
2.142891e+002	1.566953e+002
2.162176e+002	1.596461e+002
2.181461e+002	1.489235e+002
2.200745e+002	1.332043e+002
2.220030e+002	1.226577e+002
2.239315e+002	1.212003e+002
2.258599e+002	1.277227e+002
2.277884e+002	1.358929e+002
2.297169e+002	1.401615e+002
2.316453e+002	1.411284e+002
2.335738e+002	1.415775e+002
2.355023e+002	1.427588e+002
2.374307e+002	1.417429e+002
2.393592e+002	1.517985e+002
2.412877e+002	1.634426e+002
2.432161e+002	1.737196e+002
2.451446e+002	1.784099e+002
2.470731e+002	1.680788e+002
2.490015e+002	1.743917e+002
2.509300e+002	2.009347e+002
2.528585e+002	2.153961e+002
2.547869e+002	2.024126e+002
2.567154e+002	1.968986e+002
2.586439e+002	1.839588e+002
2.605723e+002	1.735808e+002
2.625008e+002	1.770960e+002
2.644293e+002	1.849770e+002
2.663577e+002	1.566845e+002
2.682862e+002	1.502714e+002
2.702147e+002	1.477403e+002
2.721431e+002	1.410544e+002
2.740716e+002	1.340805e+002
2.760001e+002	1.433276e+002
2.779285e+002	1.501317e+002
2.798570e+002	1.548855e+002
2.817855e+002	1.650036e+002
2.837139e+002	1.809078e+002
2.856424e+002	1.922773e+002
2.875709e+002	1.940626e+002
2.894993e+002	1.942041e+002
2.914278e+002	2.074251e+002
2.933563e+002	2.314378e+002
2.952847e+002	2.474352e+002
2.972132e+002	2.637545e+002
2.991417e+002	2.598663e+002
3.010701e+002	2.619615e+002
3.029986e+002	2.730109e+002
3.049271e+002	2.732920e+002
3.068555e+002	2.588616e+002
3.087840e+002	2.589196e+002
3.107125e+002	2.532323e+002
3.126409e+002	2.391720e+002
3.145694e+002	2.270858e+002
3.164979e+002	2.192357e+002
3.184263e+002	2.083223e+002
3.203548e+002	1.923080e+002
3.222833e+002	1.865836e+002
3.242117e+002	2.037730e+002
3.261402e+002	2.262124e+002
3.280687e+002	2.257877e+002
3.299971e+002	2.379972e+002
3.319256e+002	2.509038e+002
3.338541e+002	2.483407e+002
3.357825e+002	2.408498e+002
3.377110e+002	2.643513e+002
3.396395e+002	2.926541e+002
3.415679e+002	3.066652e+002
3.434964e+002	3.035068e+002
3.454249e+002	2.987490e+002
3.473533e+002	3.008135e+002
3.492818e+002	2.989078e+002
3.512103e+002	2.942972e+002
3.531387e+002	2.886700e+002
3.550672e+002	2.827377e+002
3.569957e+002	2.778413e+002
3.589241e+002	2.756270e+002
3.608526e+002	2.601285e+002
3.627811e+002	2.436550e+002
3.647095e+002	2.483101e+002
3.666380e+002	2.749044e+002
3.685665e+002	2.901245e+002
3.704949e+002	2.968944e+002
3.724234e+002	2.928831e+002
3.743519e+002	2.802366e+002
3.762803e+002	2.709243e+002
3.782088e+002	2.704770e+002
3.801373e+002	2.620890e+002
3.820657e+002	2.587934e+002
3.839942e+002	2.633074e+002
3.859227e+002	2.672445e+002
3.878511e+002	3.003403e+002
3.897796e+002	3.341610e+002
3.917081e+002	3.455340e+002
3.936365e+002	3.420618e+002
3.955650e+002	3.429511e+002
3.974935e+002	3.440522e+002
3.994219e+002	3.488585e+002
4.013504e+002	3.336076e+002
4.032789e+002	3.141423e+002
4.052073e+002	3.079573e+002
4.071358e+002	3.117994e+002
4.090643e+002	3.144272e+002
4.109927e+002	3.143354e+002
4.129212e+002	3.069265e+002
4.148497e+002	2.979316e+002
4.167781e+002	2.979704e+002
4.187066e+002	2.995322e+002
4.206351e+002	2.945268e+002
4.225635e+002	2.939300e+002
4.244920e+002	2.943235e+002
4.264205e+002	2.924718e+002
4.283489e+002	2.990392e+002
4.302774e+002	3.079971e+002
4.322059e+002	3.032928e+002
4.341343e+002	3.086226e+002
4.360628e+002	3.204272e+002
4.379913e+002	3.122309e+002
4.399197e+002	3.334273e+002
4.418482e+002	3.420656e+002
4.437767e+002	3.420439e+002
4.457051e+002	3.437215e+002
4.476336e+002	3.524062e+002
4.495621e+002	3.580402e+002
4.514905e+002	3.404204e+002
4.534190e+002	3.408913e+002
4.553475e+002	3.397588e+002
4.572759e+002	3.294194e+002
4.592044e+002	3.284907e+002
4.611329e+002	3.542705e+002
4.630613e+002	3.585863e+002
4.649898e+002	3.596619e+002
4.669183e+002	3.648753e+002
4.688467e+002	3.672137e+002
4.707752e+002	3.487114e+002
4.727037e+002	3.425619e+002
4.746321e+002	3.364828e+002
4.765606e+002	3.374298e+002
4.784891e+002	3.476517e+002
4.804175e+002	3.538872e+002
4.823460e+002	3.085458e+002
4.842745e+002	3.074242e+002
4.862029e+002	3.053082e+002
4.881314e+002	3.053231e+002
4.900599e+002	3.145058e+002
4.919883e+002	3.178245e+002
4.939168e+002	3.189861e+002
4.958453e+002	3.255841e+002
4.977737e+002	3.380282e+002
4.997022e+002	3.473145e+002
5.016307e+002	3.451403e+002
5.035591e+002	3.389132e+002
5.054876e+002	3.490301e+002
5.074161e+002	3.607341e+002
5.093445e+002	3.703657e+002
5.112730e+002	3.700666e+002
5.132015e+002	3.555158e+002
5.151299e+002	3.676050e+002
5.170584e+002	3.799984e+002
5.189869e+002	3.890157e+002
5.209153e+002	3.783433e+002
5.228438e+002	3.542262e+002
5.247723e+002	3.548495e+002
5.267007e+002	3.421894e+002
5.286292e+002	3.313411e+002
5.305577e+002	3.363745e+002
5.324861e+002	3.492591e+002
5.344146e+002	3.489035e+002
5.363431e+002	3.181229e+002
5.382715e+002	2.809861e+002
5.402000e+002	2.925941e+002
5.421285e+002	2.917240e+002
5.440569e+002	2.652152e+002
5.459854e+002	2.526613e+002
5.479139e+002	2.777982e+002
5.498423e+002	2.830679e+002
5.517708e+002	2.875349e+002
5.536993e+002	3.043437e+002
5.556277e+002	3.268666e+002
5.575562e+002	3.330804e+002
5.594847e+002	3.151165e+002
5.614131e+002	3.089893e+002
5.633416e+002	3.076335e+002
5.652701e+002	3.010631e+002
5.671985e+002	2.938824e+002
5.691270e+002	3.051825e+002
5.710555e+002	3.266761e+002
5.729839e+002	3.471884e+002
5.749124e+002	3.606970e+002
5.768409e+002	3.621375e+002
5.787693e+002	3.544236e+002
5.806978e+002	3.495613e+002
5.826263e+002	3.443783e+002
5.845547e+002	3.430458e+002
5.864832e+002	3.330240e+002
5.884117e+002	3.266730e+002
5.903401e+002	3.301494e+002
5.922686e+002	3.209155e+002
5.941971e+002	3.193126e+002
5.961255e+002	3.151737e+002
5.980540e+002	3.014955e+002
5.999825e+002	2.889070e+002
6.019109e+002	2.885239e+002
6.038394e+002	2.946961e+002
6.057679e+002	3.063569e+002
6.076964e+002	3.141429e+002
6.096248e+002	3.105529e+002
6.115533e+002	3.027255e+002
6.134818e+002	2.968121e+002
6.154102e+002	2.835999e+002
6.173387e+002	2.766187e+002
6.192672e+002	3.149263e+002
6.211956e+002	3.304765e+002
6.231241e+002	3.153337e+002
6.250526e+002	2.962859e+002
6.269810e+002	2.831291e+002
6.289095e+002	2.711908e+002
6.308380e+002	2.578135e+002
6.327664e+002	2.543184e+002
6.346949e+002	2.621965e+002
6.366234e+002	2.718554e+002
6.385518e+002	2.701861e+002
6.404803e+002	2.795380e+002
6.424088e+002	2.985884e+002
6.443372e+002	3.160760e+002
6.462657e+002	3.231149e+002
6.481942e+002	3.190754e+002
6.501226e+002	3.144947e+002
6.520511e+002	3.345054e+002
6.539796e+002	3.037076e+002
6.559080e+002	2.825020e+002
6.578365e+002	2.878314e+002
6.597650e+002	2.947250e+002
6.616934e+002	2.696782e+002
6.636219e+002	2.604649e+002
6.655504e+002	2.702194e+002
6.674788e+002	2.721751e+002
6.694073e+002	2.715737e+002
6.713358e+002	2.698758e+002
6.732642e+002	2.554219e+002
6.751927e+002	2.296108e+002
6.771212e+002	2.043297e+002
6.790496e+002	1.941199e+002
6.809781e+002	1.936537e+002
6.829066e+002	1.999294e+002
6.848350e+002	2.064232e+002
6.867635e+002	1.835838e+002
6.886920e+002	2.032892e+002
6.906204e+002	2.069599e+002
6.925489e+002	2.201611e+002
6.944774e+002	2.396826e+002
6.964058e+002	2.454926e+002
6.983343e+002	2.401909e+002
7.002628e+002	2.287441e+002
7.021912e+002	2.190482e+002
7.041197e+002	2.199189e+002
7.060482e+002	2.280487e+002
7.079766e+002	2.330854e+002
7.099051e+002	2.316230e+002
7.118336e+002	2.620802e+002
7.137620e+002	2.884007e+002
7.156905e+002	2.858911e+002
7.176190e+002	2.622490e+002
7.195474e+002	2.474556e+002
7.214759e+002	2.583340e+002
7.234044e+002	2.464422e+002
7.253328e+002	2.507156e+002
7.272613e+002	2.284617e+002
7.291898e+002	2.231013e+002
7.311182e+002	2.218468e+002
7.330467e+002	2.036749e+002
7.349752e+002	2.067630e+002
7.369036e+002	2.122349e+002
7.388321e+002	2.195871e+002
7.407606e+002	2.414570e+002
7.426890e+002	2.606207e+002
7.446175e+002	2.500938e+002
7.465460e+002	2.038315e+002
7.484744e+002	1.744659e+002
7.504029e+002	1.777619e+002
7.523314e+002	1.682985e+002
7.542598e+002	1.590172e+002
7.561883e+002	1.582008e+002
7.581168e+002	1.594894e+002
7.600452e+002	1.543854e+002
7.619737e+002	1.610819e+002
7.639022e+002	1.583548e+002
7.658306e+002	1.596991e+002
7.677591e+002	1.722823e+002
7.696876e+002	1.849600e+002
7.716160e+002	1.792161e+002
7.735445e+002	1.641129e+002
7.754730e+002	1.502640e+002
7.774014e+002	1.466879e+002
7.793299e+002	1.443147e+002
7.812584e+002	1.330107e+002
7.831868e+002	1.285465e+002
7.851153e+002	1.670935e+002
7.870438e+002	1.784337e+002
7.889722e+002	1.674892e+002
7.909007e+002	1.787928e+002
7.928292e+002	1.926721e+002
7.947576e+002	1.923192e+002
7.966861e+002	1.819816e+002
7.986146e+002	1.672094e+002
8.005430e+002	1.544656e+002
8.024715e+002	1.472472e+002
8.044000e+002	1.408100e+002
8.063284e+002	1.367957e+002
8.082569e+002	1.362858e+002
8.101854e+002	1.400728e+002
8.121138e+002	1.606839e+002
8.140423e+002	1.496762e+002
8.159708e+002	1.625348e+002
8.178992e+002	1.529707e+002
8.198277e+002	1.342662e+002
8.217562e+002	1.389946e+002
8.236846e+002	1.555759e+002
8.256131e+002	1.349002e+002
8.275416e+002	1.259410e+002
8.294700e+002	1.218975e+002
8.313985e+002	1.079857e+002
8.333270e+002	9.643834e+001
8.352554e+002	1.001704e+002
8.371839e+002	1.025025e+002
8.391124e+002	1.077202e+002
8.410408e+002	1.103595e+002
8.429693e+002	1.017955e+002
8.448978e+002	1.062361e+002
8.468262e+002	1.317826e+002
8.487547e+002	1.545311e+002
8.506832e+002	1.401965e+002
8.526116e+002	1.416736e+002
8.545401e+002	1.483236e+002
8.564686e+002	1.506145e+002
8.583970e+002	1.693552e+002
8.603255e+002	1.905416e+002
8.622540e+002	1.886716e+002
8.641824e+002	1.867438e+002
8.661109e+002	1.806116e+002
8.680394e+002	1.922471e+002
8.699678e+002	1.856382e+002
8.718963e+002	1.732381e+002
8.738248e+002	1.617240e+002
8.757532e+002	1.395455e+002
8.776817e+002	1.042029e+002
8.796102e+002	1.144142e+002
8.815386e+002	1.162613e+002
8.834671e+002	1.426558e+002
8.853956e+002	1.451545e+002
8.873240e+002	1.210119e+002
8.892525e+002	1.013724e+002
8.911810e+002	7.883437e+001
8.931094e+002	9.434650e+001
8.950379e+002	1.074260e+002
8.969664e+002	9.354533e+001
8.988948e+002	8.155394e+001
9.008233e+002	7.384444e+001
9.027518e+002	5.770259e+001
9.046802e+002	4.704819e+001
9.066087e+002	6.443675e+001
9.085372e+002	5.344896e+001
9.104656e+002	5.520192e+001
9.123941e+002	8.291009e+001
9.143226e+002	1.021891e+002
9.162510e+002	9.673396e+001
9.181795e+002	1.044190e+002
9.201080e+002	1.309025e+002
9.220364e+002	1.269443e+002
9.239649e+002	1.371278e+002
9.258934e+002	1.331246e+002
9.278218e+002	1.136274e+002
9.297503e+002	1.050770e+002
9.316788e+002	1.223937e+002
9.336072e+002	1.259936e+002
9.355357e+002	1.380869e+002
9.374642e+002	1.544767e+002
9.393926e+002	1.589004e+002
9.413211e+002	1.728220e+002
9.432496e+002	1.854683e+002
9.451780e+002	1.767289e+002
9.471065e+002	1.850484e+002
9.490350e+002	2.262871e+002
9.509634e+002	2.369883e+002
9.528919e+002	2.343099e+002
9.548204e+002	2.281714e+002
9.567488e+002	2.183170e+002
9.586773e+002	2.116332e+002
9.606058e+002	2.213397e+002
9.625342e+002	2.228921e+002
9.644627e+002	1.985963e+002
9.663912e+002	1.783614e+002
9.683196e+002	1.739628e+002
9.702481e+002	1.693677e+002
9.721766e+002	1.500009e+002
9.741050e+002	1.221541e+002
9.760335e+002	1.078127e+002
9.779620e+002	1.083143e+002
9.798904e+002	1.184959e+002
9.818189e+002	1.327239e+002
9.837474e+002	1.498319e+002
9.856758e+002	1.605004e+002
9.876043e+002	1.720534e+002
9.895328e+002	2.010826e+002
9.914612e+002	2.050456e+002
9.933897e+002	2.310338e+002
9.953182e+002	3.079754e+002
9.972466e+002	3.746760e+002
9.991751e+002	4.600115e+002
1.001104e+003	5.585036e+002
1.003032e+003	6.180613e+002
1.004961e+003	6.155646e+002
1.006889e+003	5.759926e+002
1.008817e+003	4.873480e+002
1.010746e+003	3.957407e+002
1.012674e+003	3.465324e+002
1.014603e+003	3.099912e+002
1.016531e+003	2.706449e+002
1.018460e+003	2.552517e+002
1.020388e+003	2.648989e+002
1.022317e+003	2.301664e+002
1.024245e+003	2.039440e+002
1.026174e+003	2.144467e+002
1.028102e+003	2.122296e+002
1.030031e+003	2.015737e+002
1.031959e+003	2.010600e+002
1.033888e+003	1.938645e+002
1.035816e+003	1.529581e+002
1.037745e+003	1.373406e+002
1.039673e+003	1.445433e+002
1.041601e+003	1.578021e+002
1.043530e+003	1.743631e+002
1.045458e+003	1.763236e+002
1.047387e+003	1.608472e+002
1.049315e+003	1.484977e+002
1.051244e+003	1.372089e+002
1.053172e+003	9.911140e+001
1.055101e+003	1.466412e+002
1.057029e+003	1.497576e+002
1.058958e+003	1.456370e+002
1.060886e+003	1.375191e+002
1.062815e+003	1.192693e+002
1.064743e+003	1.130731e+002
1.066672e+003	1.073315e+002
1.068600e+003	9.974828e+001
1.070528e+003	1.070534e+002
1.072457e+003	1.265353e+002
1.074385e+003	1.255165e+002
1.076314e+003	1.392469e+002
1.078242e+003	1.607271e+002
1.080171e+003	1.378061e+002
1.082099e+003	1.177664e+002
1.084028e+003	1.174478e+002
1.085956e+003	9.333327e+001
1.087885e+003	9.810093e+001
1.089813e+003	1.171523e+002
1.091742e+003	1.348849e+002
1.093670e+003	1.463496e+002
1.095599e+003	1.602471e+002
1.097527e+003	1.888535e+002
1.099455e+003	1.889479e+002
1.101384e+003	1.827173e+002
1.103312e+003	2.086657e+002
1.105241e+003	2.132166e+002
1.107169e+003	2.274181e+002
1.109098e+003	2.440100e+002
1.111026e+003	2.392036e+002
1.112955e+003	2.395616e+002
1.114883e+003	2.420605e+002
1.116812e+003	2.584492e+002
1.118740e+003	3.177264e+002
1.120669e+003	3.455885e+002
1.122597e+003	3.346181e+002
1.124526e+003	3.387911e+002
1.126454e+003	3.561414e+002
1.128382e+003	3.421407e+002
1.130311e+003	3.484490e+002
1.132239e+003	3.814663e+002
1.134168e+003	3.956472e+002
1.136096e+003	4.171117e+002
1.138025e+003	4.573909e+002
1.139953e+003	5.225280e+002
1.141882e+003	6.003691e+002
1.143810e+003	6.889926e+002
1.145739e+003	8.162940e+002
1.147667e+003	9.999792e+002
1.149596e+003	1.310061e+003
1.151524e+003	1.670132e+003
1.153453e+003	1.928990e+003
1.155381e+003	1.896338e+003
1.157309e+003	1.589739e+003
1.159238e+003	1.179147e+003
1.161166e+003	8.368655e+002
1.163095e+003	6.340826e+002
1.165023e+003	5.269591e+002
1.166952e+003	4.959701e+002
1.168880e+003	4.908366e+002
1.170809e+003	4.830834e+002
1.172737e+003	4.812000e+002
1.174666e+003	4.657188e+002
1.176594e+003	4.266310e+002
1.178523e+003	4.041577e+002
1.180451e+003	4.467522e+002
1.182380e+003	4.892295e+002
1.184308e+003	4.937134e+002
1.186236e+003	5.021775e+002
1.188165e+003	4.890256e+002
1.190093e+003	4.914534e+002
1.192022e+003	4.882482e+002
1.193950e+003	4.432589e+002
1.195879e+003	3.818774e+002
1.197807e+003	3.599481e+002
1.199736e+003	3.400312e+002
1.201664e+003	3.616345e+002
1.203593e+003	4.005860e+002
1.205521e+003	4.231364e+002
1.207450e+003	4.265385e+002
1.209378e+003	4.175771e+002
1.211307e+003	3.858373e+002
1.213235e+003	3.354965e+002
1.215163e+003	3.080292e+002
1.217092e+003	2.400429e+002
1.219020e+003	1.884262e+002
1.220949e+003	1.742631e+002
1.222877e+003	1.693488e+002
1.224806e+003	1.706209e+002
1.226734e+003	1.877874e+002
1.228663e+003	1.974049e+002
1.230591e+003	1.842064e+002
1.232520e+003	1.800264e+002
1.234448e+003	1.535796e+002
1.236377e+003	1.635421e+002
1.238305e+003	1.272571e+002
1.240234e+003	1.469434e+002
1.242162e+003	1.717928e+002
1.244090e+003	1.901975e+002
1.246019e+003	1.966758e+002
1.247947e+003	2.005225e+002
1.249876e+003	2.195978e+002
1.251804e+003	2.115481e+002
1.253733e+003	2.046017e+002
1.255661e+003	2.248450e+002
1.257590e+003	2.245394e+002
1.259518e+003	2.276441e+002
1.261447e+003	2.628910e+002
1.263375e+003	2.875856e+002
1.265304e+003	2.886135e+002
1.267232e+003	2.861949e+002
1.269161e+003	2.648707e+002
1.271089e+003	2.609079e+002
1.273017e+003	2.867700e+002
1.274946e+003	3.084843e+002
1.276874e+003	3.104450e+002
1.278803e+003	3.078187e+002
1.280731e+003	2.987225e+002
1.282660e+003	2.905902e+002
1.284588e+003	2.841513e+002
1.286517e+003	2.664557e+002
1.288445e+003	2.427130e+002
1.290374e+003	2.436284e+002
1.292302e+003	2.699299e+002
1.294231e+003	2.617174e+002
1.296159e+003	2.393240e+002
1.298088e+003	2.542525e+002
1.300016e+003	2.540772e+002
1.301944e+003	2.423379e+002
1.303873e+003	2.345848e+002
1.305801e+003	2.232158e+002
1.307730e+003	2.458155e+002
1.309658e+003	2.399229e+002
1.311587e+003	2.403888e+002
1.313515e+003	2.196895e+002
1.315444e+003	2.200361e+002
1.317372e+003	2.125143e+002
1.319301e+003	1.882552e+002
1.321229e+003	1.832360e+002
1.323158e+003	2.014642e+002
1.325086e+003	2.081407e+002
1.327015e+003	2.120266e+002
1.328943e+003	2.448641e+002
1.330871e+003	2.294039e+002
1.332800e+003	2.094119e+002
1.334728e+003	2.195930e+002
1.336657e+003	2.435778e+002
1.338585e+003	2.379383e+002
1.340514e+003	2.268525e+002
1.342442e+003	2.300381e+002
1.344371e+003	2.356169e+002
1.346299e+003	2.464932e+002
1.348228e+003	2.688410e+002
1.350156e+003	2.949415e+002
1.352085e+003	3.058570e+002
1.354013e+003	2.863633e+002
1.355942e+003	2.834552e+002
1.357870e+003	2.861371e+002
1.359798e+003	2.809409e+002
1.361727e+003	2.741324e+002
1.363655e+003	2.829053e+002
1.365584e+003	2.990645e+002
1.367512e+003	2.912409e+002
1.369441e+003	2.977839e+002
1.371369e+003	3.182152e+002
1.373298e+003	3.221547e+002
1.375226e+003	3.022519e+002
1.377155e+003	2.711503e+002
1.379083e+003	2.501029e+002
1.381012e+003	2.550330e+002
1.382940e+003	2.857659e+002
1.384869e+003	3.074453e+002
1.386797e+003	3.047068e+002
1.388725e+003	3.295180e+002
1.390654e+003	3.347964e+002
1.392582e+003	3.228478e+002
1.394511e+003	2.924519e+002
1.396439e+003	2.496734e+002
1.398368e+003	2.386507e+002
1.400296e+003	2.480891e+002
1.402225e+003	2.597470e+002
1.404153e+003	2.658733e+002
1.406082e+003	2.640266e+002
1.408010e+003	2.548794e+002
1.409939e+003	2.430808e+002
1.411867e+003	2.325242e+002
1.413796e+003	2.512957e+002
1.415724e+003	2.951225e+002
1.417652e+003	3.132993e+002
1.419581e+003	3.148369e+002
1.421509e+003	3.043004e+002
1.423438e+003	2.674450e+002
1.425366e+003	2.554693e+002
1.427295e+003	2.793246e+002
1.429223e+003	2.904081e+002
1.431152e+003	2.945673e+002
1.433080e+003	3.246996e+002
1.435009e+003	3.637459e+002
1.436937e+003	4.133921e+002
1.438866e+003	4.398390e+002
1.440794e+003	4.309807e+002
1.442723e+003	4.082969e+002
1.444651e+003	3.857186e+002
1.446579e+003	3.750686e+002
1.448508e+003	3.808646e+002
1.450436e+003	3.891162e+002
1.452365e+003	3.921665e+002
1.454293e+003	4.070206e+002
1.456222e+003	4.200275e+002
1.458150e+003	4.298045e+002
1.460079e+003	4.241833e+002
1.462007e+003	3.980225e+002
1.463936e+003	3.854659e+002
1.465864e+003	3.914639e+002
1.467793e+003	4.062378e+002
1.469721e+003	4.281405e+002
1.471650e+003	4.558228e+002
1.473578e+003	4.642702e+002
1.475506e+003	4.370599e+002
1.477435e+003	4.121935e+002
1.479363e+003	4.216199e+002
1.481292e+003	4.454044e+002
1.483220e+003	4.608937e+002
1.485149e+003	4.512099e+002
1.487077e+003	4.495268e+002
1.489006e+003	4.700507e+002
1.490934e+003	4.969135e+002
1.492863e+003	5.281594e+002
1.494791e+003	5.462113e+002
1.496720e+003	5.668425e+002
1.498648e+003	6.119608e+002
1.500577e+003	6.520994e+002
1.502505e+003	6.923362e+002
1.504433e+003	7.909216e+002
1.506362e+003	9.530313e+002
1.508290e+003	1.152711e+003
1.510219e+003	1.445139e+003
1.512147e+003	1.814557e+003
1.514076e+003	2.089373e+003
1.516004e+003	2.298167e+003
1.517933e+003	2.380930e+003
1.519861e+003	2.296129e+003
1.521790e+003	2.088780e+003
1.523718e+003	1.820891e+003
1.525647e+003	1.534561e+003
1.527575e+003	1.246065e+003
1.529504e+003	9.999166e+002
1.531432e+003	8.227695e+002
1.533360e+003	6.948386e+002
1.535289e+003	6.349022e+002
1.537217e+003	5.561028e+002
1.539146e+003	4.970469e+002
1.541074e+003	4.450308e+002
1.543003e+003	4.309300e+002
1.544931e+003	4.314791e+002
1.546860e+003	4.355139e+002
1.548788e+003	4.579917e+002
1.550717e+003	4.618419e+002
1.552645e+003	4.367670e+002
1.554574e+003	4.344427e+002
1.556502e+003	4.246784e+002
1.558431e+003	3.931573e+002
1.560359e+003	3.887477e+002
1.562287e+003	4.054518e+002
1.564216e+003	3.898449e+002
1.566144e+003	3.819669e+002
1.568073e+003	3.739493e+002
1.570001e+003	3.953154e+002
1.571930e+003	4.036628e+002
1.573858e+003	3.865522e+002
1.575787e+003	3.821714e+002
1.577715e+003	3.689971e+002
1.579644e+003	3.773405e+002
1.581572e+003	3.930940e+002
1.583501e+003	4.000904e+002
1.585429e+003	3.673057e+002
1.587358e+003	3.448614e+002
1.589286e+003	3.540210e+002
1.591214e+003	3.818837e+002
1.593143e+003	4.013159e+002
1.595071e+003	3.854989e+002
1.597000e+003	4.096539e+002
1.598928e+003	4.097300e+002
1.600857e+003	3.815687e+002
1.602785e+003	3.893816e+002
1.604714e+003	3.890189e+002
1.606642e+003	3.846350e+002
1.608571e+003	3.652864e+002
1.610499e+003	3.483597e+002
1.612428e+003	3.379697e+002
1.614356e+003	3.186538e+002
1.616285e+003	3.190965e+002
1.618213e+003	3.224635e+002
1.620141e+003	3.235621e+002
1.622070e+003	3.616389e+002
1.623998e+003	3.862416e+002
1.625927e+003	3.842259e+002
1.627855e+003	3.672122e+002
1.629784e+003	3.539295e+002
1.631712e+003	3.481743e+002
1.633641e+003	3.288482e+002
1.635569e+003	3.195891e+002
1.637498e+003	3.648257e+002
1.639426e+003	3.809564e+002
1.641355e+003	3.699001e+002
1.643283e+003	3.589710e+002
1.645212e+003	3.535956e+002
1.647140e+003	3.397955e+002
1.649068e+003	3.491784e+002
1.650997e+003	3.567368e+002
1.652925e+003	3.346497e+002
1.654854e+003	3.252141e+002
1.656782e+003	3.314631e+002
1.658711e+003	3.232590e+002
1.660639e+003	3.061115e+002
1.662568e+003	3.190341e+002
1.664496e+003	3.538118e+002
1.666425e+003	3.448219e+002
1.668353e+003	3.162459e+002
1.670282e+003	3.097141e+002
1.672210e+003	2.930047e+002
1.674139e+003	2.751930e+002
1.676067e+003	2.859976e+002
1.677995e+003	2.782599e+002
1.679924e+003	2.555041e+002
1.681852e+003	2.426970e+002
1.683781e+003	2.598983e+002
1.685709e+003	2.637881e+002
1.687638e+003	2.655416e+002
1.689566e+003	2.859888e+002
1.691495e+003	2.948448e+002
1.693423e+003	3.057658e+002
1.695352e+003	3.223969e+002
1.697280e+003	2.859581e+002
1.699209e+003	2.643350e+002
1.701137e+003	2.642471e+002
1.703066e+003	2.598168e+002
1.704994e+003	2.583585e+002
1.706922e+003	2.378027e+002
1.708851e+003	2.203729e+002
1.710779e+003	2.072735e+002
1.712708e+003	2.738489e+002
1.714636e+003	2.907545e+002
1.716565e+003	2.704907e+002
1.718493e+003	2.914406e+002
1.720422e+003	2.813024e+002
1.722350e+003	2.584226e+002
1.724279e+003	2.606791e+002
1.726207e+003	2.821064e+002
1.728136e+003	3.037887e+002
1.730064e+003	3.129585e+002
1.731993e+003	3.207533e+002
1.733921e+003	3.093645e+002
1.735849e+003	2.961751e+002
1.737778e+003	3.125665e+002
1.739706e+003	3.104424e+002
1.741635e+003	3.334734e+002
1.743563e+003	3.321839e+002
1.745492e+003	3.073565e+002
1.747420e+003	2.681278e+002
1.749349e+003	2.889317e+002
1.751277e+003	2.992633e+002
1.753206e+003	2.948210e+002
1.755134e+003	2.711530e+002
1.757063e+003	2.630411e+002
1.758991e+003	2.606894e+002
1.760920e+003	2.342291e+002
1.762848e+003	2.264505e+002
1.764776e+003	2.586556e+002
1.766705e+003	2.642622e+002
1.768633e+003	2.291359e+002
1.770562e+003	2.163642e+002
1.772490e+003	2.170388e+002
1.774419e+003	1.637200e+002
1.776347e+003	1.959470e+002
1.778276e+003	1.863941e+002
1.780204e+003	2.082319e+002
1.782133e+003	2.107576e+002
1.784061e+003	2.013150e+002
1.785990e+003	2.235917e+002
1.787918e+003	2.388668e+002
1.789847e+003	2.101841e+002
1.791775e+003	2.166811e+002
1.793703e+003	2.209375e+002
1.795632e+003	2.012724e+002
1.797560e+003	1.745948e+002
1.799489e+003	1.689925e+002
1.801417e+003	1.647524e+002
1.803346e+003	1.575355e+002
1.805274e+003	1.665042e+002
1.807203e+003	1.808659e+002
1.809131e+003	1.892860e+002
1.811060e+003	1.780132e+002
1.812988e+003	1.816007e+002
1.814917e+003	1.986491e+002
1.816845e+003	1.957592e+002
1.818774e+003	1.918175e+002
1.820702e+003	1.833314e+002
1.822630e+003	1.817810e+002
1.824559e+003	2.195851e+002
1.826487e+003	2.415303e+002
1.828416e+003	2.290549e+002
1.830344e+003	2.120531e+002
1.832273e+003	1.908410e+002
1.834201e+003	1.893136e+002
1.836130e+003	1.961965e+002
1.838058e+003	1.998422e+002
1.839987e+003	2.067895e+002
1.841915e+003	2.186696e+002
1.843844e+003	2.299540e+002
1.845772e+003	2.436773e+002
1.847701e+003	2.445077e+002
1.849629e+003	2.166250e+002
1.851557e+003	1.968577e+002
1.853486e+003	1.952089e+002
1.855414e+003	1.744918e+002
1.857343e+003	1.818234e+002
1.859271e+003	1.874661e+002
1.861200e+003	1.832265e+002
1.863128e+003	1.885057e+002
1.865057e+003	2.034360e+002
1.866985e+003	1.904831e+002
1.868914e+003	1.869040e+002
1.870842e+003	1.783078e+002
1.872771e+003	1.907196e+002
1.874699e+003	1.817782e+002
1.876628e+003	1.661900e+002
1.878556e+003	1.882379e+002
1.880484e+003	1.900338e+002
1.882413e+003	1.790209e+002
1.884341e+003	1.668952e+002
1.886270e+003	1.502265e+002
1.888198e+003	1.246506e+002
1.890127e+003	1.118736e+002
1.892055e+003	1.134942e+002
1.893984e+003	1.265244e+002
1.895912e+003	1.436659e+002
1.897841e+003	1.523892e+002
1.899769e+003	1.606658e+002
1.901698e+003	1.672010e+002
1.903626e+003	1.619718e+002
1.905555e+003	1.520034e+002
1.907483e+003	1.309743e+002
1.909411e+003	1.346236e+002
1.911340e+003	1.637357e+002
1.913268e+003	1.705032e+002
1.915197e+003	2.075534e+002
1.917125e+003	2.011874e+002
1.919054e+003	1.406716e+002
1.920982e+003	1.738649e+002
1.922911e+003	1.757042e+002
1.924839e+003	1.413472e+002
1.926768e+003	1.305445e+002
1.928696e+003	1.206407e+002
1.930625e+003	1.151900e+002
1.932553e+003	1.252555e+002
1.934482e+003	1.578645e+002
1.936410e+003	1.240764e+002
1.938339e+003	1.729792e+002
1.940267e+003	1.499272e+002
1.942195e+003	1.519528e+002
1.944124e+003	1.561129e+002
1.946052e+003	1.562661e+002
1.947981e+003	1.632709e+002
1.949909e+003	1.766676e+002
1.951838e+003	1.676825e+002
1.953766e+003	1.427218e+002
1.955695e+003	1.203502e+002
1.957623e+003	1.146732e+002
1.959552e+003	1.321734e+002
1.961480e+003	1.418793e+002
1.963409e+003	1.367544e+002
1.965337e+003	1.300042e+002
1.967266e+003	1.112949e+002
1.969194e+003	1.054364e+002
1.971122e+003	1.015497e+002
1.973051e+003	8.765025e+001
1.974979e+003	1.176523e+002
1.976908e+003	1.315515e+002
1.978836e+003	1.012606e+002
1.980765e+003	1.074950e+002
1.982693e+003	1.258706e+002
1.984622e+003	1.107195e+002
1.986550e+003	9.648495e+001
1.988479e+003	9.556228e+001
1.990407e+003	9.055724e+001
1.992336e+003	6.658658e+001
1.994264e+003	1.049430e+002
1.996193e+003	9.370186e+001
1.998121e+003	1.346181e+002
2.000049e+003	1.211809e+002
2.001978e+003	8.214072e+001
2.003906e+003	7.326855e+001
2.005835e+003	7.840587e+001
2.007763e+003	1.048584e+002
2.009692e+003	1.455279e+002
2.011620e+003	1.562220e+002
2.013549e+003	1.454755e+002
2.015477e+003	1.283032e+002
2.017406e+003	1.305298e+002
2.019334e+003	1.317303e+002
2.021263e+003	1.101979e+002
2.023191e+003	1.046309e+002
2.025120e+003	1.231270e+002
2.027048e+003	1.436953e+002
2.028976e+003	1.467869e+002
2.030905e+003	1.313423e+002
2.032833e+003	1.245208e+002
2.034762e+003	1.356959e+002
2.036690e+003	1.355864e+002
2.038619e+003	1.261898e+002
2.040547e+003	1.202600e+002
2.042476e+003	1.155744e+002
2.044404e+003	1.181728e+002
2.046333e+003	1.318111e+002
2.048261e+003	1.414981e+002
2.050189e+003	1.479838e+002
2.052118e+003	1.662989e+002
2.054046e+003	1.602455e+002
2.055975e+003	1.494487e+002
2.057903e+003	1.299882e+002
2.059832e+003	1.072181e+002
2.061760e+003	9.648413e+001
2.063689e+003	1.011381e+002
2.065617e+003	1.134877e+002
2.067546e+003	1.306691e+002
2.069474e+003	1.379604e+002
2.071403e+003	1.371606e+002
2.073331e+003	8.497695e+001
2.075260e+003	1.099789e+002
2.077188e+003	9.058253e+001
2.079116e+003	9.821482e+001
2.081045e+003	1.290924e+002
2.082973e+003	1.285618e+002
2.084902e+003	1.146484e+002
2.086830e+003	8.227660e+001
2.088759e+003	8.827464e+001
2.090687e+003	8.883379e+001
2.092616e+003	6.244486e+001
2.094544e+003	6.615347e+001
2.096473e+003	7.229015e+001
2.098401e+003	1.135550e+002
2.100330e+003	1.234089e+002
2.102258e+003	1.083140e+002
2.104187e+003	1.153724e+002
2.106115e+003	7.877229e+001
2.108043e+003	1.166593e+002
2.109972e+003	1.451808e+002
2.111900e+003	1.262151e+002
2.113829e+003	8.976146e+001
2.115757e+003	9.892365e+001
2.117686e+003	1.219687e+002
2.119614e+003	1.335061e+002
2.121543e+003	1.368685e+002
2.123471e+003	1.172932e+002
2.125400e+003	1.259014e+002
2.127328e+003	1.239367e+002
2.129257e+003	1.480385e+002
2.131185e+003	1.356510e+002
2.133114e+003	1.302221e+002
2.135042e+003	1.161939e+002
2.136970e+003	1.350509e+002
2.138899e+003	1.364210e+002
2.140827e+003	1.410980e+002
2.142756e+003	1.578789e+002
2.144684e+003	1.828349e+002
2.146613e+003	1.974976e+002
2.148541e+003	1.868794e+002
2.150470e+003	1.840927e+002
2.152398e+003	1.828262e+002
2.154327e+003	1.423421e+002
2.156255e+003	1.673895e+002
2.158184e+003	1.740523e+002
2.160112e+003	1.921633e+002
2.162041e+003	2.006684e+002
2.163969e+003	1.860216e+002
2.165897e+003	1.741746e+002
2.167826e+003	1.746051e+002
2.169754e+003	1.519666e+002
2.171683e+003	1.439670e+002
2.173611e+003	1.471993e+002
2.175540e+003	1.294886e+002
2.177468e+003	1.583774e+002
2.179397e+003	1.949679e+002
2.181325e+003	1.729963e+002
2.183254e+003	1.739079e+002
2.185182e+003	1.451666e+002
2.187111e+003	1.233137e+002
2.189039e+003	1.249830e+002
2.190968e+003	1.301726e+002
2.192896e+003	1.331423e+002
2.194824e+003	1.288783e+002
2.196753e+003	1.276185e+002
2.198681e+003	1.406341e+002
2.200610e+003	1.566225e+002
2.202538e+003	1.522354e+002
2.204467e+003	1.399664e+002
2.206395e+003	1.330671e+002
2.208324e+003	1.313769e+002
2.210252e+003	1.118047e+002
2.212181e+003	1.578139e+002
2.214109e+003	1.986930e+002
2.216038e+003	1.911736e+002
2.217966e+003	1.738616e+002
2.219895e+003	1.419447e+002
2.221823e+003	1.476848e+002
2.223751e+003	1.717394e+002
2.225680e+003	1.702448e+002
2.227608e+003	1.997591e+002
2.229537e+003	2.111829e+002
2.231465e+003	1.640140e+002
2.233394e+003	1.451665e+002
2.235322e+003	1.459792e+002
2.237251e+003	1.641879e+002
2.239179e+003	1.838705e+002
2.241108e+003	2.065526e+002
2.243036e+003	1.884611e+002
2.244965e+003	1.770681e+002
2.246893e+003	1.728917e+002
2.248822e+003	1.753207e+002
2.250750e+003	1.914487e+002
2.252678e+003	1.964049e+002
2.254607e+003	1.923907e+002
2.256535e+003	2.395748e+002
2.258464e+003	2.162808e+002
2.260392e+003	1.870581e+002
2.262321e+003	1.899754e+002
2.264249e+003	1.858061e+002
2.266178e+003	2.009950e+002
2.268106e+003	2.144946e+002
2.270035e+003	2.242931e+002
2.271963e+003	2.063481e+002
2.273892e+003	1.857097e+002
2.275820e+003	2.122715e+002
2.277749e+003	1.849053e+002
2.279677e+003	1.741541e+002
2.281605e+003	1.676429e+002
2.283534e+003	2.057125e+002
2.285462e+003	2.161228e+002
2.287391e+003	2.407684e+002
2.289319e+003	1.997948e+002
2.291248e+003	2.182675e+002
2.293176e+003	1.983428e+002
2.295105e+003	2.118481e+002
2.297033e+003	2.494130e+002
2.298962e+003	2.692205e+002
2.300890e+003	2.885988e+002
2.302819e+003	3.148927e+002
2.304747e+003	3.433839e+002
2.306676e+003	3.024450e+002
2.308604e+003	2.822392e+002
2.310532e+003	3.309701e+002
2.312461e+003	2.998026e+002
2.314389e+003	2.792444e+002
2.316318e+003	2.930752e+002
2.318246e+003	2.959966e+002
2.320175e+003	3.017604e+002
2.322103e+003	2.970641e+002
2.324032e+003	2.864456e+002
2.325960e+003	2.824974e+002
2.327889e+003	2.486330e+002
2.329817e+003	2.392950e+002
2.331746e+003	2.849390e+002
2.333674e+003	2.778882e+002
2.335603e+003	2.819291e+002
2.337531e+003	2.771515e+002
2.339459e+003	2.581545e+002
2.341388e+003	2.849103e+002
2.343316e+003	3.151543e+002
2.345245e+003	3.174959e+002
2.347173e+003	3.040435e+002
2.349102e+003	2.893829e+002
2.351030e+003	2.985373e+002
2.352959e+003	2.994933e+002
2.354887e+003	2.827764e+002
2.356816e+003	2.810244e+002
2.358744e+003	2.873351e+002
2.360673e+003	3.194635e+002
2.362601e+003	3.239951e+002
2.364530e+003	3.003510e+002
2.366458e+003	2.859918e+002
2.368386e+003	2.898314e+002
2.370315e+003	3.149786e+002
2.372243e+003	3.313621e+002
2.374172e+003	3.162536e+002
2.376100e+003	2.975988e+002
2.378029e+003	2.696723e+002
2.379957e+003	2.739825e+002
2.381886e+003	2.840724e+002
2.383814e+003	2.893817e+002
2.385743e+003	2.621226e+002
2.387671e+003	2.461366e+002
2.389600e+003	2.501687e+002
2.391528e+003	2.493202e+002
2.393457e+003	2.819533e+002
2.395385e+003	3.101003e+002
2.397313e+003	3.125024e+002
2.399242e+003	2.890251e+002
2.401170e+003	2.906141e+002
2.403099e+003	3.119501e+002
2.405027e+003	2.788873e+002
2.406956e+003	2.689937e+002
2.408884e+003	2.860021e+002
2.410813e+003	3.257864e+002
2.412741e+003	3.411805e+002
2.414670e+003	3.254632e+002
2.416598e+003	3.071788e+002
2.418527e+003	2.998346e+002
2.420455e+003	3.080887e+002
2.422384e+003	3.152680e+002
2.424312e+003	3.296667e+002
2.426240e+003	3.321500e+002
2.428169e+003	3.308284e+002
2.430097e+003	3.403038e+002
2.432026e+003	3.545077e+002
2.433954e+003	3.373405e+002
2.435883e+003	3.404781e+002
2.437811e+003	3.556224e+002
2.439740e+003	3.286974e+002
2.441668e+003	3.056712e+002
2.443597e+003	3.146299e+002
2.445525e+003	3.435228e+002
2.447454e+003	3.649750e+002
2.449382e+003	3.633435e+002
2.451311e+003	3.570104e+002
2.453239e+003	3.503392e+002
2.455167e+003	3.371323e+002
2.457096e+003	3.334007e+002
2.459024e+003	3.371817e+002
2.460953e+003	3.504264e+002
2.462881e+003	3.518872e+002
2.464810e+003	3.746047e+002
2.466738e+003	3.994864e+002
2.468667e+003	3.745254e+002
2.470595e+003	3.496438e+002
2.472524e+003	3.286546e+002
2.474452e+003	3.289869e+002
2.476381e+003	3.416211e+002
2.478309e+003	3.487443e+002
2.480238e+003	3.668553e+002
2.482166e+003	3.701439e+002
2.484094e+003	3.468456e+002
2.486023e+003	3.457286e+002
2.487951e+003	3.740363e+002
2.489880e+003	3.549274e+002
2.491808e+003	3.259977e+002
2.493737e+003	3.365074e+002
2.495665e+003	3.363099e+002
2.497594e+003	3.280008e+002
2.499522e+003	3.364206e+002
2.501451e+003	3.602012e+002
2.503379e+003	3.560675e+002
2.505308e+003	3.674012e+002
2.507236e+003	3.798888e+002
2.509165e+003	3.751458e+002
2.511093e+003	3.782542e+002
2.513021e+003	3.651552e+002
2.514950e+003	3.575643e+002
2.516878e+003	3.811981e+002
2.518807e+003	4.179079e+002
2.520735e+003	4.487124e+002
2.522664e+003	4.290636e+002
2.524592e+003	4.189184e+002
2.526521e+003	4.304107e+002
2.528449e+003	4.293929e+002
2.530378e+003	4.280923e+002
2.532306e+003	4.327962e+002
2.534235e+003	4.154434e+002
2.536163e+003	4.053156e+002
2.538092e+003	4.193417e+002
2.540020e+003	4.159442e+002
2.541948e+003	4.213078e+002
2.543877e+003	4.209507e+002
2.545805e+003	4.037370e+002
2.547734e+003	3.935608e+002
2.549662e+003	3.947680e+002
2.551591e+003	3.949789e+002
2.553519e+003	4.099992e+002
2.555448e+003	4.246321e+002
2.557376e+003	4.162889e+002
2.559305e+003	4.032833e+002
2.561233e+003	4.149563e+002
2.563162e+003	4.016366e+002
2.565090e+003	4.131801e+002
2.567019e+003	4.370743e+002
2.568947e+003	4.234317e+002
2.570875e+003	4.035464e+002
2.572804e+003	3.811068e+002
2.574732e+003	3.876160e+002
2.576661e+003	4.059280e+002
2.578589e+003	3.956510e+002
2.580518e+003	3.951237e+002
2.582446e+003	3.877718e+002
2.584375e+003	3.974032e+002
2.586303e+003	4.178037e+002
2.588232e+003	3.985426e+002
2.590160e+003	3.676190e+002
2.592089e+003	3.528556e+002
2.594017e+003	3.730602e+002
2.595946e+003	3.879594e+002
2.597874e+003	3.954321e+002
2.599802e+003	4.310353e+002
2.601731e+003	4.329448e+002
2.603659e+003	3.894958e+002
2.605588e+003	3.750055e+002
2.607516e+003	3.322316e+002
2.609445e+003	3.491228e+002
2.611373e+003	3.713782e+002
2.613302e+003	4.041210e+002
2.615230e+003	3.952867e+002
2.617159e+003	3.835901e+002
2.619087e+003	3.840331e+002
2.621016e+003	3.887601e+002
2.622944e+003	4.019304e+002
2.624873e+003	4.061871e+002
2.626801e+003	4.204504e+002
2.628729e+003	4.060559e+002
2.630658e+003	3.938603e+002
2.632586e+003	3.690532e+002
2.634515e+003	3.864663e+002
2.636443e+003	4.072663e+002
2.638372e+003	4.206984e+002
2.640300e+003	4.153392e+002
2.642229e+003	4.297596e+002
2.644157e+003	4.202715e+002
2.646086e+003	4.105661e+002
2.648014e+003	4.316318e+002
2.649943e+003	4.637338e+002
2.651871e+003	5.000555e+002
2.653800e+003	4.796566e+002
2.655728e+003	4.731346e+002
2.657656e+003	4.903179e+002
2.659585e+003	5.002766e+002
2.661513e+003	5.200547e+002
2.663442e+003	5.240064e+002
2.665370e+003	5.285068e+002
2.667299e+003	5.427853e+002
2.669227e+003	5.688115e+002
2.671156e+003	5.657963e+002
2.673084e+003	5.589973e+002
2.675013e+003	5.795880e+002
2.676941e+003	5.016955e+002
2.678870e+003	5.291596e+002
2.680798e+003	4.816255e+002
2.682727e+003	4.641024e+002
2.684655e+003	4.382835e+002
2.686583e+003	4.332765e+002
2.688512e+003	4.092372e+002
2.690440e+003	3.854398e+002
2.692369e+003	3.822027e+002
2.694297e+003	3.594922e+002
2.696226e+003	3.394672e+002
2.698154e+003	3.568106e+002
2.700083e+003	3.624282e+002
2.702011e+003	3.829979e+002
2.703940e+003	3.582424e+002
2.705868e+003	3.467147e+002
2.707797e+003	3.466299e+002
2.709725e+003	3.387434e+002
2.711654e+003	3.097379e+002
2.713582e+003	3.262124e+002
2.715510e+003	3.386668e+002
2.717439e+003	3.314007e+002
2.719367e+003	3.255429e+002
2.721296e+003	3.514525e+002
2.723224e+003	3.393356e+002
2.725153e+003	3.309862e+002
2.727081e+003	3.467887e+002
2.729010e+003	3.200484e+002
2.730938e+003	3.150247e+002
2.732867e+003	3.535965e+002
2.734795e+003	3.019373e+002
2.736724e+003	2.840686e+002
2.738652e+003	2.843295e+002
2.740581e+003	2.839836e+002
2.742509e+003	2.991393e+002
2.744438e+003	2.950267e+002
2.746366e+003	2.967736e+002
2.748294e+003	2.864216e+002
2.750223e+003	2.831881e+002
2.752151e+003	3.082106e+002
2.754080e+003	2.888955e+002
2.756008e+003	2.710171e+002
2.757937e+003	2.907832e+002
2.759865e+003	2.969295e+002
2.761794e+003	3.002382e+002
2.763722e+003	3.055613e+002
2.765651e+003	2.897364e+002
2.767579e+003	2.894771e+002
2.769508e+003	2.960203e+002
2.771436e+003	3.050740e+002
2.773365e+003	2.982201e+002
2.775293e+003	2.862386e+002
2.777221e+003	2.838687e+002
2.779150e+003	2.642774e+002
2.781078e+003	2.549880e+002
2.783007e+003	2.414583e+002
2.784935e+003	2.518178e+002
2.786864e+003	2.593026e+002
2.788792e+003	2.464092e+002
2.790721e+003	2.383474e+002
2.792649e+003	2.396284e+002
2.794578e+003	2.400684e+002
2.796506e+003	2.314564e+002
2.798435e+003	2.331953e+002
2.800363e+003	2.260240e+002
2.802292e+003	2.125443e+002
2.804220e+003	2.213145e+002
2.806148e+003	2.411833e+002
2.808077e+003	2.498778e+002
2.810005e+003	2.358831e+002
2.811934e+003	2.110282e+002
2.813862e+003	1.976652e+002
2.815791e+003	1.928143e+002
2.817719e+003	2.074300e+002
2.819648e+003	2.135596e+002
2.821576e+003	2.083521e+002
2.823505e+003	1.869477e+002
2.825433e+003	1.773361e+002
2.827362e+003	1.710983e+002
2.829290e+003	1.737500e+002
2.831219e+003	1.920005e+002
2.833147e+003	1.749982e+002
2.835075e+003	1.439906e+002
2.837004e+003	1.410731e+002
2.838932e+003	1.834318e+002
2.840861e+003	2.113727e+002
2.842789e+003	2.033675e+002
2.844718e+003	2.067897e+002
2.846646e+003	1.871382e+002
2.848575e+003	1.512887e+002
2.850503e+003	1.673864e+002
2.852432e+003	1.989009e+002
2.854360e+003	1.872036e+002
2.856289e+003	1.996478e+002
2.858217e+003	2.340663e+002
2.860146e+003	2.262882e+002
2.862074e+003	2.162593e+002
2.864002e+003	2.008091e+002
2.865931e+003	1.664463e+002
2.867859e+003	1.706841e+002
2.869788e+003	1.748295e+002
2.871716e+003	1.871519e+002
2.873645e+003	1.882341e+002
2.875573e+003	1.716026e+002
2.877502e+003	1.595017e+002
2.879430e+003	1.482962e+002
2.881359e+003	1.594204e+002
2.883287e+003	1.906370e+002
2.885216e+003	1.823036e+002
2.887144e+003	1.784249e+002
2.889073e+003	1.930471e+002
2.891001e+003	1.807772e+002
2.892929e+003	1.723572e+002
2.894858e+003	1.657226e+002
2.896786e+003	1.843774e+002
2.898715e+003	1.545365e+002
2.900643e+003	1.368802e+002
2.902572e+003	1.372690e+002
2.904500e+003	1.047460e+002
2.906429e+003	1.173524e+002
2.908357e+003	1.351792e+002
2.910286e+003	1.388840e+002
2.912214e+003	1.417013e+002
2.914143e+003	1.085213e+002
2.916071e+003	1.063132e+002
2.918000e+003	1.260477e+002
2.919928e+003	1.395573e+002
2.921856e+003	1.359811e+002
2.923785e+003	1.094653e+002
2.925713e+003	8.239404e+001
2.927642e+003	4.909295e+001
2.929570e+003	3.765236e+001
2.931499e+003	3.859438e+001
2.933427e+003	3.229950e+001
2.935356e+003	6.290607e+001
2.937284e+003	6.239214e+001
2.939213e+003	4.042102e+001
2.941141e+003	4.824434e+001
2.943070e+003	4.116870e+001
2.944998e+003	3.194462e+001
2.946927e+003	2.553976e+001
2.948855e+003	2.287094e+001
2.950783e+003	5.675165e+000
2.952712e+003	5.399090e+000
2.954640e+003	1.560790e+001
2.956569e+003	-5.258028e+000
2.958497e+003	-4.094083e+001
2.960426e+003	-4.678293e+001
2.962354e+003	-2.454628e+001
2.964283e+003	-3.002312e+001
2.966211e+003	-2.903814e+001
2.968140e+003	-5.903682e+000
2.970068e+003	-2.225202e+001
2.971997e+003	-2.475469e+001
2.973925e+003	-4.222797e+001
2.975854e+003	-5.685574e+001
2.977782e+003	-5.804622e+001
2.979710e+003	-4.346056e+001
2.981639e+003	-5.200789e+001
2.983567e+003	5.291132e-001
2.985496e+003	-4.541710e+001
2.987424e+003	-3.922483e+001
2.989353e+003	-2.268102e+001
2.991281e+003	-2.760866e+001
2.993210e+003	-3.927118e+001
2.995138e+003	-5.148081e+001
2.997067e+003	-3.277595e+001
2.998995e+003	-2.934129e+001
3.000924e+003	-4.708926e+001
3.002852e+003	-6.158263e+001
3.004781e+003	-7.109675e+001
3.006709e+003	-7.093648e+001
3.008637e+003	-6.419373e+001
3.010566e+003	-3.955683e+001
3.012494e+003	-5.280853e+001
3.014423e+003	-5.301696e+001
3.016351e+003	-5.587185e+001
3.018280e+003	-4.692065e+001
3.020208e+003	-2.289629e+001
3.022137e+003	-4.402823e+001
3.024065e+003	-5.751383e+001
3.025994e+003	-4.977617e+001
3.027922e+003	-6.288094e+001
3.029851e+003	-4.029635e+001
3.031779e+003	-2.245598e+001
3.033708e+003	-7.884463e+000
3.035636e+003	-1.136949e+001
3.037564e+003	-4.813879e+001
3.039493e+003	-6.679253e+001
3.041421e+003	-5.961266e+001
3.043350e+003	-5.904900e+001
3.045278e+003	-3.087729e+001
3.047207e+003	-3.604035e+001
3.049135e+003	-4.173219e+001
3.051064e+003	-5.838601e+001
3.052992e+003	-1.055582e+002
3.054921e+003	-1.060443e+002
3.056849e+003	-1.005098e+002
3.058778e+003	-1.035868e+002
3.060706e+003	-8.651822e+001
3.062635e+003	-8.690282e+001
3.064563e+003	-9.506374e+001
3.066491e+003	-1.028827e+002
3.068420e+003	-9.351378e+001
3.070348e+003	-8.378599e+001
3.072277e+003	-7.537859e+001
3.074205e+003	-5.107876e+001
3.076134e+003	-5.273878e+001
3.078062e+003	-6.386565e+001
3.079991e+003	-5.731659e+001
3.081919e+003	-6.542735e+001
3.083848e+003	-5.932851e+001
3.085776e+003	-4.669686e+001
3.087705e+003	-5.955953e+001
3.089633e+003	-6.734045e+001
3.091562e+003	-2.368324e+001
3.093490e+003	-3.331678e+001
3.095418e+003	-2.017418e+001
3.097347e+003	3.685668e+000
3.099275e+003	5.937741e+000
3.101204e+003	-1.647240e+001
3.103132e+003	-1.705877e+001
3.105061e+003	-1.365052e+001
3.106989e+003	8.421217e+000
3.108918e+003	7.937248e+000
3.110846e+003	-5.416923e+000
3.112775e+003	1.440448e+001
3.114703e+003	2.368437e+001
3.116632e+003	3.716114e+001
3.118560e+003	3.479465e+001
3.120489e+003	2.369194e+001
3.122417e+003	4.315300e+001
3.124345e+003	6.535639e+001
3.126274e+003	8.511896e+001
3.128202e+003	8.837508e+001
3.130131e+003	7.593996e+001
3.132059e+003	8.889914e+001
3.133988e+003	7.617693e+001
3.135916e+003	1.115588e+002
3.137845e+003	1.367385e+002
3.139773e+003	1.364561e+002
3.141702e+003	1.571114e+002
3.143630e+003	1.416471e+002
3.145559e+003	1.203640e+002
3.147487e+003	1.171133e+002
3.149416e+003	1.335470e+002
3.151344e+003	1.690823e+002
3.153272e+003	1.873562e+002
3.155201e+003	1.980625e+002
3.157129e+003	2.319816e+002
3.159058e+003	2.453165e+002
3.160986e+003	2.382542e+002
3.162915e+003	2.531171e+002
3.164843e+003	2.646418e+002
3.166772e+003	2.681694e+002
3.168700e+003	2.801375e+002
3.170629e+003	2.911720e+002
3.172557e+003	2.973086e+002
3.174486e+003	3.053476e+002
3.176414e+003	3.303891e+002
3.178343e+003	3.416775e+002
3.180271e+003	3.677608e+002
3.182199e+003	3.839789e+002
3.184128e+003	4.381136e+002
3.186056e+003	4.523877e+002
3.187985e+003	4.466865e+002
3.189913e+003	4.623765e+002
3.191842e+003	4.941117e+002
3.193770e+003	5.117639e+002
3.195699e+003	5.145482e+002
3.197627e+003	5.410753e+002
3.199556e+003	5.411724e+002
3.201484e+003	5.567637e+002
3.203413e+003	5.853946e+002
3.205341e+003	6.075314e+002
3.207270e+003	6.541436e+002
3.209198e+003	6.979949e+002
3.211126e+003	7.211775e+002
3.213055e+003	7.397836e+002
3.214983e+003	7.381910e+002
3.216912e+003	7.648397e+002
3.218840e+003	7.993002e+002
3.220769e+003	8.046152e+002
3.222697e+003	8.333726e+002
3.224626e+003	8.645221e+002
3.226554e+003	8.755219e+002
3.228483e+003	9.083398e+002
3.230411e+003	9.351564e+002
3.232340e+003	9.544053e+002
3.234268e+003	9.933444e+002
3.236197e+003	1.014113e+003
3.238125e+003	1.015162e+003
3.240053e+003	1.051185e+003
3.241982e+003	1.100599e+003
3.243910e+003	1.141932e+003
3.245839e+003	1.163180e+003
3.247767e+003	1.190127e+003
3.249696e+003	1.215146e+003
3.251624e+003	1.229199e+003
3.253553e+003	1.268682e+003
3.255481e+003	1.327862e+003
3.257410e+003	1.365856e+003
3.259338e+003	1.389818e+003
3.261267e+003	1.419102e+003
3.263195e+003	1.432101e+003
3.265124e+003	1.509709e+003
3.267052e+003	1.547086e+003
3.268980e+003	1.565414e+003
3.270909e+003	1.594222e+003
3.272837e+003	1.627258e+003
3.274766e+003	1.654181e+003
3.276694e+003	1.681025e+003
3.278623e+003	1.732826e+003
3.280551e+003	1.792502e+003
3.282480e+003	1.845025e+003
3.284408e+003	1.879606e+003
3.286337e+003	1.929616e+003
3.288265e+003	1.969491e+003
3.290194e+003	2.010201e+003
3.292122e+003	2.053632e+003
3.294051e+003	2.106456e+003
3.295979e+003	2.160440e+003
3.297907e+003	2.187284e+003
3.299836e+003	2.212863e+003
3.301764e+003	2.291271e+003
3.303693e+003	2.351799e+003
3.305621e+003	2.400941e+003
3.307550e+003	2.461471e+003
3.309478e+003	2.508177e+003
3.311407e+003	2.569858e+003
3.313335e+003	2.623780e+003
3.315264e+003	2.669747e+003
3.317192e+003	2.715365e+003
3.319121e+003	2.737486e+003
3.321049e+003	2.773992e+003
3.322978e+003	2.852881e+003
3.324906e+003	2.926185e+003
3.326834e+003	2.949812e+003
3.328763e+003	3.025477e+003
3.330691e+003	3.116559e+003
3.332620e+003	3.150551e+003
3.334548e+003	3.211358e+003
3.336477e+003	3.263090e+003
3.338405e+003	3.327608e+003
3.340334e+003	3.397707e+003
3.342262e+003	3.446662e+003
3.344191e+003	3.515171e+003
3.346119e+003	3.567987e+003
3.348048e+003	3.647393e+003
3.349976e+003	3.716277e+003
3.351905e+003	3.808162e+003
3.353833e+003	3.882981e+003
3.355761e+003	3.929078e+003
3.357690e+003	3.995066e+003
3.359618e+003	4.086567e+003
3.361547e+003	4.160641e+003
3.363475e+003	4.220979e+003
3.365404e+003	4.290144e+003
3.367332e+003	4.368979e+003
3.369261e+003	4.470318e+003
3.371189e+003	4.520300e+003
3.373118e+003	4.582183e+003
3.375046e+003	4.666664e+003
3.376975e+003	4.746603e+003
3.378903e+003	4.836636e+003
3.380832e+003	4.928210e+003
3.382760e+003	5.005184e+003
3.384688e+003	5.081221e+003
3.386617e+003	5.164266e+003
3.388545e+003	5.245690e+003
3.390474e+003	5.322633e+003
3.392402e+003	5.439984e+003
3.394331e+003	5.539110e+003
3.396259e+003	5.629836e+003
3.398188e+003	5.734270e+003
3.400116e+003	5.815526e+003
