# Supplementary material for: Machine learning classification of mango maturity based on carotene content from Raman spectra
Source: PeerJ. 2025 Nov 18;13:e20288. doi: 10.7717/peerj.20288 (PMC12637035; doi:10.7717/peerj.20288)
Supplement: Supplemental Information 1 — Raman spectra from 29 mango samples, with measurements taken from the top, middle, and bottom parts of each mango. These data were used for Raman spectral processing, statistical analysis, and classification analysis. [file peerj-13-20288-s001.zip › Raw Data_Mango/M27/M27-T.CSV]

5.036945e+001	1.258751e+003
5.229792e+001	7.518857e+002
5.422638e+001	5.260159e+002
5.615485e+001	4.722138e+002
5.808332e+001	4.906937e+002
6.001178e+001	5.007804e+002
6.194025e+001	4.785361e+002
6.386872e+001	4.651553e+002
6.579718e+001	4.612951e+002
6.772565e+001	4.568671e+002
6.965411e+001	4.364474e+002
7.158258e+001	4.411058e+002
7.351105e+001	4.284100e+002
7.543951e+001	3.936600e+002
7.736798e+001	3.515185e+002
7.929645e+001	3.380319e+002
8.122491e+001	3.339906e+002
8.315338e+001	3.406170e+002
8.508185e+001	3.610133e+002
8.701031e+001	3.906277e+002
8.893878e+001	3.771453e+002
9.086725e+001	3.623755e+002
9.279572e+001	3.545540e+002
9.472418e+001	3.449736e+002
9.665265e+001	3.133477e+002
9.858112e+001	2.876081e+002
1.005096e+002	2.773394e+002
1.024380e+002	2.775434e+002
1.043665e+002	2.825897e+002
1.062950e+002	2.933810e+002
1.082234e+002	2.815396e+002
1.101519e+002	2.886478e+002
1.120804e+002	2.951539e+002
1.140089e+002	2.730294e+002
1.159373e+002	2.552777e+002
1.178658e+002	2.428958e+002
1.197943e+002	2.215413e+002
1.217227e+002	2.005122e+002
1.236512e+002	2.011388e+002
1.255797e+002	2.112518e+002
1.275081e+002	2.080112e+002
1.294366e+002	2.002881e+002
1.313651e+002	1.987173e+002
1.332935e+002	2.094026e+002
1.352220e+002	2.123858e+002
1.371505e+002	2.300136e+002
1.390789e+002	2.388038e+002
1.410074e+002	2.262017e+002
1.429359e+002	2.145489e+002
1.448643e+002	2.001259e+002
1.467928e+002	2.008192e+002
1.487213e+002	2.031387e+002
1.506497e+002	1.920608e+002
1.525782e+002	1.761092e+002
1.545067e+002	1.821891e+002
1.564351e+002	1.898414e+002
1.583636e+002	1.915082e+002
1.602921e+002	1.882067e+002
1.622205e+002	1.861563e+002
1.641490e+002	1.853159e+002
1.660775e+002	1.902172e+002
1.680059e+002	2.026695e+002
1.699344e+002	2.192383e+002
1.718629e+002	2.196451e+002
1.737913e+002	2.099195e+002
1.757198e+002	2.020846e+002
1.776483e+002	1.921351e+002
1.795767e+002	1.679129e+002
1.815052e+002	1.740782e+002
1.834337e+002	1.826640e+002
1.853621e+002	1.689865e+002
1.872906e+002	1.414449e+002
1.892191e+002	1.386790e+002
1.911475e+002	1.210336e+002
1.930760e+002	1.175928e+002
1.950045e+002	1.315074e+002
1.969329e+002	1.545225e+002
1.988614e+002	1.704502e+002
2.007899e+002	1.801821e+002
2.027183e+002	1.869478e+002
2.046468e+002	1.887341e+002
2.065753e+002	1.884916e+002
2.085037e+002	1.972057e+002
2.104322e+002	1.911649e+002
2.123607e+002	1.890412e+002
2.142891e+002	1.973558e+002
2.162176e+002	2.065493e+002
2.181461e+002	1.869742e+002
2.200745e+002	1.643298e+002
2.220030e+002	1.391720e+002
2.239315e+002	1.251031e+002
2.258599e+002	1.344280e+002
2.277884e+002	1.693259e+002
2.297169e+002	1.802578e+002
2.316453e+002	1.687060e+002
2.335738e+002	1.555660e+002
2.355023e+002	1.570047e+002
2.374307e+002	1.668760e+002
2.393592e+002	1.818035e+002
2.412877e+002	1.948770e+002
2.432161e+002	2.022389e+002
2.451446e+002	2.025317e+002
2.470731e+002	1.974597e+002
2.490015e+002	2.277550e+002
2.509300e+002	2.447250e+002
2.528585e+002	2.346242e+002
2.547869e+002	2.111415e+002
2.567154e+002	2.149201e+002
2.586439e+002	2.134607e+002
2.605723e+002	2.068988e+002
2.625008e+002	2.040524e+002
2.644293e+002	2.049348e+002
2.663577e+002	1.915523e+002
2.682862e+002	1.815802e+002
2.702147e+002	1.553575e+002
2.721431e+002	1.396870e+002
2.740716e+002	1.522217e+002
2.760001e+002	1.778155e+002
2.779285e+002	1.826029e+002
2.798570e+002	1.810299e+002
2.817855e+002	1.822731e+002
2.837139e+002	1.889922e+002
2.856424e+002	1.973149e+002
2.875709e+002	2.189142e+002
2.894993e+002	2.378212e+002
2.914278e+002	2.477447e+002
2.933563e+002	2.512973e+002
2.952847e+002	2.581009e+002
2.972132e+002	2.711637e+002
2.991417e+002	2.838685e+002
3.010701e+002	3.014534e+002
3.029986e+002	3.157916e+002
3.049271e+002	3.101305e+002
3.068555e+002	2.894411e+002
3.087840e+002	2.672997e+002
3.107125e+002	2.541935e+002
3.126409e+002	2.523417e+002
3.145694e+002	2.535400e+002
3.164979e+002	2.310669e+002
3.184263e+002	2.165391e+002
3.203548e+002	2.112419e+002
3.222833e+002	2.085703e+002
3.242117e+002	2.091139e+002
3.261402e+002	2.424927e+002
3.280687e+002	2.427693e+002
3.299971e+002	2.539168e+002
3.319256e+002	2.656538e+002
3.338541e+002	2.619512e+002
3.357825e+002	2.546151e+002
3.377110e+002	2.557239e+002
3.396395e+002	2.882796e+002
3.415679e+002	3.249532e+002
3.434964e+002	3.436033e+002
3.454249e+002	3.473275e+002
3.473533e+002	3.510882e+002
3.492818e+002	3.287540e+002
3.512103e+002	3.042261e+002
3.531387e+002	2.986584e+002
3.550672e+002	3.140720e+002
3.569957e+002	3.055045e+002
3.589241e+002	2.759796e+002
3.608526e+002	2.627088e+002
3.627811e+002	2.698866e+002
3.647095e+002	2.757343e+002
3.666380e+002	2.457211e+002
3.685665e+002	2.984518e+002
3.704949e+002	3.126842e+002
3.724234e+002	2.946330e+002
3.743519e+002	2.826525e+002
3.762803e+002	2.852525e+002
3.782088e+002	2.817027e+002
3.801373e+002	2.804723e+002
3.820657e+002	2.787689e+002
3.839942e+002	2.768252e+002
3.859227e+002	2.813262e+002
3.878511e+002	3.080699e+002
3.897796e+002	3.328020e+002
3.917081e+002	3.443483e+002
3.936365e+002	3.464037e+002
3.955650e+002	3.498742e+002
3.974935e+002	3.607187e+002
3.994219e+002	3.394705e+002
4.013504e+002	3.047803e+002
4.032789e+002	3.027809e+002
4.052073e+002	3.399741e+002
4.071358e+002	3.514564e+002
4.090643e+002	3.173920e+002
4.109927e+002	3.371477e+002
4.129212e+002	3.360016e+002
4.148497e+002	3.064226e+002
4.167781e+002	3.023350e+002
4.187066e+002	2.784392e+002
4.206351e+002	2.916672e+002
4.225635e+002	3.103481e+002
4.244920e+002	3.124391e+002
4.264205e+002	2.997881e+002
4.283489e+002	3.055422e+002
4.302774e+002	3.009435e+002
4.322059e+002	3.103748e+002
4.341343e+002	3.144305e+002
4.360628e+002	3.186653e+002
4.379913e+002	3.479562e+002
4.399197e+002	3.426013e+002
4.418482e+002	3.454464e+002
4.437767e+002	3.733427e+002
4.457051e+002	3.858930e+002
4.476336e+002	3.623464e+002
4.495621e+002	3.809825e+002
4.514905e+002	3.764786e+002
4.534190e+002	3.640593e+002
4.553475e+002	3.491770e+002
4.572759e+002	3.472215e+002
4.592044e+002	3.746843e+002
4.611329e+002	3.993554e+002
4.630613e+002	3.827223e+002
4.649898e+002	3.860222e+002
4.669183e+002	4.009387e+002
4.688467e+002	3.931822e+002
4.707752e+002	3.556895e+002
4.727037e+002	3.581060e+002
4.746321e+002	3.481066e+002
4.765606e+002	3.453732e+002
4.784891e+002	3.561187e+002
4.804175e+002	3.624593e+002
4.823460e+002	3.437500e+002
4.842745e+002	3.520445e+002
4.862029e+002	3.411848e+002
4.881314e+002	3.287477e+002
4.900599e+002	3.303436e+002
4.919883e+002	3.244241e+002
4.939168e+002	3.363042e+002
4.958453e+002	3.372489e+002
4.977737e+002	3.315965e+002
4.997022e+002	3.350407e+002
5.016307e+002	3.519936e+002
5.035591e+002	3.483762e+002
5.054876e+002	3.727364e+002
5.074161e+002	3.825562e+002
5.093445e+002	3.837552e+002
5.112730e+002	3.855357e+002
5.132015e+002	3.860455e+002
5.151299e+002	3.715111e+002
5.170584e+002	3.904153e+002
5.189869e+002	4.095005e+002
5.209153e+002	4.107859e+002
5.228438e+002	3.875672e+002
5.247723e+002	3.443167e+002
5.267007e+002	3.328068e+002
5.286292e+002	3.431848e+002
5.305577e+002	3.609728e+002
5.324861e+002	3.702558e+002
5.344146e+002	3.592471e+002
5.363431e+002	3.267988e+002
5.382715e+002	3.136807e+002
5.402000e+002	3.083772e+002
5.421285e+002	2.996256e+002
5.440569e+002	2.835467e+002
5.459854e+002	2.700171e+002
5.479139e+002	2.897447e+002
5.498423e+002	2.731616e+002
5.517708e+002	2.779176e+002
5.536993e+002	2.979093e+002
5.556277e+002	3.138586e+002
5.575562e+002	3.176864e+002
5.594847e+002	3.278817e+002
5.614131e+002	3.232863e+002
5.633416e+002	3.127456e+002
5.652701e+002	3.023571e+002
5.671985e+002	3.014654e+002
5.691270e+002	3.212064e+002
5.710555e+002	3.541580e+002
5.729839e+002	3.737010e+002
5.749124e+002	3.599511e+002
5.768409e+002	3.503707e+002
5.787693e+002	3.616217e+002
5.806978e+002	3.503831e+002
5.826263e+002	3.462168e+002
5.845547e+002	3.499080e+002
5.864832e+002	3.485613e+002
5.884117e+002	3.463682e+002
5.903401e+002	3.468769e+002
5.922686e+002	3.389299e+002
5.941971e+002	3.351915e+002
5.961255e+002	3.265464e+002
5.980540e+002	3.177382e+002
5.999825e+002	3.145926e+002
6.019109e+002	3.184632e+002
6.038394e+002	3.237213e+002
6.057679e+002	3.342364e+002
6.076964e+002	3.197510e+002
6.096248e+002	3.095651e+002
6.115533e+002	3.005462e+002
6.134818e+002	2.822837e+002
6.154102e+002	2.735125e+002
6.173387e+002	2.918996e+002
6.192672e+002	3.354469e+002
6.211956e+002	3.434115e+002
6.231241e+002	3.257801e+002
6.250526e+002	3.171973e+002
6.269810e+002	3.113332e+002
6.289095e+002	2.775451e+002
6.308380e+002	2.531366e+002
6.327664e+002	2.574607e+002
6.346949e+002	2.827138e+002
6.366234e+002	3.040232e+002
6.385518e+002	2.990283e+002
6.404803e+002	2.982979e+002
6.424088e+002	3.164691e+002
6.443372e+002	3.393490e+002
6.462657e+002	3.523675e+002
6.481942e+002	3.437951e+002
6.501226e+002	3.163540e+002
6.520511e+002	3.615244e+002
6.539796e+002	3.291029e+002
6.559080e+002	2.898008e+002
6.578365e+002	3.076123e+002
6.597650e+002	3.468474e+002
6.616934e+002	2.977320e+002
6.636219e+002	2.683713e+002
6.655504e+002	2.656450e+002
6.674788e+002	2.798072e+002
6.694073e+002	2.909196e+002
6.713358e+002	2.778724e+002
6.732642e+002	2.380276e+002
6.751927e+002	2.250785e+002
6.771212e+002	2.100301e+002
6.790496e+002	2.030244e+002
6.809781e+002	1.965838e+002
6.829066e+002	2.007096e+002
6.848350e+002	2.206770e+002
6.867635e+002	2.040382e+002
6.886920e+002	2.151838e+002
6.906204e+002	2.208131e+002
6.925489e+002	2.309914e+002
6.944774e+002	2.349107e+002
6.964058e+002	2.265540e+002
6.983343e+002	2.386166e+002
7.002628e+002	2.550169e+002
7.021912e+002	2.596432e+002
7.041197e+002	2.503930e+002
7.060482e+002	2.407784e+002
7.079766e+002	2.434253e+002
7.099051e+002	2.588979e+002
7.118336e+002	2.827253e+002
7.137620e+002	2.870069e+002
7.156905e+002	2.967377e+002
7.176190e+002	3.061954e+002
7.195474e+002	2.978362e+002
7.214759e+002	2.637811e+002
7.234044e+002	2.280266e+002
7.253328e+002	2.553305e+002
7.272613e+002	2.499817e+002
7.291898e+002	2.496516e+002
7.311182e+002	2.405658e+002
7.330467e+002	2.092441e+002
7.349752e+002	2.158539e+002
7.369036e+002	2.375414e+002
7.388321e+002	2.506353e+002
7.407606e+002	2.540648e+002
7.426890e+002	2.486718e+002
7.446175e+002	2.382484e+002
7.465460e+002	2.271405e+002
7.484744e+002	2.116463e+002
7.504029e+002	2.049607e+002
7.523314e+002	1.663096e+002
7.542598e+002	1.745665e+002
7.561883e+002	1.992850e+002
7.581168e+002	1.818603e+002
7.600452e+002	1.803772e+002
7.619737e+002	2.019365e+002
7.639022e+002	1.784088e+002
7.658306e+002	1.663841e+002
7.677591e+002	1.772836e+002
7.696876e+002	1.931012e+002
7.716160e+002	1.975421e+002
7.735445e+002	2.064253e+002
7.754730e+002	1.955344e+002
7.774014e+002	1.798473e+002
7.793299e+002	1.899994e+002
7.812584e+002	1.925460e+002
7.831868e+002	1.738557e+002
7.851153e+002	1.969490e+002
7.870438e+002	1.984980e+002
7.889722e+002	1.881098e+002
7.909007e+002	2.102553e+002
7.928292e+002	2.253644e+002
7.947576e+002	2.058587e+002
7.966861e+002	1.701232e+002
7.986146e+002	1.595139e+002
8.005430e+002	1.681352e+002
8.024715e+002	1.647462e+002
8.044000e+002	1.358125e+002
8.063284e+002	1.239693e+002
8.082569e+002	1.494712e+002
8.101854e+002	1.766613e+002
8.121138e+002	1.666002e+002
8.140423e+002	1.688614e+002
8.159708e+002	1.774200e+002
8.178992e+002	1.728453e+002
8.198277e+002	1.634241e+002
8.217562e+002	1.607478e+002
8.236846e+002	1.560701e+002
8.256131e+002	1.413278e+002
8.275416e+002	1.465919e+002
8.294700e+002	1.314607e+002
8.313985e+002	1.302783e+002
8.333270e+002	1.378008e+002
8.352554e+002	1.238461e+002
8.371839e+002	9.443804e+001
8.391124e+002	1.228817e+002
8.410408e+002	1.556593e+002
8.429693e+002	1.384303e+002
8.448978e+002	1.313076e+002
8.468262e+002	1.537188e+002
8.487547e+002	1.702005e+002
8.506832e+002	1.600460e+002
8.526116e+002	1.677230e+002
8.545401e+002	1.775958e+002
8.564686e+002	1.799601e+002
8.583970e+002	1.882040e+002
8.603255e+002	1.929307e+002
8.622540e+002	1.856040e+002
8.641824e+002	2.022118e+002
8.661109e+002	2.173132e+002
8.680394e+002	2.261144e+002
8.699678e+002	2.150197e+002
8.718963e+002	1.893808e+002
8.738248e+002	1.688131e+002
8.757532e+002	1.676177e+002
8.776817e+002	1.716674e+002
8.796102e+002	1.294832e+002
8.815386e+002	1.268341e+002
8.834671e+002	1.343478e+002
8.853956e+002	1.448324e+002
8.873240e+002	1.491853e+002
8.892525e+002	1.274519e+002
8.911810e+002	7.232436e+001
8.931094e+002	9.707368e+001
8.950379e+002	9.320996e+001
8.969664e+002	1.065820e+002
8.988948e+002	1.115023e+002
9.008233e+002	1.039961e+002
9.027518e+002	9.577710e+001
9.046802e+002	8.049207e+001
9.066087e+002	8.915778e+001
9.085372e+002	8.454167e+001
9.104656e+002	7.057406e+001
9.123941e+002	7.813989e+001
9.143226e+002	1.118552e+002
9.162510e+002	1.414874e+002
9.181795e+002	1.336484e+002
9.201080e+002	1.206133e+002
9.220364e+002	1.525252e+002
9.239649e+002	1.433329e+002
9.258934e+002	1.286264e+002
9.278218e+002	1.381283e+002
9.297503e+002	1.555597e+002
9.316788e+002	1.483442e+002
9.336072e+002	1.453922e+002
9.355357e+002	1.730779e+002
9.374642e+002	2.066859e+002
9.393926e+002	2.126556e+002
9.413211e+002	2.148671e+002
9.432496e+002	2.208693e+002
9.451780e+002	2.199411e+002
9.471065e+002	2.245887e+002
9.490350e+002	2.012269e+002
9.509634e+002	2.582373e+002
9.528919e+002	2.537855e+002
9.548204e+002	2.448626e+002
9.567488e+002	2.460757e+002
9.586773e+002	2.440984e+002
9.606058e+002	2.537480e+002
9.625342e+002	2.424356e+002
9.644627e+002	1.986976e+002
9.663912e+002	1.977631e+002
9.683196e+002	1.866554e+002
9.702481e+002	1.651288e+002
9.721766e+002	1.551839e+002
9.741050e+002	1.510944e+002
9.760335e+002	1.162245e+002
9.779620e+002	1.147469e+002
9.798904e+002	1.319755e+002
9.818189e+002	1.413605e+002
9.837474e+002	1.554212e+002
9.856758e+002	1.828640e+002
9.876043e+002	2.025975e+002
9.895328e+002	1.963306e+002
9.914612e+002	2.360228e+002
9.933897e+002	2.448630e+002
9.953182e+002	3.063972e+002
9.972466e+002	4.103614e+002
9.991751e+002	5.052889e+002
1.001104e+003	5.741539e+002
1.003032e+003	6.295675e+002
1.004961e+003	6.612188e+002
1.006889e+003	6.229761e+002
1.008817e+003	5.376264e+002
1.010746e+003	4.623124e+002
1.012674e+003	3.822522e+002
1.014603e+003	3.252896e+002
1.016531e+003	3.037383e+002
1.018460e+003	3.024575e+002
1.020388e+003	3.177178e+002
1.022317e+003	2.363585e+002
1.024245e+003	2.511328e+002
1.026174e+003	2.469666e+002
1.028102e+003	2.312182e+002
1.030031e+003	2.229052e+002
1.031959e+003	2.228395e+002
1.033888e+003	2.136968e+002
1.035816e+003	1.732922e+002
1.037745e+003	1.616629e+002
1.039673e+003	1.648326e+002
1.041601e+003	1.680406e+002
1.043530e+003	1.882926e+002
1.045458e+003	1.934306e+002
1.047387e+003	1.663538e+002
1.049315e+003	1.483079e+002
1.051244e+003	1.695568e+002
1.053172e+003	1.548128e+002
1.055101e+003	1.984507e+002
1.057029e+003	1.870079e+002
1.058958e+003	1.707723e+002
1.060886e+003	1.549731e+002
1.062815e+003	1.403988e+002
1.064743e+003	1.501458e+002
1.066672e+003	1.336190e+002
1.068600e+003	1.102337e+002
1.070528e+003	1.248206e+002
1.072457e+003	1.500480e+002
1.074385e+003	1.506633e+002
1.076314e+003	1.514444e+002
1.078242e+003	1.572365e+002
1.080171e+003	1.448736e+002
1.082099e+003	1.457305e+002
1.084028e+003	9.094467e+001
1.085956e+003	1.087264e+002
1.087885e+003	1.325979e+002
1.089813e+003	1.569666e+002
1.091742e+003	1.721617e+002
1.093670e+003	1.753135e+002
1.095599e+003	1.718889e+002
1.097527e+003	1.654312e+002
1.099455e+003	1.908379e+002
1.101384e+003	2.192979e+002
1.103312e+003	2.250967e+002
1.105241e+003	2.317170e+002
1.107169e+003	2.418727e+002
1.109098e+003	2.461203e+002
1.111026e+003	2.444930e+002
1.112955e+003	2.486920e+002
1.114883e+003	2.552124e+002
1.116812e+003	2.754521e+002
1.118740e+003	3.301004e+002
1.120669e+003	3.451601e+002
1.122597e+003	3.453927e+002
1.124526e+003	3.508326e+002
1.126454e+003	3.543711e+002
1.128382e+003	3.573013e+002
1.130311e+003	3.890629e+002
1.132239e+003	4.081277e+002
1.134168e+003	4.115241e+002
1.136096e+003	4.444504e+002
1.138025e+003	4.647009e+002
1.139953e+003	5.086188e+002
1.141882e+003	5.886401e+002
1.143810e+003	6.907993e+002
1.145739e+003	8.273187e+002
1.147667e+003	1.008266e+003
1.149596e+003	1.337501e+003
1.151524e+003	1.682793e+003
1.153453e+003	1.947142e+003
1.155381e+003	1.946491e+003
1.157309e+003	1.658399e+003
1.159238e+003	1.232159e+003
1.161166e+003	8.648303e+002
1.163095e+003	6.587538e+002
1.165023e+003	5.559563e+002
1.166952e+003	5.226323e+002
1.168880e+003	5.125397e+002
1.170809e+003	4.978999e+002
1.172737e+003	5.096737e+002
1.174666e+003	5.023530e+002
1.176594e+003	4.870157e+002
1.178523e+003	5.098173e+002
1.180451e+003	4.822142e+002
1.182380e+003	4.871737e+002
1.184308e+003	5.357309e+002
1.186236e+003	5.402499e+002
1.188165e+003	5.190945e+002
1.190093e+003	5.024986e+002
1.192022e+003	4.912390e+002
1.193950e+003	4.572110e+002
1.195879e+003	3.961104e+002
1.197807e+003	3.665219e+002
1.199736e+003	3.739813e+002
1.201664e+003	3.846359e+002
1.203593e+003	4.111854e+002
1.205521e+003	4.304336e+002
1.207450e+003	4.475454e+002
1.209378e+003	4.401724e+002
1.211307e+003	4.022122e+002
1.213235e+003	3.552041e+002
1.215163e+003	2.990316e+002
1.217092e+003	2.434318e+002
1.219020e+003	2.011145e+002
1.220949e+003	1.482293e+002
1.222877e+003	1.409787e+002
1.224806e+003	1.705544e+002
1.226734e+003	2.014990e+002
1.228663e+003	2.030742e+002
1.230591e+003	1.854979e+002
1.232520e+003	1.839955e+002
1.234448e+003	1.547142e+002
1.236377e+003	1.727121e+002
1.238305e+003	1.662790e+002
1.240234e+003	1.532825e+002
1.242162e+003	2.002604e+002
1.244090e+003	2.178504e+002
1.246019e+003	2.117017e+002
1.247947e+003	2.242251e+002
1.249876e+003	2.146674e+002
1.251804e+003	2.055356e+002
1.253733e+003	2.264323e+002
1.255661e+003	2.315522e+002
1.257590e+003	2.248625e+002
1.259518e+003	2.594032e+002
1.261447e+003	3.038279e+002
1.263375e+003	3.242437e+002
1.265304e+003	3.109806e+002
1.267232e+003	2.872947e+002
1.269161e+003	2.861459e+002
1.271089e+003	2.717138e+002
1.273017e+003	3.091525e+002
1.274946e+003	3.110695e+002
1.276874e+003	3.176000e+002
1.278803e+003	3.289351e+002
1.280731e+003	3.254988e+002
1.282660e+003	2.995956e+002
1.284588e+003	2.778568e+002
1.286517e+003	2.815224e+002
1.288445e+003	2.797808e+002
1.290374e+003	2.725028e+002
1.292302e+003	2.905251e+002
1.294231e+003	2.721959e+002
1.296159e+003	2.800975e+002
1.298088e+003	2.603644e+002
1.300016e+003	2.438784e+002
1.301944e+003	2.456210e+002
1.303873e+003	2.398036e+002
1.305801e+003	2.247015e+002
1.307730e+003	2.360337e+002
1.309658e+003	2.460724e+002
1.311587e+003	2.412247e+002
1.313515e+003	2.223344e+002
1.315444e+003	2.082177e+002
1.317372e+003	1.924678e+002
1.319301e+003	1.874331e+002
1.321229e+003	2.015997e+002
1.323158e+003	2.115364e+002
1.325086e+003	2.047633e+002
1.327015e+003	2.208164e+002
1.328943e+003	2.478336e+002
1.330871e+003	2.267163e+002
1.332800e+003	1.757921e+002
1.334728e+003	2.163850e+002
1.336657e+003	2.459022e+002
1.338585e+003	2.361585e+002
1.340514e+003	2.065388e+002
1.342442e+003	1.949695e+002
1.344371e+003	2.077716e+002
1.346299e+003	2.215788e+002
1.348228e+003	2.725898e+002
1.350156e+003	3.228566e+002
1.352085e+003	3.239820e+002
1.354013e+003	3.140806e+002
1.355942e+003	3.063032e+002
1.357870e+003	3.077710e+002
1.359798e+003	2.839020e+002
1.361727e+003	2.851618e+002
1.363655e+003	3.093533e+002
1.365584e+003	3.013370e+002
1.367512e+003	3.183075e+002
1.369441e+003	3.072867e+002
1.371369e+003	3.235924e+002
1.373298e+003	3.368470e+002
1.375226e+003	3.154090e+002
1.377155e+003	2.983448e+002
1.379083e+003	2.738950e+002
1.381012e+003	2.449610e+002
1.382940e+003	2.623212e+002
1.384869e+003	3.114574e+002
1.386797e+003	3.309260e+002
1.388725e+003	3.609901e+002
1.390654e+003	3.639083e+002
1.392582e+003	3.346929e+002
1.394511e+003	3.424443e+002
1.396439e+003	2.942254e+002
1.398368e+003	2.720257e+002
1.400296e+003	2.915567e+002
1.402225e+003	2.755977e+002
1.404153e+003	2.420842e+002
1.406082e+003	2.393094e+002
1.408010e+003	2.389771e+002
1.409939e+003	2.268885e+002
1.411867e+003	2.393588e+002
1.413796e+003	2.783826e+002
1.415724e+003	2.873855e+002
1.417652e+003	3.252750e+002
1.419581e+003	3.705797e+002
1.421509e+003	3.449008e+002
1.423438e+003	2.800975e+002
1.425366e+003	2.664727e+002
1.427295e+003	2.830113e+002
1.429223e+003	2.743540e+002
1.431152e+003	2.932301e+002
1.433080e+003	3.351986e+002
1.435009e+003	3.587036e+002
1.436937e+003	4.017792e+002
1.438866e+003	4.518641e+002
1.440794e+003	4.533753e+002
1.442723e+003	4.135450e+002
1.444651e+003	3.941656e+002
1.446579e+003	4.068115e+002
1.448508e+003	4.029257e+002
1.450436e+003	3.865247e+002
1.452365e+003	3.904457e+002
1.454293e+003	3.897348e+002
1.456222e+003	4.418265e+002
1.458150e+003	4.287874e+002
1.460079e+003	3.990181e+002
1.462007e+003	3.918653e+002
1.463936e+003	3.657501e+002
1.465864e+003	3.664090e+002
1.467793e+003	3.812477e+002
1.469721e+003	4.125153e+002
1.471650e+003	4.629744e+002
1.473578e+003	4.755310e+002
1.475506e+003	4.288655e+002
1.477435e+003	4.125778e+002
1.479363e+003	4.160513e+002
1.481292e+003	4.726044e+002
1.483220e+003	4.449314e+002
1.485149e+003	4.555189e+002
1.487077e+003	4.723197e+002
1.489006e+003	4.700165e+002
1.490934e+003	5.100235e+002
1.492863e+003	5.778604e+002
1.494791e+003	5.955256e+002
1.496720e+003	5.795126e+002
1.498648e+003	6.021935e+002
1.500577e+003	6.493069e+002
1.502505e+003	6.913671e+002
1.504433e+003	7.663269e+002
1.506362e+003	9.290248e+002
1.508290e+003	1.202814e+003
1.510219e+003	1.461225e+003
1.512147e+003	1.816916e+003
1.514076e+003	2.084423e+003
1.516004e+003	2.280647e+003
1.517933e+003	2.369688e+003
1.519861e+003	2.309538e+003
1.521790e+003	2.119760e+003
1.523718e+003	1.856407e+003
1.525647e+003	1.577120e+003
1.527575e+003	1.300077e+003
1.529504e+003	1.061415e+003
1.531432e+003	8.828071e+002
1.533360e+003	7.397914e+002
1.535289e+003	6.549924e+002
1.537217e+003	5.530113e+002
1.539146e+003	5.113583e+002
1.541074e+003	4.894355e+002
1.543003e+003	4.802873e+002
1.544931e+003	4.627526e+002
1.546860e+003	4.516521e+002
1.548788e+003	4.773528e+002
1.550717e+003	4.942270e+002
1.552645e+003	4.734411e+002
1.554574e+003	4.697989e+002
1.556502e+003	4.370184e+002
1.558431e+003	3.813889e+002
1.560359e+003	3.755245e+002
1.562287e+003	4.122034e+002
1.564216e+003	4.255081e+002
1.566144e+003	4.081255e+002
1.568073e+003	4.064955e+002
1.570001e+003	3.953377e+002
1.571930e+003	3.905798e+002
1.573858e+003	4.003969e+002
1.575787e+003	3.922095e+002
1.577715e+003	3.889958e+002
1.579644e+003	4.053403e+002
1.581572e+003	4.018383e+002
1.583501e+003	4.035121e+002
1.585429e+003	4.053163e+002
1.587358e+003	3.658701e+002
1.589286e+003	3.295797e+002
1.591214e+003	3.658833e+002
1.593143e+003	3.954118e+002
1.595071e+003	4.076230e+002
1.597000e+003	4.100561e+002
1.598928e+003	4.043538e+002
1.600857e+003	3.965597e+002
1.602785e+003	4.050421e+002
1.604714e+003	4.182750e+002
1.606642e+003	3.954758e+002
1.608571e+003	3.963985e+002
1.610499e+003	3.984630e+002
1.612428e+003	3.487008e+002
1.614356e+003	3.215753e+002
1.616285e+003	3.424329e+002
1.618213e+003	3.546611e+002
1.620141e+003	3.604118e+002
1.622070e+003	3.836187e+002
1.623998e+003	3.948907e+002
1.625927e+003	4.098327e+002
1.627855e+003	4.085910e+002
1.629784e+003	3.629508e+002
1.631712e+003	3.217171e+002
1.633641e+003	3.209862e+002
1.635569e+003	3.181841e+002
1.637498e+003	3.474925e+002
1.639426e+003	3.829732e+002
1.641355e+003	3.838656e+002
1.643283e+003	3.901520e+002
1.645212e+003	3.981392e+002
1.647140e+003	3.635030e+002
1.649068e+003	3.458056e+002
1.650997e+003	3.554147e+002
1.652925e+003	3.517215e+002
1.654854e+003	3.597878e+002
1.656782e+003	3.396361e+002
1.658711e+003	3.061445e+002
1.660639e+003	3.015284e+002
1.662568e+003	3.316199e+002
1.664496e+003	3.707582e+002
1.666425e+003	3.485448e+002
1.668353e+003	3.381165e+002
1.670282e+003	3.029416e+002
1.672210e+003	2.823380e+002
1.674139e+003	3.091509e+002
1.676067e+003	3.063600e+002
1.677995e+003	2.491625e+002
1.679924e+003	2.696325e+002
1.681852e+003	2.766036e+002
1.683781e+003	2.692886e+002
1.685709e+003	2.465357e+002
1.687638e+003	2.690293e+002
1.689566e+003	3.208842e+002
1.691495e+003	3.308427e+002
1.693423e+003	3.146936e+002
1.695352e+003	3.092105e+002
1.697280e+003	2.949858e+002
1.699209e+003	2.942438e+002
1.701137e+003	2.764121e+002
1.703066e+003	2.581539e+002
1.704994e+003	2.540605e+002
1.706922e+003	2.438219e+002
1.708851e+003	2.756878e+002
1.710779e+003	2.162740e+002
1.712708e+003	2.735803e+002
1.714636e+003	2.947325e+002
1.716565e+003	2.880641e+002
1.718493e+003	2.870043e+002
1.720422e+003	2.826769e+002
1.722350e+003	2.743275e+002
1.724279e+003	2.659368e+002
1.726207e+003	2.701917e+002
1.728136e+003	2.890516e+002
1.730064e+003	3.126859e+002
1.731993e+003	3.365710e+002
1.733921e+003	3.317962e+002
1.735849e+003	3.272359e+002
1.737778e+003	3.389866e+002
1.739706e+003	2.845019e+002
1.741635e+003	3.257989e+002
1.743563e+003	3.215869e+002
1.745492e+003	3.397350e+002
1.747420e+003	2.808810e+002
1.749349e+003	3.102470e+002
1.751277e+003	3.004344e+002
1.753206e+003	2.950496e+002
1.755134e+003	2.788727e+002
1.757063e+003	2.597453e+002
1.758991e+003	2.525089e+002
1.760920e+003	2.384946e+002
1.762848e+003	2.296646e+002
1.764776e+003	2.447255e+002
1.766705e+003	2.517209e+002
1.768633e+003	2.425285e+002
1.770562e+003	2.301437e+002
1.772490e+003	1.809154e+002
1.774419e+003	2.066457e+002
1.776347e+003	1.966338e+002
1.778276e+003	1.996767e+002
1.780204e+003	2.316934e+002
1.782133e+003	2.354113e+002
1.784061e+003	2.194144e+002
1.785990e+003	2.283779e+002
1.787918e+003	2.400729e+002
1.789847e+003	2.206770e+002
1.791775e+003	2.254525e+002
1.793703e+003	2.048029e+002
1.795632e+003	1.945875e+002
1.797560e+003	1.656085e+002
1.799489e+003	1.475297e+002
1.801417e+003	1.679044e+002
1.803346e+003	1.737789e+002
1.805274e+003	1.600240e+002
1.807203e+003	1.770916e+002
1.809131e+003	2.115211e+002
1.811060e+003	2.130960e+002
1.812988e+003	1.959835e+002
1.814917e+003	2.050356e+002
1.816845e+003	1.975981e+002
1.818774e+003	1.712626e+002
1.820702e+003	1.812653e+002
1.822630e+003	2.399667e+002
1.824559e+003	2.206690e+002
1.826487e+003	2.731408e+002
1.828416e+003	2.367502e+002
1.830344e+003	2.555529e+002
1.832273e+003	2.489337e+002
1.834201e+003	2.381004e+002
1.836130e+003	2.113371e+002
1.838058e+003	2.084329e+002
1.839987e+003	2.431502e+002
1.841915e+003	2.668245e+002
1.843844e+003	2.699541e+002
1.845772e+003	2.858669e+002
1.847701e+003	2.908395e+002
1.849629e+003	2.577439e+002
1.851557e+003	2.162463e+002
1.853486e+003	1.898749e+002
1.855414e+003	2.035973e+002
1.857343e+003	2.366102e+002
1.859271e+003	2.237775e+002
1.861200e+003	2.113030e+002
1.863128e+003	2.228508e+002
1.865057e+003	2.032722e+002
1.866985e+003	2.119569e+002
1.868914e+003	2.053924e+002
1.870842e+003	1.852481e+002
1.872771e+003	2.115498e+002
1.874699e+003	2.132034e+002
1.876628e+003	2.023287e+002
1.878556e+003	2.025485e+002
1.880484e+003	1.905311e+002
1.882413e+003	2.392653e+002
1.884341e+003	2.301867e+002
1.886270e+003	1.647897e+002
1.888198e+003	1.346957e+002
1.890127e+003	1.702963e+002
1.892055e+003	1.636186e+002
1.893984e+003	1.572288e+002
1.895912e+003	1.880474e+002
1.897841e+003	1.885365e+002
1.899769e+003	1.795393e+002
1.901698e+003	1.939284e+002
1.903626e+003	1.908435e+002
1.905555e+003	1.575514e+002
1.907483e+003	1.327517e+002
1.909411e+003	1.546906e+002
1.911340e+003	1.633809e+002
1.913268e+003	1.781014e+002
1.915197e+003	2.219225e+002
1.917125e+003	1.994118e+002
1.919054e+003	1.963444e+002
1.920982e+003	1.983900e+002
1.922911e+003	1.806036e+002
1.924839e+003	1.705629e+002
1.926768e+003	1.716824e+002
1.928696e+003	1.469359e+002
1.930625e+003	1.407602e+002
1.932553e+003	1.549338e+002
1.934482e+003	1.607092e+002
1.936410e+003	1.630731e+002
1.938339e+003	1.749907e+002
1.940267e+003	1.875942e+002
1.942195e+003	1.914182e+002
1.944124e+003	1.896008e+002
1.946052e+003	1.910923e+002
1.947981e+003	1.829329e+002
1.949909e+003	2.179792e+002
1.951838e+003	2.445128e+002
1.953766e+003	2.148819e+002
1.955695e+003	1.738593e+002
1.957623e+003	1.656507e+002
1.959552e+003	1.797198e+002
1.961480e+003	1.772950e+002
1.963409e+003	1.697365e+002
1.965337e+003	1.663567e+002
1.967266e+003	1.449161e+002
1.969194e+003	1.436413e+002
1.971122e+003	1.401704e+002
1.973051e+003	1.229186e+002
1.974979e+003	1.632004e+002
1.976908e+003	1.566544e+002
1.978836e+003	1.255366e+002
1.980765e+003	1.361516e+002
1.982693e+003	1.495222e+002
1.984622e+003	1.366847e+002
1.986550e+003	1.302164e+002
1.988479e+003	1.310533e+002
1.990407e+003	1.045931e+002
1.992336e+003	1.301186e+002
1.994264e+003	1.091172e+002
1.996193e+003	1.804500e+002
1.998121e+003	1.470566e+002
2.000049e+003	1.296845e+002
2.001978e+003	1.259689e+002
2.003906e+003	1.058999e+002
2.005835e+003	8.563199e+001
2.007763e+003	1.247634e+002
2.009692e+003	1.759018e+002
2.011620e+003	1.730850e+002
2.013549e+003	1.717409e+002
2.015477e+003	1.555687e+002
2.017406e+003	1.839518e+002
2.019334e+003	1.575682e+002
2.021263e+003	1.401755e+002
2.023191e+003	1.798312e+002
2.025120e+003	2.047971e+002
2.027048e+003	1.850856e+002
2.028976e+003	1.839356e+002
2.030905e+003	1.990641e+002
2.032833e+003	1.836457e+002
2.034762e+003	1.574120e+002
2.036690e+003	1.572701e+002
2.038619e+003	1.757739e+002
2.040547e+003	1.700897e+002
2.042476e+003	1.638562e+002
2.044404e+003	1.604529e+002
2.046333e+003	1.766220e+002
2.048261e+003	2.091893e+002
2.050189e+003	1.877644e+002
2.052118e+003	2.114033e+002
2.054046e+003	2.092286e+002
2.055975e+003	1.801624e+002
2.057903e+003	1.823289e+002
2.059832e+003	1.424057e+002
2.061760e+003	1.193107e+002
2.063689e+003	1.389461e+002
2.065617e+003	1.345019e+002
2.067546e+003	1.324322e+002
2.069474e+003	1.673054e+002
2.071403e+003	1.631238e+002
2.073331e+003	1.381941e+002
2.075260e+003	1.329667e+002
2.077188e+003	1.351049e+002
2.079116e+003	1.341753e+002
2.081045e+003	1.238685e+002
2.082973e+003	1.516097e+002
2.084902e+003	1.365241e+002
2.086830e+003	1.186164e+002
2.088759e+003	1.267657e+002
2.090687e+003	1.103074e+002
2.092616e+003	1.030129e+002
2.094544e+003	1.267981e+002
2.096473e+003	1.083231e+002
2.098401e+003	1.336088e+002
2.100330e+003	1.579498e+002
2.102258e+003	1.301956e+002
2.104187e+003	1.226789e+002
2.106115e+003	1.273314e+002
2.108043e+003	1.571884e+002
2.109972e+003	1.503805e+002
2.111900e+003	1.702286e+002
2.113829e+003	1.393136e+002
2.115757e+003	9.489861e+001
2.117686e+003	9.980425e+001
2.119614e+003	1.282426e+002
2.121543e+003	1.405205e+002
2.123471e+003	1.895700e+002
2.125400e+003	1.624856e+002
2.127328e+003	1.288924e+002
2.129257e+003	1.744395e+002
2.131185e+003	1.554176e+002
2.133114e+003	1.536192e+002
2.135042e+003	1.438229e+002
2.136970e+003	1.690944e+002
2.138899e+003	1.606381e+002
2.140827e+003	1.548875e+002
2.142756e+003	1.720032e+002
2.144684e+003	2.201716e+002
2.146613e+003	2.526399e+002
2.148541e+003	1.897604e+002
2.150470e+003	2.225684e+002
2.152398e+003	2.405061e+002
2.154327e+003	1.754952e+002
2.156255e+003	1.896070e+002
2.158184e+003	1.881419e+002
2.160112e+003	1.887478e+002
2.162041e+003	2.245517e+002
2.163969e+003	2.132020e+002
2.165897e+003	1.753159e+002
2.167826e+003	1.801945e+002
2.169754e+003	1.751568e+002
2.171683e+003	1.618660e+002
2.173611e+003	1.688805e+002
2.175540e+003	1.675421e+002
2.177468e+003	1.825997e+002
2.179397e+003	2.376392e+002
2.181325e+003	2.298928e+002
2.183254e+003	2.242918e+002
2.185182e+003	1.837837e+002
2.187111e+003	1.316347e+002
2.189039e+003	1.215575e+002
2.190968e+003	1.518480e+002
2.192896e+003	1.489969e+002
2.194824e+003	1.383183e+002
2.196753e+003	1.551071e+002
2.198681e+003	1.351220e+002
2.200610e+003	1.464047e+002
2.202538e+003	1.891423e+002
2.204467e+003	1.734582e+002
2.206395e+003	1.549211e+002
2.208324e+003	1.486525e+002
2.210252e+003	1.413211e+002
2.212181e+003	1.677429e+002
2.214109e+003	2.127000e+002
2.216038e+003	1.694486e+002
2.217966e+003	1.347163e+002
2.219895e+003	1.437253e+002
2.221823e+003	1.741976e+002
2.223751e+003	1.885121e+002
2.225680e+003	1.880562e+002
2.227608e+003	1.965387e+002
2.229537e+003	2.344971e+002
2.231465e+003	1.919913e+002
2.233394e+003	1.913164e+002
2.235322e+003	1.700734e+002
2.237251e+003	1.885701e+002
2.239179e+003	2.306231e+002
2.241108e+003	2.087183e+002
2.243036e+003	1.878173e+002
2.244965e+003	2.033045e+002
2.246893e+003	2.155473e+002
2.248822e+003	2.160135e+002
2.250750e+003	1.860992e+002
2.252678e+003	1.879162e+002
2.254607e+003	1.782515e+002
2.256535e+003	2.088921e+002
2.258464e+003	1.924700e+002
2.260392e+003	1.801888e+002
2.262321e+003	1.742646e+002
2.264249e+003	1.764816e+002
2.266178e+003	1.778040e+002
2.268106e+003	1.860868e+002
2.270035e+003	1.856169e+002
2.271963e+003	1.914118e+002
2.273892e+003	2.098983e+002
2.275820e+003	2.289036e+002
2.277749e+003	1.821243e+002
2.279677e+003	1.636526e+002
2.281605e+003	1.669988e+002
2.283534e+003	2.010728e+002
2.285462e+003	2.353098e+002
2.287391e+003	2.240381e+002
2.289319e+003	1.876879e+002
2.291248e+003	1.848922e+002
2.293176e+003	1.876678e+002
2.295105e+003	2.321587e+002
2.297033e+003	2.427521e+002
2.298962e+003	2.483076e+002
2.300890e+003	2.794094e+002
2.302819e+003	2.621125e+002
2.304747e+003	2.737184e+002
2.306676e+003	2.942014e+002
2.308604e+003	2.928947e+002
2.310532e+003	2.843931e+002
2.312461e+003	2.829240e+002
2.314389e+003	2.992145e+002
2.316318e+003	2.736779e+002
2.318246e+003	2.666041e+002
2.320175e+003	2.783526e+002
2.322103e+003	2.761180e+002
2.324032e+003	2.944197e+002
2.325960e+003	2.983905e+002
2.327889e+003	2.572951e+002
2.329817e+003	2.508458e+002
2.331746e+003	2.636967e+002
2.333674e+003	3.055506e+002
2.335603e+003	2.693388e+002
2.337531e+003	2.431985e+002
2.339459e+003	2.783226e+002
2.341388e+003	2.776061e+002
2.343316e+003	3.037401e+002
2.345245e+003	3.302277e+002
2.347173e+003	3.012024e+002
2.349102e+003	2.695806e+002
2.351030e+003	2.657284e+002
2.352959e+003	2.609164e+002
2.354887e+003	2.437655e+002
2.356816e+003	2.809144e+002
2.358744e+003	2.847441e+002
2.360673e+003	2.799863e+002
2.362601e+003	2.829957e+002
2.364530e+003	2.815442e+002
2.366458e+003	2.622310e+002
2.368386e+003	2.624639e+002
2.370315e+003	2.896884e+002
2.372243e+003	3.094206e+002
2.374172e+003	2.932496e+002
2.376100e+003	2.681304e+002
2.378029e+003	2.403019e+002
2.379957e+003	2.381679e+002
2.381886e+003	2.925562e+002
2.383814e+003	2.581240e+002
2.385743e+003	2.348819e+002
2.387671e+003	2.461990e+002
2.389600e+003	2.481844e+002
2.391528e+003	2.421058e+002
2.393457e+003	2.781544e+002
2.395385e+003	2.552658e+002
2.397313e+003	2.631845e+002
2.399242e+003	2.866049e+002
2.401170e+003	2.578284e+002
2.403099e+003	2.420749e+002
2.405027e+003	2.730776e+002
2.406956e+003	2.778895e+002
2.408884e+003	2.570107e+002
2.410813e+003	3.034676e+002
2.412741e+003	2.711970e+002
2.414670e+003	3.119596e+002
2.416598e+003	3.259823e+002
2.418527e+003	3.244704e+002
2.420455e+003	3.094535e+002
2.422384e+003	2.998926e+002
2.424312e+003	3.038427e+002
2.426240e+003	3.167126e+002
2.428169e+003	3.095348e+002
2.430097e+003	3.143780e+002
2.432026e+003	3.431000e+002
2.433954e+003	3.326030e+002
2.435883e+003	3.334614e+002
2.437811e+003	3.418419e+002
2.439740e+003	3.231001e+002
2.441668e+003	2.875423e+002
2.443597e+003	3.056922e+002
2.445525e+003	3.308228e+002
2.447454e+003	3.354738e+002
2.449382e+003	3.359892e+002
2.451311e+003	3.263539e+002
2.453239e+003	3.059274e+002
2.455167e+003	2.980848e+002
2.457096e+003	3.336649e+002
2.459024e+003	3.164707e+002
2.460953e+003	2.836475e+002
2.462881e+003	3.496702e+002
2.464810e+003	3.472245e+002
2.466738e+003	3.469208e+002
2.468667e+003	3.711183e+002
2.470595e+003	3.779083e+002
2.472524e+003	3.252438e+002
2.474452e+003	3.227304e+002
2.476381e+003	3.521302e+002
2.478309e+003	3.547732e+002
2.480238e+003	3.587040e+002
2.482166e+003	3.343326e+002
2.484094e+003	3.552006e+002
2.486023e+003	3.621532e+002
2.487951e+003	3.698680e+002
2.489880e+003	3.687078e+002
2.491808e+003	3.460205e+002
2.493737e+003	3.392298e+002
2.495665e+003	3.310509e+002
2.497594e+003	3.155342e+002
2.499522e+003	3.047895e+002
2.501451e+003	3.483038e+002
2.503379e+003	3.723525e+002
2.505308e+003	3.798890e+002
2.507236e+003	3.572440e+002
2.509165e+003	3.655683e+002
2.511093e+003	3.125331e+002
2.513021e+003	3.050976e+002
2.514950e+003	3.564179e+002
2.516878e+003	3.641968e+002
2.518807e+003	3.952751e+002
2.520735e+003	4.376476e+002
2.522664e+003	4.354329e+002
2.524592e+003	4.214709e+002
2.526521e+003	4.159582e+002
2.528449e+003	4.081570e+002
2.530378e+003	3.994020e+002
2.532306e+003	4.111378e+002
2.534235e+003	3.928273e+002
2.536163e+003	3.988785e+002
2.538092e+003	3.951969e+002
2.540020e+003	3.974354e+002
2.541948e+003	4.254266e+002
2.543877e+003	4.075754e+002
2.545805e+003	4.057191e+002
2.547734e+003	3.896624e+002
2.549662e+003	3.633692e+002
2.551591e+003	3.903645e+002
2.553519e+003	4.230022e+002
2.555448e+003	4.486240e+002
2.557376e+003	4.301974e+002
2.559305e+003	4.158625e+002
2.561233e+003	4.007137e+002
2.563162e+003	3.898716e+002
2.565090e+003	4.159748e+002
2.567019e+003	4.551367e+002
2.568947e+003	4.198959e+002
2.570875e+003	4.079112e+002
2.572804e+003	3.807889e+002
2.574732e+003	3.709335e+002
2.576661e+003	3.970479e+002
2.578589e+003	3.891562e+002
2.580518e+003	3.949403e+002
2.582446e+003	4.023628e+002
2.584375e+003	3.989257e+002
2.586303e+003	4.026154e+002
2.588232e+003	3.994749e+002
2.590160e+003	3.607272e+002
2.592089e+003	3.805964e+002
2.594017e+003	3.894932e+002
2.595946e+003	3.901064e+002
2.597874e+003	4.148737e+002
2.599802e+003	4.194720e+002
2.601731e+003	4.198415e+002
2.603659e+003	3.775551e+002
2.605588e+003	3.633075e+002
2.607516e+003	3.629913e+002
2.609445e+003	3.326752e+002
2.611373e+003	3.806494e+002
2.613302e+003	4.035750e+002
2.615230e+003	4.152637e+002
2.617159e+003	3.967966e+002
2.619087e+003	3.950088e+002
2.621016e+003	4.049225e+002
2.622944e+003	4.510262e+002
2.624873e+003	4.246924e+002
2.626801e+003	4.057986e+002
2.628729e+003	4.111659e+002
2.630658e+003	4.124029e+002
2.632586e+003	3.895073e+002
2.634515e+003	4.002399e+002
2.636443e+003	4.333369e+002
2.638372e+003	4.430403e+002
2.640300e+003	4.493264e+002
2.642229e+003	4.469745e+002
2.644157e+003	4.328048e+002
2.646086e+003	4.120992e+002
2.648014e+003	4.288074e+002
2.649943e+003	4.702452e+002
2.651871e+003	4.975930e+002
2.653800e+003	4.881305e+002
2.655728e+003	4.852075e+002
2.657656e+003	5.076331e+002
2.659585e+003	5.196710e+002
2.661513e+003	5.490309e+002
2.663442e+003	5.439680e+002
2.665370e+003	5.335507e+002
2.667299e+003	5.414940e+002
2.669227e+003	5.518585e+002
2.671156e+003	5.628119e+002
2.673084e+003	5.838481e+002
2.675013e+003	5.649778e+002
2.676941e+003	5.376649e+002
2.678870e+003	5.254106e+002
2.680798e+003	4.707941e+002
2.682727e+003	4.721584e+002
2.684655e+003	4.655528e+002
2.686583e+003	4.501868e+002
2.688512e+003	4.382160e+002
2.690440e+003	4.278770e+002
2.692369e+003	4.013287e+002
2.694297e+003	3.637305e+002
2.696226e+003	3.990699e+002
2.698154e+003	4.273277e+002
2.700083e+003	3.836083e+002
2.702011e+003	4.124958e+002
2.703940e+003	3.916016e+002
2.705868e+003	3.976324e+002
2.707797e+003	3.807655e+002
2.709725e+003	3.543123e+002
2.711654e+003	3.704615e+002
2.713582e+003	3.813694e+002
2.715510e+003	3.345932e+002
2.717439e+003	3.413604e+002
2.719367e+003	3.837845e+002
2.721296e+003	3.882523e+002
2.723224e+003	3.708891e+002
2.725153e+003	3.840005e+002
2.727081e+003	4.181862e+002
2.729010e+003	3.458398e+002
2.730938e+003	3.595102e+002
2.732867e+003	3.909589e+002
2.734795e+003	3.532312e+002
2.736724e+003	3.344185e+002
2.738652e+003	3.293609e+002
2.740581e+003	3.305617e+002
2.742509e+003	3.495790e+002
2.744438e+003	3.445559e+002
2.746366e+003	3.387453e+002
2.748294e+003	3.527144e+002
2.750223e+003	3.527527e+002
2.752151e+003	3.632566e+002
2.754080e+003	3.141942e+002
2.756008e+003	3.272369e+002
2.757937e+003	3.422762e+002
2.759865e+003	3.338310e+002
2.761794e+003	3.435331e+002
2.763722e+003	3.908643e+002
2.765651e+003	3.683389e+002
2.767579e+003	3.292859e+002
2.769508e+003	3.416340e+002
2.771436e+003	3.613966e+002
2.773365e+003	3.726460e+002
2.775293e+003	3.343932e+002
2.777221e+003	3.043056e+002
2.779150e+003	3.085367e+002
2.781078e+003	3.283238e+002
2.783007e+003	3.426276e+002
2.784935e+003	3.270399e+002
2.786864e+003	3.169196e+002
2.788792e+003	3.010848e+002
2.790721e+003	2.930880e+002
2.792649e+003	3.307800e+002
2.794578e+003	2.951608e+002
2.796506e+003	2.907819e+002
2.798435e+003	2.783853e+002
2.800363e+003	2.669404e+002
2.802292e+003	2.643245e+002
2.804220e+003	2.815018e+002
2.806148e+003	2.941581e+002
2.808077e+003	3.057244e+002
2.810005e+003	3.122827e+002
2.811934e+003	3.104975e+002
2.813862e+003	3.035293e+002
2.815791e+003	2.684775e+002
2.817719e+003	2.748938e+002
2.819648e+003	3.134846e+002
2.821576e+003	2.772427e+002
2.823505e+003	2.401222e+002
2.825433e+003	2.166561e+002
2.827362e+003	1.871980e+002
2.829290e+003	2.161678e+002
2.831219e+003	2.457480e+002
2.833147e+003	2.199027e+002
2.835075e+003	2.126582e+002
2.837004e+003	2.137440e+002
2.838932e+003	2.160625e+002
2.840861e+003	2.654297e+002
2.842789e+003	2.397398e+002
2.844718e+003	2.205876e+002
2.846646e+003	2.227324e+002
2.848575e+003	2.130865e+002
2.850503e+003	1.896033e+002
2.852432e+003	2.080016e+002
2.854360e+003	2.221688e+002
2.856289e+003	2.365928e+002
2.858217e+003	2.653570e+002
2.860146e+003	2.729154e+002
2.862074e+003	2.460123e+002
2.864002e+003	1.970947e+002
2.865931e+003	1.959892e+002
2.867859e+003	1.994996e+002
2.869788e+003	2.142243e+002
2.871716e+003	1.797236e+002
2.873645e+003	2.067857e+002
2.875573e+003	2.018863e+002
2.877502e+003	1.910315e+002
2.879430e+003	2.154655e+002
2.881359e+003	2.130603e+002
2.883287e+003	2.035596e+002
2.885216e+003	1.983662e+002
2.887144e+003	2.192319e+002
2.889073e+003	2.047003e+002
2.891001e+003	2.123679e+002
2.892929e+003	2.013699e+002
2.894858e+003	1.959593e+002
2.896786e+003	1.968424e+002
2.898715e+003	1.702737e+002
2.900643e+003	1.719888e+002
2.902572e+003	1.750235e+002
2.904500e+003	1.362758e+002
2.906429e+003	1.468037e+002
2.908357e+003	1.658817e+002
2.910286e+003	1.514050e+002
2.912214e+003	1.561852e+002
2.914143e+003	1.367288e+002
2.916071e+003	1.595792e+002
2.918000e+003	1.696015e+002
2.919928e+003	1.585912e+002
2.921856e+003	1.436421e+002
2.923785e+003	1.226657e+002
2.925713e+003	1.020593e+002
2.927642e+003	9.270284e+001
2.929570e+003	8.664265e+001
2.931499e+003	5.209139e+001
2.933427e+003	5.242352e+001
2.935356e+003	8.248882e+001
2.937284e+003	8.434516e+001
2.939213e+003	6.861193e+001
2.941141e+003	6.100876e+001
2.943070e+003	7.001203e+001
2.944998e+003	8.541251e+001
2.946927e+003	7.784795e+001
2.948855e+003	4.205668e+001
2.950783e+003	5.265081e+001
2.952712e+003	5.299190e+001
2.954640e+003	1.715990e+001
2.956569e+003	2.361223e+001
2.958497e+003	-1.108828e+001
2.960426e+003	-3.110605e+001
2.962354e+003	1.246009e+001
2.964283e+003	-1.011595e+001
2.966211e+003	2.122763e+001
2.968140e+003	3.269692e+001
2.970068e+003	-1.312327e+000
2.971997e+003	-6.240268e+000
2.973925e+003	-1.470993e+001
2.975854e+003	-4.780030e+000
2.977782e+003	-1.549631e+001
2.979710e+003	5.779803e+000
2.981639e+003	-1.542339e+001
2.983567e+003	-1.525665e+001
2.985496e+003	-2.725605e+001
2.987424e+003	-4.783421e+001
2.989353e+003	-2.570895e+001
2.991281e+003	-2.754406e+001
2.993210e+003	-4.338828e+001
2.995138e+003	-1.919697e+001
2.997067e+003	5.750169e+000
2.998995e+003	-3.789631e+001
3.000924e+003	-3.898573e+001
3.002852e+003	-4.518830e+001
3.004781e+003	-7.471948e+001
3.006709e+003	-6.073130e+001
3.008637e+003	-5.502330e+001
3.010566e+003	-4.750191e+001
3.012494e+003	-5.492495e+001
3.014423e+003	-4.849927e+001
3.016351e+003	-4.650578e+001
3.018280e+003	-5.770507e+001
3.020208e+003	-2.130392e+001
3.022137e+003	-4.038787e+001
3.024065e+003	-7.166697e+001
3.025994e+003	-5.401638e+001
3.027922e+003	-7.302866e+001
3.029851e+003	-3.047154e+001
3.031779e+003	-3.553756e+001
3.033708e+003	-1.597213e+001
3.035636e+003	-4.092529e+001
3.037564e+003	-6.880349e+001
3.039493e+003	-5.477339e+001
3.041421e+003	-6.547697e+001
3.043350e+003	-5.444986e+001
3.045278e+003	-5.676569e+001
3.047207e+003	-3.486173e+001
3.049135e+003	-1.223025e+000
3.051064e+003	-3.478855e+001
3.052992e+003	-9.153502e+001
3.054921e+003	-1.096747e+002
3.056849e+003	-8.289037e+001
3.058778e+003	-9.039532e+001
3.060706e+003	-1.162810e+002
3.062635e+003	-1.286061e+002
3.064563e+003	-1.153572e+002
3.066491e+003	-8.466639e+001
3.068420e+003	-9.436942e+001
3.070348e+003	-9.678260e+001
3.072277e+003	-6.905779e+001
3.074205e+003	-7.487140e+001
3.076134e+003	-8.102617e+001
3.078062e+003	-8.354608e+001
3.079991e+003	-7.929433e+001
3.081919e+003	-1.122561e+002
3.083848e+003	-1.175816e+002
3.085776e+003	-4.867683e+001
3.087705e+003	-6.267384e+001
3.089633e+003	-6.328837e+001
3.091562e+003	-6.868618e+001
3.093490e+003	-7.865951e+001
3.095418e+003	-3.996988e+001
3.097347e+003	-2.548786e+001
3.099275e+003	-3.068547e+001
3.101204e+003	-3.745715e+001
3.103132e+003	-2.975471e+001
3.105061e+003	-3.268687e+001
3.106989e+003	-3.695407e+001
3.108918e+003	-2.660611e+001
3.110846e+003	-3.737527e+001
3.112775e+003	-1.061494e+001
3.114703e+003	-1.397095e+001
3.116632e+003	-3.128080e+001
3.118560e+003	1.276726e+001
3.120489e+003	1.078209e+001
3.122417e+003	1.315500e+001
3.124345e+003	2.136626e+001
3.126274e+003	2.236655e+001
3.128202e+003	4.408014e+001
3.130131e+003	4.573038e+001
3.132059e+003	2.912458e+001
3.133988e+003	5.582416e+001
3.135916e+003	3.474199e+001
3.137845e+003	7.579100e+001
3.139773e+003	1.067690e+002
3.141702e+003	8.309571e+001
3.143630e+003	7.897827e+001
3.145559e+003	9.198132e+001
3.147487e+003	9.750090e+001
3.149416e+003	8.337588e+001
3.151344e+003	9.723194e+001
3.153272e+003	1.607111e+002
3.155201e+003	1.210683e+002
3.157129e+003	1.546239e+002
3.159058e+003	1.884227e+002
3.160986e+003	1.860166e+002
3.162915e+003	1.980308e+002
3.164843e+003	2.007643e+002
3.166772e+003	2.204685e+002
3.168700e+003	2.341492e+002
3.170629e+003	2.470326e+002
3.172557e+003	2.755973e+002
3.174486e+003	2.878109e+002
3.176414e+003	2.575036e+002
3.178343e+003	2.952947e+002
3.180271e+003	3.080078e+002
3.182199e+003	3.418857e+002
3.184128e+003	3.868893e+002
3.186056e+003	4.115505e+002
3.187985e+003	3.983899e+002
3.189913e+003	3.912918e+002
3.191842e+003	4.320415e+002
3.193770e+003	4.534919e+002
3.195699e+003	4.721372e+002
3.197627e+003	4.791750e+002
3.199556e+003	4.833397e+002
3.201484e+003	4.950887e+002
3.203413e+003	5.311471e+002
3.205341e+003	5.735666e+002
3.207270e+003	6.031752e+002
3.209198e+003	6.418030e+002
3.211126e+003	6.701926e+002
3.213055e+003	6.842977e+002
3.214983e+003	6.901335e+002
3.216912e+003	7.147268e+002
3.218840e+003	7.112719e+002
3.220769e+003	7.434622e+002
3.222697e+003	7.710610e+002
3.224626e+003	8.064138e+002
3.226554e+003	8.403226e+002
3.228483e+003	8.558557e+002
3.230411e+003	8.713235e+002
3.232340e+003	9.115407e+002
3.234268e+003	9.472683e+002
3.236197e+003	9.615458e+002
3.238125e+003	9.757253e+002
3.240053e+003	1.002243e+003
3.241982e+003	1.056552e+003
3.243910e+003	1.084185e+003
3.245839e+003	1.090129e+003
3.247767e+003	1.099426e+003
3.249696e+003	1.141906e+003
3.251624e+003	1.208275e+003
3.253553e+003	1.235263e+003
3.255481e+003	1.255619e+003
3.257410e+003	1.294994e+003
3.259338e+003	1.325235e+003
3.261267e+003	1.355807e+003
3.263195e+003	1.417079e+003
3.265124e+003	1.421406e+003
3.267052e+003	1.490733e+003
3.268980e+003	1.487787e+003
3.270909e+003	1.546318e+003
3.272837e+003	1.574845e+003
3.274766e+003	1.592730e+003
3.276694e+003	1.631790e+003
3.278623e+003	1.684400e+003
3.280551e+003	1.735423e+003
3.282480e+003	1.789762e+003
3.284408e+003	1.805579e+003
3.286337e+003	1.873746e+003
3.288265e+003	1.904188e+003
3.290194e+003	1.963539e+003
3.292122e+003	1.971031e+003
3.294051e+003	2.027374e+003
3.295979e+003	2.105737e+003
3.297907e+003	2.152964e+003
3.299836e+003	2.188428e+003
3.301764e+003	2.240037e+003
3.303693e+003	2.301606e+003
3.305621e+003	2.375991e+003
3.307550e+003	2.415405e+003
3.309478e+003	2.471421e+003
3.311407e+003	2.511271e+003
3.313335e+003	2.577958e+003
3.315264e+003	2.594576e+003
3.317192e+003	2.643537e+003
3.319121e+003	2.708741e+003
3.321049e+003	2.760284e+003
3.322978e+003	2.828626e+003
3.324906e+003	2.888001e+003
3.326834e+003	2.929348e+003
3.328763e+003	3.025718e+003
3.330691e+003	3.068398e+003
3.332620e+003	3.115220e+003
3.334548e+003	3.149774e+003
3.336477e+003	3.202797e+003
3.338405e+003	3.284759e+003
3.340334e+003	3.364136e+003
3.342262e+003	3.413329e+003
3.344191e+003	3.499519e+003
3.346119e+003	3.532243e+003
3.348048e+003	3.646142e+003
3.349976e+003	3.709596e+003
3.351905e+003	3.767261e+003
3.353833e+003	3.831787e+003
3.355761e+003	3.904573e+003
3.357690e+003	3.971354e+003
3.359618e+003	4.052187e+003
3.361547e+003	4.136691e+003
3.363475e+003	4.175711e+003
3.365404e+003	4.262636e+003
3.367332e+003	4.341421e+003
3.369261e+003	4.434163e+003
3.371189e+003	4.499092e+003
3.373118e+003	4.593341e+003
3.375046e+003	4.695622e+003
3.376975e+003	4.774458e+003
3.378903e+003	4.835012e+003
3.380832e+003	4.918981e+003
3.382760e+003	5.009011e+003
3.384688e+003	5.083771e+003
3.386617e+003	5.143385e+003
3.388545e+003	5.241029e+003
3.390474e+003	5.347994e+003
3.392402e+003	5.479591e+003
3.394331e+003	5.591729e+003
3.396259e+003	5.653807e+003
3.398188e+003	5.750392e+003
3.400116e+003	5.831401e+003
