# Supplementary material for: Machine learning classification of mango maturity based on carotene content from Raman spectra
Source: PeerJ. 2025 Nov 18;13:e20288. doi: 10.7717/peerj.20288 (PMC12637035; doi:10.7717/peerj.20288)
Supplement: Supplemental Information 1 — Raman spectra from 29 mango samples, with measurements taken from the top, middle, and bottom parts of each mango. These data were used for Raman spectral processing, statistical analysis, and classification analysis. [file peerj-13-20288-s001.zip › Raw Data_Mango/M28/M28-B.CSV]

5.036945e+001	8.035718e+002
5.229792e+001	5.555098e+002
5.422638e+001	4.380821e+002
5.615485e+001	3.987076e+002
5.808332e+001	3.971594e+002
6.001178e+001	4.032911e+002
6.194025e+001	3.958912e+002
6.386872e+001	3.757231e+002
6.579718e+001	3.629531e+002
6.772565e+001	3.598211e+002
6.965411e+001	3.457715e+002
7.158258e+001	3.308312e+002
7.351105e+001	3.230086e+002
7.543951e+001	3.125031e+002
7.736798e+001	2.924892e+002
7.929645e+001	2.755241e+002
8.122491e+001	2.758089e+002
8.315338e+001	2.740130e+002
8.508185e+001	2.692249e+002
8.701031e+001	2.697774e+002
8.893878e+001	2.747253e+002
9.086725e+001	2.695785e+002
9.279572e+001	2.549338e+002
9.472418e+001	2.373299e+002
9.665265e+001	2.268133e+002
9.858112e+001	2.189950e+002
1.005096e+002	2.033837e+002
1.024380e+002	1.928252e+002
1.043665e+002	1.957013e+002
1.062950e+002	2.016218e+002
1.082234e+002	1.976589e+002
1.101519e+002	2.043919e+002
1.120804e+002	2.070644e+002
1.140089e+002	1.900536e+002
1.159373e+002	1.877734e+002
1.178658e+002	1.713987e+002
1.197943e+002	1.596841e+002
1.217227e+002	1.570725e+002
1.236512e+002	1.569543e+002
1.255797e+002	1.587140e+002
1.275081e+002	1.586769e+002
1.294366e+002	1.570570e+002
1.313651e+002	1.542400e+002
1.332935e+002	1.503210e+002
1.352220e+002	1.450560e+002
1.371505e+002	1.536155e+002
1.390789e+002	1.591061e+002
1.410074e+002	1.518905e+002
1.429359e+002	1.465112e+002
1.448643e+002	1.371997e+002
1.467928e+002	1.378568e+002
1.487213e+002	1.360196e+002
1.506497e+002	1.234272e+002
1.525782e+002	1.258266e+002
1.545067e+002	1.265886e+002
1.564351e+002	1.233136e+002
1.583636e+002	1.189325e+002
1.602921e+002	1.184356e+002
1.622205e+002	1.244367e+002
1.641490e+002	1.308940e+002
1.660775e+002	1.391602e+002
1.680059e+002	1.475967e+002
1.699344e+002	1.526029e+002
1.718629e+002	1.519823e+002
1.737913e+002	1.498783e+002
1.757198e+002	1.425932e+002
1.776483e+002	1.356898e+002
1.795767e+002	1.398485e+002
1.815052e+002	1.365771e+002
1.834337e+002	1.327647e+002
1.853621e+002	1.216242e+002
1.872906e+002	1.105980e+002
1.892191e+002	1.195649e+002
1.911475e+002	1.072552e+002
1.930760e+002	1.097822e+002
1.950045e+002	1.141305e+002
1.969329e+002	1.149201e+002
1.988614e+002	1.265293e+002
2.007899e+002	1.255615e+002
2.027183e+002	1.225991e+002
2.046468e+002	1.174481e+002
2.065753e+002	1.129896e+002
2.085037e+002	1.192989e+002
2.104322e+002	1.316272e+002
2.123607e+002	1.313613e+002
2.142891e+002	1.226275e+002
2.162176e+002	1.170382e+002
2.181461e+002	1.265995e+002
2.200745e+002	1.218458e+002
2.220030e+002	1.100586e+002
2.239315e+002	1.028877e+002
2.258599e+002	1.084069e+002
2.277884e+002	1.244613e+002
2.297169e+002	1.207384e+002
2.316453e+002	1.187656e+002
2.335738e+002	1.237022e+002
2.355023e+002	1.314380e+002
2.374307e+002	1.304303e+002
2.393592e+002	1.338807e+002
2.412877e+002	1.396409e+002
2.432161e+002	1.434443e+002
2.451446e+002	1.417202e+002
2.470731e+002	1.341846e+002
2.490015e+002	1.448343e+002
2.509300e+002	1.609320e+002
2.528585e+002	1.636713e+002
2.547869e+002	1.532108e+002
2.567154e+002	1.652476e+002
2.586439e+002	1.581269e+002
2.605723e+002	1.536490e+002
2.625008e+002	1.598455e+002
2.644293e+002	1.682738e+002
2.663577e+002	1.518505e+002
2.682862e+002	1.375731e+002
2.702147e+002	1.341236e+002
2.721431e+002	1.351344e+002
2.740716e+002	1.359859e+002
2.760001e+002	1.405708e+002
2.779285e+002	1.403431e+002
2.798570e+002	1.441303e+002
2.817855e+002	1.530012e+002
2.837139e+002	1.624336e+002
2.856424e+002	1.647314e+002
2.875709e+002	1.736478e+002
2.894993e+002	1.783048e+002
2.914278e+002	1.851293e+002
2.933563e+002	1.939278e+002
2.952847e+002	1.966154e+002
2.972132e+002	2.046032e+002
2.991417e+002	2.062969e+002
3.010701e+002	2.100728e+002
3.029986e+002	2.162686e+002
3.049271e+002	2.172169e+002
3.068555e+002	2.112820e+002
3.087840e+002	2.113281e+002
3.107125e+002	2.114579e+002
3.126409e+002	2.062726e+002
3.145694e+002	1.949283e+002
3.164979e+002	1.878430e+002
3.184263e+002	1.870263e+002
3.203548e+002	1.811302e+002
3.222833e+002	1.778255e+002
3.242117e+002	1.879487e+002
3.261402e+002	2.036687e+002
3.280687e+002	2.058040e+002
3.299971e+002	1.945253e+002
3.319256e+002	1.949108e+002
3.338541e+002	2.149429e+002
3.357825e+002	2.160713e+002
3.377110e+002	2.159081e+002
3.396395e+002	2.211200e+002
3.415679e+002	2.325738e+002
3.434964e+002	2.431833e+002
3.454249e+002	2.413595e+002
3.473533e+002	2.500534e+002
3.492818e+002	2.440830e+002
3.512103e+002	2.314513e+002
3.531387e+002	2.232558e+002
3.550672e+002	2.255731e+002
3.569957e+002	2.278973e+002
3.589241e+002	2.349782e+002
3.608526e+002	2.319665e+002
3.627811e+002	2.248809e+002
3.647095e+002	2.272669e+002
3.666380e+002	2.368878e+002
3.685665e+002	2.411617e+002
3.704949e+002	2.417222e+002
3.724234e+002	2.432010e+002
3.743519e+002	2.454444e+002
3.762803e+002	2.395458e+002
3.782088e+002	2.363811e+002
3.801373e+002	2.376140e+002
3.820657e+002	2.369988e+002
3.839942e+002	2.355566e+002
3.859227e+002	2.410324e+002
3.878511e+002	2.451954e+002
3.897796e+002	2.494636e+002
3.917081e+002	2.624933e+002
3.936365e+002	2.771546e+002
3.955650e+002	2.816990e+002
3.974935e+002	2.809589e+002
3.994219e+002	2.755659e+002
4.013504e+002	2.580405e+002
4.032789e+002	2.494296e+002
4.052073e+002	2.571667e+002
4.071358e+002	2.556768e+002
4.090643e+002	2.698095e+002
4.109927e+002	2.691658e+002
4.129212e+002	2.594362e+002
4.148497e+002	2.542696e+002
4.167781e+002	2.603115e+002
4.187066e+002	2.459994e+002
4.206351e+002	2.468752e+002
4.225635e+002	2.523230e+002
4.244920e+002	2.566700e+002
4.264205e+002	2.600278e+002
4.283489e+002	2.666431e+002
4.302774e+002	2.515190e+002
4.322059e+002	2.515312e+002
4.341343e+002	2.579636e+002
4.360628e+002	2.594731e+002
4.379913e+002	2.573038e+002
4.399197e+002	2.807141e+002
4.418482e+002	2.865508e+002
4.437767e+002	2.820646e+002
4.457051e+002	2.822565e+002
4.476336e+002	2.920003e+002
4.495621e+002	2.906837e+002
4.514905e+002	2.968394e+002
4.534190e+002	2.877326e+002
4.553475e+002	2.762656e+002
4.572759e+002	2.728100e+002
4.592044e+002	2.752881e+002
4.611329e+002	2.755860e+002
4.630613e+002	2.778139e+002
4.649898e+002	2.919250e+002
4.669183e+002	3.007726e+002
4.688467e+002	2.908947e+002
4.707752e+002	2.814011e+002
4.727037e+002	2.782323e+002
4.746321e+002	2.721910e+002
4.765606e+002	2.655782e+002
4.784891e+002	2.704896e+002
4.804175e+002	2.917386e+002
4.823460e+002	2.811708e+002
4.842745e+002	2.583208e+002
4.862029e+002	2.569434e+002
4.881314e+002	2.674280e+002
4.900599e+002	2.740123e+002
4.919883e+002	2.779288e+002
4.939168e+002	2.742759e+002
4.958453e+002	2.724382e+002
4.977737e+002	2.774069e+002
4.997022e+002	2.812839e+002
5.016307e+002	2.764911e+002
5.035591e+002	2.762909e+002
5.054876e+002	2.790556e+002
5.074161e+002	2.853633e+002
5.093445e+002	2.943160e+002
5.112730e+002	3.013538e+002
5.132015e+002	2.996878e+002
5.151299e+002	2.854174e+002
5.170584e+002	2.908125e+002
5.189869e+002	2.973890e+002
5.209153e+002	2.946232e+002
5.228438e+002	2.852451e+002
5.247723e+002	2.824172e+002
5.267007e+002	2.710765e+002
5.286292e+002	2.724532e+002
5.305577e+002	2.820087e+002
5.324861e+002	2.863274e+002
5.344146e+002	2.770274e+002
5.363431e+002	2.641745e+002
5.382715e+002	2.558287e+002
5.402000e+002	2.568694e+002
5.421285e+002	2.500765e+002
5.440569e+002	2.359948e+002
5.459854e+002	2.304512e+002
5.479139e+002	2.406951e+002
5.498423e+002	2.365096e+002
5.517708e+002	2.387677e+002
5.536993e+002	2.460815e+002
5.556277e+002	2.545639e+002
5.575562e+002	2.622603e+002
5.594847e+002	2.593207e+002
5.614131e+002	2.486750e+002
5.633416e+002	2.482831e+002
5.652701e+002	2.512330e+002
5.671985e+002	2.534282e+002
5.691270e+002	2.638408e+002
5.710555e+002	2.782729e+002
5.729839e+002	2.660887e+002
5.749124e+002	2.718195e+002
5.768409e+002	2.820803e+002
5.787693e+002	2.777129e+002
5.806978e+002	2.725249e+002
5.826263e+002	2.759358e+002
5.845547e+002	2.726599e+002
5.864832e+002	2.683426e+002
5.884117e+002	2.605117e+002
5.903401e+002	2.528859e+002
5.922686e+002	2.628897e+002
5.941971e+002	2.612065e+002
5.961255e+002	2.626104e+002
5.980540e+002	2.532483e+002
5.999825e+002	2.366606e+002
6.019109e+002	2.287504e+002
6.038394e+002	2.431809e+002
6.057679e+002	2.578309e+002
6.076964e+002	2.487432e+002
6.096248e+002	2.434967e+002
6.115533e+002	2.414895e+002
6.134818e+002	2.335764e+002
6.154102e+002	2.306954e+002
6.173387e+002	2.229595e+002
6.192672e+002	2.357314e+002
6.211956e+002	2.457056e+002
6.231241e+002	2.479234e+002
6.250526e+002	2.449305e+002
6.269810e+002	2.299400e+002
6.289095e+002	2.237757e+002
6.308380e+002	2.212780e+002
6.327664e+002	2.236615e+002
6.346949e+002	2.277009e+002
6.366234e+002	2.285216e+002
6.385518e+002	2.247326e+002
6.404803e+002	2.289314e+002
6.424088e+002	2.344784e+002
6.443372e+002	2.556179e+002
6.462657e+002	2.615648e+002
6.481942e+002	2.426375e+002
6.501226e+002	2.446315e+002
6.520511e+002	2.335004e+002
6.539796e+002	2.301158e+002
6.559080e+002	2.278698e+002
6.578365e+002	2.349420e+002
6.597650e+002	2.386498e+002
6.616934e+002	2.081205e+002
6.636219e+002	2.010464e+002
6.655504e+002	2.135468e+002
6.674788e+002	2.167318e+002
6.694073e+002	2.150446e+002
6.713358e+002	2.115432e+002
6.732642e+002	1.973068e+002
6.751927e+002	1.729497e+002
6.771212e+002	1.675573e+002
6.790496e+002	1.782182e+002
6.809781e+002	1.848419e+002
6.829066e+002	1.809038e+002
6.848350e+002	1.742724e+002
6.867635e+002	1.687229e+002
6.886920e+002	1.825508e+002
6.906204e+002	1.720763e+002
6.925489e+002	1.708503e+002
6.944774e+002	1.845033e+002
6.964058e+002	1.944459e+002
6.983343e+002	1.905861e+002
7.002628e+002	1.792918e+002
7.021912e+002	1.737981e+002
7.041197e+002	1.790737e+002
7.060482e+002	1.850501e+002
7.079766e+002	1.819091e+002
7.099051e+002	1.757186e+002
7.118336e+002	2.037781e+002
7.137620e+002	2.122022e+002
7.156905e+002	2.005170e+002
7.176190e+002	1.930657e+002
7.195474e+002	1.961383e+002
7.214759e+002	1.965640e+002
7.234044e+002	1.961122e+002
7.253328e+002	1.757743e+002
7.272613e+002	1.747896e+002
7.291898e+002	1.733938e+002
7.311182e+002	1.668042e+002
7.330467e+002	1.647978e+002
7.349752e+002	1.708310e+002
7.369036e+002	1.634242e+002
7.388321e+002	1.651102e+002
7.407606e+002	1.765075e+002
7.426890e+002	1.786066e+002
7.446175e+002	1.665380e+002
7.465460e+002	1.567096e+002
7.484744e+002	1.546482e+002
7.504029e+002	1.391633e+002
7.523314e+002	1.331758e+002
7.542598e+002	1.400372e+002
7.561883e+002	1.417489e+002
7.581168e+002	1.316499e+002
7.600452e+002	1.389414e+002
7.619737e+002	1.270152e+002
7.639022e+002	1.354292e+002
7.658306e+002	1.340219e+002
7.677591e+002	1.333922e+002
7.696876e+002	1.393309e+002
7.716160e+002	1.379599e+002
7.735445e+002	1.319352e+002
7.754730e+002	1.350123e+002
7.774014e+002	1.362997e+002
7.793299e+002	1.335932e+002
7.812584e+002	1.266357e+002
7.831868e+002	1.214994e+002
7.851153e+002	1.275665e+002
7.870438e+002	1.172927e+002
7.889722e+002	1.334520e+002
7.909007e+002	1.466376e+002
7.928292e+002	1.389757e+002
7.947576e+002	1.229123e+002
7.966861e+002	1.212097e+002
7.986146e+002	1.265860e+002
8.005430e+002	1.171579e+002
8.024715e+002	1.201287e+002
8.044000e+002	1.206811e+002
8.063284e+002	1.164047e+002
8.082569e+002	1.097767e+002
8.101854e+002	1.015421e+002
8.121138e+002	9.584060e+001
8.140423e+002	1.194202e+002
8.159708e+002	1.200163e+002
8.178992e+002	1.165456e+002
8.198277e+002	1.195202e+002
8.217562e+002	1.163776e+002
8.236846e+002	9.242577e+001
8.256131e+002	9.632446e+001
8.275416e+002	1.015290e+002
8.294700e+002	1.031736e+002
8.313985e+002	9.308964e+001
8.333270e+002	8.380948e+001
8.352554e+002	8.543934e+001
8.371839e+002	8.411878e+001
8.391124e+002	9.888470e+001
8.410408e+002	1.012609e+002
8.429693e+002	7.946217e+001
8.448978e+002	8.259396e+001
8.468262e+002	1.035624e+002
8.487547e+002	1.084753e+002
8.506832e+002	1.177736e+002
8.526116e+002	1.173799e+002
8.545401e+002	1.160576e+002
8.564686e+002	1.200522e+002
8.583970e+002	1.233972e+002
8.603255e+002	1.348744e+002
8.622540e+002	1.548697e+002
8.641824e+002	1.455486e+002
8.661109e+002	1.475141e+002
8.680394e+002	1.572134e+002
8.699678e+002	1.502766e+002
8.718963e+002	1.320034e+002
8.738248e+002	1.142981e+002
8.757532e+002	1.048164e+002
8.776817e+002	1.070501e+002
8.796102e+002	1.149882e+002
8.815386e+002	9.992918e+001
8.834671e+002	9.966217e+001
8.853956e+002	1.029525e+002
8.873240e+002	9.491538e+001
8.892525e+002	8.094135e+001
8.911810e+002	7.979864e+001
8.931094e+002	7.107774e+001
8.950379e+002	7.670130e+001
8.969664e+002	6.716086e+001
8.988948e+002	6.858343e+001
9.008233e+002	7.790735e+001
9.027518e+002	7.052110e+001
9.046802e+002	4.973169e+001
9.066087e+002	6.567455e+001
9.085372e+002	7.795625e+001
9.104656e+002	6.357980e+001
9.123941e+002	5.236084e+001
9.143226e+002	6.004677e+001
9.162510e+002	7.366776e+001
9.181795e+002	7.424105e+001
9.201080e+002	8.618185e+001
9.220364e+002	9.679919e+001
9.239649e+002	7.690897e+001
9.258934e+002	7.461681e+001
9.278218e+002	8.282122e+001
9.297503e+002	8.276087e+001
9.316788e+002	8.062945e+001
9.336072e+002	8.206832e+001
9.355357e+002	9.696143e+001
9.374642e+002	1.138787e+002
9.393926e+002	1.214896e+002
9.413211e+002	1.326026e+002
9.432496e+002	1.407731e+002
9.451780e+002	1.341603e+002
9.471065e+002	1.374327e+002
9.490350e+002	1.650941e+002
9.509634e+002	1.741515e+002
9.528919e+002	1.728969e+002
9.548204e+002	1.701832e+002
9.567488e+002	1.757389e+002
9.586773e+002	1.805992e+002
9.606058e+002	1.655726e+002
9.625342e+002	1.669138e+002
9.644627e+002	1.619872e+002
9.663912e+002	1.545901e+002
9.683196e+002	1.422253e+002
9.702481e+002	1.256151e+002
9.721766e+002	1.114657e+002
9.741050e+002	1.055437e+002
9.760335e+002	1.022750e+002
9.779620e+002	9.174131e+001
9.798904e+002	8.881551e+001
9.818189e+002	1.013200e+002
9.837474e+002	1.247472e+002
9.856758e+002	1.390923e+002
9.876043e+002	1.384691e+002
9.895328e+002	1.419835e+002
9.914612e+002	1.556639e+002
9.933897e+002	1.863971e+002
9.953182e+002	2.336436e+002
9.972466e+002	2.934311e+002
9.991751e+002	3.618824e+002
1.001104e+003	4.264754e+002
1.003032e+003	4.721830e+002
1.004961e+003	4.917923e+002
1.006889e+003	4.763670e+002
1.008817e+003	4.098202e+002
1.010746e+003	3.215422e+002
1.012674e+003	2.728059e+002
1.014603e+003	2.479585e+002
1.016531e+003	2.238791e+002
1.018460e+003	2.036473e+002
1.020388e+003	1.829765e+002
1.022317e+003	1.723171e+002
1.024245e+003	1.590401e+002
1.026174e+003	1.664305e+002
1.028102e+003	1.625005e+002
1.030031e+003	1.522622e+002
1.031959e+003	1.470558e+002
1.033888e+003	1.392159e+002
1.035816e+003	1.307950e+002
1.037745e+003	1.287694e+002
1.039673e+003	1.140941e+002
1.041601e+003	1.263572e+002
1.043530e+003	1.328125e+002
1.045458e+003	1.301294e+002
1.047387e+003	1.287915e+002
1.049315e+003	1.227255e+002
1.051244e+003	1.074973e+002
1.053172e+003	9.170768e+001
1.055101e+003	1.154495e+002
1.057029e+003	1.154782e+002
1.058958e+003	1.181121e+002
1.060886e+003	1.208883e+002
1.062815e+003	1.154734e+002
1.064743e+003	1.135036e+002
1.066672e+003	1.058996e+002
1.068600e+003	9.793774e+001
1.070528e+003	9.639485e+001
1.072457e+003	1.036999e+002
1.074385e+003	1.153543e+002
1.076314e+003	1.285613e+002
1.078242e+003	1.330471e+002
1.080171e+003	1.220157e+002
1.082099e+003	1.131472e+002
1.084028e+003	8.238525e+001
1.085956e+003	1.003911e+002
1.087885e+003	1.117611e+002
1.089813e+003	1.156395e+002
1.091742e+003	1.260287e+002
1.093670e+003	1.358315e+002
1.095599e+003	1.348666e+002
1.097527e+003	1.435548e+002
1.099455e+003	1.548975e+002
1.101384e+003	1.555893e+002
1.103312e+003	1.664811e+002
1.105241e+003	1.794313e+002
1.107169e+003	1.847670e+002
1.109098e+003	1.792645e+002
1.111026e+003	1.764874e+002
1.112955e+003	1.930618e+002
1.114883e+003	2.001420e+002
1.116812e+003	2.135689e+002
1.118740e+003	2.514997e+002
1.120669e+003	2.707408e+002
1.122597e+003	2.802393e+002
1.124526e+003	2.858859e+002
1.126454e+003	2.849702e+002
1.128382e+003	2.801597e+002
1.130311e+003	2.808550e+002
1.132239e+003	2.858404e+002
1.134168e+003	2.982979e+002
1.136096e+003	3.301448e+002
1.138025e+003	3.737190e+002
1.139953e+003	4.156298e+002
1.141882e+003	4.677813e+002
1.143810e+003	5.437929e+002
1.145739e+003	6.382039e+002
1.147667e+003	7.773730e+002
1.149596e+003	1.036692e+003
1.151524e+003	1.299918e+003
1.153453e+003	1.511704e+003
1.155381e+003	1.506721e+003
1.157309e+003	1.289053e+003
1.159238e+003	9.789626e+002
1.161166e+003	6.991040e+002
1.163095e+003	5.232328e+002
1.165023e+003	4.406600e+002
1.166952e+003	4.168552e+002
1.168880e+003	4.141239e+002
1.170809e+003	4.279404e+002
1.172737e+003	4.201738e+002
1.174666e+003	3.908899e+002
1.176594e+003	3.666711e+002
1.178523e+003	3.649847e+002
1.180451e+003	3.817687e+002
1.182380e+003	3.864864e+002
1.184308e+003	4.070149e+002
1.186236e+003	3.938818e+002
1.188165e+003	3.854191e+002
1.190093e+003	3.916385e+002
1.192022e+003	3.868832e+002
1.193950e+003	3.571344e+002
1.195879e+003	3.253341e+002
1.197807e+003	3.164043e+002
1.199736e+003	2.992326e+002
1.201664e+003	3.036795e+002
1.203593e+003	3.483375e+002
1.205521e+003	3.644821e+002
1.207450e+003	3.546722e+002
1.209378e+003	3.527107e+002
1.211307e+003	3.484129e+002
1.213235e+003	3.075250e+002
1.215163e+003	2.520695e+002
1.217092e+003	2.100766e+002
1.219020e+003	1.875680e+002
1.220949e+003	1.634387e+002
1.222877e+003	1.596459e+002
1.224806e+003	1.707593e+002
1.226734e+003	1.856234e+002
1.228663e+003	1.902262e+002
1.230591e+003	1.824455e+002
1.232520e+003	1.761578e+002
1.234448e+003	1.591954e+002
1.236377e+003	1.624454e+002
1.238305e+003	1.453848e+002
1.240234e+003	1.462922e+002
1.242162e+003	1.693813e+002
1.244090e+003	1.680486e+002
1.246019e+003	1.651310e+002
1.247947e+003	1.879925e+002
1.249876e+003	1.985995e+002
1.251804e+003	1.964205e+002
1.253733e+003	2.039500e+002
1.255661e+003	2.157360e+002
1.257590e+003	2.186587e+002
1.259518e+003	2.297123e+002
1.261447e+003	2.421146e+002
1.263375e+003	2.418636e+002
1.265304e+003	2.395541e+002
1.267232e+003	2.489548e+002
1.269161e+003	2.500752e+002
1.271089e+003	2.320100e+002
1.273017e+003	2.630480e+002
1.274946e+003	2.805223e+002
1.276874e+003	2.789037e+002
1.278803e+003	2.702426e+002
1.280731e+003	2.540330e+002
1.282660e+003	2.438692e+002
1.284588e+003	2.405698e+002
1.286517e+003	2.268746e+002
1.288445e+003	2.104762e+002
1.290374e+003	2.196085e+002
1.292302e+003	2.378065e+002
1.294231e+003	2.225241e+002
1.296159e+003	2.215548e+002
1.298088e+003	2.209304e+002
1.300016e+003	2.186266e+002
1.301944e+003	2.206348e+002
1.303873e+003	2.294424e+002
1.305801e+003	2.347537e+002
1.307730e+003	2.212008e+002
1.309658e+003	2.176163e+002
1.311587e+003	2.063095e+002
1.313515e+003	2.072200e+002
1.315444e+003	2.255199e+002
1.317372e+003	2.128303e+002
1.319301e+003	1.815539e+002
1.321229e+003	1.817537e+002
1.323158e+003	2.083459e+002
1.325086e+003	2.131995e+002
1.327015e+003	2.040977e+002
1.328943e+003	2.171219e+002
1.330871e+003	1.974384e+002
1.332800e+003	1.827916e+002
1.334728e+003	2.189959e+002
1.336657e+003	2.340943e+002
1.338585e+003	2.151906e+002
1.340514e+003	2.023907e+002
1.342442e+003	2.077182e+002
1.344371e+003	2.128827e+002
1.346299e+003	2.195319e+002
1.348228e+003	2.363251e+002
1.350156e+003	2.476886e+002
1.352085e+003	2.555736e+002
1.354013e+003	2.709066e+002
1.355942e+003	2.770575e+002
1.357870e+003	2.529408e+002
1.359798e+003	2.302996e+002
1.361727e+003	2.309129e+002
1.363655e+003	2.346396e+002
1.365584e+003	2.291248e+002
1.367512e+003	2.424885e+002
1.369441e+003	2.569434e+002
1.371369e+003	2.653258e+002
1.373298e+003	2.697787e+002
1.375226e+003	2.557863e+002
1.377155e+003	2.382034e+002
1.379083e+003	2.339150e+002
1.381012e+003	2.409118e+002
1.382940e+003	2.560971e+002
1.384869e+003	2.698480e+002
1.386797e+003	2.728370e+002
1.388725e+003	2.790891e+002
1.390654e+003	2.821923e+002
1.392582e+003	2.900215e+002
1.394511e+003	2.557256e+002
1.396439e+003	2.352647e+002
1.398368e+003	2.362880e+002
1.400296e+003	2.362402e+002
1.402225e+003	2.349267e+002
1.404153e+003	2.361906e+002
1.406082e+003	2.335525e+002
1.408010e+003	2.205003e+002
1.409939e+003	2.033738e+002
1.411867e+003	2.031889e+002
1.413796e+003	2.289181e+002
1.415724e+003	2.398447e+002
1.417652e+003	2.465635e+002
1.419581e+003	2.632195e+002
1.421509e+003	2.453426e+002
1.423438e+003	2.276679e+002
1.425366e+003	2.374906e+002
1.427295e+003	2.489511e+002
1.429223e+003	2.497290e+002
1.431152e+003	2.679820e+002
1.433080e+003	2.880683e+002
1.435009e+003	3.171470e+002
1.436937e+003	3.522592e+002
1.438866e+003	3.646362e+002
1.440794e+003	3.549991e+002
1.442723e+003	3.459547e+002
1.444651e+003	3.418099e+002
1.446579e+003	3.353863e+002
1.448508e+003	3.315283e+002
1.450436e+003	3.341094e+002
1.452365e+003	3.337771e+002
1.454293e+003	3.298214e+002
1.456222e+003	3.394351e+002
1.458150e+003	3.521710e+002
1.460079e+003	3.565095e+002
1.462007e+003	3.349774e+002
1.463936e+003	3.079291e+002
1.465864e+003	3.138492e+002
1.467793e+003	3.373756e+002
1.469721e+003	3.537513e+002
1.471650e+003	3.619059e+002
1.473578e+003	3.639239e+002
1.475506e+003	3.609485e+002
1.477435e+003	3.599640e+002
1.479363e+003	3.430930e+002
1.481292e+003	3.705573e+002
1.483220e+003	3.687443e+002
1.485149e+003	3.813496e+002
1.487077e+003	3.853973e+002
1.489006e+003	3.836437e+002
1.490934e+003	4.009755e+002
1.492863e+003	4.362779e+002
1.494791e+003	4.598110e+002
1.496720e+003	4.758851e+002
1.498648e+003	5.026390e+002
1.500577e+003	5.263467e+002
1.502505e+003	5.616433e+002
1.504433e+003	6.422419e+002
1.506362e+003	7.535323e+002
1.508290e+003	9.309015e+002
1.510219e+003	1.134482e+003
1.512147e+003	1.406505e+003
1.514076e+003	1.655436e+003
1.516004e+003	1.811856e+003
1.517933e+003	1.862693e+003
1.519861e+003	1.798506e+003
1.521790e+003	1.640597e+003
1.523718e+003	1.436454e+003
1.525647e+003	1.204516e+003
1.527575e+003	9.699483e+002
1.529504e+003	7.774845e+002
1.531432e+003	6.322254e+002
1.533360e+003	5.284756e+002
1.535289e+003	4.991841e+002
1.537217e+003	4.275911e+002
1.539146e+003	4.057232e+002
1.541074e+003	3.886133e+002
1.543003e+003	3.560524e+002
1.544931e+003	3.402227e+002
1.546860e+003	3.539121e+002
1.548788e+003	3.703937e+002
1.550717e+003	3.683434e+002
1.552645e+003	3.593765e+002
1.554574e+003	3.512870e+002
1.556502e+003	3.412978e+002
1.558431e+003	3.202216e+002
1.560359e+003	3.173239e+002
1.562287e+003	3.382325e+002
1.564216e+003	3.252663e+002
1.566144e+003	3.064008e+002
1.568073e+003	3.155060e+002
1.570001e+003	3.277341e+002
1.571930e+003	3.214077e+002
1.573858e+003	3.266121e+002
1.575787e+003	3.357650e+002
1.577715e+003	3.076415e+002
1.579644e+003	3.144745e+002
1.581572e+003	3.345017e+002
1.583501e+003	3.406702e+002
1.585429e+003	3.231482e+002
1.587358e+003	3.017630e+002
1.589286e+003	3.013563e+002
1.591214e+003	3.239341e+002
1.593143e+003	3.276257e+002
1.595071e+003	3.267939e+002
1.597000e+003	3.375423e+002
1.598928e+003	3.548012e+002
1.600857e+003	3.543021e+002
1.602785e+003	3.446196e+002
1.604714e+003	3.519084e+002
1.606642e+003	3.453726e+002
1.608571e+003	3.309896e+002
1.610499e+003	3.195335e+002
1.612428e+003	3.068730e+002
1.614356e+003	2.818253e+002
1.616285e+003	2.643840e+002
1.618213e+003	2.783118e+002
1.620141e+003	2.935442e+002
1.622070e+003	2.828561e+002
1.623998e+003	3.174429e+002
1.625927e+003	3.239439e+002
1.627855e+003	3.143055e+002
1.629784e+003	3.033171e+002
1.631712e+003	2.698898e+002
1.633641e+003	2.679748e+002
1.635569e+003	2.906567e+002
1.637498e+003	2.988451e+002
1.639426e+003	3.135435e+002
1.641355e+003	3.017318e+002
1.643283e+003	2.784610e+002
1.645212e+003	2.705793e+002
1.647140e+003	2.648505e+002
1.649068e+003	2.756261e+002
1.650997e+003	2.933129e+002
1.652925e+003	2.899336e+002
1.654854e+003	2.711124e+002
1.656782e+003	2.451589e+002
1.658711e+003	2.328087e+002
1.660639e+003	2.413374e+002
1.662568e+003	2.594622e+002
1.664496e+003	2.759507e+002
1.666425e+003	2.688176e+002
1.668353e+003	2.528052e+002
1.670282e+003	2.290861e+002
1.672210e+003	2.170986e+002
1.674139e+003	2.298089e+002
1.676067e+003	2.451739e+002
1.677995e+003	2.188244e+002
1.679924e+003	1.867582e+002
1.681852e+003	1.896354e+002
1.683781e+003	2.170708e+002
1.685709e+003	2.255373e+002
1.687638e+003	2.106436e+002
1.689566e+003	2.187790e+002
1.691495e+003	2.347634e+002
1.693423e+003	2.419307e+002
1.695352e+003	2.530010e+002
1.697280e+003	2.395503e+002
1.699209e+003	2.205496e+002
1.701137e+003	1.969398e+002
1.703066e+003	1.804903e+002
1.704994e+003	1.952126e+002
1.706922e+003	1.958542e+002
1.708851e+003	1.787256e+002
1.710779e+003	1.838186e+002
1.712708e+003	1.900399e+002
1.714636e+003	2.096355e+002
1.716565e+003	2.144761e+002
1.718493e+003	2.185043e+002
1.720422e+003	2.246882e+002
1.722350e+003	2.160269e+002
1.724279e+003	2.003785e+002
1.726207e+003	2.022476e+002
1.728136e+003	2.235952e+002
1.730064e+003	2.436476e+002
1.731993e+003	2.459510e+002
1.733921e+003	2.344815e+002
1.735849e+003	2.269841e+002
1.737778e+003	2.201179e+002
1.739706e+003	2.306555e+002
1.741635e+003	2.370379e+002
1.743563e+003	2.373540e+002
1.745492e+003	2.312732e+002
1.747420e+003	2.101570e+002
1.749349e+003	2.080210e+002
1.751277e+003	2.219240e+002
1.753206e+003	2.202598e+002
1.755134e+003	2.031161e+002
1.757063e+003	2.025691e+002
1.758991e+003	2.089779e+002
1.760920e+003	1.959837e+002
1.762848e+003	1.844286e+002
1.764776e+003	1.894171e+002
1.766705e+003	1.888031e+002
1.768633e+003	1.806805e+002
1.770562e+003	1.668932e+002
1.772490e+003	1.440016e+002
1.774419e+003	1.333447e+002
1.776347e+003	1.689075e+002
1.778276e+003	1.323404e+002
1.780204e+003	1.460256e+002
1.782133e+003	1.585365e+002
1.784061e+003	1.590627e+002
1.785990e+003	1.627794e+002
1.787918e+003	1.719753e+002
1.789847e+003	1.608972e+002
1.791775e+003	1.592098e+002
1.793703e+003	1.631313e+002
1.795632e+003	1.542040e+002
1.797560e+003	1.291579e+002
1.799489e+003	1.275276e+002
1.801417e+003	1.177584e+002
1.803346e+003	1.088693e+002
1.805274e+003	1.262171e+002
1.807203e+003	1.325221e+002
1.809131e+003	1.476813e+002
1.811060e+003	1.479812e+002
1.812988e+003	1.390185e+002
1.814917e+003	1.243245e+002
1.816845e+003	1.144925e+002
1.818774e+003	1.314071e+002
1.820702e+003	1.498808e+002
1.822630e+003	1.597758e+002
1.824559e+003	1.529188e+002
1.826487e+003	1.750860e+002
1.828416e+003	1.658323e+002
1.830344e+003	1.420186e+002
1.832273e+003	1.418088e+002
1.834201e+003	1.262172e+002
1.836130e+003	1.399465e+002
1.838058e+003	1.590207e+002
1.839987e+003	1.524097e+002
1.841915e+003	1.540664e+002
1.843844e+003	1.698090e+002
1.845772e+003	1.681560e+002
1.847701e+003	1.509818e+002
1.849629e+003	1.401095e+002
1.851557e+003	1.382787e+002
1.853486e+003	1.327094e+002
1.855414e+003	1.194915e+002
1.857343e+003	1.240304e+002
1.859271e+003	1.286411e+002
1.861200e+003	1.305227e+002
1.863128e+003	1.487459e+002
1.865057e+003	1.328188e+002
1.866985e+003	1.277663e+002
1.868914e+003	1.301870e+002
1.870842e+003	1.205813e+002
1.872771e+003	1.163639e+002
1.874699e+003	1.029942e+002
1.876628e+003	1.041115e+002
1.878556e+003	1.007467e+002
1.880484e+003	1.093990e+002
1.882413e+003	1.108772e+002
1.884341e+003	1.171173e+002
1.886270e+003	1.127277e+002
1.888198e+003	1.005147e+002
1.890127e+003	9.987657e+001
1.892055e+003	7.956844e+001
1.893984e+003	7.756232e+001
1.895912e+003	1.083223e+002
1.897841e+003	1.192386e+002
1.899769e+003	1.093396e+002
1.901698e+003	9.927618e+001
1.903626e+003	9.097889e+001
1.905555e+003	9.605257e+001
1.907483e+003	9.793192e+001
1.909411e+003	9.089513e+001
1.911340e+003	1.072943e+002
1.913268e+003	1.040331e+002
1.915197e+003	1.221499e+002
1.917125e+003	1.196289e+002
1.919054e+003	1.052973e+002
1.920982e+003	9.157266e+001
1.922911e+003	9.712223e+001
1.924839e+003	1.013165e+002
1.926768e+003	9.619948e+001
1.928696e+003	6.928151e+001
1.930625e+003	5.562243e+001
1.932553e+003	6.993764e+001
1.934482e+003	7.811632e+001
1.936410e+003	9.426422e+001
1.938339e+003	1.076330e+002
1.940267e+003	1.046872e+002
1.942195e+003	9.640443e+001
1.944124e+003	7.996632e+001
1.946052e+003	8.619976e+001
1.947981e+003	1.019698e+002
1.949909e+003	1.151091e+002
1.951838e+003	1.164103e+002
1.953766e+003	1.039023e+002
1.955695e+003	8.509315e+001
1.957623e+003	8.678721e+001
1.959552e+003	1.066312e+002
1.961480e+003	9.787941e+001
1.963409e+003	8.688304e+001
1.965337e+003	9.151347e+001
1.967266e+003	6.921294e+001
1.969194e+003	7.218308e+001
1.971122e+003	6.645675e+001
1.973051e+003	5.439704e+001
1.974979e+003	7.943413e+001
1.976908e+003	7.887876e+001
1.978836e+003	5.460954e+001
1.980765e+003	6.009132e+001
1.982693e+003	8.960941e+001
1.984622e+003	9.505866e+001
1.986550e+003	6.863686e+001
1.988479e+003	5.682607e+001
1.990407e+003	4.643053e+001
1.992336e+003	5.609538e+001
1.994264e+003	6.702971e+001
1.996193e+003	6.761545e+001
1.998121e+003	7.199532e+001
2.000049e+003	7.158331e+001
2.001978e+003	5.900114e+001
2.003906e+003	6.114600e+001
2.005835e+003	5.897755e+001
2.007763e+003	6.791409e+001
2.009692e+003	8.740011e+001
2.011620e+003	9.540600e+001
2.013549e+003	1.075086e+002
2.015477e+003	9.540042e+001
2.017406e+003	8.562255e+001
2.019334e+003	9.028832e+001
2.021263e+003	7.675407e+001
2.023191e+003	7.977336e+001
2.025120e+003	1.021587e+002
2.027048e+003	1.002816e+002
2.028976e+003	9.202097e+001
2.030905e+003	8.846324e+001
2.032833e+003	8.976251e+001
2.034762e+003	9.591908e+001
2.036690e+003	9.562541e+001
2.038619e+003	9.725822e+001
2.040547e+003	9.277720e+001
2.042476e+003	9.258984e+001
2.044404e+003	1.119254e+002
2.046333e+003	1.058073e+002
2.048261e+003	9.067873e+001
2.050189e+003	1.145023e+002
2.052118e+003	1.285090e+002
2.054046e+003	1.030530e+002
2.055975e+003	8.903925e+001
2.057903e+003	9.833568e+001
2.059832e+003	9.566603e+001
2.061760e+003	8.341857e+001
2.063689e+003	7.566766e+001
2.065617e+003	7.706509e+001
2.067546e+003	1.017048e+002
2.069474e+003	1.180099e+002
2.071403e+003	9.215162e+001
2.073331e+003	8.381075e+001
2.075260e+003	8.475225e+001
2.077188e+003	8.522761e+001
2.079116e+003	9.613100e+001
2.081045e+003	9.968958e+001
2.082973e+003	8.359535e+001
2.084902e+003	8.205898e+001
2.086830e+003	6.797595e+001
2.088759e+003	5.589640e+001
2.090687e+003	5.045624e+001
2.092616e+003	5.162731e+001
2.094544e+003	5.886768e+001
2.096473e+003	6.619296e+001
2.098401e+003	9.310419e+001
2.100330e+003	9.086691e+001
2.102258e+003	6.725746e+001
2.104187e+003	8.230070e+001
2.106115e+003	6.696861e+001
2.108043e+003	9.964296e+001
2.109972e+003	1.023868e+002
2.111900e+003	1.036038e+002
2.113829e+003	7.502814e+001
2.115757e+003	6.537650e+001
2.117686e+003	8.418257e+001
2.119614e+003	9.150822e+001
2.121543e+003	9.948951e+001
2.123471e+003	1.113025e+002
2.125400e+003	7.718761e+001
2.127328e+003	8.967719e+001
2.129257e+003	8.656955e+001
2.131185e+003	9.580793e+001
2.133114e+003	9.950957e+001
2.135042e+003	1.036645e+002
2.136970e+003	9.414504e+001
2.138899e+003	8.341360e+001
2.140827e+003	9.245188e+001
2.142756e+003	1.002498e+002
2.144684e+003	1.232636e+002
2.146613e+003	1.577400e+002
2.148541e+003	1.508891e+002
2.150470e+003	1.354330e+002
2.152398e+003	1.339335e+002
2.154327e+003	1.076896e+002
2.156255e+003	1.420974e+002
2.158184e+003	1.486151e+002
2.160112e+003	1.578928e+002
2.162041e+003	1.600372e+002
2.163969e+003	1.529956e+002
2.165897e+003	1.567755e+002
2.167826e+003	1.433139e+002
2.169754e+003	1.096914e+002
2.171683e+003	1.248783e+002
2.173611e+003	1.375198e+002
2.175540e+003	1.256495e+002
2.177468e+003	1.352402e+002
2.179397e+003	1.433442e+002
2.181325e+003	1.507764e+002
2.183254e+003	1.283698e+002
2.185182e+003	1.100816e+002
2.187111e+003	1.065431e+002
2.189039e+003	1.113244e+002
2.190968e+003	1.166069e+002
2.192896e+003	1.234399e+002
2.194824e+003	1.217739e+002
2.196753e+003	1.170611e+002
2.198681e+003	1.248990e+002
2.200610e+003	1.336535e+002
2.202538e+003	1.372054e+002
2.204467e+003	1.203031e+002
2.206395e+003	1.238390e+002
2.208324e+003	1.138716e+002
2.210252e+003	1.186477e+002
2.212181e+003	1.427561e+002
2.214109e+003	1.561798e+002
2.216038e+003	1.480197e+002
2.217966e+003	1.463269e+002
2.219895e+003	1.376862e+002
2.221823e+003	1.445934e+002
2.223751e+003	1.597535e+002
2.225680e+003	1.574617e+002
2.227608e+003	1.487652e+002
2.229537e+003	1.595358e+002
2.231465e+003	1.372491e+002
2.233394e+003	1.482036e+002
2.235322e+003	1.565822e+002
2.237251e+003	1.575519e+002
2.239179e+003	1.645658e+002
2.241108e+003	1.740749e+002
2.243036e+003	1.596759e+002
2.244965e+003	1.567769e+002
2.246893e+003	1.556652e+002
2.248822e+003	1.479466e+002
2.250750e+003	1.528174e+002
2.252678e+003	1.769893e+002
2.254607e+003	1.844691e+002
2.256535e+003	1.964639e+002
2.258464e+003	1.834057e+002
2.260392e+003	1.687719e+002
2.262321e+003	1.676537e+002
2.264249e+003	1.572639e+002
2.266178e+003	1.730946e+002
2.268106e+003	1.782595e+002
2.270035e+003	1.841685e+002
2.271963e+003	1.698256e+002
2.273892e+003	1.604205e+002
2.275820e+003	1.942563e+002
2.277749e+003	1.624821e+002
2.279677e+003	1.465910e+002
2.281605e+003	1.581934e+002
2.283534e+003	1.623590e+002
2.285462e+003	1.943833e+002
2.287391e+003	2.208669e+002
2.289319e+003	1.970714e+002
2.291248e+003	1.755022e+002
2.293176e+003	1.908078e+002
2.295105e+003	2.150906e+002
2.297033e+003	2.019483e+002
2.298962e+003	2.211841e+002
2.300890e+003	2.685365e+002
2.302819e+003	2.510876e+002
2.304747e+003	2.521937e+002
2.306676e+003	2.476704e+002
2.308604e+003	2.421859e+002
2.310532e+003	2.560631e+002
2.312461e+003	2.553186e+002
2.314389e+003	2.383411e+002
2.316318e+003	2.350952e+002
2.318246e+003	2.515241e+002
2.320175e+003	2.499983e+002
2.322103e+003	2.304087e+002
2.324032e+003	2.270183e+002
2.325960e+003	2.393132e+002
2.327889e+003	2.224426e+002
2.329817e+003	2.056171e+002
2.331746e+003	2.250529e+002
2.333674e+003	2.438951e+002
2.335603e+003	2.455948e+002
2.337531e+003	2.383896e+002
2.339459e+003	2.237345e+002
2.341388e+003	2.284938e+002
2.343316e+003	2.438374e+002
2.345245e+003	2.565250e+002
2.347173e+003	2.501909e+002
2.349102e+003	2.436869e+002
2.351030e+003	2.430029e+002
2.352959e+003	2.441559e+002
2.354887e+003	2.262336e+002
2.356816e+003	2.161828e+002
2.358744e+003	2.398610e+002
2.360673e+003	2.374709e+002
2.362601e+003	2.358273e+002
2.364530e+003	2.368219e+002
2.366458e+003	2.367482e+002
2.368386e+003	2.346292e+002
2.370315e+003	2.584245e+002
2.372243e+003	2.846457e+002
2.374172e+003	2.625390e+002
2.376100e+003	2.405096e+002
2.378029e+003	2.351767e+002
2.379957e+003	2.282702e+002
2.381886e+003	2.400852e+002
2.383814e+003	2.315259e+002
2.385743e+003	2.236256e+002
2.387671e+003	2.219980e+002
2.389600e+003	2.293373e+002
2.391528e+003	2.257771e+002
2.393457e+003	2.690475e+002
2.395385e+003	2.640504e+002
2.397313e+003	2.501205e+002
2.399242e+003	2.607270e+002
2.401170e+003	2.694493e+002
2.403099e+003	2.584558e+002
2.405027e+003	2.343396e+002
2.406956e+003	2.354083e+002
2.408884e+003	2.363804e+002
2.410813e+003	2.761652e+002
2.412741e+003	2.556768e+002
2.414670e+003	2.662235e+002
2.416598e+003	2.835347e+002
2.418527e+003	2.758475e+002
2.420455e+003	2.814567e+002
2.422384e+003	2.703423e+002
2.424312e+003	2.720056e+002
2.426240e+003	2.789503e+002
2.428169e+003	2.871705e+002
2.430097e+003	2.999836e+002
2.432026e+003	3.027662e+002
2.433954e+003	3.093426e+002
2.435883e+003	2.958128e+002
2.437811e+003	2.958082e+002
2.439740e+003	2.843847e+002
2.441668e+003	2.747752e+002
2.443597e+003	2.930338e+002
2.445525e+003	2.804124e+002
2.447454e+003	2.867788e+002
2.449382e+003	3.029939e+002
2.451311e+003	2.917095e+002
2.453239e+003	2.947913e+002
2.455167e+003	2.893402e+002
2.457096e+003	2.932986e+002
2.459024e+003	2.841438e+002
2.460953e+003	2.795700e+002
2.462881e+003	2.919742e+002
2.464810e+003	3.105342e+002
2.466738e+003	3.236031e+002
2.468667e+003	3.285977e+002
2.470595e+003	3.144011e+002
2.472524e+003	2.972054e+002
2.474452e+003	2.906371e+002
2.476381e+003	2.957904e+002
2.478309e+003	3.056761e+002
2.480238e+003	3.141095e+002
2.482166e+003	3.123813e+002
2.484094e+003	3.037140e+002
2.486023e+003	3.000628e+002
2.487951e+003	3.164872e+002
2.489880e+003	3.249709e+002
2.491808e+003	2.944985e+002
2.493737e+003	2.832295e+002
2.495665e+003	2.840010e+002
2.497594e+003	2.922514e+002
2.499522e+003	2.931588e+002
2.501451e+003	3.119357e+002
2.503379e+003	3.374528e+002
2.505308e+003	3.261492e+002
2.507236e+003	3.062887e+002
2.509165e+003	3.094509e+002
2.511093e+003	2.921772e+002
2.513021e+003	3.094905e+002
2.514950e+003	3.337973e+002
2.516878e+003	3.352263e+002
2.518807e+003	3.612281e+002
2.520735e+003	3.829536e+002
2.522664e+003	3.785359e+002
2.524592e+003	3.707156e+002
2.526521e+003	3.614100e+002
2.528449e+003	3.681925e+002
2.530378e+003	3.774223e+002
2.532306e+003	3.631878e+002
2.534235e+003	3.641423e+002
2.536163e+003	3.507082e+002
2.538092e+003	3.475162e+002
2.540020e+003	3.578000e+002
2.541948e+003	3.479410e+002
2.543877e+003	3.498763e+002
2.545805e+003	3.552626e+002
2.547734e+003	3.505668e+002
2.549662e+003	3.424667e+002
2.551591e+003	3.480794e+002
2.553519e+003	3.738530e+002
2.555448e+003	3.882021e+002
2.557376e+003	3.804845e+002
2.559305e+003	3.600086e+002
2.561233e+003	3.573571e+002
2.563162e+003	3.672101e+002
2.565090e+003	3.423805e+002
2.567019e+003	3.654160e+002
2.568947e+003	3.552515e+002
2.570875e+003	3.503235e+002
2.572804e+003	3.366436e+002
2.574732e+003	3.394109e+002
2.576661e+003	3.554864e+002
2.578589e+003	3.520287e+002
2.580518e+003	3.615028e+002
2.582446e+003	3.406111e+002
2.584375e+003	3.366353e+002
2.586303e+003	3.566874e+002
2.588232e+003	3.645894e+002
2.590160e+003	3.360515e+002
2.592089e+003	3.234078e+002
2.594017e+003	3.291410e+002
2.595946e+003	3.361609e+002
2.597874e+003	3.533679e+002
2.599802e+003	3.618821e+002
2.601731e+003	3.455539e+002
2.603659e+003	3.315240e+002
2.605588e+003	3.205109e+002
2.607516e+003	3.146487e+002
2.609445e+003	3.172499e+002
2.611373e+003	3.228446e+002
2.613302e+003	3.331940e+002
2.615230e+003	3.169099e+002
2.617159e+003	3.237857e+002
2.619087e+003	3.243808e+002
2.621016e+003	3.372514e+002
2.622944e+003	3.478015e+002
2.624873e+003	3.431513e+002
2.626801e+003	3.432317e+002
2.628729e+003	3.610429e+002
2.630658e+003	3.452455e+002
2.632586e+003	3.388421e+002
2.634515e+003	3.634101e+002
2.636443e+003	3.393835e+002
2.638372e+003	3.514270e+002
2.640300e+003	3.674778e+002
2.642229e+003	3.706533e+002
2.644157e+003	3.476715e+002
2.646086e+003	3.466971e+002
2.648014e+003	3.766461e+002
2.649943e+003	3.887011e+002
2.651871e+003	4.068683e+002
2.653800e+003	4.144238e+002
2.655728e+003	4.100955e+002
2.657656e+003	4.218229e+002
2.659585e+003	4.456629e+002
2.661513e+003	4.355577e+002
2.663442e+003	4.303990e+002
2.665370e+003	4.472753e+002
2.667299e+003	4.562617e+002
2.669227e+003	4.600366e+002
2.671156e+003	4.637128e+002
2.673084e+003	4.734500e+002
2.675013e+003	4.678392e+002
2.676941e+003	4.475005e+002
2.678870e+003	4.348493e+002
2.680798e+003	3.968709e+002
2.682727e+003	3.825508e+002
2.684655e+003	3.652121e+002
2.686583e+003	3.373572e+002
2.688512e+003	3.303168e+002
2.690440e+003	3.331811e+002
2.692369e+003	3.335123e+002
2.694297e+003	3.178256e+002
2.696226e+003	2.959449e+002
2.698154e+003	3.054747e+002
2.700083e+003	2.980569e+002
2.702011e+003	3.103384e+002
2.703940e+003	3.250319e+002
2.705868e+003	3.106520e+002
2.707797e+003	2.842684e+002
2.709725e+003	2.907720e+002
2.711654e+003	2.673452e+002
2.713582e+003	2.829589e+002
2.715510e+003	2.726245e+002
2.717439e+003	2.729773e+002
2.719367e+003	2.853390e+002
2.721296e+003	2.889529e+002
2.723224e+003	2.706732e+002
2.725153e+003	2.754272e+002
2.727081e+003	2.946376e+002
2.729010e+003	2.787099e+002
2.730938e+003	2.851568e+002
2.732867e+003	2.880239e+002
2.734795e+003	2.464693e+002
2.736724e+003	2.477009e+002
2.738652e+003	2.555681e+002
2.740581e+003	2.389311e+002
2.742509e+003	2.362848e+002
2.744438e+003	2.319020e+002
2.746366e+003	2.369313e+002
2.748294e+003	2.529066e+002
2.750223e+003	2.580733e+002
2.752151e+003	2.566175e+002
2.754080e+003	2.456938e+002
2.756008e+003	2.490906e+002
2.757937e+003	2.517101e+002
2.759865e+003	2.519775e+002
2.761794e+003	2.284737e+002
2.763722e+003	2.281026e+002
2.765651e+003	2.325942e+002
2.767579e+003	2.315568e+002
2.769508e+003	2.303005e+002
2.771436e+003	2.363586e+002
2.773365e+003	2.403690e+002
2.775293e+003	2.390125e+002
2.777221e+003	2.362341e+002
2.779150e+003	2.210876e+002
2.781078e+003	2.244812e+002
2.783007e+003	2.182553e+002
2.784935e+003	1.970342e+002
2.786864e+003	1.850112e+002
2.788792e+003	1.949171e+002
2.790721e+003	2.022590e+002
2.792649e+003	1.901630e+002
2.794578e+003	1.831310e+002
2.796506e+003	1.940071e+002
2.798435e+003	1.774110e+002
2.800363e+003	1.888247e+002
2.802292e+003	1.995575e+002
2.804220e+003	1.796369e+002
2.806148e+003	1.734703e+002
2.808077e+003	1.829508e+002
2.810005e+003	1.823865e+002
2.811934e+003	1.667946e+002
2.813862e+003	1.561393e+002
2.815791e+003	1.638094e+002
2.817719e+003	1.713386e+002
2.819648e+003	1.579734e+002
2.821576e+003	1.506500e+002
2.823505e+003	1.182969e+002
2.825433e+003	1.258389e+002
2.827362e+003	1.329925e+002
2.829290e+003	1.285339e+002
2.831219e+003	1.324562e+002
2.833147e+003	1.350762e+002
2.835075e+003	1.248205e+002
2.837004e+003	1.094351e+002
2.838932e+003	1.411120e+002
2.840861e+003	1.631169e+002
2.842789e+003	1.611870e+002
2.844718e+003	1.852407e+002
2.846646e+003	1.604026e+002
2.848575e+003	1.448473e+002
2.850503e+003	1.547627e+002
2.852432e+003	1.521396e+002
2.854360e+003	1.554815e+002
2.856289e+003	1.702452e+002
2.858217e+003	1.718745e+002
2.860146e+003	1.791399e+002
2.862074e+003	1.847254e+002
2.864002e+003	1.636717e+002
2.865931e+003	1.499013e+002
2.867859e+003	1.420308e+002
2.869788e+003	1.338439e+002
2.871716e+003	1.342842e+002
2.873645e+003	1.428365e+002
2.875573e+003	1.506880e+002
2.877502e+003	1.405065e+002
2.879430e+003	1.313247e+002
2.881359e+003	1.376143e+002
2.883287e+003	1.389955e+002
2.885216e+003	1.448137e+002
2.887144e+003	1.385299e+002
2.889073e+003	1.627926e+002
2.891001e+003	1.540346e+002
2.892929e+003	1.244084e+002
2.894858e+003	1.425433e+002
2.896786e+003	1.506522e+002
2.898715e+003	1.139385e+002
2.900643e+003	1.015703e+002
2.902572e+003	1.104612e+002
2.904500e+003	9.570136e+001
2.906429e+003	1.078928e+002
2.908357e+003	1.198484e+002
2.910286e+003	9.508015e+001
2.912214e+003	1.133307e+002
2.914143e+003	1.045461e+002
2.916071e+003	9.199673e+001
2.918000e+003	1.044677e+002
2.919928e+003	1.091383e+002
2.921856e+003	9.532852e+001
2.923785e+003	8.102382e+001
2.925713e+003	5.897025e+001
2.927642e+003	4.076681e+001
2.929570e+003	3.533450e+001
2.931499e+003	1.226782e+001
2.933427e+003	1.509514e+001
2.935356e+003	2.173530e+001
2.937284e+003	1.487763e+001
2.939213e+003	4.463519e+000
2.941141e+003	1.912097e+001
2.943070e+003	1.805802e+001
2.944998e+003	3.283343e+001
2.946927e+003	1.846249e+001
2.948855e+003	-8.601098e+000
2.950783e+003	-1.650006e+001
2.952712e+003	-2.390207e+001
2.954640e+003	-1.982757e+001
2.956569e+003	-2.106589e+001
2.958497e+003	-6.193342e+001
2.960426e+003	-4.977694e+001
2.962354e+003	-4.006428e+001
2.964283e+003	-3.477404e+001
2.966211e+003	-3.259023e+001
2.968140e+003	-4.448230e+001
2.970068e+003	-6.038041e+001
2.971997e+003	-6.483752e+001
2.973925e+003	-7.276524e+001
2.975854e+003	-5.242116e+001
2.977782e+003	-8.193282e+001
2.979710e+003	-7.407442e+001
2.981639e+003	-6.679984e+001
2.983567e+003	-6.136969e+001
2.985496e+003	-7.897353e+001
2.987424e+003	-8.255658e+001
2.989353e+003	-7.337951e+001
2.991281e+003	-8.157930e+001
2.993210e+003	-7.309862e+001
2.995138e+003	-7.082047e+001
2.997067e+003	-8.416733e+001
2.998995e+003	-8.254335e+001
3.000924e+003	-6.360533e+001
3.002852e+003	-9.454887e+001
3.004781e+003	-9.053389e+001
3.006709e+003	-9.873886e+001
3.008637e+003	-1.162836e+002
3.010566e+003	-1.005957e+002
3.012494e+003	-1.099035e+002
3.014423e+003	-9.528892e+001
3.016351e+003	-8.192693e+001
3.018280e+003	-9.207949e+001
3.020208e+003	-8.121020e+001
3.022137e+003	-9.631552e+001
3.024065e+003	-9.450803e+001
3.025994e+003	-8.066098e+001
3.027922e+003	-1.023358e+002
3.029851e+003	-9.307567e+001
3.031779e+003	-7.693017e+001
3.033708e+003	-4.364291e+001
3.035636e+003	-5.878942e+001
3.037564e+003	-8.778257e+001
3.039493e+003	-8.170678e+001
3.041421e+003	-9.234178e+001
3.043350e+003	-9.587756e+001
3.045278e+003	-7.635946e+001
3.047207e+003	-6.645943e+001
3.049135e+003	-8.290739e+001
3.051064e+003	-9.952491e+001
3.052992e+003	-1.069045e+002
3.054921e+003	-1.259897e+002
3.056849e+003	-1.151597e+002
3.058778e+003	-1.160905e+002
3.060706e+003	-1.231737e+002
3.062635e+003	-1.233848e+002
3.064563e+003	-1.198732e+002
3.066491e+003	-1.175920e+002
3.068420e+003	-1.320563e+002
3.070348e+003	-1.136521e+002
3.072277e+003	-1.102257e+002
3.074205e+003	-9.682049e+001
3.076134e+003	-1.071114e+002
3.078062e+003	-1.199476e+002
3.079991e+003	-1.115518e+002
3.081919e+003	-1.077049e+002
3.083848e+003	-1.036960e+002
3.085776e+003	-7.890038e+001
3.087705e+003	-9.199909e+001
3.089633e+003	-1.032288e+002
3.091562e+003	-7.873007e+001
3.093490e+003	-6.027192e+001
3.095418e+003	-5.797980e+001
3.097347e+003	-3.782846e+001
3.099275e+003	-4.243343e+001
3.101204e+003	-6.607791e+001
3.103132e+003	-7.256765e+001
3.105061e+003	-6.487547e+001
3.106989e+003	-5.689450e+001
3.108918e+003	-5.186455e+001
3.110846e+003	-4.119786e+001
3.112775e+003	-4.067203e+001
3.114703e+003	-2.660077e+001
3.116632e+003	-2.971113e+001
3.118560e+003	-2.636703e+001
3.120489e+003	-2.163534e+001
3.122417e+003	-1.330353e+001
3.124345e+003	-5.893472e+000
3.126274e+003	7.929524e+000
3.128202e+003	2.437567e+001
3.130131e+003	1.405017e+001
3.132059e+003	1.740241e+001
3.133988e+003	1.172936e+001
3.135916e+003	5.900846e+001
3.137845e+003	6.564024e+001
3.139773e+003	5.282809e+001
3.141702e+003	6.022514e+001
3.143630e+003	6.770737e+001
3.145559e+003	8.049332e+001
3.147487e+003	7.428662e+001
3.149416e+003	6.696718e+001
3.151344e+003	8.073081e+001
3.153272e+003	1.067998e+002
3.155201e+003	1.455521e+002
3.157129e+003	1.370167e+002
3.159058e+003	1.521130e+002
3.160986e+003	1.773731e+002
3.162915e+003	1.841417e+002
3.164843e+003	1.906563e+002
3.166772e+003	1.860466e+002
3.168700e+003	1.975021e+002
3.170629e+003	2.097394e+002
3.172557e+003	2.127358e+002
3.174486e+003	2.282955e+002
3.176414e+003	2.539967e+002
3.178343e+003	2.579939e+002
3.180271e+003	2.765653e+002
3.182199e+003	3.137482e+002
3.184128e+003	3.275323e+002
3.186056e+003	3.417034e+002
3.187985e+003	3.503122e+002
3.189913e+003	3.709319e+002
3.191842e+003	3.749468e+002
3.193770e+003	4.022361e+002
3.195699e+003	4.081862e+002
3.197627e+003	4.235897e+002
3.199556e+003	4.349062e+002
3.201484e+003	4.442591e+002
3.203413e+003	4.709095e+002
3.205341e+003	4.984473e+002
3.207270e+003	5.244339e+002
3.209198e+003	5.475669e+002
3.211126e+003	5.614403e+002
3.213055e+003	5.848265e+002
3.214983e+003	5.972317e+002
3.216912e+003	6.128422e+002
3.218840e+003	6.318146e+002
3.220769e+003	6.559379e+002
3.222697e+003	6.706407e+002
3.224626e+003	6.976434e+002
3.226554e+003	7.372552e+002
3.228483e+003	7.325091e+002
3.230411e+003	7.470634e+002
3.232340e+003	7.661047e+002
3.234268e+003	8.038377e+002
3.236197e+003	8.372275e+002
3.238125e+003	8.459979e+002
3.240053e+003	8.557194e+002
3.241982e+003	9.015747e+002
3.243910e+003	9.405688e+002
3.245839e+003	9.641295e+002
3.247767e+003	9.999219e+002
3.249696e+003	1.026397e+003
3.251624e+003	1.035268e+003
3.253553e+003	1.070107e+003
3.255481e+003	1.100241e+003
3.257410e+003	1.134888e+003
3.259338e+003	1.168757e+003
3.261267e+003	1.192829e+003
3.263195e+003	1.210983e+003
3.265124e+003	1.264870e+003
3.267052e+003	1.300786e+003
3.268980e+003	1.323356e+003
3.270909e+003	1.349861e+003
3.272837e+003	1.373290e+003
3.274766e+003	1.388769e+003
3.276694e+003	1.415115e+003
3.278623e+003	1.459313e+003
3.280551e+003	1.511345e+003
3.282480e+003	1.535745e+003
3.284408e+003	1.587689e+003
3.286337e+003	1.645716e+003
3.288265e+003	1.688708e+003
3.290194e+003	1.702937e+003
3.292122e+003	1.721107e+003
3.294051e+003	1.776766e+003
3.295979e+003	1.827682e+003
3.297907e+003	1.862225e+003
3.299836e+003	1.895070e+003
3.301764e+003	1.931633e+003
3.303693e+003	1.990397e+003
3.305621e+003	2.033628e+003
3.307550e+003	2.063065e+003
3.309478e+003	2.122692e+003
3.311407e+003	2.178705e+003
3.313335e+003	2.229224e+003
3.315264e+003	2.264959e+003
3.317192e+003	2.300673e+003
3.319121e+003	2.340107e+003
3.321049e+003	2.389846e+003
3.322978e+003	2.426829e+003
3.324906e+003	2.487184e+003
3.326834e+003	2.541727e+003
3.328763e+003	2.605539e+003
3.330691e+003	2.641905e+003
3.332620e+003	2.685078e+003
3.334548e+003	2.747216e+003
3.336477e+003	2.784185e+003
3.338405e+003	2.840411e+003
3.340334e+003	2.895328e+003
3.342262e+003	2.926283e+003
3.344191e+003	3.012142e+003
3.346119e+003	3.062076e+003
3.348048e+003	3.141867e+003
3.349976e+003	3.200504e+003
3.351905e+003	3.261137e+003
3.353833e+003	3.314338e+003
3.355761e+003	3.358838e+003
3.357690e+003	3.415977e+003
3.359618e+003	3.496031e+003
3.361547e+003	3.560178e+003
3.363475e+003	3.608526e+003
3.365404e+003	3.677672e+003
3.367332e+003	3.751607e+003
3.369261e+003	3.792687e+003
3.371189e+003	3.875335e+003
3.373118e+003	3.943739e+003
3.375046e+003	4.018697e+003
3.376975e+003	4.082673e+003
3.378903e+003	4.165592e+003
3.380832e+003	4.236033e+003
3.382760e+003	4.302659e+003
3.384688e+003	4.377615e+003
3.386617e+003	4.417925e+003
3.388545e+003	4.498069e+003
3.390474e+003	4.596088e+003
3.392402e+003	4.672942e+003
3.394331e+003	4.761668e+003
3.396259e+003	4.846690e+003
3.398188e+003	4.914827e+003
3.400116e+003	4.985186e+003
