# Supplementary material for: Machine learning classification of mango maturity based on carotene content from Raman spectra
Source: PeerJ. 2025 Nov 18;13:e20288. doi: 10.7717/peerj.20288 (PMC12637035; doi:10.7717/peerj.20288)
Supplement: Supplemental Information 1 — Raman spectra from 29 mango samples, with measurements taken from the top, middle, and bottom parts of each mango. These data were used for Raman spectral processing, statistical analysis, and classification analysis. [file peerj-13-20288-s001.zip › Raw Data_Mango/M28/M28-M.CSV]

5.036945e+001	7.829512e+002
5.229792e+001	5.362777e+002
5.422638e+001	4.249987e+002
5.615485e+001	3.915457e+002
5.808332e+001	3.924490e+002
6.001178e+001	3.962517e+002
6.194025e+001	3.840481e+002
6.386872e+001	3.649838e+002
6.579718e+001	3.516341e+002
6.772565e+001	3.490605e+002
6.965411e+001	3.518460e+002
7.158258e+001	3.407269e+002
7.351105e+001	3.218918e+002
7.543951e+001	3.028215e+002
7.736798e+001	2.893271e+002
7.929645e+001	2.816647e+002
8.122491e+001	2.701063e+002
8.315338e+001	2.698536e+002
8.508185e+001	2.764654e+002
8.701031e+001	2.765782e+002
8.893878e+001	2.716988e+002
9.086725e+001	2.653191e+002
9.279572e+001	2.576103e+002
9.472418e+001	2.462540e+002
9.665265e+001	2.275191e+002
9.858112e+001	2.086610e+002
1.005096e+002	2.003847e+002
1.024380e+002	1.966248e+002
1.043665e+002	1.950442e+002
1.062950e+002	2.080847e+002
1.082234e+002	1.992545e+002
1.101519e+002	1.935887e+002
1.120804e+002	1.942915e+002
1.140089e+002	1.937319e+002
1.159373e+002	1.783877e+002
1.178658e+002	1.734059e+002
1.197943e+002	1.659591e+002
1.217227e+002	1.593360e+002
1.236512e+002	1.646540e+002
1.255797e+002	1.614700e+002
1.275081e+002	1.545509e+002
1.294366e+002	1.464672e+002
1.313651e+002	1.422794e+002
1.332935e+002	1.485052e+002
1.352220e+002	1.559226e+002
1.371505e+002	1.580062e+002
1.390789e+002	1.547807e+002
1.410074e+002	1.476463e+002
1.429359e+002	1.375471e+002
1.448643e+002	1.294536e+002
1.467928e+002	1.319214e+002
1.487213e+002	1.376024e+002
1.506497e+002	1.371589e+002
1.525782e+002	1.304929e+002
1.545067e+002	1.317807e+002
1.564351e+002	1.298863e+002
1.583636e+002	1.246064e+002
1.602921e+002	1.195139e+002
1.622205e+002	1.093549e+002
1.641490e+002	1.174060e+002
1.660775e+002	1.307629e+002
1.680059e+002	1.398458e+002
1.699344e+002	1.414755e+002
1.718629e+002	1.467802e+002
1.737913e+002	1.504472e+002
1.757198e+002	1.452070e+002
1.776483e+002	1.324721e+002
1.795767e+002	1.222083e+002
1.815052e+002	1.306124e+002
1.834337e+002	1.269958e+002
1.853621e+002	1.162637e+002
1.872906e+002	1.062556e+002
1.892191e+002	1.023773e+002
1.911475e+002	1.105342e+002
1.930760e+002	1.144037e+002
1.950045e+002	1.086565e+002
1.969329e+002	1.019760e+002
1.988614e+002	1.157430e+002
2.007899e+002	1.208763e+002
2.027183e+002	1.257949e+002
2.046468e+002	1.288983e+002
2.065753e+002	1.295400e+002
2.085037e+002	1.312085e+002
2.104322e+002	1.303605e+002
2.123607e+002	1.257367e+002
2.142891e+002	1.243473e+002
2.162176e+002	1.293816e+002
2.181461e+002	1.336119e+002
2.200745e+002	1.299689e+002
2.220030e+002	1.238574e+002
2.239315e+002	1.152864e+002
2.258599e+002	1.108758e+002
2.277884e+002	1.305224e+002
2.297169e+002	1.240611e+002
2.316453e+002	1.233945e+002
2.335738e+002	1.282219e+002
2.355023e+002	1.312312e+002
2.374307e+002	1.308410e+002
2.393592e+002	1.345270e+002
2.412877e+002	1.375330e+002
2.432161e+002	1.407741e+002
2.451446e+002	1.453694e+002
2.470731e+002	1.495753e+002
2.490015e+002	1.589461e+002
2.509300e+002	1.605317e+002
2.528585e+002	1.590727e+002
2.547869e+002	1.591128e+002
2.567154e+002	1.552666e+002
2.586439e+002	1.689612e+002
2.605723e+002	1.761765e+002
2.625008e+002	1.746776e+002
2.644293e+002	1.681113e+002
2.663577e+002	1.590591e+002
2.682862e+002	1.372174e+002
2.702147e+002	1.335358e+002
2.721431e+002	1.390285e+002
2.740716e+002	1.398679e+002
2.760001e+002	1.322098e+002
2.779285e+002	1.335613e+002
2.798570e+002	1.425213e+002
2.817855e+002	1.527815e+002
2.837139e+002	1.617374e+002
2.856424e+002	1.725630e+002
2.875709e+002	1.790944e+002
2.894993e+002	1.758113e+002
2.914278e+002	1.745149e+002
2.933563e+002	1.804224e+002
2.952847e+002	1.887552e+002
2.972132e+002	2.021170e+002
2.991417e+002	2.029917e+002
3.010701e+002	2.078207e+002
3.029986e+002	2.180766e+002
3.049271e+002	2.212507e+002
3.068555e+002	2.227178e+002
3.087840e+002	2.113943e+002
3.107125e+002	2.057544e+002
3.126409e+002	2.078991e+002
3.145694e+002	2.074645e+002
3.164979e+002	1.967095e+002
3.184263e+002	1.884520e+002
3.203548e+002	1.798907e+002
3.222833e+002	1.783275e+002
3.242117e+002	1.909574e+002
3.261402e+002	2.106483e+002
3.280687e+002	2.140927e+002
3.299971e+002	2.122052e+002
3.319256e+002	2.122590e+002
3.338541e+002	2.145316e+002
3.357825e+002	2.097717e+002
3.377110e+002	2.056990e+002
3.396395e+002	2.258482e+002
3.415679e+002	2.449279e+002
3.434964e+002	2.471448e+002
3.454249e+002	2.447997e+002
3.473533e+002	2.427608e+002
3.492818e+002	2.371906e+002
3.512103e+002	2.329547e+002
3.531387e+002	2.324332e+002
3.550672e+002	2.346443e+002
3.569957e+002	2.391077e+002
3.589241e+002	2.423537e+002
3.608526e+002	2.299509e+002
3.627811e+002	2.216095e+002
3.647095e+002	2.362243e+002
3.666380e+002	2.328024e+002
3.685665e+002	2.565984e+002
3.704949e+002	2.641942e+002
3.724234e+002	2.557807e+002
3.743519e+002	2.439399e+002
3.762803e+002	2.338839e+002
3.782088e+002	2.319755e+002
3.801373e+002	2.328275e+002
3.820657e+002	2.349776e+002
3.839942e+002	2.376392e+002
3.859227e+002	2.411444e+002
3.878511e+002	2.531429e+002
3.897796e+002	2.629628e+002
3.917081e+002	2.701055e+002
3.936365e+002	2.758925e+002
3.955650e+002	2.799601e+002
3.974935e+002	2.750492e+002
3.994219e+002	2.798196e+002
4.013504e+002	2.665542e+002
4.032789e+002	2.580184e+002
4.052073e+002	2.709289e+002
4.071358e+002	2.847061e+002
4.090643e+002	2.821844e+002
4.109927e+002	2.700214e+002
4.129212e+002	2.692315e+002
4.148497e+002	2.746191e+002
4.167781e+002	2.650930e+002
4.187066e+002	2.592985e+002
4.206351e+002	2.628893e+002
4.225635e+002	2.638782e+002
4.244920e+002	2.593429e+002
4.264205e+002	2.553939e+002
4.283489e+002	2.648521e+002
4.302774e+002	2.710193e+002
4.322059e+002	2.717917e+002
4.341343e+002	2.700398e+002
4.360628e+002	2.667646e+002
4.379913e+002	2.633175e+002
4.399197e+002	2.825149e+002
4.418482e+002	2.808110e+002
4.437767e+002	2.870053e+002
4.457051e+002	2.980750e+002
4.476336e+002	2.986964e+002
4.495621e+002	2.889318e+002
4.514905e+002	2.820379e+002
4.534190e+002	2.869611e+002
4.553475e+002	2.892947e+002
4.572759e+002	2.828493e+002
4.592044e+002	2.776554e+002
4.611329e+002	2.939733e+002
4.630613e+002	3.063603e+002
4.649898e+002	3.105591e+002
4.669183e+002	3.091865e+002
4.688467e+002	3.068588e+002
4.707752e+002	3.054703e+002
4.727037e+002	2.964075e+002
4.746321e+002	2.900475e+002
4.765606e+002	2.893074e+002
4.784891e+002	2.933563e+002
4.804175e+002	2.972975e+002
4.823460e+002	2.887114e+002
4.842745e+002	2.836255e+002
4.862029e+002	2.685359e+002
4.881314e+002	2.565033e+002
4.900599e+002	2.612256e+002
4.919883e+002	2.784651e+002
4.939168e+002	2.787569e+002
4.958453e+002	2.761649e+002
4.977737e+002	2.774561e+002
4.997022e+002	2.779935e+002
5.016307e+002	2.766295e+002
5.035591e+002	2.975143e+002
5.054876e+002	3.037056e+002
5.074161e+002	3.096755e+002
5.093445e+002	3.146559e+002
5.112730e+002	3.157742e+002
5.132015e+002	3.114928e+002
5.151299e+002	2.988430e+002
5.170584e+002	2.987729e+002
5.189869e+002	3.035819e+002
5.209153e+002	3.052724e+002
5.228438e+002	3.012185e+002
5.247723e+002	2.964294e+002
5.267007e+002	2.962403e+002
5.286292e+002	2.956217e+002
5.305577e+002	2.913410e+002
5.324861e+002	2.859559e+002
5.344146e+002	2.827936e+002
5.363431e+002	2.792768e+002
5.382715e+002	2.664612e+002
5.402000e+002	2.561253e+002
5.421285e+002	2.546203e+002
5.440569e+002	2.569849e+002
5.459854e+002	2.542201e+002
5.479139e+002	2.505562e+002
5.498423e+002	2.499726e+002
5.517708e+002	2.565311e+002
5.536993e+002	2.578357e+002
5.556277e+002	2.568513e+002
5.575562e+002	2.684334e+002
5.594847e+002	2.704002e+002
5.614131e+002	2.656037e+002
5.633416e+002	2.631264e+002
5.652701e+002	2.579660e+002
5.671985e+002	2.520905e+002
5.691270e+002	2.602603e+002
5.710555e+002	2.838617e+002
5.729839e+002	2.875117e+002
5.749124e+002	2.748412e+002
5.768409e+002	2.710746e+002
5.787693e+002	2.857744e+002
5.806978e+002	2.935637e+002
5.826263e+002	2.784944e+002
5.845547e+002	2.782740e+002
5.864832e+002	2.740167e+002
5.884117e+002	2.640065e+002
5.903401e+002	2.604204e+002
5.922686e+002	2.739937e+002
5.941971e+002	2.594830e+002
5.961255e+002	2.663748e+002
5.980540e+002	2.717151e+002
5.999825e+002	2.647968e+002
6.019109e+002	2.527399e+002
6.038394e+002	2.523625e+002
6.057679e+002	2.575657e+002
6.076964e+002	2.635204e+002
6.096248e+002	2.690521e+002
6.115533e+002	2.681278e+002
6.134818e+002	2.565462e+002
6.154102e+002	2.400458e+002
6.173387e+002	2.351614e+002
6.192672e+002	2.479564e+002
6.211956e+002	2.621035e+002
6.231241e+002	2.601642e+002
6.250526e+002	2.448046e+002
6.269810e+002	2.468716e+002
6.289095e+002	2.398073e+002
6.308380e+002	2.283304e+002
6.327664e+002	2.265921e+002
6.346949e+002	2.337875e+002
6.366234e+002	2.402078e+002
6.385518e+002	2.389123e+002
6.404803e+002	2.426859e+002
6.424088e+002	2.381332e+002
6.443372e+002	2.364766e+002
6.462657e+002	2.505502e+002
6.481942e+002	2.675155e+002
6.501226e+002	2.501598e+002
6.520511e+002	2.531826e+002
6.539796e+002	2.434824e+002
6.559080e+002	2.496089e+002
6.578365e+002	2.493638e+002
6.597650e+002	2.257897e+002
6.616934e+002	2.002243e+002
6.636219e+002	1.971013e+002
6.655504e+002	2.219981e+002
6.674788e+002	2.300638e+002
6.694073e+002	2.241086e+002
6.713358e+002	2.181344e+002
6.732642e+002	2.153931e+002
6.751927e+002	2.056248e+002
6.771212e+002	1.958952e+002
6.790496e+002	1.809730e+002
6.809781e+002	1.906280e+002
6.829066e+002	1.994655e+002
6.848350e+002	1.697616e+002
6.867635e+002	1.732955e+002
6.886920e+002	1.719659e+002
6.906204e+002	1.951561e+002
6.925489e+002	1.954435e+002
6.944774e+002	1.835206e+002
6.964058e+002	1.906803e+002
6.983343e+002	1.980727e+002
7.002628e+002	1.994318e+002
7.021912e+002	1.980196e+002
7.041197e+002	1.920043e+002
7.060482e+002	1.880656e+002
7.079766e+002	1.910538e+002
7.099051e+002	1.974673e+002
7.118336e+002	2.035919e+002
7.137620e+002	2.206243e+002
7.156905e+002	2.327123e+002
7.176190e+002	2.326689e+002
7.195474e+002	2.175253e+002
7.214759e+002	1.933114e+002
7.234044e+002	1.863823e+002
7.253328e+002	1.869966e+002
7.272613e+002	1.951902e+002
7.291898e+002	1.885241e+002
7.311182e+002	1.725982e+002
7.330467e+002	1.655778e+002
7.349752e+002	1.688579e+002
7.369036e+002	1.676576e+002
7.388321e+002	1.746893e+002
7.407606e+002	1.812991e+002
7.426890e+002	1.791726e+002
7.446175e+002	1.728416e+002
7.465460e+002	1.725088e+002
7.484744e+002	1.615653e+002
7.504029e+002	1.651648e+002
7.523314e+002	1.448515e+002
7.542598e+002	1.397955e+002
7.561883e+002	1.471442e+002
7.581168e+002	1.416006e+002
7.600452e+002	1.343811e+002
7.619737e+002	1.575180e+002
7.639022e+002	1.413461e+002
7.658306e+002	1.389518e+002
7.677591e+002	1.493460e+002
7.696876e+002	1.539321e+002
7.716160e+002	1.489726e+002
7.735445e+002	1.518793e+002
7.754730e+002	1.466737e+002
7.774014e+002	1.342047e+002
7.793299e+002	1.245596e+002
7.812584e+002	1.246478e+002
7.831868e+002	1.301083e+002
7.851153e+002	1.271041e+002
7.870438e+002	1.206784e+002
7.889722e+002	1.291638e+002
7.909007e+002	1.570177e+002
7.928292e+002	1.645602e+002
7.947576e+002	1.481306e+002
7.966861e+002	1.341767e+002
7.986146e+002	1.198150e+002
8.005430e+002	1.265719e+002
8.024715e+002	1.243634e+002
8.044000e+002	1.169886e+002
8.063284e+002	1.217306e+002
8.082569e+002	1.326725e+002
8.101854e+002	1.244497e+002
8.121138e+002	1.125417e+002
8.140423e+002	1.270282e+002
8.159708e+002	1.286494e+002
8.178992e+002	1.213010e+002
8.198277e+002	1.161024e+002
8.217562e+002	1.154753e+002
8.236846e+002	1.124035e+002
8.256131e+002	1.149605e+002
8.275416e+002	1.168332e+002
8.294700e+002	9.337558e+001
8.313985e+002	8.765604e+001
8.333270e+002	1.007673e+002
8.352554e+002	1.043285e+002
8.371839e+002	9.335342e+001
8.391124e+002	9.135259e+001
8.410408e+002	9.597443e+001
8.429693e+002	9.892599e+001
8.448978e+002	1.023975e+002
8.468262e+002	1.067945e+002
8.487547e+002	1.111728e+002
8.506832e+002	1.175703e+002
8.526116e+002	1.152621e+002
8.545401e+002	1.234595e+002
8.564686e+002	1.246307e+002
8.583970e+002	1.219035e+002
8.603255e+002	1.201663e+002
8.622540e+002	1.221397e+002
8.641824e+002	1.333837e+002
8.661109e+002	1.489748e+002
8.680394e+002	1.423456e+002
8.699678e+002	1.294511e+002
8.718963e+002	1.246059e+002
8.738248e+002	1.210114e+002
8.757532e+002	1.071244e+002
8.776817e+002	9.530197e+001
8.796102e+002	9.482518e+001
8.815386e+002	8.813736e+001
8.834671e+002	1.042523e+002
8.853956e+002	1.096279e+002
8.873240e+002	9.713496e+001
8.892525e+002	8.239512e+001
8.911810e+002	6.079306e+001
8.931094e+002	7.945559e+001
8.950379e+002	8.153271e+001
8.969664e+002	7.413096e+001
8.988948e+002	6.225719e+001
9.008233e+002	5.838651e+001
9.027518e+002	6.482529e+001
9.046802e+002	6.364138e+001
9.066087e+002	7.246333e+001
9.085372e+002	6.308809e+001
9.104656e+002	3.883513e+001
9.123941e+002	4.887725e+001
9.143226e+002	8.004136e+001
9.162510e+002	9.341665e+001
9.181795e+002	9.098496e+001
9.201080e+002	1.210113e+002
9.220364e+002	1.053434e+002
9.239649e+002	9.392066e+001
9.258934e+002	8.702701e+001
9.278218e+002	8.844441e+001
9.297503e+002	9.462308e+001
9.316788e+002	9.650620e+001
9.336072e+002	1.075188e+002
9.355357e+002	1.160990e+002
9.374642e+002	1.220597e+002
9.393926e+002	1.200158e+002
9.413211e+002	1.218623e+002
9.432496e+002	1.298290e+002
9.451780e+002	1.366136e+002
9.471065e+002	1.428863e+002
9.490350e+002	1.401307e+002
9.509634e+002	1.363703e+002
9.528919e+002	1.574011e+002
9.548204e+002	1.707339e+002
9.567488e+002	1.555387e+002
9.586773e+002	1.317848e+002
9.606058e+002	1.345076e+002
9.625342e+002	1.344333e+002
9.644627e+002	1.324048e+002
9.663912e+002	1.357557e+002
9.683196e+002	1.303874e+002
9.702481e+002	1.184948e+002
9.721766e+002	1.037249e+002
9.741050e+002	8.599700e+001
9.760335e+002	7.341360e+001
9.779620e+002	9.557312e+001
9.798904e+002	9.553287e+001
9.818189e+002	8.810204e+001
9.837474e+002	9.421088e+001
9.856758e+002	1.180868e+002
9.876043e+002	1.371681e+002
9.895328e+002	1.289793e+002
9.914612e+002	1.337945e+002
9.933897e+002	1.472215e+002
9.953182e+002	1.849740e+002
9.972466e+002	2.243823e+002
9.991751e+002	2.645142e+002
1.001104e+003	3.094478e+002
1.003032e+003	3.477632e+002
1.004961e+003	3.540561e+002
1.006889e+003	3.357505e+002
1.008817e+003	3.019633e+002
1.010746e+003	2.228584e+002
1.012674e+003	2.004851e+002
1.014603e+003	2.013347e+002
1.016531e+003	1.868803e+002
1.018460e+003	1.768454e+002
1.020388e+003	1.700110e+002
1.022317e+003	1.565447e+002
1.024245e+003	1.432526e+002
1.026174e+003	1.441447e+002
1.028102e+003	1.573009e+002
1.030031e+003	1.502034e+002
1.031959e+003	1.251205e+002
1.033888e+003	1.208766e+002
1.035816e+003	1.266934e+002
1.037745e+003	1.194458e+002
1.039673e+003	1.122454e+002
1.041601e+003	1.308726e+002
1.043530e+003	1.294545e+002
1.045458e+003	1.289545e+002
1.047387e+003	1.346017e+002
1.049315e+003	1.124779e+002
1.051244e+003	1.182188e+002
1.053172e+003	1.029186e+002
1.055101e+003	1.303715e+002
1.057029e+003	1.318945e+002
1.058958e+003	1.280270e+002
1.060886e+003	1.268903e+002
1.062815e+003	1.239413e+002
1.064743e+003	1.170775e+002
1.066672e+003	9.356895e+001
1.068600e+003	9.855045e+001
1.070528e+003	1.169526e+002
1.072457e+003	1.121562e+002
1.074385e+003	1.175958e+002
1.076314e+003	1.177621e+002
1.078242e+003	1.124263e+002
1.080171e+003	1.234320e+002
1.082099e+003	1.082252e+002
1.084028e+003	9.842506e+001
1.085956e+003	1.085488e+002
1.087885e+003	1.094836e+002
1.089813e+003	1.099140e+002
1.091742e+003	1.209382e+002
1.093670e+003	1.280622e+002
1.095599e+003	1.233239e+002
1.097527e+003	1.393545e+002
1.099455e+003	1.445515e+002
1.101384e+003	1.450418e+002
1.103312e+003	1.652347e+002
1.105241e+003	1.615688e+002
1.107169e+003	1.731873e+002
1.109098e+003	1.805549e+002
1.111026e+003	1.660160e+002
1.112955e+003	1.827342e+002
1.114883e+003	1.714733e+002
1.116812e+003	1.922551e+002
1.118740e+003	2.241035e+002
1.120669e+003	2.451492e+002
1.122597e+003	2.449071e+002
1.124526e+003	2.269308e+002
1.126454e+003	2.163394e+002
1.128382e+003	2.309198e+002
1.130311e+003	2.410661e+002
1.132239e+003	2.506110e+002
1.134168e+003	2.652771e+002
1.136096e+003	2.716415e+002
1.138025e+003	3.012443e+002
1.139953e+003	3.317330e+002
1.141882e+003	3.649492e+002
1.143810e+003	4.114961e+002
1.145739e+003	4.570949e+002
1.147667e+003	5.418184e+002
1.149596e+003	7.231713e+002
1.151524e+003	9.113630e+002
1.153453e+003	1.037513e+003
1.155381e+003	1.031829e+003
1.157309e+003	9.015923e+002
1.159238e+003	7.052269e+002
1.161166e+003	5.227252e+002
1.163095e+003	4.238434e+002
1.165023e+003	3.674244e+002
1.166952e+003	3.291906e+002
1.168880e+003	3.432578e+002
1.170809e+003	3.572205e+002
1.172737e+003	3.422603e+002
1.174666e+003	3.155153e+002
1.176594e+003	2.994253e+002
1.178523e+003	2.979380e+002
1.180451e+003	3.129407e+002
1.182380e+003	3.387184e+002
1.184308e+003	3.206106e+002
1.186236e+003	3.279614e+002
1.188165e+003	3.263303e+002
1.190093e+003	3.254836e+002
1.192022e+003	3.229618e+002
1.193950e+003	3.097762e+002
1.195879e+003	2.919008e+002
1.197807e+003	2.771056e+002
1.199736e+003	2.536460e+002
1.201664e+003	2.917868e+002
1.203593e+003	3.011424e+002
1.205521e+003	3.174999e+002
1.207450e+003	3.137712e+002
1.209378e+003	3.050042e+002
1.211307e+003	2.914356e+002
1.213235e+003	2.568475e+002
1.215163e+003	2.424884e+002
1.217092e+003	2.185815e+002
1.219020e+003	1.815048e+002
1.220949e+003	1.521044e+002
1.222877e+003	1.662274e+002
1.224806e+003	1.926237e+002
1.226734e+003	2.059286e+002
1.228663e+003	2.027404e+002
1.230591e+003	1.933815e+002
1.232520e+003	1.859755e+002
1.234448e+003	1.651233e+002
1.236377e+003	1.688610e+002
1.238305e+003	1.805540e+002
1.240234e+003	1.541168e+002
1.242162e+003	1.664347e+002
1.244090e+003	1.887698e+002
1.246019e+003	1.865144e+002
1.247947e+003	1.932003e+002
1.249876e+003	2.300475e+002
1.251804e+003	2.106635e+002
1.253733e+003	2.016727e+002
1.255661e+003	2.414431e+002
1.257590e+003	2.418736e+002
1.259518e+003	2.249158e+002
1.261447e+003	2.527951e+002
1.263375e+003	2.720992e+002
1.265304e+003	2.524560e+002
1.267232e+003	2.452503e+002
1.269161e+003	2.655782e+002
1.271089e+003	2.528650e+002
1.273017e+003	2.603191e+002
1.274946e+003	2.842018e+002
1.276874e+003	2.759937e+002
1.278803e+003	2.779748e+002
1.280731e+003	2.727542e+002
1.282660e+003	2.632731e+002
1.284588e+003	2.651893e+002
1.286517e+003	2.702086e+002
1.288445e+003	2.642619e+002
1.290374e+003	2.539872e+002
1.292302e+003	2.602351e+002
1.294231e+003	2.688039e+002
1.296159e+003	2.457423e+002
1.298088e+003	2.373424e+002
1.300016e+003	2.305156e+002
1.301944e+003	2.254815e+002
1.303873e+003	2.352225e+002
1.305801e+003	2.449445e+002
1.307730e+003	2.358807e+002
1.309658e+003	2.481425e+002
1.311587e+003	2.477693e+002
1.313515e+003	2.421532e+002
1.315444e+003	2.350692e+002
1.317372e+003	2.209107e+002
1.319301e+003	2.084376e+002
1.321229e+003	2.080253e+002
1.323158e+003	2.143213e+002
1.325086e+003	2.180224e+002
1.327015e+003	2.267455e+002
1.328943e+003	2.412618e+002
1.330871e+003	2.354151e+002
1.332800e+003	2.209861e+002
1.334728e+003	2.321460e+002
1.336657e+003	2.517638e+002
1.338585e+003	2.483050e+002
1.340514e+003	2.278616e+002
1.342442e+003	2.148617e+002
1.344371e+003	2.233829e+002
1.346299e+003	2.470550e+002
1.348228e+003	2.592233e+002
1.350156e+003	2.571841e+002
1.352085e+003	2.678926e+002
1.354013e+003	2.791637e+002
1.355942e+003	2.793353e+002
1.357870e+003	2.778993e+002
1.359798e+003	2.838017e+002
1.361727e+003	2.736317e+002
1.363655e+003	2.617795e+002
1.365584e+003	2.775997e+002
1.367512e+003	2.783562e+002
1.369441e+003	2.829457e+002
1.371369e+003	3.047284e+002
1.373298e+003	3.053500e+002
1.375226e+003	2.868256e+002
1.377155e+003	2.695721e+002
1.379083e+003	2.593438e+002
1.381012e+003	2.567841e+002
1.382940e+003	2.759919e+002
1.384869e+003	3.089204e+002
1.386797e+003	3.191870e+002
1.388725e+003	3.067905e+002
1.390654e+003	3.124362e+002
1.392582e+003	3.005680e+002
1.394511e+003	2.987626e+002
1.396439e+003	2.740722e+002
1.398368e+003	2.597050e+002
1.400296e+003	2.618628e+002
1.402225e+003	2.701550e+002
1.404153e+003	2.742273e+002
1.406082e+003	2.734933e+002
1.408010e+003	2.634834e+002
1.409939e+003	2.330324e+002
1.411867e+003	2.207746e+002
1.413796e+003	2.683905e+002
1.415724e+003	3.002001e+002
1.417652e+003	3.008793e+002
1.419581e+003	2.721349e+002
1.421509e+003	2.723097e+002
1.423438e+003	2.518826e+002
1.425366e+003	2.537529e+002
1.427295e+003	2.746527e+002
1.429223e+003	2.718069e+002
1.431152e+003	2.927431e+002
1.433080e+003	2.830729e+002
1.435009e+003	3.122232e+002
1.436937e+003	3.511389e+002
1.438866e+003	3.691197e+002
1.440794e+003	3.696229e+002
1.442723e+003	3.526512e+002
1.444651e+003	3.308173e+002
1.446579e+003	3.235706e+002
1.448508e+003	3.390771e+002
1.450436e+003	3.530706e+002
1.452365e+003	3.423802e+002
1.454293e+003	3.377922e+002
1.456222e+003	3.661267e+002
1.458150e+003	3.408215e+002
1.460079e+003	3.413133e+002
1.462007e+003	3.392463e+002
1.463936e+003	3.295891e+002
1.465864e+003	3.247748e+002
1.467793e+003	3.377735e+002
1.469721e+003	3.567531e+002
1.471650e+003	3.671245e+002
1.473578e+003	3.686504e+002
1.475506e+003	3.667079e+002
1.477435e+003	3.580290e+002
1.479363e+003	3.408484e+002
1.481292e+003	3.613998e+002
1.483220e+003	3.565562e+002
1.485149e+003	3.579465e+002
1.487077e+003	3.499824e+002
1.489006e+003	3.649195e+002
1.490934e+003	3.719481e+002
1.492863e+003	3.771686e+002
1.494791e+003	3.995842e+002
1.496720e+003	4.252789e+002
1.498648e+003	4.372834e+002
1.500577e+003	4.531394e+002
1.502505e+003	4.840645e+002
1.504433e+003	5.123540e+002
1.506362e+003	5.899549e+002
1.508290e+003	7.060768e+002
1.510219e+003	8.191993e+002
1.512147e+003	1.011826e+003
1.514076e+003	1.156193e+003
1.516004e+003	1.245962e+003
1.517933e+003	1.299896e+003
1.519861e+003	1.283885e+003
1.521790e+003	1.189390e+003
1.523718e+003	1.056393e+003
1.525647e+003	9.038186e+002
1.527575e+003	7.470948e+002
1.529504e+003	6.279704e+002
1.531432e+003	5.525022e+002
1.533360e+003	4.774453e+002
1.535289e+003	4.302928e+002
1.537217e+003	4.083684e+002
1.539146e+003	3.858025e+002
1.541074e+003	3.676477e+002
1.543003e+003	3.447034e+002
1.544931e+003	3.297172e+002
1.546860e+003	3.255094e+002
1.548788e+003	3.291605e+002
1.550717e+003	3.477459e+002
1.552645e+003	3.492021e+002
1.554574e+003	3.372153e+002
1.556502e+003	3.475158e+002
1.558431e+003	3.434674e+002
1.560359e+003	3.287590e+002
1.562287e+003	3.414093e+002
1.564216e+003	3.331100e+002
1.566144e+003	3.174777e+002
1.568073e+003	3.093971e+002
1.570001e+003	3.246947e+002
1.571930e+003	3.199855e+002
1.573858e+003	3.072376e+002
1.575787e+003	3.095479e+002
1.577715e+003	2.934117e+002
1.579644e+003	3.384880e+002
1.581572e+003	3.372156e+002
1.583501e+003	3.471702e+002
1.585429e+003	3.295069e+002
1.587358e+003	2.901318e+002
1.589286e+003	2.859539e+002
1.591214e+003	3.149310e+002
1.593143e+003	3.265596e+002
1.595071e+003	3.384184e+002
1.597000e+003	3.495794e+002
1.598928e+003	3.577092e+002
1.600857e+003	3.584561e+002
1.602785e+003	3.482174e+002
1.604714e+003	3.497781e+002
1.606642e+003	3.692774e+002
1.608571e+003	3.496861e+002
1.610499e+003	3.087623e+002
1.612428e+003	2.969171e+002
1.614356e+003	2.818233e+002
1.616285e+003	2.707904e+002
1.618213e+003	2.870538e+002
1.620141e+003	3.051237e+002
1.622070e+003	3.055000e+002
1.623998e+003	3.283779e+002
1.625927e+003	3.439936e+002
1.627855e+003	3.225796e+002
1.629784e+003	2.966870e+002
1.631712e+003	2.862326e+002
1.633641e+003	2.804594e+002
1.635569e+003	2.950120e+002
1.637498e+003	3.121840e+002
1.639426e+003	3.346744e+002
1.641355e+003	3.244078e+002
1.643283e+003	2.989028e+002
1.645212e+003	2.914784e+002
1.647140e+003	2.760670e+002
1.649068e+003	2.733232e+002
1.650997e+003	2.922441e+002
1.652925e+003	2.725675e+002
1.654854e+003	2.699261e+002
1.656782e+003	2.764086e+002
1.658711e+003	2.618163e+002
1.660639e+003	2.542715e+002
1.662568e+003	2.608420e+002
1.664496e+003	2.607420e+002
1.666425e+003	2.721491e+002
1.668353e+003	2.616211e+002
1.670282e+003	2.521814e+002
1.672210e+003	2.396908e+002
1.674139e+003	2.463736e+002
1.676067e+003	2.476586e+002
1.677995e+003	2.163491e+002
1.679924e+003	2.159983e+002
1.681852e+003	1.820327e+002
1.683781e+003	2.069455e+002
1.685709e+003	2.166268e+002
1.687638e+003	2.381833e+002
1.689566e+003	2.587999e+002
1.691495e+003	2.483139e+002
1.693423e+003	2.434429e+002
1.695352e+003	2.445951e+002
1.697280e+003	2.250690e+002
1.699209e+003	2.267166e+002
1.701137e+003	2.269962e+002
1.703066e+003	2.144037e+002
1.704994e+003	2.158040e+002
1.706922e+003	2.033209e+002
1.708851e+003	1.898600e+002
1.710779e+003	2.039127e+002
1.712708e+003	2.115099e+002
1.714636e+003	2.174583e+002
1.716565e+003	2.200481e+002
1.718493e+003	2.106105e+002
1.720422e+003	2.141678e+002
1.722350e+003	2.175842e+002
1.724279e+003	2.117110e+002
1.726207e+003	2.130786e+002
1.728136e+003	2.281118e+002
1.730064e+003	2.458957e+002
1.731993e+003	2.514164e+002
1.733921e+003	2.452223e+002
1.735849e+003	2.529880e+002
1.737778e+003	2.608434e+002
1.739706e+003	2.411380e+002
1.741635e+003	2.380228e+002
1.743563e+003	2.385832e+002
1.745492e+003	2.400750e+002
1.747420e+003	2.557526e+002
1.749349e+003	2.480859e+002
1.751277e+003	2.300400e+002
1.753206e+003	2.279482e+002
1.755134e+003	2.154469e+002
1.757063e+003	2.022980e+002
1.758991e+003	1.983953e+002
1.760920e+003	1.929009e+002
1.762848e+003	1.961736e+002
1.764776e+003	2.110545e+002
1.766705e+003	2.162058e+002
1.768633e+003	2.047517e+002
1.770562e+003	1.753114e+002
1.772490e+003	1.537987e+002
1.774419e+003	1.389812e+002
1.776347e+003	1.358363e+002
1.778276e+003	1.379448e+002
1.780204e+003	1.601361e+002
1.782133e+003	1.722878e+002
1.784061e+003	1.640801e+002
1.785990e+003	1.595280e+002
1.787918e+003	1.694604e+002
1.789847e+003	1.636561e+002
1.791775e+003	1.698816e+002
1.793703e+003	1.797973e+002
1.795632e+003	1.583577e+002
1.797560e+003	1.294450e+002
1.799489e+003	1.211920e+002
1.801417e+003	1.181417e+002
1.803346e+003	1.180783e+002
1.805274e+003	1.225539e+002
1.807203e+003	1.234267e+002
1.809131e+003	1.415057e+002
1.811060e+003	1.611918e+002
1.812988e+003	1.518417e+002
1.814917e+003	1.495464e+002
1.816845e+003	1.423163e+002
1.818774e+003	1.257903e+002
1.820702e+003	1.268698e+002
1.822630e+003	1.561692e+002
1.824559e+003	1.673531e+002
1.826487e+003	1.872317e+002
1.828416e+003	1.726839e+002
1.830344e+003	1.444273e+002
1.832273e+003	1.439975e+002
1.834201e+003	1.506435e+002
1.836130e+003	1.457321e+002
1.838058e+003	1.441553e+002
1.839987e+003	1.613373e+002
1.841915e+003	1.701444e+002
1.843844e+003	1.673527e+002
1.845772e+003	1.805788e+002
1.847701e+003	1.884872e+002
1.849629e+003	1.675895e+002
1.851557e+003	1.503138e+002
1.853486e+003	1.448450e+002
1.855414e+003	1.358808e+002
1.857343e+003	1.330793e+002
1.859271e+003	1.209936e+002
1.861200e+003	1.342481e+002
1.863128e+003	1.478979e+002
1.865057e+003	1.505789e+002
1.866985e+003	1.569781e+002
1.868914e+003	1.462036e+002
1.870842e+003	1.260303e+002
1.872771e+003	1.302511e+002
1.874699e+003	1.277514e+002
1.876628e+003	1.332972e+002
1.878556e+003	1.311980e+002
1.880484e+003	1.195154e+002
1.882413e+003	1.092446e+002
1.884341e+003	1.339278e+002
1.886270e+003	1.238200e+002
1.888198e+003	1.054959e+002
1.890127e+003	1.168986e+002
1.892055e+003	9.922699e+001
1.893984e+003	8.505232e+001
1.895912e+003	9.820242e+001
1.897841e+003	9.221392e+001
1.899769e+003	8.261173e+001
1.901698e+003	9.347685e+001
1.903626e+003	9.990030e+001
1.905555e+003	1.004878e+002
1.907483e+003	9.616511e+001
1.909411e+003	9.201086e+001
1.911340e+003	1.272267e+002
1.913268e+003	1.020933e+002
1.915197e+003	1.242335e+002
1.917125e+003	1.285449e+002
1.919054e+003	1.218569e+002
1.920982e+003	9.521201e+001
1.922911e+003	1.042465e+002
1.924839e+003	1.133885e+002
1.926768e+003	1.060562e+002
1.928696e+003	8.254963e+001
1.930625e+003	7.363097e+001
1.932553e+003	9.222825e+001
1.934482e+003	1.164251e+002
1.936410e+003	9.018393e+001
1.938339e+003	8.910853e+001
1.940267e+003	1.097215e+002
1.942195e+003	9.245345e+001
1.944124e+003	8.340617e+001
1.946052e+003	9.844888e+001
1.947981e+003	1.109957e+002
1.949909e+003	1.159337e+002
1.951838e+003	1.110096e+002
1.953766e+003	1.050489e+002
1.955695e+003	9.454115e+001
1.957623e+003	8.400010e+001
1.959552e+003	9.160299e+001
1.961480e+003	9.407079e+001
1.963409e+003	8.950187e+001
1.965337e+003	8.408860e+001
1.967266e+003	5.846127e+001
1.969194e+003	5.565446e+001
1.971122e+003	4.632440e+001
1.973051e+003	6.325721e+001
1.974979e+003	9.754219e+001
1.976908e+003	9.046723e+001
1.978836e+003	8.048537e+001
1.980765e+003	7.154417e+001
1.982693e+003	7.400175e+001
1.984622e+003	8.222054e+001
1.986550e+003	6.903940e+001
1.988479e+003	7.984698e+001
1.990407e+003	7.152117e+001
1.992336e+003	5.717305e+001
1.994264e+003	5.521933e+001
1.996193e+003	9.073007e+001
1.998121e+003	9.640683e+001
2.000049e+003	6.143071e+001
2.001978e+003	4.494333e+001
2.003906e+003	5.462869e+001
2.005835e+003	5.168861e+001
2.007763e+003	5.011819e+001
2.009692e+003	8.301103e+001
2.011620e+003	1.053943e+002
2.013549e+003	8.688273e+001
2.015477e+003	9.121166e+001
2.017406e+003	8.907172e+001
2.019334e+003	1.014823e+002
2.021263e+003	8.151450e+001
2.023191e+003	6.777033e+001
2.025120e+003	8.746309e+001
2.027048e+003	9.502074e+001
2.028976e+003	8.410884e+001
2.030905e+003	8.735976e+001
2.032833e+003	7.379608e+001
2.034762e+003	6.622609e+001
2.036690e+003	9.708089e+001
2.038619e+003	1.039899e+002
2.040547e+003	8.055660e+001
2.042476e+003	7.171796e+001
2.044404e+003	7.696519e+001
2.046333e+003	7.488064e+001
2.048261e+003	8.044056e+001
2.050189e+003	1.044744e+002
2.052118e+003	1.034636e+002
2.054046e+003	1.099536e+002
2.055975e+003	1.162483e+002
2.057903e+003	1.020297e+002
2.059832e+003	8.383273e+001
2.061760e+003	8.872283e+001
2.063689e+003	8.054276e+001
2.065617e+003	7.403626e+001
2.067546e+003	1.029988e+002
2.069474e+003	9.652834e+001
2.071403e+003	7.864782e+001
2.073331e+003	7.374166e+001
2.075260e+003	8.313457e+001
2.077188e+003	7.501384e+001
2.079116e+003	1.083127e+002
2.081045e+003	8.957983e+001
2.082973e+003	8.522546e+001
2.084902e+003	6.740473e+001
2.086830e+003	4.433660e+001
2.088759e+003	4.835373e+001
2.090687e+003	4.773450e+001
2.092616e+003	4.315546e+001
2.094544e+003	5.594913e+001
2.096473e+003	5.097827e+001
2.098401e+003	6.622606e+001
2.100330e+003	8.664162e+001
2.102258e+003	9.290151e+001
2.104187e+003	8.258264e+001
2.106115e+003	8.315614e+001
2.108043e+003	8.918478e+001
2.109972e+003	1.004009e+002
2.111900e+003	8.535623e+001
2.113829e+003	6.181108e+001
2.115757e+003	7.662153e+001
2.117686e+003	7.778745e+001
2.119614e+003	6.113203e+001
2.121543e+003	9.402948e+001
2.123471e+003	1.052414e+002
2.125400e+003	6.910254e+001
2.127328e+003	1.281891e+002
2.129257e+003	1.076155e+002
2.131185e+003	1.143414e+002
2.133114e+003	9.980667e+001
2.135042e+003	9.572713e+001
2.136970e+003	1.266484e+002
2.138899e+003	1.222047e+002
2.140827e+003	1.122241e+002
2.142756e+003	1.038918e+002
2.144684e+003	9.806253e+001
2.146613e+003	1.217900e+002
2.148541e+003	1.499719e+002
2.150470e+003	1.525414e+002
2.152398e+003	1.282471e+002
2.154327e+003	1.235535e+002
2.156255e+003	1.127320e+002
2.158184e+003	1.323146e+002
2.160112e+003	1.379430e+002
2.162041e+003	1.383284e+002
2.163969e+003	1.111430e+002
2.165897e+003	1.015560e+002
2.167826e+003	1.224216e+002
2.169754e+003	1.244326e+002
2.171683e+003	1.277866e+002
2.173611e+003	1.222566e+002
2.175540e+003	1.092795e+002
2.177468e+003	1.374571e+002
2.179397e+003	1.501658e+002
2.181325e+003	1.352197e+002
2.183254e+003	1.144238e+002
2.185182e+003	1.195213e+002
2.187111e+003	1.015868e+002
2.189039e+003	9.404579e+001
2.190968e+003	9.563937e+001
2.192896e+003	1.071394e+002
2.194824e+003	1.177683e+002
2.196753e+003	1.116965e+002
2.198681e+003	1.102463e+002
2.200610e+003	1.247797e+002
2.202538e+003	1.217447e+002
2.204467e+003	1.155126e+002
2.206395e+003	1.079133e+002
2.208324e+003	1.101202e+002
2.210252e+003	1.152272e+002
2.212181e+003	1.280602e+002
2.214109e+003	1.460473e+002
2.216038e+003	1.678080e+002
2.217966e+003	1.520784e+002
2.219895e+003	1.226104e+002
2.221823e+003	1.435422e+002
2.223751e+003	1.524996e+002
2.225680e+003	1.455499e+002
2.227608e+003	1.740369e+002
2.229537e+003	1.731409e+002
2.231465e+003	1.151158e+002
2.233394e+003	1.198944e+002
2.235322e+003	1.294427e+002
2.237251e+003	1.435683e+002
2.239179e+003	1.674128e+002
2.241108e+003	1.714490e+002
2.243036e+003	1.636285e+002
2.244965e+003	1.720649e+002
2.246893e+003	1.643676e+002
2.248822e+003	1.475321e+002
2.250750e+003	1.520982e+002
2.252678e+003	1.773445e+002
2.254607e+003	1.931304e+002
2.256535e+003	2.071744e+002
2.258464e+003	1.848487e+002
2.260392e+003	1.895470e+002
2.262321e+003	1.484269e+002
2.264249e+003	1.417086e+002
2.266178e+003	1.754103e+002
2.268106e+003	1.703811e+002
2.270035e+003	1.569628e+002
2.271963e+003	1.666788e+002
2.273892e+003	1.769835e+002
2.275820e+003	1.708476e+002
2.277749e+003	1.286592e+002
2.279677e+003	1.633966e+002
2.281605e+003	1.570002e+002
2.283534e+003	1.806954e+002
2.285462e+003	1.816486e+002
2.287391e+003	1.792705e+002
2.289319e+003	1.736961e+002
2.291248e+003	1.567911e+002
2.293176e+003	1.526612e+002
2.295105e+003	1.996474e+002
2.297033e+003	2.274480e+002
2.298962e+003	2.091181e+002
2.300890e+003	2.105038e+002
2.302819e+003	2.316882e+002
2.304747e+003	2.369870e+002
2.306676e+003	2.458119e+002
2.308604e+003	2.184126e+002
2.310532e+003	2.387908e+002
2.312461e+003	2.236193e+002
2.314389e+003	2.339053e+002
2.316318e+003	2.338294e+002
2.318246e+003	2.392447e+002
2.320175e+003	2.420315e+002
2.322103e+003	2.292105e+002
2.324032e+003	2.229267e+002
2.325960e+003	2.076663e+002
2.327889e+003	1.777497e+002
2.329817e+003	1.988023e+002
2.331746e+003	2.278924e+002
2.333674e+003	2.350598e+002
2.335603e+003	2.455726e+002
2.337531e+003	2.333749e+002
2.339459e+003	2.269522e+002
2.341388e+003	2.157426e+002
2.343316e+003	2.384773e+002
2.345245e+003	2.495137e+002
2.347173e+003	2.396995e+002
2.349102e+003	2.284631e+002
2.351030e+003	2.303020e+002
2.352959e+003	2.313010e+002
2.354887e+003	2.248987e+002
2.356816e+003	2.467558e+002
2.358744e+003	2.807502e+002
2.360673e+003	2.647340e+002
2.362601e+003	2.677453e+002
2.364530e+003	2.655297e+002
2.366458e+003	2.413854e+002
2.368386e+003	2.547284e+002
2.370315e+003	2.806506e+002
2.372243e+003	2.833751e+002
2.374172e+003	2.570685e+002
2.376100e+003	2.426990e+002
2.378029e+003	2.479900e+002
2.379957e+003	2.575340e+002
2.381886e+003	2.671902e+002
2.383814e+003	2.574527e+002
2.385743e+003	2.296576e+002
2.387671e+003	2.522177e+002
2.389600e+003	2.314617e+002
2.391528e+003	2.323666e+002
2.393457e+003	2.859647e+002
2.395385e+003	2.700647e+002
2.397313e+003	2.596509e+002
2.399242e+003	2.692452e+002
2.401170e+003	2.591440e+002
2.403099e+003	2.666023e+002
2.405027e+003	2.760417e+002
2.406956e+003	2.324600e+002
2.408884e+003	2.379697e+002
2.410813e+003	2.717836e+002
2.412741e+003	2.928615e+002
2.414670e+003	3.112791e+002
2.416598e+003	2.984469e+002
2.418527e+003	2.930793e+002
2.420455e+003	2.797910e+002
2.422384e+003	2.692248e+002
2.424312e+003	2.995368e+002
2.426240e+003	3.167141e+002
2.428169e+003	3.070961e+002
2.430097e+003	2.984055e+002
2.432026e+003	2.890505e+002
2.433954e+003	3.008570e+002
2.435883e+003	3.031262e+002
2.437811e+003	3.099506e+002
2.439740e+003	3.011550e+002
2.441668e+003	2.859936e+002
2.443597e+003	2.996997e+002
2.445525e+003	3.134126e+002
2.447454e+003	3.180328e+002
2.449382e+003	3.257714e+002
2.451311e+003	3.154472e+002
2.453239e+003	2.869589e+002
2.455167e+003	3.133954e+002
2.457096e+003	3.079213e+002
2.459024e+003	2.828050e+002
2.460953e+003	3.344157e+002
2.462881e+003	3.279738e+002
2.464810e+003	3.421423e+002
2.466738e+003	3.380740e+002
2.468667e+003	3.330876e+002
2.470595e+003	3.213087e+002
2.472524e+003	3.307216e+002
2.474452e+003	3.329273e+002
2.476381e+003	3.271688e+002
2.478309e+003	3.396372e+002
2.480238e+003	3.434456e+002
2.482166e+003	3.325608e+002
2.484094e+003	3.376667e+002
2.486023e+003	3.274150e+002
2.487951e+003	3.306150e+002
2.489880e+003	3.273315e+002
2.491808e+003	3.092147e+002
2.493737e+003	3.110633e+002
2.495665e+003	3.170922e+002
2.497594e+003	3.146101e+002
2.499522e+003	2.951613e+002
2.501451e+003	2.965068e+002
2.503379e+003	3.150297e+002
2.505308e+003	3.520193e+002
2.507236e+003	3.590949e+002
2.509165e+003	3.319766e+002
2.511093e+003	3.020818e+002
2.513021e+003	3.343248e+002
2.514950e+003	3.447899e+002
2.516878e+003	3.508819e+002
2.518807e+003	3.539163e+002
2.520735e+003	3.687368e+002
2.522664e+003	3.820785e+002
2.524592e+003	3.804885e+002
2.526521e+003	3.850204e+002
2.528449e+003	3.854167e+002
2.530378e+003	3.525834e+002
2.532306e+003	3.705013e+002
2.534235e+003	3.689274e+002
2.536163e+003	3.651227e+002
2.538092e+003	3.618557e+002
2.540020e+003	3.897750e+002
2.541948e+003	3.795721e+002
2.543877e+003	3.500047e+002
2.545805e+003	3.577239e+002
2.547734e+003	3.744021e+002
2.549662e+003	3.760753e+002
2.551591e+003	3.627685e+002
2.553519e+003	3.892179e+002
2.555448e+003	4.089241e+002
2.557376e+003	4.014518e+002
2.559305e+003	3.948184e+002
2.561233e+003	4.018784e+002
2.563162e+003	3.551885e+002
2.565090e+003	3.690087e+002
2.567019e+003	4.079919e+002
2.568947e+003	3.807219e+002
2.570875e+003	3.695403e+002
2.572804e+003	3.654223e+002
2.574732e+003	3.489769e+002
2.576661e+003	3.475793e+002
2.578589e+003	3.585573e+002
2.580518e+003	3.669008e+002
2.582446e+003	3.595309e+002
2.584375e+003	3.679335e+002
2.586303e+003	3.784615e+002
2.588232e+003	3.638800e+002
2.590160e+003	3.469736e+002
2.592089e+003	3.436247e+002
2.594017e+003	3.415728e+002
2.595946e+003	3.200638e+002
2.597874e+003	3.374067e+002
2.599802e+003	3.949760e+002
2.601731e+003	3.793757e+002
2.603659e+003	3.514842e+002
2.605588e+003	3.321544e+002
2.607516e+003	3.137364e+002
2.609445e+003	3.332244e+002
2.611373e+003	3.600928e+002
2.613302e+003	3.670699e+002
2.615230e+003	3.579349e+002
2.617159e+003	3.527523e+002
2.619087e+003	3.450684e+002
2.621016e+003	3.593712e+002
2.622944e+003	3.756465e+002
2.624873e+003	3.725218e+002
2.626801e+003	3.747044e+002
2.628729e+003	3.763962e+002
2.630658e+003	3.522003e+002
2.632586e+003	3.633590e+002
2.634515e+003	3.565167e+002
2.636443e+003	3.521541e+002
2.638372e+003	3.916326e+002
2.640300e+003	3.875203e+002
2.642229e+003	3.647957e+002
2.644157e+003	3.419686e+002
2.646086e+003	3.383025e+002
2.648014e+003	3.792317e+002
2.649943e+003	4.103687e+002
2.651871e+003	4.191254e+002
2.653800e+003	4.201937e+002
2.655728e+003	4.067034e+002
2.657656e+003	4.109739e+002
2.659585e+003	4.085266e+002
2.661513e+003	4.156064e+002
2.663442e+003	4.309052e+002
2.665370e+003	4.270906e+002
2.667299e+003	4.302328e+002
2.669227e+003	4.442682e+002
2.671156e+003	4.330387e+002
2.673084e+003	4.340283e+002
2.675013e+003	4.448529e+002
2.676941e+003	4.130254e+002
2.678870e+003	4.312710e+002
2.680798e+003	4.074345e+002
2.682727e+003	3.909733e+002
2.684655e+003	3.658540e+002
2.686583e+003	3.531413e+002
2.688512e+003	3.466921e+002
2.690440e+003	3.467025e+002
2.692369e+003	3.457895e+002
2.694297e+003	3.241194e+002
2.696226e+003	3.236275e+002
2.698154e+003	3.319406e+002
2.700083e+003	3.160792e+002
2.702011e+003	3.103813e+002
2.703940e+003	3.238735e+002
2.705868e+003	3.064648e+002
2.707797e+003	2.902109e+002
2.709725e+003	2.735991e+002
2.711654e+003	2.746615e+002
2.713582e+003	2.924388e+002
2.715510e+003	2.868170e+002
2.717439e+003	2.860739e+002
2.719367e+003	2.970766e+002
2.721296e+003	3.054309e+002
2.723224e+003	3.010417e+002
2.725153e+003	2.863028e+002
2.727081e+003	2.869158e+002
2.729010e+003	2.932798e+002
2.730938e+003	2.987902e+002
2.732867e+003	3.057825e+002
2.734795e+003	2.677551e+002
2.736724e+003	2.571740e+002
2.738652e+003	2.715240e+002
2.740581e+003	2.506531e+002
2.742509e+003	2.490047e+002
2.744438e+003	2.482668e+002
2.746366e+003	2.375679e+002
2.748294e+003	2.567645e+002
2.750223e+003	2.562335e+002
2.752151e+003	2.684934e+002
2.754080e+003	2.306986e+002
2.756008e+003	2.339382e+002
2.757937e+003	2.430226e+002
2.759865e+003	2.687228e+002
2.761794e+003	2.637419e+002
2.763722e+003	2.527397e+002
2.765651e+003	2.398012e+002
2.767579e+003	2.261265e+002
2.769508e+003	2.295119e+002
2.771436e+003	2.522549e+002
2.773365e+003	2.639289e+002
2.775293e+003	2.412816e+002
2.777221e+003	2.208447e+002
2.779150e+003	2.211251e+002
2.781078e+003	2.188880e+002
2.783007e+003	2.018696e+002
2.784935e+003	2.085785e+002
2.786864e+003	1.930504e+002
2.788792e+003	1.771772e+002
2.790721e+003	1.988329e+002
2.792649e+003	1.935527e+002
2.794578e+003	1.828584e+002
2.796506e+003	1.904214e+002
2.798435e+003	1.806106e+002
2.800363e+003	1.583134e+002
2.802292e+003	1.645718e+002
2.804220e+003	1.832000e+002
2.806148e+003	1.835207e+002
2.808077e+003	1.904772e+002
2.810005e+003	1.940110e+002
2.811934e+003	1.819576e+002
2.813862e+003	1.713964e+002
2.815791e+003	1.497239e+002
2.817719e+003	1.651463e+002
2.819648e+003	1.880853e+002
2.821576e+003	1.553527e+002
2.823505e+003	1.357658e+002
2.825433e+003	1.314850e+002
2.827362e+003	1.349149e+002
2.829290e+003	1.434492e+002
2.831219e+003	1.580943e+002
2.833147e+003	1.403735e+002
2.835075e+003	1.174490e+002
2.837004e+003	1.304505e+002
2.838932e+003	1.507704e+002
2.840861e+003	1.740310e+002
2.842789e+003	1.821297e+002
2.844718e+003	1.633523e+002
2.846646e+003	1.538420e+002
2.848575e+003	1.421068e+002
2.850503e+003	1.365209e+002
2.852432e+003	1.447144e+002
2.854360e+003	1.512507e+002
2.856289e+003	1.555753e+002
2.858217e+003	1.619943e+002
2.860146e+003	1.721619e+002
2.862074e+003	1.604495e+002
2.864002e+003	1.568795e+002
2.865931e+003	1.266242e+002
2.867859e+003	9.912845e+001
2.869788e+003	1.165344e+002
2.871716e+003	1.280886e+002
2.873645e+003	1.296549e+002
2.875573e+003	1.407286e+002
2.877502e+003	1.260685e+002
2.879430e+003	1.231950e+002
2.881359e+003	1.459445e+002
2.883287e+003	1.345264e+002
2.885216e+003	1.266604e+002
2.887144e+003	1.342810e+002
2.889073e+003	1.436400e+002
2.891001e+003	1.553796e+002
2.892929e+003	1.272044e+002
2.894858e+003	1.166591e+002
2.896786e+003	1.029207e+002
2.898715e+003	8.737428e+001
2.900643e+003	9.478709e+001
2.902572e+003	8.748865e+001
2.904500e+003	6.561279e+001
2.906429e+003	9.848158e+001
2.908357e+003	1.284013e+002
2.910286e+003	1.015267e+002
2.912214e+003	7.034199e+001
2.914143e+003	6.727178e+001
2.916071e+003	8.039178e+001
2.918000e+003	9.343467e+001
2.919928e+003	8.409583e+001
2.921856e+003	6.731670e+001
2.923785e+003	5.961049e+001
2.925713e+003	4.521285e+001
2.927642e+003	3.924467e+000
2.929570e+003	6.644876e+000
2.931499e+003	2.395138e+001
2.933427e+003	5.518548e+000
2.935356e+003	3.622638e+000
2.937284e+003	2.554350e+001
2.939213e+003	-8.398143e+000
2.941141e+003	-1.020084e+001
2.943070e+003	-1.222462e+001
2.944998e+003	2.087902e+001
2.946927e+003	1.849749e+001
2.948855e+003	-1.817479e+001
2.950783e+003	-2.559118e+001
2.952712e+003	-3.870901e+001
2.954640e+003	-4.399355e+001
2.956569e+003	-6.638779e+001
2.958497e+003	-6.717817e+001
2.960426e+003	-8.731672e+001
2.962354e+003	-7.047491e+001
2.964283e+003	-6.069587e+001
2.966211e+003	-4.742042e+001
2.968140e+003	-6.782111e+001
2.970068e+003	-8.679813e+001
2.971997e+003	-7.504376e+001
2.973925e+003	-5.942447e+001
2.975854e+003	-7.849123e+001
2.977782e+003	-1.054056e+002
2.979710e+003	-7.271590e+001
2.981639e+003	-7.673450e+001
2.983567e+003	-1.000939e+002
2.985496e+003	-1.189572e+002
2.987424e+003	-1.161443e+002
2.989353e+003	-8.021245e+001
2.991281e+003	-7.980613e+001
2.993210e+003	-8.304035e+001
2.995138e+003	-7.786808e+001
2.997067e+003	-8.277146e+001
2.998995e+003	-1.114554e+002
3.000924e+003	-8.737196e+001
3.002852e+003	-1.013389e+002
3.004781e+003	-1.218730e+002
3.006709e+003	-8.926064e+001
3.008637e+003	-9.519278e+001
3.010566e+003	-1.007466e+002
3.012494e+003	-1.399750e+002
3.014423e+003	-1.246298e+002
3.016351e+003	-9.564022e+001
3.018280e+003	-1.089704e+002
3.020208e+003	-1.289768e+002
3.022137e+003	-1.471100e+002
3.024065e+003	-1.187196e+002
3.025994e+003	-1.065485e+002
3.027922e+003	-1.183664e+002
3.029851e+003	-1.000325e+002
3.031779e+003	-8.769231e+001
3.033708e+003	-9.829501e+001
3.035636e+003	-8.819496e+001
3.037564e+003	-8.881680e+001
3.039493e+003	-1.172525e+002
3.041421e+003	-1.228727e+002
3.043350e+003	-1.203093e+002
3.045278e+003	-1.055132e+002
3.047207e+003	-1.007630e+002
3.049135e+003	-1.054433e+002
3.051064e+003	-9.832703e+001
3.052992e+003	-1.161603e+002
3.054921e+003	-1.450177e+002
3.056849e+003	-1.203065e+002
3.058778e+003	-1.299121e+002
3.060706e+003	-1.371227e+002
3.062635e+003	-1.358030e+002
3.064563e+003	-1.345668e+002
3.066491e+003	-1.223896e+002
3.068420e+003	-1.306591e+002
3.070348e+003	-1.109993e+002
3.072277e+003	-1.019307e+002
3.074205e+003	-9.055893e+001
3.076134e+003	-9.768359e+001
3.078062e+003	-9.393054e+001
3.079991e+003	-1.133425e+002
3.081919e+003	-9.577296e+001
3.083848e+003	-9.212612e+001
3.085776e+003	-6.701080e+001
3.087705e+003	-7.948512e+001
3.089633e+003	-7.844631e+001
3.091562e+003	-7.232654e+001
3.093490e+003	-5.397253e+001
3.095418e+003	-4.840239e+001
3.097347e+003	-3.511488e+001
3.099275e+003	-3.219520e+001
3.101204e+003	-4.837856e+001
3.103132e+003	-3.664467e+001
3.105061e+003	-2.804914e+001
3.106989e+003	-3.285106e+001
3.108918e+003	-1.191520e+001
3.110846e+003	-5.402153e+000
3.112775e+003	-2.338681e+001
3.114703e+003	-8.790922e+000
3.116632e+003	2.825589e+001
3.118560e+003	1.555680e+001
3.120489e+003	2.555067e+000
3.122417e+003	3.599613e+001
3.124345e+003	4.551223e+001
3.126274e+003	4.293560e+001
3.128202e+003	5.041071e+001
3.130131e+003	6.640056e+001
3.132059e+003	7.384518e+001
3.133988e+003	6.339853e+001
3.135916e+003	9.187847e+001
3.137845e+003	8.424818e+001
3.139773e+003	1.206166e+002
3.141702e+003	1.120785e+002
3.143630e+003	9.857105e+001
3.145559e+003	1.235427e+002
3.147487e+003	1.283330e+002
3.149416e+003	1.310423e+002
3.151344e+003	1.316388e+002
3.153272e+003	1.641224e+002
3.155201e+003	2.053023e+002
3.157129e+003	2.079969e+002
3.159058e+003	2.040239e+002
3.160986e+003	2.245853e+002
3.162915e+003	2.335664e+002
3.164843e+003	2.475918e+002
3.166772e+003	2.540414e+002
3.168700e+003	2.613121e+002
3.170629e+003	2.827043e+002
3.172557e+003	2.961633e+002
3.174486e+003	2.982369e+002
3.176414e+003	3.189024e+002
3.178343e+003	3.251459e+002
3.180271e+003	3.642602e+002
3.182199e+003	3.614243e+002
3.184128e+003	3.819433e+002
3.186056e+003	4.128592e+002
3.187985e+003	4.365172e+002
3.189913e+003	4.431801e+002
3.191842e+003	4.597527e+002
3.193770e+003	4.782237e+002
3.195699e+003	4.939693e+002
3.197627e+003	5.070995e+002
3.199556e+003	5.057785e+002
3.201484e+003	5.175402e+002
3.203413e+003	5.690724e+002
3.205341e+003	5.938275e+002
3.207270e+003	6.091024e+002
3.209198e+003	6.405754e+002
3.211126e+003	6.637715e+002
3.213055e+003	6.829327e+002
3.214983e+003	6.989098e+002
3.216912e+003	7.243850e+002
3.218840e+003	7.360836e+002
3.220769e+003	7.637505e+002
3.222697e+003	8.018815e+002
3.224626e+003	7.851680e+002
3.226554e+003	8.339142e+002
3.228483e+003	8.407098e+002
3.230411e+003	8.746302e+002
3.232340e+003	8.980393e+002
3.234268e+003	9.194163e+002
3.236197e+003	9.479877e+002
3.238125e+003	9.645932e+002
3.240053e+003	1.000607e+003
3.241982e+003	1.059650e+003
3.243910e+003	1.055129e+003
3.245839e+003	1.093760e+003
3.247767e+003	1.129716e+003
3.249696e+003	1.146792e+003
3.251624e+003	1.189769e+003
3.253553e+003	1.215325e+003
3.255481e+003	1.251922e+003
3.257410e+003	1.291611e+003
3.259338e+003	1.307219e+003
3.261267e+003	1.346550e+003
3.263195e+003	1.363170e+003
3.265124e+003	1.411726e+003
3.267052e+003	1.411963e+003
3.268980e+003	1.481555e+003
3.270909e+003	1.509473e+003
3.272837e+003	1.541113e+003
3.274766e+003	1.562535e+003
3.276694e+003	1.578263e+003
3.278623e+003	1.626447e+003
3.280551e+003	1.676499e+003
3.282480e+003	1.702784e+003
3.284408e+003	1.766248e+003
3.286337e+003	1.821331e+003
3.288265e+003	1.845212e+003
3.290194e+003	1.888974e+003
3.292122e+003	1.913802e+003
3.294051e+003	1.960969e+003
3.295979e+003	2.014297e+003
3.297907e+003	2.045448e+003
3.299836e+003	2.092890e+003
3.301764e+003	2.142118e+003
3.303693e+003	2.189075e+003
3.305621e+003	2.237115e+003
3.307550e+003	2.291937e+003
3.309478e+003	2.342479e+003
3.311407e+003	2.396825e+003
3.313335e+003	2.449194e+003
3.315264e+003	2.486800e+003
3.317192e+003	2.524322e+003
3.319121e+003	2.572369e+003
3.321049e+003	2.613634e+003
3.322978e+003	2.661792e+003
3.324906e+003	2.725305e+003
3.326834e+003	2.766595e+003
3.328763e+003	2.829341e+003
3.330691e+003	2.907508e+003
3.332620e+003	2.937440e+003
3.334548e+003	3.013929e+003
3.336477e+003	3.036395e+003
3.338405e+003	3.106881e+003
3.340334e+003	3.143276e+003
3.342262e+003	3.183758e+003
3.344191e+003	3.283365e+003
3.346119e+003	3.347991e+003
3.348048e+003	3.397710e+003
3.349976e+003	3.488844e+003
3.351905e+003	3.544288e+003
3.353833e+003	3.595427e+003
3.355761e+003	3.659889e+003
3.357690e+003	3.732688e+003
3.359618e+003	3.798848e+003
3.361547e+003	3.859347e+003
3.363475e+003	3.924265e+003
3.365404e+003	3.971315e+003
3.367332e+003	4.062781e+003
3.369261e+003	4.134794e+003
3.371189e+003	4.210302e+003
3.373118e+003	4.258263e+003
3.375046e+003	4.335721e+003
3.376975e+003	4.414020e+003
3.378903e+003	4.490702e+003
3.380832e+003	4.572790e+003
3.382760e+003	4.642396e+003
3.384688e+003	4.713289e+003
3.386617e+003	4.779335e+003
3.388545e+003	4.867747e+003
3.390474e+003	4.946562e+003
3.392402e+003	5.047463e+003
3.394331e+003	5.124278e+003
3.396259e+003	5.209368e+003
3.398188e+003	5.288630e+003
3.400116e+003	5.378647e+003
