# Supplementary material for: Machine learning classification of mango maturity based on carotene content from Raman spectra
Source: PeerJ. 2025 Nov 18;13:e20288. doi: 10.7717/peerj.20288 (PMC12637035; doi:10.7717/peerj.20288)
Supplement: Supplemental Information 1 — Raman spectra from 29 mango samples, with measurements taken from the top, middle, and bottom parts of each mango. These data were used for Raman spectral processing, statistical analysis, and classification analysis. [file peerj-13-20288-s001.zip › Raw Data_Mango/M28/M28-T.CSV]

5.036945e+001	1.616523e+003
5.229792e+001	1.003756e+003
5.422638e+001	7.369240e+002
5.615485e+001	6.587575e+002
5.808332e+001	6.529803e+002
6.001178e+001	6.451513e+002
6.194025e+001	6.393113e+002
6.386872e+001	6.229580e+002
6.579718e+001	6.028708e+002
6.772565e+001	5.896039e+002
6.965411e+001	5.924874e+002
7.158258e+001	5.570890e+002
7.351105e+001	5.214926e+002
7.543951e+001	4.877150e+002
7.736798e+001	4.587643e+002
7.929645e+001	4.643711e+002
8.122491e+001	4.489808e+002
8.315338e+001	4.421855e+002
8.508185e+001	4.566430e+002
8.701031e+001	4.844613e+002
8.893878e+001	4.638926e+002
9.086725e+001	4.471405e+002
9.279572e+001	4.287123e+002
9.472418e+001	4.010566e+002
9.665265e+001	3.626006e+002
9.858112e+001	3.540505e+002
1.005096e+002	3.311419e+002
1.024380e+002	3.157733e+002
1.043665e+002	3.250027e+002
1.062950e+002	3.388349e+002
1.082234e+002	3.415203e+002
1.101519e+002	3.246912e+002
1.120804e+002	3.119689e+002
1.140089e+002	3.218549e+002
1.159373e+002	3.076346e+002
1.178658e+002	2.885472e+002
1.197943e+002	2.556703e+002
1.217227e+002	2.315814e+002
1.236512e+002	2.476046e+002
1.255797e+002	2.426707e+002
1.275081e+002	2.401422e+002
1.294366e+002	2.459978e+002
1.313651e+002	2.563958e+002
1.332935e+002	2.584218e+002
1.352220e+002	2.387306e+002
1.371505e+002	2.356684e+002
1.390789e+002	2.426785e+002
1.410074e+002	2.419596e+002
1.429359e+002	2.152193e+002
1.448643e+002	2.163764e+002
1.467928e+002	2.093727e+002
1.487213e+002	1.952512e+002
1.506497e+002	1.881396e+002
1.525782e+002	2.040652e+002
1.545067e+002	1.892879e+002
1.564351e+002	1.875185e+002
1.583636e+002	1.965588e+002
1.602921e+002	1.962279e+002
1.622205e+002	1.885443e+002
1.641490e+002	1.981514e+002
1.660775e+002	2.120729e+002
1.680059e+002	2.227162e+002
1.699344e+002	2.307068e+002
1.718629e+002	2.540806e+002
1.737913e+002	2.753629e+002
1.757198e+002	2.664823e+002
1.776483e+002	2.369741e+002
1.795767e+002	2.244760e+002
1.815052e+002	2.123802e+002
1.834337e+002	2.181330e+002
1.853621e+002	2.180358e+002
1.872906e+002	1.917799e+002
1.892191e+002	1.379575e+002
1.911475e+002	1.565502e+002
1.930760e+002	1.518443e+002
1.950045e+002	1.478756e+002
1.969329e+002	1.617596e+002
1.988614e+002	1.734935e+002
2.007899e+002	1.720395e+002
2.027183e+002	1.885447e+002
2.046468e+002	2.043960e+002
2.065753e+002	2.068662e+002
2.085037e+002	2.094950e+002
2.104322e+002	2.061065e+002
2.123607e+002	1.899013e+002
2.142891e+002	1.830872e+002
2.162176e+002	1.947828e+002
2.181461e+002	1.989254e+002
2.200745e+002	2.017745e+002
2.220030e+002	1.735032e+002
2.239315e+002	1.433642e+002
2.258599e+002	1.441998e+002
2.277884e+002	1.803248e+002
2.297169e+002	1.829528e+002
2.316453e+002	1.774340e+002
2.335738e+002	1.869327e+002
2.355023e+002	2.078460e+002
2.374307e+002	1.886379e+002
2.393592e+002	1.962777e+002
2.412877e+002	2.125964e+002
2.432161e+002	2.245489e+002
2.451446e+002	2.252246e+002
2.470731e+002	2.179044e+002
2.490015e+002	2.332996e+002
2.509300e+002	2.618748e+002
2.528585e+002	2.721573e+002
2.547869e+002	2.592724e+002
2.567154e+002	2.758504e+002
2.586439e+002	2.617007e+002
2.605723e+002	2.460038e+002
2.625008e+002	2.251280e+002
2.644293e+002	2.073307e+002
2.663577e+002	2.307286e+002
2.682862e+002	2.199570e+002
2.702147e+002	2.123007e+002
2.721431e+002	1.995654e+002
2.740716e+002	1.831482e+002
2.760001e+002	1.915536e+002
2.779285e+002	2.010486e+002
2.798570e+002	2.112307e+002
2.817855e+002	2.285121e+002
2.837139e+002	2.516144e+002
2.856424e+002	2.689674e+002
2.875709e+002	2.910336e+002
2.894993e+002	3.111190e+002
2.914278e+002	3.331031e+002
2.933563e+002	3.422317e+002
2.952847e+002	3.153399e+002
2.972132e+002	3.343627e+002
2.991417e+002	3.829410e+002
3.010701e+002	3.957857e+002
3.029986e+002	3.866406e+002
3.049271e+002	4.156266e+002
3.068555e+002	3.719433e+002
3.087840e+002	3.723248e+002
3.107125e+002	3.726096e+002
3.126409e+002	3.621757e+002
3.145694e+002	3.560344e+002
3.164979e+002	3.457224e+002
3.184263e+002	3.107286e+002
3.203548e+002	2.754370e+002
3.222833e+002	2.707815e+002
3.242117e+002	3.051677e+002
3.261402e+002	3.238196e+002
3.280687e+002	3.298676e+002
3.299971e+002	3.281812e+002
3.319256e+002	3.416220e+002
3.338541e+002	3.635894e+002
3.357825e+002	3.282125e+002
3.377110e+002	3.540131e+002
3.396395e+002	3.867273e+002
3.415679e+002	4.149907e+002
3.434964e+002	4.306073e+002
3.454249e+002	4.223422e+002
3.473533e+002	4.251282e+002
3.492818e+002	4.178084e+002
3.512103e+002	4.012299e+002
3.531387e+002	3.887544e+002
3.550672e+002	3.952484e+002
3.569957e+002	4.034403e+002
3.589241e+002	3.955702e+002
3.608526e+002	3.836957e+002
3.627811e+002	3.647802e+002
3.647095e+002	3.468576e+002
3.666380e+002	3.971741e+002
3.685665e+002	4.166670e+002
3.704949e+002	4.331384e+002
3.724234e+002	4.335904e+002
3.743519e+002	4.074122e+002
3.762803e+002	3.749779e+002
3.782088e+002	4.024749e+002
3.801373e+002	3.790398e+002
3.820657e+002	3.561602e+002
3.839942e+002	3.642444e+002
3.859227e+002	3.836705e+002
3.878511e+002	4.365616e+002
3.897796e+002	4.905966e+002
3.917081e+002	5.044714e+002
3.936365e+002	4.881955e+002
3.955650e+002	4.772899e+002
3.974935e+002	4.841659e+002
3.994219e+002	4.391209e+002
4.013504e+002	4.262238e+002
4.032789e+002	4.286094e+002
4.052073e+002	4.218591e+002
4.071358e+002	4.251613e+002
4.090643e+002	4.391901e+002
4.109927e+002	4.491010e+002
4.129212e+002	4.448549e+002
4.148497e+002	4.344109e+002
4.167781e+002	4.344789e+002
4.187066e+002	4.364092e+002
4.206351e+002	4.105317e+002
4.225635e+002	4.031025e+002
4.244920e+002	4.084074e+002
4.264205e+002	4.060031e+002
4.283489e+002	4.003002e+002
4.302774e+002	4.281098e+002
4.322059e+002	4.416096e+002
4.341343e+002	4.413890e+002
4.360628e+002	4.389601e+002
4.379913e+002	4.450052e+002
4.399197e+002	4.646176e+002
4.418482e+002	4.866386e+002
4.437767e+002	5.015261e+002
4.457051e+002	5.005355e+002
4.476336e+002	4.884781e+002
4.495621e+002	4.947946e+002
4.514905e+002	4.843005e+002
4.534190e+002	4.815000e+002
4.553475e+002	4.743808e+002
4.572759e+002	4.655158e+002
4.592044e+002	4.779900e+002
4.611329e+002	5.248746e+002
4.630613e+002	5.423016e+002
4.649898e+002	5.487342e+002
4.669183e+002	5.426852e+002
4.688467e+002	5.175069e+002
4.707752e+002	4.817581e+002
4.727037e+002	4.976734e+002
4.746321e+002	4.902475e+002
4.765606e+002	4.888059e+002
4.784891e+002	4.980006e+002
4.804175e+002	4.909278e+002
4.823460e+002	4.694920e+002
4.842745e+002	4.557339e+002
4.862029e+002	4.304653e+002
4.881314e+002	4.161449e+002
4.900599e+002	4.253674e+002
4.919883e+002	4.340645e+002
4.939168e+002	4.470076e+002
4.958453e+002	4.630923e+002
4.977737e+002	4.829307e+002
4.997022e+002	4.991940e+002
5.016307e+002	5.035523e+002
5.035591e+002	4.985893e+002
5.054876e+002	5.056734e+002
5.074161e+002	4.852547e+002
5.093445e+002	4.594384e+002
5.112730e+002	4.659086e+002
5.132015e+002	5.190460e+002
5.151299e+002	5.353171e+002
5.170584e+002	5.141188e+002
5.189869e+002	5.247712e+002
5.209153e+002	5.227815e+002
5.228438e+002	4.902653e+002
5.247723e+002	5.028051e+002
5.267007e+002	4.816582e+002
5.286292e+002	4.574444e+002
5.305577e+002	4.679311e+002
5.324861e+002	4.924759e+002
5.344146e+002	4.855630e+002
5.363431e+002	4.312906e+002
5.382715e+002	4.035154e+002
5.402000e+002	4.124648e+002
5.421285e+002	3.967116e+002
5.440569e+002	3.678953e+002
5.459854e+002	3.743967e+002
5.479139e+002	3.616133e+002
5.498423e+002	3.673899e+002
5.517708e+002	3.840867e+002
5.536993e+002	4.067763e+002
5.556277e+002	4.314571e+002
5.575562e+002	4.500991e+002
5.594847e+002	4.347052e+002
5.614131e+002	4.116183e+002
5.633416e+002	3.982252e+002
5.652701e+002	3.893657e+002
5.671985e+002	3.905081e+002
5.691270e+002	4.228566e+002
5.710555e+002	4.623191e+002
5.729839e+002	4.682427e+002
5.749124e+002	4.722392e+002
5.768409e+002	4.562053e+002
5.787693e+002	4.356439e+002
5.806978e+002	4.824352e+002
5.826263e+002	4.412655e+002
5.845547e+002	4.376483e+002
5.864832e+002	4.311118e+002
5.884117e+002	4.342873e+002
5.903401e+002	4.584757e+002
5.922686e+002	4.616214e+002
5.941971e+002	4.501378e+002
5.961255e+002	4.347531e+002
5.980540e+002	4.196143e+002
5.999825e+002	4.041144e+002
6.019109e+002	3.897345e+002
6.038394e+002	3.860613e+002
6.057679e+002	4.098886e+002
6.076964e+002	4.029131e+002
6.096248e+002	3.960801e+002
6.115533e+002	3.895239e+002
6.134818e+002	3.809138e+002
6.154102e+002	3.983819e+002
6.173387e+002	3.561013e+002
6.192672e+002	3.748659e+002
6.211956e+002	4.044989e+002
6.231241e+002	4.147009e+002
6.250526e+002	4.030432e+002
6.269810e+002	3.755628e+002
6.289095e+002	3.320835e+002
6.308380e+002	3.092772e+002
6.327664e+002	3.181118e+002
6.346949e+002	3.574687e+002
6.366234e+002	3.995258e+002
6.385518e+002	3.912309e+002
6.404803e+002	3.551966e+002
6.424088e+002	3.796559e+002
6.443372e+002	4.268672e+002
6.462657e+002	4.469350e+002
6.481942e+002	4.277317e+002
6.501226e+002	4.121295e+002
6.520511e+002	4.301318e+002
6.539796e+002	3.951466e+002
6.559080e+002	3.849419e+002
6.578365e+002	3.731303e+002
6.597650e+002	3.320938e+002
6.616934e+002	2.985623e+002
6.636219e+002	3.178777e+002
6.655504e+002	3.342795e+002
6.674788e+002	3.483158e+002
6.694073e+002	3.790927e+002
6.713358e+002	3.982536e+002
6.732642e+002	3.477784e+002
6.751927e+002	2.697364e+002
6.771212e+002	2.536493e+002
6.790496e+002	2.482419e+002
6.809781e+002	2.601790e+002
6.829066e+002	2.585025e+002
6.848350e+002	2.228252e+002
6.867635e+002	2.690607e+002
6.886920e+002	2.571083e+002
6.906204e+002	2.467028e+002
6.925489e+002	2.690276e+002
6.944774e+002	2.986541e+002
6.964058e+002	2.980046e+002
6.983343e+002	2.780286e+002
7.002628e+002	2.918753e+002
7.021912e+002	2.955691e+002
7.041197e+002	2.911880e+002
7.060482e+002	2.990673e+002
7.079766e+002	3.142665e+002
7.099051e+002	3.041786e+002
7.118336e+002	3.149913e+002
7.137620e+002	3.620727e+002
7.156905e+002	3.710634e+002
7.176190e+002	3.681934e+002
7.195474e+002	3.596766e+002
7.214759e+002	3.190763e+002
7.234044e+002	2.717091e+002
7.253328e+002	2.825358e+002
7.272613e+002	2.854670e+002
7.291898e+002	2.858350e+002
7.311182e+002	2.598184e+002
7.330467e+002	2.188038e+002
7.349752e+002	2.583404e+002
7.369036e+002	2.970395e+002
7.388321e+002	3.036523e+002
7.407606e+002	2.966638e+002
7.426890e+002	2.785492e+002
7.446175e+002	2.587275e+002
7.465460e+002	2.490360e+002
7.484744e+002	2.147686e+002
7.504029e+002	2.301755e+002
7.523314e+002	1.997729e+002
7.542598e+002	1.791400e+002
7.561883e+002	1.817672e+002
7.581168e+002	1.832226e+002
7.600452e+002	1.853319e+002
7.619737e+002	1.977112e+002
7.639022e+002	1.701295e+002
7.658306e+002	1.773702e+002
7.677591e+002	2.035390e+002
7.696876e+002	2.103877e+002
7.716160e+002	1.899910e+002
7.735445e+002	1.691657e+002
7.754730e+002	1.685137e+002
7.774014e+002	1.979006e+002
7.793299e+002	1.763521e+002
7.812584e+002	1.473398e+002
7.831868e+002	1.655549e+002
7.851153e+002	1.748325e+002
7.870438e+002	1.898406e+002
7.889722e+002	1.866207e+002
7.909007e+002	2.027793e+002
7.928292e+002	2.143539e+002
7.947576e+002	2.015724e+002
7.966861e+002	1.731732e+002
7.986146e+002	1.528244e+002
8.005430e+002	1.386387e+002
8.024715e+002	1.480945e+002
8.044000e+002	1.572614e+002
8.063284e+002	1.560515e+002
8.082569e+002	1.508511e+002
8.101854e+002	1.575164e+002
8.121138e+002	1.888555e+002
8.140423e+002	1.562244e+002
8.159708e+002	1.958510e+002
8.178992e+002	1.893909e+002
8.198277e+002	1.564851e+002
8.217562e+002	1.471671e+002
8.236846e+002	1.252169e+002
8.256131e+002	1.417713e+002
8.275416e+002	1.389994e+002
8.294700e+002	9.812434e+001
8.313985e+002	6.740591e+001
8.333270e+002	7.878510e+001
8.352554e+002	1.101904e+002
8.371839e+002	1.036215e+002
8.391124e+002	1.013212e+002
8.410408e+002	1.053263e+002
8.429693e+002	1.017002e+002
8.448978e+002	1.407256e+002
8.468262e+002	2.009164e+002
8.487547e+002	2.131631e+002
8.506832e+002	1.684519e+002
8.526116e+002	1.730011e+002
8.545401e+002	1.533729e+002
8.564686e+002	1.812674e+002
8.583970e+002	1.989418e+002
8.603255e+002	1.966280e+002
8.622540e+002	2.193404e+002
8.641824e+002	2.610972e+002
8.661109e+002	2.454655e+002
8.680394e+002	2.200101e+002
8.699678e+002	1.944953e+002
8.718963e+002	1.710099e+002
8.738248e+002	1.485372e+002
8.757532e+002	1.338056e+002
8.776817e+002	1.444916e+002
8.796102e+002	1.528626e+002
8.815386e+002	1.258164e+002
8.834671e+002	1.618532e+002
8.853956e+002	1.647112e+002
8.873240e+002	1.458114e+002
8.892525e+002	1.552228e+002
8.911810e+002	9.263970e+001
8.931094e+002	9.019123e+001
8.950379e+002	5.214457e+001
8.969664e+002	4.231473e+001
8.988948e+002	7.216489e+001
9.008233e+002	8.747702e+001
9.027518e+002	4.781349e+001
9.046802e+002	7.539845e+000
9.066087e+002	7.372661e+001
9.085372e+002	8.108274e+001
9.104656e+002	4.964329e+000
9.123941e+002	1.395658e-001
9.143226e+002	7.178742e+001
9.162510e+002	1.214965e+002
9.181795e+002	1.117243e+002
9.201080e+002	1.486716e+002
9.220364e+002	1.417177e+002
9.239649e+002	1.271908e+002
9.258934e+002	1.140720e+002
9.278218e+002	1.396116e+002
9.297503e+002	1.770859e+002
9.316788e+002	1.565901e+002
9.336072e+002	1.380074e+002
9.355357e+002	1.522726e+002
9.374642e+002	1.861783e+002
9.393926e+002	2.130408e+002
9.413211e+002	2.423142e+002
9.432496e+002	2.570662e+002
9.451780e+002	2.513769e+002
9.471065e+002	2.908690e+002
9.490350e+002	3.145112e+002
9.509634e+002	3.299025e+002
9.528919e+002	3.328762e+002
9.548204e+002	3.419901e+002
9.567488e+002	3.273072e+002
9.586773e+002	2.936299e+002
9.606058e+002	3.120796e+002
9.625342e+002	3.468491e+002
9.644627e+002	2.956746e+002
9.663912e+002	2.537602e+002
9.683196e+002	2.406514e+002
9.702481e+002	2.194478e+002
9.721766e+002	1.783453e+002
9.741050e+002	1.532232e+002
9.760335e+002	1.746847e+002
9.779620e+002	1.828698e+002
9.798904e+002	1.445323e+002
9.818189e+002	1.639371e+002
9.837474e+002	1.937162e+002
9.856758e+002	2.064877e+002
9.876043e+002	2.320092e+002
9.895328e+002	2.952317e+002
9.914612e+002	3.220169e+002
9.933897e+002	3.369110e+002
9.953182e+002	4.496403e+002
9.972466e+002	5.921794e+002
9.991751e+002	7.474786e+002
1.001104e+003	9.059476e+002
1.003032e+003	1.037123e+003
1.004961e+003	1.100307e+003
1.006889e+003	1.067416e+003
1.008817e+003	9.319631e+002
1.010746e+003	7.487546e+002
1.012674e+003	5.894221e+002
1.014603e+003	5.127415e+002
1.016531e+003	4.754166e+002
1.018460e+003	4.088385e+002
1.020388e+003	3.757682e+002
1.022317e+003	3.335723e+002
1.024245e+003	3.194955e+002
1.026174e+003	3.179809e+002
1.028102e+003	3.121400e+002
1.030031e+003	2.939500e+002
1.031959e+003	2.795420e+002
1.033888e+003	2.754649e+002
1.035816e+003	2.262009e+002
1.037745e+003	1.930991e+002
1.039673e+003	2.071939e+002
1.041601e+003	2.549213e+002
1.043530e+003	2.916546e+002
1.045458e+003	2.495396e+002
1.047387e+003	1.931170e+002
1.049315e+003	2.401384e+002
1.051244e+003	2.261420e+002
1.053172e+003	1.645294e+002
1.055101e+003	2.198722e+002
1.057029e+003	2.516497e+002
1.058958e+003	2.551053e+002
1.060886e+003	2.387315e+002
1.062815e+003	2.129721e+002
1.064743e+003	1.915912e+002
1.066672e+003	1.582042e+002
1.068600e+003	1.432933e+002
1.070528e+003	1.689618e+002
1.072457e+003	2.177797e+002
1.074385e+003	2.291606e+002
1.076314e+003	2.250485e+002
1.078242e+003	2.287539e+002
1.080171e+003	2.168391e+002
1.082099e+003	1.844219e+002
1.084028e+003	1.411486e+002
1.085956e+003	1.523009e+002
1.087885e+003	1.397375e+002
1.089813e+003	1.574345e+002
1.091742e+003	1.877383e+002
1.093670e+003	2.232936e+002
1.095599e+003	2.699709e+002
1.097527e+003	2.747595e+002
1.099455e+003	2.561509e+002
1.101384e+003	2.816462e+002
1.103312e+003	3.289425e+002
1.105241e+003	3.268872e+002
1.107169e+003	3.152326e+002
1.109098e+003	3.137712e+002
1.111026e+003	3.233706e+002
1.112955e+003	3.673264e+002
1.114883e+003	4.006388e+002
1.116812e+003	4.022485e+002
1.118740e+003	5.163015e+002
1.120669e+003	5.399475e+002
1.122597e+003	5.440834e+002
1.124526e+003	5.710136e+002
1.126454e+003	5.896283e+002
1.128382e+003	5.845015e+002
1.130311e+003	5.997885e+002
1.132239e+003	6.272460e+002
1.134168e+003	6.534675e+002
1.136096e+003	7.136461e+002
1.138025e+003	7.992465e+002
1.139953e+003	9.075403e+002
1.141882e+003	1.023752e+003
1.143810e+003	1.180608e+003
1.145739e+003	1.451385e+003
1.147667e+003	1.780884e+003
1.149596e+003	2.354496e+003
1.151524e+003	3.006708e+003
1.153453e+003	3.514046e+003
1.155381e+003	3.454669e+003
1.157309e+003	2.910250e+003
1.159238e+003	2.202628e+003
1.161166e+003	1.562292e+003
1.163095e+003	1.101649e+003
1.165023e+003	8.738399e+002
1.166952e+003	8.651216e+002
1.168880e+003	8.638351e+002
1.170809e+003	8.480905e+002
1.172737e+003	8.181785e+002
1.174666e+003	8.006962e+002
1.176594e+003	7.815396e+002
1.178523e+003	7.411015e+002
1.180451e+003	7.533021e+002
1.182380e+003	8.185504e+002
1.184308e+003	8.839950e+002
1.186236e+003	8.612919e+002
1.188165e+003	8.404349e+002
1.190093e+003	8.367741e+002
1.192022e+003	8.043995e+002
1.193950e+003	7.138360e+002
1.195879e+003	6.115875e+002
1.197807e+003	5.880025e+002
1.199736e+003	6.048284e+002
1.201664e+003	6.267661e+002
1.203593e+003	6.647491e+002
1.205521e+003	6.966979e+002
1.207450e+003	7.132499e+002
1.209378e+003	7.215865e+002
1.211307e+003	6.809426e+002
1.213235e+003	5.550726e+002
1.215163e+003	4.326275e+002
1.217092e+003	4.001327e+002
1.219020e+003	3.201900e+002
1.220949e+003	2.340932e+002
1.222877e+003	2.323567e+002
1.224806e+003	2.711659e+002
1.226734e+003	3.221432e+002
1.228663e+003	3.457661e+002
1.230591e+003	3.050742e+002
1.232520e+003	2.459070e+002
1.234448e+003	2.710887e+002
1.236377e+003	3.197235e+002
1.238305e+003	2.461492e+002
1.240234e+003	2.220325e+002
1.242162e+003	2.444924e+002
1.244090e+003	2.690731e+002
1.246019e+003	2.686844e+002
1.247947e+003	2.605052e+002
1.249876e+003	2.800861e+002
1.251804e+003	3.181950e+002
1.253733e+003	3.602672e+002
1.255661e+003	3.864442e+002
1.257590e+003	3.609923e+002
1.259518e+003	3.568737e+002
1.261447e+003	4.067722e+002
1.263375e+003	4.476130e+002
1.265304e+003	4.611011e+002
1.267232e+003	4.712488e+002
1.269161e+003	4.464503e+002
1.271089e+003	4.143604e+002
1.273017e+003	4.781298e+002
1.274946e+003	5.127620e+002
1.276874e+003	4.634421e+002
1.278803e+003	4.520969e+002
1.280731e+003	4.260818e+002
1.282660e+003	4.241005e+002
1.284588e+003	4.582450e+002
1.286517e+003	4.417704e+002
1.288445e+003	3.890257e+002
1.290374e+003	3.731790e+002
1.292302e+003	3.996922e+002
1.294231e+003	4.593652e+002
1.296159e+003	4.112526e+002
1.298088e+003	3.473249e+002
1.300016e+003	3.381847e+002
1.301944e+003	3.467984e+002
1.303873e+003	3.373147e+002
1.305801e+003	3.288182e+002
1.307730e+003	3.248335e+002
1.309658e+003	3.507383e+002
1.311587e+003	3.699951e+002
1.313515e+003	2.945780e+002
1.315444e+003	2.585934e+002
1.317372e+003	2.793996e+002
1.319301e+003	2.907596e+002
1.321229e+003	2.886089e+002
1.323158e+003	3.033732e+002
1.325086e+003	3.139521e+002
1.327015e+003	2.863422e+002
1.328943e+003	3.044160e+002
1.330871e+003	3.086432e+002
1.332800e+003	2.573574e+002
1.334728e+003	2.924823e+002
1.336657e+003	3.257458e+002
1.338585e+003	3.065697e+002
1.340514e+003	2.860941e+002
1.342442e+003	2.929347e+002
1.344371e+003	2.933786e+002
1.346299e+003	2.868011e+002
1.348228e+003	3.443757e+002
1.350156e+003	4.351591e+002
1.352085e+003	4.597666e+002
1.354013e+003	4.184117e+002
1.355942e+003	3.890570e+002
1.357870e+003	3.366664e+002
1.359798e+003	3.408035e+002
1.361727e+003	3.841320e+002
1.363655e+003	4.021505e+002
1.365584e+003	4.105395e+002
1.367512e+003	4.300166e+002
1.369441e+003	4.219028e+002
1.371369e+003	4.846628e+002
1.373298e+003	4.960753e+002
1.375226e+003	4.483111e+002
1.377155e+003	3.852103e+002
1.379083e+003	3.519806e+002
1.381012e+003	3.631724e+002
1.382940e+003	4.093285e+002
1.384869e+003	4.424442e+002
1.386797e+003	4.417700e+002
1.388725e+003	4.872209e+002
1.390654e+003	5.536334e+002
1.392582e+003	4.942946e+002
1.394511e+003	4.122113e+002
1.396439e+003	3.952031e+002
1.398368e+003	3.302040e+002
1.400296e+003	3.604921e+002
1.402225e+003	3.996122e+002
1.404153e+003	3.854369e+002
1.406082e+003	3.710044e+002
1.408010e+003	3.626556e+002
1.409939e+003	3.186272e+002
1.411867e+003	2.972759e+002
1.413796e+003	3.611682e+002
1.415724e+003	3.785412e+002
1.417652e+003	4.179840e+002
1.419581e+003	4.616933e+002
1.421509e+003	4.007417e+002
1.423438e+003	3.239471e+002
1.425366e+003	3.311216e+002
1.427295e+003	3.563583e+002
1.429223e+003	3.479704e+002
1.431152e+003	3.826448e+002
1.433080e+003	3.962628e+002
1.435009e+003	5.125958e+002
1.436937e+003	5.867911e+002
1.438866e+003	6.163069e+002
1.440794e+003	6.192404e+002
1.442723e+003	5.657207e+002
1.444651e+003	5.375879e+002
1.446579e+003	5.572202e+002
1.448508e+003	5.612897e+002
1.450436e+003	5.560897e+002
1.452365e+003	5.996667e+002
1.454293e+003	6.204136e+002
1.456222e+003	5.504893e+002
1.458150e+003	6.188835e+002
1.460079e+003	6.185425e+002
1.462007e+003	5.774791e+002
1.463936e+003	5.224186e+002
1.465864e+003	5.298976e+002
1.467793e+003	5.730154e+002
1.469721e+003	6.162152e+002
1.471650e+003	6.659529e+002
1.473578e+003	6.860338e+002
1.475506e+003	6.298085e+002
1.477435e+003	5.837421e+002
1.479363e+003	6.548836e+002
1.481292e+003	7.202455e+002
1.483220e+003	6.395579e+002
1.485149e+003	6.622098e+002
1.487077e+003	6.960809e+002
1.489006e+003	6.808844e+002
1.490934e+003	7.391005e+002
1.492863e+003	7.806556e+002
1.494791e+003	7.995613e+002
1.496720e+003	8.726854e+002
1.498648e+003	9.574888e+002
1.500577e+003	9.740602e+002
1.502505e+003	1.015489e+003
1.504433e+003	1.188898e+003
1.506362e+003	1.465727e+003
1.508290e+003	1.896388e+003
1.510219e+003	2.389417e+003
1.512147e+003	3.014305e+003
1.514076e+003	3.588174e+003
1.516004e+003	4.011188e+003
1.517933e+003	4.189134e+003
1.519861e+003	4.084127e+003
1.521790e+003	3.739464e+003
1.523718e+003	3.223276e+003
1.525647e+003	2.608972e+003
1.527575e+003	2.013732e+003
1.529504e+003	1.566546e+003
1.531432e+003	1.237428e+003
1.533360e+003	9.570927e+002
1.535289e+003	8.602500e+002
1.537217e+003	7.605640e+002
1.539146e+003	6.739357e+002
1.541074e+003	6.366896e+002
1.543003e+003	6.131648e+002
1.544931e+003	5.883609e+002
1.546860e+003	6.043827e+002
1.548788e+003	6.226737e+002
1.550717e+003	5.721720e+002
1.552645e+003	5.673549e+002
1.554574e+003	6.028201e+002
1.556502e+003	5.825384e+002
1.558431e+003	5.141910e+002
1.560359e+003	5.142709e+002
1.562287e+003	5.547531e+002
1.564216e+003	5.088679e+002
1.566144e+003	5.083542e+002
1.568073e+003	5.236469e+002
1.570001e+003	5.231985e+002
1.571930e+003	5.042375e+002
1.573858e+003	4.927477e+002
1.575787e+003	4.827141e+002
1.577715e+003	4.547357e+002
1.579644e+003	4.974053e+002
1.581572e+003	4.807673e+002
1.583501e+003	5.019381e+002
1.585429e+003	4.719694e+002
1.587358e+003	4.316599e+002
1.589286e+003	4.300727e+002
1.591214e+003	4.581428e+002
1.593143e+003	5.021144e+002
1.595071e+003	4.908415e+002
1.597000e+003	4.569721e+002
1.598928e+003	4.515558e+002
1.600857e+003	4.607935e+002
1.602785e+003	4.532087e+002
1.604714e+003	4.482526e+002
1.606642e+003	4.666531e+002
1.608571e+003	4.427126e+002
1.610499e+003	4.627913e+002
1.612428e+003	4.404250e+002
1.614356e+003	3.438560e+002
1.616285e+003	3.274726e+002
1.618213e+003	3.680308e+002
1.620141e+003	3.650202e+002
1.622070e+003	3.979063e+002
1.623998e+003	4.811659e+002
1.625927e+003	5.172538e+002
1.627855e+003	4.818328e+002
1.629784e+003	4.037080e+002
1.631712e+003	3.664985e+002
1.633641e+003	4.061696e+002
1.635569e+003	4.000293e+002
1.637498e+003	4.312581e+002
1.639426e+003	4.078134e+002
1.641355e+003	4.300884e+002
1.643283e+003	4.218684e+002
1.645212e+003	4.111121e+002
1.647140e+003	4.066474e+002
1.649068e+003	3.981459e+002
1.650997e+003	3.961340e+002
1.652925e+003	4.247574e+002
1.654854e+003	3.932671e+002
1.656782e+003	3.151523e+002
1.658711e+003	3.254677e+002
1.660639e+003	3.644921e+002
1.662568e+003	3.538115e+002
1.664496e+003	3.904403e+002
1.666425e+003	4.025081e+002
1.668353e+003	3.940610e+002
1.670282e+003	3.239044e+002
1.672210e+003	2.938118e+002
1.674139e+003	2.834712e+002
1.676067e+003	2.732186e+002
1.677995e+003	2.763226e+002
1.679924e+003	2.766744e+002
1.681852e+003	2.212252e+002
1.683781e+003	2.660392e+002
1.685709e+003	3.032899e+002
1.687638e+003	3.178945e+002
1.689566e+003	3.261939e+002
1.691495e+003	3.475489e+002
1.693423e+003	3.626372e+002
1.695352e+003	3.252506e+002
1.697280e+003	2.792595e+002
1.699209e+003	2.576059e+002
1.701137e+003	2.581450e+002
1.703066e+003	2.395792e+002
1.704994e+003	2.416320e+002
1.706922e+003	2.304482e+002
1.708851e+003	2.080816e+002
1.710779e+003	2.351531e+002
1.712708e+003	2.648706e+002
1.714636e+003	2.959475e+002
1.716565e+003	2.982304e+002
1.718493e+003	3.269471e+002
1.720422e+003	3.277792e+002
1.722350e+003	2.611009e+002
1.724279e+003	2.286266e+002
1.726207e+003	2.935110e+002
1.728136e+003	3.562357e+002
1.730064e+003	3.604263e+002
1.731993e+003	3.768974e+002
1.733921e+003	3.756473e+002
1.735849e+003	3.409028e+002
1.737778e+003	3.414880e+002
1.739706e+003	3.157048e+002
1.741635e+003	3.655399e+002
1.743563e+003	3.762744e+002
1.745492e+003	3.653867e+002
1.747420e+003	3.037660e+002
1.749349e+003	3.237735e+002
1.751277e+003	3.505498e+002
1.753206e+003	3.484891e+002
1.755134e+003	3.148174e+002
1.757063e+003	2.945923e+002
1.758991e+003	3.097090e+002
1.760920e+003	3.054043e+002
1.762848e+003	2.746236e+002
1.764776e+003	2.715101e+002
1.766705e+003	2.604210e+002
1.768633e+003	2.120214e+002
1.770562e+003	2.087397e+002
1.772490e+003	1.527069e+002
1.774419e+003	8.623819e+001
1.776347e+003	1.686159e+002
1.778276e+003	1.744737e+002
1.780204e+003	1.881170e+002
1.782133e+003	2.091293e+002
1.784061e+003	1.902846e+002
1.785990e+003	2.001700e+002
1.787918e+003	2.272310e+002
1.789847e+003	1.979876e+002
1.791775e+003	2.031153e+002
1.793703e+003	1.985266e+002
1.795632e+003	1.811254e+002
1.797560e+003	1.454469e+002
1.799489e+003	1.272065e+002
1.801417e+003	1.372150e+002
1.803346e+003	1.553980e+002
1.805274e+003	1.699963e+002
1.807203e+003	1.648006e+002
1.809131e+003	1.583710e+002
1.811060e+003	1.784932e+002
1.812988e+003	1.982532e+002
1.814917e+003	1.943851e+002
1.816845e+003	2.005558e+002
1.818774e+003	2.149159e+002
1.820702e+003	1.756166e+002
1.822630e+003	2.067107e+002
1.824559e+003	2.390615e+002
1.826487e+003	2.669251e+002
1.828416e+003	2.564044e+002
1.830344e+003	2.058394e+002
1.832273e+003	2.309857e+002
1.834201e+003	2.229852e+002
1.836130e+003	2.059696e+002
1.838058e+003	2.062234e+002
1.839987e+003	2.313444e+002
1.841915e+003	2.704514e+002
1.843844e+003	3.088285e+002
1.845772e+003	3.452318e+002
1.847701e+003	3.315179e+002
1.849629e+003	2.394194e+002
1.851557e+003	1.942113e+002
1.853486e+003	2.157102e+002
1.855414e+003	1.596684e+002
1.857343e+003	1.760092e+002
1.859271e+003	2.010295e+002
1.861200e+003	2.083329e+002
1.863128e+003	2.068647e+002
1.865057e+003	1.869927e+002
1.866985e+003	1.566874e+002
1.868914e+003	1.796955e+002
1.870842e+003	2.015367e+002
1.872771e+003	2.384805e+002
1.874699e+003	2.203952e+002
1.876628e+003	1.807167e+002
1.878556e+003	1.740385e+002
1.880484e+003	1.938290e+002
1.882413e+003	1.947045e+002
1.884341e+003	1.888132e+002
1.886270e+003	1.756659e+002
1.888198e+003	1.659073e+002
1.890127e+003	6.819756e+001
1.892055e+003	5.896518e+000
1.893984e+003	8.837577e+001
1.895912e+003	1.653231e+002
1.897841e+003	1.419704e+002
1.899769e+003	1.310717e+002
1.901698e+003	1.698552e+002
1.903626e+003	1.736958e+002
1.905555e+003	1.305814e+002
1.907483e+003	7.806252e+001
1.909411e+003	1.190418e+002
1.911340e+003	2.138218e+002
1.913268e+003	1.822565e+002
1.915197e+003	1.962826e+002
1.917125e+003	2.101861e+002
1.919054e+003	1.780753e+002
1.920982e+003	1.840961e+002
1.922911e+003	1.772397e+002
1.924839e+003	1.538280e+002
1.926768e+003	1.435403e+002
1.928696e+003	1.400839e+002
1.930625e+003	1.641853e+002
1.932553e+003	1.453402e+002
1.934482e+003	1.319857e+002
1.936410e+003	1.294249e+002
1.938339e+003	1.775293e+002
1.940267e+003	1.816338e+002
1.942195e+003	1.853996e+002
1.944124e+003	1.884095e+002
1.946052e+003	1.404918e+002
1.947981e+003	1.546580e+002
1.949909e+003	2.035394e+002
1.951838e+003	2.194560e+002
1.953766e+003	2.194028e+002
1.955695e+003	1.856362e+002
1.957623e+003	1.611198e+002
1.959552e+003	1.980771e+002
1.961480e+003	2.173022e+002
1.963409e+003	2.028022e+002
1.965337e+003	1.714940e+002
1.967266e+003	1.180091e+002
1.969194e+003	1.338857e+002
1.971122e+003	1.159521e+002
1.973051e+003	1.154200e+002
1.974979e+003	1.591431e+002
1.976908e+003	1.903088e+002
1.978836e+003	8.541637e+001
1.980765e+003	7.810785e+001
1.982693e+003	1.853783e+002
1.984622e+003	2.090469e+002
1.986550e+003	1.533201e+002
1.988479e+003	1.403873e+002
1.990407e+003	1.222336e+002
1.992336e+003	1.162862e+002
1.994264e+003	9.873736e+001
1.996193e+003	1.790559e+002
1.998121e+003	1.307443e+002
2.000049e+003	1.134089e+002
2.001978e+003	8.623514e+001
2.003906e+003	9.081572e+001
2.005835e+003	1.123692e+002
2.007763e+003	1.529814e+002
2.009692e+003	1.891503e+002
2.011620e+003	1.966555e+002
2.013549e+003	2.257768e+002
2.015477e+003	2.267478e+002
2.017406e+003	2.563283e+002
2.019334e+003	2.217296e+002
2.021263e+003	1.884092e+002
2.023191e+003	1.785041e+002
2.025120e+003	1.897773e+002
2.027048e+003	2.049670e+002
2.028976e+003	2.415959e+002
2.030905e+003	2.305540e+002
2.032833e+003	1.752362e+002
2.034762e+003	2.101736e+002
2.036690e+003	2.793123e+002
2.038619e+003	2.581140e+002
2.040547e+003	2.434060e+002
2.042476e+003	2.430258e+002
2.044404e+003	2.003015e+002
2.046333e+003	2.444017e+002
2.048261e+003	2.894604e+002
2.050189e+003	2.576049e+002
2.052118e+003	3.003279e+002
2.054046e+003	3.031441e+002
2.055975e+003	2.645341e+002
2.057903e+003	2.117758e+002
2.059832e+003	1.828573e+002
2.061760e+003	2.110747e+002
2.063689e+003	2.025715e+002
2.065617e+003	1.973421e+002
2.067546e+003	2.631888e+002
2.069474e+003	2.347679e+002
2.071403e+003	2.075141e+002
2.073331e+003	1.940981e+002
2.075260e+003	2.078862e+002
2.077188e+003	2.129238e+002
2.079116e+003	2.141271e+002
2.081045e+003	2.534138e+002
2.082973e+003	2.430384e+002
2.084902e+003	2.205956e+002
2.086830e+003	1.540272e+002
2.088759e+003	1.576572e+002
2.090687e+003	1.712498e+002
2.092616e+003	1.245798e+002
2.094544e+003	1.419652e+002
2.096473e+003	2.175749e+002
2.098401e+003	1.676002e+002
2.100330e+003	2.843917e+002
2.102258e+003	1.789983e+002
2.104187e+003	2.069115e+002
2.106115e+003	1.794861e+002
2.108043e+003	2.224877e+002
2.109972e+003	2.488091e+002
2.111900e+003	2.542632e+002
2.113829e+003	1.775053e+002
2.115757e+003	1.396915e+002
2.117686e+003	1.909369e+002
2.119614e+003	2.502001e+002
2.121543e+003	2.695428e+002
2.123471e+003	3.091526e+002
2.125400e+003	2.107573e+002
2.127328e+003	2.376846e+002
2.129257e+003	2.440019e+002
2.131185e+003	2.585540e+002
2.133114e+003	2.539606e+002
2.135042e+003	2.707882e+002
2.136970e+003	2.765050e+002
2.138899e+003	2.500620e+002
2.140827e+003	2.285828e+002
2.142756e+003	2.460455e+002
2.144684e+003	3.091451e+002
2.146613e+003	3.255513e+002
2.148541e+003	3.249392e+002
2.150470e+003	2.994913e+002
2.152398e+003	3.521076e+002
2.154327e+003	3.266847e+002
2.156255e+003	3.472888e+002
2.158184e+003	3.652654e+002
2.160112e+003	3.528411e+002
2.162041e+003	4.152205e+002
2.163969e+003	3.776492e+002
2.165897e+003	3.021332e+002
2.167826e+003	3.228624e+002
2.169754e+003	3.346222e+002
2.171683e+003	3.241881e+002
2.173611e+003	3.177648e+002
2.175540e+003	3.048917e+002
2.177468e+003	2.788410e+002
2.179397e+003	3.411370e+002
2.181325e+003	3.732555e+002
2.183254e+003	3.457725e+002
2.185182e+003	2.895561e+002
2.187111e+003	2.265571e+002
2.189039e+003	2.210782e+002
2.190968e+003	2.730942e+002
2.192896e+003	2.725868e+002
2.194824e+003	2.466184e+002
2.196753e+003	2.766115e+002
2.198681e+003	2.817060e+002
2.200610e+003	2.678221e+002
2.202538e+003	2.675289e+002
2.204467e+003	2.687441e+002
2.206395e+003	2.883209e+002
2.208324e+003	2.409867e+002
2.210252e+003	2.868974e+002
2.212181e+003	3.261176e+002
2.214109e+003	2.947256e+002
2.216038e+003	3.059844e+002
2.217966e+003	2.918762e+002
2.219895e+003	2.220062e+002
2.221823e+003	2.527673e+002
2.223751e+003	2.985732e+002
2.225680e+003	3.058506e+002
2.227608e+003	3.760968e+002
2.229537e+003	3.971675e+002
2.231465e+003	3.093011e+002
2.233394e+003	3.098245e+002
2.235322e+003	3.215740e+002
2.237251e+003	2.870266e+002
2.239179e+003	3.175382e+002
2.241108e+003	3.626362e+002
2.243036e+003	3.563491e+002
2.244965e+003	3.519678e+002
2.246893e+003	3.196861e+002
2.248822e+003	2.853444e+002
2.250750e+003	2.995211e+002
2.252678e+003	3.645023e+002
2.254607e+003	3.943102e+002
2.256535e+003	3.917722e+002
2.258464e+003	3.570420e+002
2.260392e+003	3.528664e+002
2.262321e+003	2.890151e+002
2.264249e+003	3.609205e+002
2.266178e+003	3.082153e+002
2.268106e+003	2.948030e+002
2.270035e+003	3.702309e+002
2.271963e+003	3.659524e+002
2.273892e+003	3.335551e+002
2.275820e+003	3.904959e+002
2.277749e+003	3.096850e+002
2.279677e+003	3.086957e+002
2.281605e+003	3.451482e+002
2.283534e+003	3.650780e+002
2.285462e+003	3.720436e+002
2.287391e+003	3.425782e+002
2.289319e+003	3.321336e+002
2.291248e+003	3.574201e+002
2.293176e+003	3.550714e+002
2.295105e+003	3.673920e+002
2.297033e+003	4.146660e+002
2.298962e+003	4.814708e+002
2.300890e+003	5.057089e+002
2.302819e+003	4.517682e+002
2.304747e+003	4.744034e+002
2.306676e+003	5.190262e+002
2.308604e+003	4.416733e+002
2.310532e+003	4.845887e+002
2.312461e+003	5.445829e+002
2.314389e+003	4.868067e+002
2.316318e+003	4.653241e+002
2.318246e+003	4.855070e+002
2.320175e+003	4.764766e+002
2.322103e+003	4.647199e+002
2.324032e+003	4.491924e+002
2.325960e+003	4.315285e+002
2.327889e+003	3.970980e+002
2.329817e+003	3.894474e+002
2.331746e+003	4.187878e+002
2.333674e+003	4.317499e+002
2.335603e+003	4.178898e+002
2.337531e+003	4.147560e+002
2.339459e+003	4.197593e+002
2.341388e+003	4.144402e+002
2.343316e+003	4.721900e+002
2.345245e+003	4.920742e+002
2.347173e+003	4.335854e+002
2.349102e+003	4.281030e+002
2.351030e+003	4.597295e+002
2.352959e+003	4.465462e+002
2.354887e+003	4.030967e+002
2.356816e+003	4.366726e+002
2.358744e+003	4.454433e+002
2.360673e+003	4.550925e+002
2.362601e+003	4.780710e+002
2.364530e+003	4.588227e+002
2.366458e+003	4.316003e+002
2.368386e+003	4.081323e+002
2.370315e+003	4.249417e+002
2.372243e+003	4.842347e+002
2.374172e+003	4.955702e+002
2.376100e+003	4.543704e+002
2.378029e+003	3.919593e+002
2.379957e+003	3.768976e+002
2.381886e+003	3.660732e+002
2.383814e+003	4.256066e+002
2.385743e+003	3.426457e+002
2.387671e+003	3.507757e+002
2.389600e+003	3.101151e+002
2.391528e+003	3.836844e+002
2.393457e+003	3.946670e+002
2.395385e+003	4.072803e+002
2.397313e+003	4.405002e+002
2.399242e+003	4.248498e+002
2.401170e+003	3.671270e+002
2.403099e+003	3.437750e+002
2.405027e+003	3.492449e+002
2.406956e+003	3.549595e+002
2.408884e+003	3.621755e+002
2.410813e+003	3.826745e+002
2.412741e+003	4.229597e+002
2.414670e+003	4.128219e+002
2.416598e+003	4.065641e+002
2.418527e+003	3.861083e+002
2.420455e+003	3.846635e+002
2.422384e+003	3.717493e+002
2.424312e+003	3.879287e+002
2.426240e+003	4.459048e+002
2.428169e+003	4.725811e+002
2.430097e+003	4.279423e+002
2.432026e+003	4.239723e+002
2.433954e+003	4.471989e+002
2.435883e+003	4.403066e+002
2.437811e+003	4.421528e+002
2.439740e+003	4.131034e+002
2.441668e+003	3.884750e+002
2.443597e+003	4.032890e+002
2.445525e+003	4.182343e+002
2.447454e+003	4.619449e+002
2.449382e+003	4.839909e+002
2.451311e+003	4.655877e+002
2.453239e+003	4.686226e+002
2.455167e+003	4.436068e+002
2.457096e+003	4.205409e+002
2.459024e+003	4.153331e+002
2.460953e+003	4.328476e+002
2.462881e+003	4.012770e+002
2.464810e+003	5.179990e+002
2.466738e+003	5.245589e+002
2.468667e+003	4.627611e+002
2.470595e+003	4.615909e+002
2.472524e+003	4.216882e+002
2.474452e+003	4.181351e+002
2.476381e+003	4.407217e+002
2.478309e+003	4.615790e+002
2.480238e+003	5.212528e+002
2.482166e+003	4.659099e+002
2.484094e+003	4.117252e+002
2.486023e+003	4.169680e+002
2.487951e+003	4.261386e+002
2.489880e+003	4.311098e+002
2.491808e+003	3.928856e+002
2.493737e+003	4.079726e+002
2.495665e+003	3.817931e+002
2.497594e+003	3.766315e+002
2.499522e+003	3.904250e+002
2.501451e+003	4.461085e+002
2.503379e+003	4.644154e+002
2.505308e+003	4.457517e+002
2.507236e+003	4.695436e+002
2.509165e+003	3.992931e+002
2.511093e+003	4.224687e+002
2.513021e+003	4.944097e+002
2.514950e+003	4.586566e+002
2.516878e+003	4.787986e+002
2.518807e+003	5.749197e+002
2.520735e+003	6.108002e+002
2.522664e+003	5.651893e+002
2.524592e+003	5.239202e+002
2.526521e+003	5.259999e+002
2.528449e+003	5.565636e+002
2.530378e+003	5.421122e+002
2.532306e+003	5.311313e+002
2.534235e+003	4.946260e+002
2.536163e+003	4.861823e+002
2.538092e+003	4.911301e+002
2.540020e+003	4.527794e+002
2.541948e+003	4.518769e+002
2.543877e+003	4.744471e+002
2.545805e+003	4.798263e+002
2.547734e+003	4.926751e+002
2.549662e+003	5.226491e+002
2.551591e+003	5.203760e+002
2.553519e+003	4.859778e+002
2.555448e+003	5.026993e+002
2.557376e+003	4.647916e+002
2.559305e+003	4.953819e+002
2.561233e+003	4.535805e+002
2.563162e+003	4.724204e+002
2.565090e+003	4.795117e+002
2.567019e+003	5.259305e+002
2.568947e+003	4.988603e+002
2.570875e+003	4.847728e+002
2.572804e+003	4.493503e+002
2.574732e+003	4.377752e+002
2.576661e+003	4.873469e+002
2.578589e+003	5.137318e+002
2.580518e+003	5.071407e+002
2.582446e+003	4.737975e+002
2.584375e+003	4.648894e+002
2.586303e+003	5.067779e+002
2.588232e+003	4.921749e+002
2.590160e+003	4.571364e+002
2.592089e+003	4.590663e+002
2.594017e+003	4.526931e+002
2.595946e+003	4.552696e+002
2.597874e+003	4.792243e+002
2.599802e+003	5.010034e+002
2.601731e+003	5.089893e+002
2.603659e+003	4.768625e+002
2.605588e+003	3.956146e+002
2.607516e+003	3.635790e+002
2.609445e+003	3.617859e+002
2.611373e+003	4.230522e+002
2.613302e+003	4.813283e+002
2.615230e+003	4.819298e+002
2.617159e+003	4.262828e+002
2.619087e+003	4.094644e+002
2.621016e+003	4.284395e+002
2.622944e+003	5.081263e+002
2.624873e+003	4.857015e+002
2.626801e+003	4.593427e+002
2.628729e+003	4.360561e+002
2.630658e+003	4.272855e+002
2.632586e+003	4.317809e+002
2.634515e+003	4.499428e+002
2.636443e+003	4.127624e+002
2.638372e+003	5.223481e+002
2.640300e+003	5.333108e+002
2.642229e+003	4.894858e+002
2.644157e+003	4.394300e+002
2.646086e+003	4.377825e+002
2.648014e+003	5.178927e+002
2.649943e+003	5.665515e+002
2.651871e+003	6.103230e+002
2.653800e+003	6.616130e+002
2.655728e+003	6.325973e+002
2.657656e+003	6.503624e+002
2.659585e+003	6.696332e+002
2.661513e+003	6.519411e+002
2.663442e+003	6.808245e+002
2.665370e+003	6.660642e+002
2.667299e+003	6.977929e+002
2.669227e+003	7.815961e+002
2.671156e+003	7.810942e+002
2.673084e+003	7.880239e+002
2.675013e+003	7.841642e+002
2.676941e+003	7.146379e+002
2.678870e+003	7.452976e+002
2.680798e+003	6.294803e+002
2.682727e+003	5.954853e+002
2.684655e+003	5.599011e+002
2.686583e+003	5.230568e+002
2.688512e+003	4.904505e+002
2.690440e+003	4.449166e+002
2.692369e+003	4.338499e+002
2.694297e+003	4.293710e+002
2.696226e+003	4.294871e+002
2.698154e+003	4.518319e+002
2.700083e+003	3.979532e+002
2.702011e+003	4.441867e+002
2.703940e+003	4.275041e+002
2.705868e+003	3.721313e+002
2.707797e+003	4.376101e+002
2.709725e+003	4.183522e+002
2.711654e+003	3.379674e+002
2.713582e+003	3.506498e+002
2.715510e+003	3.483479e+002
2.717439e+003	3.545611e+002
2.719367e+003	3.913906e+002
2.721296e+003	3.877285e+002
2.723224e+003	3.598621e+002
2.725153e+003	4.184082e+002
2.727081e+003	4.563303e+002
2.729010e+003	3.984184e+002
2.730938e+003	4.064987e+002
2.732867e+003	3.924905e+002
2.734795e+003	3.367807e+002
2.736724e+003	3.117638e+002
2.738652e+003	3.296495e+002
2.740581e+003	3.340512e+002
2.742509e+003	3.481509e+002
2.744438e+003	2.985714e+002
2.746366e+003	3.156793e+002
2.748294e+003	3.729720e+002
2.750223e+003	3.289948e+002
2.752151e+003	3.745978e+002
2.754080e+003	3.253267e+002
2.756008e+003	3.383179e+002
2.757937e+003	3.662307e+002
2.759865e+003	3.189731e+002
2.761794e+003	3.312712e+002
2.763722e+003	3.786879e+002
2.765651e+003	3.740580e+002
2.767579e+003	3.834229e+002
2.769508e+003	3.830229e+002
2.771436e+003	4.325760e+002
2.773365e+003	3.966115e+002
2.775293e+003	3.688638e+002
2.777221e+003	3.612998e+002
2.779150e+003	3.470791e+002
2.781078e+003	3.646961e+002
2.783007e+003	3.326635e+002
2.784935e+003	3.340673e+002
2.786864e+003	3.453417e+002
2.788792e+003	3.343148e+002
2.790721e+003	3.077771e+002
2.792649e+003	2.738228e+002
2.794578e+003	2.719891e+002
2.796506e+003	2.715287e+002
2.798435e+003	2.752298e+002
2.800363e+003	2.458841e+002
2.802292e+003	2.524387e+002
2.804220e+003	2.747196e+002
2.806148e+003	2.992816e+002
2.808077e+003	3.166324e+002
2.810005e+003	3.332800e+002
2.811934e+003	3.125437e+002
2.813862e+003	2.697642e+002
2.815791e+003	2.662904e+002
2.817719e+003	2.706190e+002
2.819648e+003	2.704802e+002
2.821576e+003	2.713376e+002
2.823505e+003	2.463995e+002
2.825433e+003	2.062227e+002
2.827362e+003	2.069071e+002
2.829290e+003	2.201570e+002
2.831219e+003	2.435950e+002
2.833147e+003	2.305379e+002
2.835075e+003	2.011185e+002
2.837004e+003	1.794833e+002
2.838932e+003	2.293996e+002
2.840861e+003	2.832306e+002
2.842789e+003	2.702226e+002
2.844718e+003	2.403352e+002
2.846646e+003	2.253940e+002
2.848575e+003	1.948137e+002
2.850503e+003	2.273038e+002
2.852432e+003	2.606082e+002
2.854360e+003	2.152712e+002
2.856289e+003	2.359115e+002
2.858217e+003	3.112558e+002
2.860146e+003	3.029337e+002
2.862074e+003	2.666205e+002
2.864002e+003	2.371154e+002
2.865931e+003	1.893261e+002
2.867859e+003	2.074560e+002
2.869788e+003	2.506978e+002
2.871716e+003	2.519503e+002
2.873645e+003	2.150155e+002
2.875573e+003	2.171667e+002
2.877502e+003	2.301847e+002
2.879430e+003	2.166078e+002
2.881359e+003	2.260932e+002
2.883287e+003	2.077700e+002
2.885216e+003	2.081871e+002
2.887144e+003	3.007056e+002
2.889073e+003	2.736287e+002
2.891001e+003	2.685314e+002
2.892929e+003	2.709719e+002
2.894858e+003	2.929797e+002
2.896786e+003	2.325077e+002
2.898715e+003	2.429608e+002
2.900643e+003	2.910369e+002
2.902572e+003	2.194691e+002
2.904500e+003	1.393093e+002
2.906429e+003	1.743479e+002
2.908357e+003	2.161801e+002
2.910286e+003	2.171961e+002
2.912214e+003	1.569464e+002
2.914143e+003	1.229823e+002
2.916071e+003	1.720682e+002
2.918000e+003	2.400757e+002
2.919928e+003	2.019202e+002
2.921856e+003	2.238082e+002
2.923785e+003	1.981429e+002
2.925713e+003	1.195525e+002
2.927642e+003	5.595445e+001
2.929570e+003	2.838746e+001
2.931499e+003	1.337841e+001
2.933427e+003	-7.694454e-002
2.935356e+003	7.400282e+001
2.937284e+003	7.958750e+001
2.939213e+003	1.450402e+002
2.941141e+003	1.360014e+002
2.943070e+003	1.200466e+002
2.944998e+003	1.572605e+002
2.946927e+003	1.136338e+002
2.948855e+003	5.483536e+001
2.950783e+003	5.634301e+001
2.952712e+003	8.291580e+001
2.954640e+003	7.853417e+001
2.956569e+003	2.783965e+001
2.958497e+003	-3.915746e+001
2.960426e+003	-4.296400e+000
2.962354e+003	4.408386e+000
2.964283e+003	1.669453e+001
2.966211e+003	4.794656e+001
2.968140e+003	6.354882e+001
2.970068e+003	-1.657608e+001
2.971997e+003	-2.799460e+001
2.973925e+003	-1.913258e+001
2.975854e+003	-8.043160e+001
2.977782e+003	-2.975398e+001
2.979710e+003	4.677776e+001
2.981639e+003	4.895425e+001
2.983567e+003	-1.069467e+001
2.985496e+003	9.068799e+000
2.987424e+003	1.971793e+001
2.989353e+003	3.825169e+001
2.991281e+003	5.431211e+001
2.993210e+003	3.730361e+001
2.995138e+003	-5.360554e+000
2.997067e+003	1.059728e+001
2.998995e+003	1.107059e+002
3.000924e+003	4.687268e+001
3.002852e+003	2.133516e+001
3.004781e+003	1.392265e+001
3.006709e+003	-1.944452e+001
3.008637e+003	-2.085583e+001
3.010566e+003	5.353228e+000
3.012494e+003	-1.594728e+001
3.014423e+003	-2.264156e+001
3.016351e+003	1.358230e+001
3.018280e+003	5.199576e+001
3.020208e+003	6.050803e+001
3.022137e+003	2.205588e+001
3.024065e+003	4.569871e+001
3.025994e+003	1.024224e+001
3.027922e+003	2.712793e+001
3.029851e+003	6.128983e+001
3.031779e+003	3.346627e+001
3.033708e+003	6.311612e+001
3.035636e+003	7.391950e+001
3.037564e+003	2.496226e+001
3.039493e+003	-2.033668e+000
3.041421e+003	1.500174e+001
3.043350e+003	4.787257e+001
3.045278e+003	4.666330e+001
3.047207e+003	6.137248e+001
3.049135e+003	6.356885e+001
3.051064e+003	2.245602e+001
3.052992e+003	-3.378802e+001
3.054921e+003	-8.525696e+001
3.056849e+003	-5.246193e+001
3.058778e+003	-3.859057e+001
3.060706e+003	-6.302588e+001
3.062635e+003	-9.789240e+001
3.064563e+003	-7.648810e+001
3.066491e+003	-2.041794e+001
3.068420e+003	-6.648925e+001
3.070348e+003	2.626819e+000
3.072277e+003	-8.431211e+000
3.074205e+003	-1.106019e+000
3.076134e+003	1.510579e+001
3.078062e+003	2.199022e+001
3.079991e+003	2.586407e+001
3.081919e+003	-7.749936e+000
3.083848e+003	-2.158140e+001
3.085776e+003	4.780880e+001
3.087705e+003	5.874463e+001
3.089633e+003	1.231479e+001
3.091562e+003	2.209619e+001
3.093490e+003	2.142855e+001
3.095418e+003	7.391439e+001
3.097347e+003	9.121741e+001
3.099275e+003	1.085406e+002
3.101204e+003	7.472775e+001
3.103132e+003	1.760777e+001
3.105061e+003	3.564593e+001
3.106989e+003	9.901424e+001
3.108918e+003	8.856139e+001
3.110846e+003	1.011342e+002
3.112775e+003	1.020059e+002
3.114703e+003	1.124862e+002
3.116632e+003	1.526611e+002
3.118560e+003	1.538986e+002
3.120489e+003	9.206353e+001
3.122417e+003	1.491573e+002
3.124345e+003	2.045731e+002
3.126274e+003	1.849904e+002
3.128202e+003	1.895366e+002
3.130131e+003	1.748284e+002
3.132059e+003	2.120677e+002
3.133988e+003	2.318084e+002
3.135916e+003	2.608970e+002
3.137845e+003	2.719758e+002
3.139773e+003	3.101009e+002
3.141702e+003	3.130586e+002
3.143630e+003	2.463779e+002
3.145559e+003	2.342762e+002
3.147487e+003	2.654953e+002
3.149416e+003	2.887769e+002
3.151344e+003	2.724858e+002
3.153272e+003	3.297568e+002
3.155201e+003	3.739129e+002
3.157129e+003	3.906726e+002
3.159058e+003	3.640179e+002
3.160986e+003	4.148972e+002
3.162915e+003	3.718445e+002
3.164843e+003	4.136137e+002
3.166772e+003	4.274844e+002
3.168700e+003	4.401344e+002
3.170629e+003	4.620643e+002
3.172557e+003	4.790349e+002
3.174486e+003	5.186530e+002
3.176414e+003	4.978976e+002
3.178343e+003	5.119240e+002
3.180271e+003	6.053487e+002
3.182199e+003	6.156634e+002
3.184128e+003	6.398452e+002
3.186056e+003	6.591324e+002
3.187985e+003	6.487703e+002
3.189913e+003	6.647021e+002
3.191842e+003	6.995635e+002
3.193770e+003	7.400740e+002
3.195699e+003	6.722021e+002
3.197627e+003	7.504828e+002
3.199556e+003	8.190352e+002
3.201484e+003	7.674033e+002
3.203413e+003	8.099196e+002
3.205341e+003	8.792254e+002
3.207270e+003	9.281279e+002
3.209198e+003	9.995192e+002
3.211126e+003	9.854246e+002
3.213055e+003	9.873703e+002
3.214983e+003	1.026531e+003
3.216912e+003	1.074631e+003
3.218840e+003	1.093199e+003
3.220769e+003	1.073281e+003
3.222697e+003	1.112826e+003
3.224626e+003	1.152116e+003
3.226554e+003	1.190417e+003
3.228483e+003	1.194308e+003
3.230411e+003	1.243116e+003
3.232340e+003	1.265920e+003
3.234268e+003	1.306196e+003
3.236197e+003	1.373448e+003
3.238125e+003	1.332996e+003
3.240053e+003	1.379613e+003
3.241982e+003	1.463070e+003
3.243910e+003	1.528479e+003
3.245839e+003	1.546192e+003
3.247767e+003	1.571253e+003
3.249696e+003	1.588692e+003
3.251624e+003	1.651542e+003
3.253553e+003	1.693263e+003
3.255481e+003	1.721158e+003
3.257410e+003	1.786638e+003
3.259338e+003	1.815909e+003
3.261267e+003	1.878642e+003
3.263195e+003	1.870134e+003
3.265124e+003	1.942785e+003
3.267052e+003	1.983419e+003
3.268980e+003	2.013358e+003
3.270909e+003	2.082701e+003
3.272837e+003	2.093129e+003
3.274766e+003	2.135753e+003
3.276694e+003	2.135997e+003
3.278623e+003	2.177100e+003
3.280551e+003	2.290882e+003
3.282480e+003	2.343288e+003
3.284408e+003	2.445362e+003
3.286337e+003	2.460852e+003
3.288265e+003	2.480160e+003
3.290194e+003	2.522855e+003
3.292122e+003	2.579025e+003
3.294051e+003	2.618507e+003
3.295979e+003	2.680805e+003
3.297907e+003	2.773884e+003
3.299836e+003	2.813378e+003
3.301764e+003	2.877364e+003
3.303693e+003	2.975172e+003
3.305621e+003	2.952661e+003
3.307550e+003	3.072055e+003
3.309478e+003	3.175961e+003
3.311407e+003	3.236291e+003
3.313335e+003	3.296301e+003
3.315264e+003	3.358449e+003
3.317192e+003	3.427846e+003
3.319121e+003	3.425098e+003
3.321049e+003	3.506011e+003
3.322978e+003	3.570890e+003
3.324906e+003	3.651415e+003
3.326834e+003	3.709417e+003
3.328763e+003	3.764824e+003
3.330691e+003	3.829212e+003
3.332620e+003	3.947323e+003
3.334548e+003	3.990879e+003
3.336477e+003	4.028627e+003
3.338405e+003	4.124342e+003
3.340334e+003	4.169240e+003
3.342262e+003	4.237015e+003
3.344191e+003	4.366184e+003
3.346119e+003	4.432546e+003
3.348048e+003	4.524717e+003
3.349976e+003	4.608382e+003
3.351905e+003	4.671342e+003
3.353833e+003	4.786381e+003
3.355761e+003	4.875193e+003
3.357690e+003	4.961493e+003
3.359618e+003	5.048537e+003
3.361547e+003	5.121696e+003
3.363475e+003	5.157418e+003
3.365404e+003	5.271207e+003
3.367332e+003	5.342514e+003
3.369261e+003	5.451611e+003
3.371189e+003	5.526790e+003
3.373118e+003	5.561970e+003
3.375046e+003	5.711416e+003
3.376975e+003	5.813650e+003
3.378903e+003	5.932876e+003
3.380832e+003	6.046890e+003
3.382760e+003	6.128034e+003
3.384688e+003	6.172518e+003
3.386617e+003	6.277190e+003
3.388545e+003	6.440773e+003
3.390474e+003	6.509259e+003
3.392402e+003	6.633319e+003
3.394331e+003	6.733206e+003
3.396259e+003	6.879046e+003
3.398188e+003	6.951777e+003
3.400116e+003	7.027972e+003
