# Supplementary material for: Machine learning classification of mango maturity based on carotene content from Raman spectra
Source: PeerJ. 2025 Nov 18;13:e20288. doi: 10.7717/peerj.20288 (PMC12637035; doi:10.7717/peerj.20288)
Supplement: Supplemental Information 1 — Raman spectra from 29 mango samples, with measurements taken from the top, middle, and bottom parts of each mango. These data were used for Raman spectral processing, statistical analysis, and classification analysis. [file peerj-13-20288-s001.zip › Raw Data_Mango/M29/M29-B.CSV]

5.036945e+001	1.193684e+003
5.229792e+001	7.701833e+002
5.422638e+001	5.659824e+002
5.615485e+001	5.034991e+002
5.808332e+001	5.105873e+002
6.001178e+001	5.245978e+002
6.194025e+001	5.040361e+002
6.386872e+001	4.860846e+002
6.579718e+001	4.646869e+002
6.772565e+001	4.439499e+002
6.965411e+001	4.425814e+002
7.158258e+001	4.296996e+002
7.351105e+001	4.239779e+002
7.543951e+001	4.117939e+002
7.736798e+001	3.832039e+002
7.929645e+001	3.577469e+002
8.122491e+001	3.476208e+002
8.315338e+001	3.495415e+002
8.508185e+001	3.546989e+002
8.701031e+001	3.541393e+002
8.893878e+001	3.549308e+002
9.086725e+001	3.467034e+002
9.279572e+001	3.264474e+002
9.472418e+001	3.010681e+002
9.665265e+001	2.857225e+002
9.858112e+001	2.764991e+002
1.005096e+002	2.549434e+002
1.024380e+002	2.450919e+002
1.043665e+002	2.568229e+002
1.062950e+002	2.548258e+002
1.082234e+002	2.608705e+002
1.101519e+002	2.710930e+002
1.120804e+002	2.722545e+002
1.140089e+002	2.575773e+002
1.159373e+002	2.580348e+002
1.178658e+002	2.299174e+002
1.197943e+002	1.992845e+002
1.217227e+002	1.805294e+002
1.236512e+002	1.769288e+002
1.255797e+002	1.931832e+002
1.275081e+002	2.034203e+002
1.294366e+002	1.984891e+002
1.313651e+002	1.839883e+002
1.332935e+002	1.781870e+002
1.352220e+002	1.770470e+002
1.371505e+002	1.891782e+002
1.390789e+002	1.991163e+002
1.410074e+002	1.946658e+002
1.429359e+002	1.787969e+002
1.448643e+002	1.776169e+002
1.467928e+002	1.752691e+002
1.487213e+002	1.702173e+002
1.506497e+002	1.633040e+002
1.525782e+002	1.484982e+002
1.545067e+002	1.581228e+002
1.564351e+002	1.569427e+002
1.583636e+002	1.496335e+002
1.602921e+002	1.535314e+002
1.622205e+002	1.542150e+002
1.641490e+002	1.654753e+002
1.660775e+002	1.799841e+002
1.680059e+002	1.931307e+002
1.699344e+002	2.029066e+002
1.718629e+002	2.074195e+002
1.737913e+002	1.989594e+002
1.757198e+002	1.840197e+002
1.776483e+002	1.716579e+002
1.795767e+002	1.701604e+002
1.815052e+002	1.780208e+002
1.834337e+002	1.701086e+002
1.853621e+002	1.602702e+002
1.872906e+002	1.524669e+002
1.892191e+002	1.356326e+002
1.911475e+002	1.244333e+002
1.930760e+002	1.197726e+002
1.950045e+002	1.300616e+002
1.969329e+002	1.519212e+002
1.988614e+002	1.656785e+002
2.007899e+002	1.616753e+002
2.027183e+002	1.653833e+002
2.046468e+002	1.625980e+002
2.065753e+002	1.493294e+002
2.085037e+002	1.502706e+002
2.104322e+002	1.714103e+002
2.123607e+002	1.781073e+002
2.142891e+002	1.768792e+002
2.162176e+002	1.786085e+002
2.181461e+002	1.818794e+002
2.200745e+002	1.773285e+002
2.220030e+002	1.453438e+002
2.239315e+002	1.230552e+002
2.258599e+002	1.353894e+002
2.277884e+002	1.531974e+002
2.297169e+002	1.629449e+002
2.316453e+002	1.682859e+002
2.335738e+002	1.651802e+002
2.355023e+002	1.581655e+002
2.374307e+002	1.707920e+002
2.393592e+002	1.650478e+002
2.412877e+002	1.644662e+002
2.432161e+002	1.781015e+002
2.451446e+002	1.966507e+002
2.470731e+002	1.868238e+002
2.490015e+002	1.948409e+002
2.509300e+002	2.057713e+002
2.528585e+002	2.188678e+002
2.547869e+002	2.308752e+002
2.567154e+002	2.280267e+002
2.586439e+002	2.327009e+002
2.605723e+002	2.223730e+002
2.625008e+002	2.077159e+002
2.644293e+002	1.998209e+002
2.663577e+002	1.940406e+002
2.682862e+002	1.770206e+002
2.702147e+002	1.659594e+002
2.721431e+002	1.593747e+002
2.740716e+002	1.527963e+002
2.760001e+002	1.458091e+002
2.779285e+002	1.646875e+002
2.798570e+002	1.827516e+002
2.817855e+002	1.892328e+002
2.837139e+002	1.900945e+002
2.856424e+002	2.050080e+002
2.875709e+002	2.103440e+002
2.894993e+002	2.362115e+002
2.914278e+002	2.544935e+002
2.933563e+002	2.534601e+002
2.952847e+002	2.503113e+002
2.972132e+002	2.626533e+002
2.991417e+002	2.887423e+002
3.010701e+002	2.960662e+002
3.029986e+002	2.869962e+002
3.049271e+002	2.898442e+002
3.068555e+002	2.843247e+002
3.087840e+002	2.859207e+002
3.107125e+002	2.734917e+002
3.126409e+002	2.585372e+002
3.145694e+002	2.632243e+002
3.164979e+002	2.573719e+002
3.184263e+002	2.339783e+002
3.203548e+002	2.184011e+002
3.222833e+002	2.193237e+002
3.242117e+002	2.342324e+002
3.261402e+002	2.578138e+002
3.280687e+002	2.673398e+002
3.299971e+002	2.732015e+002
3.319256e+002	2.794039e+002
3.338541e+002	2.793722e+002
3.357825e+002	2.547998e+002
3.377110e+002	2.794608e+002
3.396395e+002	2.931074e+002
3.415679e+002	3.113003e+002
3.434964e+002	3.373802e+002
3.454249e+002	3.396645e+002
3.473533e+002	3.253973e+002
3.492818e+002	3.072698e+002
3.512103e+002	3.000334e+002
3.531387e+002	3.044279e+002
3.550672e+002	3.084711e+002
3.569957e+002	3.002322e+002
3.589241e+002	2.967494e+002
3.608526e+002	2.926627e+002
3.627811e+002	2.926392e+002
3.647095e+002	3.000487e+002
3.666380e+002	2.961333e+002
3.685665e+002	2.980940e+002
3.704949e+002	3.126592e+002
3.724234e+002	3.202511e+002
3.743519e+002	3.126779e+002
3.762803e+002	3.154603e+002
3.782088e+002	3.222304e+002
3.801373e+002	2.983417e+002
3.820657e+002	2.756530e+002
3.839942e+002	2.784694e+002
3.859227e+002	3.053892e+002
3.878511e+002	3.409148e+002
3.897796e+002	3.625035e+002
3.917081e+002	3.726684e+002
3.936365e+002	3.785083e+002
3.955650e+002	3.846298e+002
3.974935e+002	3.844077e+002
3.994219e+002	3.721052e+002
4.013504e+002	3.575670e+002
4.032789e+002	3.476730e+002
4.052073e+002	3.469225e+002
4.071358e+002	3.561026e+002
4.090643e+002	3.523642e+002
4.109927e+002	3.697974e+002
4.129212e+002	3.638157e+002
4.148497e+002	3.351390e+002
4.167781e+002	3.241174e+002
4.187066e+002	3.227679e+002
4.206351e+002	3.237353e+002
4.225635e+002	3.273834e+002
4.244920e+002	3.303222e+002
4.264205e+002	3.326367e+002
4.283489e+002	3.438998e+002
4.302774e+002	3.521479e+002
4.322059e+002	3.540781e+002
4.341343e+002	3.428643e+002
4.360628e+002	3.303033e+002
4.379913e+002	3.417963e+002
4.399197e+002	3.765529e+002
4.418482e+002	3.685927e+002
4.437767e+002	3.718027e+002
4.457051e+002	3.800154e+002
4.476336e+002	3.760784e+002
4.495621e+002	3.930220e+002
4.514905e+002	3.881784e+002
4.534190e+002	3.741788e+002
4.553475e+002	3.701112e+002
4.572759e+002	3.779670e+002
4.592044e+002	3.824529e+002
4.611329e+002	3.803457e+002
4.630613e+002	3.816959e+002
4.649898e+002	4.030745e+002
4.669183e+002	4.177254e+002
4.688467e+002	4.044702e+002
4.707752e+002	3.931189e+002
4.727037e+002	3.828862e+002
4.746321e+002	3.790086e+002
4.765606e+002	3.630083e+002
4.784891e+002	3.542839e+002
4.804175e+002	3.840736e+002
4.823460e+002	3.866513e+002
4.842745e+002	3.552154e+002
4.862029e+002	3.427520e+002
4.881314e+002	3.483490e+002
4.900599e+002	3.577375e+002
4.919883e+002	3.691107e+002
4.939168e+002	3.687941e+002
4.958453e+002	3.626533e+002
4.977737e+002	3.682714e+002
4.997022e+002	3.802819e+002
5.016307e+002	3.828492e+002
5.035591e+002	3.754525e+002
5.054876e+002	3.794814e+002
5.074161e+002	4.023211e+002
5.093445e+002	4.158188e+002
5.112730e+002	4.089133e+002
5.132015e+002	3.954039e+002
5.151299e+002	3.780273e+002
5.170584e+002	3.900729e+002
5.189869e+002	4.090233e+002
5.209153e+002	4.130552e+002
5.228438e+002	3.960060e+002
5.247723e+002	3.751389e+002
5.267007e+002	3.877942e+002
5.286292e+002	3.838136e+002
5.305577e+002	3.693613e+002
5.324861e+002	3.654813e+002
5.344146e+002	3.756157e+002
5.363431e+002	3.572498e+002
5.382715e+002	3.177758e+002
5.402000e+002	3.245559e+002
5.421285e+002	3.274131e+002
5.440569e+002	3.145458e+002
5.459854e+002	3.077934e+002
5.479139e+002	2.811218e+002
5.498423e+002	2.869958e+002
5.517708e+002	3.127031e+002
5.536993e+002	3.301708e+002
5.556277e+002	3.317148e+002
5.575562e+002	3.311033e+002
5.594847e+002	3.211341e+002
5.614131e+002	3.151972e+002
5.633416e+002	3.182598e+002
5.652701e+002	3.250045e+002
5.671985e+002	3.354148e+002
5.691270e+002	3.568568e+002
5.710555e+002	3.736577e+002
5.729839e+002	3.684903e+002
5.749124e+002	3.534203e+002
5.768409e+002	3.544989e+002
5.787693e+002	3.700776e+002
5.806978e+002	3.605549e+002
5.826263e+002	3.726304e+002
5.845547e+002	3.744500e+002
5.864832e+002	3.612593e+002
5.884117e+002	3.457313e+002
5.903401e+002	3.430440e+002
5.922686e+002	3.544735e+002
5.941971e+002	3.396044e+002
5.961255e+002	3.293554e+002
5.980540e+002	3.270106e+002
5.999825e+002	3.289262e+002
6.019109e+002	3.326231e+002
6.038394e+002	3.420510e+002
6.057679e+002	3.595536e+002
6.076964e+002	3.480333e+002
6.096248e+002	3.299097e+002
6.115533e+002	3.219627e+002
6.134818e+002	3.182120e+002
6.154102e+002	2.918955e+002
6.173387e+002	2.956425e+002
6.192672e+002	3.176715e+002
6.211956e+002	3.423486e+002
6.231241e+002	3.527312e+002
6.250526e+002	3.397649e+002
6.269810e+002	3.103267e+002
6.289095e+002	2.895055e+002
6.308380e+002	2.803814e+002
6.327664e+002	2.864658e+002
6.346949e+002	2.978262e+002
6.366234e+002	2.986138e+002
6.385518e+002	2.813892e+002
6.404803e+002	2.877704e+002
6.424088e+002	3.149829e+002
6.443372e+002	3.358313e+002
6.462657e+002	3.434559e+002
6.481942e+002	3.360157e+002
6.501226e+002	3.095975e+002
6.520511e+002	3.157083e+002
6.539796e+002	3.232613e+002
6.559080e+002	3.225385e+002
6.578365e+002	3.187015e+002
6.597650e+002	3.092963e+002
6.616934e+002	2.821768e+002
6.636219e+002	2.654783e+002
6.655504e+002	2.735448e+002
6.674788e+002	2.791839e+002
6.694073e+002	2.893958e+002
6.713358e+002	2.959087e+002
6.732642e+002	2.710961e+002
6.751927e+002	2.249201e+002
6.771212e+002	2.196180e+002
6.790496e+002	2.143746e+002
6.809781e+002	2.165862e+002
6.829066e+002	2.245171e+002
6.848350e+002	2.243365e+002
6.867635e+002	2.192488e+002
6.886920e+002	1.909563e+002
6.906204e+002	2.163302e+002
6.925489e+002	2.331836e+002
6.944774e+002	2.346134e+002
6.964058e+002	2.473391e+002
6.983343e+002	2.599795e+002
7.002628e+002	2.496983e+002
7.021912e+002	2.294696e+002
7.041197e+002	2.173470e+002
7.060482e+002	2.158646e+002
7.079766e+002	2.174766e+002
7.099051e+002	2.187501e+002
7.118336e+002	2.514542e+002
7.137620e+002	2.741041e+002
7.156905e+002	2.913168e+002
7.176190e+002	2.869655e+002
7.195474e+002	2.646210e+002
7.214759e+002	2.452446e+002
7.234044e+002	2.276953e+002
7.253328e+002	2.363180e+002
7.272613e+002	2.364107e+002
7.291898e+002	2.229750e+002
7.311182e+002	2.050547e+002
7.330467e+002	1.965205e+002
7.349752e+002	2.057777e+002
7.369036e+002	2.163943e+002
7.388321e+002	2.315474e+002
7.407606e+002	2.416547e+002
7.426890e+002	2.405287e+002
7.446175e+002	2.289263e+002
7.465460e+002	2.136421e+002
7.484744e+002	2.017227e+002
7.504029e+002	1.876388e+002
7.523314e+002	1.628010e+002
7.542598e+002	1.655921e+002
7.561883e+002	1.752654e+002
7.581168e+002	1.633244e+002
7.600452e+002	1.701774e+002
7.619737e+002	1.817984e+002
7.639022e+002	1.619577e+002
7.658306e+002	1.568011e+002
7.677591e+002	1.649696e+002
7.696876e+002	1.721257e+002
7.716160e+002	1.765328e+002
7.735445e+002	1.868611e+002
7.754730e+002	1.768305e+002
7.774014e+002	1.598707e+002
7.793299e+002	1.440332e+002
7.812584e+002	1.352963e+002
7.831868e+002	1.379445e+002
7.851153e+002	1.514673e+002
7.870438e+002	1.545181e+002
7.889722e+002	1.595559e+002
7.909007e+002	1.846852e+002
7.928292e+002	1.864416e+002
7.947576e+002	1.718025e+002
7.966861e+002	1.748644e+002
7.986146e+002	1.574084e+002
8.005430e+002	1.479220e+002
8.024715e+002	1.494468e+002
8.044000e+002	1.325586e+002
8.063284e+002	1.213208e+002
8.082569e+002	1.322817e+002
8.101854e+002	1.426074e+002
8.121138e+002	1.273266e+002
8.140423e+002	1.507443e+002
8.159708e+002	1.610016e+002
8.178992e+002	1.426311e+002
8.198277e+002	1.129619e+002
8.217562e+002	1.054732e+002
8.236846e+002	1.343772e+002
8.256131e+002	1.286091e+002
8.275416e+002	1.207008e+002
8.294700e+002	1.222314e+002
8.313985e+002	1.283397e+002
8.333270e+002	1.234291e+002
8.352554e+002	1.042943e+002
8.371839e+002	9.480918e+001
8.391124e+002	1.091542e+002
8.410408e+002	1.161234e+002
8.429693e+002	1.166202e+002
8.448978e+002	1.297133e+002
8.468262e+002	1.456007e+002
8.487547e+002	1.481364e+002
8.506832e+002	1.565904e+002
8.526116e+002	1.678497e+002
8.545401e+002	1.615886e+002
8.564686e+002	1.610456e+002
8.583970e+002	1.743440e+002
8.603255e+002	1.834142e+002
8.622540e+002	1.841354e+002
8.641824e+002	2.199062e+002
8.661109e+002	2.074472e+002
8.680394e+002	2.032217e+002
8.699678e+002	1.886947e+002
8.718963e+002	1.682902e+002
8.738248e+002	1.520533e+002
8.757532e+002	1.402491e+002
8.776817e+002	1.221880e+002
8.796102e+002	1.175410e+002
8.815386e+002	1.283407e+002
8.834671e+002	1.393771e+002
8.853956e+002	1.379627e+002
8.873240e+002	1.206844e+002
8.892525e+002	9.284319e+001
8.911810e+002	6.498100e+001
8.931094e+002	5.737957e+001
8.950379e+002	7.523241e+001
8.969664e+002	7.466024e+001
8.988948e+002	7.287819e+001
9.008233e+002	7.719257e+001
9.027518e+002	7.252331e+001
9.046802e+002	5.131330e+001
9.066087e+002	6.697784e+001
9.085372e+002	6.664239e+001
9.104656e+002	4.160886e+001
9.123941e+002	4.505211e+001
9.143226e+002	8.299796e+001
9.162510e+002	1.089940e+002
9.181795e+002	8.869122e+001
9.201080e+002	1.064632e+002
9.220364e+002	1.164453e+002
9.239649e+002	1.048763e+002
9.258934e+002	1.117748e+002
9.278218e+002	1.183313e+002
9.297503e+002	1.104104e+002
9.316788e+002	1.112170e+002
9.336072e+002	1.246099e+002
9.355357e+002	1.413254e+002
9.374642e+002	1.591906e+002
9.393926e+002	1.641394e+002
9.413211e+002	1.769148e+002
9.432496e+002	1.946361e+002
9.451780e+002	1.979312e+002
9.471065e+002	2.002470e+002
9.490350e+002	2.238622e+002
9.509634e+002	2.638807e+002
9.528919e+002	2.487613e+002
9.548204e+002	2.436925e+002
9.567488e+002	2.469171e+002
9.586773e+002	2.335107e+002
9.606058e+002	2.286102e+002
9.625342e+002	2.325452e+002
9.644627e+002	2.183176e+002
9.663912e+002	2.044112e+002
9.683196e+002	1.752345e+002
9.702481e+002	1.561924e+002
9.721766e+002	1.616143e+002
9.741050e+002	1.660435e+002
9.760335e+002	1.339823e+002
9.779620e+002	1.195599e+002
9.798904e+002	1.054593e+002
9.818189e+002	1.306462e+002
9.837474e+002	1.404756e+002
9.856758e+002	1.550706e+002
9.876043e+002	1.825669e+002
9.895328e+002	1.797174e+002
9.914612e+002	2.357393e+002
9.933897e+002	2.676915e+002
9.953182e+002	3.442672e+002
9.972466e+002	4.275811e+002
9.991751e+002	5.374630e+002
1.001104e+003	6.594662e+002
1.003032e+003	7.404984e+002
1.004961e+003	7.537789e+002
1.006889e+003	7.203502e+002
1.008817e+003	6.280300e+002
1.010746e+003	5.064691e+002
1.012674e+003	4.282903e+002
1.014603e+003	3.841909e+002
1.016531e+003	3.391098e+002
1.018460e+003	2.961025e+002
1.020388e+003	2.895066e+002
1.022317e+003	2.443833e+002
1.024245e+003	2.249480e+002
1.026174e+003	2.169126e+002
1.028102e+003	2.136809e+002
1.030031e+003	2.083893e+002
1.031959e+003	1.969019e+002
1.033888e+003	1.774515e+002
1.035816e+003	1.478943e+002
1.037745e+003	1.412593e+002
1.039673e+003	1.472488e+002
1.041601e+003	1.764818e+002
1.043530e+003	1.826167e+002
1.045458e+003	1.784184e+002
1.047387e+003	1.707195e+002
1.049315e+003	1.416482e+002
1.051244e+003	1.485046e+002
1.053172e+003	1.383707e+002
1.055101e+003	1.482408e+002
1.057029e+003	1.740431e+002
1.058958e+003	1.607578e+002
1.060886e+003	1.413815e+002
1.062815e+003	1.426024e+002
1.064743e+003	1.290720e+002
1.066672e+003	1.085401e+002
1.068600e+003	1.226145e+002
1.070528e+003	1.396156e+002
1.072457e+003	1.465421e+002
1.074385e+003	1.418865e+002
1.076314e+003	1.441536e+002
1.078242e+003	1.506548e+002
1.080171e+003	1.402563e+002
1.082099e+003	1.240201e+002
1.084028e+003	9.591607e+001
1.085956e+003	9.481019e+001
1.087885e+003	1.140085e+002
1.089813e+003	1.493269e+002
1.091742e+003	1.594011e+002
1.093670e+003	1.552438e+002
1.095599e+003	1.789519e+002
1.097527e+003	2.032637e+002
1.099455e+003	1.934771e+002
1.101384e+003	1.995117e+002
1.103312e+003	2.351473e+002
1.105241e+003	2.335936e+002
1.107169e+003	2.325935e+002
1.109098e+003	2.488649e+002
1.111026e+003	2.590495e+002
1.112955e+003	2.595236e+002
1.114883e+003	2.675089e+002
1.116812e+003	2.884189e+002
1.118740e+003	3.664214e+002
1.120669e+003	4.064490e+002
1.122597e+003	3.976699e+002
1.124526e+003	3.856528e+002
1.126454e+003	3.970643e+002
1.128382e+003	4.136520e+002
1.130311e+003	4.173793e+002
1.132239e+003	4.226489e+002
1.134168e+003	4.379706e+002
1.136096e+003	4.774567e+002
1.138025e+003	5.607170e+002
1.139953e+003	6.338188e+002
1.141882e+003	7.106089e+002
1.143810e+003	8.430689e+002
1.145739e+003	1.025782e+003
1.147667e+003	1.257705e+003
1.149596e+003	1.644276e+003
1.151524e+003	2.097271e+003
1.153453e+003	2.437819e+003
1.155381e+003	2.411337e+003
1.157309e+003	2.052257e+003
1.159238e+003	1.553800e+003
1.161166e+003	1.100896e+003
1.163095e+003	8.174061e+002
1.165023e+003	6.778309e+002
1.166952e+003	6.249969e+002
1.168880e+003	6.206948e+002
1.170809e+003	6.297637e+002
1.172737e+003	5.989894e+002
1.174666e+003	5.572372e+002
1.176594e+003	5.363598e+002
1.178523e+003	5.396697e+002
1.180451e+003	5.867246e+002
1.182380e+003	5.612141e+002
1.184308e+003	5.964963e+002
1.186236e+003	5.908651e+002
1.188165e+003	5.763953e+002
1.190093e+003	5.856716e+002
1.192022e+003	5.838886e+002
1.193950e+003	5.367267e+002
1.195879e+003	4.737630e+002
1.197807e+003	4.476930e+002
1.199736e+003	4.312693e+002
1.201664e+003	4.588060e+002
1.203593e+003	4.539416e+002
1.205521e+003	4.876975e+002
1.207450e+003	5.136976e+002
1.209378e+003	5.134109e+002
1.211307e+003	4.832372e+002
1.213235e+003	4.218155e+002
1.215163e+003	3.599355e+002
1.217092e+003	2.533562e+002
1.219020e+003	2.168996e+002
1.220949e+003	1.954027e+002
1.222877e+003	2.065816e+002
1.224806e+003	2.207902e+002
1.226734e+003	2.304312e+002
1.228663e+003	2.291665e+002
1.230591e+003	2.068903e+002
1.232520e+003	1.801042e+002
1.234448e+003	1.829004e+002
1.236377e+003	1.788161e+002
1.238305e+003	1.783352e+002
1.240234e+003	1.514587e+002
1.242162e+003	1.933521e+002
1.244090e+003	2.129729e+002
1.246019e+003	1.949906e+002
1.247947e+003	2.090354e+002
1.249876e+003	2.498306e+002
1.251804e+003	2.541710e+002
1.253733e+003	2.383598e+002
1.255661e+003	2.436859e+002
1.257590e+003	2.619481e+002
1.259518e+003	2.997505e+002
1.261447e+003	3.361684e+002
1.263375e+003	3.465749e+002
1.265304e+003	3.486578e+002
1.267232e+003	3.513762e+002
1.269161e+003	3.200406e+002
1.271089e+003	3.170672e+002
1.273017e+003	3.063477e+002
1.274946e+003	3.431417e+002
1.276874e+003	3.548287e+002
1.278803e+003	3.411757e+002
1.280731e+003	3.165063e+002
1.282660e+003	3.015392e+002
1.284588e+003	3.003245e+002
1.286517e+003	2.942251e+002
1.288445e+003	2.737757e+002
1.290374e+003	2.684926e+002
1.292302e+003	2.937405e+002
1.294231e+003	2.926293e+002
1.296159e+003	2.916037e+002
1.298088e+003	2.735221e+002
1.300016e+003	2.606067e+002
1.301944e+003	2.677060e+002
1.303873e+003	2.774605e+002
1.305801e+003	2.742550e+002
1.307730e+003	2.713135e+002
1.309658e+003	2.535810e+002
1.311587e+003	2.558058e+002
1.313515e+003	2.491375e+002
1.315444e+003	2.263952e+002
1.317372e+003	2.025569e+002
1.319301e+003	2.073620e+002
1.321229e+003	2.373293e+002
1.323158e+003	2.506027e+002
1.325086e+003	2.321929e+002
1.327015e+003	2.269942e+002
1.328943e+003	2.292650e+002
1.330871e+003	2.516132e+002
1.332800e+003	2.481144e+002
1.334728e+003	2.632912e+002
1.336657e+003	2.851002e+002
1.338585e+003	2.607404e+002
1.340514e+003	2.271654e+002
1.342442e+003	2.380377e+002
1.344371e+003	2.656763e+002
1.346299e+003	2.588355e+002
1.348228e+003	2.767549e+002
1.350156e+003	3.271769e+002
1.352085e+003	3.455069e+002
1.354013e+003	3.327465e+002
1.355942e+003	3.254888e+002
1.357870e+003	3.079073e+002
1.359798e+003	3.168792e+002
1.361727e+003	3.192526e+002
1.363655e+003	2.923066e+002
1.365584e+003	2.811371e+002
1.367512e+003	2.939919e+002
1.369441e+003	3.184484e+002
1.371369e+003	3.382239e+002
1.373298e+003	3.508306e+002
1.375226e+003	3.286277e+002
1.377155e+003	2.993345e+002
1.379083e+003	2.862789e+002
1.381012e+003	2.909044e+002
1.382940e+003	3.166050e+002
1.384869e+003	3.426174e+002
1.386797e+003	3.524743e+002
1.388725e+003	3.885355e+002
1.390654e+003	4.029245e+002
1.392582e+003	3.732518e+002
1.394511e+003	3.226590e+002
1.396439e+003	3.220537e+002
1.398368e+003	2.777883e+002
1.400296e+003	2.935100e+002
1.402225e+003	3.149404e+002
1.404153e+003	3.062457e+002
1.406082e+003	3.005162e+002
1.408010e+003	2.876393e+002
1.409939e+003	2.409546e+002
1.411867e+003	2.254659e+002
1.413796e+003	2.899265e+002
1.415724e+003	3.175273e+002
1.417652e+003	3.462330e+002
1.419581e+003	3.436439e+002
1.421509e+003	3.052277e+002
1.423438e+003	2.848553e+002
1.425366e+003	2.843662e+002
1.427295e+003	3.008300e+002
1.429223e+003	3.274173e+002
1.431152e+003	3.233448e+002
1.433080e+003	3.313990e+002
1.435009e+003	3.819295e+002
1.436937e+003	4.386150e+002
1.438866e+003	4.701471e+002
1.440794e+003	4.870981e+002
1.442723e+003	4.762550e+002
1.444651e+003	4.355678e+002
1.446579e+003	4.271499e+002
1.448508e+003	4.408595e+002
1.450436e+003	4.373227e+002
1.452365e+003	4.321232e+002
1.454293e+003	4.426667e+002
1.456222e+003	4.717284e+002
1.458150e+003	4.938604e+002
1.460079e+003	4.807566e+002
1.462007e+003	4.731153e+002
1.463936e+003	4.483412e+002
1.465864e+003	4.412684e+002
1.467793e+003	4.519333e+002
1.469721e+003	4.722952e+002
1.471650e+003	5.093343e+002
1.473578e+003	5.361417e+002
1.475506e+003	5.084467e+002
1.477435e+003	4.577523e+002
1.479363e+003	4.603684e+002
1.481292e+003	5.145815e+002
1.483220e+003	5.014777e+002
1.485149e+003	5.390583e+002
1.487077e+003	5.211898e+002
1.489006e+003	5.493025e+002
1.490934e+003	5.813901e+002
1.492863e+003	6.141496e+002
1.494791e+003	6.419305e+002
1.496720e+003	6.840299e+002
1.498648e+003	7.525735e+002
1.500577e+003	8.005476e+002
1.502505e+003	8.449323e+002
1.504433e+003	9.762394e+002
1.506362e+003	1.187742e+003
1.508290e+003	1.428536e+003
1.510219e+003	1.794243e+003
1.512147e+003	2.233200e+003
1.514076e+003	2.633095e+003
1.516004e+003	2.903646e+003
1.517933e+003	2.986450e+003
1.519861e+003	2.887918e+003
1.521790e+003	2.653118e+003
1.523718e+003	2.324131e+003
1.525647e+003	1.936034e+003
1.527575e+003	1.534196e+003
1.529504e+003	1.214411e+003
1.531432e+003	9.818260e+002
1.533360e+003	7.802360e+002
1.535289e+003	6.973074e+002
1.537217e+003	6.150974e+002
1.539146e+003	5.393490e+002
1.541074e+003	5.028389e+002
1.543003e+003	5.033803e+002
1.544931e+003	4.918361e+002
1.546860e+003	4.779426e+002
1.548788e+003	4.788287e+002
1.550717e+003	4.621271e+002
1.552645e+003	4.677917e+002
1.554574e+003	4.785451e+002
1.556502e+003	4.699066e+002
1.558431e+003	4.372818e+002
1.560359e+003	4.244102e+002
1.562287e+003	4.531719e+002
1.564216e+003	4.601423e+002
1.566144e+003	4.370736e+002
1.568073e+003	4.442439e+002
1.570001e+003	4.447896e+002
1.571930e+003	4.293046e+002
1.573858e+003	4.307621e+002
1.575787e+003	4.275585e+002
1.577715e+003	4.071098e+002
1.579644e+003	4.274930e+002
1.581572e+003	4.182914e+002
1.583501e+003	4.341942e+002
1.585429e+003	4.215548e+002
1.587358e+003	4.071176e+002
1.589286e+003	3.957566e+002
1.591214e+003	3.866067e+002
1.593143e+003	4.113755e+002
1.595071e+003	4.127149e+002
1.597000e+003	4.238558e+002
1.598928e+003	4.480008e+002
1.600857e+003	4.472735e+002
1.602785e+003	4.379921e+002
1.604714e+003	4.469145e+002
1.606642e+003	4.335247e+002
1.608571e+003	3.950139e+002
1.610499e+003	4.275304e+002
1.612428e+003	4.014421e+002
1.614356e+003	3.458463e+002
1.616285e+003	3.474001e+002
1.618213e+003	3.527150e+002
1.620141e+003	3.380150e+002
1.622070e+003	3.728528e+002
1.623998e+003	4.189850e+002
1.625927e+003	4.207160e+002
1.627855e+003	4.034724e+002
1.629784e+003	3.867023e+002
1.631712e+003	3.555869e+002
1.633641e+003	3.376701e+002
1.635569e+003	3.597642e+002
1.637498e+003	3.681615e+002
1.639426e+003	3.743123e+002
1.641355e+003	4.011437e+002
1.643283e+003	4.045305e+002
1.645212e+003	3.779407e+002
1.647140e+003	3.484828e+002
1.649068e+003	3.533537e+002
1.650997e+003	3.528846e+002
1.652925e+003	3.549938e+002
1.654854e+003	3.509435e+002
1.656782e+003	3.455245e+002
1.658711e+003	3.225572e+002
1.660639e+003	3.133236e+002
1.662568e+003	3.302036e+002
1.664496e+003	3.317777e+002
1.666425e+003	3.635962e+002
1.668353e+003	3.446861e+002
1.670282e+003	2.878661e+002
1.672210e+003	2.879891e+002
1.674139e+003	3.050075e+002
1.676067e+003	3.022633e+002
1.677995e+003	2.771528e+002
1.679924e+003	2.554483e+002
1.681852e+003	2.730684e+002
1.683781e+003	2.684717e+002
1.685709e+003	2.257314e+002
1.687638e+003	2.616279e+002
1.689566e+003	3.307533e+002
1.691495e+003	3.309432e+002
1.693423e+003	3.179485e+002
1.695352e+003	3.414608e+002
1.697280e+003	3.245735e+002
1.699209e+003	2.778653e+002
1.701137e+003	2.751718e+002
1.703066e+003	2.654195e+002
1.704994e+003	2.363109e+002
1.706922e+003	2.087592e+002
1.708851e+003	2.066313e+002
1.710779e+003	2.292708e+002
1.712708e+003	2.446570e+002
1.714636e+003	2.928685e+002
1.716565e+003	2.771538e+002
1.718493e+003	2.946099e+002
1.720422e+003	2.808328e+002
1.722350e+003	2.466201e+002
1.724279e+003	2.438141e+002
1.726207e+003	2.666223e+002
1.728136e+003	2.987117e+002
1.730064e+003	3.300131e+002
1.731993e+003	3.413882e+002
1.733921e+003	3.237700e+002
1.735849e+003	3.183512e+002
1.737778e+003	3.231841e+002
1.739706e+003	3.045703e+002
1.741635e+003	3.120654e+002
1.743563e+003	3.617115e+002
1.745492e+003	3.042734e+002
1.747420e+003	3.140714e+002
1.749349e+003	3.034161e+002
1.751277e+003	2.937474e+002
1.753206e+003	2.918501e+002
1.755134e+003	2.851022e+002
1.757063e+003	2.754279e+002
1.758991e+003	2.651715e+002
1.760920e+003	2.483223e+002
1.762848e+003	2.423385e+002
1.764776e+003	2.557490e+002
1.766705e+003	2.632009e+002
1.768633e+003	2.535279e+002
1.770562e+003	2.270120e+002
1.772490e+003	1.856656e+002
1.774419e+003	1.584439e+002
1.776347e+003	2.161399e+002
1.778276e+003	1.985650e+002
1.780204e+003	2.347887e+002
1.782133e+003	2.182616e+002
1.784061e+003	1.968825e+002
1.785990e+003	2.004092e+002
1.787918e+003	2.237950e+002
1.789847e+003	2.267024e+002
1.791775e+003	2.359243e+002
1.793703e+003	2.282232e+002
1.795632e+003	2.149394e+002
1.797560e+003	1.900289e+002
1.799489e+003	1.598505e+002
1.801417e+003	1.595544e+002
1.803346e+003	1.731782e+002
1.805274e+003	1.717825e+002
1.807203e+003	1.841929e+002
1.809131e+003	2.081612e+002
1.811060e+003	2.019858e+002
1.812988e+003	1.939439e+002
1.814917e+003	1.916462e+002
1.816845e+003	1.826504e+002
1.818774e+003	1.816038e+002
1.820702e+003	1.726966e+002
1.822630e+003	1.938382e+002
1.824559e+003	2.290024e+002
1.826487e+003	2.156718e+002
1.828416e+003	2.077085e+002
1.830344e+003	2.185836e+002
1.832273e+003	2.036036e+002
1.834201e+003	2.074801e+002
1.836130e+003	1.889217e+002
1.838058e+003	1.944473e+002
1.839987e+003	2.263205e+002
1.841915e+003	2.466927e+002
1.843844e+003	2.579986e+002
1.845772e+003	2.766124e+002
1.847701e+003	2.643953e+002
1.849629e+003	2.075641e+002
1.851557e+003	1.904007e+002
1.853486e+003	2.081281e+002
1.855414e+003	1.738052e+002
1.857343e+003	1.790034e+002
1.859271e+003	1.702039e+002
1.861200e+003	1.738530e+002
1.863128e+003	2.012015e+002
1.865057e+003	1.796813e+002
1.866985e+003	1.968204e+002
1.868914e+003	2.051511e+002
1.870842e+003	1.708410e+002
1.872771e+003	1.617292e+002
1.874699e+003	1.525630e+002
1.876628e+003	1.562419e+002
1.878556e+003	1.561228e+002
1.880484e+003	1.741797e+002
1.882413e+003	1.745719e+002
1.884341e+003	1.956477e+002
1.886270e+003	1.654206e+002
1.888198e+003	1.245444e+002
1.890127e+003	1.239290e+002
1.892055e+003	1.301430e+002
1.893984e+003	1.341695e+002
1.895912e+003	1.575769e+002
1.897841e+003	1.698016e+002
1.899769e+003	1.665679e+002
1.901698e+003	1.771288e+002
1.903626e+003	1.618062e+002
1.905555e+003	1.195613e+002
1.907483e+003	1.163286e+002
1.909411e+003	1.406270e+002
1.911340e+003	1.657983e+002
1.913268e+003	1.648552e+002
1.915197e+003	1.983211e+002
1.917125e+003	1.830385e+002
1.919054e+003	1.486557e+002
1.920982e+003	1.507383e+002
1.922911e+003	1.674888e+002
1.924839e+003	1.438629e+002
1.926768e+003	1.226969e+002
1.928696e+003	1.007999e+002
1.930625e+003	8.229643e+001
1.932553e+003	9.276012e+001
1.934482e+003	1.356939e+002
1.936410e+003	1.285241e+002
1.938339e+003	1.497616e+002
1.940267e+003	1.366335e+002
1.942195e+003	1.297854e+002
1.944124e+003	1.477637e+002
1.946052e+003	1.432192e+002
1.947981e+003	1.348381e+002
1.949909e+003	1.629546e+002
1.951838e+003	1.722184e+002
1.953766e+003	1.631685e+002
1.955695e+003	1.633479e+002
1.957623e+003	1.515220e+002
1.959552e+003	1.332493e+002
1.961480e+003	1.186386e+002
1.963409e+003	1.208870e+002
1.965337e+003	1.273005e+002
1.967266e+003	1.022968e+002
1.969194e+003	1.107879e+002
1.971122e+003	1.188956e+002
1.973051e+003	1.082969e+002
1.974979e+003	1.018887e+002
1.976908e+003	1.212141e+002
1.978836e+003	1.031346e+002
1.980765e+003	8.112657e+001
1.982693e+003	1.000391e+002
1.984622e+003	1.199222e+002
1.986550e+003	1.039074e+002
1.988479e+003	1.056205e+002
1.990407e+003	6.830670e+001
1.992336e+003	6.925822e+001
1.994264e+003	1.230746e+002
1.996193e+003	1.144424e+002
1.998121e+003	9.798876e+001
2.000049e+003	1.043571e+002
2.001978e+003	6.751015e+001
2.003906e+003	6.783982e+001
2.005835e+003	8.330450e+001
2.007763e+003	1.157864e+002
2.009692e+003	1.673920e+002
2.011620e+003	1.854224e+002
2.013549e+003	1.730778e+002
2.015477e+003	1.589569e+002
2.017406e+003	1.702392e+002
2.019334e+003	1.330471e+002
2.021263e+003	1.133815e+002
2.023191e+003	1.147235e+002
2.025120e+003	1.515715e+002
2.027048e+003	1.611815e+002
2.028976e+003	1.606522e+002
2.030905e+003	1.533090e+002
2.032833e+003	1.243980e+002
2.034762e+003	1.286894e+002
2.036690e+003	1.572999e+002
2.038619e+003	1.535352e+002
2.040547e+003	1.357470e+002
2.042476e+003	1.268135e+002
2.044404e+003	1.259722e+002
2.046333e+003	1.602748e+002
2.048261e+003	1.760272e+002
2.050189e+003	1.726924e+002
2.052118e+003	2.174476e+002
2.054046e+003	1.979711e+002
2.055975e+003	1.565928e+002
2.057903e+003	1.319227e+002
2.059832e+003	1.240946e+002
2.061760e+003	9.966269e+001
2.063689e+003	1.047305e+002
2.065617e+003	1.421140e+002
2.067546e+003	1.644337e+002
2.069474e+003	1.593136e+002
2.071403e+003	1.325926e+002
2.073331e+003	1.204536e+002
2.075260e+003	1.219344e+002
2.077188e+003	1.119522e+002
2.079116e+003	1.283463e+002
2.081045e+003	1.430484e+002
2.082973e+003	1.450953e+002
2.084902e+003	1.052888e+002
2.086830e+003	9.328016e+001
2.088759e+003	9.097729e+001
2.090687e+003	6.660033e+001
2.092616e+003	7.252694e+001
2.094544e+003	9.383907e+001
2.096473e+003	1.053894e+002
2.098401e+003	1.286762e+002
2.100330e+003	1.082636e+002
2.102258e+003	9.159599e+001
2.104187e+003	1.121968e+002
2.106115e+003	9.271103e+001
2.108043e+003	1.569040e+002
2.109972e+003	1.845063e+002
2.111900e+003	1.352579e+002
2.113829e+003	8.972587e+001
2.115757e+003	1.068404e+002
2.117686e+003	1.066674e+002
2.119614e+003	9.271858e+001
2.121543e+003	1.244138e+002
2.123471e+003	1.458216e+002
2.125400e+003	1.874272e+002
2.127328e+003	1.249597e+002
2.129257e+003	1.372128e+002
2.131185e+003	1.457459e+002
2.133114e+003	1.503620e+002
2.135042e+003	1.274207e+002
2.136970e+003	1.657537e+002
2.138899e+003	1.486394e+002
2.140827e+003	1.546013e+002
2.142756e+003	1.883457e+002
2.144684e+003	2.024273e+002
2.146613e+003	2.248820e+002
2.148541e+003	2.223349e+002
2.150470e+003	2.623430e+002
2.152398e+003	2.094347e+002
2.154327e+003	1.794254e+002
2.156255e+003	2.126242e+002
2.158184e+003	2.252917e+002
2.160112e+003	2.352389e+002
2.162041e+003	2.494600e+002
2.163969e+003	2.225051e+002
2.165897e+003	1.951560e+002
2.167826e+003	1.876463e+002
2.169754e+003	1.725038e+002
2.171683e+003	1.892131e+002
2.173611e+003	1.832680e+002
2.175540e+003	1.742663e+002
2.177468e+003	1.850558e+002
2.179397e+003	1.895654e+002
2.181325e+003	2.177583e+002
2.183254e+003	1.954360e+002
2.185182e+003	1.503256e+002
2.187111e+003	1.266781e+002
2.189039e+003	1.175657e+002
2.190968e+003	1.269102e+002
2.192896e+003	1.354481e+002
2.194824e+003	1.493127e+002
2.196753e+003	1.839111e+002
2.198681e+003	1.871785e+002
2.200610e+003	1.575112e+002
2.202538e+003	1.487164e+002
2.204467e+003	1.597768e+002
2.206395e+003	1.483504e+002
2.208324e+003	1.236092e+002
2.210252e+003	1.140741e+002
2.212181e+003	1.660631e+002
2.214109e+003	1.922223e+002
2.216038e+003	2.064996e+002
2.217966e+003	1.833073e+002
2.219895e+003	1.271178e+002
2.221823e+003	1.380953e+002
2.223751e+003	1.805855e+002
2.225680e+003	2.241185e+002
2.227608e+003	2.332948e+002
2.229537e+003	2.442180e+002
2.231465e+003	2.024606e+002
2.233394e+003	1.801018e+002
2.235322e+003	1.623798e+002
2.237251e+003	1.648102e+002
2.239179e+003	2.136503e+002
2.241108e+003	2.329995e+002
2.243036e+003	2.030419e+002
2.244965e+003	2.143016e+002
2.246893e+003	2.240370e+002
2.248822e+003	2.162576e+002
2.250750e+003	2.230209e+002
2.252678e+003	2.161091e+002
2.254607e+003	2.341260e+002
2.256535e+003	2.245752e+002
2.258464e+003	2.210123e+002
2.260392e+003	2.231768e+002
2.262321e+003	2.156425e+002
2.264249e+003	2.232709e+002
2.266178e+003	2.090547e+002
2.268106e+003	2.125223e+002
2.270035e+003	2.344458e+002
2.271963e+003	2.313895e+002
2.273892e+003	2.224637e+002
2.275820e+003	2.495866e+002
2.277749e+003	2.062264e+002
2.279677e+003	1.918607e+002
2.281605e+003	1.893414e+002
2.283534e+003	2.329374e+002
2.285462e+003	2.650264e+002
2.287391e+003	2.773785e+002
2.289319e+003	2.338509e+002
2.291248e+003	2.332261e+002
2.293176e+003	2.130039e+002
2.295105e+003	2.333720e+002
2.297033e+003	2.727048e+002
2.298962e+003	3.036104e+002
2.300890e+003	3.376513e+002
2.302819e+003	3.487170e+002
2.304747e+003	3.575562e+002
2.306676e+003	3.472955e+002
2.308604e+003	3.192454e+002
2.310532e+003	3.484601e+002
2.312461e+003	3.761664e+002
2.314389e+003	3.476978e+002
2.316318e+003	3.402184e+002
2.318246e+003	3.445920e+002
2.320175e+003	3.446007e+002
2.322103e+003	3.098088e+002
2.324032e+003	3.181595e+002
2.325960e+003	3.218642e+002
2.327889e+003	2.791240e+002
2.329817e+003	2.910500e+002
2.331746e+003	2.890287e+002
2.333674e+003	3.129940e+002
2.335603e+003	3.015808e+002
2.337531e+003	2.866052e+002
2.339459e+003	3.001675e+002
2.341388e+003	3.159369e+002
2.343316e+003	3.463607e+002
2.345245e+003	3.542198e+002
2.347173e+003	3.396229e+002
2.349102e+003	3.142056e+002
2.351030e+003	2.945295e+002
2.352959e+003	2.979244e+002
2.354887e+003	2.767756e+002
2.356816e+003	2.796786e+002
2.358744e+003	3.239413e+002
2.360673e+003	3.237482e+002
2.362601e+003	3.355857e+002
2.364530e+003	3.256290e+002
2.366458e+003	3.113181e+002
2.368386e+003	3.183398e+002
2.370315e+003	3.486953e+002
2.372243e+003	3.458884e+002
2.374172e+003	3.064948e+002
2.376100e+003	3.032400e+002
2.378029e+003	2.828216e+002
2.379957e+003	2.853636e+002
2.381886e+003	3.230741e+002
2.383814e+003	3.099531e+002
2.385743e+003	2.657151e+002
2.387671e+003	2.574086e+002
2.389600e+003	2.545059e+002
2.391528e+003	2.788348e+002
2.393457e+003	3.144366e+002
2.395385e+003	3.104730e+002
2.397313e+003	3.152504e+002
2.399242e+003	3.115572e+002
2.401170e+003	2.818510e+002
2.403099e+003	2.752031e+002
2.405027e+003	2.844892e+002
2.406956e+003	2.845868e+002
2.408884e+003	2.944471e+002
2.410813e+003	3.280392e+002
2.412741e+003	3.525906e+002
2.414670e+003	3.819557e+002
2.416598e+003	3.534619e+002
2.418527e+003	3.304133e+002
2.420455e+003	3.413155e+002
2.422384e+003	3.363638e+002
2.424312e+003	3.427031e+002
2.426240e+003	3.673408e+002
2.428169e+003	3.605573e+002
2.430097e+003	3.474373e+002
2.432026e+003	3.507564e+002
2.433954e+003	3.583369e+002
2.435883e+003	3.620845e+002
2.437811e+003	3.798591e+002
2.439740e+003	3.702740e+002
2.441668e+003	3.420563e+002
2.443597e+003	3.660772e+002
2.445525e+003	3.787668e+002
2.447454e+003	3.943998e+002
2.449382e+003	4.177108e+002
2.451311e+003	4.070077e+002
2.453239e+003	3.805206e+002
2.455167e+003	3.728823e+002
2.457096e+003	3.886304e+002
2.459024e+003	3.652263e+002
2.460953e+003	3.463627e+002
2.462881e+003	3.426288e+002
2.464810e+003	3.958589e+002
2.466738e+003	3.925168e+002
2.468667e+003	4.064184e+002
2.470595e+003	3.771729e+002
2.472524e+003	3.474465e+002
2.474452e+003	3.627503e+002
2.476381e+003	3.694980e+002
2.478309e+003	3.736384e+002
2.480238e+003	3.937797e+002
2.482166e+003	3.629493e+002
2.484094e+003	3.655392e+002
2.486023e+003	3.756859e+002
2.487951e+003	3.949269e+002
2.489880e+003	3.831648e+002
2.491808e+003	3.593807e+002
2.493737e+003	3.666738e+002
2.495665e+003	3.664294e+002
2.497594e+003	3.624762e+002
2.499522e+003	3.597114e+002
2.501451e+003	3.908613e+002
2.503379e+003	3.902298e+002
2.505308e+003	3.988617e+002
2.507236e+003	4.176090e+002
2.509165e+003	3.841848e+002
2.511093e+003	3.678331e+002
2.513021e+003	4.007152e+002
2.514950e+003	3.845795e+002
2.516878e+003	4.063511e+002
2.518807e+003	4.596569e+002
2.520735e+003	4.578990e+002
2.522664e+003	4.590263e+002
2.524592e+003	4.642333e+002
2.526521e+003	4.736688e+002
2.528449e+003	5.036734e+002
2.530378e+003	4.608340e+002
2.532306e+003	4.478029e+002
2.534235e+003	4.349908e+002
2.536163e+003	4.338331e+002
2.538092e+003	4.581947e+002
2.540020e+003	4.406123e+002
2.541948e+003	4.246512e+002
2.543877e+003	4.328908e+002
2.545805e+003	4.423512e+002
2.547734e+003	4.197282e+002
2.549662e+003	4.268133e+002
2.551591e+003	4.375319e+002
2.553519e+003	4.731469e+002
2.555448e+003	4.786679e+002
2.557376e+003	4.477200e+002
2.559305e+003	4.814830e+002
2.561233e+003	4.548745e+002
2.563162e+003	4.454424e+002
2.565090e+003	4.369855e+002
2.567019e+003	4.826482e+002
2.568947e+003	4.577415e+002
2.570875e+003	4.312429e+002
2.572804e+003	4.262857e+002
2.574732e+003	4.106618e+002
2.576661e+003	4.349759e+002
2.578589e+003	4.577675e+002
2.580518e+003	4.298716e+002
2.582446e+003	4.291436e+002
2.584375e+003	4.276760e+002
2.586303e+003	4.433984e+002
2.588232e+003	4.415709e+002
2.590160e+003	4.120587e+002
2.592089e+003	4.112653e+002
2.594017e+003	4.374118e+002
2.595946e+003	4.258262e+002
2.597874e+003	4.286600e+002
2.599802e+003	4.782134e+002
2.601731e+003	4.639352e+002
2.603659e+003	4.409924e+002
2.605588e+003	3.881770e+002
2.607516e+003	3.483264e+002
2.609445e+003	3.520364e+002
2.611373e+003	3.795302e+002
2.613302e+003	4.288130e+002
2.615230e+003	4.171349e+002
2.617159e+003	3.976410e+002
2.619087e+003	4.246975e+002
2.621016e+003	4.372969e+002
2.622944e+003	4.253152e+002
2.624873e+003	4.407101e+002
2.626801e+003	4.551392e+002
2.628729e+003	4.352654e+002
2.630658e+003	4.457893e+002
2.632586e+003	4.663031e+002
2.634515e+003	4.460410e+002
2.636443e+003	4.296521e+002
2.638372e+003	4.928243e+002
2.640300e+003	5.091963e+002
2.642229e+003	4.918534e+002
2.644157e+003	4.256783e+002
2.646086e+003	4.335660e+002
2.648014e+003	4.965181e+002
2.649943e+003	5.238612e+002
2.651871e+003	5.652999e+002
2.653800e+003	5.472531e+002
2.655728e+003	5.700180e+002
2.657656e+003	5.771711e+002
2.659585e+003	5.670002e+002
2.661513e+003	5.856150e+002
2.663442e+003	5.990518e+002
2.665370e+003	6.050801e+002
2.667299e+003	6.258065e+002
2.669227e+003	6.459333e+002
2.671156e+003	6.515348e+002
2.673084e+003	6.627633e+002
2.675013e+003	6.296613e+002
2.676941e+003	6.220912e+002
2.678870e+003	6.324514e+002
2.680798e+003	5.784073e+002
2.682727e+003	5.300740e+002
2.684655e+003	5.046757e+002
2.686583e+003	4.493131e+002
2.688512e+003	4.429799e+002
2.690440e+003	4.507879e+002
2.692369e+003	4.391318e+002
2.694297e+003	4.112965e+002
2.696226e+003	3.965978e+002
2.698154e+003	4.074292e+002
2.700083e+003	3.705793e+002
2.702011e+003	4.083936e+002
2.703940e+003	4.398062e+002
2.705868e+003	4.097455e+002
2.707797e+003	3.873070e+002
2.709725e+003	3.510627e+002
2.711654e+003	3.417366e+002
2.713582e+003	3.294702e+002
2.715510e+003	3.376478e+002
2.717439e+003	3.491319e+002
2.719367e+003	3.435540e+002
2.721296e+003	3.561214e+002
2.723224e+003	3.383200e+002
2.725153e+003	3.735554e+002
2.727081e+003	3.963137e+002
2.729010e+003	3.485464e+002
2.730938e+003	3.634753e+002
2.732867e+003	3.398957e+002
2.734795e+003	3.014191e+002
2.736724e+003	3.427553e+002
2.738652e+003	3.585542e+002
2.740581e+003	3.107840e+002
2.742509e+003	3.136509e+002
2.744438e+003	3.135204e+002
2.746366e+003	2.967151e+002
2.748294e+003	3.328309e+002
2.750223e+003	2.987880e+002
2.752151e+003	2.955605e+002
2.754080e+003	2.904417e+002
2.756008e+003	3.122992e+002
2.757937e+003	3.155557e+002
2.759865e+003	3.056267e+002
2.761794e+003	3.001367e+002
2.763722e+003	3.130017e+002
2.765651e+003	3.053369e+002
2.767579e+003	3.051841e+002
2.769508e+003	2.933925e+002
2.771436e+003	3.077044e+002
2.773365e+003	3.209883e+002
2.775293e+003	2.866623e+002
2.777221e+003	2.837195e+002
2.779150e+003	2.952712e+002
2.781078e+003	2.935626e+002
2.783007e+003	3.025340e+002
2.784935e+003	2.874040e+002
2.786864e+003	2.548900e+002
2.788792e+003	2.400297e+002
2.790721e+003	2.390009e+002
2.792649e+003	2.563297e+002
2.794578e+003	2.355545e+002
2.796506e+003	2.320932e+002
2.798435e+003	2.558718e+002
2.800363e+003	2.209929e+002
2.802292e+003	2.423299e+002
2.804220e+003	2.381664e+002
2.806148e+003	2.354518e+002
2.808077e+003	2.566278e+002
2.810005e+003	2.412652e+002
2.811934e+003	2.131215e+002
2.813862e+003	2.147612e+002
2.815791e+003	2.170187e+002
2.817719e+003	2.183444e+002
2.819648e+003	2.278492e+002
2.821576e+003	2.011004e+002
2.823505e+003	1.685050e+002
2.825433e+003	1.420873e+002
2.827362e+003	1.387441e+002
2.829290e+003	1.466830e+002
2.831219e+003	1.769623e+002
2.833147e+003	1.741177e+002
2.835075e+003	1.586587e+002
2.837004e+003	1.573249e+002
2.838932e+003	1.522061e+002
2.840861e+003	2.060448e+002
2.842789e+003	2.017155e+002
2.844718e+003	2.046037e+002
2.846646e+003	1.808297e+002
2.848575e+003	1.631268e+002
2.850503e+003	1.635677e+002
2.852432e+003	1.662871e+002
2.854360e+003	1.744002e+002
2.856289e+003	1.976718e+002
2.858217e+003	2.087383e+002
2.860146e+003	1.984454e+002
2.862074e+003	1.939900e+002
2.864002e+003	1.662383e+002
2.865931e+003	1.576690e+002
2.867859e+003	1.330815e+002
2.869788e+003	1.425764e+002
2.871716e+003	1.496648e+002
2.873645e+003	1.548438e+002
2.875573e+003	1.656012e+002
2.877502e+003	1.563699e+002
2.879430e+003	1.297365e+002
2.881359e+003	1.479809e+002
2.883287e+003	1.845358e+002
2.885216e+003	1.605424e+002
2.887144e+003	1.694689e+002
2.889073e+003	1.691521e+002
2.891001e+003	1.894962e+002
2.892929e+003	1.831000e+002
2.894858e+003	1.680179e+002
2.896786e+003	1.752283e+002
2.898715e+003	1.590029e+002
2.900643e+003	1.340190e+002
2.902572e+003	1.102425e+002
2.904500e+003	8.232175e+001
2.906429e+003	1.009188e+002
2.908357e+003	1.321330e+002
2.910286e+003	1.589205e+002
2.912214e+003	1.325052e+002
2.914143e+003	8.206593e+001
2.916071e+003	8.313126e+001
2.918000e+003	1.121795e+002
2.919928e+003	1.391665e+002
2.921856e+003	1.541490e+002
2.923785e+003	9.966801e+001
2.925713e+003	5.078913e+001
2.927642e+003	4.532051e+001
2.929570e+003	4.306388e+001
2.931499e+003	2.480500e+001
2.933427e+003	2.392938e+001
2.935356e+003	4.668349e+001
2.937284e+003	3.165503e+001
2.939213e+003	5.702253e+001
2.941141e+003	2.461901e+001
2.943070e+003	2.577814e+001
2.944998e+003	2.603995e+001
2.946927e+003	1.070416e+001
2.948855e+003	-4.650804e+000
2.950783e+003	4.549063e+000
2.952712e+003	-6.506902e+000
2.954640e+003	-3.451533e+001
2.956569e+003	-1.456681e+001
2.958497e+003	-4.602567e+001
2.960426e+003	-6.742621e+001
2.962354e+003	-6.386351e+001
2.964283e+003	-6.416492e+001
2.966211e+003	-4.109668e+001
2.968140e+003	-3.020212e+001
2.970068e+003	-5.423721e+001
2.971997e+003	-4.619493e+001
2.973925e+003	-5.623288e+001
2.975854e+003	-7.486331e+001
2.977782e+003	-8.603090e+001
2.979710e+003	-6.978642e+001
2.981639e+003	-8.338776e+001
2.983567e+003	-3.436283e+001
2.985496e+003	-4.907534e+001
2.987424e+003	-5.678272e+001
2.989353e+003	-6.473405e+001
2.991281e+003	-6.116726e+001
2.993210e+003	-6.854115e+001
2.995138e+003	-6.293161e+001
2.997067e+003	-7.609628e+001
2.998995e+003	-7.351022e+001
3.000924e+003	-5.104078e+001
3.002852e+003	-1.010944e+002
3.004781e+003	-7.814458e+001
3.006709e+003	-8.461918e+001
3.008637e+003	-9.412056e+001
3.010566e+003	-8.944901e+001
3.012494e+003	-1.011014e+002
3.014423e+003	-8.006132e+001
3.016351e+003	-6.194611e+001
3.018280e+003	-9.127597e+001
3.020208e+003	-5.950413e+001
3.022137e+003	-3.792784e+001
3.024065e+003	-4.412572e+001
3.025994e+003	-5.910975e+001
3.027922e+003	-4.722999e+001
3.029851e+003	-5.098024e+001
3.031779e+003	-4.306430e+001
3.033708e+003	-6.173767e-001
3.035636e+003	-1.797981e+001
3.037564e+003	-5.403046e+001
3.039493e+003	-6.693631e+001
3.041421e+003	-7.171700e+001
3.043350e+003	-5.472885e+001
3.045278e+003	-5.212748e+001
3.047207e+003	-3.679707e+001
3.049135e+003	-1.564408e+001
3.051064e+003	-7.820537e+001
3.052992e+003	-1.029509e+002
3.054921e+003	-1.047206e+002
3.056849e+003	-9.118288e+001
3.058778e+003	-1.087136e+002
3.060706e+003	-1.402613e+002
3.062635e+003	-1.384972e+002
3.064563e+003	-1.183879e+002
3.066491e+003	-9.937929e+001
3.068420e+003	-1.136315e+002
3.070348e+003	-9.498991e+001
3.072277e+003	-9.243765e+001
3.074205e+003	-8.323782e+001
3.076134e+003	-6.754443e+001
3.078062e+003	-6.414682e+001
3.079991e+003	-6.194784e+001
3.081919e+003	-8.039059e+001
3.083848e+003	-7.268523e+001
3.085776e+003	-4.517287e+001
3.087705e+003	-6.673449e+001
3.089633e+003	-3.915358e+001
3.091562e+003	-4.556750e+001
3.093490e+003	-3.688548e+001
3.095418e+003	-1.438411e+001
3.097347e+003	-2.730453e-001
3.099275e+003	2.864610e+000
3.101204e+003	-1.385943e+001
3.103132e+003	-2.924737e+001
3.105061e+003	-1.725316e+001
3.106989e+003	1.137646e+001
3.108918e+003	1.188352e+001
3.110846e+003	1.279621e+000
3.112775e+003	-6.372492e+000
3.114703e+003	2.605157e+001
3.116632e+003	2.126492e+001
3.118560e+003	3.664304e+001
3.120489e+003	3.250907e+001
3.122417e+003	5.689606e+001
3.124345e+003	8.092055e+001
3.126274e+003	8.267433e+001
3.128202e+003	9.069221e+001
3.130131e+003	9.964864e+001
3.132059e+003	9.318546e+001
3.133988e+003	9.497837e+001
3.135916e+003	1.353438e+002
3.137845e+003	1.516975e+002
3.139773e+003	1.446915e+002
3.141702e+003	1.588848e+002
3.143630e+003	1.420881e+002
3.145559e+003	1.457308e+002
3.147487e+003	1.542654e+002
3.149416e+003	1.818406e+002
3.151344e+003	2.045668e+002
3.153272e+003	2.255486e+002
3.155201e+003	2.547909e+002
3.157129e+003	2.633683e+002
3.159058e+003	2.677173e+002
3.160986e+003	2.960491e+002
3.162915e+003	2.942851e+002
3.164843e+003	3.119874e+002
3.166772e+003	3.238626e+002
3.168700e+003	3.299456e+002
3.170629e+003	3.369248e+002
3.172557e+003	3.582572e+002
3.174486e+003	3.660197e+002
3.176414e+003	3.754319e+002
3.178343e+003	4.384209e+002
3.180271e+003	4.427788e+002
3.182199e+003	4.618878e+002
3.184128e+003	5.240124e+002
3.186056e+003	5.291055e+002
3.187985e+003	5.380033e+002
3.189913e+003	5.561573e+002
3.191842e+003	5.775131e+002
3.193770e+003	5.789438e+002
3.195699e+003	5.916929e+002
3.197627e+003	6.497818e+002
3.199556e+003	6.488276e+002
3.201484e+003	6.636721e+002
3.203413e+003	6.652368e+002
3.205341e+003	7.179819e+002
3.207270e+003	7.491357e+002
3.209198e+003	8.077490e+002
3.211126e+003	8.451724e+002
3.213055e+003	8.381614e+002
3.214983e+003	8.440714e+002
3.216912e+003	8.605943e+002
3.218840e+003	8.618768e+002
3.220769e+003	9.322792e+002
3.222697e+003	9.730261e+002
3.224626e+003	9.762051e+002
3.226554e+003	1.040936e+003
3.228483e+003	1.061470e+003
3.230411e+003	1.058548e+003
3.232340e+003	1.072262e+003
3.234268e+003	1.131724e+003
3.236197e+003	1.172781e+003
3.238125e+003	1.175917e+003
3.240053e+003	1.218344e+003
3.241982e+003	1.234076e+003
3.243910e+003	1.298889e+003
3.245839e+003	1.321199e+003
3.247767e+003	1.353495e+003
3.249696e+003	1.382886e+003
3.251624e+003	1.404329e+003
3.253553e+003	1.474662e+003
3.255481e+003	1.525897e+003
3.257410e+003	1.538688e+003
3.259338e+003	1.577120e+003
3.261267e+003	1.605901e+003
3.263195e+003	1.635959e+003
3.265124e+003	1.707034e+003
3.267052e+003	1.752741e+003
3.268980e+003	1.753346e+003
3.270909e+003	1.810894e+003
3.272837e+003	1.845142e+003
3.274766e+003	1.868705e+003
3.276694e+003	1.908436e+003
3.278623e+003	1.971517e+003
3.280551e+003	2.021500e+003
3.282480e+003	2.080569e+003
3.284408e+003	2.132185e+003
3.286337e+003	2.185038e+003
3.288265e+003	2.214654e+003
3.290194e+003	2.248736e+003
3.292122e+003	2.308019e+003
3.294051e+003	2.380104e+003
3.295979e+003	2.451125e+003
3.297907e+003	2.471009e+003
3.299836e+003	2.519233e+003
3.301764e+003	2.587468e+003
3.303693e+003	2.627107e+003
3.305621e+003	2.676358e+003
3.307550e+003	2.783027e+003
3.309478e+003	2.820515e+003
3.311407e+003	2.877317e+003
3.313335e+003	2.948949e+003
3.315264e+003	2.959685e+003
3.317192e+003	3.007254e+003
3.319121e+003	3.080340e+003
3.321049e+003	3.133662e+003
3.322978e+003	3.199505e+003
3.324906e+003	3.273118e+003
3.326834e+003	3.322581e+003
3.328763e+003	3.400901e+003
3.330691e+003	3.472907e+003
3.332620e+003	3.509342e+003
3.334548e+003	3.564693e+003
3.336477e+003	3.641973e+003
3.338405e+003	3.710067e+003
3.340334e+003	3.783630e+003
3.342262e+003	3.830384e+003
3.344191e+003	3.921170e+003
3.346119e+003	3.994710e+003
3.348048e+003	4.039880e+003
3.349976e+003	4.162983e+003
3.351905e+003	4.226443e+003
3.353833e+003	4.290553e+003
3.355761e+003	4.340568e+003
3.357690e+003	4.433971e+003
3.359618e+003	4.549684e+003
3.361547e+003	4.620479e+003
3.363475e+003	4.690669e+003
3.365404e+003	4.746989e+003
3.367332e+003	4.843321e+003
3.369261e+003	4.931711e+003
3.371189e+003	4.995436e+003
3.373118e+003	5.082608e+003
3.375046e+003	5.192400e+003
3.376975e+003	5.276517e+003
3.378903e+003	5.360409e+003
3.380832e+003	5.450700e+003
3.382760e+003	5.521993e+003
3.384688e+003	5.618548e+003
3.386617e+003	5.700062e+003
3.388545e+003	5.767595e+003
3.390474e+003	5.890921e+003
3.392402e+003	6.007490e+003
3.394331e+003	6.121892e+003
3.396259e+003	6.225680e+003
3.398188e+003	6.303775e+003
3.400116e+003	6.411152e+003
