# Supplementary material for: Machine learning classification of mango maturity based on carotene content from Raman spectra
Source: PeerJ. 2025 Nov 18;13:e20288. doi: 10.7717/peerj.20288 (PMC12637035; doi:10.7717/peerj.20288)
Supplement: Supplemental Information 1 — Raman spectra from 29 mango samples, with measurements taken from the top, middle, and bottom parts of each mango. These data were used for Raman spectral processing, statistical analysis, and classification analysis. [file peerj-13-20288-s001.zip › Raw Data_Mango/M29/M29-M.CSV]

5.036945e+001	1.371549e+003
5.229792e+001	8.610419e+002
5.422638e+001	6.316896e+002
5.615485e+001	5.646094e+002
5.808332e+001	5.660906e+002
6.001178e+001	5.681619e+002
6.194025e+001	5.456243e+002
6.386872e+001	5.216016e+002
6.579718e+001	5.050533e+002
6.772565e+001	4.975917e+002
6.965411e+001	4.929832e+002
7.158258e+001	4.741873e+002
7.351105e+001	4.659900e+002
7.543951e+001	4.462406e+002
7.736798e+001	4.035757e+002
7.929645e+001	3.837619e+002
8.122491e+001	3.947194e+002
8.315338e+001	4.004413e+002
8.508185e+001	4.014601e+002
8.701031e+001	4.130744e+002
8.893878e+001	4.119686e+002
9.086725e+001	3.978531e+002
9.279572e+001	3.785323e+002
9.472418e+001	3.581080e+002
9.665265e+001	3.359903e+002
9.858112e+001	3.194650e+002
1.005096e+002	3.058455e+002
1.024380e+002	2.936602e+002
1.043665e+002	2.850869e+002
1.062950e+002	2.885842e+002
1.082234e+002	3.107994e+002
1.101519e+002	3.269008e+002
1.120804e+002	3.194515e+002
1.140089e+002	2.875809e+002
1.159373e+002	2.748835e+002
1.178658e+002	2.567723e+002
1.197943e+002	2.322493e+002
1.217227e+002	2.171963e+002
1.236512e+002	2.304827e+002
1.255797e+002	2.379187e+002
1.275081e+002	2.415303e+002
1.294366e+002	2.374787e+002
1.313651e+002	2.316122e+002
1.332935e+002	2.381233e+002
1.352220e+002	2.325888e+002
1.371505e+002	2.195406e+002
1.390789e+002	2.227581e+002
1.410074e+002	2.398134e+002
1.429359e+002	2.186231e+002
1.448643e+002	2.132150e+002
1.467928e+002	1.982923e+002
1.487213e+002	1.835312e+002
1.506497e+002	1.823625e+002
1.525782e+002	1.879549e+002
1.545067e+002	2.007032e+002
1.564351e+002	1.934532e+002
1.583636e+002	1.791041e+002
1.602921e+002	1.831718e+002
1.622205e+002	2.021385e+002
1.641490e+002	2.058570e+002
1.660775e+002	1.979376e+002
1.680059e+002	1.975978e+002
1.699344e+002	2.240382e+002
1.718629e+002	2.491693e+002
1.737913e+002	2.377786e+002
1.757198e+002	2.147646e+002
1.776483e+002	1.995602e+002
1.795767e+002	1.978939e+002
1.815052e+002	1.930774e+002
1.834337e+002	1.905047e+002
1.853621e+002	1.876094e+002
1.872906e+002	1.756597e+002
1.892191e+002	1.445682e+002
1.911475e+002	1.327261e+002
1.930760e+002	1.316133e+002
1.950045e+002	1.419441e+002
1.969329e+002	1.595352e+002
1.988614e+002	1.727817e+002
2.007899e+002	1.742375e+002
2.027183e+002	1.861388e+002
2.046468e+002	1.946529e+002
2.065753e+002	1.917408e+002
2.085037e+002	1.908530e+002
2.104322e+002	1.972462e+002
2.123607e+002	2.035138e+002
2.142891e+002	2.018472e+002
2.162176e+002	1.929887e+002
2.181461e+002	1.916509e+002
2.200745e+002	1.865684e+002
2.220030e+002	1.524019e+002
2.239315e+002	1.264899e+002
2.258599e+002	1.417894e+002
2.277884e+002	1.863828e+002
2.297169e+002	1.815669e+002
2.316453e+002	1.729230e+002
2.335738e+002	1.738806e+002
2.355023e+002	1.817965e+002
2.374307e+002	1.823687e+002
2.393592e+002	1.931017e+002
2.412877e+002	2.047709e+002
2.432161e+002	2.143014e+002
2.451446e+002	2.189751e+002
2.470731e+002	2.139586e+002
2.490015e+002	2.322442e+002
2.509300e+002	2.530575e+002
2.528585e+002	2.540529e+002
2.547869e+002	2.318792e+002
2.567154e+002	2.175801e+002
2.586439e+002	2.170735e+002
2.605723e+002	2.235069e+002
2.625008e+002	2.261863e+002
2.644293e+002	2.156196e+002
2.663577e+002	1.884436e+002
2.682862e+002	1.945784e+002
2.702147e+002	1.884715e+002
2.721431e+002	1.764308e+002
2.740716e+002	1.712916e+002
2.760001e+002	1.755262e+002
2.779285e+002	1.866487e+002
2.798570e+002	1.968334e+002
2.817855e+002	2.064435e+002
2.837139e+002	2.180983e+002
2.856424e+002	2.334820e+002
2.875709e+002	2.359068e+002
2.894993e+002	2.512856e+002
2.914278e+002	2.641743e+002
2.933563e+002	2.716122e+002
2.952847e+002	2.885412e+002
2.972132e+002	3.029631e+002
2.991417e+002	3.282016e+002
3.010701e+002	3.346337e+002
3.029986e+002	3.274953e+002
3.049271e+002	3.347906e+002
3.068555e+002	3.117372e+002
3.087840e+002	3.030845e+002
3.107125e+002	3.028879e+002
3.126409e+002	3.034403e+002
3.145694e+002	2.969316e+002
3.164979e+002	2.686799e+002
3.184263e+002	2.440367e+002
3.203548e+002	2.274436e+002
3.222833e+002	2.233340e+002
3.242117e+002	2.373445e+002
3.261402e+002	2.786835e+002
3.280687e+002	2.829748e+002
3.299971e+002	2.827637e+002
3.319256e+002	2.824535e+002
3.338541e+002	2.826826e+002
3.357825e+002	2.957558e+002
3.377110e+002	3.092070e+002
3.396395e+002	3.232986e+002
3.415679e+002	3.354426e+002
3.434964e+002	3.439124e+002
3.454249e+002	3.493069e+002
3.473533e+002	3.584576e+002
3.492818e+002	3.458968e+002
3.512103e+002	3.285780e+002
3.531387e+002	3.258892e+002
3.550672e+002	3.441832e+002
3.569957e+002	3.452448e+002
3.589241e+002	3.293744e+002
3.608526e+002	3.299014e+002
3.627811e+002	3.290917e+002
3.647095e+002	3.092159e+002
3.666380e+002	3.418799e+002
3.685665e+002	3.255577e+002
3.704949e+002	3.366531e+002
3.724234e+002	3.443638e+002
3.743519e+002	3.256066e+002
3.762803e+002	3.326870e+002
3.782088e+002	3.268897e+002
3.801373e+002	3.077341e+002
3.820657e+002	2.967668e+002
3.839942e+002	3.016539e+002
3.859227e+002	3.138896e+002
3.878511e+002	3.497410e+002
3.897796e+002	3.881261e+002
3.917081e+002	4.072941e+002
3.936365e+002	4.079573e+002
3.955650e+002	4.052522e+002
3.974935e+002	4.133744e+002
3.994219e+002	3.942476e+002
4.013504e+002	3.689114e+002
4.032789e+002	3.583657e+002
4.052073e+002	3.699731e+002
4.071358e+002	3.900561e+002
4.090643e+002	4.080757e+002
4.109927e+002	3.835042e+002
4.129212e+002	3.597293e+002
4.148497e+002	3.514390e+002
4.167781e+002	3.416616e+002
4.187066e+002	3.410868e+002
4.206351e+002	3.443160e+002
4.225635e+002	3.474571e+002
4.244920e+002	3.460048e+002
4.264205e+002	3.423707e+002
4.283489e+002	3.512219e+002
4.302774e+002	3.510372e+002
4.322059e+002	3.426473e+002
4.341343e+002	3.518564e+002
4.360628e+002	3.728658e+002
4.379913e+002	3.740888e+002
4.399197e+002	3.901887e+002
4.418482e+002	3.991086e+002
4.437767e+002	4.089794e+002
4.457051e+002	4.174543e+002
4.476336e+002	4.171370e+002
4.495621e+002	4.045499e+002
4.514905e+002	4.064793e+002
4.534190e+002	3.997696e+002
4.553475e+002	3.941239e+002
4.572759e+002	3.984721e+002
4.592044e+002	4.114785e+002
4.611329e+002	4.243366e+002
4.630613e+002	4.229145e+002
4.649898e+002	4.314295e+002
4.669183e+002	4.368063e+002
4.688467e+002	4.260246e+002
4.707752e+002	4.215683e+002
4.727037e+002	3.951219e+002
4.746321e+002	3.897900e+002
4.765606e+002	3.977675e+002
4.784891e+002	4.069362e+002
4.804175e+002	4.088140e+002
4.823460e+002	3.891190e+002
4.842745e+002	3.889579e+002
4.862029e+002	3.753284e+002
4.881314e+002	3.604105e+002
4.900599e+002	3.622236e+002
4.919883e+002	3.772511e+002
4.939168e+002	3.802202e+002
4.958453e+002	3.811627e+002
4.977737e+002	3.881880e+002
4.997022e+002	3.930645e+002
5.016307e+002	3.905902e+002
5.035591e+002	4.088047e+002
5.054876e+002	4.309816e+002
5.074161e+002	4.280399e+002
5.093445e+002	4.172335e+002
5.112730e+002	4.166761e+002
5.132015e+002	4.282432e+002
5.151299e+002	4.342167e+002
5.170584e+002	4.220658e+002
5.189869e+002	4.458232e+002
5.209153e+002	4.554082e+002
5.228438e+002	4.231257e+002
5.247723e+002	4.105298e+002
5.267007e+002	3.950532e+002
5.286292e+002	3.941548e+002
5.305577e+002	4.074262e+002
5.324861e+002	4.189470e+002
5.344146e+002	4.105347e+002
5.363431e+002	3.782396e+002
5.382715e+002	3.396145e+002
5.402000e+002	3.395358e+002
5.421285e+002	3.188602e+002
5.440569e+002	2.893828e+002
5.459854e+002	3.027906e+002
5.479139e+002	3.095013e+002
5.498423e+002	3.234587e+002
5.517708e+002	3.448387e+002
5.536993e+002	3.648042e+002
5.556277e+002	3.738046e+002
5.575562e+002	3.669941e+002
5.594847e+002	3.484625e+002
5.614131e+002	3.559155e+002
5.633416e+002	3.560981e+002
5.652701e+002	3.422890e+002
5.671985e+002	3.380716e+002
5.691270e+002	3.769963e+002
5.710555e+002	4.116626e+002
5.729839e+002	4.078793e+002
5.749124e+002	4.051936e+002
5.768409e+002	4.156508e+002
5.787693e+002	4.211291e+002
5.806978e+002	3.948169e+002
5.826263e+002	4.220898e+002
5.845547e+002	4.211453e+002
5.864832e+002	4.123147e+002
5.884117e+002	3.992974e+002
5.903401e+002	3.860349e+002
5.922686e+002	3.910109e+002
5.941971e+002	3.674894e+002
5.961255e+002	3.563063e+002
5.980540e+002	3.530866e+002
5.999825e+002	3.521652e+002
6.019109e+002	3.513142e+002
6.038394e+002	3.524303e+002
6.057679e+002	3.684034e+002
6.076964e+002	3.771165e+002
6.096248e+002	3.642645e+002
6.115533e+002	3.462766e+002
6.134818e+002	3.408348e+002
6.154102e+002	3.363061e+002
6.173387e+002	3.332458e+002
6.192672e+002	3.615951e+002
6.211956e+002	3.924223e+002
6.231241e+002	3.935860e+002
6.250526e+002	3.650167e+002
6.269810e+002	3.513194e+002
6.289095e+002	3.075495e+002
6.308380e+002	3.003634e+002
6.327664e+002	3.099720e+002
6.346949e+002	3.224613e+002
6.366234e+002	3.314060e+002
6.385518e+002	3.304325e+002
6.404803e+002	3.191334e+002
6.424088e+002	3.293946e+002
6.443372e+002	3.569418e+002
6.462657e+002	3.828302e+002
6.481942e+002	3.850333e+002
6.501226e+002	3.572570e+002
6.520511e+002	3.715172e+002
6.539796e+002	3.653637e+002
6.559080e+002	3.645075e+002
6.578365e+002	3.657109e+002
6.597650e+002	3.510895e+002
6.616934e+002	3.139770e+002
6.636219e+002	3.026373e+002
6.655504e+002	3.091130e+002
6.674788e+002	3.191420e+002
6.694073e+002	3.328784e+002
6.713358e+002	3.326866e+002
6.732642e+002	2.935983e+002
6.751927e+002	2.525016e+002
6.771212e+002	2.438038e+002
6.790496e+002	2.349344e+002
6.809781e+002	2.213464e+002
6.829066e+002	2.166802e+002
6.848350e+002	2.288055e+002
6.867635e+002	2.275203e+002
6.886920e+002	2.166333e+002
6.906204e+002	2.342711e+002
6.925489e+002	2.521631e+002
6.944774e+002	2.660386e+002
6.964058e+002	2.821104e+002
6.983343e+002	2.840361e+002
7.002628e+002	2.795504e+002
7.021912e+002	2.852693e+002
7.041197e+002	2.799108e+002
7.060482e+002	2.683796e+002
7.079766e+002	2.658498e+002
7.099051e+002	2.775482e+002
7.118336e+002	2.874518e+002
7.137620e+002	3.299481e+002
7.156905e+002	3.394730e+002
7.176190e+002	3.308806e+002
7.195474e+002	3.270241e+002
7.214759e+002	3.231715e+002
7.234044e+002	2.894744e+002
7.253328e+002	2.658004e+002
7.272613e+002	2.589709e+002
7.291898e+002	2.596752e+002
7.311182e+002	2.380155e+002
7.330467e+002	2.033483e+002
7.349752e+002	2.347250e+002
7.369036e+002	2.734775e+002
7.388321e+002	2.794513e+002
7.407606e+002	2.736848e+002
7.426890e+002	2.700764e+002
7.446175e+002	2.687020e+002
7.465460e+002	2.603811e+002
7.484744e+002	2.405992e+002
7.504029e+002	2.049991e+002
7.523314e+002	1.888191e+002
7.542598e+002	1.760099e+002
7.561883e+002	1.770764e+002
7.581168e+002	1.984051e+002
7.600452e+002	1.967808e+002
7.619737e+002	1.798182e+002
7.639022e+002	1.572993e+002
7.658306e+002	1.655099e+002
7.677591e+002	1.918434e+002
7.696876e+002	2.118604e+002
7.716160e+002	2.166232e+002
7.735445e+002	2.151655e+002
7.754730e+002	1.862666e+002
7.774014e+002	1.703049e+002
7.793299e+002	1.864238e+002
7.812584e+002	1.923625e+002
7.831868e+002	1.681464e+002
7.851153e+002	1.737531e+002
7.870438e+002	1.937357e+002
7.889722e+002	1.922684e+002
7.909007e+002	1.957005e+002
7.928292e+002	2.082341e+002
7.947576e+002	2.179119e+002
7.966861e+002	2.119870e+002
7.986146e+002	1.937194e+002
8.005430e+002	1.657846e+002
8.024715e+002	1.675140e+002
8.044000e+002	1.615932e+002
8.063284e+002	1.565682e+002
8.082569e+002	1.665370e+002
8.101854e+002	1.794834e+002
8.121138e+002	1.689030e+002
8.140423e+002	1.839084e+002
8.159708e+002	1.892647e+002
8.178992e+002	1.794922e+002
8.198277e+002	1.648159e+002
8.217562e+002	1.568837e+002
8.236846e+002	1.582018e+002
8.256131e+002	1.639378e+002
8.275416e+002	1.627704e+002
8.294700e+002	1.396273e+002
8.313985e+002	1.283713e+002
8.333270e+002	1.308129e+002
8.352554e+002	1.303744e+002
8.371839e+002	1.305150e+002
8.391124e+002	1.332018e+002
8.410408e+002	1.233984e+002
8.429693e+002	1.209111e+002
8.448978e+002	1.386454e+002
8.468262e+002	1.608431e+002
8.487547e+002	1.716463e+002
8.506832e+002	1.897779e+002
8.526116e+002	1.999348e+002
8.545401e+002	1.772749e+002
8.564686e+002	1.776874e+002
8.583970e+002	2.044151e+002
8.603255e+002	2.177528e+002
8.622540e+002	2.045088e+002
8.641824e+002	2.316602e+002
8.661109e+002	2.427973e+002
8.680394e+002	2.423082e+002
8.699678e+002	2.174444e+002
8.718963e+002	1.883018e+002
8.738248e+002	1.733577e+002
8.757532e+002	1.694430e+002
8.776817e+002	1.537540e+002
8.796102e+002	1.189079e+002
8.815386e+002	1.237636e+002
8.834671e+002	1.523321e+002
8.853956e+002	1.795703e+002
8.873240e+002	1.805918e+002
8.892525e+002	1.480849e+002
8.911810e+002	1.052469e+002
8.931094e+002	8.063420e+001
8.950379e+002	9.533421e+001
8.969664e+002	1.054450e+002
8.988948e+002	9.206625e+001
9.008233e+002	8.069681e+001
9.027518e+002	8.837183e+001
9.046802e+002	8.291199e+001
9.066087e+002	8.576598e+001
9.085372e+002	5.811095e+001
9.104656e+002	2.957377e+001
9.123941e+002	5.958269e+001
9.143226e+002	1.103134e+002
9.162510e+002	1.186091e+002
9.181795e+002	9.833255e+001
9.201080e+002	1.374352e+002
9.220364e+002	1.622972e+002
9.239649e+002	1.562080e+002
9.258934e+002	1.339050e+002
9.278218e+002	1.255976e+002
9.297503e+002	1.441391e+002
9.316788e+002	1.685399e+002
9.336072e+002	1.619965e+002
9.355357e+002	1.735804e+002
9.374642e+002	1.977466e+002
9.393926e+002	1.965703e+002
9.413211e+002	2.034673e+002
9.432496e+002	2.253855e+002
9.451780e+002	2.378125e+002
9.471065e+002	2.464889e+002
9.490350e+002	2.461509e+002
9.509634e+002	2.830597e+002
9.528919e+002	2.936446e+002
9.548204e+002	2.992447e+002
9.567488e+002	2.836644e+002
9.586773e+002	2.550983e+002
9.606058e+002	2.733286e+002
9.625342e+002	2.803654e+002
9.644627e+002	2.546471e+002
9.663912e+002	2.350946e+002
9.683196e+002	2.134425e+002
9.702481e+002	1.875110e+002
9.721766e+002	1.678912e+002
9.741050e+002	1.608999e+002
9.760335e+002	1.490524e+002
9.779620e+002	1.225053e+002
9.798904e+002	1.199644e+002
9.818189e+002	1.608788e+002
9.837474e+002	1.836384e+002
9.856758e+002	1.944930e+002
9.876043e+002	2.160255e+002
9.895328e+002	2.265940e+002
9.914612e+002	2.288250e+002
9.933897e+002	3.043748e+002
9.953182e+002	3.995525e+002
9.972466e+002	4.909475e+002
9.991751e+002	5.946906e+002
1.001104e+003	7.185858e+002
1.003032e+003	8.264453e+002
1.004961e+003	8.509208e+002
1.006889e+003	7.888125e+002
1.008817e+003	7.000505e+002
1.010746e+003	5.685825e+002
1.012674e+003	4.719639e+002
1.014603e+003	4.243296e+002
1.016531e+003	3.740945e+002
1.018460e+003	3.075347e+002
1.020388e+003	3.182674e+002
1.022317e+003	2.644388e+002
1.024245e+003	2.755213e+002
1.026174e+003	2.847265e+002
1.028102e+003	2.750432e+002
1.030031e+003	2.498972e+002
1.031959e+003	2.272558e+002
1.033888e+003	2.175806e+002
1.035816e+003	1.929634e+002
1.037745e+003	1.664770e+002
1.039673e+003	1.459082e+002
1.041601e+003	1.793444e+002
1.043530e+003	2.136759e+002
1.045458e+003	2.178040e+002
1.047387e+003	1.969872e+002
1.049315e+003	1.731825e+002
1.051244e+003	1.720117e+002
1.053172e+003	1.120597e+002
1.055101e+003	1.634304e+002
1.057029e+003	1.770435e+002
1.058958e+003	1.708317e+002
1.060886e+003	1.569210e+002
1.062815e+003	1.412796e+002
1.064743e+003	1.397419e+002
1.066672e+003	1.290017e+002
1.068600e+003	1.102309e+002
1.070528e+003	1.071888e+002
1.072457e+003	1.360184e+002
1.074385e+003	1.555374e+002
1.076314e+003	1.664829e+002
1.078242e+003	1.694177e+002
1.080171e+003	1.504409e+002
1.082099e+003	1.316549e+002
1.084028e+003	9.452282e+001
1.085956e+003	1.352024e+002
1.087885e+003	1.309372e+002
1.089813e+003	1.428671e+002
1.091742e+003	1.629124e+002
1.093670e+003	1.856331e+002
1.095599e+003	2.170243e+002
1.097527e+003	2.109489e+002
1.099455e+003	2.018465e+002
1.101384e+003	2.371380e+002
1.103312e+003	2.703985e+002
1.105241e+003	2.551218e+002
1.107169e+003	2.460737e+002
1.109098e+003	2.675925e+002
1.111026e+003	2.871541e+002
1.112955e+003	2.854741e+002
1.114883e+003	3.035736e+002
1.116812e+003	3.433547e+002
1.118740e+003	3.760622e+002
1.120669e+003	4.211528e+002
1.122597e+003	4.351973e+002
1.124526e+003	4.279876e+002
1.126454e+003	4.202969e+002
1.128382e+003	4.188251e+002
1.130311e+003	4.584759e+002
1.132239e+003	5.030338e+002
1.134168e+003	5.122310e+002
1.136096e+003	5.359967e+002
1.138025e+003	5.979612e+002
1.139953e+003	7.028305e+002
1.141882e+003	8.185017e+002
1.143810e+003	9.298272e+002
1.145739e+003	1.078583e+003
1.147667e+003	1.305116e+003
1.149596e+003	1.772126e+003
1.151524e+003	2.238495e+003
1.153453e+003	2.593539e+003
1.155381e+003	2.584063e+003
1.157309e+003	2.214183e+003
1.159238e+003	1.676716e+003
1.161166e+003	1.181278e+003
1.163095e+003	8.579180e+002
1.165023e+003	6.958514e+002
1.166952e+003	6.524999e+002
1.168880e+003	6.457205e+002
1.170809e+003	6.711381e+002
1.172737e+003	6.623900e+002
1.174666e+003	6.130710e+002
1.176594e+003	5.684711e+002
1.178523e+003	5.649044e+002
1.180451e+003	5.938295e+002
1.182380e+003	5.900042e+002
1.184308e+003	6.206290e+002
1.186236e+003	6.369570e+002
1.188165e+003	6.434506e+002
1.190093e+003	6.425079e+002
1.192022e+003	6.165582e+002
1.193950e+003	5.607050e+002
1.195879e+003	5.042862e+002
1.197807e+003	4.781124e+002
1.199736e+003	4.475357e+002
1.201664e+003	4.779979e+002
1.203593e+003	5.107848e+002
1.205521e+003	5.490383e+002
1.207450e+003	5.611809e+002
1.209378e+003	5.402096e+002
1.211307e+003	4.929121e+002
1.213235e+003	4.337645e+002
1.215163e+003	3.849747e+002
1.217092e+003	2.857077e+002
1.219020e+003	2.414886e+002
1.220949e+003	1.989253e+002
1.222877e+003	2.081006e+002
1.224806e+003	2.221942e+002
1.226734e+003	2.259654e+002
1.228663e+003	2.291501e+002
1.230591e+003	2.289646e+002
1.232520e+003	2.156454e+002
1.234448e+003	2.021880e+002
1.236377e+003	1.805682e+002
1.238305e+003	1.723672e+002
1.240234e+003	1.907006e+002
1.242162e+003	2.113762e+002
1.244090e+003	2.233250e+002
1.246019e+003	2.352189e+002
1.247947e+003	2.496036e+002
1.249876e+003	2.564958e+002
1.251804e+003	2.635367e+002
1.253733e+003	2.827134e+002
1.255661e+003	2.944369e+002
1.257590e+003	2.961871e+002
1.259518e+003	3.254392e+002
1.261447e+003	3.537991e+002
1.263375e+003	3.554160e+002
1.265304e+003	3.478698e+002
1.267232e+003	3.523276e+002
1.269161e+003	3.540761e+002
1.271089e+003	3.622980e+002
1.273017e+003	3.638047e+002
1.274946e+003	3.950659e+002
1.276874e+003	3.839536e+002
1.278803e+003	3.815898e+002
1.280731e+003	3.744141e+002
1.282660e+003	3.556271e+002
1.284588e+003	3.428446e+002
1.286517e+003	3.353081e+002
1.288445e+003	3.092209e+002
1.290374e+003	2.985620e+002
1.292302e+003	3.371300e+002
1.294231e+003	3.158200e+002
1.296159e+003	2.775760e+002
1.298088e+003	2.827964e+002
1.300016e+003	2.971193e+002
1.301944e+003	2.959275e+002
1.303873e+003	2.891534e+002
1.305801e+003	2.898324e+002
1.307730e+003	2.986151e+002
1.309658e+003	2.801779e+002
1.311587e+003	2.736756e+002
1.313515e+003	2.562385e+002
1.315444e+003	2.541904e+002
1.317372e+003	2.323747e+002
1.319301e+003	1.986601e+002
1.321229e+003	1.970254e+002
1.323158e+003	2.228805e+002
1.325086e+003	2.394093e+002
1.327015e+003	2.567808e+002
1.328943e+003	2.598481e+002
1.330871e+003	2.708073e+002
1.332800e+003	2.338792e+002
1.334728e+003	2.313704e+002
1.336657e+003	2.666669e+002
1.338585e+003	2.556445e+002
1.340514e+003	2.376640e+002
1.342442e+003	2.530123e+002
1.344371e+003	2.600592e+002
1.346299e+003	2.483425e+002
1.348228e+003	3.001636e+002
1.350156e+003	3.468195e+002
1.352085e+003	3.318381e+002
1.354013e+003	3.407803e+002
1.355942e+003	3.368807e+002
1.357870e+003	3.273611e+002
1.359798e+003	3.240081e+002
1.361727e+003	3.358314e+002
1.363655e+003	3.403674e+002
1.365584e+003	3.311129e+002
1.367512e+003	3.597834e+002
1.369441e+003	3.752728e+002
1.371369e+003	3.698400e+002
1.373298e+003	3.541316e+002
1.375226e+003	3.594238e+002
1.377155e+003	3.346194e+002
1.379083e+003	2.982256e+002
1.381012e+003	2.954434e+002
1.382940e+003	3.328914e+002
1.384869e+003	3.710115e+002
1.386797e+003	3.861439e+002
1.388725e+003	4.105448e+002
1.390654e+003	4.342255e+002
1.392582e+003	3.619395e+002
1.394511e+003	3.443194e+002
1.396439e+003	3.259233e+002
1.398368e+003	2.937339e+002
1.400296e+003	2.968918e+002
1.402225e+003	3.256345e+002
1.404153e+003	3.225559e+002
1.406082e+003	2.873599e+002
1.408010e+003	2.680327e+002
1.409939e+003	2.567552e+002
1.411867e+003	2.528052e+002
1.413796e+003	2.966375e+002
1.415724e+003	3.276170e+002
1.417652e+003	3.683847e+002
1.419581e+003	3.735011e+002
1.421509e+003	3.165602e+002
1.423438e+003	2.820439e+002
1.425366e+003	2.944597e+002
1.427295e+003	3.220172e+002
1.429223e+003	3.360543e+002
1.431152e+003	3.354179e+002
1.433080e+003	3.815628e+002
1.435009e+003	4.308088e+002
1.436937e+003	4.758448e+002
1.438866e+003	5.365251e+002
1.440794e+003	5.400091e+002
1.442723e+003	4.800790e+002
1.444651e+003	4.568820e+002
1.446579e+003	4.518871e+002
1.448508e+003	4.624770e+002
1.450436e+003	4.755431e+002
1.452365e+003	4.622086e+002
1.454293e+003	4.764843e+002
1.456222e+003	4.845949e+002
1.458150e+003	5.253740e+002
1.460079e+003	5.198517e+002
1.462007e+003	4.788022e+002
1.463936e+003	4.594664e+002
1.465864e+003	4.537892e+002
1.467793e+003	4.673324e+002
1.469721e+003	5.039321e+002
1.471650e+003	5.482991e+002
1.473578e+003	5.659633e+002
1.475506e+003	5.423312e+002
1.477435e+003	5.167484e+002
1.479363e+003	5.309169e+002
1.481292e+003	5.701095e+002
1.483220e+003	5.660134e+002
1.485149e+003	5.997766e+002
1.487077e+003	5.942419e+002
1.489006e+003	5.778082e+002
1.490934e+003	6.296242e+002
1.492863e+003	6.786818e+002
1.494791e+003	6.960385e+002
1.496720e+003	7.225231e+002
1.498648e+003	7.619545e+002
1.500577e+003	7.977336e+002
1.502505e+003	8.740302e+002
1.504433e+003	1.009556e+003
1.506362e+003	1.198285e+003
1.508290e+003	1.517640e+003
1.510219e+003	1.907806e+003
1.512147e+003	2.379568e+003
1.514076e+003	2.783991e+003
1.516004e+003	3.122011e+003
1.517933e+003	3.244354e+003
1.519861e+003	3.108593e+003
1.521790e+003	2.816433e+003
1.523718e+003	2.460593e+003
1.525647e+003	2.079865e+003
1.527575e+003	1.645310e+003
1.529504e+003	1.261665e+003
1.531432e+003	1.027385e+003
1.533360e+003	8.744321e+002
1.535289e+003	7.922115e+002
1.537217e+003	6.771223e+002
1.539146e+003	6.237054e+002
1.541074e+003	5.377399e+002
1.543003e+003	5.034325e+002
1.544931e+003	5.047097e+002
1.546860e+003	5.059214e+002
1.548788e+003	5.224479e+002
1.550717e+003	5.255014e+002
1.552645e+003	5.469918e+002
1.554574e+003	5.437536e+002
1.556502e+003	5.165195e+002
1.558431e+003	4.858300e+002
1.560359e+003	4.701619e+002
1.562287e+003	4.694220e+002
1.564216e+003	4.551071e+002
1.566144e+003	4.545295e+002
1.568073e+003	4.793887e+002
1.570001e+003	4.877987e+002
1.571930e+003	4.591053e+002
1.573858e+003	4.412959e+002
1.575787e+003	4.586178e+002
1.577715e+003	4.600415e+002
1.579644e+003	4.490343e+002
1.581572e+003	4.798032e+002
1.583501e+003	5.008487e+002
1.585429e+003	4.680161e+002
1.587358e+003	4.389299e+002
1.589286e+003	4.344270e+002
1.591214e+003	4.470221e+002
1.593143e+003	4.549955e+002
1.595071e+003	4.550994e+002
1.597000e+003	4.596248e+002
1.598928e+003	4.646449e+002
1.600857e+003	4.572096e+002
1.602785e+003	4.496709e+002
1.604714e+003	4.461206e+002
1.606642e+003	4.255954e+002
1.608571e+003	4.410108e+002
1.610499e+003	4.276572e+002
1.612428e+003	4.030530e+002
1.614356e+003	3.733355e+002
1.616285e+003	3.483728e+002
1.618213e+003	3.333157e+002
1.620141e+003	3.500193e+002
1.622070e+003	4.136927e+002
1.623998e+003	4.810655e+002
1.625927e+003	4.651695e+002
1.627855e+003	4.168447e+002
1.629784e+003	4.028285e+002
1.631712e+003	3.916459e+002
1.633641e+003	3.738599e+002
1.635569e+003	3.964586e+002
1.637498e+003	4.467003e+002
1.639426e+003	4.508723e+002
1.641355e+003	4.238675e+002
1.643283e+003	3.952514e+002
1.645212e+003	4.134665e+002
1.647140e+003	4.059380e+002
1.649068e+003	3.860094e+002
1.650997e+003	4.100073e+002
1.652925e+003	3.915909e+002
1.654854e+003	3.666219e+002
1.656782e+003	3.505168e+002
1.658711e+003	3.478799e+002
1.660639e+003	3.551890e+002
1.662568e+003	3.785341e+002
1.664496e+003	4.233358e+002
1.666425e+003	4.062768e+002
1.668353e+003	3.538369e+002
1.670282e+003	3.533185e+002
1.672210e+003	3.493653e+002
1.674139e+003	3.347877e+002
1.676067e+003	3.531153e+002
1.677995e+003	3.387158e+002
1.679924e+003	2.880657e+002
1.681852e+003	2.464281e+002
1.683781e+003	2.729643e+002
1.685709e+003	3.093966e+002
1.687638e+003	3.343346e+002
1.689566e+003	3.462844e+002
1.691495e+003	3.548251e+002
1.693423e+003	3.689439e+002
1.695352e+003	3.716855e+002
1.697280e+003	3.473555e+002
1.699209e+003	3.108678e+002
1.701137e+003	3.042172e+002
1.703066e+003	2.813185e+002
1.704994e+003	2.518174e+002
1.706922e+003	2.316267e+002
1.708851e+003	2.412430e+002
1.710779e+003	2.586988e+002
1.712708e+003	2.750822e+002
1.714636e+003	3.140964e+002
1.716565e+003	3.091615e+002
1.718493e+003	2.984928e+002
1.720422e+003	3.012989e+002
1.722350e+003	2.996981e+002
1.724279e+003	2.953748e+002
1.726207e+003	3.095997e+002
1.728136e+003	3.393235e+002
1.730064e+003	3.710741e+002
1.731993e+003	3.946372e+002
1.733921e+003	3.711657e+002
1.735849e+003	3.357196e+002
1.737778e+003	3.478588e+002
1.739706e+003	3.608473e+002
1.741635e+003	3.814998e+002
1.743563e+003	3.849346e+002
1.745492e+003	3.786578e+002
1.747420e+003	3.458643e+002
1.749349e+003	3.424536e+002
1.751277e+003	3.416565e+002
1.753206e+003	3.406418e+002
1.755134e+003	3.241581e+002
1.757063e+003	3.167141e+002
1.758991e+003	3.130871e+002
1.760920e+003	2.914911e+002
1.762848e+003	2.869305e+002
1.764776e+003	3.050521e+002
1.766705e+003	2.967783e+002
1.768633e+003	2.672533e+002
1.770562e+003	2.462008e+002
1.772490e+003	2.381528e+002
1.774419e+003	1.630979e+002
1.776347e+003	2.094501e+002
1.778276e+003	2.034671e+002
1.780204e+003	2.544886e+002
1.782133e+003	2.365664e+002
1.784061e+003	2.245136e+002
1.785990e+003	2.333206e+002
1.787918e+003	2.507550e+002
1.789847e+003	2.396422e+002
1.791775e+003	2.404871e+002
1.793703e+003	2.299186e+002
1.795632e+003	2.157047e+002
1.797560e+003	2.222967e+002
1.799489e+003	2.278172e+002
1.801417e+003	1.813897e+002
1.803346e+003	1.628918e+002
1.805274e+003	1.942717e+002
1.807203e+003	1.862316e+002
1.809131e+003	1.988390e+002
1.811060e+003	2.200417e+002
1.812988e+003	2.195262e+002
1.814917e+003	2.244587e+002
1.816845e+003	2.123160e+002
1.818774e+003	2.149630e+002
1.820702e+003	2.246061e+002
1.822630e+003	2.058195e+002
1.824559e+003	2.346581e+002
1.826487e+003	2.699584e+002
1.828416e+003	2.572827e+002
1.830344e+003	2.236724e+002
1.832273e+003	2.238590e+002
1.834201e+003	2.224398e+002
1.836130e+003	1.930612e+002
1.838058e+003	2.085829e+002
1.839987e+003	2.442311e+002
1.841915e+003	2.686140e+002
1.843844e+003	2.862311e+002
1.845772e+003	3.008462e+002
1.847701e+003	2.934029e+002
1.849629e+003	2.472570e+002
1.851557e+003	2.104461e+002
1.853486e+003	2.056935e+002
1.855414e+003	1.803766e+002
1.857343e+003	1.947093e+002
1.859271e+003	2.250229e+002
1.861200e+003	2.159122e+002
1.863128e+003	2.293918e+002
1.865057e+003	2.304606e+002
1.866985e+003	2.193869e+002
1.868914e+003	2.330326e+002
1.870842e+003	1.981921e+002
1.872771e+003	1.847005e+002
1.874699e+003	1.805096e+002
1.876628e+003	1.766227e+002
1.878556e+003	2.108544e+002
1.880484e+003	2.272597e+002
1.882413e+003	2.052433e+002
1.884341e+003	2.212410e+002
1.886270e+003	1.755575e+002
1.888198e+003	1.267033e+002
1.890127e+003	1.402575e+002
1.892055e+003	1.355422e+002
1.893984e+003	1.273661e+002
1.895912e+003	1.563510e+002
1.897841e+003	1.634476e+002
1.899769e+003	1.478535e+002
1.901698e+003	1.543872e+002
1.903626e+003	1.552301e+002
1.905555e+003	1.509082e+002
1.907483e+003	1.663751e+002
1.909411e+003	1.642176e+002
1.911340e+003	1.659715e+002
1.913268e+003	2.046953e+002
1.915197e+003	2.219890e+002
1.917125e+003	2.241842e+002
1.919054e+003	1.843324e+002
1.920982e+003	1.841626e+002
1.922911e+003	2.073681e+002
1.924839e+003	1.925403e+002
1.926768e+003	1.392305e+002
1.928696e+003	8.771552e+001
1.930625e+003	1.061281e+002
1.932553e+003	1.376110e+002
1.934482e+003	1.566987e+002
1.936410e+003	1.418969e+002
1.938339e+003	2.063200e+002
1.940267e+003	1.860419e+002
1.942195e+003	1.622087e+002
1.944124e+003	1.884075e+002
1.946052e+003	1.728573e+002
1.947981e+003	1.789532e+002
1.949909e+003	2.083776e+002
1.951838e+003	2.175338e+002
1.953766e+003	2.106740e+002
1.955695e+003	1.833595e+002
1.957623e+003	1.712298e+002
1.959552e+003	1.786154e+002
1.961480e+003	1.740529e+002
1.963409e+003	1.746859e+002
1.965337e+003	1.515908e+002
1.967266e+003	1.120003e+002
1.969194e+003	1.174922e+002
1.971122e+003	1.186054e+002
1.973051e+003	1.277520e+002
1.974979e+003	1.471885e+002
1.976908e+003	1.568833e+002
1.978836e+003	1.231129e+002
1.980765e+003	1.260352e+002
1.982693e+003	1.527715e+002
1.984622e+003	1.585661e+002
1.986550e+003	1.447258e+002
1.988479e+003	1.007832e+002
1.990407e+003	6.678567e+001
1.992336e+003	9.828145e+001
1.994264e+003	1.000420e+002
1.996193e+003	1.380860e+002
1.998121e+003	1.608731e+002
2.000049e+003	1.383392e+002
2.001978e+003	8.691135e+001
2.003906e+003	1.010448e+002
2.005835e+003	1.076893e+002
2.007763e+003	1.293813e+002
2.009692e+003	1.940565e+002
2.011620e+003	2.094877e+002
2.013549e+003	1.778669e+002
2.015477e+003	1.810025e+002
2.017406e+003	1.838544e+002
2.019334e+003	1.902084e+002
2.021263e+003	1.462251e+002
2.023191e+003	1.390722e+002
2.025120e+003	1.624588e+002
2.027048e+003	1.835298e+002
2.028976e+003	1.921972e+002
2.030905e+003	1.882977e+002
2.032833e+003	1.667152e+002
2.034762e+003	1.562252e+002
2.036690e+003	1.722377e+002
2.038619e+003	1.786637e+002
2.040547e+003	1.566135e+002
2.042476e+003	1.654128e+002
2.044404e+003	1.758135e+002
2.046333e+003	1.667129e+002
2.048261e+003	1.909869e+002
2.050189e+003	1.802400e+002
2.052118e+003	1.919776e+002
2.054046e+003	2.461502e+002
2.055975e+003	2.522560e+002
2.057903e+003	1.940262e+002
2.059832e+003	1.513598e+002
2.061760e+003	1.509223e+002
2.063689e+003	1.394159e+002
2.065617e+003	1.473368e+002
2.067546e+003	1.988673e+002
2.069474e+003	1.719014e+002
2.071403e+003	1.294118e+002
2.073331e+003	1.109775e+002
2.075260e+003	1.471377e+002
2.077188e+003	1.379975e+002
2.079116e+003	1.732550e+002
2.081045e+003	1.878046e+002
2.082973e+003	1.663459e+002
2.084902e+003	1.535748e+002
2.086830e+003	1.472526e+002
2.088759e+003	1.269157e+002
2.090687e+003	8.984487e+001
2.092616e+003	7.281936e+001
2.094544e+003	8.115264e+001
2.096473e+003	1.292352e+002
2.098401e+003	1.313400e+002
2.100330e+003	1.406990e+002
2.102258e+003	1.648206e+002
2.104187e+003	1.578317e+002
2.106115e+003	9.987070e+001
2.108043e+003	1.623397e+002
2.109972e+003	1.981488e+002
2.111900e+003	1.834947e+002
2.113829e+003	1.289055e+002
2.115757e+003	1.261653e+002
2.117686e+003	1.656083e+002
2.119614e+003	1.858767e+002
2.121543e+003	1.695283e+002
2.123471e+003	1.663649e+002
2.125400e+003	1.676793e+002
2.127328e+003	1.702546e+002
2.129257e+003	1.758264e+002
2.131185e+003	1.763389e+002
2.133114e+003	1.836858e+002
2.135042e+003	1.528675e+002
2.136970e+003	1.747495e+002
2.138899e+003	1.580896e+002
2.140827e+003	1.882125e+002
2.142756e+003	2.402387e+002
2.144684e+003	2.507233e+002
2.146613e+003	2.489214e+002
2.148541e+003	2.089974e+002
2.150470e+003	2.364518e+002
2.152398e+003	2.411337e+002
2.154327e+003	2.136608e+002
2.156255e+003	2.327707e+002
2.158184e+003	2.895509e+002
2.160112e+003	2.918043e+002
2.162041e+003	2.689514e+002
2.163969e+003	2.495299e+002
2.165897e+003	2.409209e+002
2.167826e+003	2.429013e+002
2.169754e+003	1.960351e+002
2.171683e+003	1.654429e+002
2.173611e+003	1.909317e+002
2.175540e+003	1.864702e+002
2.177468e+003	2.120185e+002
2.179397e+003	2.593590e+002
2.181325e+003	2.666162e+002
2.183254e+003	2.273604e+002
2.185182e+003	1.912461e+002
2.187111e+003	1.883626e+002
2.189039e+003	1.678949e+002
2.190968e+003	1.698655e+002
2.192896e+003	2.015804e+002
2.194824e+003	2.103960e+002
2.196753e+003	1.955471e+002
2.198681e+003	1.868241e+002
2.200610e+003	2.108433e+002
2.202538e+003	2.341934e+002
2.204467e+003	1.932047e+002
2.206395e+003	1.710825e+002
2.208324e+003	1.843896e+002
2.210252e+003	2.038899e+002
2.212181e+003	2.091099e+002
2.214109e+003	2.689827e+002
2.216038e+003	2.625072e+002
2.217966e+003	2.309886e+002
2.219895e+003	1.903504e+002
2.221823e+003	1.845092e+002
2.223751e+003	2.185146e+002
2.225680e+003	2.540648e+002
2.227608e+003	2.880515e+002
2.229537e+003	2.934072e+002
2.231465e+003	2.009506e+002
2.233394e+003	1.964152e+002
2.235322e+003	2.309704e+002
2.237251e+003	2.288558e+002
2.239179e+003	2.346858e+002
2.241108e+003	2.720548e+002
2.243036e+003	2.596552e+002
2.244965e+003	2.607700e+002
2.246893e+003	2.564324e+002
2.248822e+003	2.297887e+002
2.250750e+003	2.218870e+002
2.252678e+003	2.383709e+002
2.254607e+003	2.715222e+002
2.256535e+003	3.132944e+002
2.258464e+003	2.839074e+002
2.260392e+003	2.583318e+002
2.262321e+003	2.271172e+002
2.264249e+003	2.286033e+002
2.266178e+003	2.612141e+002
2.268106e+003	2.500216e+002
2.270035e+003	2.477356e+002
2.271963e+003	2.406038e+002
2.273892e+003	2.378459e+002
2.275820e+003	2.781177e+002
2.277749e+003	2.152710e+002
2.279677e+003	2.242431e+002
2.281605e+003	2.264782e+002
2.283534e+003	2.634584e+002
2.285462e+003	2.848932e+002
2.287391e+003	2.827212e+002
2.289319e+003	2.615768e+002
2.291248e+003	2.338689e+002
2.293176e+003	2.341492e+002
2.295105e+003	2.649460e+002
2.297033e+003	2.847838e+002
2.298962e+003	3.149291e+002
2.300890e+003	3.688445e+002
2.302819e+003	3.802019e+002
2.304747e+003	3.792373e+002
2.306676e+003	3.744490e+002
2.308604e+003	3.662428e+002
2.310532e+003	3.949810e+002
2.312461e+003	4.180471e+002
2.314389e+003	3.375338e+002
2.316318e+003	3.389213e+002
2.318246e+003	3.547310e+002
2.320175e+003	3.346496e+002
2.322103e+003	3.420797e+002
2.324032e+003	3.682432e+002
2.325960e+003	3.572909e+002
2.327889e+003	3.059927e+002
2.329817e+003	3.057743e+002
2.331746e+003	3.432612e+002
2.333674e+003	3.535530e+002
2.335603e+003	3.403824e+002
2.337531e+003	3.239782e+002
2.339459e+003	3.200513e+002
2.341388e+003	3.547639e+002
2.343316e+003	3.728963e+002
2.345245e+003	3.734005e+002
2.347173e+003	3.614106e+002
2.349102e+003	3.539992e+002
2.351030e+003	3.674335e+002
2.352959e+003	3.712714e+002
2.354887e+003	3.251729e+002
2.356816e+003	3.297566e+002
2.358744e+003	3.741833e+002
2.360673e+003	3.483813e+002
2.362601e+003	3.595401e+002
2.364530e+003	3.509159e+002
2.366458e+003	3.276009e+002
2.368386e+003	3.376695e+002
2.370315e+003	3.590293e+002
2.372243e+003	3.933629e+002
2.374172e+003	3.975875e+002
2.376100e+003	3.680900e+002
2.378029e+003	3.129698e+002
2.379957e+003	2.982451e+002
2.381886e+003	3.436374e+002
2.383814e+003	3.301259e+002
2.385743e+003	3.281583e+002
2.387671e+003	2.751922e+002
2.389600e+003	2.799117e+002
2.391528e+003	2.741755e+002
2.393457e+003	3.505680e+002
2.395385e+003	3.282744e+002
2.397313e+003	3.191057e+002
2.399242e+003	3.275896e+002
2.401170e+003	3.161705e+002
2.403099e+003	3.147246e+002
2.405027e+003	2.885169e+002
2.406956e+003	3.043937e+002
2.408884e+003	3.307513e+002
2.410813e+003	3.522580e+002
2.412741e+003	3.402684e+002
2.414670e+003	3.869474e+002
2.416598e+003	3.882799e+002
2.418527e+003	3.680183e+002
2.420455e+003	3.388843e+002
2.422384e+003	3.838162e+002
2.424312e+003	4.014460e+002
2.426240e+003	3.906688e+002
2.428169e+003	3.907424e+002
2.430097e+003	3.870672e+002
2.432026e+003	3.847411e+002
2.433954e+003	4.029868e+002
2.435883e+003	4.053951e+002
2.437811e+003	4.085557e+002
2.439740e+003	3.683471e+002
2.441668e+003	3.332194e+002
2.443597e+003	3.868088e+002
2.445525e+003	4.056989e+002
2.447454e+003	3.987151e+002
2.449382e+003	4.041801e+002
2.451311e+003	3.969274e+002
2.453239e+003	3.978342e+002
2.455167e+003	4.106280e+002
2.457096e+003	3.814771e+002
2.459024e+003	3.863441e+002
2.460953e+003	3.786787e+002
2.462881e+003	4.012329e+002
2.464810e+003	4.457500e+002
2.466738e+003	4.409948e+002
2.468667e+003	4.129155e+002
2.470595e+003	4.238522e+002
2.472524e+003	3.900690e+002
2.474452e+003	3.874226e+002
2.476381e+003	4.223412e+002
2.478309e+003	4.320195e+002
2.480238e+003	4.317074e+002
2.482166e+003	4.065967e+002
2.484094e+003	3.961258e+002
2.486023e+003	3.949388e+002
2.487951e+003	4.552906e+002
2.489880e+003	4.218892e+002
2.491808e+003	3.686873e+002
2.493737e+003	3.582990e+002
2.495665e+003	3.779752e+002
2.497594e+003	4.095234e+002
2.499522e+003	4.054789e+002
2.501451e+003	4.259918e+002
2.503379e+003	4.396820e+002
2.505308e+003	4.070799e+002
2.507236e+003	4.118637e+002
2.509165e+003	4.456040e+002
2.511093e+003	3.768683e+002
2.513021e+003	4.422959e+002
2.514950e+003	4.266475e+002
2.516878e+003	4.335092e+002
2.518807e+003	4.974666e+002
2.520735e+003	5.186313e+002
2.522664e+003	5.157943e+002
2.524592e+003	5.067495e+002
2.526521e+003	4.910032e+002
2.528449e+003	4.938788e+002
2.530378e+003	4.867651e+002
2.532306e+003	5.083025e+002
2.534235e+003	4.645902e+002
2.536163e+003	4.541016e+002
2.538092e+003	4.660796e+002
2.540020e+003	4.786552e+002
2.541948e+003	4.602536e+002
2.543877e+003	4.577679e+002
2.545805e+003	4.616300e+002
2.547734e+003	4.479460e+002
2.549662e+003	4.546675e+002
2.551591e+003	4.838422e+002
2.553519e+003	4.917185e+002
2.555448e+003	5.247452e+002
2.557376e+003	4.777196e+002
2.559305e+003	4.811207e+002
2.561233e+003	5.054363e+002
2.563162e+003	4.561240e+002
2.565090e+003	4.610226e+002
2.567019e+003	4.856667e+002
2.568947e+003	4.751060e+002
2.570875e+003	4.929162e+002
2.572804e+003	4.702970e+002
2.574732e+003	4.404035e+002
2.576661e+003	4.653690e+002
2.578589e+003	4.655629e+002
2.580518e+003	4.599480e+002
2.582446e+003	4.697678e+002
2.584375e+003	4.351768e+002
2.586303e+003	4.730203e+002
2.588232e+003	4.750173e+002
2.590160e+003	4.342980e+002
2.592089e+003	4.279125e+002
2.594017e+003	4.433006e+002
2.595946e+003	4.683788e+002
2.597874e+003	4.657918e+002
2.599802e+003	4.669032e+002
2.601731e+003	5.003072e+002
2.603659e+003	4.492815e+002
2.605588e+003	4.194563e+002
2.607516e+003	4.251484e+002
2.609445e+003	3.832196e+002
2.611373e+003	4.077090e+002
2.613302e+003	4.411470e+002
2.615230e+003	4.453619e+002
2.617159e+003	4.644968e+002
2.619087e+003	4.670565e+002
2.621016e+003	4.523229e+002
2.622944e+003	4.810909e+002
2.624873e+003	4.925531e+002
2.626801e+003	4.983301e+002
2.628729e+003	4.845553e+002
2.630658e+003	4.803388e+002
2.632586e+003	4.807109e+002
2.634515e+003	4.729721e+002
2.636443e+003	4.502719e+002
2.638372e+003	5.046230e+002
2.640300e+003	5.176592e+002
2.642229e+003	5.042166e+002
2.644157e+003	4.527717e+002
2.646086e+003	4.476277e+002
2.648014e+003	5.238098e+002
2.649943e+003	5.571285e+002
2.651871e+003	5.724216e+002
2.653800e+003	5.850323e+002
2.655728e+003	5.802974e+002
2.657656e+003	5.875453e+002
2.659585e+003	6.117102e+002
2.661513e+003	6.050712e+002
2.663442e+003	6.259219e+002
2.665370e+003	6.349952e+002
2.667299e+003	6.505428e+002
2.669227e+003	7.056479e+002
2.671156e+003	7.182015e+002
2.673084e+003	7.117255e+002
2.675013e+003	7.099413e+002
2.676941e+003	6.757259e+002
2.678870e+003	6.540057e+002
2.680798e+003	5.983503e+002
2.682727e+003	5.452241e+002
2.684655e+003	5.326149e+002
2.686583e+003	5.158390e+002
2.688512e+003	4.934021e+002
2.690440e+003	4.720113e+002
2.692369e+003	4.455293e+002
2.694297e+003	4.271100e+002
2.696226e+003	4.392105e+002
2.698154e+003	4.328759e+002
2.700083e+003	3.957600e+002
2.702011e+003	4.008013e+002
2.703940e+003	4.498311e+002
2.705868e+003	4.340367e+002
2.707797e+003	4.178968e+002
2.709725e+003	4.055506e+002
2.711654e+003	3.567415e+002
2.713582e+003	3.569002e+002
2.715510e+003	3.612865e+002
2.717439e+003	3.624476e+002
2.719367e+003	3.703327e+002
2.721296e+003	4.069742e+002
2.723224e+003	4.009360e+002
2.725153e+003	3.729219e+002
2.727081e+003	4.034788e+002
2.729010e+003	3.960145e+002
2.730938e+003	3.953910e+002
2.732867e+003	3.714709e+002
2.734795e+003	3.393181e+002
2.736724e+003	3.320514e+002
2.738652e+003	3.666926e+002
2.740581e+003	3.663981e+002
2.742509e+003	3.456542e+002
2.744438e+003	3.134678e+002
2.746366e+003	3.123176e+002
2.748294e+003	3.266361e+002
2.750223e+003	3.298357e+002
2.752151e+003	3.389608e+002
2.754080e+003	3.159704e+002
2.756008e+003	3.012144e+002
2.757937e+003	3.141848e+002
2.759865e+003	3.382526e+002
2.761794e+003	3.329894e+002
2.763722e+003	3.546051e+002
2.765651e+003	3.472741e+002
2.767579e+003	3.178828e+002
2.769508e+003	3.241478e+002
2.771436e+003	3.582710e+002
2.773365e+003	3.505039e+002
2.775293e+003	3.354333e+002
2.777221e+003	3.416494e+002
2.779150e+003	3.196121e+002
2.781078e+003	3.044178e+002
2.783007e+003	2.932286e+002
2.784935e+003	2.967405e+002
2.786864e+003	3.002321e+002
2.788792e+003	2.964625e+002
2.790721e+003	2.878558e+002
2.792649e+003	2.720581e+002
2.794578e+003	2.379175e+002
2.796506e+003	2.513055e+002
2.798435e+003	2.951210e+002
2.800363e+003	2.505318e+002
2.802292e+003	2.488267e+002
2.804220e+003	2.789615e+002
2.806148e+003	2.723210e+002
2.808077e+003	2.859166e+002
2.810005e+003	2.995320e+002
2.811934e+003	2.535390e+002
2.813862e+003	2.092892e+002
2.815791e+003	2.082989e+002
2.817719e+003	2.248235e+002
2.819648e+003	2.829341e+002
2.821576e+003	2.418414e+002
2.823505e+003	1.837569e+002
2.825433e+003	1.537697e+002
2.827362e+003	1.661179e+002
2.829290e+003	2.191576e+002
2.831219e+003	2.203840e+002
2.833147e+003	1.743228e+002
2.835075e+003	1.627676e+002
2.837004e+003	1.453308e+002
2.838932e+003	1.667487e+002
2.840861e+003	2.210600e+002
2.842789e+003	2.180960e+002
2.844718e+003	1.896657e+002
2.846646e+003	1.853475e+002
2.848575e+003	1.746657e+002
2.850503e+003	1.550298e+002
2.852432e+003	1.708377e+002
2.854360e+003	1.917395e+002
2.856289e+003	2.192230e+002
2.858217e+003	2.636898e+002
2.860146e+003	2.496655e+002
2.862074e+003	2.073717e+002
2.864002e+003	2.022360e+002
2.865931e+003	1.709930e+002
2.867859e+003	1.551742e+002
2.869788e+003	1.858558e+002
2.871716e+003	1.924983e+002
2.873645e+003	2.025127e+002
2.875573e+003	1.869652e+002
2.877502e+003	1.666346e+002
2.879430e+003	1.667830e+002
2.881359e+003	1.770697e+002
2.883287e+003	1.758445e+002
2.885216e+003	1.774760e+002
2.887144e+003	2.025801e+002
2.889073e+003	1.940758e+002
2.891001e+003	2.059238e+002
2.892929e+003	1.850678e+002
2.894858e+003	1.624874e+002
2.896786e+003	1.514806e+002
2.898715e+003	1.507847e+002
2.900643e+003	1.593807e+002
2.902572e+003	1.415542e+002
2.904500e+003	1.017933e+002
2.906429e+003	1.217464e+002
2.908357e+003	1.599742e+002
2.910286e+003	1.641897e+002
2.912214e+003	1.427959e+002
2.914143e+003	9.808771e+001
2.916071e+003	1.015033e+002
2.918000e+003	1.193332e+002
2.919928e+003	1.251089e+002
2.921856e+003	1.534439e+002
2.923785e+003	1.324456e+002
2.925713e+003	7.424748e+001
2.927642e+003	3.963416e+001
2.929570e+003	2.276176e+001
2.931499e+003	-5.637962e+000
2.933427e+003	1.835445e+000
2.935356e+003	4.384388e+001
2.937284e+003	2.144958e+001
2.939213e+003	1.720557e+000
2.941141e+003	3.598864e+001
2.943070e+003	2.018391e+001
2.944998e+003	3.803572e+001
2.946927e+003	2.930912e+001
2.948855e+003	-1.595015e+000
2.950783e+003	-1.322525e+001
2.952712e+003	-1.664754e+001
2.954640e+003	-1.313620e+001
2.956569e+003	-4.076073e+001
2.958497e+003	-5.921215e+001
2.960426e+003	-9.654203e+001
2.962354e+003	-6.843482e+001
2.964283e+003	-7.247868e+001
2.966211e+003	-2.616764e+001
2.968140e+003	-2.069456e+001
2.970068e+003	-8.024458e+001
2.971997e+003	-7.993177e+001
2.973925e+003	-9.011024e+001
2.975854e+003	-9.779591e+001
2.977782e+003	-7.687975e+001
2.979710e+003	-3.956174e+001
2.981639e+003	-6.865412e+001
2.983567e+003	-4.096109e+001
2.985496e+003	-7.136450e+001
2.987424e+003	-6.918198e+001
2.989353e+003	-5.352266e+001
2.991281e+003	-6.399662e+001
2.993210e+003	-7.545852e+001
2.995138e+003	-7.451460e+001
2.997067e+003	-7.634126e+001
2.998995e+003	-5.289838e+001
3.000924e+003	-6.495164e+001
3.002852e+003	-7.896848e+001
3.004781e+003	-1.005956e+002
3.006709e+003	-7.559918e+001
3.008637e+003	-1.039932e+002
3.010566e+003	-9.632540e+001
3.012494e+003	-1.013056e+002
3.014423e+003	-8.525270e+001
3.016351e+003	-5.597474e+001
3.018280e+003	-6.121149e+001
3.020208e+003	-7.186819e+001
3.022137e+003	-6.413899e+001
3.024065e+003	-5.132493e+001
3.025994e+003	-5.548470e+001
3.027922e+003	-7.648468e+001
3.029851e+003	-5.460287e+001
3.031779e+003	-2.205688e+001
3.033708e+003	-2.432104e+001
3.035636e+003	-2.467612e+001
3.037564e+003	-3.349919e+001
3.039493e+003	-6.008825e+001
3.041421e+003	-7.702696e+001
3.043350e+003	-8.061182e+001
3.045278e+003	-4.438467e+001
3.047207e+003	-2.639347e+001
3.049135e+003	-1.512856e+001
3.051064e+003	-8.972688e+001
3.052992e+003	-1.095601e+002
3.054921e+003	-1.248124e+002
3.056849e+003	-1.048549e+002
3.058778e+003	-1.356436e+002
3.060706e+003	-1.406232e+002
3.062635e+003	-1.291183e+002
3.064563e+003	-1.323985e+002
3.066491e+003	-9.309522e+001
3.068420e+003	-1.125435e+002
3.070348e+003	-1.137535e+002
3.072277e+003	-7.197152e+001
3.074205e+003	-9.080730e+001
3.076134e+003	-7.894413e+001
3.078062e+003	-7.744612e+001
3.079991e+003	-7.933073e+001
3.081919e+003	-7.898389e+001
3.083848e+003	-8.616605e+001
3.085776e+003	-5.979801e+001
3.087705e+003	-4.835160e+001
3.089633e+003	-5.894021e+001
3.091562e+003	-7.522637e+001
3.093490e+003	-2.486347e+001
3.095418e+003	-1.153824e+001
3.097347e+003	3.039881e+001
3.099275e+003	-9.804693e-001
3.101204e+003	-9.616857e+000
3.103132e+003	-2.347838e+001
3.105061e+003	-4.028618e+001
3.106989e+003	-3.887371e+000
3.108918e+003	-1.367574e+000
3.110846e+003	2.021948e+001
3.112775e+003	4.965620e+001
3.114703e+003	3.860875e+001
3.116632e+003	3.930363e+001
3.118560e+003	5.431506e+001
3.120489e+003	2.572696e+001
3.122417e+003	5.986188e+001
3.124345e+003	7.768775e+001
3.126274e+003	8.098779e+001
3.128202e+003	1.115522e+002
3.130131e+003	1.102082e+002
3.132059e+003	9.178790e+001
3.133988e+003	1.192054e+002
3.135916e+003	1.667466e+002
3.137845e+003	1.909325e+002
3.139773e+003	1.575931e+002
3.141702e+003	1.816738e+002
3.143630e+003	1.773663e+002
3.145559e+003	1.616400e+002
3.147487e+003	1.656165e+002
3.149416e+003	1.739540e+002
3.151344e+003	1.634892e+002
3.153272e+003	2.031333e+002
3.155201e+003	2.554294e+002
3.157129e+003	2.772708e+002
3.159058e+003	2.674461e+002
3.160986e+003	2.903268e+002
3.162915e+003	3.083497e+002
3.164843e+003	3.285703e+002
3.166772e+003	3.129247e+002
3.168700e+003	3.315261e+002
3.170629e+003	3.454261e+002
3.172557e+003	3.646767e+002
3.174486e+003	3.761043e+002
3.176414e+003	3.830924e+002
3.178343e+003	4.100942e+002
3.180271e+003	4.799602e+002
3.182199e+003	4.700088e+002
3.184128e+003	5.143154e+002
3.186056e+003	5.517528e+002
3.187985e+003	5.408342e+002
3.189913e+003	5.382057e+002
3.191842e+003	6.004695e+002
3.193770e+003	6.140279e+002
3.195699e+003	5.805651e+002
3.197627e+003	6.259759e+002
3.199556e+003	6.218666e+002
3.201484e+003	6.911192e+002
3.203413e+003	7.207682e+002
3.205341e+003	7.346042e+002
3.207270e+003	7.645055e+002
3.209198e+003	8.130223e+002
3.211126e+003	8.309012e+002
3.213055e+003	8.618902e+002
3.214983e+003	8.749413e+002
3.216912e+003	8.589822e+002
3.218840e+003	8.995021e+002
3.220769e+003	9.339557e+002
3.222697e+003	9.759461e+002
3.224626e+003	1.021551e+003
3.226554e+003	1.008422e+003
3.228483e+003	1.047451e+003
3.230411e+003	1.067774e+003
3.232340e+003	1.106133e+003
3.234268e+003	1.151995e+003
3.236197e+003	1.172785e+003
3.238125e+003	1.190041e+003
3.240053e+003	1.239953e+003
3.241982e+003	1.274752e+003
3.243910e+003	1.300963e+003
3.245839e+003	1.363844e+003
3.247767e+003	1.378707e+003
3.249696e+003	1.395794e+003
3.251624e+003	1.431914e+003
3.253553e+003	1.461219e+003
3.255481e+003	1.535434e+003
3.257410e+003	1.600117e+003
3.259338e+003	1.597052e+003
3.261267e+003	1.608411e+003
3.263195e+003	1.655960e+003
3.265124e+003	1.712008e+003
3.267052e+003	1.773750e+003
3.268980e+003	1.787396e+003
3.270909e+003	1.831609e+003
3.272837e+003	1.868036e+003
3.274766e+003	1.881581e+003
3.276694e+003	1.904759e+003
3.278623e+003	1.959346e+003
3.280551e+003	2.045004e+003
3.282480e+003	2.096218e+003
3.284408e+003	2.141756e+003
3.286337e+003	2.200971e+003
3.288265e+003	2.229952e+003
3.290194e+003	2.283937e+003
3.292122e+003	2.324447e+003
3.294051e+003	2.386543e+003
3.295979e+003	2.448225e+003
3.297907e+003	2.459936e+003
3.299836e+003	2.524297e+003
3.301764e+003	2.613672e+003
3.303693e+003	2.684104e+003
3.305621e+003	2.713667e+003
3.307550e+003	2.793279e+003
3.309478e+003	2.830934e+003
3.311407e+003	2.894347e+003
3.313335e+003	2.967849e+003
3.315264e+003	3.008178e+003
3.317192e+003	3.050518e+003
3.319121e+003	3.100883e+003
3.321049e+003	3.164542e+003
3.322978e+003	3.223610e+003
3.324906e+003	3.294232e+003
3.326834e+003	3.352480e+003
3.328763e+003	3.416864e+003
3.330691e+003	3.502435e+003
3.332620e+003	3.532077e+003
3.334548e+003	3.600843e+003
3.336477e+003	3.667158e+003
3.338405e+003	3.741036e+003
3.340334e+003	3.797413e+003
3.342262e+003	3.847591e+003
3.344191e+003	3.952475e+003
3.346119e+003	4.021660e+003
3.348048e+003	4.077025e+003
3.349976e+003	4.160287e+003
3.351905e+003	4.224098e+003
3.353833e+003	4.334061e+003
3.355761e+003	4.382428e+003
3.357690e+003	4.456907e+003
3.359618e+003	4.571637e+003
3.361547e+003	4.643713e+003
3.363475e+003	4.683232e+003
3.365404e+003	4.772783e+003
3.367332e+003	4.860462e+003
3.369261e+003	4.954510e+003
3.371189e+003	5.036221e+003
3.373118e+003	5.103707e+003
3.375046e+003	5.187279e+003
3.376975e+003	5.285641e+003
3.378903e+003	5.373776e+003
3.380832e+003	5.462034e+003
3.382760e+003	5.540604e+003
3.384688e+003	5.619110e+003
3.386617e+003	5.710829e+003
3.388545e+003	5.798239e+003
3.390474e+003	5.923389e+003
3.392402e+003	6.027465e+003
3.394331e+003	6.127072e+003
3.396259e+003	6.265337e+003
3.398188e+003	6.327230e+003
3.400116e+003	6.417959e+003
