# Supplementary material for: Machine learning classification of mango maturity based on carotene content from Raman spectra
Source: PeerJ. 2025 Nov 18;13:e20288. doi: 10.7717/peerj.20288 (PMC12637035; doi:10.7717/peerj.20288)
Supplement: Supplemental Information 1 — Raman spectra from 29 mango samples, with measurements taken from the top, middle, and bottom parts of each mango. These data were used for Raman spectral processing, statistical analysis, and classification analysis. [file peerj-13-20288-s001.zip › Raw Data_Mango/M29/M29-T.CSV]

5.036945e+001	1.978155e+003
5.229792e+001	1.169155e+003
5.422638e+001	8.002542e+002
5.615485e+001	7.043338e+002
5.808332e+001	7.280783e+002
6.001178e+001	7.466483e+002
6.194025e+001	7.191694e+002
6.386872e+001	7.016486e+002
6.579718e+001	6.788603e+002
6.772565e+001	6.518986e+002
6.965411e+001	6.467650e+002
7.158258e+001	6.280162e+002
7.351105e+001	6.074201e+002
7.543951e+001	5.577644e+002
7.736798e+001	4.794313e+002
7.929645e+001	4.643496e+002
8.122491e+001	4.817191e+002
8.315338e+001	4.857252e+002
8.508185e+001	4.869970e+002
8.701031e+001	5.166714e+002
8.893878e+001	5.385685e+002
9.086725e+001	5.240073e+002
9.279572e+001	4.948419e+002
9.472418e+001	4.616195e+002
9.665265e+001	4.173221e+002
9.858112e+001	3.579477e+002
1.005096e+002	3.348520e+002
1.024380e+002	3.453388e+002
1.043665e+002	3.660329e+002
1.062950e+002	3.597714e+002
1.082234e+002	3.889232e+002
1.101519e+002	3.881118e+002
1.120804e+002	3.716602e+002
1.140089e+002	3.711849e+002
1.159373e+002	3.603337e+002
1.178658e+002	3.247903e+002
1.197943e+002	2.863592e+002
1.217227e+002	2.663313e+002
1.236512e+002	2.768652e+002
1.255797e+002	2.872691e+002
1.275081e+002	2.918163e+002
1.294366e+002	2.902295e+002
1.313651e+002	2.855914e+002
1.332935e+002	2.824310e+002
1.352220e+002	2.660261e+002
1.371505e+002	2.743334e+002
1.390789e+002	2.895946e+002
1.410074e+002	2.947379e+002
1.429359e+002	2.948383e+002
1.448643e+002	2.671230e+002
1.467928e+002	2.344943e+002
1.487213e+002	2.243708e+002
1.506497e+002	2.388984e+002
1.525782e+002	2.122550e+002
1.545067e+002	2.181138e+002
1.564351e+002	2.254145e+002
1.583636e+002	2.234192e+002
1.602921e+002	2.154275e+002
1.622205e+002	2.145113e+002
1.641490e+002	2.320963e+002
1.660775e+002	2.576368e+002
1.680059e+002	2.830209e+002
1.699344e+002	3.021961e+002
1.718629e+002	3.053355e+002
1.737913e+002	2.952525e+002
1.757198e+002	2.826010e+002
1.776483e+002	2.727599e+002
1.795767e+002	2.654255e+002
1.815052e+002	2.614149e+002
1.834337e+002	2.597725e+002
1.853621e+002	2.358026e+002
1.872906e+002	1.922747e+002
1.892191e+002	1.632977e+002
1.911475e+002	1.480154e+002
1.930760e+002	1.582072e+002
1.950045e+002	1.865034e+002
1.969329e+002	2.110791e+002
1.988614e+002	2.013792e+002
2.007899e+002	2.063524e+002
2.027183e+002	2.156221e+002
2.046468e+002	2.242930e+002
2.065753e+002	2.331929e+002
2.085037e+002	2.495240e+002
2.104322e+002	2.346918e+002
2.123607e+002	2.418581e+002
2.142891e+002	2.547182e+002
2.162176e+002	2.567898e+002
2.181461e+002	2.621605e+002
2.200745e+002	2.286142e+002
2.220030e+002	1.918453e+002
2.239315e+002	1.704891e+002
2.258599e+002	1.758076e+002
2.277884e+002	2.127808e+002
2.297169e+002	2.089100e+002
2.316453e+002	2.188983e+002
2.335738e+002	2.290468e+002
2.355023e+002	2.197073e+002
2.374307e+002	2.008377e+002
2.393592e+002	2.192552e+002
2.412877e+002	2.478261e+002
2.432161e+002	2.647080e+002
2.451446e+002	2.602017e+002
2.470731e+002	2.455740e+002
2.490015e+002	2.808977e+002
2.509300e+002	3.005804e+002
2.528585e+002	3.038606e+002
2.547869e+002	3.008894e+002
2.567154e+002	2.859755e+002
2.586439e+002	2.938183e+002
2.605723e+002	2.821054e+002
2.625008e+002	2.740134e+002
2.644293e+002	2.734156e+002
2.663577e+002	2.264400e+002
2.682862e+002	2.278546e+002
2.702147e+002	2.144679e+002
2.721431e+002	1.810748e+002
2.740716e+002	1.527458e+002
2.760001e+002	1.727024e+002
2.779285e+002	2.056068e+002
2.798570e+002	2.284393e+002
2.817855e+002	2.439951e+002
2.837139e+002	2.596907e+002
2.856424e+002	2.799032e+002
2.875709e+002	3.020595e+002
2.894993e+002	3.077843e+002
2.914278e+002	3.238927e+002
2.933563e+002	3.548813e+002
2.952847e+002	3.740841e+002
2.972132e+002	3.625033e+002
2.991417e+002	3.989710e+002
3.010701e+002	4.239353e+002
3.029986e+002	4.278710e+002
3.049271e+002	4.460791e+002
3.068555e+002	4.296448e+002
3.087840e+002	3.947382e+002
3.107125e+002	3.679876e+002
3.126409e+002	3.624108e+002
3.145694e+002	3.701011e+002
3.164979e+002	3.450468e+002
3.184263e+002	3.147624e+002
3.203548e+002	2.909873e+002
3.222833e+002	2.825565e+002
3.242117e+002	2.970010e+002
3.261402e+002	3.436255e+002
3.280687e+002	3.614557e+002
3.299971e+002	3.698855e+002
3.319256e+002	3.760871e+002
3.338541e+002	3.794192e+002
3.357825e+002	3.738610e+002
3.377110e+002	3.662679e+002
3.396395e+002	4.012937e+002
3.415679e+002	4.403876e+002
3.434964e+002	4.560758e+002
3.454249e+002	4.632668e+002
3.473533e+002	4.786691e+002
3.492818e+002	4.577634e+002
3.512103e+002	4.325724e+002
3.531387e+002	4.250235e+002
3.550672e+002	4.303479e+002
3.569957e+002	4.069365e+002
3.589241e+002	3.890413e+002
3.608526e+002	3.814694e+002
3.627811e+002	3.914464e+002
3.647095e+002	4.107379e+002
3.666380e+002	3.816085e+002
3.685665e+002	4.414017e+002
3.704949e+002	4.497786e+002
3.724234e+002	4.250038e+002
3.743519e+002	4.171839e+002
3.762803e+002	4.261854e+002
3.782088e+002	4.250369e+002
3.801373e+002	3.862596e+002
3.820657e+002	3.507868e+002
3.839942e+002	3.542122e+002
3.859227e+002	4.023745e+002
3.878511e+002	4.562304e+002
3.897796e+002	4.977078e+002
3.917081e+002	5.325107e+002
3.936365e+002	5.497211e+002
3.955650e+002	5.398298e+002
3.974935e+002	5.304323e+002
3.994219e+002	5.013575e+002
4.013504e+002	4.923847e+002
4.032789e+002	4.900036e+002
4.052073e+002	4.779767e+002
4.071358e+002	4.676847e+002
4.090643e+002	5.001765e+002
4.109927e+002	4.885376e+002
4.129212e+002	4.585012e+002
4.148497e+002	4.318163e+002
4.167781e+002	4.137335e+002
4.187066e+002	4.253922e+002
4.206351e+002	4.284066e+002
4.225635e+002	4.221044e+002
4.244920e+002	4.195672e+002
4.264205e+002	4.327077e+002
4.283489e+002	4.576476e+002
4.302774e+002	4.479778e+002
4.322059e+002	4.484396e+002
4.341343e+002	4.556225e+002
4.360628e+002	4.590959e+002
4.379913e+002	4.600624e+002
4.399197e+002	5.071420e+002
4.418482e+002	5.251851e+002
4.437767e+002	5.196121e+002
4.457051e+002	5.228552e+002
4.476336e+002	5.475747e+002
4.495621e+002	5.422898e+002
4.514905e+002	5.245417e+002
4.534190e+002	5.043630e+002
4.553475e+002	5.058411e+002
4.572759e+002	5.247603e+002
4.592044e+002	5.328179e+002
4.611329e+002	5.427283e+002
4.630613e+002	5.575579e+002
4.649898e+002	5.906973e+002
4.669183e+002	6.070143e+002
4.688467e+002	5.774983e+002
4.707752e+002	5.323436e+002
4.727037e+002	5.181343e+002
4.746321e+002	5.080084e+002
4.765606e+002	5.086085e+002
4.784891e+002	5.229448e+002
4.804175e+002	5.386217e+002
4.823460e+002	5.151207e+002
4.842745e+002	5.174160e+002
4.862029e+002	4.980273e+002
4.881314e+002	4.666028e+002
4.900599e+002	4.511414e+002
4.919883e+002	4.660951e+002
4.939168e+002	4.820127e+002
4.958453e+002	4.813895e+002
4.977737e+002	4.884417e+002
4.997022e+002	5.066615e+002
5.016307e+002	5.236261e+002
5.035591e+002	5.314434e+002
5.054876e+002	5.501942e+002
5.074161e+002	5.630238e+002
5.093445e+002	5.647662e+002
5.112730e+002	5.606391e+002
5.132015e+002	5.626619e+002
5.151299e+002	5.805685e+002
5.170584e+002	5.785930e+002
5.189869e+002	5.953436e+002
5.209153e+002	5.906166e+002
5.228438e+002	5.496119e+002
5.247723e+002	5.325505e+002
5.267007e+002	4.890390e+002
5.286292e+002	4.901689e+002
5.305577e+002	5.238021e+002
5.324861e+002	5.454146e+002
5.344146e+002	5.235678e+002
5.363431e+002	4.851192e+002
5.382715e+002	4.581483e+002
5.402000e+002	4.714282e+002
5.421285e+002	4.392364e+002
5.440569e+002	3.816543e+002
5.459854e+002	3.780451e+002
5.479139e+002	3.737307e+002
5.498423e+002	3.838548e+002
5.517708e+002	4.042056e+002
5.536993e+002	4.355212e+002
5.556277e+002	4.641327e+002
5.575562e+002	4.668052e+002
5.594847e+002	4.468443e+002
5.614131e+002	3.983559e+002
5.633416e+002	4.080811e+002
5.652701e+002	4.434238e+002
5.671985e+002	4.665516e+002
5.691270e+002	4.921855e+002
5.710555e+002	5.440742e+002
5.729839e+002	5.115673e+002
5.749124e+002	5.045507e+002
5.768409e+002	5.176554e+002
5.787693e+002	5.197139e+002
5.806978e+002	5.241353e+002
5.826263e+002	5.163368e+002
5.845547e+002	5.054369e+002
5.864832e+002	4.931236e+002
5.884117e+002	4.875763e+002
5.903401e+002	4.923147e+002
5.922686e+002	4.967825e+002
5.941971e+002	4.858127e+002
5.961255e+002	4.623043e+002
5.980540e+002	4.407055e+002
5.999825e+002	4.412896e+002
6.019109e+002	4.678240e+002
6.038394e+002	4.920024e+002
6.057679e+002	5.005199e+002
6.076964e+002	4.787202e+002
6.096248e+002	4.615344e+002
6.115533e+002	4.537729e+002
6.134818e+002	4.443198e+002
6.154102e+002	4.327025e+002
6.173387e+002	4.163158e+002
6.192672e+002	4.560522e+002
6.211956e+002	4.853141e+002
6.231241e+002	4.782617e+002
6.250526e+002	4.531707e+002
6.269810e+002	4.410092e+002
6.289095e+002	4.005760e+002
6.308380e+002	3.737056e+002
6.327664e+002	3.737834e+002
6.346949e+002	3.945005e+002
6.366234e+002	4.169003e+002
6.385518e+002	4.214467e+002
6.404803e+002	4.211182e+002
6.424088e+002	4.183473e+002
6.443372e+002	4.564561e+002
6.462657e+002	4.940142e+002
6.481942e+002	4.872531e+002
6.501226e+002	4.618014e+002
6.520511e+002	4.806204e+002
6.539796e+002	4.780101e+002
6.559080e+002	4.768739e+002
6.578365e+002	4.803344e+002
6.597650e+002	4.660746e+002
6.616934e+002	4.081816e+002
6.636219e+002	3.541205e+002
6.655504e+002	3.647704e+002
6.674788e+002	3.906938e+002
6.694073e+002	4.132442e+002
6.713358e+002	4.107417e+002
6.732642e+002	3.610004e+002
6.751927e+002	2.959082e+002
6.771212e+002	2.694738e+002
6.790496e+002	2.886627e+002
6.809781e+002	3.014065e+002
6.829066e+002	2.858595e+002
6.848350e+002	2.630909e+002
6.867635e+002	2.590156e+002
6.886920e+002	2.831526e+002
6.906204e+002	3.222574e+002
6.925489e+002	3.363739e+002
6.944774e+002	3.308475e+002
6.964058e+002	3.363481e+002
6.983343e+002	3.596981e+002
7.002628e+002	3.286334e+002
7.021912e+002	3.005236e+002
7.041197e+002	3.024155e+002
7.060482e+002	3.179371e+002
7.079766e+002	3.254397e+002
7.099051e+002	3.326195e+002
7.118336e+002	3.923825e+002
7.137620e+002	4.399655e+002
7.156905e+002	4.486310e+002
7.176190e+002	4.359370e+002
7.195474e+002	4.219757e+002
7.214759e+002	4.005736e+002
7.234044e+002	3.293331e+002
7.253328e+002	3.630732e+002
7.272613e+002	3.647970e+002
7.291898e+002	3.515744e+002
7.311182e+002	3.301894e+002
7.330467e+002	3.031664e+002
7.349752e+002	3.009795e+002
7.369036e+002	3.182816e+002
7.388321e+002	3.387973e+002
7.407606e+002	3.459237e+002
7.426890e+002	3.509588e+002
7.446175e+002	3.529032e+002
7.465460e+002	3.273189e+002
7.484744e+002	2.613370e+002
7.504029e+002	2.415426e+002
7.523314e+002	2.385851e+002
7.542598e+002	2.328693e+002
7.561883e+002	2.106392e+002
7.581168e+002	1.890637e+002
7.600452e+002	2.182446e+002
7.619737e+002	1.960976e+002
7.639022e+002	2.007202e+002
7.658306e+002	1.991982e+002
7.677591e+002	2.071497e+002
7.696876e+002	2.277155e+002
7.716160e+002	2.350068e+002
7.735445e+002	2.299278e+002
7.754730e+002	2.261499e+002
7.774014e+002	2.243767e+002
7.793299e+002	2.112433e+002
7.812584e+002	2.002240e+002
7.831868e+002	1.997163e+002
7.851153e+002	1.893572e+002
7.870438e+002	1.991105e+002
7.889722e+002	2.282983e+002
7.909007e+002	2.825641e+002
7.928292e+002	3.042796e+002
7.947576e+002	2.818823e+002
7.966861e+002	2.483888e+002
7.986146e+002	2.084664e+002
8.005430e+002	1.961595e+002
8.024715e+002	1.933964e+002
8.044000e+002	1.722786e+002
8.063284e+002	1.595145e+002
8.082569e+002	1.672286e+002
8.101854e+002	1.707908e+002
8.121138e+002	1.746419e+002
8.140423e+002	1.945708e+002
8.159708e+002	2.111584e+002
8.178992e+002	2.014308e+002
8.198277e+002	1.882410e+002
8.217562e+002	1.884030e+002
8.236846e+002	1.843612e+002
8.256131e+002	2.175402e+002
8.275416e+002	2.249187e+002
8.294700e+002	1.769520e+002
8.313985e+002	1.283254e+002
8.333270e+002	1.086300e+002
8.352554e+002	1.050541e+002
8.371839e+002	9.738515e+001
8.391124e+002	1.324351e+002
8.410408e+002	1.547386e+002
8.429693e+002	1.405303e+002
8.448978e+002	1.650978e+002
8.468262e+002	2.135587e+002
8.487547e+002	2.221811e+002
8.506832e+002	2.106602e+002
8.526116e+002	1.912321e+002
8.545401e+002	1.882602e+002
8.564686e+002	2.153984e+002
8.583970e+002	2.611864e+002
8.603255e+002	2.801987e+002
8.622540e+002	2.612444e+002
8.641824e+002	2.873374e+002
8.661109e+002	2.969093e+002
8.680394e+002	3.085123e+002
8.699678e+002	2.951487e+002
8.718963e+002	2.631119e+002
8.738248e+002	2.216241e+002
8.757532e+002	1.782646e+002
8.776817e+002	1.510304e+002
8.796102e+002	1.552596e+002
8.815386e+002	1.585257e+002
8.834671e+002	1.590556e+002
8.853956e+002	1.570094e+002
8.873240e+002	1.482479e+002
8.892525e+002	1.280354e+002
8.911810e+002	9.943184e+001
8.931094e+002	7.826374e+001
8.950379e+002	4.935820e+001
8.969664e+002	6.554774e+001
8.988948e+002	7.783497e+001
9.008233e+002	6.769400e+001
9.027518e+002	4.976506e+001
9.046802e+002	3.019743e+001
9.066087e+002	5.795649e+001
9.085372e+002	4.626541e+001
9.104656e+002	2.490254e+001
9.123941e+002	6.029929e+001
9.143226e+002	1.182506e+002
9.162510e+002	1.292321e+002
9.181795e+002	9.947348e+001
9.201080e+002	1.405173e+002
9.220364e+002	1.870292e+002
9.239649e+002	1.339982e+002
9.258934e+002	1.208707e+002
9.278218e+002	1.485042e+002
9.297503e+002	1.663469e+002
9.316788e+002	1.685453e+002
9.336072e+002	1.582290e+002
9.355357e+002	1.806615e+002
9.374642e+002	2.245990e+002
9.393926e+002	2.465194e+002
9.413211e+002	2.851148e+002
9.432496e+002	3.284288e+002
9.451780e+002	3.304241e+002
9.471065e+002	3.237859e+002
9.490350e+002	3.642505e+002
9.509634e+002	3.672468e+002
9.528919e+002	3.639623e+002
9.548204e+002	4.042142e+002
9.567488e+002	4.283210e+002
9.586773e+002	3.915648e+002
9.606058e+002	3.628013e+002
9.625342e+002	3.770847e+002
9.644627e+002	3.711347e+002
9.663912e+002	3.388572e+002
9.683196e+002	2.899066e+002
9.702481e+002	2.460432e+002
9.721766e+002	2.199395e+002
9.741050e+002	2.031907e+002
9.760335e+002	1.747804e+002
9.779620e+002	1.465488e+002
9.798904e+002	1.583368e+002
9.818189e+002	1.731047e+002
9.837474e+002	2.120562e+002
9.856758e+002	2.464986e+002
9.876043e+002	2.672511e+002
9.895328e+002	3.201898e+002
9.914612e+002	3.778083e+002
9.933897e+002	4.471942e+002
9.953182e+002	5.400208e+002
9.972466e+002	6.983279e+002
9.991751e+002	9.037673e+002
1.001104e+003	1.110413e+003
1.003032e+003	1.275557e+003
1.004961e+003	1.361847e+003
1.006889e+003	1.300098e+003
1.008817e+003	1.083050e+003
1.010746e+003	8.537000e+002
1.012674e+003	6.962690e+002
1.014603e+003	6.169021e+002
1.016531e+003	5.673639e+002
1.018460e+003	5.059041e+002
1.020388e+003	4.482580e+002
1.022317e+003	3.895428e+002
1.024245e+003	3.681879e+002
1.026174e+003	3.650077e+002
1.028102e+003	3.511756e+002
1.030031e+003	3.170432e+002
1.031959e+003	2.866122e+002
1.033888e+003	2.780553e+002
1.035816e+003	2.455693e+002
1.037745e+003	2.376005e+002
1.039673e+003	2.532421e+002
1.041601e+003	2.781772e+002
1.043530e+003	2.601616e+002
1.045458e+003	2.489757e+002
1.047387e+003	2.526105e+002
1.049315e+003	2.121749e+002
1.051244e+003	2.095018e+002
1.053172e+003	1.525985e+002
1.055101e+003	2.110535e+002
1.057029e+003	2.605579e+002
1.058958e+003	2.501841e+002
1.060886e+003	2.039619e+002
1.062815e+003	1.733387e+002
1.064743e+003	1.724999e+002
1.066672e+003	1.465725e+002
1.068600e+003	1.170130e+002
1.070528e+003	1.257586e+002
1.072457e+003	1.663741e+002
1.074385e+003	1.778121e+002
1.076314e+003	2.033439e+002
1.078242e+003	2.402326e+002
1.080171e+003	2.015384e+002
1.082099e+003	1.044230e+002
1.084028e+003	1.067338e+002
1.085956e+003	1.439903e+002
1.087885e+003	1.200603e+002
1.089813e+003	1.419004e+002
1.091742e+003	1.891814e+002
1.093670e+003	2.128513e+002
1.095599e+003	2.309088e+002
1.097527e+003	2.811937e+002
1.099455e+003	3.118556e+002
1.101384e+003	3.205958e+002
1.103312e+003	3.618380e+002
1.105241e+003	3.711604e+002
1.107169e+003	3.674958e+002
1.109098e+003	3.804673e+002
1.111026e+003	4.000579e+002
1.112955e+003	4.095164e+002
1.114883e+003	4.587969e+002
1.116812e+003	4.931802e+002
1.118740e+003	5.581083e+002
1.120669e+003	6.260746e+002
1.122597e+003	6.735610e+002
1.124526e+003	6.745641e+002
1.126454e+003	6.450569e+002
1.128382e+003	6.399937e+002
1.130311e+003	6.805920e+002
1.132239e+003	7.296127e+002
1.134168e+003	7.660948e+002
1.136096e+003	8.173432e+002
1.138025e+003	9.160840e+002
1.139953e+003	1.075538e+003
1.141882e+003	1.269135e+003
1.143810e+003	1.471924e+003
1.145739e+003	1.718935e+003
1.147667e+003	2.116742e+003
1.149596e+003	2.877068e+003
1.151524e+003	3.682216e+003
1.153453e+003	4.261197e+003
1.155381e+003	4.192337e+003
1.157309e+003	3.533793e+003
1.159238e+003	2.644890e+003
1.161166e+003	1.855177e+003
1.163095e+003	1.323672e+003
1.165023e+003	1.041453e+003
1.166952e+003	9.883468e+002
1.168880e+003	1.002141e+003
1.170809e+003	1.026403e+003
1.172737e+003	9.995327e+002
1.174666e+003	9.473080e+002
1.176594e+003	8.957953e+002
1.178523e+003	8.599891e+002
1.180451e+003	9.130612e+002
1.182380e+003	9.669810e+002
1.184308e+003	9.714117e+002
1.186236e+003	9.683296e+002
1.188165e+003	9.736792e+002
1.190093e+003	9.570571e+002
1.192022e+003	8.982599e+002
1.193950e+003	8.091832e+002
1.195879e+003	7.330712e+002
1.197807e+003	7.138491e+002
1.199736e+003	6.895118e+002
1.201664e+003	6.935042e+002
1.203593e+003	7.354802e+002
1.205521e+003	8.545957e+002
1.207450e+003	8.907365e+002
1.209378e+003	8.400024e+002
1.211307e+003	7.396530e+002
1.213235e+003	6.090520e+002
1.215163e+003	5.450618e+002
1.217092e+003	4.035366e+002
1.219020e+003	3.250802e+002
1.220949e+003	2.661897e+002
1.222877e+003	2.553222e+002
1.224806e+003	2.766375e+002
1.226734e+003	3.101432e+002
1.228663e+003	3.135998e+002
1.230591e+003	2.820544e+002
1.232520e+003	2.770844e+002
1.234448e+003	2.508983e+002
1.236377e+003	2.120796e+002
1.238305e+003	1.939948e+002
1.240234e+003	1.864885e+002
1.242162e+003	2.304020e+002
1.244090e+003	2.620542e+002
1.246019e+003	2.726594e+002
1.247947e+003	2.994045e+002
1.249876e+003	3.267961e+002
1.251804e+003	3.198434e+002
1.253733e+003	3.261573e+002
1.255661e+003	3.446129e+002
1.257590e+003	3.611104e+002
1.259518e+003	3.923541e+002
1.261447e+003	4.051247e+002
1.263375e+003	4.318683e+002
1.265304e+003	4.743018e+002
1.267232e+003	4.800492e+002
1.269161e+003	4.465763e+002
1.271089e+003	4.337151e+002
1.273017e+003	4.505845e+002
1.274946e+003	4.816414e+002
1.276874e+003	5.116982e+002
1.278803e+003	5.124818e+002
1.280731e+003	4.967552e+002
1.282660e+003	4.683000e+002
1.284588e+003	4.289276e+002
1.286517e+003	3.942628e+002
1.288445e+003	3.764952e+002
1.290374e+003	3.810831e+002
1.292302e+003	4.134678e+002
1.294231e+003	4.107538e+002
1.296159e+003	3.729677e+002
1.298088e+003	3.571058e+002
1.300016e+003	3.601948e+002
1.301944e+003	3.506655e+002
1.303873e+003	3.517110e+002
1.305801e+003	3.775410e+002
1.307730e+003	3.514774e+002
1.309658e+003	3.760930e+002
1.311587e+003	3.466968e+002
1.313515e+003	3.108124e+002
1.315444e+003	2.859828e+002
1.317372e+003	2.741735e+002
1.319301e+003	2.617681e+002
1.321229e+003	2.529845e+002
1.323158e+003	2.708511e+002
1.325086e+003	3.023879e+002
1.327015e+003	2.991947e+002
1.328943e+003	3.215651e+002
1.330871e+003	3.097109e+002
1.332800e+003	2.557069e+002
1.334728e+003	2.857776e+002
1.336657e+003	3.098772e+002
1.338585e+003	3.021456e+002
1.340514e+003	2.946158e+002
1.342442e+003	2.957908e+002
1.344371e+003	2.842430e+002
1.346299e+003	2.786711e+002
1.348228e+003	3.494311e+002
1.350156e+003	4.324836e+002
1.352085e+003	4.588459e+002
1.354013e+003	4.645174e+002
1.355942e+003	4.592474e+002
1.357870e+003	4.360673e+002
1.359798e+003	4.327250e+002
1.361727e+003	4.112474e+002
1.363655e+003	3.952171e+002
1.365584e+003	4.385535e+002
1.367512e+003	4.410380e+002
1.369441e+003	4.469684e+002
1.371369e+003	4.466736e+002
1.373298e+003	4.451672e+002
1.375226e+003	4.281880e+002
1.377155e+003	3.868353e+002
1.379083e+003	3.713981e+002
1.381012e+003	3.803385e+002
1.382940e+003	4.003357e+002
1.384869e+003	4.385370e+002
1.386797e+003	4.836417e+002
1.388725e+003	5.033675e+002
1.390654e+003	5.498364e+002
1.392582e+003	5.134482e+002
1.394511e+003	4.201776e+002
1.396439e+003	4.069077e+002
1.398368e+003	3.843397e+002
1.400296e+003	3.694107e+002
1.402225e+003	3.816289e+002
1.404153e+003	3.903380e+002
1.406082e+003	3.589443e+002
1.408010e+003	3.032269e+002
1.409939e+003	2.779049e+002
1.411867e+003	2.959997e+002
1.413796e+003	3.490656e+002
1.415724e+003	4.036677e+002
1.417652e+003	4.625593e+002
1.419581e+003	4.776596e+002
1.421509e+003	3.618750e+002
1.423438e+003	2.968006e+002
1.425366e+003	3.372974e+002
1.427295e+003	3.792218e+002
1.429223e+003	3.788287e+002
1.431152e+003	3.988095e+002
1.433080e+003	4.716636e+002
1.435009e+003	5.265620e+002
1.436937e+003	5.970130e+002
1.438866e+003	6.677916e+002
1.440794e+003	6.747339e+002
1.442723e+003	6.248424e+002
1.444651e+003	5.855604e+002
1.446579e+003	5.783329e+002
1.448508e+003	5.860722e+002
1.450436e+003	5.878450e+002
1.452365e+003	5.836902e+002
1.454293e+003	6.054166e+002
1.456222e+003	6.659792e+002
1.458150e+003	6.521477e+002
1.460079e+003	6.357497e+002
1.462007e+003	5.921081e+002
1.463936e+003	5.852369e+002
1.465864e+003	5.875180e+002
1.467793e+003	6.144693e+002
1.469721e+003	6.803012e+002
1.471650e+003	7.436647e+002
1.473578e+003	7.436663e+002
1.475506e+003	6.995487e+002
1.477435e+003	6.937554e+002
1.479363e+003	7.033674e+002
1.481292e+003	7.563365e+002
1.483220e+003	7.331162e+002
1.485149e+003	7.968500e+002
1.487077e+003	7.621644e+002
1.489006e+003	7.900357e+002
1.490934e+003	8.676417e+002
1.492863e+003	9.326614e+002
1.494791e+003	9.706066e+002
1.496720e+003	1.028211e+003
1.498648e+003	1.119305e+003
1.500577e+003	1.203187e+003
1.502505e+003	1.323833e+003
1.504433e+003	1.541808e+003
1.506362e+003	1.853588e+003
1.508290e+003	2.346974e+003
1.510219e+003	3.031627e+003
1.512147e+003	3.836845e+003
1.514076e+003	4.511648e+003
1.516004e+003	5.028612e+003
1.517933e+003	5.224962e+003
1.519861e+003	4.995599e+003
1.521790e+003	4.494903e+003
1.523718e+003	3.895153e+003
1.525647e+003	3.198015e+003
1.527575e+003	2.496584e+003
1.529504e+003	1.911461e+003
1.531432e+003	1.495948e+003
1.533360e+003	1.225684e+003
1.535289e+003	1.073986e+003
1.537217e+003	9.386370e+002
1.539146e+003	8.411838e+002
1.541074e+003	7.552562e+002
1.543003e+003	7.026650e+002
1.544931e+003	6.811995e+002
1.546860e+003	6.947825e+002
1.548788e+003	7.180614e+002
1.550717e+003	7.041398e+002
1.552645e+003	7.209913e+002
1.554574e+003	7.223814e+002
1.556502e+003	6.469904e+002
1.558431e+003	5.728463e+002
1.560359e+003	5.957021e+002
1.562287e+003	6.343177e+002
1.564216e+003	5.853843e+002
1.566144e+003	5.739510e+002
1.568073e+003	5.696477e+002
1.570001e+003	6.146940e+002
1.571930e+003	5.922456e+002
1.573858e+003	5.269814e+002
1.575787e+003	5.406325e+002
1.577715e+003	5.366885e+002
1.579644e+003	6.000668e+002
1.581572e+003	5.823500e+002
1.583501e+003	5.809053e+002
1.585429e+003	5.397099e+002
1.587358e+003	4.971601e+002
1.589286e+003	5.122524e+002
1.591214e+003	5.494839e+002
1.593143e+003	5.384421e+002
1.595071e+003	5.457350e+002
1.597000e+003	5.817355e+002
1.598928e+003	5.969362e+002
1.600857e+003	5.686256e+002
1.602785e+003	5.243555e+002
1.604714e+003	4.981716e+002
1.606642e+003	4.902968e+002
1.608571e+003	4.874587e+002
1.610499e+003	4.700761e+002
1.612428e+003	4.502786e+002
1.614356e+003	4.348578e+002
1.616285e+003	4.267524e+002
1.618213e+003	4.000335e+002
1.620141e+003	3.954704e+002
1.622070e+003	4.760015e+002
1.623998e+003	5.654153e+002
1.625927e+003	5.237722e+002
1.627855e+003	4.604912e+002
1.629784e+003	4.416034e+002
1.631712e+003	4.079023e+002
1.633641e+003	3.977891e+002
1.635569e+003	4.348470e+002
1.637498e+003	5.179774e+002
1.639426e+003	5.187304e+002
1.641355e+003	5.128562e+002
1.643283e+003	4.930166e+002
1.645212e+003	5.092814e+002
1.647140e+003	4.935707e+002
1.649068e+003	4.820713e+002
1.650997e+003	5.396451e+002
1.652925e+003	5.124241e+002
1.654854e+003	4.414618e+002
1.656782e+003	4.203064e+002
1.658711e+003	4.120457e+002
1.660639e+003	4.306197e+002
1.662568e+003	4.904147e+002
1.664496e+003	4.941872e+002
1.666425e+003	4.809821e+002
1.668353e+003	4.827743e+002
1.670282e+003	4.292199e+002
1.672210e+003	3.645106e+002
1.674139e+003	3.571041e+002
1.676067e+003	3.910439e+002
1.677995e+003	3.582794e+002
1.679924e+003	3.138193e+002
1.681852e+003	2.951266e+002
1.683781e+003	2.748401e+002
1.685709e+003	2.922960e+002
1.687638e+003	3.474183e+002
1.689566e+003	3.919613e+002
1.691495e+003	3.982722e+002
1.693423e+003	4.103809e+002
1.695352e+003	3.993635e+002
1.697280e+003	3.082120e+002
1.699209e+003	2.998194e+002
1.701137e+003	3.037617e+002
1.703066e+003	2.804498e+002
1.704994e+003	2.822323e+002
1.706922e+003	2.431275e+002
1.708851e+003	2.424945e+002
1.710779e+003	2.688431e+002
1.712708e+003	3.121690e+002
1.714636e+003	3.505601e+002
1.716565e+003	3.449866e+002
1.718493e+003	3.054951e+002
1.720422e+003	3.182195e+002
1.722350e+003	3.348801e+002
1.724279e+003	3.186859e+002
1.726207e+003	3.363342e+002
1.728136e+003	3.993321e+002
1.730064e+003	4.455629e+002
1.731993e+003	4.516764e+002
1.733921e+003	4.159211e+002
1.735849e+003	4.032234e+002
1.737778e+003	4.237944e+002
1.739706e+003	3.984728e+002
1.741635e+003	4.639968e+002
1.743563e+003	4.385192e+002
1.745492e+003	4.331510e+002
1.747420e+003	4.100694e+002
1.749349e+003	4.245742e+002
1.751277e+003	4.381685e+002
1.753206e+003	4.166831e+002
1.755134e+003	3.802647e+002
1.757063e+003	3.482466e+002
1.758991e+003	3.389832e+002
1.760920e+003	3.314947e+002
1.762848e+003	3.277446e+002
1.764776e+003	3.578967e+002
1.766705e+003	3.609354e+002
1.768633e+003	2.942917e+002
1.770562e+003	2.537677e+002
1.772490e+003	2.010233e+002
1.774419e+003	2.143555e+002
1.776347e+003	2.152700e+002
1.778276e+003	2.123033e+002
1.780204e+003	2.353200e+002
1.782133e+003	2.239217e+002
1.784061e+003	2.217189e+002
1.785990e+003	2.851407e+002
1.787918e+003	3.388325e+002
1.789847e+003	2.738787e+002
1.791775e+003	2.447861e+002
1.793703e+003	2.584879e+002
1.795632e+003	2.359566e+002
1.797560e+003	2.027366e+002
1.799489e+003	1.666483e+002
1.801417e+003	1.489198e+002
1.803346e+003	1.830721e+002
1.805274e+003	1.935248e+002
1.807203e+003	1.714405e+002
1.809131e+003	2.086341e+002
1.811060e+003	2.075877e+002
1.812988e+003	2.019724e+002
1.814917e+003	2.310741e+002
1.816845e+003	2.445394e+002
1.818774e+003	2.332582e+002
1.820702e+003	2.073085e+002
1.822630e+003	2.507980e+002
1.824559e+003	2.819451e+002
1.826487e+003	3.370429e+002
1.828416e+003	2.617029e+002
1.830344e+003	2.556964e+002
1.832273e+003	2.792211e+002
1.834201e+003	3.034202e+002
1.836130e+003	2.744011e+002
1.838058e+003	2.603192e+002
1.839987e+003	2.796945e+002
1.841915e+003	3.265671e+002
1.843844e+003	3.856731e+002
1.845772e+003	4.321503e+002
1.847701e+003	4.181676e+002
1.849629e+003	3.225086e+002
1.851557e+003	2.627815e+002
1.853486e+003	2.820043e+002
1.855414e+003	2.435434e+002
1.857343e+003	2.325796e+002
1.859271e+003	2.172006e+002
1.861200e+003	2.684644e+002
1.863128e+003	2.740431e+002
1.865057e+003	2.684171e+002
1.866985e+003	2.829811e+002
1.868914e+003	2.914421e+002
1.870842e+003	2.243374e+002
1.872771e+003	2.317144e+002
1.874699e+003	2.646433e+002
1.876628e+003	2.517674e+002
1.878556e+003	2.336513e+002
1.880484e+003	2.842012e+002
1.882413e+003	2.461929e+002
1.884341e+003	2.348974e+002
1.886270e+003	1.865906e+002
1.888198e+003	1.566137e+002
1.890127e+003	1.521635e+002
1.892055e+003	1.453221e+002
1.893984e+003	1.646413e+002
1.895912e+003	1.888862e+002
1.897841e+003	1.807764e+002
1.899769e+003	1.768613e+002
1.901698e+003	1.826026e+002
1.903626e+003	1.787193e+002
1.905555e+003	1.824014e+002
1.907483e+003	1.559496e+002
1.909411e+003	1.430428e+002
1.911340e+003	1.764040e+002
1.913268e+003	2.645805e+002
1.915197e+003	2.617730e+002
1.917125e+003	2.487927e+002
1.919054e+003	1.826104e+002
1.920982e+003	1.724884e+002
1.922911e+003	2.220040e+002
1.924839e+003	1.915057e+002
1.926768e+003	1.482641e+002
1.928696e+003	1.277591e+002
1.930625e+003	1.349648e+002
1.932553e+003	1.633462e+002
1.934482e+003	2.109392e+002
1.936410e+003	1.810294e+002
1.938339e+003	2.244298e+002
1.940267e+003	2.334542e+002
1.942195e+003	2.429800e+002
1.944124e+003	2.087828e+002
1.946052e+003	2.033605e+002
1.947981e+003	2.190151e+002
1.949909e+003	2.782511e+002
1.951838e+003	3.059149e+002
1.953766e+003	2.703736e+002
1.955695e+003	2.246992e+002
1.957623e+003	2.087309e+002
1.959552e+003	2.198466e+002
1.961480e+003	2.141595e+002
1.963409e+003	1.984066e+002
1.965337e+003	1.715667e+002
1.967266e+003	1.314688e+002
1.969194e+003	1.471188e+002
1.971122e+003	1.465764e+002
1.973051e+003	1.678692e+002
1.974979e+003	1.881392e+002
1.976908e+003	1.788107e+002
1.978836e+003	1.302625e+002
1.980765e+003	1.539091e+002
1.982693e+003	2.097338e+002
1.984622e+003	2.106404e+002
1.986550e+003	1.782271e+002
1.988479e+003	1.549784e+002
1.990407e+003	1.120717e+002
1.992336e+003	1.017131e+002
1.994264e+003	1.233983e+002
1.996193e+003	2.077621e+002
1.998121e+003	1.781723e+002
2.000049e+003	1.381178e+002
2.001978e+003	1.087977e+002
2.003906e+003	8.962912e+001
2.005835e+003	8.705676e+001
2.007763e+003	1.639549e+002
2.009692e+003	2.770693e+002
2.011620e+003	2.828253e+002
2.013549e+003	2.288424e+002
2.015477e+003	2.391639e+002
2.017406e+003	2.595415e+002
2.019334e+003	2.821977e+002
2.021263e+003	2.057990e+002
2.023191e+003	1.774024e+002
2.025120e+003	2.278806e+002
2.027048e+003	2.519959e+002
2.028976e+003	2.490027e+002
2.030905e+003	2.495343e+002
2.032833e+003	2.160073e+002
2.034762e+003	1.979452e+002
2.036690e+003	2.276680e+002
2.038619e+003	2.323331e+002
2.040547e+003	2.157174e+002
2.042476e+003	2.455008e+002
2.044404e+003	2.755856e+002
2.046333e+003	2.663682e+002
2.048261e+003	2.820663e+002
2.050189e+003	2.982228e+002
2.052118e+003	2.957692e+002
2.054046e+003	3.145069e+002
2.055975e+003	3.028520e+002
2.057903e+003	2.535342e+002
2.059832e+003	2.313380e+002
2.061760e+003	2.261746e+002
2.063689e+003	2.118196e+002
2.065617e+003	2.068332e+002
2.067546e+003	2.365535e+002
2.069474e+003	2.337504e+002
2.071403e+003	2.086682e+002
2.073331e+003	1.959860e+002
2.075260e+003	2.013949e+002
2.077188e+003	2.427445e+002
2.079116e+003	2.629915e+002
2.081045e+003	2.346429e+002
2.082973e+003	2.018058e+002
2.084902e+003	1.725945e+002
2.086830e+003	1.540013e+002
2.088759e+003	1.640579e+002
2.090687e+003	1.505240e+002
2.092616e+003	1.121011e+002
2.094544e+003	9.049964e+001
2.096473e+003	1.322434e+002
2.098401e+003	1.590367e+002
2.100330e+003	2.373933e+002
2.102258e+003	1.425111e+002
2.104187e+003	1.961157e+002
2.106115e+003	1.989782e+002
2.108043e+003	2.092722e+002
2.109972e+003	2.432640e+002
2.111900e+003	2.225925e+002
2.113829e+003	1.665923e+002
2.115757e+003	1.983629e+002
2.117686e+003	2.365681e+002
2.119614e+003	2.443749e+002
2.121543e+003	2.726737e+002
2.123471e+003	2.448387e+002
2.125400e+003	2.416919e+002
2.127328e+003	2.610854e+002
2.129257e+003	2.782995e+002
2.131185e+003	2.592721e+002
2.133114e+003	2.926991e+002
2.135042e+003	2.483830e+002
2.136970e+003	2.688827e+002
2.138899e+003	2.481355e+002
2.140827e+003	2.911242e+002
2.142756e+003	3.622491e+002
2.144684e+003	3.772000e+002
2.146613e+003	3.860375e+002
2.148541e+003	3.852341e+002
2.150470e+003	4.138685e+002
2.152398e+003	4.064886e+002
2.154327e+003	3.572842e+002
2.156255e+003	3.709030e+002
2.158184e+003	4.322865e+002
2.160112e+003	4.336895e+002
2.162041e+003	4.275426e+002
2.163969e+003	4.228401e+002
2.165897e+003	3.769843e+002
2.167826e+003	3.576932e+002
2.169754e+003	3.391607e+002
2.171683e+003	3.227953e+002
2.173611e+003	3.071325e+002
2.175540e+003	2.878506e+002
2.177468e+003	3.105966e+002
2.179397e+003	3.677538e+002
2.181325e+003	4.007486e+002
2.183254e+003	3.524174e+002
2.185182e+003	2.990830e+002
2.187111e+003	2.852303e+002
2.189039e+003	2.844131e+002
2.190968e+003	2.598858e+002
2.192896e+003	2.620620e+002
2.194824e+003	2.555259e+002
2.196753e+003	2.354663e+002
2.198681e+003	2.742036e+002
2.200610e+003	2.946837e+002
2.202538e+003	2.997485e+002
2.204467e+003	2.921244e+002
2.206395e+003	2.570321e+002
2.208324e+003	2.200780e+002
2.210252e+003	2.621098e+002
2.212181e+003	3.090021e+002
2.214109e+003	3.746268e+002
2.216038e+003	4.020177e+002
2.217966e+003	3.260852e+002
2.219895e+003	2.219521e+002
2.221823e+003	2.517678e+002
2.223751e+003	3.072809e+002
2.225680e+003	3.397065e+002
2.227608e+003	3.548201e+002
2.229537e+003	3.624139e+002
2.231465e+003	3.110400e+002
2.233394e+003	2.656660e+002
2.235322e+003	2.539009e+002
2.237251e+003	3.208818e+002
2.239179e+003	3.744301e+002
2.241108e+003	4.033095e+002
2.243036e+003	3.770564e+002
2.244965e+003	3.674361e+002
2.246893e+003	3.512303e+002
2.248822e+003	3.354728e+002
2.250750e+003	3.400720e+002
2.252678e+003	3.746388e+002
2.254607e+003	3.975436e+002
2.256535e+003	4.270242e+002
2.258464e+003	4.080900e+002
2.260392e+003	3.772663e+002
2.262321e+003	3.024810e+002
2.264249e+003	3.776851e+002
2.266178e+003	4.191385e+002
2.268106e+003	3.947368e+002
2.270035e+003	3.845375e+002
2.271963e+003	3.724835e+002
2.273892e+003	3.424528e+002
2.275820e+003	3.818066e+002
2.277749e+003	3.608928e+002
2.279677e+003	3.343107e+002
2.281605e+003	3.027903e+002
2.283534e+003	3.699973e+002
2.285462e+003	4.066296e+002
2.287391e+003	4.236108e+002
2.289319e+003	4.108089e+002
2.291248e+003	3.785017e+002
2.293176e+003	3.715634e+002
2.295105e+003	4.251066e+002
2.297033e+003	4.577985e+002
2.298962e+003	4.880340e+002
2.300890e+003	5.522177e+002
2.302819e+003	5.446786e+002
2.304747e+003	5.187681e+002
2.306676e+003	5.440743e+002
2.308604e+003	5.186945e+002
2.310532e+003	4.990936e+002
2.312461e+003	5.496694e+002
2.314389e+003	5.138447e+002
2.316318e+003	5.052910e+002
2.318246e+003	5.020971e+002
2.320175e+003	5.239427e+002
2.322103e+003	5.211499e+002
2.324032e+003	4.846058e+002
2.325960e+003	4.704265e+002
2.327889e+003	4.401696e+002
2.329817e+003	4.174766e+002
2.331746e+003	4.504173e+002
2.333674e+003	4.820087e+002
2.335603e+003	4.749936e+002
2.337531e+003	4.675358e+002
2.339459e+003	4.232448e+002
2.341388e+003	4.962823e+002
2.343316e+003	5.425120e+002
2.345245e+003	5.182886e+002
2.347173e+003	4.976192e+002
2.349102e+003	4.911330e+002
2.351030e+003	4.973237e+002
2.352959e+003	4.832613e+002
2.354887e+003	4.215240e+002
2.356816e+003	4.018568e+002
2.358744e+003	4.765433e+002
2.360673e+003	5.184363e+002
2.362601e+003	5.267326e+002
2.364530e+003	5.082873e+002
2.366458e+003	4.782886e+002
2.368386e+003	4.631042e+002
2.370315e+003	5.096360e+002
2.372243e+003	5.681332e+002
2.374172e+003	5.268912e+002
2.376100e+003	4.643897e+002
2.378029e+003	3.938300e+002
2.379957e+003	3.460044e+002
2.381886e+003	4.491443e+002
2.383814e+003	4.366497e+002
2.385743e+003	3.863322e+002
2.387671e+003	3.582910e+002
2.389600e+003	3.351861e+002
2.391528e+003	3.955037e+002
2.393457e+003	4.685854e+002
2.395385e+003	4.233658e+002
2.397313e+003	4.367526e+002
2.399242e+003	4.696993e+002
2.401170e+003	4.337185e+002
2.403099e+003	3.969909e+002
2.405027e+003	3.703163e+002
2.406956e+003	3.862872e+002
2.408884e+003	3.942142e+002
2.410813e+003	4.417150e+002
2.412741e+003	4.846832e+002
2.414670e+003	5.008257e+002
2.416598e+003	4.663180e+002
2.418527e+003	4.404700e+002
2.420455e+003	3.825221e+002
2.422384e+003	3.982812e+002
2.424312e+003	4.493761e+002
2.426240e+003	4.894315e+002
2.428169e+003	4.965164e+002
2.430097e+003	4.724581e+002
2.432026e+003	4.785474e+002
2.433954e+003	4.952290e+002
2.435883e+003	4.547056e+002
2.437811e+003	4.934990e+002
2.439740e+003	4.845222e+002
2.441668e+003	4.301241e+002
2.443597e+003	4.508455e+002
2.445525e+003	4.884792e+002
2.447454e+003	5.260329e+002
2.449382e+003	5.269580e+002
2.451311e+003	4.969402e+002
2.453239e+003	5.029594e+002
2.455167e+003	5.317646e+002
2.457096e+003	4.745020e+002
2.459024e+003	4.580292e+002
2.460953e+003	4.768969e+002
2.462881e+003	4.970651e+002
2.464810e+003	5.461332e+002
2.466738e+003	5.840674e+002
2.468667e+003	5.268685e+002
2.470595e+003	4.923527e+002
2.472524e+003	4.343938e+002
2.474452e+003	4.767240e+002
2.476381e+003	5.191105e+002
2.478309e+003	5.066900e+002
2.480238e+003	5.445380e+002
2.482166e+003	4.849814e+002
2.484094e+003	4.836145e+002
2.486023e+003	5.038266e+002
2.487951e+003	5.286937e+002
2.489880e+003	4.857917e+002
2.491808e+003	4.478878e+002
2.493737e+003	4.284987e+002
2.495665e+003	4.146248e+002
2.497594e+003	4.304546e+002
2.499522e+003	4.364948e+002
2.501451e+003	4.760630e+002
2.503379e+003	4.913457e+002
2.505308e+003	4.918744e+002
2.507236e+003	4.490239e+002
2.509165e+003	4.933969e+002
2.511093e+003	4.437600e+002
2.513021e+003	4.461693e+002
2.514950e+003	4.981988e+002
2.516878e+003	5.224058e+002
2.518807e+003	6.127804e+002
2.520735e+003	6.962099e+002
2.522664e+003	6.489194e+002
2.524592e+003	5.979165e+002
2.526521e+003	6.371506e+002
2.528449e+003	6.796692e+002
2.530378e+003	6.229965e+002
2.532306e+003	6.055774e+002
2.534235e+003	6.060196e+002
2.536163e+003	5.447375e+002
2.538092e+003	5.711293e+002
2.540020e+003	5.655758e+002
2.541948e+003	5.333124e+002
2.543877e+003	5.248713e+002
2.545805e+003	5.231237e+002
2.547734e+003	5.248061e+002
2.549662e+003	5.509357e+002
2.551591e+003	5.819115e+002
2.553519e+003	5.836877e+002
2.555448e+003	6.261674e+002
2.557376e+003	5.944668e+002
2.559305e+003	5.667077e+002
2.561233e+003	5.369962e+002
2.563162e+003	5.344823e+002
2.565090e+003	5.708649e+002
2.567019e+003	6.376287e+002
2.568947e+003	5.804672e+002
2.570875e+003	5.520939e+002
2.572804e+003	5.130832e+002
2.574732e+003	4.850088e+002
2.576661e+003	5.135608e+002
2.578589e+003	5.331216e+002
2.580518e+003	5.445093e+002
2.582446e+003	5.027252e+002
2.584375e+003	5.271811e+002
2.586303e+003	5.631010e+002
2.588232e+003	5.468100e+002
2.590160e+003	5.044721e+002
2.592089e+003	4.760166e+002
2.594017e+003	4.998495e+002
2.595946e+003	4.923205e+002
2.597874e+003	5.038496e+002
2.599802e+003	5.951868e+002
2.601731e+003	5.969818e+002
2.603659e+003	5.278746e+002
2.605588e+003	4.236531e+002
2.607516e+003	4.032792e+002
2.609445e+003	4.233919e+002
2.611373e+003	4.233779e+002
2.613302e+003	5.042540e+002
2.615230e+003	4.883348e+002
2.617159e+003	4.533819e+002
2.619087e+003	4.338474e+002
2.621016e+003	4.942644e+002
2.622944e+003	5.461765e+002
2.624873e+003	5.519473e+002
2.626801e+003	5.815101e+002
2.628729e+003	5.614016e+002
2.630658e+003	5.411068e+002
2.632586e+003	5.292828e+002
2.634515e+003	5.180650e+002
2.636443e+003	5.103471e+002
2.638372e+003	5.636094e+002
2.640300e+003	6.064799e+002
2.642229e+003	5.837641e+002
2.644157e+003	5.297215e+002
2.646086e+003	5.193063e+002
2.648014e+003	5.936860e+002
2.649943e+003	6.721025e+002
2.651871e+003	7.356771e+002
2.653800e+003	7.680103e+002
2.655728e+003	7.425405e+002
2.657656e+003	7.488250e+002
2.659585e+003	7.604279e+002
2.661513e+003	7.875952e+002
2.663442e+003	8.072780e+002
2.665370e+003	8.170118e+002
2.667299e+003	8.712867e+002
2.669227e+003	9.213530e+002
2.671156e+003	9.151375e+002
2.673084e+003	9.378832e+002
2.675013e+003	9.104747e+002
2.676941e+003	8.357328e+002
2.678870e+003	8.699047e+002
2.680798e+003	7.599144e+002
2.682727e+003	6.604021e+002
2.684655e+003	6.555001e+002
2.686583e+003	6.220626e+002
2.688512e+003	5.848639e+002
2.690440e+003	5.377404e+002
2.692369e+003	5.038869e+002
2.694297e+003	4.823053e+002
2.696226e+003	5.067154e+002
2.698154e+003	4.932578e+002
2.700083e+003	4.396960e+002
2.702011e+003	4.259810e+002
2.703940e+003	4.563199e+002
2.705868e+003	4.865424e+002
2.707797e+003	4.741801e+002
2.709725e+003	4.194599e+002
2.711654e+003	3.783310e+002
2.713582e+003	3.719711e+002
2.715510e+003	3.785959e+002
2.717439e+003	4.096180e+002
2.719367e+003	4.115693e+002
2.721296e+003	4.374471e+002
2.723224e+003	4.517963e+002
2.725153e+003	4.206407e+002
2.727081e+003	4.510519e+002
2.729010e+003	4.179702e+002
2.730938e+003	3.976054e+002
2.732867e+003	4.555232e+002
2.734795e+003	3.527486e+002
2.736724e+003	3.553827e+002
2.738652e+003	3.779804e+002
2.740581e+003	3.453052e+002
2.742509e+003	3.374650e+002
2.744438e+003	3.247573e+002
2.746366e+003	3.619282e+002
2.748294e+003	3.633647e+002
2.750223e+003	3.353140e+002
2.752151e+003	3.674166e+002
2.754080e+003	2.940330e+002
2.756008e+003	3.111260e+002
2.757937e+003	3.735987e+002
2.759865e+003	4.030118e+002
2.761794e+003	3.893004e+002
2.763722e+003	4.186711e+002
2.765651e+003	4.321973e+002
2.767579e+003	4.382795e+002
2.769508e+003	4.204830e+002
2.771436e+003	4.386306e+002
2.773365e+003	4.442607e+002
2.775293e+003	4.036909e+002
2.777221e+003	3.783209e+002
2.779150e+003	3.873514e+002
2.781078e+003	3.785517e+002
2.783007e+003	3.674251e+002
2.784935e+003	3.240898e+002
2.786864e+003	3.208640e+002
2.788792e+003	3.277885e+002
2.790721e+003	2.929168e+002
2.792649e+003	3.092212e+002
2.794578e+003	2.875811e+002
2.796506e+003	3.796968e+002
2.798435e+003	3.321090e+002
2.800363e+003	2.765728e+002
2.802292e+003	2.986309e+002
2.804220e+003	3.163817e+002
2.806148e+003	3.236504e+002
2.808077e+003	3.305931e+002
2.810005e+003	3.422191e+002
2.811934e+003	3.130999e+002
2.813862e+003	2.692425e+002
2.815791e+003	2.577289e+002
2.817719e+003	3.064169e+002
2.819648e+003	3.453739e+002
2.821576e+003	2.643613e+002
2.823505e+003	2.349363e+002
2.825433e+003	2.019182e+002
2.827362e+003	2.093292e+002
2.829290e+003	2.205485e+002
2.831219e+003	2.361388e+002
2.833147e+003	2.137036e+002
2.835075e+003	1.828729e+002
2.837004e+003	1.883646e+002
2.838932e+003	2.133323e+002
2.840861e+003	2.564166e+002
2.842789e+003	2.608155e+002
2.844718e+003	2.606692e+002
2.846646e+003	2.400252e+002
2.848575e+003	1.974610e+002
2.850503e+003	1.918582e+002
2.852432e+003	1.922205e+002
2.854360e+003	2.041721e+002
2.856289e+003	2.767155e+002
2.858217e+003	3.133120e+002
2.860146e+003	2.958514e+002
2.862074e+003	3.016123e+002
2.864002e+003	2.510068e+002
2.865931e+003	2.352812e+002
2.867859e+003	2.158784e+002
2.869788e+003	2.118869e+002
2.871716e+003	2.451151e+002
2.873645e+003	2.296883e+002
2.875573e+003	2.020732e+002
2.877502e+003	2.234248e+002
2.879430e+003	2.358086e+002
2.881359e+003	2.312952e+002
2.883287e+003	2.398563e+002
2.885216e+003	2.744859e+002
2.887144e+003	2.719536e+002
2.889073e+003	2.829480e+002
2.891001e+003	2.849668e+002
2.892929e+003	2.708645e+002
2.894858e+003	2.671209e+002
2.896786e+003	2.533710e+002
2.898715e+003	2.039035e+002
2.900643e+003	2.241632e+002
2.902572e+003	2.209033e+002
2.904500e+003	1.264367e+002
2.906429e+003	1.561756e+002
2.908357e+003	1.993663e+002
2.910286e+003	2.057092e+002
2.912214e+003	1.907750e+002
2.914143e+003	1.531919e+002
2.916071e+003	1.629852e+002
2.918000e+003	2.070996e+002
2.919928e+003	2.537906e+002
2.921856e+003	2.380852e+002
2.923785e+003	1.697278e+002
2.925713e+003	1.208986e+002
2.927642e+003	7.228354e+001
2.929570e+003	5.674815e+001
2.931499e+003	5.546390e+001
2.933427e+003	4.059733e+001
2.935356e+003	9.642128e+001
2.937284e+003	9.274959e+001
2.939213e+003	7.403547e+001
2.941141e+003	1.024127e+002
2.943070e+003	1.033572e+002
2.944998e+003	1.127224e+002
2.946927e+003	9.990101e+001
2.948855e+003	5.071526e+001
2.950783e+003	3.815932e+001
2.952712e+003	7.207985e+001
2.954640e+003	4.062524e+001
2.956569e+003	1.484252e+001
2.958497e+003	-1.997929e+001
2.960426e+003	-6.319753e+001
2.962354e+003	-3.504063e+001
2.964283e+003	-3.793688e+000
2.966211e+003	6.703419e+001
2.968140e+003	7.501466e+001
2.970068e+003	1.244048e+001
2.971997e+003	1.806367e+001
2.973925e+003	2.690028e+001
2.975854e+003	1.299869e+001
2.977782e+003	1.755774e+001
2.979710e+003	1.766671e+001
2.981639e+003	4.746838e+001
2.983567e+003	5.848092e+001
2.985496e+003	2.744421e+001
2.987424e+003	9.527451e+000
2.989353e+003	4.596327e+001
2.991281e+003	4.719257e+001
2.993210e+003	2.914711e+001
2.995138e+003	4.770828e+001
2.997067e+003	6.052472e+001
2.998995e+003	5.349760e+001
3.000924e+003	4.543558e+001
3.002852e+003	1.058082e+000
3.004781e+003	1.957973e+001
3.006709e+003	1.541196e+000
3.008637e+003	4.048307e+000
3.010566e+003	4.766460e+001
3.012494e+003	5.081239e+000
3.014423e+003	3.025127e+001
3.016351e+003	8.479963e+001
3.018280e+003	8.428640e+001
3.020208e+003	1.004727e+002
3.022137e+003	6.264050e+001
3.024065e+003	5.958109e+001
3.025994e+003	6.917377e+001
3.027922e+003	7.147437e+001
3.029851e+003	7.813760e+001
3.031779e+003	1.335996e+002
3.033708e+003	1.580359e+002
3.035636e+003	1.306047e+002
3.037564e+003	9.195197e+001
3.039493e+003	6.101736e+001
3.041421e+003	5.243332e+001
3.043350e+003	7.847014e+001
3.045278e+003	9.492690e+001
3.047207e+003	1.200119e+002
3.049135e+003	1.188919e+002
3.051064e+003	5.560088e+001
3.052992e+003	6.896801e+000
3.054921e+003	-2.040956e+001
3.056849e+003	8.600479e+000
3.058778e+003	-3.176662e+001
3.060706e+003	-4.340576e+001
3.062635e+003	-2.742255e+001
3.064563e+003	-2.818236e+001
3.066491e+003	-2.337357e+001
3.068420e+003	-1.972506e+001
3.070348e+003	-2.880265e+000
3.072277e+003	1.270511e+001
3.074205e+003	3.737141e+001
3.076134e+003	5.113708e+001
3.078062e+003	4.023000e+001
3.079991e+003	2.086484e+001
3.081919e+003	2.068328e+001
3.083848e+003	-4.810207e+000
3.085776e+003	1.709569e+001
3.087705e+003	7.717108e+001
3.089633e+003	6.617471e+001
3.091562e+003	8.751140e+001
3.093490e+003	7.118318e+001
3.095418e+003	7.339830e+001
3.097347e+003	1.308624e+002
3.099275e+003	1.653851e+002
3.101204e+003	1.184969e+002
3.103132e+003	8.746816e+001
3.105061e+003	9.236414e+001
3.106989e+003	1.211560e+002
3.108918e+003	1.077514e+002
3.110846e+003	1.249401e+002
3.112775e+003	1.452619e+002
3.114703e+003	1.537483e+002
3.116632e+003	1.735306e+002
3.118560e+003	2.195764e+002
3.120489e+003	1.727385e+002
3.122417e+003	1.933224e+002
3.124345e+003	2.201268e+002
3.126274e+003	2.115413e+002
3.128202e+003	2.123299e+002
3.130131e+003	2.363867e+002
3.132059e+003	2.337197e+002
3.133988e+003	2.990733e+002
3.135916e+003	3.178902e+002
3.137845e+003	3.373381e+002
3.139773e+003	3.480568e+002
3.141702e+003	3.521768e+002
3.143630e+003	3.131667e+002
3.145559e+003	3.185186e+002
3.147487e+003	3.252024e+002
3.149416e+003	3.372592e+002
3.151344e+003	3.372468e+002
3.153272e+003	4.004364e+002
3.155201e+003	4.109593e+002
3.157129e+003	4.330208e+002
3.159058e+003	4.163566e+002
3.160986e+003	4.569508e+002
3.162915e+003	4.627129e+002
3.164843e+003	5.010515e+002
3.166772e+003	5.054955e+002
3.168700e+003	5.022787e+002
3.170629e+003	5.053027e+002
3.172557e+003	5.259379e+002
3.174486e+003	5.336097e+002
3.176414e+003	5.299988e+002
3.178343e+003	5.848683e+002
3.180271e+003	5.812316e+002
3.182199e+003	6.507268e+002
3.184128e+003	6.958745e+002
3.186056e+003	7.170545e+002
3.187985e+003	7.271773e+002
3.189913e+003	7.610982e+002
3.191842e+003	7.656790e+002
3.193770e+003	7.465269e+002
3.195699e+003	7.767121e+002
3.197627e+003	8.625090e+002
3.199556e+003	8.638990e+002
3.201484e+003	8.665210e+002
3.203413e+003	8.920871e+002
3.205341e+003	9.394500e+002
3.207270e+003	1.005738e+003
3.209198e+003	1.051958e+003
3.211126e+003	1.074127e+003
3.213055e+003	1.135977e+003
3.214983e+003	1.134661e+003
3.216912e+003	1.128011e+003
3.218840e+003	1.143846e+003
3.220769e+003	1.160844e+003
3.222697e+003	1.207971e+003
3.224626e+003	1.302208e+003
3.226554e+003	1.284660e+003
3.228483e+003	1.307995e+003
3.230411e+003	1.307425e+003
3.232340e+003	1.364522e+003
3.234268e+003	1.390715e+003
3.236197e+003	1.382987e+003
3.238125e+003	1.413242e+003
3.240053e+003	1.426869e+003
3.241982e+003	1.522462e+003
3.243910e+003	1.569225e+003
3.245839e+003	1.600602e+003
3.247767e+003	1.591735e+003
3.249696e+003	1.653833e+003
3.251624e+003	1.692479e+003
3.253553e+003	1.748253e+003
3.255481e+003	1.808885e+003
3.257410e+003	1.832952e+003
3.259338e+003	1.857109e+003
3.261267e+003	1.907822e+003
3.263195e+003	1.969676e+003
3.265124e+003	2.023540e+003
3.267052e+003	2.072968e+003
3.268980e+003	2.055466e+003
3.270909e+003	2.116998e+003
3.272837e+003	2.135974e+003
3.274766e+003	2.174948e+003
3.276694e+003	2.180922e+003
3.278623e+003	2.241440e+003
3.280551e+003	2.328804e+003
3.282480e+003	2.409820e+003
3.284408e+003	2.439340e+003
3.286337e+003	2.503729e+003
3.288265e+003	2.571318e+003
3.290194e+003	2.578687e+003
3.292122e+003	2.620630e+003
3.294051e+003	2.699360e+003
3.295979e+003	2.732334e+003
3.297907e+003	2.783892e+003
3.299836e+003	2.868202e+003
3.301764e+003	2.908809e+003
3.303693e+003	2.961553e+003
3.305621e+003	3.023742e+003
3.307550e+003	3.125696e+003
3.309478e+003	3.178275e+003
3.311407e+003	3.259490e+003
3.313335e+003	3.322355e+003
3.315264e+003	3.339561e+003
3.317192e+003	3.404464e+003
3.319121e+003	3.424890e+003
3.321049e+003	3.466913e+003
3.322978e+003	3.551976e+003
3.324906e+003	3.648165e+003
3.326834e+003	3.700826e+003
3.328763e+003	3.785084e+003
3.330691e+003	3.863350e+003
3.332620e+003	3.872894e+003
3.334548e+003	3.907922e+003
3.336477e+003	3.992557e+003
3.338405e+003	4.056096e+003
3.340334e+003	4.112305e+003
3.342262e+003	4.158055e+003
3.344191e+003	4.273151e+003
3.346119e+003	4.326915e+003
3.348048e+003	4.407025e+003
3.349976e+003	4.526667e+003
3.351905e+003	4.613092e+003
3.353833e+003	4.666217e+003
3.355761e+003	4.718715e+003
3.357690e+003	4.801923e+003
3.359618e+003	4.918972e+003
3.361547e+003	4.989852e+003
3.363475e+003	5.029701e+003
3.365404e+003	5.136936e+003
3.367332e+003	5.229794e+003
3.369261e+003	5.297650e+003
3.371189e+003	5.340370e+003
3.373118e+003	5.444372e+003
3.375046e+003	5.563617e+003
3.376975e+003	5.615181e+003
3.378903e+003	5.688158e+003
3.380832e+003	5.766150e+003
3.382760e+003	5.849501e+003
3.384688e+003	5.951244e+003
3.386617e+003	6.034732e+003
3.388545e+003	6.117806e+003
3.390474e+003	6.213128e+003
3.392402e+003	6.343237e+003
3.394331e+003	6.441104e+003
3.396259e+003	6.567154e+003
3.398188e+003	6.649511e+003
3.400116e+003	6.705643e+003
