# Supplementary material for: Machine learning classification of mango maturity based on carotene content from Raman spectra
Source: PeerJ. 2025 Nov 18;13:e20288. doi: 10.7717/peerj.20288 (PMC12637035; doi:10.7717/peerj.20288)
Supplement: Supplemental Information 1 — Raman spectra from 29 mango samples, with measurements taken from the top, middle, and bottom parts of each mango. These data were used for Raman spectral processing, statistical analysis, and classification analysis. [file peerj-13-20288-s001.zip › Raw Data_Mango/M3/3 spectra- Average-M3-B.CSV]

5.015522e+001	2.987458e+003
5.208368e+001	1.909913e+003
5.401215e+001	1.162675e+003
5.594062e+001	8.505842e+002
5.786908e+001	8.223774e+002
5.979755e+001	8.416117e+002
6.172602e+001	8.468407e+002
6.365448e+001	8.262921e+002
6.558295e+001	7.989644e+002
6.751141e+001	7.255397e+002
6.943988e+001	7.470079e+002
7.136835e+001	8.064815e+002
7.329681e+001	8.302712e+002
7.522528e+001	7.812106e+002
7.715375e+001	7.815161e+002
7.908221e+001	7.386352e+002
8.101068e+001	6.616601e+002
8.293915e+001	5.978986e+002
8.486761e+001	5.812387e+002
8.679608e+001	6.115978e+002
8.872455e+001	6.611246e+002
9.065302e+001	6.903678e+002
9.258148e+001	6.636719e+002
9.450995e+001	6.321893e+002
9.643842e+001	5.947349e+002
9.836688e+001	5.362829e+002
1.002953e+002	4.647314e+002
1.022238e+002	4.231045e+002
1.041523e+002	4.330664e+002
1.060807e+002	4.318140e+002
1.080092e+002	4.268025e+002
1.099377e+002	4.479819e+002
1.118661e+002	5.286022e+002
1.137946e+002	5.112105e+002
1.157231e+002	5.261014e+002
1.176516e+002	5.663937e+002
1.195800e+002	5.611878e+002
1.215085e+002	5.156738e+002
1.234370e+002	4.538725e+002
1.253654e+002	3.817881e+002
1.272939e+002	3.285110e+002
1.292224e+002	3.323509e+002
1.311508e+002	3.177394e+002
1.330793e+002	3.318367e+002
1.350078e+002	3.867961e+002
1.369362e+002	4.556228e+002
1.388647e+002	4.685599e+002
1.407932e+002	4.221854e+002
1.427216e+002	3.687469e+002
1.446501e+002	3.214926e+002
1.465786e+002	3.004882e+002
1.485070e+002	3.627157e+002
1.504355e+002	3.412333e+002
1.523640e+002	3.138415e+002
1.542924e+002	3.038286e+002
1.562209e+002	3.053224e+002
1.581494e+002	2.906492e+002
1.600778e+002	3.569458e+002
1.620063e+002	3.851597e+002
1.639348e+002	3.563398e+002
1.658632e+002	3.220396e+002
1.677917e+002	3.629601e+002
1.697202e+002	3.530206e+002
1.716486e+002	3.391319e+002
1.735771e+002	3.516477e+002
1.755056e+002	3.846121e+002
1.774340e+002	3.443996e+002
1.793625e+002	2.649753e+002
1.812910e+002	2.310350e+002
1.832194e+002	2.530995e+002
1.851479e+002	2.687393e+002
1.870764e+002	3.203979e+002
1.890048e+002	2.695546e+002
1.909333e+002	2.025952e+002
1.928618e+002	1.863383e+002
1.947902e+002	2.118945e+002
1.967187e+002	2.059012e+002
1.986472e+002	2.154854e+002
2.005756e+002	2.504781e+002
2.025041e+002	3.017136e+002
2.044326e+002	3.427932e+002
2.063610e+002	3.309141e+002
2.082895e+002	3.545816e+002
2.102180e+002	3.818800e+002
2.121464e+002	3.709891e+002
2.140749e+002	3.171765e+002
2.160034e+002	3.114645e+002
2.179318e+002	2.851269e+002
2.198603e+002	2.753268e+002
2.217888e+002	3.060209e+002
2.237172e+002	3.264263e+002
2.256457e+002	3.268602e+002
2.275742e+002	3.379270e+002
2.295026e+002	3.383396e+002
2.314311e+002	2.926685e+002
2.333596e+002	1.736964e+002
2.352880e+002	1.785733e+002
2.372165e+002	2.407065e+002
2.391450e+002	2.774940e+002
2.410734e+002	2.758233e+002
2.430019e+002	3.613906e+002
2.449304e+002	3.321316e+002
2.468588e+002	2.793453e+002
2.487873e+002	2.802435e+002
2.507158e+002	3.374558e+002
2.526442e+002	3.276706e+002
2.545727e+002	3.636552e+002
2.565012e+002	3.871034e+002
2.584296e+002	3.862039e+002
2.603581e+002	3.688152e+002
2.622866e+002	3.533078e+002
2.642150e+002	3.589714e+002
2.661435e+002	3.588249e+002
2.680720e+002	3.213297e+002
2.700004e+002	2.509709e+002
2.719289e+002	2.081481e+002
2.738574e+002	2.112444e+002
2.757858e+002	2.164691e+002
2.777143e+002	2.289279e+002
2.796428e+002	2.257006e+002
2.815712e+002	1.434050e+002
2.834997e+002	1.016492e+002
2.854282e+002	1.398083e+002
2.873566e+002	1.762930e+002
2.892851e+002	2.007410e+002
2.912136e+002	3.007487e+002
2.931420e+002	4.095226e+002
2.950705e+002	4.020150e+002
2.969990e+002	4.005447e+002
2.989274e+002	4.381285e+002
3.008559e+002	4.341707e+002
3.027844e+002	3.854246e+002
3.047128e+002	4.029168e+002
3.066413e+002	4.018803e+002
3.085698e+002	3.726736e+002
3.104982e+002	3.651430e+002
3.124267e+002	3.558539e+002
3.143552e+002	3.251243e+002
3.162836e+002	3.572650e+002
3.182121e+002	4.199275e+002
3.201406e+002	4.219722e+002
3.220690e+002	3.206861e+002
3.239975e+002	2.843804e+002
3.259260e+002	3.329731e+002
3.278544e+002	3.905647e+002
3.297829e+002	3.801068e+002
3.317114e+002	3.182603e+002
3.336398e+002	3.334035e+002
3.355683e+002	3.477710e+002
3.374968e+002	3.497158e+002
3.394252e+002	3.568332e+002
3.413537e+002	3.970222e+002
3.432822e+002	4.487542e+002
3.452106e+002	4.615287e+002
3.471391e+002	4.543645e+002
3.490676e+002	4.646451e+002
3.509960e+002	5.135118e+002
3.529245e+002	4.811797e+002
3.548530e+002	4.597931e+002
3.567814e+002	4.621991e+002
3.587099e+002	4.720502e+002
3.606384e+002	4.717435e+002
3.625668e+002	5.033442e+002
3.644953e+002	4.660435e+002
3.664238e+002	4.328548e+002
3.683522e+002	4.042600e+002
3.702807e+002	3.868087e+002
3.722092e+002	4.731336e+002
3.741376e+002	4.318900e+002
3.760661e+002	3.495843e+002
3.779946e+002	3.074980e+002
3.799230e+002	3.320730e+002
3.818515e+002	3.768512e+002
3.837800e+002	4.125780e+002
3.857084e+002	4.331240e+002
3.876369e+002	4.733373e+002
3.895654e+002	5.072311e+002
3.914938e+002	4.812943e+002
3.934223e+002	4.463407e+002
3.953508e+002	4.742676e+002
3.972792e+002	5.046936e+002
3.992077e+002	5.307282e+002
4.011362e+002	5.673121e+002
4.030646e+002	6.126248e+002
4.049931e+002	5.542821e+002
4.069216e+002	4.881759e+002
4.088500e+002	4.771043e+002
4.107785e+002	5.024844e+002
4.127070e+002	4.737560e+002
4.146354e+002	3.772314e+002
4.165639e+002	4.618778e+002
4.184924e+002	4.885724e+002
4.204208e+002	4.401346e+002
4.223493e+002	4.442766e+002
4.242778e+002	5.361446e+002
4.262062e+002	5.383260e+002
4.281347e+002	5.067729e+002
4.300632e+002	4.998772e+002
4.319916e+002	5.036146e+002
4.339201e+002	4.219123e+002
4.358486e+002	3.535826e+002
4.377770e+002	3.916114e+002
4.397055e+002	3.853686e+002
4.416340e+002	3.598948e+002
4.435624e+002	4.216832e+002
4.454909e+002	4.375531e+002
4.474194e+002	5.148119e+002
4.493478e+002	5.417977e+002
4.512763e+002	5.580216e+002
4.532048e+002	5.904963e+002
4.551332e+002	5.765979e+002
4.570617e+002	5.580555e+002
4.589902e+002	5.298895e+002
4.609186e+002	5.399741e+002
4.628471e+002	5.495770e+002
4.647756e+002	4.973535e+002
4.667040e+002	4.524830e+002
4.686325e+002	5.170964e+002
4.705610e+002	5.784391e+002
4.724894e+002	6.249330e+002
4.744179e+002	6.641349e+002
4.763464e+002	6.775233e+002
4.782748e+002	5.762060e+002
4.802033e+002	5.129696e+002
4.821318e+002	5.021663e+002
4.840602e+002	4.720236e+002
4.859887e+002	3.950189e+002
4.879172e+002	4.377932e+002
4.898456e+002	4.631011e+002
4.917741e+002	4.356425e+002
4.937026e+002	4.257590e+002
4.956310e+002	4.427415e+002
4.975595e+002	4.316314e+002
4.994880e+002	4.386110e+002
5.014164e+002	4.671393e+002
5.033449e+002	4.722509e+002
5.052734e+002	4.481558e+002
5.072018e+002	4.222582e+002
5.091303e+002	4.380432e+002
5.110588e+002	4.786767e+002
5.129872e+002	4.947982e+002
5.149157e+002	5.205823e+002
5.168442e+002	5.578438e+002
5.187726e+002	5.863399e+002
5.207011e+002	6.024910e+002
5.226296e+002	6.676711e+002
5.245580e+002	6.002253e+002
5.264865e+002	5.271135e+002
5.284150e+002	5.246473e+002
5.303434e+002	5.502075e+002
5.322719e+002	5.605936e+002
5.342004e+002	5.124822e+002
5.361288e+002	4.429032e+002
5.380573e+002	4.179515e+002
5.399858e+002	4.623299e+002
5.419142e+002	5.304518e+002
5.438427e+002	5.569335e+002
5.457712e+002	5.051407e+002
5.476996e+002	4.792291e+002
5.496281e+002	4.606873e+002
5.515566e+002	4.145460e+002
5.534850e+002	3.906822e+002
5.554135e+002	4.371688e+002
5.573420e+002	4.261668e+002
5.592704e+002	4.031676e+002
5.611989e+002	4.098342e+002
5.631274e+002	4.514779e+002
5.650558e+002	4.886362e+002
5.669843e+002	4.265760e+002
5.689128e+002	4.081923e+002
5.708412e+002	4.585682e+002
5.727697e+002	5.249904e+002
5.746982e+002	5.428411e+002
5.766266e+002	5.342937e+002
5.785551e+002	5.010197e+002
5.804836e+002	5.312891e+002
5.824120e+002	5.658376e+002
5.843405e+002	6.140683e+002
5.862690e+002	6.992059e+002
5.881974e+002	6.041094e+002
5.901259e+002	6.538026e+002
5.920544e+002	5.896058e+002
5.939828e+002	5.446534e+002
5.959113e+002	5.607852e+002
5.978398e+002	5.263220e+002
5.997682e+002	4.672516e+002
6.016967e+002	4.210855e+002
6.036252e+002	4.561584e+002
6.055536e+002	5.149805e+002
6.074821e+002	5.199438e+002
6.094106e+002	4.572101e+002
6.113391e+002	4.744136e+002
6.132675e+002	5.385126e+002
6.151960e+002	4.966196e+002
6.171245e+002	4.778606e+002
6.190529e+002	4.850283e+002
6.209814e+002	3.902046e+002
6.229099e+002	3.998169e+002
6.248383e+002	4.029719e+002
6.267668e+002	3.828655e+002
6.286953e+002	4.312391e+002
6.306237e+002	5.113836e+002
6.325522e+002	5.069120e+002
6.344807e+002	5.799784e+002
6.364091e+002	5.583352e+002
6.383376e+002	4.910100e+002
6.402661e+002	4.277290e+002
6.421945e+002	4.022527e+002
6.441230e+002	4.291625e+002
6.460515e+002	5.139859e+002
6.479799e+002	4.957446e+002
6.499084e+002	4.686836e+002
6.518369e+002	4.404201e+002
6.537653e+002	4.608756e+002
6.556938e+002	5.366354e+002
6.576223e+002	4.545656e+002
6.595507e+002	4.784803e+002
6.614792e+002	5.295664e+002
6.634077e+002	5.018942e+002
6.653361e+002	4.617497e+002
6.672646e+002	4.878311e+002
6.691931e+002	4.360139e+002
6.711215e+002	3.777782e+002
6.730500e+002	3.571169e+002
6.749785e+002	3.915862e+002
6.769069e+002	4.523405e+002
6.788354e+002	4.868965e+002
6.807639e+002	4.640396e+002
6.826923e+002	5.005795e+002
6.846208e+002	4.831389e+002
6.865493e+002	4.076105e+002
6.884777e+002	3.841635e+002
6.904062e+002	4.479438e+002
6.923347e+002	4.771564e+002
6.942631e+002	3.420328e+002
6.961916e+002	3.535549e+002
6.981201e+002	3.590683e+002
7.000485e+002	3.888331e+002
7.019770e+002	4.428536e+002
7.039055e+002	4.621855e+002
7.058339e+002	4.650930e+002
7.077624e+002	4.563368e+002
7.096909e+002	4.705214e+002
7.116193e+002	4.414914e+002
7.135478e+002	3.614010e+002
7.154763e+002	3.069335e+002
7.174047e+002	3.847608e+002
7.193332e+002	4.414821e+002
7.212617e+002	4.375292e+002
7.231901e+002	4.287805e+002
7.251186e+002	4.255824e+002
7.270471e+002	4.100872e+002
7.289755e+002	3.742803e+002
7.309040e+002	3.664384e+002
7.328325e+002	3.545280e+002
7.347609e+002	2.857776e+002
7.366894e+002	2.569630e+002
7.386179e+002	2.932953e+002
7.405463e+002	3.304449e+002
7.424748e+002	3.338818e+002
7.444033e+002	3.771033e+002
7.463317e+002	4.248334e+002
7.482602e+002	4.322065e+002
7.501887e+002	4.135834e+002
7.521171e+002	3.908438e+002
7.540456e+002	3.554974e+002
7.559741e+002	3.375432e+002
7.579025e+002	3.163220e+002
7.598310e+002	3.239047e+002
7.617595e+002	2.916087e+002
7.636879e+002	2.881154e+002
7.656164e+002	3.735883e+002
7.675449e+002	2.735782e+002
7.694733e+002	3.337563e+002
7.714018e+002	3.873691e+002
7.733303e+002	3.455990e+002
7.752587e+002	2.743738e+002
7.771872e+002	2.742329e+002
7.791157e+002	3.524342e+002
7.810441e+002	3.618307e+002
7.829726e+002	2.801654e+002
7.849011e+002	2.043808e+002
7.868295e+002	2.309221e+002
7.887580e+002	3.040945e+002
7.906865e+002	3.363066e+002
7.926149e+002	3.812798e+002
7.945434e+002	3.571233e+002
7.964719e+002	3.297924e+002
7.984003e+002	2.520127e+002
8.003288e+002	2.152515e+002
8.022573e+002	2.331392e+002
8.041857e+002	2.302200e+002
8.061142e+002	2.496098e+002
8.080427e+002	2.368936e+002
8.099711e+002	2.159196e+002
8.118996e+002	1.902175e+002
8.138281e+002	1.885060e+002
8.157565e+002	2.552654e+002
8.176850e+002	3.721863e+002
8.196135e+002	2.807985e+002
8.215419e+002	2.631128e+002
8.234704e+002	2.368114e+002
8.253989e+002	2.101454e+002
8.273273e+002	1.914574e+002
8.292558e+002	1.749778e+002
8.311843e+002	1.631791e+002
8.331127e+002	2.340523e+002
8.350412e+002	2.085068e+002
8.369697e+002	1.728591e+002
8.388981e+002	1.207977e+002
8.408266e+002	9.322118e+001
8.427551e+002	1.530477e+002
8.446835e+002	2.838596e+002
8.466120e+002	3.199630e+002
8.485405e+002	2.529386e+002
8.504689e+002	2.345655e+002
8.523974e+002	2.527153e+002
8.543259e+002	2.752811e+002
8.562543e+002	2.909491e+002
8.581828e+002	2.920861e+002
8.601113e+002	3.796426e+002
8.620397e+002	4.077041e+002
8.639682e+002	3.842925e+002
8.658967e+002	4.094818e+002
8.678251e+002	4.316636e+002
8.697536e+002	3.574989e+002
8.716821e+002	3.052978e+002
8.736105e+002	2.998683e+002
8.755390e+002	3.148917e+002
8.774675e+002	3.346945e+002
8.793959e+002	3.214918e+002
8.813244e+002	2.808885e+002
8.832529e+002	2.556606e+002
8.851813e+002	2.659116e+002
8.871098e+002	2.382885e+002
8.890383e+002	1.901893e+002
8.909667e+002	2.117332e+002
8.928952e+002	2.443194e+002
8.948237e+002	2.643739e+002
8.967521e+002	2.925508e+002
8.986806e+002	3.170247e+002
9.006091e+002	3.194593e+002
9.025375e+002	3.059570e+002
9.044660e+002	2.494538e+002
9.063945e+002	2.056549e+002
9.083229e+002	2.155656e+002
9.102514e+002	2.735665e+002
9.121799e+002	3.343459e+002
9.141083e+002	3.313509e+002
9.160368e+002	1.923564e+002
9.179653e+002	1.011997e+002
9.198937e+002	6.392442e+001
9.218222e+002	1.145386e+002
9.237507e+002	1.981784e+002
9.256791e+002	1.929359e+002
9.276076e+002	2.561859e+002
9.295361e+002	2.809468e+002
9.314645e+002	2.521261e+002
9.333930e+002	3.373489e+002
9.353215e+002	4.033315e+002
9.372499e+002	3.532902e+002
9.391784e+002	2.783329e+002
9.411069e+002	2.702793e+002
9.430353e+002	2.553350e+002
9.449638e+002	2.392408e+002
9.468923e+002	2.805340e+002
9.488207e+002	3.590699e+002
9.507492e+002	4.184633e+002
9.526777e+002	4.334008e+002
9.546061e+002	4.355119e+002
9.565346e+002	4.150188e+002
9.584631e+002	4.706861e+002
9.603915e+002	3.833593e+002
9.623200e+002	3.132528e+002
9.642485e+002	3.321427e+002
9.661769e+002	3.821170e+002
9.681054e+002	3.955410e+002
9.700339e+002	4.170881e+002
9.719623e+002	3.547269e+002
9.738908e+002	3.415237e+002
9.758193e+002	3.467498e+002
9.777477e+002	3.668419e+002
9.796762e+002	3.966184e+002
9.816047e+002	3.861281e+002
9.835331e+002	2.927486e+002
9.854616e+002	3.578422e+002
9.873901e+002	4.602557e+002
9.893185e+002	4.845782e+002
9.912470e+002	5.030732e+002
9.931755e+002	4.975463e+002
9.951039e+002	4.619354e+002
9.970324e+002	4.626257e+002
9.989609e+002	5.516436e+002
1.000889e+003	7.012188e+002
1.002818e+003	8.001309e+002
1.004746e+003	7.892938e+002
1.006675e+003	7.017433e+002
1.008603e+003	6.182390e+002
1.010532e+003	5.805235e+002
1.012460e+003	5.540156e+002
1.014389e+003	4.967885e+002
1.016317e+003	4.534017e+002
1.018246e+003	4.168285e+002
1.020174e+003	3.978640e+002
1.022102e+003	3.370034e+002
1.024031e+003	3.479999e+002
1.025959e+003	4.445354e+002
1.027888e+003	3.825948e+002
1.029816e+003	3.710155e+002
1.031745e+003	3.598005e+002
1.033673e+003	3.416077e+002
1.035602e+003	3.121620e+002
1.037530e+003	2.751095e+002
1.039459e+003	2.259953e+002
1.041387e+003	1.932514e+002
1.043316e+003	2.477878e+002
1.045244e+003	3.394283e+002
1.047173e+003	3.102109e+002
1.049101e+003	2.944565e+002
1.051030e+003	2.617087e+002
1.052958e+003	2.228548e+002
1.054886e+003	1.908073e+002
1.056815e+003	1.819457e+002
1.058743e+003	2.249181e+002
1.060672e+003	2.425677e+002
1.062600e+003	2.918144e+002
1.064529e+003	2.797878e+002
1.066457e+003	2.421330e+002
1.068386e+003	2.360832e+002
1.070314e+003	2.749847e+002
1.072243e+003	3.145313e+002
1.074171e+003	2.972330e+002
1.076100e+003	2.412984e+002
1.078028e+003	2.740707e+002
1.079957e+003	3.011131e+002
1.081885e+003	2.853583e+002
1.083813e+003	3.309279e+002
1.085742e+003	3.913997e+002
1.087670e+003	3.618824e+002
1.089599e+003	2.939124e+002
1.091527e+003	3.168570e+002
1.093456e+003	2.892880e+002
1.095384e+003	3.203288e+002
1.097313e+003	2.832024e+002
1.099241e+003	2.815499e+002
1.101170e+003	3.268709e+002
1.103098e+003	3.654884e+002
1.105027e+003	3.846198e+002
1.106955e+003	3.782381e+002
1.108884e+003	3.417828e+002
1.110812e+003	3.922048e+002
1.112740e+003	4.405333e+002
1.114669e+003	4.280590e+002
1.116597e+003	4.222799e+002
1.118526e+003	4.505770e+002
1.120454e+003	4.487351e+002
1.122383e+003	4.078275e+002
1.124311e+003	5.384417e+002
1.126240e+003	5.174466e+002
1.128168e+003	4.841297e+002
1.130097e+003	5.034475e+002
1.132025e+003	5.326518e+002
1.133954e+003	5.466577e+002
1.135882e+003	5.585135e+002
1.137811e+003	5.676305e+002
1.139739e+003	5.460215e+002
1.141667e+003	6.160776e+002
1.143596e+003	8.102490e+002
1.145524e+003	9.067642e+002
1.147453e+003	1.049837e+003
1.149381e+003	1.238424e+003
1.151310e+003	1.471631e+003
1.153238e+003	1.753612e+003
1.155167e+003	1.951218e+003
1.157095e+003	1.916795e+003
1.159024e+003	1.611606e+003
1.160952e+003	1.269304e+003
1.162881e+003	9.816089e+002
1.164809e+003	8.336686e+002
1.166738e+003	7.852056e+002
1.168666e+003	7.537664e+002
1.170594e+003	6.982698e+002
1.172523e+003	6.257893e+002
1.174451e+003	6.287068e+002
1.176380e+003	6.484562e+002
1.178308e+003	6.759988e+002
1.180237e+003	7.378873e+002
1.182165e+003	7.154833e+002
1.184094e+003	6.801158e+002
1.186022e+003	6.975021e+002
1.187951e+003	6.893706e+002
1.189879e+003	6.335679e+002
1.191808e+003	5.892452e+002
1.193736e+003	6.717590e+002
1.195665e+003	6.952301e+002
1.197593e+003	6.327980e+002
1.199521e+003	5.733807e+002
1.201450e+003	5.272659e+002
1.203378e+003	4.746329e+002
1.205307e+003	4.399632e+002
1.207235e+003	4.481411e+002
1.209164e+003	4.819975e+002
1.211092e+003	4.760818e+002
1.213021e+003	4.850632e+002
1.214949e+003	4.037671e+002
1.216878e+003	3.421196e+002
1.218806e+003	3.281809e+002
1.220735e+003	3.388676e+002
1.222663e+003	3.513203e+002
1.224592e+003	3.213014e+002
1.226520e+003	3.085436e+002
1.228448e+003	3.096579e+002
1.230377e+003	2.763003e+002
1.232305e+003	2.285313e+002
1.234234e+003	2.343740e+002
1.236162e+003	2.671385e+002
1.238091e+003	2.854784e+002
1.240019e+003	3.203703e+002
1.241948e+003	3.954472e+002
1.243876e+003	3.625544e+002
1.245805e+003	3.082046e+002
1.247733e+003	3.941222e+002
1.249662e+003	4.155400e+002
1.251590e+003	3.619046e+002
1.253519e+003	3.222374e+002
1.255447e+003	3.144218e+002
1.257375e+003	3.319156e+002
1.259304e+003	3.806221e+002
1.261232e+003	4.214360e+002
1.263161e+003	4.760841e+002
1.265089e+003	5.083036e+002
1.267018e+003	5.023000e+002
1.268946e+003	5.331259e+002
1.270875e+003	4.661783e+002
1.272803e+003	3.801579e+002
1.274732e+003	3.621834e+002
1.276660e+003	3.831330e+002
1.278589e+003	3.962316e+002
1.280517e+003	4.066873e+002
1.282446e+003	3.598849e+002
1.284374e+003	3.328661e+002
1.286302e+003	3.558764e+002
1.288231e+003	3.741711e+002
1.290159e+003	3.696306e+002
1.292088e+003	3.935782e+002
1.294016e+003	4.276045e+002
1.295945e+003	4.019432e+002
1.297873e+003	3.307843e+002
1.299802e+003	3.074057e+002
1.301730e+003	3.855712e+002
1.303659e+003	4.695030e+002
1.305587e+003	4.688359e+002
1.307516e+003	4.131529e+002
1.309444e+003	3.228267e+002
1.311373e+003	2.817084e+002
1.313301e+003	3.427507e+002
1.315229e+003	4.643369e+002
1.317158e+003	5.351732e+002
1.319086e+003	4.523724e+002
1.321015e+003	3.607931e+002
1.322943e+003	2.702566e+002
1.324872e+003	2.461982e+002
1.326800e+003	3.409756e+002
1.328729e+003	3.928532e+002
1.330657e+003	4.073957e+002
1.332586e+003	4.593598e+002
1.334514e+003	4.635375e+002
1.336443e+003	3.332028e+002
1.338371e+003	2.930431e+002
1.340300e+003	2.984792e+002
1.342228e+003	3.969998e+002
1.344156e+003	4.771616e+002
1.346085e+003	5.011821e+002
1.348013e+003	4.577850e+002
1.349942e+003	4.550659e+002
1.351870e+003	5.243407e+002
1.353799e+003	5.390529e+002
1.355727e+003	4.284125e+002
1.357656e+003	3.502116e+002
1.359584e+003	3.943539e+002
1.361513e+003	3.717063e+002
1.363441e+003	4.045282e+002
1.365370e+003	4.810233e+002
1.367298e+003	5.330231e+002
1.369227e+003	4.787110e+002
1.371155e+003	3.969150e+002
1.373083e+003	4.042707e+002
1.375012e+003	4.657896e+002
1.376940e+003	4.878275e+002
1.378869e+003	5.099071e+002
1.380797e+003	4.517859e+002
1.382726e+003	4.069488e+002
1.384654e+003	3.393257e+002
1.386583e+003	2.759926e+002
1.388511e+003	3.544343e+002
1.390440e+003	4.343630e+002
1.392368e+003	4.189224e+002
1.394297e+003	3.595109e+002
1.396225e+003	3.601920e+002
1.398154e+003	3.780382e+002
1.400082e+003	2.566024e+002
1.402010e+003	2.460735e+002
1.403939e+003	3.771812e+002
1.405867e+003	3.770175e+002
1.407796e+003	3.777202e+002
1.409724e+003	3.890157e+002
1.411653e+003	3.923812e+002
1.413581e+003	3.882703e+002
1.415510e+003	3.778333e+002
1.417438e+003	3.532745e+002
1.419367e+003	3.382177e+002
1.421295e+003	3.516227e+002
1.423224e+003	2.917094e+002
1.425152e+003	3.734851e+002
1.427081e+003	4.265406e+002
1.429009e+003	4.662707e+002
1.430938e+003	5.972946e+002
1.432866e+003	5.997374e+002
1.434794e+003	5.512177e+002
1.436723e+003	5.709277e+002
1.438651e+003	6.231502e+002
1.440580e+003	6.327740e+002
1.442508e+003	5.959476e+002
1.444437e+003	5.357631e+002
1.446365e+003	5.924348e+002
1.448294e+003	6.582427e+002
1.450222e+003	6.499937e+002
1.452151e+003	6.174523e+002
1.454079e+003	6.304152e+002
1.456008e+003	6.243615e+002
1.457936e+003	6.165504e+002
1.459865e+003	6.163256e+002
1.461793e+003	5.669042e+002
1.463721e+003	5.097601e+002
1.465650e+003	5.523955e+002
1.467578e+003	5.681477e+002
1.469507e+003	5.498741e+002
1.471435e+003	4.591126e+002
1.473364e+003	4.361555e+002
1.475292e+003	4.971951e+002
1.477221e+003	5.235620e+002
1.479149e+003	5.024213e+002
1.481078e+003	4.723953e+002
1.483006e+003	4.780192e+002
1.484935e+003	4.855099e+002
1.486863e+003	5.295807e+002
1.488792e+003	6.331400e+002
1.490720e+003	5.887415e+002
1.492648e+003	5.827494e+002
1.494577e+003	5.386900e+002
1.496505e+003	6.462963e+002
1.498434e+003	7.029974e+002
1.500362e+003	7.163994e+002
1.502291e+003	7.554202e+002
1.504219e+003	8.310723e+002
1.506148e+003	9.610391e+002
1.508076e+003	1.175934e+003
1.510005e+003	1.394487e+003
1.511933e+003	1.522082e+003
1.513862e+003	1.648420e+003
1.515790e+003	1.863778e+003
1.517719e+003	2.022968e+003
1.519647e+003	2.077968e+003
1.521575e+003	2.065667e+003
1.523504e+003	1.998724e+003
1.525432e+003	1.835691e+003
1.527361e+003	1.632711e+003
1.529289e+003	1.441227e+003
1.531218e+003	1.223852e+003
1.533146e+003	9.788979e+002
1.535075e+003	8.044128e+002
1.537003e+003	7.425054e+002
1.538932e+003	6.910303e+002
1.540860e+003	6.277955e+002
1.542789e+003	6.833796e+002
1.544717e+003	6.467542e+002
1.546646e+003	6.083272e+002
1.548574e+003	6.849504e+002
1.550502e+003	6.154063e+002
1.552431e+003	5.366409e+002
1.554359e+003	5.409930e+002
1.556288e+003	5.414071e+002
1.558216e+003	5.020352e+002
1.560145e+003	4.745300e+002
1.562073e+003	4.891347e+002
1.564002e+003	5.189479e+002
1.565930e+003	5.333966e+002
1.567859e+003	5.330948e+002
1.569787e+003	4.915358e+002
1.571716e+003	4.942234e+002
1.573644e+003	5.515382e+002
1.575573e+003	5.134138e+002
1.577501e+003	5.203212e+002
1.579429e+003	5.464058e+002
1.581358e+003	5.392968e+002
1.583286e+003	5.308268e+002
1.585215e+003	4.930950e+002
1.587143e+003	4.432612e+002
1.589072e+003	4.686562e+002
1.591000e+003	5.315283e+002
1.592929e+003	5.181097e+002
1.594857e+003	5.435217e+002
1.596786e+003	6.458615e+002
1.598714e+003	6.600038e+002
1.600643e+003	6.465415e+002
1.602571e+003	7.490984e+002
1.604500e+003	8.132528e+002
1.606428e+003	6.599499e+002
1.608356e+003	6.442225e+002
1.610285e+003	6.629999e+002
1.612213e+003	6.738049e+002
1.614142e+003	6.558025e+002
1.616070e+003	6.005599e+002
1.617999e+003	5.661155e+002
1.619927e+003	5.336337e+002
1.621856e+003	4.527295e+002
1.623784e+003	4.360300e+002
1.625713e+003	5.322551e+002
1.627641e+003	6.480082e+002
1.629570e+003	6.448967e+002
1.631498e+003	6.076468e+002
1.633427e+003	5.959344e+002
1.635355e+003	5.654145e+002
1.637283e+003	5.426891e+002
1.639212e+003	5.257855e+002
1.641140e+003	4.389701e+002
1.643069e+003	4.065620e+002
1.644997e+003	4.297444e+002
1.646926e+003	4.037913e+002
1.648854e+003	3.927139e+002
1.650783e+003	4.401601e+002
1.652711e+003	4.865944e+002
1.654640e+003	4.658770e+002
1.656568e+003	4.116489e+002
1.658497e+003	3.795788e+002
1.660425e+003	3.030123e+002
1.662354e+003	3.155453e+002
1.664282e+003	3.249784e+002
1.666210e+003	3.104685e+002
1.668139e+003	2.796070e+002
1.670067e+003	3.177071e+002
1.671996e+003	3.914054e+002
1.673924e+003	4.114533e+002
1.675853e+003	3.790901e+002
1.677781e+003	3.610121e+002
1.679710e+003	3.712372e+002
1.681638e+003	3.852788e+002
1.683567e+003	4.133870e+002
1.685495e+003	4.030295e+002
1.687424e+003	3.549422e+002
1.689352e+003	3.595136e+002
1.691281e+003	3.503143e+002
1.693209e+003	5.028083e+002
1.695137e+003	4.296241e+002
1.697066e+003	4.907839e+002
1.698994e+003	5.006226e+002
1.700923e+003	4.027135e+002
1.702851e+003	2.590090e+002
1.704780e+003	2.165296e+002
1.706708e+003	2.394599e+002
1.708637e+003	2.488048e+002
1.710565e+003	2.669722e+002
1.712494e+003	3.132768e+002
1.714422e+003	3.554854e+002
1.716351e+003	3.577988e+002
1.718279e+003	3.308541e+002
1.720208e+003	3.704029e+002
1.722136e+003	4.639861e+002
1.724064e+003	4.387150e+002
1.725993e+003	5.899037e+002
1.727921e+003	4.723637e+002
1.729850e+003	4.424019e+002
1.731778e+003	3.648574e+002
1.733707e+003	3.511292e+002
1.735635e+003	4.410724e+002
1.737564e+003	4.286973e+002
1.739492e+003	3.144180e+002
1.741421e+003	2.590853e+002
1.743349e+003	3.094274e+002
1.745278e+003	3.632996e+002
1.747206e+003	4.066494e+002
1.749135e+003	4.327111e+002
1.751063e+003	3.952230e+002
1.752991e+003	4.432555e+002
1.754920e+003	2.927758e+002
1.756848e+003	3.292204e+002
1.758777e+003	3.778453e+002
1.760705e+003	2.681938e+002
1.762634e+003	2.819329e+002
1.764562e+003	2.764381e+002
1.766491e+003	2.562667e+002
1.768419e+003	3.329686e+002
1.770348e+003	3.443469e+002
1.772276e+003	3.143111e+002
1.774205e+003	3.199720e+002
1.776133e+003	3.799697e+002
1.778062e+003	3.963359e+002
1.779990e+003	4.149253e+002
1.781918e+003	4.521809e+002
1.783847e+003	4.275476e+002
1.785775e+003	3.273882e+002
1.787704e+003	2.468601e+002
1.789632e+003	2.368245e+002
1.791561e+003	1.771580e+002
1.793489e+003	1.902616e+002
1.795418e+003	2.662132e+002
1.797346e+003	3.091959e+002
1.799275e+003	3.140803e+002
1.801203e+003	3.727043e+002
1.803132e+003	5.976151e+002
1.805060e+003	5.211774e+002
1.806989e+003	5.209078e+002
1.808917e+003	3.934060e+002
1.810845e+003	2.833121e+002
1.812774e+003	2.757001e+002
1.814702e+003	3.028701e+002
1.816631e+003	3.799658e+002
1.818559e+003	4.242510e+002
1.820488e+003	4.126775e+002
1.822416e+003	3.809011e+002
1.824345e+003	3.204074e+002
1.826273e+003	2.884894e+002
1.828202e+003	3.360893e+002
1.830130e+003	3.787444e+002
1.832059e+003	3.602004e+002
1.833987e+003	3.433033e+002
1.835916e+003	4.163938e+002
1.837844e+003	3.521859e+002
1.839772e+003	4.025652e+002
1.841701e+003	4.015828e+002
1.843629e+003	3.394554e+002
1.845558e+003	3.073497e+002
1.847486e+003	2.553559e+002
1.849415e+003	2.142174e+002
1.851343e+003	2.249093e+002
1.853272e+003	2.369081e+002
1.855200e+003	1.851915e+002
1.857129e+003	2.102108e+002
1.859057e+003	2.474636e+002
1.860986e+003	2.673122e+002
1.862914e+003	2.931483e+002
1.864843e+003	2.284218e+002
1.866771e+003	2.416681e+002
1.868699e+003	3.060351e+002
1.870628e+003	3.272315e+002
1.872556e+003	3.182914e+002
1.874485e+003	2.805108e+002
1.876413e+003	2.492566e+002
1.878342e+003	2.369255e+002
1.880270e+003	2.562624e+002
1.882199e+003	3.143343e+002
1.884127e+003	3.692738e+002
1.886056e+003	3.273951e+002
1.887984e+003	3.112629e+002
1.889913e+003	2.399164e+002
1.891841e+003	2.341111e+002
1.893770e+003	3.361838e+002
1.895698e+003	3.962394e+002
1.897626e+003	3.304940e+002
1.899555e+003	3.842418e+002
1.901483e+003	3.767038e+002
1.903412e+003	3.779132e+002
1.905340e+003	3.892522e+002
1.907269e+003	3.328112e+002
1.909197e+003	3.552981e+002
1.911126e+003	3.809796e+002
1.913054e+003	4.180394e+002
1.914983e+003	3.350634e+002
1.916911e+003	2.794418e+002
1.918840e+003	3.012346e+002
1.920768e+003	3.044216e+002
1.922697e+003	3.340886e+002
1.924625e+003	3.176202e+002
1.926553e+003	2.702389e+002
1.928482e+003	2.790622e+002
1.930410e+003	3.282253e+002
1.932339e+003	4.012559e+002
1.934267e+003	3.756871e+002
1.936196e+003	2.671521e+002
1.938124e+003	2.034706e+002
1.940053e+003	2.299844e+002
1.941981e+003	3.338840e+002
1.943910e+003	2.795451e+002
1.945838e+003	3.464497e+002
1.947767e+003	2.068848e+002
1.949695e+003	2.073246e+002
1.951624e+003	2.654368e+002
1.953552e+003	1.983206e+002
1.955480e+003	1.637269e+002
1.957409e+003	2.836711e+002
1.959337e+003	3.146083e+002
1.961266e+003	2.677694e+002
1.963194e+003	2.915690e+002
1.965123e+003	2.666802e+002
1.967051e+003	2.552254e+002
1.968980e+003	1.972479e+002
1.970908e+003	1.975286e+002
1.972837e+003	1.924841e+002
1.974765e+003	2.076265e+002
1.976694e+003	2.504153e+002
1.978622e+003	2.634100e+002
1.980551e+003	2.221082e+002
1.982479e+003	2.244459e+002
1.984407e+003	2.129743e+002
1.986336e+003	1.820038e+002
1.988264e+003	1.850212e+002
1.990193e+003	1.603043e+002
1.992121e+003	2.057935e+002
1.994050e+003	2.859027e+002
1.995978e+003	3.082385e+002
1.997907e+003	2.727053e+002
1.999835e+003	2.446080e+002
2.001764e+003	2.466247e+002
2.003692e+003	2.231627e+002
2.005621e+003	2.961375e+002
2.007549e+003	2.901971e+002
2.009478e+003	2.536583e+002
2.011406e+003	3.006241e+002
2.013334e+003	3.410346e+002
2.015263e+003	3.989264e+002
2.017191e+003	4.450122e+002
2.019120e+003	4.374915e+002
2.021048e+003	4.239786e+002
2.022977e+003	3.874733e+002
2.024905e+003	2.541475e+002
2.026834e+003	2.322603e+002
2.028762e+003	3.595371e+002
2.030691e+003	3.380017e+002
2.032619e+003	3.246586e+002
2.034548e+003	3.594341e+002
2.036476e+003	3.571089e+002
2.038405e+003	4.027810e+002
2.040333e+003	3.892174e+002
2.042261e+003	2.947413e+002
2.044190e+003	2.253338e+002
2.046118e+003	2.089266e+002
2.048047e+003	2.082646e+002
2.049975e+003	2.679353e+002
2.051904e+003	2.396976e+002
2.053832e+003	2.897986e+002
2.055761e+003	3.482472e+002
2.057689e+003	2.746041e+002
2.059618e+003	3.472341e+002
2.061546e+003	3.104279e+002
2.063475e+003	2.838925e+002
2.065403e+003	2.792091e+002
2.067332e+003	2.913792e+002
2.069260e+003	3.053316e+002
2.071188e+003	2.548717e+002
2.073117e+003	2.128505e+002
2.075045e+003	2.990761e+002
2.076974e+003	3.663638e+002
2.078902e+003	3.986966e+002
2.080831e+003	3.684614e+002
2.082759e+003	3.598426e+002
2.084688e+003	2.585699e+002
2.086616e+003	2.042962e+002
2.088545e+003	2.124329e+002
2.090473e+003	2.584504e+002
2.092402e+003	3.348893e+002
2.094330e+003	3.527225e+002
2.096259e+003	3.129260e+002
2.098187e+003	3.098993e+002
2.100115e+003	3.278069e+002
2.102044e+003	3.420739e+002
2.103972e+003	2.863423e+002
2.105901e+003	2.859778e+002
2.107829e+003	3.944953e+002
2.109758e+003	3.975447e+002
2.111686e+003	4.286183e+002
2.113615e+003	5.123365e+002
2.115543e+003	4.683510e+002
2.117472e+003	4.018043e+002
2.119400e+003	3.674471e+002
2.121329e+003	3.433667e+002
2.123257e+003	3.865242e+002
2.125186e+003	4.518393e+002
2.127114e+003	4.861067e+002
2.129042e+003	4.602541e+002
2.130971e+003	4.154631e+002
2.132899e+003	4.576780e+002
2.134828e+003	4.579516e+002
2.136756e+003	4.701657e+002
2.138685e+003	5.119692e+002
2.140613e+003	4.441554e+002
2.142542e+003	4.237092e+002
2.144470e+003	3.841544e+002
2.146399e+003	3.642571e+002
2.148327e+003	4.067883e+002
2.150256e+003	3.950644e+002
2.152184e+003	3.677718e+002
2.154113e+003	4.239866e+002
2.156041e+003	3.876702e+002
2.157969e+003	3.157720e+002
2.159898e+003	3.330454e+002
2.161826e+003	3.985308e+002
2.163755e+003	4.018695e+002
2.165683e+003	3.955351e+002
2.167612e+003	4.729108e+002
2.169540e+003	4.309464e+002
2.171469e+003	3.818983e+002
2.173397e+003	3.365993e+002
2.175326e+003	3.575323e+002
2.177254e+003	4.829915e+002
2.179183e+003	5.104371e+002
2.181111e+003	4.167276e+002
2.183040e+003	4.046606e+002
2.184968e+003	3.222965e+002
2.186896e+003	3.821877e+002
2.188825e+003	3.671625e+002
2.190753e+003	4.083745e+002
2.192682e+003	4.581593e+002
2.194610e+003	3.981954e+002
2.196539e+003	4.451898e+002
2.198467e+003	4.430909e+002
2.200396e+003	4.879552e+002
2.202324e+003	5.797598e+002
2.204253e+003	5.153292e+002
2.206181e+003	4.605458e+002
2.208110e+003	4.799795e+002
2.210038e+003	4.188108e+002
2.211967e+003	4.395788e+002
2.213895e+003	3.955340e+002
2.215823e+003	4.706243e+002
2.217752e+003	4.478217e+002
2.219680e+003	5.064481e+002
2.221609e+003	5.212863e+002
2.223537e+003	5.047562e+002
2.225466e+003	5.479494e+002
2.227394e+003	5.533229e+002
2.229323e+003	5.012848e+002
2.231251e+003	5.197155e+002
2.233180e+003	5.148839e+002
2.235108e+003	5.034441e+002
2.237037e+003	5.073525e+002
2.238965e+003	4.272941e+002
2.240894e+003	4.228141e+002
2.242822e+003	4.787236e+002
2.244750e+003	4.402390e+002
2.246679e+003	4.260764e+002
2.248607e+003	4.245567e+002
2.250536e+003	3.841351e+002
2.252464e+003	4.118100e+002
2.254393e+003	4.574466e+002
2.256321e+003	4.737620e+002
2.258250e+003	5.231284e+002
2.260178e+003	5.258679e+002
2.262107e+003	5.144905e+002
2.264035e+003	4.829636e+002
2.265964e+003	4.896258e+002
2.267892e+003	4.895992e+002
2.269821e+003	4.450943e+002
2.271749e+003	3.811263e+002
2.273677e+003	3.808400e+002
2.275606e+003	4.461428e+002
2.277534e+003	4.166540e+002
2.279463e+003	3.570534e+002
2.281391e+003	4.089390e+002
2.283320e+003	4.615593e+002
2.285248e+003	4.304277e+002
2.287177e+003	4.725413e+002
2.289105e+003	4.978872e+002
2.291034e+003	4.990072e+002
2.292962e+003	5.913335e+002
2.294891e+003	6.336480e+002
2.296819e+003	6.533583e+002
2.298748e+003	6.971181e+002
2.300676e+003	6.883433e+002
2.302604e+003	6.079707e+002
2.304533e+003	5.474479e+002
2.306461e+003	5.679233e+002
2.308390e+003	6.888994e+002
2.310318e+003	7.210939e+002
2.312247e+003	6.246286e+002
2.314175e+003	6.534141e+002
2.316104e+003	6.032515e+002
2.318032e+003	5.161722e+002
2.319961e+003	5.422260e+002
2.321889e+003	5.374680e+002
2.323818e+003	5.356443e+002
2.325746e+003	5.958811e+002
2.327675e+003	5.880967e+002
2.329603e+003	4.531978e+002
2.331531e+003	3.220956e+002
2.333460e+003	3.918381e+002
2.335388e+003	5.550631e+002
2.337317e+003	6.343029e+002
2.339245e+003	5.479828e+002
2.341174e+003	5.644118e+002
2.343102e+003	4.885690e+002
2.345031e+003	5.398707e+002
2.346959e+003	5.427340e+002
2.348888e+003	5.151473e+002
2.350816e+003	4.934346e+002
2.352745e+003	5.002331e+002
2.354673e+003	5.368358e+002
2.356602e+003	5.619366e+002
2.358530e+003	5.097924e+002
2.360458e+003	4.724101e+002
2.362387e+003	4.887915e+002
2.364315e+003	6.056578e+002
2.366244e+003	5.792528e+002
2.368172e+003	5.346674e+002
2.370101e+003	5.264029e+002
2.372029e+003	5.557003e+002
2.373958e+003	5.060891e+002
2.375886e+003	4.937174e+002
2.377815e+003	5.128152e+002
2.379743e+003	5.010727e+002
2.381672e+003	5.187569e+002
2.383600e+003	5.502975e+002
2.385529e+003	5.620394e+002
2.387457e+003	5.243240e+002
2.389385e+003	4.487855e+002
2.391314e+003	5.117394e+002
2.393242e+003	6.272212e+002
2.395171e+003	5.808689e+002
2.397099e+003	5.067859e+002
2.399028e+003	4.716353e+002
2.400956e+003	4.852459e+002
2.402885e+003	5.549049e+002
2.404813e+003	6.342618e+002
2.406742e+003	6.220593e+002
2.408670e+003	5.891263e+002
2.410599e+003	6.269748e+002
2.412527e+003	6.432018e+002
2.414456e+003	6.217122e+002
2.416384e+003	5.700732e+002
2.418313e+003	5.427685e+002
2.420241e+003	5.181019e+002
2.422169e+003	5.636680e+002
2.424098e+003	6.025267e+002
2.426026e+003	5.907475e+002
2.427955e+003	5.777574e+002
2.429883e+003	6.056940e+002
2.431812e+003	5.852053e+002
2.433740e+003	5.739608e+002
2.435669e+003	6.109027e+002
2.437597e+003	6.264198e+002
2.439526e+003	5.965894e+002
2.441454e+003	5.913751e+002
2.443383e+003	5.865970e+002
2.445311e+003	5.155451e+002
2.447240e+003	6.142632e+002
2.449168e+003	6.282379e+002
2.451096e+003	5.964236e+002
2.453025e+003	6.137338e+002
2.454953e+003	5.321616e+002
2.456882e+003	5.062223e+002
2.458810e+003	5.675239e+002
2.460739e+003	5.382618e+002
2.462667e+003	5.366365e+002
2.464596e+003	5.670328e+002
2.466524e+003	5.961417e+002
2.468453e+003	5.983995e+002
2.470381e+003	5.172385e+002
2.472310e+003	5.011560e+002
2.474238e+003	4.497277e+002
2.476167e+003	3.956977e+002
2.478095e+003	4.171825e+002
2.480023e+003	4.210085e+002
2.481952e+003	4.700989e+002
2.483880e+003	5.236047e+002
2.485809e+003	4.758429e+002
2.487737e+003	5.398036e+002
2.489666e+003	4.744885e+002
2.491594e+003	5.000212e+002
2.493523e+003	4.020536e+002
2.495451e+003	3.926373e+002
2.497380e+003	3.919272e+002
2.499308e+003	4.434182e+002
2.501237e+003	4.685926e+002
2.503165e+003	4.808951e+002
2.505094e+003	5.130735e+002
2.507022e+003	5.142480e+002
2.508950e+003	4.965810e+002
2.510879e+003	4.475580e+002
2.512807e+003	3.781182e+002
2.514736e+003	3.861205e+002
2.516664e+003	4.325318e+002
2.518593e+003	5.438532e+002
2.520521e+003	6.077077e+002
2.522450e+003	5.200798e+002
2.524378e+003	4.745158e+002
2.526307e+003	4.628110e+002
2.528235e+003	4.439194e+002
2.530164e+003	5.361384e+002
2.532092e+003	6.260450e+002
2.534021e+003	6.377662e+002
2.535949e+003	6.663968e+002
2.537877e+003	5.944066e+002
2.539806e+003	4.755834e+002
2.541734e+003	4.168890e+002
2.543663e+003	4.057950e+002
2.545591e+003	4.743982e+002
2.547520e+003	5.703338e+002
2.549448e+003	5.115322e+002
2.551377e+003	4.700214e+002
2.553305e+003	4.431290e+002
2.555234e+003	4.327573e+002
2.557162e+003	4.484379e+002
2.559091e+003	4.434959e+002
2.561019e+003	4.736450e+002
2.562948e+003	4.754630e+002
2.564876e+003	4.003036e+002
2.566804e+003	4.184315e+002
2.568733e+003	4.668387e+002
2.570661e+003	4.176614e+002
2.572590e+003	3.646219e+002
2.574518e+003	3.766781e+002
2.576447e+003	4.080217e+002
2.578375e+003	4.119143e+002
2.580304e+003	4.313988e+002
2.582232e+003	4.195262e+002
2.584161e+003	4.193970e+002
2.586089e+003	3.829965e+002
2.588018e+003	3.505774e+002
2.589946e+003	3.468779e+002
2.591875e+003	2.865345e+002
2.593803e+003	2.994465e+002
2.595731e+003	2.608236e+002
2.597660e+003	3.219081e+002
2.599588e+003	3.435309e+002
2.601517e+003	3.677199e+002
2.603445e+003	4.531645e+002
2.605374e+003	4.505886e+002
2.607302e+003	4.049727e+002
2.609231e+003	3.846057e+002
2.611159e+003	4.411131e+002
2.613088e+003	4.580138e+002
2.615016e+003	4.587721e+002
2.616945e+003	4.253510e+002
2.618873e+003	4.429438e+002
2.620802e+003	4.504809e+002
2.622730e+003	4.563677e+002
2.624658e+003	4.038185e+002
2.626587e+003	4.053322e+002
2.628515e+003	4.438772e+002
2.630444e+003	4.329765e+002
2.632372e+003	4.016533e+002
2.634301e+003	4.359199e+002
2.636229e+003	3.807646e+002
2.638158e+003	3.945330e+002
2.640086e+003	3.177065e+002
2.642015e+003	2.902152e+002
2.643943e+003	3.848508e+002
2.645872e+003	4.463791e+002
2.647800e+003	4.406003e+002
2.649729e+003	3.803333e+002
2.651657e+003	3.778163e+002
2.653585e+003	4.443656e+002
2.655514e+003	4.287086e+002
2.657442e+003	4.112009e+002
2.659371e+003	4.592985e+002
2.661299e+003	3.733910e+002
2.663228e+003	4.157911e+002
2.665156e+003	4.109004e+002
2.667085e+003	4.609889e+002
2.669013e+003	4.952065e+002
2.670942e+003	5.520060e+002
2.672870e+003	5.477906e+002
2.674799e+003	5.031972e+002
2.676727e+003	4.274755e+002
2.678656e+003	4.697140e+002
2.680584e+003	5.029400e+002
2.682512e+003	3.967629e+002
2.684441e+003	3.485348e+002
2.686369e+003	4.009651e+002
2.688298e+003	4.173500e+002
2.690226e+003	3.482072e+002
2.692155e+003	3.189173e+002
2.694083e+003	3.807592e+002
2.696012e+003	3.807780e+002
2.697940e+003	3.656697e+002
2.699869e+003	3.469298e+002
2.701797e+003	3.449082e+002
2.703726e+003	3.842854e+002
2.705654e+003	3.597991e+002
2.707583e+003	3.581056e+002
2.709511e+003	3.186996e+002
2.711439e+003	3.279142e+002
2.713368e+003	2.633754e+002
2.715296e+003	2.858266e+002
2.717225e+003	3.451642e+002
2.719153e+003	3.511825e+002
2.721082e+003	3.842162e+002
2.723010e+003	3.985647e+002
2.724939e+003	3.814464e+002
2.726867e+003	4.161963e+002
2.728796e+003	3.880779e+002
2.730724e+003	3.892403e+002
2.732653e+003	3.946114e+002
2.734581e+003	3.876806e+002
2.736510e+003	2.891813e+002
2.738438e+003	3.656013e+002
2.740366e+003	3.997003e+002
2.742295e+003	3.605298e+002
2.744223e+003	3.827464e+002
2.746152e+003	4.139977e+002
2.748080e+003	4.147943e+002
2.750009e+003	4.214516e+002
2.751937e+003	4.580055e+002
2.753866e+003	4.036250e+002
2.755794e+003	3.487707e+002
2.757723e+003	3.355841e+002
2.759651e+003	3.453476e+002
2.761580e+003	3.205673e+002
2.763508e+003	3.768871e+002
2.765437e+003	3.775857e+002
2.767365e+003	3.423910e+002
2.769293e+003	3.549033e+002
2.771222e+003	3.158479e+002
2.773150e+003	3.323310e+002
2.775079e+003	3.232886e+002
2.777007e+003	3.288453e+002
2.778936e+003	2.666927e+002
2.780864e+003	3.595143e+002
2.782793e+003	2.747706e+002
2.784721e+003	2.577148e+002
2.786650e+003	2.827403e+002
2.788578e+003	3.048275e+002
2.790507e+003	3.046321e+002
2.792435e+003	2.706644e+002
2.794364e+003	2.081241e+002
2.796292e+003	2.207499e+002
2.798220e+003	1.706813e+002
2.800149e+003	2.079684e+002
2.802077e+003	1.731405e+002
2.804006e+003	2.709126e+002
2.805934e+003	3.156417e+002
2.807863e+003	2.588892e+002
2.809791e+003	2.863359e+002
2.811720e+003	2.878525e+002
2.813648e+003	2.633939e+002
2.815577e+003	2.561465e+002
2.817505e+003	2.612526e+002
2.819434e+003	2.102421e+002
2.821362e+003	3.378598e+002
2.823291e+003	2.994657e+002
2.825219e+003	2.860464e+002
2.827147e+003	2.916386e+002
2.829076e+003	2.926219e+002
2.831004e+003	3.352810e+002
2.832933e+003	3.376998e+002
2.834861e+003	2.810873e+002
2.836790e+003	2.140807e+002
2.838718e+003	3.326655e+002
2.840647e+003	4.097222e+002
2.842575e+003	4.888488e+002
2.844504e+003	5.241711e+002
2.846432e+003	5.837783e+002
2.848361e+003	6.220907e+002
2.850289e+003	6.206323e+002
2.852218e+003	6.461490e+002
2.854146e+003	6.135986e+002
2.856074e+003	5.355525e+002
2.858003e+003	5.834130e+002
2.859931e+003	5.204947e+002
2.861860e+003	4.530701e+002
2.863788e+003	4.388612e+002
2.865717e+003	4.493479e+002
2.867645e+003	4.782248e+002
2.869574e+003	4.481830e+002
2.871502e+003	5.614890e+002
2.873431e+003	5.088088e+002
2.875359e+003	5.401405e+002
2.877288e+003	6.118188e+002
2.879216e+003	6.354477e+002
2.881145e+003	6.128615e+002
2.883073e+003	5.772285e+002
2.885001e+003	5.218044e+002
2.886930e+003	4.435243e+002
2.888858e+003	4.724622e+002
2.890787e+003	5.729412e+002
2.892715e+003	4.850116e+002
2.894644e+003	5.135450e+002
2.896572e+003	5.254130e+002
2.898501e+003	4.625992e+002
2.900429e+003	4.360953e+002
2.902358e+003	4.616379e+002
2.904286e+003	5.309376e+002
2.906215e+003	5.463640e+002
2.908143e+003	4.648224e+002
2.910072e+003	4.653281e+002
2.912000e+003	4.525773e+002
2.913928e+003	4.614251e+002
2.915857e+003	4.377928e+002
2.917785e+003	4.800725e+002
2.919714e+003	4.107077e+002
2.921642e+003	4.199932e+002
2.923571e+003	4.135736e+002
2.925499e+003	3.985304e+002
2.927428e+003	4.326420e+002
2.929356e+003	4.494779e+002
2.931285e+003	3.468435e+002
2.933213e+003	3.100806e+002
2.935142e+003	3.645187e+002
2.937070e+003	4.202031e+002
2.938999e+003	3.695535e+002
2.940927e+003	3.583554e+002
2.942855e+003	3.126497e+002
2.944784e+003	3.527124e+002
2.946712e+003	3.475235e+002
2.948641e+003	2.674880e+002
2.950569e+003	1.845383e+002
2.952498e+003	1.941220e+002
2.954426e+003	2.256752e+002
2.956355e+003	2.227776e+002
2.958283e+003	1.889421e+002
2.960212e+003	1.818392e+002
2.962140e+003	2.013516e+002
2.964069e+003	1.552441e+002
2.965997e+003	2.584514e+002
2.967926e+003	1.628966e+002
2.969854e+003	1.387795e+002
2.971782e+003	1.293634e+002
2.973711e+003	1.023806e+002
2.975639e+003	1.090559e+002
2.977568e+003	8.622048e+001
2.979496e+003	9.618611e+001
2.981425e+003	6.396598e+001
2.983353e+003	9.362414e+001
2.985282e+003	1.529806e+001
2.987210e+003	2.178773e+001
2.989139e+003	2.919095e+001
2.991067e+003	-3.587993e+001
2.992996e+003	3.135553e+001
2.994924e+003	-2.016864e+001
2.996853e+003	-9.730602e+001
2.998781e+003	-6.545544e+001
3.000709e+003	-2.091406e+001
3.002638e+003	2.058714e+001
3.004566e+003	-7.632793e+001
3.006495e+003	-2.130183e+002
3.008423e+003	-2.217660e+002
3.010352e+003	-1.357474e+002
3.012280e+003	-1.035785e+002
3.014209e+003	-2.091278e+001
3.016137e+003	-7.384270e+001
3.018066e+003	-8.131851e+001
3.019994e+003	-8.459079e+001
3.021923e+003	-7.272485e+001
3.023851e+003	-9.239603e+001
3.025780e+003	-1.377330e+002
3.027708e+003	-1.274425e+002
3.029636e+003	-7.064945e+001
3.031565e+003	-5.493923e+001
3.033493e+003	-7.757294e+001
3.035422e+003	-1.779691e+001
3.037350e+003	-4.832144e+001
3.039279e+003	-9.286440e+001
3.041207e+003	-7.357709e+001
3.043136e+003	-6.889114e+001
3.045064e+003	-7.043025e+001
3.046993e+003	-6.811655e+001
3.048921e+003	-1.565902e+002
3.050850e+003	-6.360625e+001
3.052778e+003	-1.756409e+001
3.054707e+003	-7.566204e+001
3.056635e+003	-1.058920e+002
3.058563e+003	-1.812112e+002
3.060492e+003	-1.381390e+002
3.062420e+003	-5.313956e+001
3.064349e+003	-4.778353e+001
3.066277e+003	-7.326352e+001
3.068206e+003	-8.524332e+001
3.070134e+003	-1.427109e+002
3.072063e+003	-1.549369e+002
3.073991e+003	-5.777877e+001
3.075920e+003	-8.946368e+001
3.077848e+003	-1.761023e+002
3.079777e+003	-1.197962e+002
3.081705e+003	-1.599692e+002
3.083634e+003	-1.154452e+002
3.085562e+003	-1.512803e+002
3.087490e+003	-1.122274e+002
3.089419e+003	-4.134446e+001
3.091347e+003	-9.751371e+001
3.093276e+003	-1.109015e+002
3.095204e+003	-1.411261e+002
3.097133e+003	2.870094e+001
3.099061e+003	-3.066194e+001
3.100990e+003	-1.959299e+001
3.102918e+003	-8.549478e+001
3.104847e+003	-1.304649e+002
3.106775e+003	-9.738794e+001
3.108704e+003	6.554387e-001
3.110632e+003	4.630426e+001
3.112561e+003	4.697523e+001
3.114489e+003	1.120408e+002
3.116417e+003	1.185494e+002
3.118346e+003	1.231707e+002
3.120274e+003	6.897893e+001
3.122203e+003	3.956363e+001
3.124131e+003	-4.552056e+001
3.126060e+003	-1.200392e+002
3.127988e+003	-3.375592e+001
3.129917e+003	6.031408e+001
3.131845e+003	1.733777e+002
3.133774e+003	1.659507e+002
3.135702e+003	7.351621e+001
3.137631e+003	1.424734e+002
3.139559e+003	1.109135e+002
3.141488e+003	1.445395e+002
3.143416e+003	2.312739e+002
3.145344e+003	1.366883e+002
3.147273e+003	2.246772e+002
3.149201e+003	2.321495e+002
3.151130e+003	2.094687e+002
3.153058e+003	2.332970e+002
3.154987e+003	2.624995e+002
3.156915e+003	2.796660e+002
3.158844e+003	4.450809e+002
3.160772e+003	3.675035e+002
3.162701e+003	4.246231e+002
3.164629e+003	4.061902e+002
3.166558e+003	4.321790e+002
3.168486e+003	4.844973e+002
3.170415e+003	4.757564e+002
3.172343e+003	4.698723e+002
3.174271e+003	4.701198e+002
3.176200e+003	5.187347e+002
3.178128e+003	5.893457e+002
3.180057e+003	6.538392e+002
3.181985e+003	6.229728e+002
3.183914e+003	6.155239e+002
3.185842e+003	6.766117e+002
3.187771e+003	6.937880e+002
3.189699e+003	6.972988e+002
3.191628e+003	7.390659e+002
3.193556e+003	8.101146e+002
3.195485e+003	8.788364e+002
3.197413e+003	9.659015e+002
3.199342e+003	9.384332e+002
3.201270e+003	1.051236e+003
3.203198e+003	9.966865e+002
3.205127e+003	1.022249e+003
3.207055e+003	1.159807e+003
3.208984e+003	1.216917e+003
3.210912e+003	1.253344e+003
3.212841e+003	1.277980e+003
3.214769e+003	1.330289e+003
3.216698e+003	1.309669e+003
3.218626e+003	1.279980e+003
3.220555e+003	1.294178e+003
3.222483e+003	1.319748e+003
3.224412e+003	1.324397e+003
3.226340e+003	1.383549e+003
3.228269e+003	1.475909e+003
3.230197e+003	1.511822e+003
3.232125e+003	1.648287e+003
3.234054e+003	1.722358e+003
3.235982e+003	1.714755e+003
3.237911e+003	1.796697e+003
3.239839e+003	1.888337e+003
3.241768e+003	1.902774e+003
3.243696e+003	1.926101e+003
3.245625e+003	1.988042e+003
3.247553e+003	1.991440e+003
3.249482e+003	2.140271e+003
3.251410e+003	2.123576e+003
3.253339e+003	2.277161e+003
3.255267e+003	2.351063e+003
3.257196e+003	2.410542e+003
3.259124e+003	2.488579e+003
3.261052e+003	2.537808e+003
3.262981e+003	2.485758e+003
3.264909e+003	2.702314e+003
3.266838e+003	2.727962e+003
3.268766e+003	2.814896e+003
3.270695e+003	2.841372e+003
3.272623e+003	2.885839e+003
3.274552e+003	3.052104e+003
3.276480e+003	3.035726e+003
3.278409e+003	3.079101e+003
3.280337e+003	3.142487e+003
3.282266e+003	3.196583e+003
3.284194e+003	3.367368e+003
3.286123e+003	3.558826e+003
3.288051e+003	3.586801e+003
3.289979e+003	3.780052e+003
3.291908e+003	3.802545e+003
3.293836e+003	3.827993e+003
3.295765e+003	3.901968e+003
3.297693e+003	4.012441e+003
3.299622e+003	4.028296e+003
3.301550e+003	4.165596e+003
3.303479e+003	4.244659e+003
3.305407e+003	4.206595e+003
3.307336e+003	4.346100e+003
3.309264e+003	4.431709e+003
3.311193e+003	4.562842e+003
3.313121e+003	4.713608e+003
3.315050e+003	4.761868e+003
3.316978e+003	4.900113e+003
3.318906e+003	5.006034e+003
3.320835e+003	4.963052e+003
3.322763e+003	5.118398e+003
3.324692e+003	5.226227e+003
3.326620e+003	5.249196e+003
3.328549e+003	5.400563e+003
3.330477e+003	5.453807e+003
3.332406e+003	5.504065e+003
3.334334e+003	5.723573e+003
3.336263e+003	5.701278e+003
3.338191e+003	5.725306e+003
3.340120e+003	5.790048e+003
3.342048e+003	5.958714e+003
3.343977e+003	6.132972e+003
3.345905e+003	6.265642e+003
3.347833e+003	6.247203e+003
3.349762e+003	6.260102e+003
3.351690e+003	6.351298e+003
3.353619e+003	6.570009e+003
3.355547e+003	6.634545e+003
3.357476e+003	6.649962e+003
3.359404e+003	6.840493e+003
3.361333e+003	6.955474e+003
3.363261e+003	7.006658e+003
3.365190e+003	7.121468e+003
3.367118e+003	7.230171e+003
3.369047e+003	7.287778e+003
3.370975e+003	7.379727e+003
3.372904e+003	7.513227e+003
3.374832e+003	7.712065e+003
3.376760e+003	7.808762e+003
3.378689e+003	7.872235e+003
3.380617e+003	7.980464e+003
3.382546e+003	8.105224e+003
3.384474e+003	8.310041e+003
3.386403e+003	8.394158e+003
3.388331e+003	8.351379e+003
3.390260e+003	8.406854e+003
3.392188e+003	8.413363e+003
3.394117e+003	8.561299e+003
3.396045e+003	8.643236e+003
3.397974e+003	8.625152e+003
3.399902e+003	8.874178e+003
