# Supplementary material for: Machine learning classification of mango maturity based on carotene content from Raman spectra
Source: PeerJ. 2025 Nov 18;13:e20288. doi: 10.7717/peerj.20288 (PMC12637035; doi:10.7717/peerj.20288)
Supplement: Supplemental Information 1 — Raman spectra from 29 mango samples, with measurements taken from the top, middle, and bottom parts of each mango. These data were used for Raman spectral processing, statistical analysis, and classification analysis. [file peerj-13-20288-s001.zip › Raw Data_Mango/M3/3 spectra- Average-M3-M.CSV]

5.015522e+001	3.319469e+003
5.208368e+001	2.327732e+003
5.401215e+001	1.555582e+003
5.594062e+001	1.184189e+003
5.786908e+001	1.103738e+003
5.979755e+001	1.119330e+003
6.172602e+001	1.119018e+003
6.365448e+001	1.061566e+003
6.558295e+001	9.722500e+002
6.751141e+001	9.626206e+002
6.943988e+001	9.760488e+002
7.136835e+001	9.747924e+002
7.329681e+001	9.415994e+002
7.522528e+001	8.909536e+002
7.715375e+001	8.522587e+002
7.908221e+001	7.781027e+002
8.101068e+001	7.279573e+002
8.293915e+001	7.462072e+002
8.486761e+001	6.597119e+002
8.679608e+001	6.669468e+002
8.872455e+001	6.878644e+002
9.065302e+001	6.876277e+002
9.258148e+001	6.766112e+002
9.450995e+001	6.452490e+002
9.643842e+001	6.140219e+002
9.836688e+001	5.678036e+002
1.002953e+002	5.022097e+002
1.022238e+002	4.369018e+002
1.041523e+002	4.396398e+002
1.060807e+002	4.176211e+002
1.080092e+002	3.828549e+002
1.099377e+002	3.734504e+002
1.118661e+002	4.094662e+002
1.137946e+002	4.536102e+002
1.157231e+002	4.657462e+002
1.176516e+002	4.605317e+002
1.195800e+002	4.599687e+002
1.215085e+002	3.636467e+002
1.234370e+002	3.309028e+002
1.253654e+002	3.052816e+002
1.272939e+002	2.611819e+002
1.292224e+002	2.188863e+002
1.311508e+002	2.239888e+002
1.330793e+002	2.506006e+002
1.350078e+002	2.871895e+002
1.369362e+002	3.255741e+002
1.388647e+002	3.597255e+002
1.407932e+002	3.695808e+002
1.427216e+002	3.577468e+002
1.446501e+002	3.111040e+002
1.465786e+002	2.462476e+002
1.485070e+002	2.473273e+002
1.504355e+002	2.542116e+002
1.523640e+002	2.302065e+002
1.542924e+002	2.169236e+002
1.562209e+002	2.498973e+002
1.581494e+002	2.421624e+002
1.600778e+002	2.107095e+002
1.620063e+002	1.955394e+002
1.639348e+002	2.171832e+002
1.658632e+002	2.708828e+002
1.677917e+002	2.985630e+002
1.697202e+002	3.213142e+002
1.716486e+002	3.284576e+002
1.735771e+002	3.058495e+002
1.755056e+002	2.511202e+002
1.774340e+002	2.453266e+002
1.793625e+002	2.608632e+002
1.812910e+002	2.655754e+002
1.832194e+002	2.529023e+002
1.851479e+002	2.393389e+002
1.870764e+002	1.885951e+002
1.890048e+002	1.994939e+002
1.909333e+002	1.599587e+002
1.928618e+002	7.535406e+001
1.947902e+002	1.138942e+002
1.967187e+002	1.333137e+002
1.986472e+002	1.086586e+002
2.005756e+002	1.114825e+002
2.025041e+002	1.704935e+002
2.044326e+002	2.215647e+002
2.063610e+002	2.283504e+002
2.082895e+002	2.375357e+002
2.102180e+002	2.475555e+002
2.121464e+002	2.494255e+002
2.140749e+002	2.418973e+002
2.160034e+002	2.387555e+002
2.179318e+002	2.417343e+002
2.198603e+002	2.678694e+002
2.217888e+002	2.990092e+002
2.237172e+002	2.527753e+002
2.256457e+002	2.360477e+002
2.275742e+002	1.822057e+002
2.295026e+002	1.513849e+002
2.314311e+002	1.745600e+002
2.333596e+002	1.592129e+002
2.352880e+002	1.571842e+002
2.372165e+002	1.730991e+002
2.391450e+002	2.069082e+002
2.410734e+002	2.578967e+002
2.430019e+002	3.269722e+002
2.449304e+002	3.003536e+002
2.468588e+002	2.706271e+002
2.487873e+002	2.822726e+002
2.507158e+002	3.214369e+002
2.526442e+002	2.993556e+002
2.545727e+002	3.201372e+002
2.565012e+002	3.411093e+002
2.584296e+002	3.593627e+002
2.603581e+002	3.755035e+002
2.622866e+002	3.782223e+002
2.642150e+002	4.028785e+002
2.661435e+002	3.523367e+002
2.680720e+002	2.815215e+002
2.700004e+002	2.354797e+002
2.719289e+002	1.812728e+002
2.738574e+002	2.228241e+002
2.757858e+002	2.498510e+002
2.777143e+002	2.514249e+002
2.796428e+002	2.373050e+002
2.815712e+002	2.147405e+002
2.834997e+002	1.969917e+002
2.854282e+002	2.206786e+002
2.873566e+002	2.549339e+002
2.892851e+002	2.955976e+002
2.912136e+002	3.789450e+002
2.931420e+002	4.757479e+002
2.950705e+002	5.228393e+002
2.969990e+002	5.516570e+002
2.989274e+002	5.566556e+002
3.008559e+002	5.039608e+002
3.027844e+002	5.088963e+002
3.047128e+002	5.232452e+002
3.066413e+002	4.952079e+002
3.085698e+002	4.443955e+002
3.104982e+002	4.365248e+002
3.124267e+002	4.925795e+002
3.143552e+002	4.817558e+002
3.162836e+002	4.685435e+002
3.182121e+002	4.694041e+002
3.201406e+002	4.651348e+002
3.220690e+002	4.383495e+002
3.239975e+002	4.413798e+002
3.259260e+002	4.496420e+002
3.278544e+002	4.436325e+002
3.297829e+002	4.112567e+002
3.317114e+002	3.509822e+002
3.336398e+002	4.128904e+002
3.355683e+002	4.407233e+002
3.374968e+002	4.487967e+002
3.394252e+002	4.627270e+002
3.413537e+002	4.466076e+002
3.432822e+002	3.846576e+002
3.452106e+002	5.002256e+002
3.471391e+002	5.810201e+002
3.490676e+002	5.498030e+002
3.509960e+002	5.479185e+002
3.529245e+002	5.727389e+002
3.548530e+002	5.827761e+002
3.567814e+002	5.872620e+002
3.587099e+002	5.872000e+002
3.606384e+002	5.809219e+002
3.625668e+002	5.937323e+002
3.644953e+002	5.894499e+002
3.664238e+002	5.534980e+002
3.683522e+002	5.253738e+002
3.702807e+002	5.292970e+002
3.722092e+002	5.043707e+002
3.741376e+002	5.078047e+002
3.760661e+002	4.684226e+002
3.779946e+002	4.315158e+002
3.799230e+002	4.412916e+002
3.818515e+002	4.928185e+002
3.837800e+002	5.518558e+002
3.857084e+002	6.009501e+002
3.876369e+002	6.548064e+002
3.895654e+002	6.969462e+002
3.914938e+002	6.925229e+002
3.934223e+002	6.459066e+002
3.953508e+002	6.348152e+002
3.972792e+002	6.532519e+002
3.992077e+002	6.848030e+002
4.011362e+002	7.157375e+002
4.030646e+002	7.456229e+002
4.049931e+002	7.520363e+002
4.069216e+002	7.167317e+002
4.088500e+002	6.936336e+002
4.107785e+002	7.092664e+002
4.127070e+002	7.244736e+002
4.146354e+002	5.991251e+002
4.165639e+002	6.525383e+002
4.184924e+002	6.476524e+002
4.204208e+002	6.064302e+002
4.223493e+002	6.639162e+002
4.242778e+002	6.996006e+002
4.262062e+002	6.937836e+002
4.281347e+002	6.741733e+002
4.300632e+002	6.602793e+002
4.319916e+002	6.490256e+002
4.339201e+002	6.142675e+002
4.358486e+002	5.732723e+002
4.377770e+002	5.281458e+002
4.397055e+002	4.875461e+002
4.416340e+002	4.895288e+002
4.435624e+002	5.614885e+002
4.454909e+002	6.326088e+002
4.474194e+002	6.997416e+002
4.493478e+002	7.644141e+002
4.512763e+002	7.645536e+002
4.532048e+002	7.072421e+002
4.551332e+002	7.165452e+002
4.570617e+002	7.608730e+002
4.589902e+002	8.137311e+002
4.609186e+002	7.926992e+002
4.628471e+002	7.105073e+002
4.647756e+002	6.512376e+002
4.667040e+002	6.858860e+002
4.686325e+002	7.545600e+002
4.705610e+002	8.008636e+002
4.724894e+002	7.964654e+002
4.744179e+002	7.672432e+002
4.763464e+002	7.790560e+002
4.782748e+002	7.861823e+002
4.802033e+002	6.948979e+002
4.821318e+002	6.633143e+002
4.840602e+002	6.577236e+002
4.859887e+002	6.022039e+002
4.879172e+002	6.195349e+002
4.898456e+002	6.379001e+002
4.917741e+002	6.152693e+002
4.937026e+002	5.787332e+002
4.956310e+002	5.483076e+002
4.975595e+002	5.293065e+002
4.994880e+002	5.726693e+002
5.014164e+002	6.259203e+002
5.033449e+002	6.469455e+002
5.052734e+002	6.399047e+002
5.072018e+002	6.318110e+002
5.091303e+002	6.494841e+002
5.110588e+002	6.916138e+002
5.129872e+002	7.267869e+002
5.149157e+002	7.868988e+002
5.168442e+002	8.395322e+002
5.187726e+002	8.414747e+002
5.207011e+002	8.365715e+002
5.226296e+002	8.164871e+002
5.245580e+002	7.809664e+002
5.264865e+002	7.906298e+002
5.284150e+002	8.307964e+002
5.303434e+002	8.261409e+002
5.322719e+002	7.950112e+002
5.342004e+002	7.129313e+002
5.361288e+002	6.440845e+002
5.380573e+002	6.503953e+002
5.399858e+002	7.119565e+002
5.419142e+002	7.250221e+002
5.438427e+002	6.947180e+002
5.457712e+002	7.392858e+002
5.476996e+002	7.756821e+002
5.496281e+002	8.057482e+002
5.515566e+002	8.323941e+002
5.534850e+002	7.931366e+002
5.554135e+002	8.110978e+002
5.573420e+002	7.532704e+002
5.592704e+002	7.001978e+002
5.611989e+002	6.526462e+002
5.631274e+002	5.998586e+002
5.650558e+002	6.401080e+002
5.669843e+002	6.336930e+002
5.689128e+002	6.440988e+002
5.708412e+002	6.311276e+002
5.727697e+002	5.822180e+002
5.746982e+002	5.433936e+002
5.766266e+002	6.158925e+002
5.785551e+002	5.873283e+002
5.804836e+002	5.984520e+002
5.824120e+002	6.568793e+002
5.843405e+002	7.302700e+002
5.862690e+002	7.796614e+002
5.881974e+002	7.759752e+002
5.901259e+002	7.252508e+002
5.920544e+002	7.224261e+002
5.939828e+002	7.081491e+002
5.959113e+002	6.665258e+002
5.978398e+002	6.571933e+002
5.997682e+002	7.119623e+002
6.016967e+002	6.483008e+002
6.036252e+002	5.975411e+002
6.055536e+002	6.079737e+002
6.074821e+002	6.362045e+002
6.094106e+002	6.053635e+002
6.113391e+002	5.666365e+002
6.132675e+002	5.381386e+002
6.151960e+002	5.609214e+002
6.171245e+002	5.559609e+002
6.190529e+002	5.411492e+002
6.209814e+002	5.965506e+002
6.229099e+002	5.195402e+002
6.248383e+002	5.038660e+002
6.267668e+002	4.342785e+002
6.286953e+002	4.467036e+002
6.306237e+002	5.408071e+002
6.325522e+002	5.622353e+002
6.344807e+002	5.538541e+002
6.364091e+002	5.452456e+002
6.383376e+002	4.783788e+002
6.402661e+002	4.171576e+002
6.421945e+002	4.169017e+002
6.441230e+002	4.667693e+002
6.460515e+002	4.792386e+002
6.479799e+002	5.240043e+002
6.499084e+002	5.388453e+002
6.518369e+002	4.947782e+002
6.537653e+002	4.785918e+002
6.556938e+002	5.467603e+002
6.576223e+002	4.697146e+002
6.595507e+002	5.376006e+002
6.614792e+002	5.476426e+002
6.634077e+002	4.801145e+002
6.653361e+002	4.244948e+002
6.672646e+002	4.416712e+002
6.691931e+002	4.261500e+002
6.711215e+002	3.879642e+002
6.730500e+002	3.504830e+002
6.749785e+002	3.592077e+002
6.769069e+002	4.028909e+002
6.788354e+002	4.255155e+002
6.807639e+002	3.766463e+002
6.826923e+002	3.721647e+002
6.846208e+002	3.235219e+002
6.865493e+002	2.652773e+002
6.884777e+002	2.340766e+002
6.904062e+002	2.641194e+002
6.923347e+002	3.521396e+002
6.942631e+002	3.220404e+002
6.961916e+002	3.392097e+002
6.981201e+002	3.072472e+002
7.000485e+002	2.821368e+002
7.019770e+002	3.397519e+002
7.039055e+002	4.717205e+002
7.058339e+002	5.147561e+002
7.077624e+002	5.028219e+002
7.096909e+002	5.292794e+002
7.116193e+002	4.861289e+002
7.135478e+002	3.749824e+002
7.154763e+002	3.170091e+002
7.174047e+002	4.230771e+002
7.193332e+002	4.057679e+002
7.212617e+002	3.903953e+002
7.231901e+002	4.355268e+002
7.251186e+002	4.645137e+002
7.270471e+002	4.017803e+002
7.289755e+002	2.896574e+002
7.309040e+002	3.282642e+002
7.328325e+002	2.743106e+002
7.347609e+002	2.272573e+002
7.366894e+002	2.122635e+002
7.386179e+002	2.205423e+002
7.405463e+002	2.399446e+002
7.424748e+002	2.752737e+002
7.444033e+002	2.984559e+002
7.463317e+002	3.066998e+002
7.482602e+002	3.401772e+002
7.501887e+002	3.420408e+002
7.521171e+002	2.637179e+002
7.540456e+002	1.587097e+002
7.559741e+002	1.247500e+002
7.579025e+002	2.063659e+002
7.598310e+002	1.815977e+002
7.617595e+002	1.460274e+002
7.636879e+002	1.657904e+002
7.656164e+002	1.934931e+002
7.675449e+002	1.854464e+002
7.694733e+002	1.775855e+002
7.714018e+002	1.720525e+002
7.733303e+002	1.575778e+002
7.752587e+002	1.355707e+002
7.771872e+002	1.219680e+002
7.791157e+002	1.287645e+002
7.810441e+002	1.128825e+002
7.829726e+002	8.462503e+001
7.849011e+002	5.394975e+001
7.868295e+002	8.340802e+001
7.887580e+002	1.236790e+002
7.906865e+002	1.473143e+002
7.926149e+002	2.906760e+002
7.945434e+002	2.191220e+002
7.964719e+002	6.078889e+001
7.984003e+002	2.699884e+001
8.003288e+002	2.538469e+001
8.022573e+002	1.052294e+000
8.041857e+002	1.107016e+001
8.061142e+002	-8.721053e+000
8.080427e+002	-5.528238e+001
8.099711e+002	-1.803268e+001
8.118996e+002	7.279851e+001
8.138281e+002	1.210155e+002
8.157565e+002	9.926870e+001
8.176850e+002	8.688126e+001
8.196135e+002	1.082354e+002
8.215419e+002	1.428107e+002
8.234704e+002	-1.193577e+000
8.253989e+002	-7.536619e+001
8.273273e+002	-8.264112e+001
8.292558e+002	-1.111646e+002
8.311843e+002	-7.129642e+001
8.331127e+002	-3.046232e+001
8.350412e+002	-1.954333e+001
8.369697e+002	-6.899792e+001
8.388981e+002	-1.343299e+002
8.408266e+002	-1.482961e+002
8.427551e+002	-8.317619e+001
8.446835e+002	1.185423e+001
8.466120e+002	7.691861e+001
8.485405e+002	9.794597e+001
8.504689e+002	4.923950e+001
8.523974e+002	-8.460841e+000
8.543259e+002	5.303348e+001
8.562543e+002	2.003278e+002
8.581828e+002	1.094931e+002
8.601113e+002	1.718134e+002
8.620397e+002	1.802086e+002
8.639682e+002	2.523348e+002
8.658967e+002	3.074429e+002
8.678251e+002	3.084451e+002
8.697536e+002	2.711644e+002
8.716821e+002	1.558178e+002
8.736105e+002	1.525920e+002
8.755390e+002	2.387075e+002
8.774675e+002	2.733022e+002
8.793959e+002	1.819891e+002
8.813244e+002	3.184011e+001
8.832529e+002	-4.842604e+001
8.851813e+002	-2.935491e+001
8.871098e+002	-8.087914e+001
8.890383e+002	-5.040536e+001
8.909667e+002	-1.164303e+001
8.928952e+002	-1.554334e+001
8.948237e+002	-3.257708e+001
8.967521e+002	-1.446828e+001
8.986806e+002	1.457644e+001
9.006091e+002	-6.947192e+000
9.025375e+002	-4.351466e+001
9.044660e+002	-5.234852e+001
9.063945e+002	-6.694897e+001
9.083229e+002	-6.625596e+001
9.102514e+002	-2.001028e+001
9.121799e+002	3.010888e+001
9.141083e+002	6.720266e+000
9.160368e+002	-1.192821e+002
9.179653e+002	-2.246765e+002
9.198937e+002	-2.409576e+002
9.218222e+002	-2.096084e+002
9.237507e+002	-1.661498e+002
9.256791e+002	-9.142363e+001
9.276076e+002	-4.635353e+001
9.295361e+002	-3.777676e+001
9.314645e+002	-1.985948e+001
9.333930e+002	3.173796e+001
9.353215e+002	5.236315e+001
9.372499e+002	5.517486e+001
9.391784e+002	1.044381e+002
9.411069e+002	1.181497e+002
9.430353e+002	6.717522e+001
9.449638e+002	9.616605e+001
9.468923e+002	2.024649e+002
9.488207e+002	3.074461e+002
9.507492e+002	4.002525e+002
9.526777e+002	4.960216e+002
9.546061e+002	5.381886e+002
9.565346e+002	4.572462e+002
9.584631e+002	5.322592e+002
9.603915e+002	3.983750e+002
9.623200e+002	3.327546e+002
9.642485e+002	4.037678e+002
9.661769e+002	4.752988e+002
9.681054e+002	4.243974e+002
9.700339e+002	2.835082e+002
9.719623e+002	2.321873e+002
9.738908e+002	2.042796e+002
9.758193e+002	1.839922e+002
9.777477e+002	2.049424e+002
9.796762e+002	2.180783e+002
9.816047e+002	1.789617e+002
9.835331e+002	1.715523e+002
9.854616e+002	2.442848e+002
9.873901e+002	3.265558e+002
9.893185e+002	4.091106e+002
9.912470e+002	4.524727e+002
9.931755e+002	4.568261e+002
9.951039e+002	4.748609e+002
9.970324e+002	6.184397e+002
9.989609e+002	1.010044e+003
1.000889e+003	1.378754e+003
1.002818e+003	1.662505e+003
1.004746e+003	1.827867e+003
1.006675e+003	1.801469e+003
1.008603e+003	1.592245e+003
1.010532e+003	1.286669e+003
1.012460e+003	9.900829e+002
1.014389e+003	7.821619e+002
1.016317e+003	6.848634e+002
1.018246e+003	4.899712e+002
1.020174e+003	4.155600e+002
1.022102e+003	4.080011e+002
1.024031e+003	4.256967e+002
1.025959e+003	4.346210e+002
1.027888e+003	3.397659e+002
1.029816e+003	2.487546e+002
1.031745e+003	2.385361e+002
1.033673e+003	2.013787e+002
1.035602e+003	1.239404e+002
1.037530e+003	7.543927e+001
1.039459e+003	7.580775e+001
1.041387e+003	7.783792e+001
1.043316e+003	5.575068e+001
1.045244e+003	9.540060e+001
1.047173e+003	1.902724e+002
1.049101e+003	7.397935e+001
1.051030e+003	5.839488e+001
1.052958e+003	1.236540e+002
1.054886e+003	1.046617e+002
1.056815e+003	1.858162e+001
1.058743e+003	7.396114e+001
1.060672e+003	5.588303e+001
1.062600e+003	7.353790e+001
1.064529e+003	1.047937e+002
1.066457e+003	4.158506e+001
1.068386e+003	-1.458559e+001
1.070314e+003	1.600359e+001
1.072243e+003	9.422778e+001
1.074171e+003	1.368145e+002
1.076100e+003	9.699333e+001
1.078028e+003	9.640053e+001
1.079957e+003	1.738465e+002
1.081885e+003	1.635002e+002
1.083813e+003	2.037522e+002
1.085742e+003	2.731290e+002
1.087670e+003	2.511224e+002
1.089599e+003	1.755702e+002
1.091527e+003	1.265702e+002
1.093456e+003	1.704841e+002
1.095384e+003	1.985139e+002
1.097313e+003	1.933197e+002
1.099241e+003	2.487658e+002
1.101170e+003	3.114559e+002
1.103098e+003	3.162561e+002
1.105027e+003	3.192650e+002
1.106955e+003	3.687496e+002
1.108884e+003	3.668316e+002
1.110812e+003	3.773427e+002
1.112740e+003	4.605611e+002
1.114669e+003	4.625302e+002
1.116597e+003	4.990269e+002
1.118526e+003	5.742966e+002
1.120454e+003	5.786535e+002
1.122383e+003	6.159874e+002
1.124311e+003	7.041646e+002
1.126240e+003	7.526091e+002
1.128168e+003	8.159144e+002
1.130097e+003	8.288317e+002
1.132025e+003	8.443036e+002
1.133954e+003	8.508260e+002
1.135882e+003	8.504257e+002
1.137811e+003	9.215097e+002
1.139739e+003	1.050230e+003
1.141667e+003	1.218250e+003
1.143596e+003	1.537116e+003
1.145524e+003	1.827577e+003
1.147453e+003	2.284716e+003
1.149381e+003	2.967092e+003
1.151310e+003	3.802769e+003
1.153238e+003	4.602402e+003
1.155167e+003	5.052572e+003
1.157095e+003	4.903408e+003
1.159024e+003	4.020002e+003
1.160952e+003	2.983039e+003
1.162881e+003	2.139777e+003
1.164809e+003	1.596226e+003
1.166738e+003	1.321455e+003
1.168666e+003	1.233035e+003
1.170594e+003	1.211809e+003
1.172523e+003	1.135933e+003
1.174451e+003	1.104730e+003
1.176380e+003	1.064269e+003
1.178308e+003	1.084533e+003
1.180237e+003	1.138553e+003
1.182165e+003	1.175423e+003
1.184094e+003	1.198821e+003
1.186022e+003	1.210387e+003
1.187951e+003	1.182437e+003
1.189879e+003	1.106755e+003
1.191808e+003	9.459576e+002
1.193736e+003	8.645768e+002
1.195665e+003	8.739267e+002
1.197593e+003	8.796124e+002
1.199521e+003	8.467934e+002
1.201450e+003	7.671580e+002
1.203378e+003	7.011063e+002
1.205307e+003	7.386827e+002
1.207235e+003	8.583047e+002
1.209164e+003	9.268792e+002
1.211092e+003	8.613864e+002
1.213021e+003	7.482554e+002
1.214949e+003	5.392323e+002
1.216878e+003	3.444648e+002
1.218806e+003	2.840323e+002
1.220735e+003	3.130157e+002
1.222663e+003	3.165356e+002
1.224592e+003	3.135078e+002
1.226520e+003	3.018458e+002
1.228448e+003	1.923053e+002
1.230377e+003	9.193434e+001
1.232305e+003	1.123133e+002
1.234234e+003	1.977357e+002
1.236162e+003	2.015314e+002
1.238091e+003	1.417260e+002
1.240019e+003	1.851723e+002
1.241948e+003	3.342627e+002
1.243876e+003	2.719959e+002
1.245805e+003	3.697532e+002
1.247733e+003	4.130733e+002
1.249662e+003	4.445238e+002
1.251590e+003	4.263127e+002
1.253519e+003	3.460414e+002
1.255447e+003	2.951564e+002
1.257375e+003	3.405261e+002
1.259304e+003	4.229430e+002
1.261232e+003	4.492119e+002
1.263161e+003	4.474972e+002
1.265089e+003	4.668658e+002
1.267018e+003	4.899670e+002
1.268946e+003	4.552547e+002
1.270875e+003	4.671452e+002
1.272803e+003	4.355657e+002
1.274732e+003	3.589803e+002
1.276660e+003	3.368373e+002
1.278589e+003	3.687707e+002
1.280517e+003	3.776872e+002
1.282446e+003	2.949448e+002
1.284374e+003	1.934828e+002
1.286302e+003	1.614136e+002
1.288231e+003	2.300799e+002
1.290159e+003	2.750467e+002
1.292088e+003	2.985496e+002
1.294016e+003	3.251400e+002
1.295945e+003	3.213733e+002
1.297873e+003	2.770195e+002
1.299802e+003	2.595597e+002
1.301730e+003	3.123404e+002
1.303659e+003	3.374708e+002
1.305587e+003	2.900383e+002
1.307516e+003	2.610538e+002
1.309444e+003	2.280017e+002
1.311373e+003	2.118291e+002
1.313301e+003	2.515032e+002
1.315229e+003	3.334710e+002
1.317158e+003	3.992572e+002
1.319086e+003	4.091703e+002
1.321015e+003	3.535240e+002
1.322943e+003	2.873370e+002
1.324872e+003	2.603469e+002
1.326800e+003	2.976051e+002
1.328729e+003	3.611447e+002
1.330657e+003	4.375768e+002
1.332586e+003	5.001697e+002
1.334514e+003	4.574419e+002
1.336443e+003	3.098031e+002
1.338371e+003	2.927349e+002
1.340300e+003	3.259867e+002
1.342228e+003	4.163568e+002
1.344156e+003	4.620776e+002
1.346085e+003	4.118718e+002
1.348013e+003	4.775781e+002
1.349942e+003	5.390823e+002
1.351870e+003	5.500488e+002
1.353799e+003	5.186953e+002
1.355727e+003	4.118880e+002
1.357656e+003	2.851695e+002
1.359584e+003	2.586329e+002
1.361513e+003	2.600995e+002
1.363441e+003	3.594650e+002
1.365370e+003	4.027935e+002
1.367298e+003	4.324360e+002
1.369227e+003	3.821652e+002
1.371155e+003	3.214832e+002
1.373083e+003	3.150011e+002
1.375012e+003	3.296227e+002
1.376940e+003	3.507236e+002
1.378869e+003	4.215073e+002
1.380797e+003	3.657877e+002
1.382726e+003	1.985869e+002
1.384654e+003	1.446824e+002
1.386583e+003	1.534294e+002
1.388511e+003	1.729550e+002
1.390440e+003	2.676079e+002
1.392368e+003	2.817575e+002
1.394297e+003	2.209914e+002
1.396225e+003	2.110539e+002
1.398154e+003	2.196184e+002
1.400082e+003	1.623784e+002
1.402010e+003	1.023263e+002
1.403939e+003	1.493412e+002
1.405867e+003	1.777575e+002
1.407796e+003	2.861197e+002
1.409724e+003	3.353886e+002
1.411653e+003	3.163991e+002
1.413581e+003	2.763206e+002
1.415510e+003	2.510389e+002
1.417438e+003	2.297893e+002
1.419367e+003	2.107576e+002
1.421295e+003	2.304012e+002
1.423224e+003	2.458815e+002
1.425152e+003	3.587339e+002
1.427081e+003	4.843074e+002
1.429009e+003	5.067665e+002
1.430938e+003	5.326638e+002
1.432866e+003	5.668574e+002
1.434794e+003	6.085005e+002
1.436723e+003	6.722867e+002
1.438651e+003	7.351860e+002
1.440580e+003	7.565479e+002
1.442508e+003	7.257343e+002
1.444437e+003	6.696895e+002
1.446365e+003	7.067608e+002
1.448294e+003	7.351851e+002
1.450222e+003	7.774972e+002
1.452151e+003	7.402766e+002
1.454079e+003	7.132191e+002
1.456008e+003	6.757329e+002
1.457936e+003	6.599469e+002
1.459865e+003	6.139852e+002
1.461793e+003	5.818485e+002
1.463721e+003	6.161627e+002
1.465650e+003	6.184739e+002
1.467578e+003	6.036608e+002
1.469507e+003	5.452365e+002
1.471435e+003	5.121350e+002
1.473364e+003	4.873348e+002
1.475292e+003	4.804835e+002
1.477221e+003	4.783944e+002
1.479149e+003	4.747456e+002
1.481078e+003	5.226514e+002
1.483006e+003	5.909164e+002
1.484935e+003	6.158301e+002
1.486863e+003	6.164124e+002
1.488792e+003	6.301168e+002
1.490720e+003	6.262249e+002
1.492648e+003	6.933541e+002
1.494577e+003	7.851741e+002
1.496505e+003	8.228644e+002
1.498434e+003	8.934654e+002
1.500362e+003	1.024667e+003
1.502291e+003	1.138328e+003
1.504219e+003	1.319947e+003
1.506148e+003	1.614366e+003
1.508076e+003	2.000281e+003
1.510005e+003	2.493394e+003
1.511933e+003	3.043449e+003
1.513862e+003	3.548873e+003
1.515790e+003	4.100267e+003
1.517719e+003	4.399384e+003
1.519647e+003	4.461377e+003
1.521575e+003	4.267403e+003
1.523504e+003	3.951170e+003
1.525432e+003	3.440488e+003
1.527361e+003	2.891891e+003
1.529289e+003	2.400900e+003
1.531218e+003	1.913803e+003
1.533146e+003	1.449669e+003
1.535075e+003	1.129780e+003
1.537003e+003	9.729376e+002
1.538932e+003	8.709574e+002
1.540860e+003	8.233119e+002
1.542789e+003	8.593125e+002
1.544717e+003	8.053857e+002
1.546646e+003	6.945503e+002
1.548574e+003	6.973371e+002
1.550502e+003	7.035615e+002
1.552431e+003	6.722452e+002
1.554359e+003	6.280551e+002
1.556288e+003	5.759541e+002
1.558216e+003	5.353101e+002
1.560145e+003	5.238729e+002
1.562073e+003	5.384156e+002
1.564002e+003	5.516409e+002
1.565930e+003	5.378790e+002
1.567859e+003	5.449957e+002
1.569787e+003	5.594473e+002
1.571716e+003	5.285901e+002
1.573644e+003	5.575068e+002
1.575573e+003	5.159714e+002
1.577501e+003	5.195143e+002
1.579429e+003	4.910797e+002
1.581358e+003	4.382181e+002
1.583286e+003	4.284442e+002
1.585215e+003	4.303088e+002
1.587143e+003	4.220427e+002
1.589072e+003	4.511672e+002
1.591000e+003	5.091265e+002
1.592929e+003	5.263970e+002
1.594857e+003	5.256196e+002
1.596786e+003	5.217372e+002
1.598714e+003	5.738112e+002
1.600643e+003	6.612548e+002
1.602571e+003	7.174558e+002
1.604500e+003	7.101586e+002
1.606428e+003	6.566093e+002
1.608356e+003	5.714788e+002
1.610285e+003	5.808216e+002
1.612213e+003	6.545403e+002
1.614142e+003	7.267816e+002
1.616070e+003	7.280859e+002
1.617999e+003	6.427358e+002
1.619927e+003	5.477195e+002
1.621856e+003	4.773870e+002
1.623784e+003	5.157358e+002
1.625713e+003	5.944948e+002
1.627641e+003	6.321384e+002
1.629570e+003	6.684379e+002
1.631498e+003	7.191625e+002
1.633427e+003	6.648937e+002
1.635355e+003	5.515903e+002
1.637283e+003	5.144844e+002
1.639212e+003	5.147162e+002
1.641140e+003	4.512467e+002
1.643069e+003	4.198322e+002
1.644997e+003	4.035730e+002
1.646926e+003	3.394789e+002
1.648854e+003	3.234335e+002
1.650783e+003	3.644714e+002
1.652711e+003	4.051804e+002
1.654640e+003	3.952351e+002
1.656568e+003	3.298302e+002
1.658497e+003	2.676166e+002
1.660425e+003	1.826384e+002
1.662354e+003	2.651477e+002
1.664282e+003	1.456351e+002
1.666210e+003	1.399824e+002
1.668139e+003	1.470081e+002
1.670067e+003	1.837744e+002
1.671996e+003	2.438541e+002
1.673924e+003	2.896881e+002
1.675853e+003	2.882106e+002
1.677781e+003	2.725071e+002
1.679710e+003	2.883286e+002
1.681638e+003	3.057912e+002
1.683567e+003	3.270631e+002
1.685495e+003	3.300970e+002
1.687424e+003	2.915915e+002
1.689352e+003	2.495545e+002
1.691281e+003	3.892792e+002
1.693209e+003	4.445971e+002
1.695137e+003	4.761006e+002
1.697066e+003	5.120836e+002
1.698994e+003	5.374532e+002
1.700923e+003	3.795071e+002
1.702851e+003	2.406810e+002
1.704780e+003	1.999645e+002
1.706708e+003	2.061362e+002
1.708637e+003	2.482565e+002
1.710565e+003	3.076154e+002
1.712494e+003	3.764724e+002
1.714422e+003	4.316824e+002
1.716351e+003	3.932062e+002
1.718279e+003	4.254872e+002
1.720208e+003	5.403088e+002
1.722136e+003	6.352159e+002
1.724064e+003	5.843392e+002
1.725993e+003	6.685253e+002
1.727921e+003	5.652097e+002
1.729850e+003	4.937010e+002
1.731778e+003	4.645352e+002
1.733707e+003	4.181095e+002
1.735635e+003	3.721212e+002
1.737564e+003	3.031256e+002
1.739492e+003	2.527310e+002
1.741421e+003	2.187399e+002
1.743349e+003	2.358228e+002
1.745278e+003	2.942460e+002
1.747206e+003	3.589646e+002
1.749135e+003	3.916286e+002
1.751063e+003	3.525833e+002
1.752991e+003	3.703024e+002
1.754920e+003	2.638531e+002
1.756848e+003	3.199787e+002
1.758777e+003	2.757808e+002
1.760705e+003	1.600136e+002
1.762634e+003	2.550401e+002
1.764562e+003	3.023337e+002
1.766491e+003	2.220970e+002
1.768419e+003	2.263448e+002
1.770348e+003	2.857444e+002
1.772276e+003	2.456607e+002
1.774205e+003	2.832510e+002
1.776133e+003	3.608753e+002
1.778062e+003	4.162164e+002
1.779990e+003	4.213846e+002
1.781918e+003	4.483959e+002
1.783847e+003	5.080967e+002
1.785775e+003	4.359805e+002
1.787704e+003	2.716726e+002
1.789632e+003	2.035275e+002
1.791561e+003	1.205921e+002
1.793489e+003	1.827277e+002
1.795418e+003	3.344498e+002
1.797346e+003	4.180570e+002
1.799275e+003	4.942775e+002
1.801203e+003	6.608786e+002
1.803132e+003	7.367979e+002
1.805060e+003	7.175162e+002
1.806989e+003	7.146293e+002
1.808917e+003	6.012954e+002
1.810845e+003	4.265375e+002
1.812774e+003	4.490997e+002
1.814702e+003	5.537147e+002
1.816631e+003	6.124492e+002
1.818559e+003	6.485654e+002
1.820488e+003	6.331381e+002
1.822416e+003	5.344628e+002
1.824345e+003	4.408880e+002
1.826273e+003	4.323432e+002
1.828202e+003	4.618142e+002
1.830130e+003	4.817953e+002
1.832059e+003	5.085497e+002
1.833987e+003	5.240472e+002
1.835916e+003	5.310281e+002
1.837844e+003	4.997910e+002
1.839772e+003	5.387507e+002
1.841701e+003	5.322656e+002
1.843629e+003	4.582040e+002
1.845558e+003	3.723633e+002
1.847486e+003	2.884569e+002
1.849415e+003	2.703905e+002
1.851343e+003	2.751596e+002
1.853272e+003	2.292054e+002
1.855200e+003	1.436889e+002
1.857129e+003	1.561333e+002
1.859057e+003	1.518525e+002
1.860986e+003	1.711179e+002
1.862914e+003	2.008718e+002
1.864843e+003	2.126544e+002
1.866771e+003	2.376932e+002
1.868699e+003	2.729855e+002
1.870628e+003	3.419030e+002
1.872556e+003	3.631501e+002
1.874485e+003	2.935649e+002
1.876413e+003	2.607599e+002
1.878342e+003	2.762015e+002
1.880270e+003	3.124454e+002
1.882199e+003	3.908567e+002
1.884127e+003	4.579801e+002
1.886056e+003	3.907998e+002
1.887984e+003	4.150990e+002
1.889913e+003	4.015106e+002
1.891841e+003	3.725540e+002
1.893770e+003	5.313116e+002
1.895698e+003	5.709698e+002
1.897626e+003	6.136984e+002
1.899555e+003	6.763821e+002
1.901483e+003	6.262720e+002
1.903412e+003	6.291812e+002
1.905340e+003	6.526422e+002
1.907269e+003	5.776191e+002
1.909197e+003	6.098443e+002
1.911126e+003	6.355309e+002
1.913054e+003	5.885126e+002
1.914983e+003	6.122343e+002
1.916911e+003	5.887812e+002
1.918840e+003	5.659890e+002
1.920768e+003	5.379553e+002
1.922697e+003	5.154259e+002
1.924625e+003	5.358087e+002
1.926553e+003	5.021658e+002
1.928482e+003	4.335408e+002
1.930410e+003	4.703643e+002
1.932339e+003	5.336239e+002
1.934267e+003	4.842354e+002
1.936196e+003	3.954522e+002
1.938124e+003	3.305033e+002
1.940053e+003	2.863511e+002
1.941981e+003	3.184234e+002
1.943910e+003	3.003430e+002
1.945838e+003	2.820225e+002
1.947767e+003	2.800413e+002
1.949695e+003	2.168379e+002
1.951624e+003	2.756661e+002
1.953552e+003	2.407009e+002
1.955480e+003	2.778596e+002
1.957409e+003	2.816324e+002
1.959337e+003	2.890536e+002
1.961266e+003	3.174551e+002
1.963194e+003	2.783727e+002
1.965123e+003	2.741248e+002
1.967051e+003	3.082557e+002
1.968980e+003	2.323925e+002
1.970908e+003	1.835639e+002
1.972837e+003	2.134053e+002
1.974765e+003	2.740983e+002
1.976694e+003	3.351744e+002
1.978622e+003	3.920820e+002
1.980551e+003	3.682079e+002
1.982479e+003	3.293627e+002
1.984407e+003	2.904006e+002
1.986336e+003	2.598304e+002
1.988264e+003	3.254558e+002
1.990193e+003	4.008942e+002
1.992121e+003	4.115484e+002
1.994050e+003	4.695599e+002
1.995978e+003	4.929878e+002
1.997907e+003	4.966474e+002
1.999835e+003	5.392324e+002
2.001764e+003	5.158441e+002
2.003692e+003	5.208556e+002
2.005621e+003	5.284697e+002
2.007549e+003	5.077864e+002
2.009478e+003	4.897551e+002
2.011406e+003	5.552537e+002
2.013334e+003	5.871523e+002
2.015263e+003	6.307480e+002
2.017191e+003	6.759886e+002
2.019120e+003	6.764823e+002
2.021048e+003	6.538202e+002
2.022977e+003	6.368116e+002
2.024905e+003	5.287866e+002
2.026834e+003	4.524188e+002
2.028762e+003	4.873114e+002
2.030691e+003	4.299762e+002
2.032619e+003	4.619507e+002
2.034548e+003	4.202435e+002
2.036476e+003	3.568637e+002
2.038405e+003	3.937599e+002
2.040333e+003	3.930720e+002
2.042261e+003	3.163484e+002
2.044190e+003	2.604940e+002
2.046118e+003	2.599575e+002
2.048047e+003	2.218786e+002
2.049975e+003	1.781182e+002
2.051904e+003	2.253539e+002
2.053832e+003	2.376388e+002
2.055761e+003	2.550492e+002
2.057689e+003	2.456735e+002
2.059618e+003	2.589862e+002
2.061546e+003	2.223685e+002
2.063475e+003	2.455299e+002
2.065403e+003	2.344176e+002
2.067332e+003	2.116362e+002
2.069260e+003	2.492448e+002
2.071188e+003	2.784900e+002
2.073117e+003	2.735106e+002
2.075045e+003	3.248906e+002
2.076974e+003	3.628782e+002
2.078902e+003	3.826938e+002
2.080831e+003	3.649225e+002
2.082759e+003	3.213753e+002
2.084688e+003	3.059348e+002
2.086616e+003	2.837009e+002
2.088545e+003	2.854333e+002
2.090473e+003	3.631602e+002
2.092402e+003	4.360860e+002
2.094330e+003	4.656287e+002
2.096259e+003	4.545745e+002
2.098187e+003	4.196625e+002
2.100115e+003	4.398724e+002
2.102044e+003	4.615004e+002
2.103972e+003	4.287506e+002
2.105901e+003	4.935020e+002
2.107829e+003	6.383508e+002
2.109758e+003	6.630045e+002
2.111686e+003	6.144155e+002
2.113615e+003	5.953206e+002
2.115543e+003	5.801023e+002
2.117472e+003	5.863837e+002
2.119400e+003	5.878005e+002
2.121329e+003	5.645483e+002
2.123257e+003	5.549828e+002
2.125186e+003	5.731386e+002
2.127114e+003	6.074113e+002
2.129042e+003	6.232522e+002
2.130971e+003	6.431647e+002
2.132899e+003	5.694531e+002
2.134828e+003	5.342075e+002
2.136756e+003	5.820780e+002
2.138685e+003	5.062724e+002
2.140613e+003	4.606650e+002
2.142542e+003	4.262439e+002
2.144470e+003	3.277046e+002
2.146399e+003	2.815046e+002
2.148327e+003	3.723054e+002
2.150256e+003	4.139365e+002
2.152184e+003	3.599135e+002
2.154113e+003	3.397749e+002
2.156041e+003	2.984564e+002
2.157969e+003	2.752299e+002
2.159898e+003	2.080935e+002
2.161826e+003	2.892963e+002
2.163755e+003	3.630852e+002
2.165683e+003	3.319796e+002
2.167612e+003	3.292504e+002
2.169540e+003	2.845462e+002
2.171469e+003	2.301082e+002
2.173397e+003	2.588298e+002
2.175326e+003	3.979532e+002
2.177254e+003	4.927777e+002
2.179183e+003	4.167974e+002
2.181111e+003	3.398863e+002
2.183040e+003	3.139738e+002
2.184968e+003	2.930700e+002
2.186896e+003	3.125755e+002
2.188825e+003	3.230559e+002
2.190753e+003	4.607563e+002
2.192682e+003	4.669797e+002
2.194610e+003	4.587795e+002
2.196539e+003	4.796202e+002
2.198467e+003	4.691237e+002
2.200396e+003	4.703172e+002
2.202324e+003	5.120062e+002
2.204253e+003	5.256180e+002
2.206181e+003	5.390730e+002
2.208110e+003	5.318340e+002
2.210038e+003	5.319246e+002
2.211967e+003	4.232840e+002
2.213895e+003	5.033715e+002
2.215823e+003	5.762725e+002
2.217752e+003	5.600899e+002
2.219680e+003	6.553173e+002
2.221609e+003	6.892310e+002
2.223537e+003	6.332045e+002
2.225466e+003	6.404500e+002
2.227394e+003	6.500020e+002
2.229323e+003	5.555281e+002
2.231251e+003	5.231625e+002
2.233180e+003	5.210406e+002
2.235108e+003	4.087260e+002
2.237037e+003	3.531408e+002
2.238965e+003	3.058436e+002
2.240894e+003	3.794400e+002
2.242822e+003	3.975795e+002
2.244750e+003	4.221947e+002
2.246679e+003	3.724847e+002
2.248607e+003	2.490236e+002
2.250536e+003	2.464203e+002
2.252464e+003	2.896214e+002
2.254393e+003	2.986836e+002
2.256321e+003	3.112655e+002
2.258250e+003	3.272732e+002
2.260178e+003	3.243940e+002
2.262107e+003	3.122729e+002
2.264035e+003	2.682920e+002
2.265964e+003	2.287955e+002
2.267892e+003	2.611437e+002
2.269821e+003	2.177181e+002
2.271749e+003	1.292883e+002
2.273677e+003	1.708484e+002
2.275606e+003	1.927219e+002
2.277534e+003	2.325159e+002
2.279463e+003	2.700063e+002
2.281391e+003	3.190014e+002
2.283320e+003	3.634728e+002
2.285248e+003	3.785830e+002
2.287177e+003	4.045950e+002
2.289105e+003	4.439734e+002
2.291034e+003	4.912323e+002
2.292962e+003	5.195723e+002
2.294891e+003	5.932941e+002
2.296819e+003	6.872725e+002
2.298748e+003	6.698487e+002
2.300676e+003	6.626069e+002
2.302604e+003	7.199676e+002
2.304533e+003	7.119741e+002
2.306461e+003	6.975616e+002
2.308390e+003	7.506548e+002
2.310318e+003	8.521298e+002
2.312247e+003	9.006935e+002
2.314175e+003	8.392141e+002
2.316104e+003	7.194463e+002
2.318032e+003	6.217690e+002
2.319961e+003	5.647245e+002
2.321889e+003	5.894518e+002
2.323818e+003	6.300326e+002
2.325746e+003	6.088855e+002
2.327675e+003	5.347332e+002
2.329603e+003	4.491989e+002
2.331531e+003	3.807862e+002
2.333460e+003	4.643897e+002
2.335388e+003	5.829606e+002
2.337317e+003	6.677189e+002
2.339245e+003	5.596246e+002
2.341174e+003	4.457200e+002
2.343102e+003	3.934385e+002
2.345031e+003	4.004812e+002
2.346959e+003	3.593060e+002
2.348888e+003	2.934236e+002
2.350816e+003	3.066339e+002
2.352745e+003	3.138017e+002
2.354673e+003	3.055757e+002
2.356602e+003	3.533903e+002
2.358530e+003	3.636291e+002
2.360458e+003	3.549164e+002
2.362387e+003	3.480087e+002
2.364315e+003	3.796958e+002
2.366244e+003	3.686704e+002
2.368172e+003	3.226441e+002
2.370101e+003	3.642043e+002
2.372029e+003	3.761227e+002
2.373958e+003	3.342985e+002
2.375886e+003	3.050672e+002
2.377815e+003	2.974691e+002
2.379743e+003	3.066336e+002
2.381672e+003	4.000477e+002
2.383600e+003	4.710597e+002
2.385529e+003	4.230930e+002
2.387457e+003	3.434016e+002
2.389385e+003	3.612596e+002
2.391314e+003	4.148902e+002
2.393242e+003	4.799076e+002
2.395171e+003	5.246330e+002
2.397099e+003	5.258254e+002
2.399028e+003	4.954063e+002
2.400956e+003	5.199279e+002
2.402885e+003	5.951713e+002
2.404813e+003	6.364058e+002
2.406742e+003	6.487734e+002
2.408670e+003	6.311326e+002
2.410599e+003	6.052982e+002
2.412527e+003	6.137231e+002
2.414456e+003	6.610380e+002
2.416384e+003	6.376650e+002
2.418313e+003	5.905442e+002
2.420241e+003	6.110364e+002
2.422169e+003	6.109538e+002
2.424098e+003	6.461779e+002
2.426026e+003	6.610461e+002
2.427955e+003	6.299752e+002
2.429883e+003	6.531815e+002
2.431812e+003	6.999810e+002
2.433740e+003	7.333769e+002
2.435669e+003	6.471172e+002
2.437597e+003	6.243789e+002
2.439526e+003	6.519236e+002
2.441454e+003	6.286755e+002
2.443383e+003	5.368579e+002
2.445311e+003	4.872098e+002
2.447240e+003	5.281974e+002
2.449168e+003	5.586799e+002
2.451096e+003	5.284709e+002
2.453025e+003	4.823315e+002
2.454953e+003	4.338333e+002
2.456882e+003	4.515382e+002
2.458810e+003	4.442856e+002
2.460739e+003	4.399814e+002
2.462667e+003	4.085357e+002
2.464596e+003	3.656843e+002
2.466524e+003	3.995201e+002
2.468453e+003	4.018933e+002
2.470381e+003	3.674286e+002
2.472310e+003	3.115089e+002
2.474238e+003	2.568561e+002
2.476167e+003	2.814891e+002
2.478095e+003	3.367767e+002
2.480023e+003	3.080920e+002
2.481952e+003	3.114010e+002
2.483880e+003	3.323600e+002
2.485809e+003	4.372312e+002
2.487737e+003	4.862576e+002
2.489666e+003	5.041382e+002
2.491594e+003	4.530700e+002
2.493523e+003	3.429720e+002
2.495451e+003	3.393399e+002
2.497380e+003	3.468767e+002
2.499308e+003	4.206554e+002
2.501237e+003	4.815109e+002
2.503165e+003	6.428754e+002
2.505094e+003	6.972405e+002
2.507022e+003	6.431752e+002
2.508950e+003	6.126882e+002
2.510879e+003	5.236953e+002
2.512807e+003	5.577086e+002
2.514736e+003	6.059630e+002
2.516664e+003	6.591588e+002
2.518593e+003	7.668939e+002
2.520521e+003	8.128944e+002
2.522450e+003	7.807145e+002
2.524378e+003	7.158260e+002
2.526307e+003	6.826534e+002
2.528235e+003	7.260614e+002
2.530164e+003	8.089077e+002
2.532092e+003	8.696303e+002
2.534021e+003	9.358737e+002
2.535949e+003	9.656707e+002
2.537877e+003	8.539443e+002
2.539806e+003	7.559900e+002
2.541734e+003	7.421180e+002
2.543663e+003	6.326249e+002
2.545591e+003	6.275570e+002
2.547520e+003	6.289255e+002
2.549448e+003	5.824934e+002
2.551377e+003	5.552904e+002
2.553305e+003	5.101517e+002
2.555234e+003	4.923146e+002
2.557162e+003	5.070908e+002
2.559091e+003	5.428653e+002
2.561019e+003	5.676979e+002
2.562948e+003	5.099943e+002
2.564876e+003	4.507181e+002
2.566804e+003	4.504575e+002
2.568733e+003	4.285041e+002
2.570661e+003	3.849002e+002
2.572590e+003	2.854795e+002
2.574518e+003	2.961994e+002
2.576447e+003	3.717109e+002
2.578375e+003	3.704534e+002
2.580304e+003	3.882337e+002
2.582232e+003	3.268854e+002
2.584161e+003	2.964499e+002
2.586089e+003	3.188434e+002
2.588018e+003	3.063989e+002
2.589946e+003	2.582758e+002
2.591875e+003	3.616304e+002
2.593803e+003	3.641184e+002
2.595731e+003	3.120440e+002
2.597660e+003	3.784861e+002
2.599588e+003	4.191269e+002
2.601517e+003	4.190521e+002
2.603445e+003	4.377646e+002
2.605374e+003	4.793106e+002
2.607302e+003	4.922050e+002
2.609231e+003	4.726184e+002
2.611159e+003	4.660569e+002
2.613088e+003	5.687177e+002
2.615016e+003	5.842286e+002
2.616945e+003	6.305298e+002
2.618873e+003	6.136308e+002
2.620802e+003	6.513755e+002
2.622730e+003	6.826347e+002
2.624658e+003	6.569612e+002
2.626587e+003	6.737665e+002
2.628515e+003	6.789341e+002
2.630444e+003	6.847142e+002
2.632372e+003	6.498521e+002
2.634301e+003	6.530988e+002
2.636229e+003	6.190291e+002
2.638158e+003	5.659776e+002
2.640086e+003	5.328883e+002
2.642015e+003	5.520070e+002
2.643943e+003	6.183834e+002
2.645872e+003	6.756839e+002
2.647800e+003	6.959728e+002
2.649729e+003	6.916042e+002
2.651657e+003	6.846910e+002
2.653585e+003	6.576891e+002
2.655514e+003	6.079151e+002
2.657442e+003	6.064012e+002
2.659371e+003	6.658710e+002
2.661299e+003	6.010556e+002
2.663228e+003	5.765798e+002
2.665156e+003	6.823708e+002
2.667085e+003	6.891295e+002
2.669013e+003	7.491689e+002
2.670942e+003	7.489562e+002
2.672870e+003	7.168875e+002
2.674799e+003	7.164792e+002
2.676727e+003	7.091389e+002
2.678656e+003	6.857629e+002
2.680584e+003	5.808770e+002
2.682512e+003	4.949176e+002
2.684441e+003	4.926812e+002
2.686369e+003	4.712064e+002
2.688298e+003	4.409004e+002
2.690226e+003	4.366187e+002
2.692155e+003	4.933064e+002
2.694083e+003	4.656628e+002
2.696012e+003	4.209193e+002
2.697940e+003	3.704252e+002
2.699869e+003	3.446470e+002
2.701797e+003	3.898878e+002
2.703726e+003	4.899114e+002
2.705654e+003	5.243047e+002
2.707583e+003	5.806068e+002
2.709511e+003	5.336847e+002
2.711439e+003	4.593385e+002
2.713368e+003	4.305722e+002
2.715296e+003	3.970755e+002
2.717225e+003	4.561833e+002
2.719153e+003	5.682226e+002
2.721082e+003	6.824072e+002
2.723010e+003	6.993485e+002
2.724939e+003	6.161493e+002
2.726867e+003	6.254796e+002
2.728796e+003	6.566700e+002
2.730724e+003	6.627059e+002
2.732653e+003	6.707298e+002
2.734581e+003	6.243708e+002
2.736510e+003	6.033705e+002
2.738438e+003	6.300255e+002
2.740366e+003	6.618643e+002
2.742295e+003	6.418913e+002
2.744223e+003	6.224003e+002
2.746152e+003	6.067591e+002
2.748080e+003	5.767773e+002
2.750009e+003	6.382171e+002
2.751937e+003	6.601425e+002
2.753866e+003	5.865646e+002
2.755794e+003	5.362089e+002
2.757723e+003	5.087734e+002
2.759651e+003	5.160958e+002
2.761580e+003	5.093375e+002
2.763508e+003	4.818121e+002
2.765437e+003	5.092324e+002
2.767365e+003	5.339785e+002
2.769293e+003	4.936252e+002
2.771222e+003	4.093911e+002
2.773150e+003	4.211316e+002
2.775079e+003	3.756392e+002
2.777007e+003	4.011148e+002
2.778936e+003	3.168751e+002
2.780864e+003	2.745212e+002
2.782793e+003	2.256481e+002
2.784721e+003	2.608388e+002
2.786650e+003	2.162299e+002
2.788578e+003	1.854397e+002
2.790507e+003	1.640719e+002
2.792435e+003	2.184590e+002
2.794364e+003	2.383582e+002
2.796292e+003	1.940353e+002
2.798220e+003	1.407785e+002
2.800149e+003	1.690007e+002
2.802077e+003	1.940343e+002
2.804006e+003	2.404751e+002
2.805934e+003	2.344372e+002
2.807863e+003	3.107632e+002
2.809791e+003	2.822318e+002
2.811720e+003	2.816128e+002
2.813648e+003	3.193456e+002
2.815577e+003	3.020045e+002
2.817505e+003	3.296494e+002
2.819434e+003	3.988770e+002
2.821362e+003	3.899222e+002
2.823291e+003	3.407928e+002
2.825219e+003	3.747323e+002
2.827147e+003	3.865692e+002
2.829076e+003	4.571876e+002
2.831004e+003	4.742558e+002
2.832933e+003	4.097879e+002
2.834861e+003	3.482358e+002
2.836790e+003	3.238160e+002
2.838718e+003	3.660825e+002
2.840647e+003	4.616359e+002
2.842575e+003	6.083354e+002
2.844504e+003	6.106231e+002
2.846432e+003	6.122545e+002
2.848361e+003	6.336227e+002
2.850289e+003	6.165173e+002
2.852218e+003	5.622124e+002
2.854146e+003	5.724692e+002
2.856074e+003	5.886183e+002
2.858003e+003	4.877864e+002
2.859931e+003	5.162936e+002
2.861860e+003	5.308688e+002
2.863788e+003	4.341074e+002
2.865717e+003	4.204998e+002
2.867645e+003	4.049589e+002
2.869574e+003	4.246895e+002
2.871502e+003	4.798514e+002
2.873431e+003	4.824532e+002
2.875359e+003	4.188568e+002
2.877288e+003	3.910742e+002
2.879216e+003	3.117697e+002
2.881145e+003	3.387865e+002
2.883073e+003	3.385946e+002
2.885001e+003	2.626527e+002
2.886930e+003	2.510675e+002
2.888858e+003	2.298728e+002
2.890787e+003	3.033513e+002
2.892715e+003	2.215715e+002
2.894644e+003	3.089066e+002
2.896572e+003	2.599828e+002
2.898501e+003	2.686722e+002
2.900429e+003	1.822492e+002
2.902358e+003	1.664898e+002
2.904286e+003	1.925378e+002
2.906215e+003	2.761722e+002
2.908143e+003	2.529981e+002
2.910072e+003	2.037017e+002
2.912000e+003	1.401634e+002
2.913928e+003	2.084922e+002
2.915857e+003	2.240159e+002
2.917785e+003	2.562424e+002
2.919714e+003	2.130482e+002
2.921642e+003	1.719236e+002
2.923571e+003	2.199185e+002
2.925499e+003	2.994814e+002
2.927428e+003	3.238867e+002
2.929356e+003	2.761316e+002
2.931285e+003	2.178469e+002
2.933213e+003	2.719876e+002
2.935142e+003	3.132900e+002
2.937070e+003	3.645262e+002
2.938999e+003	3.753510e+002
2.940927e+003	3.961256e+002
2.942855e+003	2.866674e+002
2.944784e+003	3.488222e+002
2.946712e+003	3.889292e+002
2.948641e+003	3.457687e+002
2.950569e+003	3.308971e+002
2.952498e+003	3.276000e+002
2.954426e+003	3.223701e+002
2.956355e+003	3.864147e+002
2.958283e+003	3.709409e+002
2.960212e+003	3.938312e+002
2.962140e+003	3.957346e+002
2.964069e+003	3.791813e+002
2.965997e+003	4.841497e+002
2.967926e+003	3.817221e+002
2.969854e+003	2.481597e+002
2.971782e+003	2.504611e+002
2.973711e+003	2.215477e+002
2.975639e+003	2.760438e+002
2.977568e+003	2.764794e+002
2.979496e+003	2.409441e+002
2.981425e+003	2.334672e+002
2.983353e+003	1.875863e+002
2.985282e+003	1.532269e+002
2.987210e+003	1.668367e+002
2.989139e+003	1.858988e+002
2.991067e+003	1.658867e+002
2.992996e+003	1.557173e+002
2.994924e+003	9.891840e+001
2.996853e+003	6.893288e+001
2.998781e+003	1.016530e+002
3.000709e+003	9.230189e+001
3.002638e+003	1.102919e+002
3.004566e+003	4.353827e+001
3.006495e+003	-1.294401e+002
3.008423e+003	-1.431626e+002
3.010352e+003	-1.391158e+001
3.012280e+003	-3.767844e+000
3.014209e+003	1.151260e+001
3.016137e+003	-7.308367e+000
3.018066e+003	-3.939025e-001
3.019994e+003	4.072160e+001
3.021923e+003	2.467950e+001
3.023851e+003	-2.540466e+001
3.025780e+003	-3.853333e+001
3.027708e+003	1.236789e+002
3.029636e+003	1.855238e+002
3.031565e+003	1.685039e+002
3.033493e+003	2.012198e+002
3.035422e+003	2.002771e+002
3.037350e+003	1.409485e+002
3.039279e+003	1.814783e+002
3.041207e+003	2.141429e+002
3.043136e+003	2.414602e+002
3.045064e+003	3.152823e+002
3.046993e+003	2.713526e+002
3.048921e+003	2.370672e+002
3.050850e+003	2.024584e+002
3.052778e+003	2.363672e+002
3.054707e+003	1.771863e+002
3.056635e+003	1.742737e+002
3.058563e+003	2.174142e+002
3.060492e+003	2.057928e+002
3.062420e+003	2.868553e+002
3.064349e+003	3.542011e+002
3.066277e+003	2.848087e+002
3.068206e+003	1.861250e+002
3.070134e+003	9.280380e+001
3.072063e+003	1.578507e+002
3.073991e+003	2.564109e+002
3.075920e+003	3.276669e+002
3.077848e+003	2.539481e+002
3.079777e+003	2.283358e+002
3.081705e+003	1.513544e+002
3.083634e+003	1.643610e+002
3.085562e+003	2.653610e+002
3.087490e+003	3.448550e+002
3.089419e+003	3.575374e+002
3.091347e+003	2.367862e+002
3.093276e+003	1.735781e+002
3.095204e+003	1.462175e+002
3.097133e+003	3.083286e+002
3.099061e+003	2.437181e+002
3.100990e+003	2.814912e+002
3.102918e+003	1.292502e+002
3.104847e+003	1.034608e+002
3.106775e+003	1.399036e+002
3.108704e+003	1.953995e+002
3.110632e+003	2.945498e+002
3.112561e+003	3.657993e+002
3.114489e+003	4.129355e+002
3.116417e+003	3.876877e+002
3.118346e+003	2.788755e+002
3.120274e+003	2.192668e+002
3.122203e+003	2.336279e+002
3.124131e+003	2.759820e+002
3.126060e+003	1.746052e+002
3.127988e+003	1.679182e+002
3.129917e+003	2.184273e+002
3.131845e+003	3.763536e+002
3.133774e+003	4.143057e+002
3.135702e+003	3.814048e+002
3.137631e+003	4.213076e+002
3.139559e+003	4.455092e+002
3.141488e+003	4.995388e+002
3.143416e+003	4.788353e+002
3.145344e+003	4.896508e+002
3.147273e+003	4.657834e+002
3.149201e+003	5.461456e+002
3.151130e+003	5.691888e+002
3.153058e+003	6.190452e+002
3.154987e+003	7.711175e+002
3.156915e+003	7.343610e+002
3.158844e+003	7.714171e+002
3.160772e+003	8.503499e+002
3.162701e+003	8.323575e+002
3.164629e+003	8.431523e+002
3.166558e+003	8.423098e+002
3.168486e+003	8.782672e+002
3.170415e+003	8.953818e+002
3.172343e+003	8.516620e+002
3.174271e+003	7.960681e+002
3.176200e+003	8.523264e+002
3.178128e+003	9.893168e+002
3.180057e+003	1.032919e+003
3.181985e+003	1.022972e+003
3.183914e+003	1.055785e+003
3.185842e+003	1.064018e+003
3.187771e+003	1.062977e+003
3.189699e+003	1.035540e+003
3.191628e+003	1.136527e+003
3.193556e+003	1.215830e+003
3.195485e+003	1.209510e+003
3.197413e+003	1.256370e+003
3.199342e+003	1.310765e+003
3.201270e+003	1.266822e+003
3.203198e+003	1.323792e+003
3.205127e+003	1.327088e+003
3.207055e+003	1.362056e+003
3.208984e+003	1.449222e+003
3.210912e+003	1.402498e+003
3.212841e+003	1.447433e+003
3.214769e+003	1.439652e+003
3.216698e+003	1.500582e+003
3.218626e+003	1.539262e+003
3.220555e+003	1.429656e+003
3.222483e+003	1.387679e+003
3.224412e+003	1.403889e+003
3.226340e+003	1.541581e+003
3.228269e+003	1.630370e+003
3.230197e+003	1.611534e+003
3.232125e+003	1.664513e+003
3.234054e+003	1.715857e+003
3.235982e+003	1.734852e+003
3.237911e+003	1.802420e+003
3.239839e+003	1.897319e+003
3.241768e+003	1.932900e+003
3.243696e+003	1.893510e+003
3.245625e+003	1.946940e+003
3.247553e+003	1.884963e+003
3.249482e+003	2.051156e+003
3.251410e+003	2.074897e+003
3.253339e+003	2.080211e+003
3.255267e+003	2.211659e+003
3.257196e+003	2.377762e+003
3.259124e+003	2.393161e+003
3.261052e+003	2.406887e+003
3.262981e+003	2.482802e+003
3.264909e+003	2.623192e+003
3.266838e+003	2.645565e+003
3.268766e+003	2.652289e+003
3.270695e+003	2.814977e+003
3.272623e+003	2.873539e+003
3.274552e+003	2.954568e+003
3.276480e+003	2.927571e+003
3.278409e+003	2.903420e+003
3.280337e+003	2.948592e+003
3.282266e+003	3.062707e+003
3.284194e+003	3.234251e+003
3.286123e+003	3.323141e+003
3.288051e+003	3.381512e+003
3.289979e+003	3.482182e+003
3.291908e+003	3.512597e+003
3.293836e+003	3.552110e+003
3.295765e+003	3.632309e+003
3.297693e+003	3.756911e+003
3.299622e+003	3.712589e+003
3.301550e+003	3.789042e+003
3.303479e+003	3.865082e+003
3.305407e+003	3.816176e+003
3.307336e+003	3.957281e+003
3.309264e+003	3.946978e+003
3.311193e+003	4.008820e+003
3.313121e+003	4.086993e+003
3.315050e+003	4.171063e+003
3.316978e+003	4.299976e+003
3.318906e+003	4.375988e+003
3.320835e+003	4.394068e+003
3.322763e+003	4.474610e+003
3.324692e+003	4.415839e+003
3.326620e+003	4.585187e+003
3.328549e+003	4.744934e+003
3.330477e+003	4.694354e+003
3.332406e+003	4.834830e+003
3.334334e+003	4.943946e+003
3.336263e+003	4.979791e+003
3.338191e+003	5.085718e+003
3.340120e+003	5.084409e+003
3.342048e+003	5.213728e+003
3.343977e+003	5.417433e+003
3.345905e+003	5.515492e+003
3.347833e+003	5.530273e+003
3.349762e+003	5.532669e+003
3.351690e+003	5.607883e+003
3.353619e+003	5.800670e+003
3.355547e+003	5.920435e+003
3.357476e+003	5.980648e+003
3.359404e+003	6.082946e+003
3.361333e+003	6.214656e+003
3.363261e+003	6.283895e+003
3.365190e+003	6.370020e+003
3.367118e+003	6.498657e+003
3.369047e+003	6.649653e+003
3.370975e+003	6.785637e+003
3.372904e+003	6.977893e+003
3.374832e+003	7.176380e+003
3.376760e+003	7.203711e+003
3.378689e+003	7.345564e+003
3.380617e+003	7.449894e+003
3.382546e+003	7.583932e+003
3.384474e+003	7.779008e+003
3.386403e+003	7.874928e+003
3.388331e+003	7.938997e+003
3.390260e+003	8.082221e+003
3.392188e+003	8.134346e+003
3.394117e+003	8.209852e+003
3.396045e+003	8.366113e+003
3.397974e+003	8.340836e+003
3.399902e+003	8.689663e+003
