# Supplementary material for: Machine learning classification of mango maturity based on carotene content from Raman spectra
Source: PeerJ. 2025 Nov 18;13:e20288. doi: 10.7717/peerj.20288 (PMC12637035; doi:10.7717/peerj.20288)
Supplement: Supplemental Information 1 — Raman spectra from 29 mango samples, with measurements taken from the top, middle, and bottom parts of each mango. These data were used for Raman spectral processing, statistical analysis, and classification analysis. [file peerj-13-20288-s001.zip › Raw Data_Mango/M3/3 spectra- Average-M3-T.CSV]

5.015522e+001	3.356477e+003
5.208368e+001	2.692138e+003
5.401215e+001	1.947212e+003
5.594062e+001	1.535044e+003
5.786908e+001	1.437951e+003
5.979755e+001	1.473049e+003
6.172602e+001	1.526159e+003
6.365448e+001	1.521210e+003
6.558295e+001	1.430505e+003
6.751141e+001	1.377999e+003
6.943988e+001	1.362443e+003
7.136835e+001	1.340410e+003
7.329681e+001	1.286799e+003
7.522528e+001	1.224249e+003
7.715375e+001	1.200770e+003
7.908221e+001	1.177006e+003
8.101068e+001	1.116573e+003
8.293915e+001	1.018389e+003
8.486761e+001	1.001397e+003
8.679608e+001	1.029473e+003
8.872455e+001	1.016394e+003
9.065302e+001	9.704406e+002
9.258148e+001	9.638522e+002
9.450995e+001	9.506498e+002
9.643842e+001	8.833298e+002
9.836688e+001	8.028948e+002
1.002953e+002	7.465950e+002
1.022238e+002	7.226096e+002
1.041523e+002	6.815374e+002
1.060807e+002	6.509985e+002
1.080092e+002	6.338696e+002
1.099377e+002	6.379606e+002
1.118661e+002	7.070907e+002
1.137946e+002	6.620032e+002
1.157231e+002	6.339210e+002
1.176516e+002	6.607716e+002
1.195800e+002	6.998060e+002
1.215085e+002	5.869722e+002
1.234370e+002	5.151137e+002
1.253654e+002	4.577913e+002
1.272939e+002	4.085151e+002
1.292224e+002	3.865743e+002
1.311508e+002	3.437941e+002
1.330793e+002	3.706681e+002
1.350078e+002	4.103315e+002
1.369362e+002	4.185090e+002
1.388647e+002	4.056822e+002
1.407932e+002	4.625032e+002
1.427216e+002	4.153409e+002
1.446501e+002	3.181729e+002
1.465786e+002	2.720060e+002
1.485070e+002	3.402837e+002
1.504355e+002	3.042923e+002
1.523640e+002	3.170733e+002
1.542924e+002	3.405647e+002
1.562209e+002	3.006903e+002
1.581494e+002	2.594906e+002
1.600778e+002	2.853342e+002
1.620063e+002	3.007099e+002
1.639348e+002	2.813773e+002
1.658632e+002	2.501094e+002
1.677917e+002	2.857516e+002
1.697202e+002	2.709224e+002
1.716486e+002	2.638057e+002
1.735771e+002	2.786068e+002
1.755056e+002	2.865744e+002
1.774340e+002	2.663240e+002
1.793625e+002	2.867617e+002
1.812910e+002	2.733314e+002
1.832194e+002	2.313692e+002
1.851479e+002	2.474456e+002
1.870764e+002	2.668828e+002
1.890048e+002	2.108203e+002
1.909333e+002	1.080789e+002
1.928618e+002	3.296101e+001
1.947902e+002	7.264255e+001
1.967187e+002	7.377718e+001
1.986472e+002	4.684030e+001
2.005756e+002	8.887273e+001
2.025041e+002	1.907466e+002
2.044326e+002	1.780206e+002
2.063610e+002	1.949573e+002
2.082895e+002	2.796821e+002
2.102180e+002	3.339792e+002
2.121464e+002	2.923315e+002
2.140749e+002	2.050957e+002
2.160034e+002	1.662458e+002
2.179318e+002	1.428620e+002
2.198603e+002	1.919592e+002
2.217888e+002	2.915395e+002
2.237172e+002	2.461898e+002
2.256457e+002	1.419894e+002
2.275742e+002	1.349267e+002
2.295026e+002	1.281451e+002
2.314311e+002	4.383748e+001
2.333596e+002	-9.779445e+000
2.352880e+002	3.727715e+001
2.372165e+002	8.924312e+001
2.391450e+002	1.285297e+002
2.410734e+002	1.685495e+002
2.430019e+002	2.319573e+002
2.449304e+002	2.237271e+002
2.468588e+002	1.987199e+002
2.487873e+002	1.854102e+002
2.507158e+002	1.860482e+002
2.526442e+002	1.711662e+002
2.545727e+002	2.470041e+002
2.565012e+002	2.665466e+002
2.584296e+002	2.641182e+002
2.603581e+002	2.932185e+002
2.622866e+002	3.420057e+002
2.642150e+002	3.327130e+002
2.661435e+002	2.699704e+002
2.680720e+002	2.137345e+002
2.700004e+002	1.764003e+002
2.719289e+002	8.077234e+001
2.738574e+002	1.110640e+002
2.757858e+002	1.371582e+002
2.777143e+002	1.387892e+002
2.796428e+002	1.072224e+002
2.815712e+002	2.447513e+001
2.834997e+002	-1.909828e+001
2.854282e+002	-1.153285e+000
2.873566e+002	1.617193e+001
2.892851e+002	4.056813e+001
2.912136e+002	1.637272e+002
2.931420e+002	2.918053e+002
2.950705e+002	3.963661e+002
2.969990e+002	4.482584e+002
2.989274e+002	4.352862e+002
3.008559e+002	3.729928e+002
3.027844e+002	3.515339e+002
3.047128e+002	3.671142e+002
3.066413e+002	3.662996e+002
3.085698e+002	3.250677e+002
3.104982e+002	2.669408e+002
3.124267e+002	3.026096e+002
3.143552e+002	3.544128e+002
3.162836e+002	3.740213e+002
3.182121e+002	3.735994e+002
3.201406e+002	3.845592e+002
3.220690e+002	3.818843e+002
3.239975e+002	3.669317e+002
3.259260e+002	3.540602e+002
3.278544e+002	3.217889e+002
3.297829e+002	2.723817e+002
3.317114e+002	2.925927e+002
3.336398e+002	3.345297e+002
3.355683e+002	3.454923e+002
3.374968e+002	3.379234e+002
3.394252e+002	3.476000e+002
3.413537e+002	3.999981e+002
3.432822e+002	3.036842e+002
3.452106e+002	3.083795e+002
3.471391e+002	3.733722e+002
3.490676e+002	4.370050e+002
3.509960e+002	4.807920e+002
3.529245e+002	5.237425e+002
3.548530e+002	5.267466e+002
3.567814e+002	5.211334e+002
3.587099e+002	5.233630e+002
3.606384e+002	5.246062e+002
3.625668e+002	4.846576e+002
3.644953e+002	3.973157e+002
3.664238e+002	3.766747e+002
3.683522e+002	4.168462e+002
3.702807e+002	4.538617e+002
3.722092e+002	4.335205e+002
3.741376e+002	4.453232e+002
3.760661e+002	4.369237e+002
3.779946e+002	3.793584e+002
3.799230e+002	3.243716e+002
3.818515e+002	3.887092e+002
3.837800e+002	3.735885e+002
3.857084e+002	4.554110e+002
3.876369e+002	5.427078e+002
3.895654e+002	5.712619e+002
3.914938e+002	5.397557e+002
3.934223e+002	4.826966e+002
3.953508e+002	5.025056e+002
3.972792e+002	5.767986e+002
3.992077e+002	6.306707e+002
4.011362e+002	6.302513e+002
4.030646e+002	6.673447e+002
4.049931e+002	6.045089e+002
4.069216e+002	5.404468e+002
4.088500e+002	5.789866e+002
4.107785e+002	6.781099e+002
4.127070e+002	6.557445e+002
4.146354e+002	5.248649e+002
4.165639e+002	5.028247e+002
4.184924e+002	5.034116e+002
4.204208e+002	5.111571e+002
4.223493e+002	5.545808e+002
4.242778e+002	6.027248e+002
4.262062e+002	6.678332e+002
4.281347e+002	6.530884e+002
4.300632e+002	5.822856e+002
4.319916e+002	5.171327e+002
4.339201e+002	5.016739e+002
4.358486e+002	4.796226e+002
4.377770e+002	4.542060e+002
4.397055e+002	4.248380e+002
4.416340e+002	4.325712e+002
4.435624e+002	5.085390e+002
4.454909e+002	5.567234e+002
4.474194e+002	6.109606e+002
4.493478e+002	6.251148e+002
4.512763e+002	6.237687e+002
4.532048e+002	6.423361e+002
4.551332e+002	6.828837e+002
4.570617e+002	6.396426e+002
4.589902e+002	6.385974e+002
4.609186e+002	6.359319e+002
4.628471e+002	6.149210e+002
4.647756e+002	5.995596e+002
4.667040e+002	6.300950e+002
4.686325e+002	6.581563e+002
4.705610e+002	6.861262e+002
4.724894e+002	7.388692e+002
4.744179e+002	8.024717e+002
4.763464e+002	8.014969e+002
4.782748e+002	6.174396e+002
4.802033e+002	5.694473e+002
4.821318e+002	5.905372e+002
4.840602e+002	6.193128e+002
4.859887e+002	6.250275e+002
4.879172e+002	5.942012e+002
4.898456e+002	5.860884e+002
4.917741e+002	5.302961e+002
4.937026e+002	5.307804e+002
4.956310e+002	5.785114e+002
4.975595e+002	5.559932e+002
4.994880e+002	5.372189e+002
5.014164e+002	5.690349e+002
5.033449e+002	5.853372e+002
5.052734e+002	5.758322e+002
5.072018e+002	5.717908e+002
5.091303e+002	6.140250e+002
5.110588e+002	6.025686e+002
5.129872e+002	6.043449e+002
5.149157e+002	6.462134e+002
5.168442e+002	7.419780e+002
5.187726e+002	8.375881e+002
5.207011e+002	7.465753e+002
5.226296e+002	7.466845e+002
5.245580e+002	7.512664e+002
5.264865e+002	7.440600e+002
5.284150e+002	7.266998e+002
5.303434e+002	6.962491e+002
5.322719e+002	6.139110e+002
5.342004e+002	5.587810e+002
5.361288e+002	5.624852e+002
5.380573e+002	5.960406e+002
5.399858e+002	6.157370e+002
5.419142e+002	6.015048e+002
5.438427e+002	6.117067e+002
5.457712e+002	6.462210e+002
5.476996e+002	6.602769e+002
5.496281e+002	6.212700e+002
5.515566e+002	5.685170e+002
5.534850e+002	6.221030e+002
5.554135e+002	6.323258e+002
5.573420e+002	5.539304e+002
5.592704e+002	5.524321e+002
5.611989e+002	6.190222e+002
5.631274e+002	6.511411e+002
5.650558e+002	6.313369e+002
5.669843e+002	6.157040e+002
5.689128e+002	6.075793e+002
5.708412e+002	5.967691e+002
5.727697e+002	6.036413e+002
5.746982e+002	6.499035e+002
5.766266e+002	6.922982e+002
5.785551e+002	5.898217e+002
5.804836e+002	5.621071e+002
5.824120e+002	6.376073e+002
5.843405e+002	7.443310e+002
5.862690e+002	7.841323e+002
5.881974e+002	7.352505e+002
5.901259e+002	7.417708e+002
5.920544e+002	7.037063e+002
5.939828e+002	6.179802e+002
5.959113e+002	5.785211e+002
5.978398e+002	6.606509e+002
5.997682e+002	6.384989e+002
6.016967e+002	5.363895e+002
6.036252e+002	5.444064e+002
6.055536e+002	5.978275e+002
6.074821e+002	6.129158e+002
6.094106e+002	5.923264e+002
6.113391e+002	6.353858e+002
6.132675e+002	5.324933e+002
6.151960e+002	5.678367e+002
6.171245e+002	5.753557e+002
6.190529e+002	5.346696e+002
6.209814e+002	6.077619e+002
6.229099e+002	5.393880e+002
6.248383e+002	5.188231e+002
6.267668e+002	4.843686e+002
6.286953e+002	5.223791e+002
6.306237e+002	6.070460e+002
6.325522e+002	6.087272e+002
6.344807e+002	5.759380e+002
6.364091e+002	5.281108e+002
6.383376e+002	5.056479e+002
6.402661e+002	5.320551e+002
6.421945e+002	5.848289e+002
6.441230e+002	6.053847e+002
6.460515e+002	5.432945e+002
6.479799e+002	4.512332e+002
6.499084e+002	4.486626e+002
6.518369e+002	4.525193e+002
6.537653e+002	4.571813e+002
6.556938e+002	5.039327e+002
6.576223e+002	4.968065e+002
6.595507e+002	5.712961e+002
6.614792e+002	5.029345e+002
6.634077e+002	4.793774e+002
6.653361e+002	5.033722e+002
6.672646e+002	4.761872e+002
6.691931e+002	4.624013e+002
6.711215e+002	4.148193e+002
6.730500e+002	3.916835e+002
6.749785e+002	4.146859e+002
6.769069e+002	4.671377e+002
6.788354e+002	5.126619e+002
6.807639e+002	5.174023e+002
6.826923e+002	4.507734e+002
6.846208e+002	3.826901e+002
6.865493e+002	3.637792e+002
6.884777e+002	3.692419e+002
6.904062e+002	3.738976e+002
6.923347e+002	3.816505e+002
6.942631e+002	3.307047e+002
6.961916e+002	3.663651e+002
6.981201e+002	4.018302e+002
7.000485e+002	4.055536e+002
7.019770e+002	3.967480e+002
7.039055e+002	4.127141e+002
7.058339e+002	4.514943e+002
7.077624e+002	4.840385e+002
7.096909e+002	5.018950e+002
7.116193e+002	4.339157e+002
7.135478e+002	3.279248e+002
7.154763e+002	2.994442e+002
7.174047e+002	3.929241e+002
7.193332e+002	4.071261e+002
7.212617e+002	3.741892e+002
7.231901e+002	3.593098e+002
7.251186e+002	3.522094e+002
7.270471e+002	3.458032e+002
7.289755e+002	3.573887e+002
7.309040e+002	2.743665e+002
7.328325e+002	2.262350e+002
7.347609e+002	1.332949e+002
7.366894e+002	1.581128e+002
7.386179e+002	2.633571e+002
7.405463e+002	2.791973e+002
7.424748e+002	2.777151e+002
7.444033e+002	3.630920e+002
7.463317e+002	4.246974e+002
7.482602e+002	4.607755e+002
7.501887e+002	4.239402e+002
7.521171e+002	2.992185e+002
7.540456e+002	1.822939e+002
7.559741e+002	2.734984e+002
7.579025e+002	2.676483e+002
7.598310e+002	3.541187e+002
7.617595e+002	3.457393e+002
7.636879e+002	3.106709e+002
7.656164e+002	4.364172e+002
7.675449e+002	4.385000e+002
7.694733e+002	4.316654e+002
7.714018e+002	3.651962e+002
7.733303e+002	3.153995e+002
7.752587e+002	2.987547e+002
7.771872e+002	2.890738e+002
7.791157e+002	2.589397e+002
7.810441e+002	2.005504e+002
7.829726e+002	1.683875e+002
7.849011e+002	1.832483e+002
7.868295e+002	2.321914e+002
7.887580e+002	2.705728e+002
7.906865e+002	2.741410e+002
7.926149e+002	2.792373e+002
7.945434e+002	2.235233e+002
7.964719e+002	1.837920e+002
7.984003e+002	1.308002e+002
8.003288e+002	1.260690e+002
8.022573e+002	1.522190e+002
8.041857e+002	1.286768e+002
8.061142e+002	1.151993e+002
8.080427e+002	6.899388e+001
8.099711e+002	2.984178e+001
8.118996e+002	8.210400e+001
8.138281e+002	1.963980e+002
8.157565e+002	2.754651e+002
8.176850e+002	2.484513e+002
8.196135e+002	1.688181e+002
8.215419e+002	1.890916e+002
8.234704e+002	1.374805e+002
8.253989e+002	1.245628e+002
8.273273e+002	7.945052e+001
8.292558e+002	3.699796e+000
8.311843e+002	1.466526e+002
8.331127e+002	2.291146e+002
8.350412e+002	2.475643e+002
8.369697e+002	1.722292e+002
8.388981e+002	9.268512e+001
8.408266e+002	7.331696e+001
8.427551e+002	1.238040e+002
8.446835e+002	2.222642e+002
8.466120e+002	2.887739e+002
8.485405e+002	2.480609e+002
8.504689e+002	1.747946e+002
8.523974e+002	1.395602e+002
8.543259e+002	1.455141e+002
8.562543e+002	1.870207e+002
8.581828e+002	3.117220e+002
8.601113e+002	2.966403e+002
8.620397e+002	3.343293e+002
8.639682e+002	3.335820e+002
8.658967e+002	3.915219e+002
8.678251e+002	3.930872e+002
8.697536e+002	2.349417e+002
8.716821e+002	2.525766e+002
8.736105e+002	3.336672e+002
8.755390e+002	3.476375e+002
8.774675e+002	3.265830e+002
8.793959e+002	2.804039e+002
8.813244e+002	2.240074e+002
8.832529e+002	1.698032e+002
8.851813e+002	1.035485e+002
8.871098e+002	1.388657e+001
8.890383e+002	3.292993e+001
8.909667e+002	1.228596e+002
8.928952e+002	2.006109e+002
8.948237e+002	1.961170e+002
8.967521e+002	1.585985e+002
8.986806e+002	2.433727e+002
9.006091e+002	1.853493e+002
9.025375e+002	1.408137e+002
9.044660e+002	1.375201e+002
9.063945e+002	1.334075e+002
9.083229e+002	1.528882e+002
9.102514e+002	2.257916e+002
9.121799e+002	2.970801e+002
9.141083e+002	2.919456e+002
9.160368e+002	1.829075e+002
9.179653e+002	7.328629e+001
9.198937e+002	5.411113e+001
9.218222e+002	8.154863e+001
9.237507e+002	1.005690e+002
9.256791e+002	1.328270e+002
9.276076e+002	1.797370e+002
9.295361e+002	1.766615e+002
9.314645e+002	2.265377e+002
9.333930e+002	2.700162e+002
9.353215e+002	2.987994e+002
9.372499e+002	2.871737e+002
9.391784e+002	2.188624e+002
9.411069e+002	1.980171e+002
9.430353e+002	2.101390e+002
9.449638e+002	2.362147e+002
9.468923e+002	2.961721e+002
9.488207e+002	3.672172e+002
9.507492e+002	4.228120e+002
9.526777e+002	4.729778e+002
9.546061e+002	5.520312e+002
9.565346e+002	5.842550e+002
9.584631e+002	5.402257e+002
9.603915e+002	4.078173e+002
9.623200e+002	3.678412e+002
9.642485e+002	3.936297e+002
9.661769e+002	4.075985e+002
9.681054e+002	4.196185e+002
9.700339e+002	4.273081e+002
9.719623e+002	3.394543e+002
9.738908e+002	2.957259e+002
9.758193e+002	2.837359e+002
9.777477e+002	3.217444e+002
9.796762e+002	3.814898e+002
9.816047e+002	3.738577e+002
9.835331e+002	2.641595e+002
9.854616e+002	3.639319e+002
9.873901e+002	4.969425e+002
9.893185e+002	5.277755e+002
9.912470e+002	5.114929e+002
9.931755e+002	5.189269e+002
9.951039e+002	5.889894e+002
9.970324e+002	7.397969e+002
9.989609e+002	9.874406e+002
1.000889e+003	1.239437e+003
1.002818e+003	1.450157e+003
1.004746e+003	1.620403e+003
1.006675e+003	1.631636e+003
1.008603e+003	1.454661e+003
1.010532e+003	1.182595e+003
1.012460e+003	9.442942e+002
1.014389e+003	7.846387e+002
1.016317e+003	7.053187e+002
1.018246e+003	5.809602e+002
1.020174e+003	5.324632e+002
1.022102e+003	4.826639e+002
1.024031e+003	4.498540e+002
1.025959e+003	4.421132e+002
1.027888e+003	3.562011e+002
1.029816e+003	4.266284e+002
1.031745e+003	3.433988e+002
1.033673e+003	2.717777e+002
1.035602e+003	2.098645e+002
1.037530e+003	1.444480e+002
1.039459e+003	8.677438e+001
1.041387e+003	6.845881e+001
1.043316e+003	1.119959e+002
1.045244e+003	1.907182e+002
1.047173e+003	2.337485e+002
1.049101e+003	1.703493e+002
1.051030e+003	1.358699e+002
1.052958e+003	1.008997e+002
1.054886e+003	9.184876e+001
1.056815e+003	1.571387e+002
1.058743e+003	2.027180e+002
1.060672e+003	1.911486e+002
1.062600e+003	2.140702e+002
1.064529e+003	2.106621e+002
1.066457e+003	1.615385e+002
1.068386e+003	1.952539e+002
1.070314e+003	2.931018e+002
1.072243e+003	3.259481e+002
1.074171e+003	2.835988e+002
1.076100e+003	2.615643e+002
1.078028e+003	3.143875e+002
1.079957e+003	3.622556e+002
1.081885e+003	3.379525e+002
1.083813e+003	4.022656e+002
1.085742e+003	4.936324e+002
1.087670e+003	4.725416e+002
1.089599e+003	4.007063e+002
1.091527e+003	3.231102e+002
1.093456e+003	2.910889e+002
1.095384e+003	2.966324e+002
1.097313e+003	2.971621e+002
1.099241e+003	3.435697e+002
1.101170e+003	4.003022e+002
1.103098e+003	4.112131e+002
1.105027e+003	3.978109e+002
1.106955e+003	4.135589e+002
1.108884e+003	3.993121e+002
1.110812e+003	3.822823e+002
1.112740e+003	4.555536e+002
1.114669e+003	4.782130e+002
1.116597e+003	4.667421e+002
1.118526e+003	4.561546e+002
1.120454e+003	4.782693e+002
1.122383e+003	6.081018e+002
1.124311e+003	5.908234e+002
1.126240e+003	5.855518e+002
1.128168e+003	6.355616e+002
1.130097e+003	6.726779e+002
1.132025e+003	7.231957e+002
1.133954e+003	7.910410e+002
1.135882e+003	8.387852e+002
1.137811e+003	8.508036e+002
1.139739e+003	8.863043e+002
1.141667e+003	1.071744e+003
1.143596e+003	1.301626e+003
1.145524e+003	1.511072e+003
1.147453e+003	1.866492e+003
1.149381e+003	2.340597e+003
1.151310e+003	2.921334e+003
1.153238e+003	3.601549e+003
1.155167e+003	4.154463e+003
1.157095e+003	4.196101e+003
1.159024e+003	3.637482e+003
1.160952e+003	2.892111e+003
1.162881e+003	2.167836e+003
1.164809e+003	1.677278e+003
1.166738e+003	1.406150e+003
1.168666e+003	1.256389e+003
1.170594e+003	1.180856e+003
1.172523e+003	1.146802e+003
1.174451e+003	1.121812e+003
1.176380e+003	9.945492e+002
1.178308e+003	1.045149e+003
1.180237e+003	1.126830e+003
1.182165e+003	1.140596e+003
1.184094e+003	1.099721e+003
1.186022e+003	1.065412e+003
1.187951e+003	1.061568e+003
1.189879e+003	1.032391e+003
1.191808e+003	8.642936e+002
1.193736e+003	8.754712e+002
1.195665e+003	8.618903e+002
1.197593e+003	7.661356e+002
1.199521e+003	7.183130e+002
1.201450e+003	7.058688e+002
1.203378e+003	6.522678e+002
1.205307e+003	5.991597e+002
1.207235e+003	6.648829e+002
1.209164e+003	7.739246e+002
1.211092e+003	7.578260e+002
1.213021e+003	6.341834e+002
1.214949e+003	4.551781e+002
1.216878e+003	3.186895e+002
1.218806e+003	2.696615e+002
1.220735e+003	2.989093e+002
1.222663e+003	3.525647e+002
1.224592e+003	3.531626e+002
1.226520e+003	3.131609e+002
1.228448e+003	2.634859e+002
1.230377e+003	1.877419e+002
1.232305e+003	1.443472e+002
1.234234e+003	1.927211e+002
1.236162e+003	2.424034e+002
1.238091e+003	2.667716e+002
1.240019e+003	3.359457e+002
1.241948e+003	4.439037e+002
1.243876e+003	4.611024e+002
1.245805e+003	4.576818e+002
1.247733e+003	4.381958e+002
1.249662e+003	4.534938e+002
1.251590e+003	4.235596e+002
1.253519e+003	3.671999e+002
1.255447e+003	3.832304e+002
1.257375e+003	4.696652e+002
1.259304e+003	5.316265e+002
1.261232e+003	5.756948e+002
1.263161e+003	6.097139e+002
1.265089e+003	6.039667e+002
1.267018e+003	6.098105e+002
1.268946e+003	5.512749e+002
1.270875e+003	5.280148e+002
1.272803e+003	5.018244e+002
1.274732e+003	4.455668e+002
1.276660e+003	3.634147e+002
1.278589e+003	2.872231e+002
1.280517e+003	3.617007e+002
1.282446e+003	2.825320e+002
1.284374e+003	2.710157e+002
1.286302e+003	2.478658e+002
1.288231e+003	2.459469e+002
1.290159e+003	2.562702e+002
1.292088e+003	2.994826e+002
1.294016e+003	3.300072e+002
1.295945e+003	2.930201e+002
1.297873e+003	2.539659e+002
1.299802e+003	3.024818e+002
1.301730e+003	3.399790e+002
1.303659e+003	3.138887e+002
1.305587e+003	3.538452e+002
1.307516e+003	3.864352e+002
1.309444e+003	2.891443e+002
1.311373e+003	2.440098e+002
1.313301e+003	2.999822e+002
1.315229e+003	3.745206e+002
1.317158e+003	4.735484e+002
1.319086e+003	4.345339e+002
1.321015e+003	3.653390e+002
1.322943e+003	3.106940e+002
1.324872e+003	2.934520e+002
1.326800e+003	3.736988e+002
1.328729e+003	4.527606e+002
1.330657e+003	4.815754e+002
1.332586e+003	5.025039e+002
1.334514e+003	5.092814e+002
1.336443e+003	4.492771e+002
1.338371e+003	4.164388e+002
1.340300e+003	4.901973e+002
1.342228e+003	4.788513e+002
1.344156e+003	5.533383e+002
1.346085e+003	6.202386e+002
1.348013e+003	5.857473e+002
1.349942e+003	5.786285e+002
1.351870e+003	6.164879e+002
1.353799e+003	6.049045e+002
1.355727e+003	5.248356e+002
1.357656e+003	4.430589e+002
1.359584e+003	3.548672e+002
1.361513e+003	3.526356e+002
1.363441e+003	4.194374e+002
1.365370e+003	5.038756e+002
1.367298e+003	5.038125e+002
1.369227e+003	4.387076e+002
1.371155e+003	3.429203e+002
1.373083e+003	2.997553e+002
1.375012e+003	3.442137e+002
1.376940e+003	3.953370e+002
1.378869e+003	3.717377e+002
1.380797e+003	2.744569e+002
1.382726e+003	1.730978e+002
1.384654e+003	1.340026e+002
1.386583e+003	1.661040e+002
1.388511e+003	2.420748e+002
1.390440e+003	2.616605e+002
1.392368e+003	2.626930e+002
1.394297e+003	2.700595e+002
1.396225e+003	2.494475e+002
1.398154e+003	2.146026e+002
1.400082e+003	2.130742e+002
1.402010e+003	1.723220e+002
1.403939e+003	2.816241e+002
1.405867e+003	2.756552e+002
1.407796e+003	3.380131e+002
1.409724e+003	4.224706e+002
1.411653e+003	4.066933e+002
1.413581e+003	3.562351e+002
1.415510e+003	3.542699e+002
1.417438e+003	3.452251e+002
1.419367e+003	2.962375e+002
1.421295e+003	3.196155e+002
1.423224e+003	3.774734e+002
1.425152e+003	5.806992e+002
1.427081e+003	6.136263e+002
1.429009e+003	6.071617e+002
1.430938e+003	6.214136e+002
1.432866e+003	7.153132e+002
1.434794e+003	7.603055e+002
1.436723e+003	8.071384e+002
1.438651e+003	8.480964e+002
1.440580e+003	8.261416e+002
1.442508e+003	8.010802e+002
1.444437e+003	7.706281e+002
1.446365e+003	8.143444e+002
1.448294e+003	8.189243e+002
1.450222e+003	8.398588e+002
1.452151e+003	8.875944e+002
1.454079e+003	7.680518e+002
1.456008e+003	7.083329e+002
1.457936e+003	7.007825e+002
1.459865e+003	6.607210e+002
1.461793e+003	6.460193e+002
1.463721e+003	6.627732e+002
1.465650e+003	6.113594e+002
1.467578e+003	6.049009e+002
1.469507e+003	5.780004e+002
1.471435e+003	5.286569e+002
1.473364e+003	4.866618e+002
1.475292e+003	4.899246e+002
1.477221e+003	5.047407e+002
1.479149e+003	5.167349e+002
1.481078e+003	5.488387e+002
1.483006e+003	5.368382e+002
1.484935e+003	5.297889e+002
1.486863e+003	6.045975e+002
1.488792e+003	6.551487e+002
1.490720e+003	6.181312e+002
1.492648e+003	6.847256e+002
1.494577e+003	7.477103e+002
1.496505e+003	8.216989e+002
1.498434e+003	8.877502e+002
1.500362e+003	9.523228e+002
1.502291e+003	1.089620e+003
1.504219e+003	1.280135e+003
1.506148e+003	1.488212e+003
1.508076e+003	1.800138e+003
1.510005e+003	2.244281e+003
1.511933e+003	2.682441e+003
1.513862e+003	3.050143e+003
1.515790e+003	3.474252e+003
1.517719e+003	3.840168e+003
1.519647e+003	3.931496e+003
1.521575e+003	3.902478e+003
1.523504e+003	3.699500e+003
1.525432e+003	3.355040e+003
1.527361e+003	2.931974e+003
1.529289e+003	2.534108e+003
1.531218e+003	2.087144e+003
1.533146e+003	1.646414e+003
1.535075e+003	1.340250e+003
1.537003e+003	1.117281e+003
1.538932e+003	9.218934e+002
1.540860e+003	9.065992e+002
1.542789e+003	8.993381e+002
1.544717e+003	7.774701e+002
1.546646e+003	7.853381e+002
1.548574e+003	7.600760e+002
1.550502e+003	7.046552e+002
1.552431e+003	6.398024e+002
1.554359e+003	5.861595e+002
1.556288e+003	5.626390e+002
1.558216e+003	4.959790e+002
1.560145e+003	4.257865e+002
1.562073e+003	4.375324e+002
1.564002e+003	4.671435e+002
1.565930e+003	4.637897e+002
1.567859e+003	5.078445e+002
1.569787e+003	5.377277e+002
1.571716e+003	5.082876e+002
1.573644e+003	4.821936e+002
1.575573e+003	4.263540e+002
1.577501e+003	4.553253e+002
1.579429e+003	4.764141e+002
1.581358e+003	4.666909e+002
1.583286e+003	4.537243e+002
1.585215e+003	4.340398e+002
1.587143e+003	4.192731e+002
1.589072e+003	4.734322e+002
1.591000e+003	5.886792e+002
1.592929e+003	6.426992e+002
1.594857e+003	6.379618e+002
1.596786e+003	6.420306e+002
1.598714e+003	6.926996e+002
1.600643e+003	6.945257e+002
1.602571e+003	7.968496e+002
1.604500e+003	8.097531e+002
1.606428e+003	7.694855e+002
1.608356e+003	7.238497e+002
1.610285e+003	7.128824e+002
1.612213e+003	7.127975e+002
1.614142e+003	7.357034e+002
1.616070e+003	7.606550e+002
1.617999e+003	7.251703e+002
1.619927e+003	6.224392e+002
1.621856e+003	5.092336e+002
1.623784e+003	5.377242e+002
1.625713e+003	6.770436e+002
1.627641e+003	7.674348e+002
1.629570e+003	6.872648e+002
1.631498e+003	7.081870e+002
1.633427e+003	6.731988e+002
1.635355e+003	6.189200e+002
1.637283e+003	5.592032e+002
1.639212e+003	5.065487e+002
1.641140e+003	4.414105e+002
1.643069e+003	4.191563e+002
1.644997e+003	4.072983e+002
1.646926e+003	3.669655e+002
1.648854e+003	3.548487e+002
1.650783e+003	3.611851e+002
1.652711e+003	3.958481e+002
1.654640e+003	4.361244e+002
1.656568e+003	4.031649e+002
1.658497e+003	3.579035e+002
1.660425e+003	3.118322e+002
1.662354e+003	2.367102e+002
1.664282e+003	2.039703e+002
1.666210e+003	1.789574e+002
1.668139e+003	1.869289e+002
1.670067e+003	2.091718e+002
1.671996e+003	2.790750e+002
1.673924e+003	3.171457e+002
1.675853e+003	2.569804e+002
1.677781e+003	2.235890e+002
1.679710e+003	3.031316e+002
1.681638e+003	3.628689e+002
1.683567e+003	3.416317e+002
1.685495e+003	3.272431e+002
1.687424e+003	3.552405e+002
1.689352e+003	2.923111e+002
1.691281e+003	3.949882e+002
1.693209e+003	4.886067e+002
1.695137e+003	5.353733e+002
1.697066e+003	5.189935e+002
1.698994e+003	5.160323e+002
1.700923e+003	4.049185e+002
1.702851e+003	3.313272e+002
1.704780e+003	2.793942e+002
1.706708e+003	2.680958e+002
1.708637e+003	3.496797e+002
1.710565e+003	4.088204e+002
1.712494e+003	3.994127e+002
1.714422e+003	4.385086e+002
1.716351e+003	4.782954e+002
1.718279e+003	5.124800e+002
1.720208e+003	5.656728e+002
1.722136e+003	6.029792e+002
1.724064e+003	6.531906e+002
1.725993e+003	6.385870e+002
1.727921e+003	5.599221e+002
1.729850e+003	5.340110e+002
1.731778e+003	5.094903e+002
1.733707e+003	4.854559e+002
1.735635e+003	4.357700e+002
1.737564e+003	3.444087e+002
1.739492e+003	2.907160e+002
1.741421e+003	2.327557e+002
1.743349e+003	2.349448e+002
1.745278e+003	3.159937e+002
1.747206e+003	3.628384e+002
1.749135e+003	3.737256e+002
1.751063e+003	3.812174e+002
1.752991e+003	3.532238e+002
1.754920e+003	2.441402e+002
1.756848e+003	2.366422e+002
1.758777e+003	2.450480e+002
1.760705e+003	1.262183e+002
1.762634e+003	2.032244e+002
1.764562e+003	2.438170e+002
1.766491e+003	1.827329e+002
1.768419e+003	2.082012e+002
1.770348e+003	2.444568e+002
1.772276e+003	2.500661e+002
1.774205e+003	2.704814e+002
1.776133e+003	3.540260e+002
1.778062e+003	4.506484e+002
1.779990e+003	4.854373e+002
1.781918e+003	4.534364e+002
1.783847e+003	4.109973e+002
1.785775e+003	3.767708e+002
1.787704e+003	3.052275e+002
1.789632e+003	2.031988e+002
1.791561e+003	1.708537e+002
1.793489e+003	2.612517e+002
1.795418e+003	3.702876e+002
1.797346e+003	4.431603e+002
1.799275e+003	4.629334e+002
1.801203e+003	6.427612e+002
1.803132e+003	7.334805e+002
1.805060e+003	7.571937e+002
1.806989e+003	7.408874e+002
1.808917e+003	5.820211e+002
1.810845e+003	4.722224e+002
1.812774e+003	4.739828e+002
1.814702e+003	5.527411e+002
1.816631e+003	6.372839e+002
1.818559e+003	6.578157e+002
1.820488e+003	6.009594e+002
1.822416e+003	5.248399e+002
1.824345e+003	4.833737e+002
1.826273e+003	4.841163e+002
1.828202e+003	5.176334e+002
1.830130e+003	5.329255e+002
1.832059e+003	4.964903e+002
1.833987e+003	4.824809e+002
1.835916e+003	4.444408e+002
1.837844e+003	4.237705e+002
1.839772e+003	5.442477e+002
1.841701e+003	4.839324e+002
1.843629e+003	4.224460e+002
1.845558e+003	3.861050e+002
1.847486e+003	2.674029e+002
1.849415e+003	1.999699e+002
1.851343e+003	2.233024e+002
1.853272e+003	1.946099e+002
1.855200e+003	9.749553e+001
1.857129e+003	1.450702e+002
1.859057e+003	1.245875e+002
1.860986e+003	1.615787e+002
1.862914e+003	1.900607e+002
1.864843e+003	1.464688e+002
1.866771e+003	1.989510e+002
1.868699e+003	3.056730e+002
1.870628e+003	3.690109e+002
1.872556e+003	3.007287e+002
1.874485e+003	1.691023e+002
1.876413e+003	1.691181e+002
1.878342e+003	2.270257e+002
1.880270e+003	3.171063e+002
1.882199e+003	4.410377e+002
1.884127e+003	4.512732e+002
1.886056e+003	3.890656e+002
1.887984e+003	3.659164e+002
1.889913e+003	3.775251e+002
1.891841e+003	4.099458e+002
1.893770e+003	5.488691e+002
1.895698e+003	6.002214e+002
1.897626e+003	5.631957e+002
1.899555e+003	6.733271e+002
1.901483e+003	6.762880e+002
1.903412e+003	5.775287e+002
1.905340e+003	5.426126e+002
1.907269e+003	5.296722e+002
1.909197e+003	5.484053e+002
1.911126e+003	5.903624e+002
1.913054e+003	6.552386e+002
1.914983e+003	5.973342e+002
1.916911e+003	4.779052e+002
1.918840e+003	4.895714e+002
1.920768e+003	5.329666e+002
1.922697e+003	5.464016e+002
1.924625e+003	5.197968e+002
1.926553e+003	4.634593e+002
1.928482e+003	4.265804e+002
1.930410e+003	4.462113e+002
1.932339e+003	5.043339e+002
1.934267e+003	4.779009e+002
1.936196e+003	3.879358e+002
1.938124e+003	3.409297e+002
1.940053e+003	3.243734e+002
1.941981e+003	3.043637e+002
1.943910e+003	2.854530e+002
1.945838e+003	2.165044e+002
1.947767e+003	1.809890e+002
1.949695e+003	1.722572e+002
1.951624e+003	1.961292e+002
1.953552e+003	2.336230e+002
1.955480e+003	2.638545e+002
1.957409e+003	2.554634e+002
1.959337e+003	2.420003e+002
1.961266e+003	2.616005e+002
1.963194e+003	2.657248e+002
1.965123e+003	2.618663e+002
1.967051e+003	3.114294e+002
1.968980e+003	2.226440e+002
1.970908e+003	1.916265e+002
1.972837e+003	2.395735e+002
1.974765e+003	3.081773e+002
1.976694e+003	2.869197e+002
1.978622e+003	3.409587e+002
1.980551e+003	3.223041e+002
1.982479e+003	2.839039e+002
1.984407e+003	2.903412e+002
1.986336e+003	2.971230e+002
1.988264e+003	3.428878e+002
1.990193e+003	3.807166e+002
1.992121e+003	3.672595e+002
1.994050e+003	4.472998e+002
1.995978e+003	5.170629e+002
1.997907e+003	4.759441e+002
1.999835e+003	4.702531e+002
2.001764e+003	4.728873e+002
2.003692e+003	4.669530e+002
2.005621e+003	4.852106e+002
2.007549e+003	4.751746e+002
2.009478e+003	4.508285e+002
2.011406e+003	4.907585e+002
2.013334e+003	5.404496e+002
2.015263e+003	6.118332e+002
2.017191e+003	6.646557e+002
2.019120e+003	6.614703e+002
2.021048e+003	5.968372e+002
2.022977e+003	5.414353e+002
2.024905e+003	3.921759e+002
2.026834e+003	4.192721e+002
2.028762e+003	4.527413e+002
2.030691e+003	4.192682e+002
2.032619e+003	4.033781e+002
2.034548e+003	3.550132e+002
2.036476e+003	3.458920e+002
2.038405e+003	3.611619e+002
2.040333e+003	3.124759e+002
2.042261e+003	3.153015e+002
2.044190e+003	3.295847e+002
2.046118e+003	2.311684e+002
2.048047e+003	2.141485e+002
2.049975e+003	1.590911e+002
2.051904e+003	1.204959e+002
2.053832e+003	1.910324e+002
2.055761e+003	2.162536e+002
2.057689e+003	2.080095e+002
2.059618e+003	2.381963e+002
2.061546e+003	2.198690e+002
2.063475e+003	1.879086e+002
2.065403e+003	1.638182e+002
2.067332e+003	2.040971e+002
2.069260e+003	2.462786e+002
2.071188e+003	2.526547e+002
2.073117e+003	3.111889e+002
2.075045e+003	2.860507e+002
2.076974e+003	3.609391e+002
2.078902e+003	3.729110e+002
2.080831e+003	3.661020e+002
2.082759e+003	3.638146e+002
2.084688e+003	2.309408e+002
2.086616e+003	2.211395e+002
2.088545e+003	3.163907e+002
2.090473e+003	3.717273e+002
2.092402e+003	4.247250e+002
2.094330e+003	4.439710e+002
2.096259e+003	3.940179e+002
2.098187e+003	4.013876e+002
2.100115e+003	4.323783e+002
2.102044e+003	4.607822e+002
2.103972e+003	4.531541e+002
2.105901e+003	4.606489e+002
2.107829e+003	5.532526e+002
2.109758e+003	6.291093e+002
2.111686e+003	6.510938e+002
2.113615e+003	5.790076e+002
2.115543e+003	5.075850e+002
2.117472e+003	5.263555e+002
2.119400e+003	5.711131e+002
2.121329e+003	5.775949e+002
2.123257e+003	5.483098e+002
2.125186e+003	5.394718e+002
2.127114e+003	5.549235e+002
2.129042e+003	5.460106e+002
2.130971e+003	5.501030e+002
2.132899e+003	4.731631e+002
2.134828e+003	4.811200e+002
2.136756e+003	4.952748e+002
2.138685e+003	4.875698e+002
2.140613e+003	4.040526e+002
2.142542e+003	3.832834e+002
2.144470e+003	3.769012e+002
2.146399e+003	3.098263e+002
2.148327e+003	2.991357e+002
2.150256e+003	3.546903e+002
2.152184e+003	3.699488e+002
2.154113e+003	3.281770e+002
2.156041e+003	2.732203e+002
2.157969e+003	2.437092e+002
2.159898e+003	2.158547e+002
2.161826e+003	2.857621e+002
2.163755e+003	3.745948e+002
2.165683e+003	3.272984e+002
2.167612e+003	3.029369e+002
2.169540e+003	2.605103e+002
2.171469e+003	2.316897e+002
2.173397e+003	2.589124e+002
2.175326e+003	3.021202e+002
2.177254e+003	3.228390e+002
2.179183e+003	3.316088e+002
2.181111e+003	3.464460e+002
2.183040e+003	3.287154e+002
2.184968e+003	3.206068e+002
2.186896e+003	3.068979e+002
2.188825e+003	3.109258e+002
2.190753e+003	4.632815e+002
2.192682e+003	4.564517e+002
2.194610e+003	4.060661e+002
2.196539e+003	4.188766e+002
2.198467e+003	4.694647e+002
2.200396e+003	4.855835e+002
2.202324e+003	5.239423e+002
2.204253e+003	5.314370e+002
2.206181e+003	4.693931e+002
2.208110e+003	4.755979e+002
2.210038e+003	4.772309e+002
2.211967e+003	4.613516e+002
2.213895e+003	5.315608e+002
2.215823e+003	5.913162e+002
2.217752e+003	6.295723e+002
2.219680e+003	6.156393e+002
2.221609e+003	6.543741e+002
2.223537e+003	6.199625e+002
2.225466e+003	6.112115e+002
2.227394e+003	6.138400e+002
2.229323e+003	5.470349e+002
2.231251e+003	5.123137e+002
2.233180e+003	4.906264e+002
2.235108e+003	4.625469e+002
2.237037e+003	3.887028e+002
2.238965e+003	3.501468e+002
2.240894e+003	3.840052e+002
2.242822e+003	3.995016e+002
2.244750e+003	4.245402e+002
2.246679e+003	3.422557e+002
2.248607e+003	2.648954e+002
2.250536e+003	2.516985e+002
2.252464e+003	2.367865e+002
2.254393e+003	2.565746e+002
2.256321e+003	2.955200e+002
2.258250e+003	3.135718e+002
2.260178e+003	3.471274e+002
2.262107e+003	3.644291e+002
2.264035e+003	3.203734e+002
2.265964e+003	2.117182e+002
2.267892e+003	2.715889e+002
2.269821e+003	2.569407e+002
2.271749e+003	1.736085e+002
2.273677e+003	1.335925e+002
2.275606e+003	1.723790e+002
2.277534e+003	2.353969e+002
2.279463e+003	2.651839e+002
2.281391e+003	2.766919e+002
2.283320e+003	3.299917e+002
2.285248e+003	3.904828e+002
2.287177e+003	4.108059e+002
2.289105e+003	4.210764e+002
2.291034e+003	4.712791e+002
2.292962e+003	5.451682e+002
2.294891e+003	5.944172e+002
2.296819e+003	6.633834e+002
2.298748e+003	6.868248e+002
2.300676e+003	6.653245e+002
2.302604e+003	6.635914e+002
2.304533e+003	6.619680e+002
2.306461e+003	6.751762e+002
2.308390e+003	7.760128e+002
2.310318e+003	8.547219e+002
2.312247e+003	8.883110e+002
2.314175e+003	8.180161e+002
2.316104e+003	7.211160e+002
2.318032e+003	6.387555e+002
2.319961e+003	6.553237e+002
2.321889e+003	6.166538e+002
2.323818e+003	5.989697e+002
2.325746e+003	6.339926e+002
2.327675e+003	5.940706e+002
2.329603e+003	4.854144e+002
2.331531e+003	4.178217e+002
2.333460e+003	5.197613e+002
2.335388e+003	6.308123e+002
2.337317e+003	6.042576e+002
2.339245e+003	6.607516e+002
2.341174e+003	5.464658e+002
2.343102e+003	3.956277e+002
2.345031e+003	4.206225e+002
2.346959e+003	4.428383e+002
2.348888e+003	4.228072e+002
2.350816e+003	3.373410e+002
2.352745e+003	3.397396e+002
2.354673e+003	4.015536e+002
2.356602e+003	3.884768e+002
2.358530e+003	3.238642e+002
2.360458e+003	3.744262e+002
2.362387e+003	4.131238e+002
2.364315e+003	4.376151e+002
2.366244e+003	4.214585e+002
2.368172e+003	4.533431e+002
2.370101e+003	4.345716e+002
2.372029e+003	3.933403e+002
2.373958e+003	3.503897e+002
2.375886e+003	3.765848e+002
2.377815e+003	3.638014e+002
2.379743e+003	3.781919e+002
2.381672e+003	4.617339e+002
2.383600e+003	4.838094e+002
2.385529e+003	4.536940e+002
2.387457e+003	3.713895e+002
2.389385e+003	3.506758e+002
2.391314e+003	4.688863e+002
2.393242e+003	5.388531e+002
2.395171e+003	5.248282e+002
2.397099e+003	5.673610e+002
2.399028e+003	5.785962e+002
2.400956e+003	5.426991e+002
2.402885e+003	6.333839e+002
2.404813e+003	7.016979e+002
2.406742e+003	6.980767e+002
2.408670e+003	6.460372e+002
2.410599e+003	6.147139e+002
2.412527e+003	5.835372e+002
2.414456e+003	6.279055e+002
2.416384e+003	6.522615e+002
2.418313e+003	6.203073e+002
2.420241e+003	5.398943e+002
2.422169e+003	6.048224e+002
2.424098e+003	6.537152e+002
2.426026e+003	6.487566e+002
2.427955e+003	6.774297e+002
2.429883e+003	6.963107e+002
2.431812e+003	6.784128e+002
2.433740e+003	7.456880e+002
2.435669e+003	7.037262e+002
2.437597e+003	6.518829e+002
2.439526e+003	5.907522e+002
2.441454e+003	5.607408e+002
2.443383e+003	5.333207e+002
2.445311e+003	5.246544e+002
2.447240e+003	5.433317e+002
2.449168e+003	6.097832e+002
2.451096e+003	5.891716e+002
2.453025e+003	5.482435e+002
2.454953e+003	4.919959e+002
2.456882e+003	4.568944e+002
2.458810e+003	4.700192e+002
2.460739e+003	5.268744e+002
2.462667e+003	5.070339e+002
2.464596e+003	4.881790e+002
2.466524e+003	4.895929e+002
2.468453e+003	4.949190e+002
2.470381e+003	4.056056e+002
2.472310e+003	3.593933e+002
2.474238e+003	3.596992e+002
2.476167e+003	3.407794e+002
2.478095e+003	3.762345e+002
2.480023e+003	3.769796e+002
2.481952e+003	3.741230e+002
2.483880e+003	3.951212e+002
2.485809e+003	4.808714e+002
2.487737e+003	5.533631e+002
2.489666e+003	5.489888e+002
2.491594e+003	4.934613e+002
2.493523e+003	4.230938e+002
2.495451e+003	4.065862e+002
2.497380e+003	3.899625e+002
2.499308e+003	4.788954e+002
2.501237e+003	5.080073e+002
2.503165e+003	6.235630e+002
2.505094e+003	7.174085e+002
2.507022e+003	6.776057e+002
2.508950e+003	6.279487e+002
2.510879e+003	5.747686e+002
2.512807e+003	5.781551e+002
2.514736e+003	6.785527e+002
2.516664e+003	7.136729e+002
2.518593e+003	7.305097e+002
2.520521e+003	7.960982e+002
2.522450e+003	7.847806e+002
2.524378e+003	7.317557e+002
2.526307e+003	7.147990e+002
2.528235e+003	7.677520e+002
2.530164e+003	8.265035e+002
2.532092e+003	8.320963e+002
2.534021e+003	8.381312e+002
2.535949e+003	9.333051e+002
2.537877e+003	8.733445e+002
2.539806e+003	7.206867e+002
2.541734e+003	7.121389e+002
2.543663e+003	6.127682e+002
2.545591e+003	6.630687e+002
2.547520e+003	6.502291e+002
2.549448e+003	5.687923e+002
2.551377e+003	5.948611e+002
2.553305e+003	5.376801e+002
2.555234e+003	4.724242e+002
2.557162e+003	5.183850e+002
2.559091e+003	5.522187e+002
2.561019e+003	5.652355e+002
2.562948e+003	5.866261e+002
2.564876e+003	5.282560e+002
2.566804e+003	4.226745e+002
2.568733e+003	5.079597e+002
2.570661e+003	4.832452e+002
2.572590e+003	3.628039e+002
2.574518e+003	3.553255e+002
2.576447e+003	4.073334e+002
2.578375e+003	4.248748e+002
2.580304e+003	4.401081e+002
2.582232e+003	3.823748e+002
2.584161e+003	3.687184e+002
2.586089e+003	3.679752e+002
2.588018e+003	3.406093e+002
2.589946e+003	3.231775e+002
2.591875e+003	4.052024e+002
2.593803e+003	3.902185e+002
2.595731e+003	3.288459e+002
2.597660e+003	3.764507e+002
2.599588e+003	4.249203e+002
2.601517e+003	4.528148e+002
2.603445e+003	4.885492e+002
2.605374e+003	5.148120e+002
2.607302e+003	5.283309e+002
2.609231e+003	5.891191e+002
2.611159e+003	5.343885e+002
2.613088e+003	5.328774e+002
2.615016e+003	5.784877e+002
2.616945e+003	6.064258e+002
2.618873e+003	6.500621e+002
2.620802e+003	6.532683e+002
2.622730e+003	6.565344e+002
2.624658e+003	6.778256e+002
2.626587e+003	7.097720e+002
2.628515e+003	6.956432e+002
2.630444e+003	6.589922e+002
2.632372e+003	5.789669e+002
2.634301e+003	6.109047e+002
2.636229e+003	6.043083e+002
2.638158e+003	5.226554e+002
2.640086e+003	4.625923e+002
2.642015e+003	5.514976e+002
2.643943e+003	6.411648e+002
2.645872e+003	6.567816e+002
2.647800e+003	6.496476e+002
2.649729e+003	6.486178e+002
2.651657e+003	6.162433e+002
2.653585e+003	6.178703e+002
2.655514e+003	6.232742e+002
2.657442e+003	5.855891e+002
2.659371e+003	6.460656e+002
2.661299e+003	6.523132e+002
2.663228e+003	6.306728e+002
2.665156e+003	6.615303e+002
2.667085e+003	6.885927e+002
2.669013e+003	7.544666e+002
2.670942e+003	7.826957e+002
2.672870e+003	8.000073e+002
2.674799e+003	7.590600e+002
2.676727e+003	7.404319e+002
2.678656e+003	6.816866e+002
2.680584e+003	5.840753e+002
2.682512e+003	5.925440e+002
2.684441e+003	5.132574e+002
2.686369e+003	4.743988e+002
2.688298e+003	4.684180e+002
2.690226e+003	5.005168e+002
2.692155e+003	5.236667e+002
2.694083e+003	5.203432e+002
2.696012e+003	4.868598e+002
2.697940e+003	4.212292e+002
2.699869e+003	3.777220e+002
2.701797e+003	3.771248e+002
2.703726e+003	4.592050e+002
2.705654e+003	4.593980e+002
2.707583e+003	4.693213e+002
2.709511e+003	5.497343e+002
2.711439e+003	4.592092e+002
2.713368e+003	3.527842e+002
2.715296e+003	3.532372e+002
2.717225e+003	3.801730e+002
2.719153e+003	4.770777e+002
2.721082e+003	5.703825e+002
2.723010e+003	5.499775e+002
2.724939e+003	5.226855e+002
2.726867e+003	5.530223e+002
2.728796e+003	5.061586e+002
2.730724e+003	5.606299e+002
2.732653e+003	5.705203e+002
2.734581e+003	4.960915e+002
2.736510e+003	5.111685e+002
2.738438e+003	5.587000e+002
2.740366e+003	5.665753e+002
2.742295e+003	5.878598e+002
2.744223e+003	5.348999e+002
2.746152e+003	5.087440e+002
2.748080e+003	5.332279e+002
2.750009e+003	4.647378e+002
2.751937e+003	4.882219e+002
2.753866e+003	4.494554e+002
2.755794e+003	4.579998e+002
2.757723e+003	4.290478e+002
2.759651e+003	3.715663e+002
2.761580e+003	3.717526e+002
2.763508e+003	3.957451e+002
2.765437e+003	4.241344e+002
2.767365e+003	4.650188e+002
2.769293e+003	4.012890e+002
2.771222e+003	3.108592e+002
2.773150e+003	3.717893e+002
2.775079e+003	3.281708e+002
2.777007e+003	2.714419e+002
2.778936e+003	1.817742e+002
2.780864e+003	1.914752e+002
2.782793e+003	1.556844e+002
2.784721e+003	1.582698e+002
2.786650e+003	1.176792e+002
2.788578e+003	1.447030e+002
2.790507e+003	1.537079e+002
2.792435e+003	1.562342e+002
2.794364e+003	5.975461e+001
2.796292e+003	2.145889e+001
2.798220e+003	4.334467e+001
2.800149e+003	1.264192e+002
2.802077e+003	3.740262e+001
2.804006e+003	1.274910e+002
2.805934e+003	1.506300e+002
2.807863e+003	1.775374e+002
2.809791e+003	1.801807e+002
2.811720e+003	2.414875e+002
2.813648e+003	2.248326e+002
2.815577e+003	1.781073e+002
2.817505e+003	2.770830e+002
2.819434e+003	3.574060e+002
2.821362e+003	2.694048e+002
2.823291e+003	2.484238e+002
2.825219e+003	2.943553e+002
2.827147e+003	1.554019e+002
2.829076e+003	4.132280e+002
2.831004e+003	2.997570e+002
2.832933e+003	2.378229e+002
2.834861e+003	2.248836e+002
2.836790e+003	2.367044e+002
2.838718e+003	2.511150e+002
2.840647e+003	3.654480e+002
2.842575e+003	4.398606e+002
2.844504e+003	5.185604e+002
2.846432e+003	5.122613e+002
2.848361e+003	5.840776e+002
2.850289e+003	5.127706e+002
2.852218e+003	6.017407e+002
2.854146e+003	4.742637e+002
2.856074e+003	4.767182e+002
2.858003e+003	4.627462e+002
2.859931e+003	4.349985e+002
2.861860e+003	4.473727e+002
2.863788e+003	4.002704e+002
2.865717e+003	3.596123e+002
2.867645e+003	2.962112e+002
2.869574e+003	3.055619e+002
2.871502e+003	3.551513e+002
2.873431e+003	4.170688e+002
2.875359e+003	3.576902e+002
2.877288e+003	3.654260e+002
2.879216e+003	4.069412e+002
2.881145e+003	3.956995e+002
2.883073e+003	2.848639e+002
2.885001e+003	2.521098e+002
2.886930e+003	2.331319e+002
2.888858e+003	1.846137e+002
2.890787e+003	3.295148e+002
2.892715e+003	2.988141e+002
2.894644e+003	3.371989e+002
2.896572e+003	2.328544e+002
2.898501e+003	2.877899e+002
2.900429e+003	1.703382e+002
2.902358e+003	2.046039e+002
2.904286e+003	2.445777e+002
2.906215e+003	2.149421e+002
2.908143e+003	2.364236e+002
2.910072e+003	2.067938e+002
2.912000e+003	1.339733e+002
2.913928e+003	1.695677e+002
2.915857e+003	2.398537e+002
2.917785e+003	2.142791e+002
2.919714e+003	1.268362e+002
2.921642e+003	1.150175e+002
2.923571e+003	1.822568e+002
2.925499e+003	2.080835e+002
2.927428e+003	2.131540e+002
2.929356e+003	1.843643e+002
2.931285e+003	1.261254e+002
2.933213e+003	2.113986e+002
2.935142e+003	2.758935e+002
2.937070e+003	2.655768e+002
2.938999e+003	3.070264e+002
2.940927e+003	3.256736e+002
2.942855e+003	2.651257e+002
2.944784e+003	2.435255e+002
2.946712e+003	1.791071e+002
2.948641e+003	1.456456e+002
2.950569e+003	1.850790e+002
2.952498e+003	1.952825e+002
2.954426e+003	2.064568e+002
2.956355e+003	2.284692e+002
2.958283e+003	1.844452e+002
2.960212e+003	1.401338e+002
2.962140e+003	1.323454e+002
2.964069e+003	2.127332e+002
2.965997e+003	2.803379e+002
2.967926e+003	1.738655e+002
2.969854e+003	3.143055e+001
2.971782e+003	7.094070e-001
2.973711e+003	5.533259e+001
2.975639e+003	1.010505e+002
2.977568e+003	9.614677e+001
2.979496e+003	6.475780e+001
2.981425e+003	-2.135822e+001
2.983353e+003	6.371988e+000
2.985282e+003	-2.674661e+001
2.987210e+003	2.425035e+000
2.989139e+003	-1.333393e+002
2.991067e+003	-6.638992e+001
2.992996e+003	-8.233090e+001
2.994924e+003	-1.011565e+002
2.996853e+003	-1.087472e+002
2.998781e+003	-7.427509e+001
3.000709e+003	-1.021914e+002
3.002638e+003	-1.262510e+002
3.004566e+003	-1.494523e+002
3.006495e+003	-2.806175e+002
3.008423e+003	-2.599702e+002
3.010352e+003	-2.295496e+002
3.012280e+003	-2.257476e+002
3.014209e+003	-1.515993e+002
3.016137e+003	-1.461359e+002
3.018066e+003	-1.585340e+002
3.019994e+003	-1.540141e+002
3.021923e+003	-1.046900e+002
3.023851e+003	-1.510852e+002
3.025780e+003	-1.378416e+002
3.027708e+003	-5.660463e+001
3.029636e+003	-4.644567e+000
3.031565e+003	-4.426770e+001
3.033493e+003	3.272511e+000
3.035422e+003	1.692727e+001
3.037350e+003	-5.299480e+000
3.039279e+003	-1.725814e+001
3.041207e+003	2.676492e+001
3.043136e+003	1.392407e+001
3.045064e+003	1.384587e+002
3.046993e+003	1.614458e+002
3.048921e+003	5.664990e+001
3.050850e+003	-1.967548e+000
3.052778e+003	3.854681e+001
3.054707e+003	6.812177e+001
3.056635e+003	-1.733678e+001
3.058563e+003	-3.600284e+001
3.060492e+003	1.490515e+001
3.062420e+003	1.612366e+002
3.064349e+003	2.575322e+002
3.066277e+003	1.348496e+002
3.068206e+003	1.298668e+001
3.070134e+003	-3.958911e+001
3.072063e+003	3.265921e+000
3.073991e+003	7.936076e+001
3.075920e+003	4.676800e+001
3.077848e+003	5.455174e+001
3.079777e+003	7.636439e+001
3.081705e+003	-3.229389e+001
3.083634e+003	-1.077015e+001
3.085562e+003	6.319309e+001
3.087490e+003	1.171058e+002
3.089419e+003	1.044507e+002
3.091347e+003	7.923257e+001
3.093276e+003	1.225236e+002
3.095204e+003	1.942988e+002
3.097133e+003	1.806034e+002
3.099061e+003	2.288344e+002
3.100990e+003	1.185264e+002
3.102918e+003	3.599903e+001
3.104847e+003	7.166808e+000
3.106775e+003	7.247796e+001
3.108704e+003	1.168803e+002
3.110632e+003	1.723784e+002
3.112561e+003	2.909170e+002
3.114489e+003	2.723759e+002
3.116417e+003	2.788204e+002
3.118346e+003	2.828621e+002
3.120274e+003	2.104869e+002
3.122203e+003	2.484101e+002
3.124131e+003	2.732834e+002
3.126060e+003	2.640519e+002
3.127988e+003	2.499652e+002
3.129917e+003	2.438444e+002
3.131845e+003	3.786864e+002
3.133774e+003	4.270044e+002
3.135702e+003	4.783755e+002
3.137631e+003	4.789832e+002
3.139559e+003	4.476302e+002
3.141488e+003	4.377799e+002
3.143416e+003	4.455467e+002
3.145344e+003	5.095931e+002
3.147273e+003	5.439480e+002
3.149201e+003	5.634348e+002
3.151130e+003	6.516041e+002
3.153058e+003	7.283206e+002
3.154987e+003	8.641686e+002
3.156915e+003	8.515579e+002
3.158844e+003	8.497199e+002
3.160772e+003	9.773115e+002
3.162701e+003	8.383097e+002
3.164629e+003	9.656446e+002
3.166558e+003	9.604457e+002
3.168486e+003	9.938922e+002
3.170415e+003	1.080264e+003
3.172343e+003	1.080457e+003
3.174271e+003	9.629410e+002
3.176200e+003	1.066148e+003
3.178128e+003	1.197493e+003
3.180057e+003	1.187137e+003
3.181985e+003	1.265928e+003
3.183914e+003	1.328545e+003
3.185842e+003	1.276276e+003
3.187771e+003	1.288070e+003
3.189699e+003	1.275834e+003
3.191628e+003	1.395376e+003
3.193556e+003	1.589682e+003
3.195485e+003	1.671436e+003
3.197413e+003	1.640404e+003
3.199342e+003	1.609964e+003
3.201270e+003	1.686265e+003
3.203198e+003	1.743318e+003
3.205127e+003	1.864575e+003
3.207055e+003	1.882693e+003
3.208984e+003	1.995543e+003
3.210912e+003	2.058022e+003
3.212841e+003	2.033861e+003
3.214769e+003	2.015206e+003
3.216698e+003	2.116156e+003
3.218626e+003	2.231106e+003
3.220555e+003	2.119201e+003
3.222483e+003	2.160343e+003
3.224412e+003	2.157961e+003
3.226340e+003	2.348914e+003
3.228269e+003	2.505625e+003
3.230197e+003	2.445406e+003
3.232125e+003	2.536729e+003
3.234054e+003	2.591125e+003
3.235982e+003	2.582040e+003
3.237911e+003	2.712320e+003
3.239839e+003	2.842000e+003
3.241768e+003	2.861614e+003
3.243696e+003	2.871167e+003
3.245625e+003	2.947351e+003
3.247553e+003	2.947377e+003
3.249482e+003	3.106926e+003
3.251410e+003	3.244556e+003
3.253339e+003	3.388440e+003
3.255267e+003	3.448985e+003
3.257196e+003	3.548133e+003
3.259124e+003	3.652304e+003
3.261052e+003	3.733710e+003
3.262981e+003	3.818635e+003
3.264909e+003	3.892585e+003
3.266838e+003	3.999779e+003
3.268766e+003	4.044625e+003
3.270695e+003	4.160433e+003
3.272623e+003	4.215501e+003
3.274552e+003	4.370601e+003
3.276480e+003	4.472823e+003
3.278409e+003	4.509925e+003
3.280337e+003	4.531377e+003
3.282266e+003	4.694881e+003
3.284194e+003	4.862777e+003
3.286123e+003	4.986625e+003
3.288051e+003	5.107966e+003
3.289979e+003	5.247754e+003
3.291908e+003	5.331410e+003
3.293836e+003	5.364613e+003
3.295765e+003	5.441169e+003
3.297693e+003	5.584458e+003
3.299622e+003	5.642933e+003
3.301550e+003	5.799083e+003
3.303479e+003	5.914509e+003
3.305407e+003	5.946250e+003
3.307336e+003	6.114902e+003
3.309264e+003	6.156102e+003
3.311193e+003	6.225589e+003
3.313121e+003	6.454673e+003
3.315050e+003	6.503978e+003
3.316978e+003	6.730044e+003
3.318906e+003	6.781611e+003
3.320835e+003	6.803466e+003
3.322763e+003	6.945138e+003
3.324692e+003	7.116937e+003
3.326620e+003	7.198723e+003
3.328549e+003	7.330070e+003
3.330477e+003	7.497698e+003
3.332406e+003	7.674327e+003
3.334334e+003	7.852272e+003
3.336263e+003	7.994728e+003
3.338191e+003	8.097735e+003
3.340120e+003	8.133633e+003
3.342048e+003	8.372283e+003
3.343977e+003	8.573396e+003
3.345905e+003	8.637057e+003
3.347833e+003	8.826012e+003
3.349762e+003	8.926808e+003
3.351690e+003	9.044488e+003
3.353619e+003	9.190766e+003
3.355547e+003	9.400191e+003
3.357476e+003	9.554909e+003
3.359404e+003	9.658836e+003
3.361333e+003	9.875187e+003
3.363261e+003	1.003139e+004
3.365190e+003	1.017778e+004
3.367118e+003	1.039290e+004
3.369047e+003	1.056656e+004
3.370975e+003	1.073649e+004
3.372904e+003	1.098089e+004
3.374832e+003	1.121969e+004
3.376760e+003	1.135258e+004
3.378689e+003	1.156499e+004
3.380617e+003	1.176688e+004
3.382546e+003	1.195011e+004
3.384474e+003	1.220117e+004
3.386403e+003	1.245878e+004
3.388331e+003	1.254037e+004
3.390260e+003	1.261735e+004
3.392188e+003	1.283103e+004
3.394117e+003	1.299671e+004
3.396045e+003	1.316067e+004
3.397974e+003	1.336697e+004
3.399902e+003	1.380174e+004
