# Supplementary material for: Machine learning classification of mango maturity based on carotene content from Raman spectra
Source: PeerJ. 2025 Nov 18;13:e20288. doi: 10.7717/peerj.20288 (PMC12637035; doi:10.7717/peerj.20288)
Supplement: Supplemental Information 1 — Raman spectra from 29 mango samples, with measurements taken from the top, middle, and bottom parts of each mango. These data were used for Raman spectral processing, statistical analysis, and classification analysis. [file peerj-13-20288-s001.zip › Raw Data_Mango/M3/M3-B-1.CSV]

5.015522e+001	3.371906e+003
5.208368e+001	2.198517e+003
5.401215e+001	1.300161e+003
5.594062e+001	9.144194e+002
5.786908e+001	8.800926e+002
5.979755e+001	9.212196e+002
6.172602e+001	9.614234e+002
6.365448e+001	9.591800e+002
6.558295e+001	9.006156e+002
6.751141e+001	7.999290e+002
6.943988e+001	8.448240e+002
7.136835e+001	9.086137e+002
7.329681e+001	9.050757e+002
7.522528e+001	9.166035e+002
7.715375e+001	9.290826e+002
7.908221e+001	8.483416e+002
8.101068e+001	7.709896e+002
8.293915e+001	7.911335e+002
8.486761e+001	7.039606e+002
8.679608e+001	7.037067e+002
8.872455e+001	7.059854e+002
9.065302e+001	7.081370e+002
9.258148e+001	7.619526e+002
9.450995e+001	7.445326e+002
9.643842e+001	6.540369e+002
9.836688e+001	5.588602e+002
1.002953e+002	5.097020e+002
1.022238e+002	5.103614e+002
1.041523e+002	5.117972e+002
1.060807e+002	4.750965e+002
1.080092e+002	4.607532e+002
1.099377e+002	5.194680e+002
1.118661e+002	5.994959e+002
1.137946e+002	5.139745e+002
1.157231e+002	5.229009e+002
1.176516e+002	6.012874e+002
1.195800e+002	5.945542e+002
1.215085e+002	5.150073e+002
1.234370e+002	4.733735e+002
1.253654e+002	4.249633e+002
1.272939e+002	3.774524e+002
1.292224e+002	3.815482e+002
1.311508e+002	3.392577e+002
1.330793e+002	3.475970e+002
1.350078e+002	4.067936e+002
1.369362e+002	4.782729e+002
1.388647e+002	4.966986e+002
1.407932e+002	5.049665e+002
1.427216e+002	4.520616e+002
1.446501e+002	3.302484e+002
1.465786e+002	2.203314e+002
1.485070e+002	3.561210e+002
1.504355e+002	3.701859e+002
1.523640e+002	3.112477e+002
1.542924e+002	2.976715e+002
1.562209e+002	3.770880e+002
1.581494e+002	2.757769e+002
1.600778e+002	3.329202e+002
1.620063e+002	3.587005e+002
1.639348e+002	3.339128e+002
1.658632e+002	3.405351e+002
1.677917e+002	4.219597e+002
1.697202e+002	3.902712e+002
1.716486e+002	3.141840e+002
1.735771e+002	2.639618e+002
1.755056e+002	2.758451e+002
1.774340e+002	2.600292e+002
1.793625e+002	2.317147e+002
1.812910e+002	2.591451e+002
1.832194e+002	3.134100e+002
1.851479e+002	2.865324e+002
1.870764e+002	3.249400e+002
1.890048e+002	2.518472e+002
1.909333e+002	1.923214e+002
1.928618e+002	1.984075e+002
1.947902e+002	1.796681e+002
1.967187e+002	1.421063e+002
1.986472e+002	1.494614e+002
2.005756e+002	2.152454e+002
2.025041e+002	3.050717e+002
2.044326e+002	3.369463e+002
2.063610e+002	2.932912e+002
2.082895e+002	2.938962e+002
2.102180e+002	3.292319e+002
2.121464e+002	3.576134e+002
2.140749e+002	3.430384e+002
2.160034e+002	3.383669e+002
2.179318e+002	2.978872e+002
2.198603e+002	2.380589e+002
2.217888e+002	2.251696e+002
2.237172e+002	3.709765e+002
2.256457e+002	3.568879e+002
2.275742e+002	2.959572e+002
2.295026e+002	2.306193e+002
2.314311e+002	1.766174e+002
2.333596e+002	1.343881e+002
2.352880e+002	1.971418e+002
2.372165e+002	2.323550e+002
2.391450e+002	2.162236e+002
2.410734e+002	2.089985e+002
2.430019e+002	3.531019e+002
2.449304e+002	3.399644e+002
2.468588e+002	2.964476e+002
2.487873e+002	2.986852e+002
2.507158e+002	3.379547e+002
2.526442e+002	2.826934e+002
2.545727e+002	3.711965e+002
2.565012e+002	4.115927e+002
2.584296e+002	3.597629e+002
2.603581e+002	2.687368e+002
2.622866e+002	2.753564e+002
2.642150e+002	3.459290e+002
2.661435e+002	3.854942e+002
2.680720e+002	2.815445e+002
2.700004e+002	1.092653e+002
2.719289e+002	2.057425e+002
2.738574e+002	1.495483e+002
2.757858e+002	1.393048e+002
2.777143e+002	1.649394e+002
2.796428e+002	1.865542e+002
2.815712e+002	1.874331e+002
2.834997e+002	1.509579e+002
2.854282e+002	1.320647e+002
2.873566e+002	1.293492e+002
2.892851e+002	1.515197e+002
2.912136e+002	2.263554e+002
2.931420e+002	3.458237e+002
2.950705e+002	3.344059e+002
2.969990e+002	3.816907e+002
2.989274e+002	4.773970e+002
3.008559e+002	4.241006e+002
3.027844e+002	4.533674e+002
3.047128e+002	3.973669e+002
3.066413e+002	3.130127e+002
3.085698e+002	2.943701e+002
3.104982e+002	3.857456e+002
3.124267e+002	3.547476e+002
3.143552e+002	3.303811e+002
3.162836e+002	3.304787e+002
3.182121e+002	3.459823e+002
3.201406e+002	3.512564e+002
3.220690e+002	3.100673e+002
3.239975e+002	3.208650e+002
3.259260e+002	3.811689e+002
3.278544e+002	3.767032e+002
3.297829e+002	2.707927e+002
3.317114e+002	2.974237e+002
3.336398e+002	3.216763e+002
3.355683e+002	2.838219e+002
3.374968e+002	3.087529e+002
3.394252e+002	4.391133e+002
3.413537e+002	5.038694e+002
3.432822e+002	3.510765e+002
3.452106e+002	3.535723e+002
3.471391e+002	4.079336e+002
3.490676e+002	4.258954e+002
3.509960e+002	4.334266e+002
3.529245e+002	4.360067e+002
3.548530e+002	4.215784e+002
3.567814e+002	4.092964e+002
3.587099e+002	4.113913e+002
3.606384e+002	4.293524e+002
3.625668e+002	4.562203e+002
3.644953e+002	4.409285e+002
3.664238e+002	4.362326e+002
3.683522e+002	3.925718e+002
3.702807e+002	3.038450e+002
3.722092e+002	3.542195e+002
3.741376e+002	2.830325e+002
3.760661e+002	2.865498e+002
3.779946e+002	3.244114e+002
3.799230e+002	3.470186e+002
3.818515e+002	3.743901e+002
3.837800e+002	3.755977e+002
3.857084e+002	3.986342e+002
3.876369e+002	4.925555e+002
3.895654e+002	5.823127e+002
3.914938e+002	5.473241e+002
3.934223e+002	4.807351e+002
3.953508e+002	5.479376e+002
3.972792e+002	6.181416e+002
3.992077e+002	6.232075e+002
4.011362e+002	5.826127e+002
4.030646e+002	6.115052e+002
4.049931e+002	5.616473e+002
4.069216e+002	5.305062e+002
4.088500e+002	5.066410e+002
4.107785e+002	4.890134e+002
4.127070e+002	4.920107e+002
4.146354e+002	3.120084e+002
4.165639e+002	4.553496e+002
4.184924e+002	4.848065e+002
4.204208e+002	3.559618e+002
4.223493e+002	3.178892e+002
4.242778e+002	5.464130e+002
4.262062e+002	6.316594e+002
4.281347e+002	5.673530e+002
4.300632e+002	4.955489e+002
4.319916e+002	4.980336e+002
4.339201e+002	5.002571e+002
4.358486e+002	4.767169e+002
4.377770e+002	3.973702e+002
4.397055e+002	3.135428e+002
4.416340e+002	3.387581e+002
4.435624e+002	5.037988e+002
4.454909e+002	4.604771e+002
4.474194e+002	5.782562e+002
4.493478e+002	5.960101e+002
4.512763e+002	5.459110e+002
4.532048e+002	5.106300e+002
4.551332e+002	4.939540e+002
4.570617e+002	6.025799e+002
4.589902e+002	6.817391e+002
4.609186e+002	6.764971e+002
4.628471e+002	5.708387e+002
4.647756e+002	4.181873e+002
4.667040e+002	4.086913e+002
4.686325e+002	5.613734e+002
4.705610e+002	6.408015e+002
4.724894e+002	6.485831e+002
4.744179e+002	6.487952e+002
4.763464e+002	6.706840e+002
4.782748e+002	6.597157e+002
4.802033e+002	5.897943e+002
4.821318e+002	5.885618e+002
4.840602e+002	5.234340e+002
4.859887e+002	3.276105e+002
4.879172e+002	4.381105e+002
4.898456e+002	4.492559e+002
4.917741e+002	4.173368e+002
4.937026e+002	4.196717e+002
4.956310e+002	4.633224e+002
4.975595e+002	4.925344e+002
4.994880e+002	5.252692e+002
5.014164e+002	5.483771e+002
5.033449e+002	5.619396e+002
5.052734e+002	5.440096e+002
5.072018e+002	4.756017e+002
5.091303e+002	3.747436e+002
5.110588e+002	4.522184e+002
5.129872e+002	4.987166e+002
5.149157e+002	5.253389e+002
5.168442e+002	5.870806e+002
5.187726e+002	6.841476e+002
5.207011e+002	6.620527e+002
5.226296e+002	5.975131e+002
5.245580e+002	5.713737e+002
5.264865e+002	5.632045e+002
5.284150e+002	5.612197e+002
5.303434e+002	5.685652e+002
5.322719e+002	5.242357e+002
5.342004e+002	4.791122e+002
5.361288e+002	4.243408e+002
5.380573e+002	3.939077e+002
5.399858e+002	4.308130e+002
5.419142e+002	5.404984e+002
5.438427e+002	5.523936e+002
5.457712e+002	4.838391e+002
5.476996e+002	4.976045e+002
5.496281e+002	4.889930e+002
5.515566e+002	3.920064e+002
5.534850e+002	4.183503e+002
5.554135e+002	5.232269e+002
5.573420e+002	4.740943e+002
5.592704e+002	4.628147e+002
5.611989e+002	4.930620e+002
5.631274e+002	4.925262e+002
5.650558e+002	5.485373e+002
5.669843e+002	4.773991e+002
5.689128e+002	4.820003e+002
5.708412e+002	5.548873e+002
5.727697e+002	6.026335e+002
5.746982e+002	5.601746e+002
5.766266e+002	5.345524e+002
5.785551e+002	4.724425e+002
5.804836e+002	5.336481e+002
5.824120e+002	6.080348e+002
5.843405e+002	6.594423e+002
5.862690e+002	7.282303e+002
5.881974e+002	7.136293e+002
5.901259e+002	6.554832e+002
5.920544e+002	5.532941e+002
5.939828e+002	5.226957e+002
5.959113e+002	5.608846e+002
5.978398e+002	5.520620e+002
5.997682e+002	4.984309e+002
6.016967e+002	4.455178e+002
6.036252e+002	4.918824e+002
6.055536e+002	5.863429e+002
6.074821e+002	6.172211e+002
6.094106e+002	5.198046e+002
6.113391e+002	4.494098e+002
6.132675e+002	4.929865e+002
6.151960e+002	4.771411e+002
6.171245e+002	5.050660e+002
6.190529e+002	5.765360e+002
6.209814e+002	5.484298e+002
6.229099e+002	4.695174e+002
6.248383e+002	4.417889e+002
6.267668e+002	4.557532e+002
6.286953e+002	4.897589e+002
6.306237e+002	5.341796e+002
6.325522e+002	5.907770e+002
6.344807e+002	6.461255e+002
6.364091e+002	5.765384e+002
6.383376e+002	4.887840e+002
6.402661e+002	4.451616e+002
6.421945e+002	4.476328e+002
6.441230e+002	4.643900e+002
6.460515e+002	4.996472e+002
6.479799e+002	5.218646e+002
6.499084e+002	5.646082e+002
6.518369e+002	5.272499e+002
6.537653e+002	4.764245e+002
6.556938e+002	5.458099e+002
6.576223e+002	6.217195e+002
6.595507e+002	5.516711e+002
6.614792e+002	5.527038e+002
6.634077e+002	5.084501e+002
6.653361e+002	4.721216e+002
6.672646e+002	5.200815e+002
6.691931e+002	4.627072e+002
6.711215e+002	3.854955e+002
6.730500e+002	3.505607e+002
6.749785e+002	3.967382e+002
6.769069e+002	5.012326e+002
6.788354e+002	5.922545e+002
6.807639e+002	5.936902e+002
6.826923e+002	5.777153e+002
6.846208e+002	4.368679e+002
6.865493e+002	4.129296e+002
6.884777e+002	4.495195e+002
6.904062e+002	4.667976e+002
6.923347e+002	5.003573e+002
6.942631e+002	4.025301e+002
6.961916e+002	4.838564e+002
6.981201e+002	4.751221e+002
7.000485e+002	4.342575e+002
7.019770e+002	4.518036e+002
7.039055e+002	5.212818e+002
7.058339e+002	5.611489e+002
7.077624e+002	5.243374e+002
7.096909e+002	4.854824e+002
7.116193e+002	4.381302e+002
7.135478e+002	3.988942e+002
7.154763e+002	3.979616e+002
7.174047e+002	4.329756e+002
7.193332e+002	4.123901e+002
7.212617e+002	4.959609e+002
7.231901e+002	4.794502e+002
7.251186e+002	4.661020e+002
7.270471e+002	4.673595e+002
7.289755e+002	2.988893e+002
7.309040e+002	3.536780e+002
7.328325e+002	3.781422e+002
7.347609e+002	2.388137e+002
7.366894e+002	1.732130e+002
7.386179e+002	2.660556e+002
7.405463e+002	3.825798e+002
7.424748e+002	4.122337e+002
7.444033e+002	4.002887e+002
7.463317e+002	4.254832e+002
7.482602e+002	4.897628e+002
7.501887e+002	4.756719e+002
7.521171e+002	3.795612e+002
7.540456e+002	3.867431e+002
7.559741e+002	3.713747e+002
7.579025e+002	4.194313e+002
7.598310e+002	3.824807e+002
7.617595e+002	3.196544e+002
7.636879e+002	3.307662e+002
7.656164e+002	4.083793e+002
7.675449e+002	3.665078e+002
7.694733e+002	4.455148e+002
7.714018e+002	3.890694e+002
7.733303e+002	3.532010e+002
7.752587e+002	3.522692e+002
7.771872e+002	3.418042e+002
7.791157e+002	3.309166e+002
7.810441e+002	3.494640e+002
7.829726e+002	2.597464e+002
7.849011e+002	2.051360e+002
7.868295e+002	2.729864e+002
7.887580e+002	3.554999e+002
7.906865e+002	3.450565e+002
7.926149e+002	3.695496e+002
7.945434e+002	3.472301e+002
7.964719e+002	3.309301e+002
7.984003e+002	2.153410e+002
8.003288e+002	2.005662e+002
8.022573e+002	2.595538e+002
8.041857e+002	1.886186e+002
8.061142e+002	2.363638e+002
8.080427e+002	2.713373e+002
8.099711e+002	2.479323e+002
8.118996e+002	2.504431e+002
8.138281e+002	2.952929e+002
8.157565e+002	3.469911e+002
8.176850e+002	3.567206e+002
8.196135e+002	2.631007e+002
8.215419e+002	2.751465e+002
8.234704e+002	2.746061e+002
8.253989e+002	2.360452e+002
8.273273e+002	2.316445e+002
8.292558e+002	2.948270e+002
8.311843e+002	3.327674e+002
8.331127e+002	3.292426e+002
8.350412e+002	3.696932e+002
8.369697e+002	3.301848e+002
8.388981e+002	2.254696e+002
8.408266e+002	1.305807e+002
8.427551e+002	1.350869e+002
8.446835e+002	2.879884e+002
8.466120e+002	4.184277e+002
8.485405e+002	3.652564e+002
8.504689e+002	2.962071e+002
8.523974e+002	2.798947e+002
8.543259e+002	3.188161e+002
8.562543e+002	3.576082e+002
8.581828e+002	3.162406e+002
8.601113e+002	3.885950e+002
8.620397e+002	4.846401e+002
8.639682e+002	4.154047e+002
8.658967e+002	3.969948e+002
8.678251e+002	4.364240e+002
8.697536e+002	3.710126e+002
8.716821e+002	2.914584e+002
8.736105e+002	3.789607e+002
8.755390e+002	3.742977e+002
8.774675e+002	3.419919e+002
8.793959e+002	3.384318e+002
8.813244e+002	3.084208e+002
8.832529e+002	2.151400e+002
8.851813e+002	1.971017e+002
8.871098e+002	1.644128e+002
8.890383e+002	1.732612e+002
8.909667e+002	2.087526e+002
8.928952e+002	2.793964e+002
8.948237e+002	3.094511e+002
8.967521e+002	2.940851e+002
8.986806e+002	4.135161e+002
9.006091e+002	4.562591e+002
9.025375e+002	3.197494e+002
9.044660e+002	2.535582e+002
9.063945e+002	2.153232e+002
9.083229e+002	2.269991e+002
9.102514e+002	3.252367e+002
9.121799e+002	4.142227e+002
9.141083e+002	3.573171e+002
9.160368e+002	2.272433e+002
9.179653e+002	1.100267e+002
9.198937e+002	1.235788e+002
9.218222e+002	2.219652e+002
9.237507e+002	2.502269e+002
9.256791e+002	1.669491e+002
9.276076e+002	3.158311e+002
9.295361e+002	2.726154e+002
9.314645e+002	2.663427e+002
9.333930e+002	4.199604e+002
9.353215e+002	5.239193e+002
9.372499e+002	4.639863e+002
9.391784e+002	3.661321e+002
9.411069e+002	3.369091e+002
9.430353e+002	2.929821e+002
9.449638e+002	2.481434e+002
9.468923e+002	2.736213e+002
9.488207e+002	3.351655e+002
9.507492e+002	3.680307e+002
9.526777e+002	3.942742e+002
9.546061e+002	4.899207e+002
9.565346e+002	3.327306e+002
9.584631e+002	3.536686e+002
9.603915e+002	2.652720e+002
9.623200e+002	2.627511e+002
9.642485e+002	3.303575e+002
9.661769e+002	3.863689e+002
9.681054e+002	4.488449e+002
9.700339e+002	5.128541e+002
9.719623e+002	4.315061e+002
9.738908e+002	3.684167e+002
9.758193e+002	3.407667e+002
9.777477e+002	3.592689e+002
9.796762e+002	4.077675e+002
9.816047e+002	4.216238e+002
9.835331e+002	3.462631e+002
9.854616e+002	3.722740e+002
9.873901e+002	4.137204e+002
9.893185e+002	4.912658e+002
9.912470e+002	5.659417e+002
9.931755e+002	5.216714e+002
9.951039e+002	4.273824e+002
9.970324e+002	4.554407e+002
9.989609e+002	5.142490e+002
1.000889e+003	7.235556e+002
1.002818e+003	7.750699e+002
1.004746e+003	7.919055e+002
1.006675e+003	7.323989e+002
1.008603e+003	6.212185e+002
1.010532e+003	5.544379e+002
1.012460e+003	5.612479e+002
1.014389e+003	4.780222e+002
1.016317e+003	4.034511e+002
1.018246e+003	4.363944e+002
1.020174e+003	3.644973e+002
1.022102e+003	2.976547e+002
1.024031e+003	3.123547e+002
1.025959e+003	3.611037e+002
1.027888e+003	3.801945e+002
1.029816e+003	3.358053e+002
1.031745e+003	3.196438e+002
1.033673e+003	3.456653e+002
1.035602e+003	3.457897e+002
1.037530e+003	2.836405e+002
1.039459e+003	1.964380e+002
1.041387e+003	1.742339e+002
1.043316e+003	2.712508e+002
1.045244e+003	3.590508e+002
1.047173e+003	3.043550e+002
1.049101e+003	2.783654e+002
1.051030e+003	2.714859e+002
1.052958e+003	2.870029e+002
1.054886e+003	2.701187e+002
1.056815e+003	2.131738e+002
1.058743e+003	2.391479e+002
1.060672e+003	2.404877e+002
1.062600e+003	3.101953e+002
1.064529e+003	2.365986e+002
1.066457e+003	2.136412e+002
1.068386e+003	2.405862e+002
1.070314e+003	2.455244e+002
1.072243e+003	2.346376e+002
1.074171e+003	2.776640e+002
1.076100e+003	3.114568e+002
1.078028e+003	3.180537e+002
1.079957e+003	3.502255e+002
1.081885e+003	3.531209e+002
1.083813e+003	3.787723e+002
1.085742e+003	4.350670e+002
1.087670e+003	4.291603e+002
1.089599e+003	3.091127e+002
1.091527e+003	3.045200e+002
1.093456e+003	2.955927e+002
1.095384e+003	2.710746e+002
1.097313e+003	3.183871e+002
1.099241e+003	3.771750e+002
1.101170e+003	4.164584e+002
1.103098e+003	4.159618e+002
1.105027e+003	3.631291e+002
1.106955e+003	3.559436e+002
1.108884e+003	4.548116e+002
1.110812e+003	4.928009e+002
1.112740e+003	4.475744e+002
1.114669e+003	4.179468e+002
1.116597e+003	4.251823e+002
1.118526e+003	4.356410e+002
1.120454e+003	4.134249e+002
1.122383e+003	3.826725e+002
1.124311e+003	5.618426e+002
1.126240e+003	5.257038e+002
1.128168e+003	4.852824e+002
1.130097e+003	5.253851e+002
1.132025e+003	5.541606e+002
1.133954e+003	5.451075e+002
1.135882e+003	5.444008e+002
1.137811e+003	5.536204e+002
1.139739e+003	5.154095e+002
1.141667e+003	5.813745e+002
1.143596e+003	7.864020e+002
1.145524e+003	8.370051e+002
1.147453e+003	9.574068e+002
1.149381e+003	1.188272e+003
1.151310e+003	1.421639e+003
1.153238e+003	1.618760e+003
1.155167e+003	1.822311e+003
1.157095e+003	1.840324e+003
1.159024e+003	1.496359e+003
1.160952e+003	1.215107e+003
1.162881e+003	9.556732e+002
1.164809e+003	8.420996e+002
1.166738e+003	8.276887e+002
1.168666e+003	7.976777e+002
1.170594e+003	7.321270e+002
1.172523e+003	6.908794e+002
1.174451e+003	7.197282e+002
1.176380e+003	7.300505e+002
1.178308e+003	6.951185e+002
1.180237e+003	7.421552e+002
1.182165e+003	6.913279e+002
1.184094e+003	6.528444e+002
1.186022e+003	7.131368e+002
1.187951e+003	7.309431e+002
1.189879e+003	6.912635e+002
1.191808e+003	6.242940e+002
1.193736e+003	6.122057e+002
1.195665e+003	6.600897e+002
1.197593e+003	5.787629e+002
1.199521e+003	4.847628e+002
1.201450e+003	4.786179e+002
1.203378e+003	4.932276e+002
1.205307e+003	4.556132e+002
1.207235e+003	4.737547e+002
1.209164e+003	5.158887e+002
1.211092e+003	5.189052e+002
1.213021e+003	5.333993e+002
1.214949e+003	2.913300e+002
1.216878e+003	2.021601e+002
1.218806e+003	2.232621e+002
1.220735e+003	3.078376e+002
1.222663e+003	4.554045e+002
1.224592e+003	3.202403e+002
1.226520e+003	3.006219e+002
1.228448e+003	3.364552e+002
1.230377e+003	2.660443e+002
1.232305e+003	2.092354e+002
1.234234e+003	2.464223e+002
1.236162e+003	2.574064e+002
1.238091e+003	2.164725e+002
1.240019e+003	2.598469e+002
1.241948e+003	4.051145e+002
1.243876e+003	3.723673e+002
1.245805e+003	3.974328e+002
1.247733e+003	4.327588e+002
1.249662e+003	5.175856e+002
1.251590e+003	3.879004e+002
1.253519e+003	3.115719e+002
1.255447e+003	3.736394e+002
1.257375e+003	4.434566e+002
1.259304e+003	4.720810e+002
1.261232e+003	5.004615e+002
1.263161e+003	5.252205e+002
1.265089e+003	4.941392e+002
1.267018e+003	5.212700e+002
1.268946e+003	6.201659e+002
1.270875e+003	5.537096e+002
1.272803e+003	4.140775e+002
1.274732e+003	3.760941e+002
1.276660e+003	3.775533e+002
1.278589e+003	2.997541e+002
1.280517e+003	3.649983e+002
1.282446e+003	3.590043e+002
1.284374e+003	2.664272e+002
1.286302e+003	2.672552e+002
1.288231e+003	3.108900e+002
1.290159e+003	3.549043e+002
1.292088e+003	4.354054e+002
1.294016e+003	4.923626e+002
1.295945e+003	4.363114e+002
1.297873e+003	3.462238e+002
1.299802e+003	3.693785e+002
1.301730e+003	4.090752e+002
1.303659e+003	4.636286e+002
1.305587e+003	4.190974e+002
1.307516e+003	4.568533e+002
1.309444e+003	3.636288e+002
1.311373e+003	2.696399e+002
1.313301e+003	3.372369e+002
1.315229e+003	4.864448e+002
1.317158e+003	5.670326e+002
1.319086e+003	5.331663e+002
1.321015e+003	4.382612e+002
1.322943e+003	3.350572e+002
1.324872e+003	3.221514e+002
1.326800e+003	4.333824e+002
1.328729e+003	4.955252e+002
1.330657e+003	4.623586e+002
1.332586e+003	5.057538e+002
1.334514e+003	5.433585e+002
1.336443e+003	3.615812e+002
1.338371e+003	3.450927e+002
1.340300e+003	3.899028e+002
1.342228e+003	4.107476e+002
1.344156e+003	4.437104e+002
1.346085e+003	5.314507e+002
1.348013e+003	4.598541e+002
1.349942e+003	4.385775e+002
1.351870e+003	5.433728e+002
1.353799e+003	5.938091e+002
1.355727e+003	5.044624e+002
1.357656e+003	4.335427e+002
1.359584e+003	4.219564e+002
1.361513e+003	3.983983e+002
1.363441e+003	4.910408e+002
1.365370e+003	5.091843e+002
1.367298e+003	4.708720e+002
1.369227e+003	5.071058e+002
1.371155e+003	4.406221e+002
1.373083e+003	4.151921e+002
1.375012e+003	4.874276e+002
1.376940e+003	4.466441e+002
1.378869e+003	4.607557e+002
1.380797e+003	4.340689e+002
1.382726e+003	3.559210e+002
1.384654e+003	3.115082e+002
1.386583e+003	3.448302e+002
1.388511e+003	4.565852e+002
1.390440e+003	5.112001e+002
1.392368e+003	4.512043e+002
1.394297e+003	3.622046e+002
1.396225e+003	3.308543e+002
1.398154e+003	3.283280e+002
1.400082e+003	2.887265e+002
1.402010e+003	2.572592e+002
1.403939e+003	4.070244e+002
1.405867e+003	3.111489e+002
1.407796e+003	4.077883e+002
1.409724e+003	4.136824e+002
1.411653e+003	3.632578e+002
1.413581e+003	3.837816e+002
1.415510e+003	4.143792e+002
1.417438e+003	3.541865e+002
1.419367e+003	3.015439e+002
1.421295e+003	3.808273e+002
1.423224e+003	3.834321e+002
1.425152e+003	4.957176e+002
1.427081e+003	4.189487e+002
1.429009e+003	5.277041e+002
1.430938e+003	6.409465e+002
1.432866e+003	6.438221e+002
1.434794e+003	5.625775e+002
1.436723e+003	5.543409e+002
1.438651e+003	6.316463e+002
1.440580e+003	6.815820e+002
1.442508e+003	6.533959e+002
1.444437e+003	5.699490e+002
1.446365e+003	6.463163e+002
1.448294e+003	7.291810e+002
1.450222e+003	7.140702e+002
1.452151e+003	7.696939e+002
1.454079e+003	6.853976e+002
1.456008e+003	6.896011e+002
1.457936e+003	6.267847e+002
1.459865e+003	5.810883e+002
1.461793e+003	6.007465e+002
1.463721e+003	6.066985e+002
1.465650e+003	6.318247e+002
1.467578e+003	5.673110e+002
1.469507e+003	5.799769e+002
1.471435e+003	4.956159e+002
1.473364e+003	4.315454e+002
1.475292e+003	4.518540e+002
1.477221e+003	4.734572e+002
1.479149e+003	4.911501e+002
1.481078e+003	4.751460e+002
1.483006e+003	4.828101e+002
1.484935e+003	4.921320e+002
1.486863e+003	4.868438e+002
1.488792e+003	5.367979e+002
1.490720e+003	5.786910e+002
1.492648e+003	6.017416e+002
1.494577e+003	5.256391e+002
1.496505e+003	5.401730e+002
1.498434e+003	6.484995e+002
1.500362e+003	7.097535e+002
1.502291e+003	7.702522e+002
1.504219e+003	8.555991e+002
1.506148e+003	9.308702e+002
1.508076e+003	1.065225e+003
1.510005e+003	1.300268e+003
1.511933e+003	1.489170e+003
1.513862e+003	1.581267e+003
1.515790e+003	1.825748e+003
1.517719e+003	1.914969e+003
1.519647e+003	2.022651e+003
1.521575e+003	2.010610e+003
1.523504e+003	1.962458e+003
1.525432e+003	1.710457e+003
1.527361e+003	1.553197e+003
1.529289e+003	1.476407e+003
1.531218e+003	1.258075e+003
1.533146e+003	9.523033e+002
1.535075e+003	7.784539e+002
1.537003e+003	7.353595e+002
1.538932e+003	6.751784e+002
1.540860e+003	6.341589e+002
1.542789e+003	6.200285e+002
1.544717e+003	6.663447e+002
1.546646e+003	6.445084e+002
1.548574e+003	6.424775e+002
1.550502e+003	5.770593e+002
1.552431e+003	5.421736e+002
1.554359e+003	5.388169e+002
1.556288e+003	5.134357e+002
1.558216e+003	4.933024e+002
1.560145e+003	4.914624e+002
1.562073e+003	4.790579e+002
1.564002e+003	4.690873e+002
1.565930e+003	5.062808e+002
1.567859e+003	5.939612e+002
1.569787e+003	6.120566e+002
1.571716e+003	5.419523e+002
1.573644e+003	4.996013e+002
1.575573e+003	4.991805e+002
1.577501e+003	5.477919e+002
1.579429e+003	6.108990e+002
1.581358e+003	5.796573e+002
1.583286e+003	5.044991e+002
1.585215e+003	4.919176e+002
1.587143e+003	4.818088e+002
1.589072e+003	4.636183e+002
1.591000e+003	5.169160e+002
1.592929e+003	5.476141e+002
1.594857e+003	5.873306e+002
1.596786e+003	6.883843e+002
1.598714e+003	7.509190e+002
1.600643e+003	7.644334e+002
1.602571e+003	8.628710e+002
1.604500e+003	1.028747e+003
1.606428e+003	8.007037e+002
1.608356e+003	7.029144e+002
1.610285e+003	7.833132e+002
1.612213e+003	7.739854e+002
1.614142e+003	7.818038e+002
1.616070e+003	7.701762e+002
1.617999e+003	6.384874e+002
1.619927e+003	5.833810e+002
1.621856e+003	5.215443e+002
1.623784e+003	5.323528e+002
1.625713e+003	6.880190e+002
1.627641e+003	7.419582e+002
1.629570e+003	6.770646e+002
1.631498e+003	6.669764e+002
1.633427e+003	6.480300e+002
1.635355e+003	5.999903e+002
1.637283e+003	5.984659e+002
1.639212e+003	6.077678e+002
1.641140e+003	5.174885e+002
1.643069e+003	4.935886e+002
1.644997e+003	5.079541e+002
1.646926e+003	4.577018e+002
1.648854e+003	4.667697e+002
1.650783e+003	4.992741e+002
1.652711e+003	4.842953e+002
1.654640e+003	4.512919e+002
1.656568e+003	4.236389e+002
1.658497e+003	4.171206e+002
1.660425e+003	3.660089e+002
1.662354e+003	2.583232e+002
1.664282e+003	3.058672e+002
1.666210e+003	3.409677e+002
1.668139e+003	3.095738e+002
1.670067e+003	2.858361e+002
1.671996e+003	3.312575e+002
1.673924e+003	3.716400e+002
1.675853e+003	4.206628e+002
1.677781e+003	4.833266e+002
1.679710e+003	4.350099e+002
1.681638e+003	3.193015e+002
1.683567e+003	3.293232e+002
1.685495e+003	3.818704e+002
1.687424e+003	3.610544e+002
1.689352e+003	3.423951e+002
1.691281e+003	3.817173e+002
1.693209e+003	5.451113e+002
1.695137e+003	5.131245e+002
1.697066e+003	5.615153e+002
1.698994e+003	5.906156e+002
1.700923e+003	4.461679e+002
1.702851e+003	2.869464e+002
1.704780e+003	1.948779e+002
1.706708e+003	1.994982e+002
1.708637e+003	2.824190e+002
1.710565e+003	3.406226e+002
1.712494e+003	3.668502e+002
1.714422e+003	3.940067e+002
1.716351e+003	3.408841e+002
1.718279e+003	3.798423e+002
1.720208e+003	4.742921e+002
1.722136e+003	5.131373e+002
1.724064e+003	4.256216e+002
1.725993e+003	6.237621e+002
1.727921e+003	5.426952e+002
1.729850e+003	4.826513e+002
1.731778e+003	4.445349e+002
1.733707e+003	4.804831e+002
1.735635e+003	5.036938e+002
1.737564e+003	3.823832e+002
1.739492e+003	2.589191e+002
1.741421e+003	2.271499e+002
1.743349e+003	2.476514e+002
1.745278e+003	3.447991e+002
1.747206e+003	4.556617e+002
1.749135e+003	4.381287e+002
1.751063e+003	4.052790e+002
1.752991e+003	4.335079e+002
1.754920e+003	3.619216e+002
1.756848e+003	3.748956e+002
1.758777e+003	3.208471e+002
1.760705e+003	2.491104e+002
1.762634e+003	3.191804e+002
1.764562e+003	2.824275e+002
1.766491e+003	2.037978e+002
1.768419e+003	3.113456e+002
1.770348e+003	4.233526e+002
1.772276e+003	3.377353e+002
1.774205e+003	2.689980e+002
1.776133e+003	2.745812e+002
1.778062e+003	3.048921e+002
1.779990e+003	4.293337e+002
1.781918e+003	5.158076e+002
1.783847e+003	4.447666e+002
1.785775e+003	3.383673e+002
1.787704e+003	2.796283e+002
1.789632e+003	2.359725e+002
1.791561e+003	1.595237e+002
1.793489e+003	1.902051e+002
1.795418e+003	2.694963e+002
1.797346e+003	3.181164e+002
1.799275e+003	3.617237e+002
1.801203e+003	4.779402e+002
1.803132e+003	6.652241e+002
1.805060e+003	5.723087e+002
1.806989e+003	6.502427e+002
1.808917e+003	4.002247e+002
1.810845e+003	3.365364e+002
1.812774e+003	3.790734e+002
1.814702e+003	3.773059e+002
1.816631e+003	4.344574e+002
1.818559e+003	5.519058e+002
1.820488e+003	5.474056e+002
1.822416e+003	4.203377e+002
1.824345e+003	3.591158e+002
1.826273e+003	3.851714e+002
1.828202e+003	4.025779e+002
1.830130e+003	4.238439e+002
1.832059e+003	4.291253e+002
1.833987e+003	4.190865e+002
1.835916e+003	5.060678e+002
1.837844e+003	4.637266e+002
1.839772e+003	5.082985e+002
1.841701e+003	5.084517e+002
1.843629e+003	3.752045e+002
1.845558e+003	3.255049e+002
1.847486e+003	2.709836e+002
1.849415e+003	1.945575e+002
1.851343e+003	1.524635e+002
1.853272e+003	1.686649e+002
1.855200e+003	1.917270e+002
1.857129e+003	1.525539e+002
1.859057e+003	1.049627e+002
1.860986e+003	1.739402e+002
1.862914e+003	3.142950e+002
1.864843e+003	3.064825e+002
1.866771e+003	2.230064e+002
1.868699e+003	2.172882e+002
1.870628e+003	2.907118e+002
1.872556e+003	3.360505e+002
1.874485e+003	2.946910e+002
1.876413e+003	2.327147e+002
1.878342e+003	2.245266e+002
1.880270e+003	3.071608e+002
1.882199e+003	4.477510e+002
1.884127e+003	5.022029e+002
1.886056e+003	3.255487e+002
1.887984e+003	2.684554e+002
1.889913e+003	1.823127e+002
1.891841e+003	3.342284e+002
1.893770e+003	3.632104e+002
1.895698e+003	4.408477e+002
1.897626e+003	3.847868e+002
1.899555e+003	4.864230e+002
1.901483e+003	4.605830e+002
1.903412e+003	3.926614e+002
1.905340e+003	4.325300e+002
1.907269e+003	4.589329e+002
1.909197e+003	4.753090e+002
1.911126e+003	4.447625e+002
1.913054e+003	3.919835e+002
1.914983e+003	3.997328e+002
1.916911e+003	3.341895e+002
1.918840e+003	3.101510e+002
1.920768e+003	3.143509e+002
1.922697e+003	3.821837e+002
1.924625e+003	3.782639e+002
1.926553e+003	3.523864e+002
1.928482e+003	3.841220e+002
1.930410e+003	3.986639e+002
1.932339e+003	4.478620e+002
1.934267e+003	3.782343e+002
1.936196e+003	2.598906e+002
1.938124e+003	2.385996e+002
1.940053e+003	2.101374e+002
1.941981e+003	3.515495e+002
1.943910e+003	2.958929e+002
1.945838e+003	2.367697e+002
1.947767e+003	2.043224e+002
1.949695e+003	2.019381e+002
1.951624e+003	2.081834e+002
1.953552e+003	2.155691e+002
1.955480e+003	1.396334e+002
1.957409e+003	2.007085e+002
1.959337e+003	2.821527e+002
1.961266e+003	2.719214e+002
1.963194e+003	2.755088e+002
1.965123e+003	2.838889e+002
1.967051e+003	2.519991e+002
1.968980e+003	1.970718e+002
1.970908e+003	1.876934e+002
1.972837e+003	2.532916e+002
1.974765e+003	2.589711e+002
1.976694e+003	3.598712e+002
1.978622e+003	3.282838e+002
1.980551e+003	2.386196e+002
1.982479e+003	2.504681e+002
1.984407e+003	2.616656e+002
1.986336e+003	2.216593e+002
1.988264e+003	2.236963e+002
1.990193e+003	2.263869e+002
1.992121e+003	2.393452e+002
1.994050e+003	3.204791e+002
1.995978e+003	3.574290e+002
1.997907e+003	2.858042e+002
1.999835e+003	2.303629e+002
2.001764e+003	2.363947e+002
2.003692e+003	3.039177e+002
2.005621e+003	3.674322e+002
2.007549e+003	2.745032e+002
2.009478e+003	2.839863e+002
2.011406e+003	3.497884e+002
2.013334e+003	3.667204e+002
2.015263e+003	4.280690e+002
2.017191e+003	5.128886e+002
2.019120e+003	5.303453e+002
2.021048e+003	4.833228e+002
2.022977e+003	4.664527e+002
2.024905e+003	3.022158e+002
2.026834e+003	2.531044e+002
2.028762e+003	3.798706e+002
2.030691e+003	4.072324e+002
2.032619e+003	4.133141e+002
2.034548e+003	4.606522e+002
2.036476e+003	3.208033e+002
2.038405e+003	3.048272e+002
2.040333e+003	2.974671e+002
2.042261e+003	2.747431e+002
2.044190e+003	2.890499e+002
2.046118e+003	2.396314e+002
2.048047e+003	2.997484e+002
2.049975e+003	2.523627e+002
2.051904e+003	2.874500e+002
2.053832e+003	2.974946e+002
2.055761e+003	3.116904e+002
2.057689e+003	3.062762e+002
2.059618e+003	4.442696e+002
2.061546e+003	3.808793e+002
2.063475e+003	2.680668e+002
2.065403e+003	2.747467e+002
2.067332e+003	2.822470e+002
2.069260e+003	2.427092e+002
2.071188e+003	2.672908e+002
2.073117e+003	3.127993e+002
2.075045e+003	3.730087e+002
2.076974e+003	4.102180e+002
2.078902e+003	3.137345e+002
2.080831e+003	3.873943e+002
2.082759e+003	4.247098e+002
2.084688e+003	3.052164e+002
2.086616e+003	2.813824e+002
2.088545e+003	2.591624e+002
2.090473e+003	2.977566e+002
2.092402e+003	3.603571e+002
2.094330e+003	3.448396e+002
2.096259e+003	3.257547e+002
2.098187e+003	2.989698e+002
2.100115e+003	3.366786e+002
2.102044e+003	3.903393e+002
2.103972e+003	3.312589e+002
2.105901e+003	3.599760e+002
2.107829e+003	4.513825e+002
2.109758e+003	4.448623e+002
2.111686e+003	4.778791e+002
2.113615e+003	5.117894e+002
2.115543e+003	4.850216e+002
2.117472e+003	4.603893e+002
2.119400e+003	3.883069e+002
2.121329e+003	3.393754e+002
2.123257e+003	4.345704e+002
2.125186e+003	5.216296e+002
2.127114e+003	4.692926e+002
2.129042e+003	4.734778e+002
2.130971e+003	5.613453e+002
2.132899e+003	5.140782e+002
2.134828e+003	5.269113e+002
2.136756e+003	4.820872e+002
2.138685e+003	5.127646e+002
2.140613e+003	4.211217e+002
2.142542e+003	3.858006e+002
2.144470e+003	3.696443e+002
2.146399e+003	3.853812e+002
2.148327e+003	4.254514e+002
2.150256e+003	3.990257e+002
2.152184e+003	3.571225e+002
2.154113e+003	3.962549e+002
2.156041e+003	3.603158e+002
2.157969e+003	2.296283e+002
2.159898e+003	3.360415e+002
2.161826e+003	4.234753e+002
2.163755e+003	3.995409e+002
2.165683e+003	4.439169e+002
2.167612e+003	5.245360e+002
2.169540e+003	4.133924e+002
2.171469e+003	3.197260e+002
2.173397e+003	3.896944e+002
2.175326e+003	4.591206e+002
2.177254e+003	4.539699e+002
2.179183e+003	4.230773e+002
2.181111e+003	3.545231e+002
2.183040e+003	3.407442e+002
2.184968e+003	3.391330e+002
2.186896e+003	3.660385e+002
2.188825e+003	3.707746e+002
2.190753e+003	4.415472e+002
2.192682e+003	4.393999e+002
2.194610e+003	4.850186e+002
2.196539e+003	5.768453e+002
2.198467e+003	5.295504e+002
2.200396e+003	6.069073e+002
2.202324e+003	6.689791e+002
2.204253e+003	5.062713e+002
2.206181e+003	5.357656e+002
2.208110e+003	5.574840e+002
2.210038e+003	4.200504e+002
2.211967e+003	4.826216e+002
2.213895e+003	4.889444e+002
2.215823e+003	5.375388e+002
2.217752e+003	5.778151e+002
2.219680e+003	5.814940e+002
2.221609e+003	5.775005e+002
2.223537e+003	5.437387e+002
2.225466e+003	5.941404e+002
2.227394e+003	5.890934e+002
2.229323e+003	4.977831e+002
2.231251e+003	5.532517e+002
2.233180e+003	6.013534e+002
2.235108e+003	5.357659e+002
2.237037e+003	5.118025e+002
2.238965e+003	4.646311e+002
2.240894e+003	4.689988e+002
2.242822e+003	4.883109e+002
2.244750e+003	4.435528e+002
2.246679e+003	4.672757e+002
2.248607e+003	4.319329e+002
2.250536e+003	3.244959e+002
2.252464e+003	3.856952e+002
2.254393e+003	4.784583e+002
2.256321e+003	4.396546e+002
2.258250e+003	4.596350e+002
2.260178e+003	5.231165e+002
2.262107e+003	5.420209e+002
2.264035e+003	4.787456e+002
2.265964e+003	4.578910e+002
2.267892e+003	4.716070e+002
2.269821e+003	4.160220e+002
2.271749e+003	3.866217e+002
2.273677e+003	3.567682e+002
2.275606e+003	3.594997e+002
2.277534e+003	3.439286e+002
2.279463e+003	3.727680e+002
2.281391e+003	4.362333e+002
2.283320e+003	4.202091e+002
2.285248e+003	4.222166e+002
2.287177e+003	4.953458e+002
2.289105e+003	4.914322e+002
2.291034e+003	5.430538e+002
2.292962e+003	6.379753e+002
2.294891e+003	6.917914e+002
2.296819e+003	7.561458e+002
2.298748e+003	7.271953e+002
2.300676e+003	6.537343e+002
2.302604e+003	6.249590e+002
2.304533e+003	6.119474e+002
2.306461e+003	6.137332e+002
2.308390e+003	6.962404e+002
2.310318e+003	6.903782e+002
2.312247e+003	6.852553e+002
2.314175e+003	6.995759e+002
2.316104e+003	6.646740e+002
2.318032e+003	5.582818e+002
2.319961e+003	6.270669e+002
2.321889e+003	6.053661e+002
2.323818e+003	5.706118e+002
2.325746e+003	6.116566e+002
2.327675e+003	6.590947e+002
2.329603e+003	5.634834e+002
2.331531e+003	3.542631e+002
2.333460e+003	4.100509e+002
2.335388e+003	5.777391e+002
2.337317e+003	6.673910e+002
2.339245e+003	5.465385e+002
2.341174e+003	5.222932e+002
2.343102e+003	5.745571e+002
2.345031e+003	5.342690e+002
2.346959e+003	4.100007e+002
2.348888e+003	4.873618e+002
2.350816e+003	5.296489e+002
2.352745e+003	4.170244e+002
2.354673e+003	4.517724e+002
2.356602e+003	5.941158e+002
2.358530e+003	5.366183e+002
2.360458e+003	5.026257e+002
2.362387e+003	4.473057e+002
2.364315e+003	6.144722e+002
2.366244e+003	6.437632e+002
2.368172e+003	5.001690e+002
2.370101e+003	4.953688e+002
2.372029e+003	5.175201e+002
2.373958e+003	5.033302e+002
2.375886e+003	4.588670e+002
2.377815e+003	4.889731e+002
2.379743e+003	4.862976e+002
2.381672e+003	5.342256e+002
2.383600e+003	5.575670e+002
2.385529e+003	5.036373e+002
2.387457e+003	5.157640e+002
2.389385e+003	4.455860e+002
2.391314e+003	5.008719e+002
2.393242e+003	6.221010e+002
2.395171e+003	5.837919e+002
2.397099e+003	6.135370e+002
2.399028e+003	5.891445e+002
2.400956e+003	5.548377e+002
2.402885e+003	5.900429e+002
2.404813e+003	6.826711e+002
2.406742e+003	7.208633e+002
2.408670e+003	7.340248e+002
2.410599e+003	7.409872e+002
2.412527e+003	6.806728e+002
2.414456e+003	5.953320e+002
2.416384e+003	6.751701e+002
2.418313e+003	5.280358e+002
2.420241e+003	4.520069e+002
2.422169e+003	5.812249e+002
2.424098e+003	6.666851e+002
2.426026e+003	5.722354e+002
2.427955e+003	5.249573e+002
2.429883e+003	6.193384e+002
2.431812e+003	6.233590e+002
2.433740e+003	5.757538e+002
2.435669e+003	5.942247e+002
2.437597e+003	6.246136e+002
2.439526e+003	6.246996e+002
2.441454e+003	6.561000e+002
2.443383e+003	6.948270e+002
2.445311e+003	5.929549e+002
2.447240e+003	6.150065e+002
2.449168e+003	5.876834e+002
2.451096e+003	5.875966e+002
2.453025e+003	6.131303e+002
2.454953e+003	5.362430e+002
2.456882e+003	4.920213e+002
2.458810e+003	5.030515e+002
2.460739e+003	5.657130e+002
2.462667e+003	6.621143e+002
2.464596e+003	5.957900e+002
2.466524e+003	5.363206e+002
2.468453e+003	5.629514e+002
2.470381e+003	4.918372e+002
2.472310e+003	5.184142e+002
2.474238e+003	5.000490e+002
2.476167e+003	4.374063e+002
2.478095e+003	4.215784e+002
2.480023e+003	4.285122e+002
2.481952e+003	5.386557e+002
2.483880e+003	5.223732e+002
2.485809e+003	4.105956e+002
2.487737e+003	5.548325e+002
2.489666e+003	4.597296e+002
2.491594e+003	5.067996e+002
2.493523e+003	3.940462e+002
2.495451e+003	4.075364e+002
2.497380e+003	4.600167e+002
2.499308e+003	4.412607e+002
2.501237e+003	5.046795e+002
2.503165e+003	5.530710e+002
2.505094e+003	5.771973e+002
2.507022e+003	5.449976e+002
2.508950e+003	4.692089e+002
2.510879e+003	4.001399e+002
2.512807e+003	3.492636e+002
2.514736e+003	4.433330e+002
2.516664e+003	5.091420e+002
2.518593e+003	5.602810e+002
2.520521e+003	6.496376e+002
2.522450e+003	5.664920e+002
2.524378e+003	4.806518e+002
2.526307e+003	4.892370e+002
2.528235e+003	4.905450e+002
2.530164e+003	5.563759e+002
2.532092e+003	6.090073e+002
2.534021e+003	5.746976e+002
2.535949e+003	7.310375e+002
2.537877e+003	6.149657e+002
2.539806e+003	4.866155e+002
2.541734e+003	4.167972e+002
2.543663e+003	4.431822e+002
2.545591e+003	6.126228e+002
2.547520e+003	5.739698e+002
2.549448e+003	4.222903e+002
2.551377e+003	4.437782e+002
2.553305e+003	4.301509e+002
2.555234e+003	3.945570e+002
2.557162e+003	4.670546e+002
2.559091e+003	4.889218e+002
2.561019e+003	4.273851e+002
2.562948e+003	4.304968e+002
2.564876e+003	4.844228e+002
2.566804e+003	4.214489e+002
2.568733e+003	4.471008e+002
2.570661e+003	4.515358e+002
2.572590e+003	3.114102e+002
2.574518e+003	3.628014e+002
2.576447e+003	4.528153e+002
2.578375e+003	3.896787e+002
2.580304e+003	4.008161e+002
2.582232e+003	3.972812e+002
2.584161e+003	3.688858e+002
2.586089e+003	4.255734e+002
2.588018e+003	3.862397e+002
2.589946e+003	3.785279e+002
2.591875e+003	2.844217e+002
2.593803e+003	2.651405e+002
2.595731e+003	3.056088e+002
2.597660e+003	3.864732e+002
2.599588e+003	3.774644e+002
2.601517e+003	4.032710e+002
2.603445e+003	5.339551e+002
2.605374e+003	5.279854e+002
2.607302e+003	4.327353e+002
2.609231e+003	4.477540e+002
2.611159e+003	4.700621e+002
2.613088e+003	5.123875e+002
2.615016e+003	5.362341e+002
2.616945e+003	4.839786e+002
2.618873e+003	4.638170e+002
2.620802e+003	5.250525e+002
2.622730e+003	5.547921e+002
2.624658e+003	4.548516e+002
2.626587e+003	3.945261e+002
2.628515e+003	4.161657e+002
2.630444e+003	4.053812e+002
2.632372e+003	3.530393e+002
2.634301e+003	4.260790e+002
2.636229e+003	3.854089e+002
2.638158e+003	3.933412e+002
2.640086e+003	3.915464e+002
2.642015e+003	3.812400e+002
2.643943e+003	4.124849e+002
2.645872e+003	4.696376e+002
2.647800e+003	4.888371e+002
2.649729e+003	4.438877e+002
2.651657e+003	4.496048e+002
2.653585e+003	5.316201e+002
2.655514e+003	4.698569e+002
2.657442e+003	4.467465e+002
2.659371e+003	5.499954e+002
2.661299e+003	3.843099e+002
2.663228e+003	3.509510e+002
2.665156e+003	3.943465e+002
2.667085e+003	4.652088e+002
2.669013e+003	4.764861e+002
2.670942e+003	4.747080e+002
2.672870e+003	5.030381e+002
2.674799e+003	5.537917e+002
2.676727e+003	5.035428e+002
2.678656e+003	4.951385e+002
2.680584e+003	4.951223e+002
2.682512e+003	5.050635e+002
2.684441e+003	3.138721e+002
2.686369e+003	4.215006e+002
2.688298e+003	3.947421e+002
2.690226e+003	4.543616e+002
2.692155e+003	3.393047e+002
2.694083e+003	3.646728e+002
2.696012e+003	3.448169e+002
2.697940e+003	3.238729e+002
2.699869e+003	4.357592e+002
2.701797e+003	4.824251e+002
2.703726e+003	4.346150e+002
2.705654e+003	3.727344e+002
2.707583e+003	4.014857e+002
2.709511e+003	3.706920e+002
2.711439e+003	3.518416e+002
2.713368e+003	2.382653e+002
2.715296e+003	3.905878e+002
2.717225e+003	4.490716e+002
2.719153e+003	3.557134e+002
2.721082e+003	4.607203e+002
2.723010e+003	5.181602e+002
2.724939e+003	4.475983e+002
2.726867e+003	4.324645e+002
2.728796e+003	3.635190e+002
2.730724e+003	4.968269e+002
2.732653e+003	4.281922e+002
2.734581e+003	4.093990e+002
2.736510e+003	2.895538e+002
2.738438e+003	3.628535e+002
2.740366e+003	3.901176e+002
2.742295e+003	4.525874e+002
2.744223e+003	5.231956e+002
2.746152e+003	4.561425e+002
2.748080e+003	3.440463e+002
2.750009e+003	3.279524e+002
2.751937e+003	4.778547e+002
2.753866e+003	4.673719e+002
2.755794e+003	4.269380e+002
2.757723e+003	3.825282e+002
2.759651e+003	4.597993e+002
2.761580e+003	4.917516e+002
2.763508e+003	3.450602e+002
2.765437e+003	3.831371e+002
2.767365e+003	4.938448e+002
2.769293e+003	4.514661e+002
2.771222e+003	4.242359e+002
2.773150e+003	4.809456e+002
2.775079e+003	4.113775e+002
2.777007e+003	3.040016e+002
2.778936e+003	2.889247e+002
2.780864e+003	3.634603e+002
2.782793e+003	2.726020e+002
2.784721e+003	2.354986e+002
2.786650e+003	2.041799e+002
2.788578e+003	2.256555e+002
2.790507e+003	2.821918e+002
2.792435e+003	3.270374e+002
2.794364e+003	2.080600e+002
2.796292e+003	2.030773e+002
2.798220e+003	1.271514e+002
2.800149e+003	1.674536e+002
2.802077e+003	1.918791e+002
2.804006e+003	2.625451e+002
2.805934e+003	3.346274e+002
2.807863e+003	3.172699e+002
2.809791e+003	3.731957e+002
2.811720e+003	2.797414e+002
2.813648e+003	2.720872e+002
2.815577e+003	2.349576e+002
2.817505e+003	2.811241e+002
2.819434e+003	2.740344e+002
2.821362e+003	3.471252e+002
2.823291e+003	2.996243e+002
2.825219e+003	2.763968e+002
2.827147e+003	3.773946e+002
2.829076e+003	3.322271e+002
2.831004e+003	4.790905e+002
2.832933e+003	4.870833e+002
2.834861e+003	3.472738e+002
2.836790e+003	2.540541e+002
2.838718e+003	3.677123e+002
2.840647e+003	5.314328e+002
2.842575e+003	6.673495e+002
2.844504e+003	7.270761e+002
2.846432e+003	7.629073e+002
2.848361e+003	7.866922e+002
2.850289e+003	6.447222e+002
2.852218e+003	7.787090e+002
2.854146e+003	6.523964e+002
2.856074e+003	5.613312e+002
2.858003e+003	6.552253e+002
2.859931e+003	5.898791e+002
2.861860e+003	5.086567e+002
2.863788e+003	5.088239e+002
2.865717e+003	4.948167e+002
2.867645e+003	5.333679e+002
2.869574e+003	5.072716e+002
2.871502e+003	5.851304e+002
2.873431e+003	6.910846e+002
2.875359e+003	6.243118e+002
2.877288e+003	6.792233e+002
2.879216e+003	6.587598e+002
2.881145e+003	7.429440e+002
2.883073e+003	6.569152e+002
2.885001e+003	5.734563e+002
2.886930e+003	6.114807e+002
2.888858e+003	6.595514e+002
2.890787e+003	6.303392e+002
2.892715e+003	5.327989e+002
2.894644e+003	6.227878e+002
2.896572e+003	6.600388e+002
2.898501e+003	4.884966e+002
2.900429e+003	4.730513e+002
2.902358e+003	5.202046e+002
2.904286e+003	5.759034e+002
2.906215e+003	5.623942e+002
2.908143e+003	5.626080e+002
2.910072e+003	5.164594e+002
2.912000e+003	5.057919e+002
2.913928e+003	5.672178e+002
2.915857e+003	5.736777e+002
2.917785e+003	6.579724e+002
2.919714e+003	5.777768e+002
2.921642e+003	5.725807e+002
2.923571e+003	5.358026e+002
2.925499e+003	5.472167e+002
2.927428e+003	5.581528e+002
2.929356e+003	4.948257e+002
2.931285e+003	4.237124e+002
2.933213e+003	4.730759e+002
2.935142e+003	4.964037e+002
2.937070e+003	4.965307e+002
2.938999e+003	4.938940e+002
2.940927e+003	4.562664e+002
2.942855e+003	3.749472e+002
2.944784e+003	3.513175e+002
2.946712e+003	3.962441e+002
2.948641e+003	4.326217e+002
2.950569e+003	3.189390e+002
2.952498e+003	2.917739e+002
2.954426e+003	3.479284e+002
2.956355e+003	3.107526e+002
2.958283e+003	3.072646e+002
2.960212e+003	2.992999e+002
2.962140e+003	3.744640e+002
2.964069e+003	2.867004e+002
2.965997e+003	3.528862e+002
2.967926e+003	2.865678e+002
2.969854e+003	2.118513e+002
2.971782e+003	1.661686e+002
2.973711e+003	1.319142e+002
2.975639e+003	1.627305e+002
2.977568e+003	1.741754e+002
2.979496e+003	2.239974e+002
2.981425e+003	1.111795e+002
2.983353e+003	8.432483e+001
2.985282e+003	5.870501e+001
2.987210e+003	3.909503e+001
2.989139e+003	1.015675e+002
2.991067e+003	4.339404e+001
2.992996e+003	7.168513e+000
2.994924e+003	-1.891836e+001
2.996853e+003	-5.495452e+001
2.998781e+003	-7.175616e+001
3.000709e+003	6.025139e+000
3.002638e+003	7.342094e+001
3.004566e+003	3.077715e+001
3.006495e+003	-1.626432e+002
3.008423e+003	-1.704677e+002
3.010352e+003	-5.634173e+000
3.012280e+003	-1.238497e+002
3.014209e+003	-7.499181e+001
3.016137e+003	-6.650341e+001
3.018066e+003	-2.146264e+001
3.019994e+003	-4.879034e+001
3.021923e+003	-8.961921e+001
3.023851e+003	-7.452528e+001
3.025780e+003	-9.326052e+001
3.027708e+003	-5.267628e+001
3.029636e+003	-7.509399e+001
3.031565e+003	-1.639475e+001
3.033493e+003	-3.448375e+000
3.035422e+003	8.327200e+000
3.037350e+003	1.014907e+001
3.039279e+003	3.897375e+001
3.041207e+003	-2.021321e+001
3.043136e+003	2.397718e+001
3.045064e+003	6.803104e+001
3.046993e+003	6.638464e+001
3.048921e+003	-2.442654e+001
3.050850e+003	1.203323e+001
3.052778e+003	5.795395e+001
3.054707e+003	4.332158e+001
3.056635e+003	-4.898053e+001
3.058563e+003	-1.030331e+002
3.060492e+003	-1.337737e+001
3.062420e+003	1.111118e+002
3.064349e+003	9.913288e+001
3.066277e+003	-1.088146e+001
3.068206e+003	-2.104432e+001
3.070134e+003	-1.048684e+002
3.072063e+003	-1.073300e+002
3.073991e+003	1.172783e+002
3.075920e+003	3.427005e+001
3.077848e+003	-1.538575e+001
3.079777e+003	-3.678020e+001
3.081705e+003	-7.612110e+001
3.083634e+003	-4.521842e+000
3.085562e+003	-1.982273e+001
3.087490e+003	-1.206828e+001
3.089419e+003	1.988832e+001
3.091347e+003	-4.294218e+001
3.093276e+003	-2.234745e-001
3.095204e+003	-1.600836e+002
3.097133e+003	1.393578e+002
3.099061e+003	1.060392e+002
3.100990e+003	1.378835e+002
3.102918e+003	-1.117386e+002
3.104847e+003	-1.566474e+002
3.106775e+003	-5.463107e+001
3.108704e+003	9.891756e+001
3.110632e+003	2.588420e+002
3.112561e+003	2.623934e+002
3.114489e+003	1.793955e+002
3.116417e+003	2.770658e+002
3.118346e+003	1.990265e+002
3.120274e+003	2.175508e+002
3.122203e+003	1.972935e+002
3.124131e+003	-6.111112e+000
3.126060e+003	-5.734958e+001
3.127988e+003	8.976035e+001
3.129917e+003	1.241944e+002
3.131845e+003	2.271079e+002
3.133774e+003	2.710976e+002
3.135702e+003	1.763292e+002
3.137631e+003	2.177500e+002
3.139559e+003	2.277509e+002
3.141488e+003	1.560251e+002
3.143416e+003	2.152455e+002
3.145344e+003	1.822451e+002
3.147273e+003	2.783855e+002
3.149201e+003	2.806692e+002
3.151130e+003	3.804711e+002
3.153058e+003	3.959936e+002
3.154987e+003	3.624765e+002
3.156915e+003	4.866357e+002
3.158844e+003	5.567758e+002
3.160772e+003	4.375883e+002
3.162701e+003	5.400134e+002
3.164629e+003	5.451331e+002
3.166558e+003	5.760238e+002
3.168486e+003	5.109460e+002
3.170415e+003	5.299783e+002
3.172343e+003	6.878865e+002
3.174271e+003	6.791868e+002
3.176200e+003	6.727157e+002
3.178128e+003	7.826671e+002
3.180057e+003	7.565121e+002
3.181985e+003	7.392704e+002
3.183914e+003	8.517731e+002
3.185842e+003	9.228011e+002
3.187771e+003	8.663984e+002
3.189699e+003	8.697921e+002
3.191628e+003	8.218146e+002
3.193556e+003	8.978616e+002
3.195485e+003	1.085358e+003
3.197413e+003	1.273970e+003
3.199342e+003	1.321227e+003
3.201270e+003	1.376656e+003
3.203198e+003	1.206200e+003
3.205127e+003	1.112958e+003
3.207055e+003	1.345279e+003
3.208984e+003	1.550213e+003
3.210912e+003	1.420853e+003
3.212841e+003	1.415893e+003
3.214769e+003	1.432383e+003
3.216698e+003	1.458514e+003
3.218626e+003	1.554516e+003
3.220555e+003	1.511100e+003
3.222483e+003	1.487550e+003
3.224412e+003	1.545474e+003
3.226340e+003	1.653843e+003
3.228269e+003	1.769048e+003
3.230197e+003	1.855412e+003
3.232125e+003	1.879767e+003
3.234054e+003	1.978510e+003
3.235982e+003	2.000647e+003
3.237911e+003	2.035854e+003
3.239839e+003	2.100793e+003
3.241768e+003	2.136152e+003
3.243696e+003	2.207378e+003
3.245625e+003	2.255686e+003
3.247553e+003	2.200566e+003
3.249482e+003	2.351666e+003
3.251410e+003	2.379061e+003
3.253339e+003	2.526448e+003
3.255267e+003	2.700924e+003
3.257196e+003	2.744879e+003
3.259124e+003	2.753446e+003
3.261052e+003	2.805604e+003
3.262981e+003	2.799920e+003
3.264909e+003	3.006906e+003
3.266838e+003	3.086176e+003
3.268766e+003	3.176370e+003
3.270695e+003	3.095353e+003
3.272623e+003	3.205589e+003
3.274552e+003	3.458058e+003
3.276480e+003	3.451584e+003
3.278409e+003	3.451122e+003
3.280337e+003	3.611344e+003
3.282266e+003	3.663452e+003
3.284194e+003	3.667234e+003
3.286123e+003	3.969442e+003
3.288051e+003	4.060602e+003
3.289979e+003	4.204360e+003
3.291908e+003	4.219373e+003
3.293836e+003	4.300210e+003
3.295765e+003	4.387428e+003
3.297693e+003	4.462883e+003
3.299622e+003	4.515995e+003
3.301550e+003	4.660674e+003
3.303479e+003	4.686198e+003
3.305407e+003	4.696677e+003
3.307336e+003	4.816631e+003
3.309264e+003	4.950345e+003
3.311193e+003	5.098322e+003
3.313121e+003	5.254073e+003
3.315050e+003	5.278210e+003
3.316978e+003	5.494311e+003
3.318906e+003	5.490486e+003
3.320835e+003	5.529702e+003
3.322763e+003	5.647930e+003
3.324692e+003	5.799250e+003
3.326620e+003	5.875212e+003
3.328549e+003	6.064577e+003
3.330477e+003	6.047462e+003
3.332406e+003	6.148603e+003
3.334334e+003	6.387623e+003
3.336263e+003	6.328920e+003
3.338191e+003	6.346923e+003
3.340120e+003	6.520423e+003
3.342048e+003	6.698276e+003
3.343977e+003	6.917976e+003
3.345905e+003	7.065662e+003
3.347833e+003	7.002681e+003
3.349762e+003	7.081799e+003
3.351690e+003	7.219169e+003
3.353619e+003	7.329036e+003
3.355547e+003	7.534896e+003
3.357476e+003	7.586533e+003
3.359404e+003	7.740458e+003
3.361333e+003	7.922956e+003
3.363261e+003	7.986533e+003
3.365190e+003	8.086792e+003
3.367118e+003	8.303394e+003
3.369047e+003	8.339447e+003
3.370975e+003	8.405193e+003
3.372904e+003	8.502431e+003
3.374832e+003	8.701305e+003
3.376760e+003	8.996643e+003
3.378689e+003	9.105106e+003
3.380617e+003	9.102425e+003
3.382546e+003	9.359132e+003
3.384474e+003	9.667774e+003
3.386403e+003	9.687869e+003
3.388331e+003	9.595574e+003
3.390260e+003	9.712070e+003
3.392188e+003	9.739180e+003
3.394117e+003	9.886596e+003
3.396045e+003	9.988712e+003
3.397974e+003	9.994926e+003
3.399902e+003	1.034660e+004
