# Supplementary material for: Machine learning classification of mango maturity based on carotene content from Raman spectra
Source: PeerJ. 2025 Nov 18;13:e20288. doi: 10.7717/peerj.20288 (PMC12637035; doi:10.7717/peerj.20288)
Supplement: Supplemental Information 1 — Raman spectra from 29 mango samples, with measurements taken from the top, middle, and bottom parts of each mango. These data were used for Raman spectral processing, statistical analysis, and classification analysis. [file peerj-13-20288-s001.zip › Raw Data_Mango/M3/M3-B-2.CSV]

5.015522e+001	3.658461e+003
5.208368e+001	2.260439e+003
5.401215e+001	1.380229e+003
5.594062e+001	1.023861e+003
5.786908e+001	1.018801e+003
5.979755e+001	1.026414e+003
6.172602e+001	9.774675e+002
6.365448e+001	9.117667e+002
6.558295e+001	9.230790e+002
6.751141e+001	8.308060e+002
6.943988e+001	8.292339e+002
7.136835e+001	9.129600e+002
7.329681e+001	9.852865e+002
7.522528e+001	8.619257e+002
7.715375e+001	8.725331e+002
7.908221e+001	8.297631e+002
8.101068e+001	7.035534e+002
8.293915e+001	5.666920e+002
8.486761e+001	6.383749e+002
8.679608e+001	6.965759e+002
8.872455e+001	8.191777e+002
9.065302e+001	9.143466e+002
9.258148e+001	7.971929e+002
9.450995e+001	6.978023e+002
9.643842e+001	6.828210e+002
9.836688e+001	6.533854e+002
1.002953e+002	5.555771e+002
1.022238e+002	4.439323e+002
1.041523e+002	4.337176e+002
1.060807e+002	4.499468e+002
1.080092e+002	4.690552e+002
1.099377e+002	5.042327e+002
1.118661e+002	6.275578e+002
1.137946e+002	6.622250e+002
1.157231e+002	6.908563e+002
1.176516e+002	7.171996e+002
1.195800e+002	7.102092e+002
1.215085e+002	7.018158e+002
1.234370e+002	5.841854e+002
1.253654e+002	4.527688e+002
1.272939e+002	3.724938e+002
1.292224e+002	3.562339e+002
1.311508e+002	3.423870e+002
1.330793e+002	3.742500e+002
1.350078e+002	4.692360e+002
1.369362e+002	5.812378e+002
1.388647e+002	5.890243e+002
1.407932e+002	4.733501e+002
1.427216e+002	4.032271e+002
1.446501e+002	3.694028e+002
1.465786e+002	3.582247e+002
1.485070e+002	4.534343e+002
1.504355e+002	3.843456e+002
1.523640e+002	3.791215e+002
1.542924e+002	3.766941e+002
1.562209e+002	2.920954e+002
1.581494e+002	3.463922e+002
1.600778e+002	4.616824e+002
1.620063e+002	5.101470e+002
1.639348e+002	4.623954e+002
1.658632e+002	3.723764e+002
1.677917e+002	3.891360e+002
1.697202e+002	3.657747e+002
1.716486e+002	4.040289e+002
1.735771e+002	5.212637e+002
1.755056e+002	6.331023e+002
1.774340e+002	5.110715e+002
1.793625e+002	2.938198e+002
1.812910e+002	1.748717e+002
1.832194e+002	2.052550e+002
1.851479e+002	2.888307e+002
1.870764e+002	4.421795e+002
1.890048e+002	3.697826e+002
1.909333e+002	2.382671e+002
1.928618e+002	1.923208e+002
1.947902e+002	2.421136e+002
1.967187e+002	2.803594e+002
1.986472e+002	3.023937e+002
2.005756e+002	3.316548e+002
2.025041e+002	3.788831e+002
2.044326e+002	4.249988e+002
2.063610e+002	4.365945e+002
2.082895e+002	4.880116e+002
2.102180e+002	5.171279e+002
2.121464e+002	4.712147e+002
2.140749e+002	3.726801e+002
2.160034e+002	3.356922e+002
2.179318e+002	2.837937e+002
2.198603e+002	3.110237e+002
2.217888e+002	4.163995e+002
2.237172e+002	3.590239e+002
2.256457e+002	3.621496e+002
2.275742e+002	4.687646e+002
2.295026e+002	5.423215e+002
2.314311e+002	4.549069e+002
2.333596e+002	2.131740e+002
2.352880e+002	1.375574e+002
2.372165e+002	2.701660e+002
2.391450e+002	3.963302e+002
2.410734e+002	3.909647e+002
2.430019e+002	4.586027e+002
2.449304e+002	3.796960e+002
2.468588e+002	2.909538e+002
2.487873e+002	3.016085e+002
2.507158e+002	4.005306e+002
2.526442e+002	3.791406e+002
2.545727e+002	3.752751e+002
2.565012e+002	4.138275e+002
2.584296e+002	4.900961e+002
2.603581e+002	5.420473e+002
2.622866e+002	4.405561e+002
2.642150e+002	3.696830e+002
2.661435e+002	3.881004e+002
2.680720e+002	4.123974e+002
2.700004e+002	3.444377e+002
2.719289e+002	1.511184e+002
2.738574e+002	2.220818e+002
2.757858e+002	2.649717e+002
2.777143e+002	2.945743e+002
2.796428e+002	2.772149e+002
2.815712e+002	5.501707e+001
2.834997e+002	-1.329083e+001
2.854282e+002	1.014276e+002
2.873566e+002	1.681235e+002
2.892851e+002	1.611831e+002
2.912136e+002	3.266141e+002
2.931420e+002	5.504457e+002
2.950705e+002	5.969646e+002
2.969990e+002	5.298608e+002
2.989274e+002	4.689436e+002
3.008559e+002	4.973395e+002
3.027844e+002	4.018912e+002
3.047128e+002	4.569581e+002
3.066413e+002	5.317473e+002
3.085698e+002	5.153696e+002
3.104982e+002	3.983879e+002
3.124267e+002	4.106188e+002
3.143552e+002	3.527819e+002
3.162836e+002	4.432966e+002
3.182121e+002	5.970277e+002
3.201406e+002	5.825295e+002
3.220690e+002	3.271989e+002
3.239975e+002	2.252810e+002
3.259260e+002	3.133283e+002
3.278544e+002	4.757786e+002
3.297829e+002	5.435215e+002
3.317114e+002	3.902024e+002
3.336398e+002	3.735767e+002
3.355683e+002	4.438474e+002
3.374968e+002	4.451460e+002
3.394252e+002	3.338987e+002
3.413537e+002	2.969335e+002
3.432822e+002	6.138280e+002
3.452106e+002	6.513529e+002
3.471391e+002	5.748498e+002
3.490676e+002	5.837898e+002
3.509960e+002	6.998721e+002
3.529245e+002	6.355510e+002
3.548530e+002	5.687822e+002
3.567814e+002	5.656448e+002
3.587099e+002	6.025807e+002
3.606384e+002	6.199854e+002
3.625668e+002	6.526334e+002
3.644953e+002	5.768370e+002
3.664238e+002	4.899337e+002
3.683522e+002	4.546332e+002
3.702807e+002	5.110633e+002
3.722092e+002	6.885482e+002
3.741376e+002	6.708844e+002
3.760661e+002	4.348909e+002
3.779946e+002	2.675732e+002
3.799230e+002	3.048395e+002
3.818515e+002	3.771064e+002
3.837800e+002	5.167574e+002
3.857084e+002	5.327034e+002
3.876369e+002	5.109557e+002
3.895654e+002	4.972966e+002
3.914938e+002	4.787047e+002
3.934223e+002	4.673898e+002
3.953508e+002	4.752805e+002
3.972792e+002	4.842876e+002
3.992077e+002	5.459346e+002
4.011362e+002	6.729152e+002
4.030646e+002	7.322657e+002
4.049931e+002	6.578271e+002
4.069216e+002	5.111497e+002
4.088500e+002	4.831637e+002
4.107785e+002	5.597159e+002
4.127070e+002	5.051487e+002
4.146354e+002	4.512883e+002
4.165639e+002	5.575329e+002
4.184924e+002	5.953838e+002
4.204208e+002	5.785389e+002
4.223493e+002	6.235938e+002
4.242778e+002	6.170236e+002
4.262062e+002	5.345827e+002
4.281347e+002	5.306506e+002
4.300632e+002	5.877469e+002
4.319916e+002	5.786074e+002
4.339201e+002	3.578474e+002
4.358486e+002	2.312515e+002
4.377770e+002	4.013366e+002
4.397055e+002	4.631949e+002
4.416340e+002	3.830062e+002
4.435624e+002	3.910439e+002
4.454909e+002	4.669089e+002
4.474194e+002	5.024760e+002
4.493478e+002	5.485732e+002
4.512763e+002	6.349647e+002
4.532048e+002	7.363948e+002
4.551332e+002	7.627589e+002
4.570617e+002	6.301906e+002
4.589902e+002	4.547531e+002
4.609186e+002	4.862192e+002
4.628471e+002	6.322168e+002
4.647756e+002	6.296747e+002
4.667040e+002	4.895377e+002
4.686325e+002	5.337263e+002
4.705610e+002	6.281120e+002
4.724894e+002	7.293173e+002
4.744179e+002	8.225474e+002
4.763464e+002	8.718036e+002
4.782748e+002	6.484908e+002
4.802033e+002	5.533395e+002
4.821318e+002	5.195933e+002
4.840602e+002	4.891959e+002
4.859887e+002	4.590731e+002
4.879172e+002	4.815583e+002
4.898456e+002	5.622814e+002
4.917741e+002	5.372368e+002
4.937026e+002	5.073416e+002
4.956310e+002	4.876695e+002
4.975595e+002	3.995120e+002
4.994880e+002	4.022383e+002
5.014164e+002	4.760660e+002
5.033449e+002	4.643387e+002
5.052734e+002	3.942053e+002
5.072018e+002	3.799241e+002
5.091303e+002	5.100119e+002
5.110588e+002	5.793669e+002
5.129872e+002	5.671806e+002
5.149157e+002	6.032488e+002
5.168442e+002	6.584110e+002
5.187726e+002	6.576514e+002
5.207011e+002	7.031798e+002
5.226296e+002	9.951706e+002
5.245580e+002	7.841653e+002
5.264865e+002	5.549673e+002
5.284150e+002	5.648995e+002
5.303434e+002	6.189859e+002
5.322719e+002	6.928336e+002
5.342004e+002	6.382506e+002
5.361288e+002	5.233164e+002
5.380573e+002	4.790887e+002
5.399858e+002	5.486716e+002
5.419142e+002	6.412565e+002
5.438427e+002	7.319770e+002
5.457712e+002	6.193684e+002
5.476996e+002	5.264572e+002
5.496281e+002	5.170007e+002
5.515566e+002	5.118439e+002
5.534850e+002	3.890845e+002
5.554135e+002	4.221414e+002
5.573420e+002	4.172235e+002
5.592704e+002	4.000478e+002
5.611989e+002	4.124992e+002
5.631274e+002	4.644794e+002
5.650558e+002	5.063128e+002
5.669843e+002	4.091552e+002
5.689128e+002	3.599902e+002
5.708412e+002	4.348322e+002
5.727697e+002	5.663090e+002
5.746982e+002	6.312385e+002
5.766266e+002	6.188415e+002
5.785551e+002	6.111532e+002
5.804836e+002	6.391197e+002
5.824120e+002	6.756889e+002
5.843405e+002	7.621791e+002
5.862690e+002	8.843997e+002
5.881974e+002	6.313841e+002
5.901259e+002	8.283788e+002
5.920544e+002	7.372210e+002
5.939828e+002	6.651355e+002
5.959113e+002	7.142716e+002
5.978398e+002	6.210802e+002
5.997682e+002	5.106365e+002
6.016967e+002	4.398652e+002
6.036252e+002	4.801799e+002
6.055536e+002	5.434206e+002
6.074821e+002	5.373074e+002
6.094106e+002	4.764246e+002
6.113391e+002	5.968952e+002
6.132675e+002	7.716725e+002
6.151960e+002	6.743608e+002
6.171245e+002	5.732795e+002
6.190529e+002	5.217372e+002
6.209814e+002	3.134376e+002
6.229099e+002	3.139077e+002
6.248383e+002	3.763479e+002
6.267668e+002	3.723063e+002
6.286953e+002	4.855703e+002
6.306237e+002	6.031945e+002
6.325522e+002	4.690961e+002
6.344807e+002	6.695977e+002
6.364091e+002	7.213914e+002
6.383376e+002	6.171251e+002
6.402661e+002	4.850824e+002
6.421945e+002	4.350080e+002
6.441230e+002	5.043376e+002
6.460515e+002	6.796763e+002
6.479799e+002	6.276973e+002
6.499084e+002	4.624282e+002
6.518369e+002	3.878118e+002
6.537653e+002	5.111367e+002
6.556938e+002	6.792360e+002
6.576223e+002	3.875569e+002
6.595507e+002	5.303441e+002
6.614792e+002	6.575687e+002
6.634077e+002	6.211403e+002
6.653361e+002	5.551170e+002
6.672646e+002	5.882748e+002
6.691931e+002	5.139063e+002
6.711215e+002	4.635819e+002
6.730500e+002	4.321069e+002
6.749785e+002	4.453125e+002
6.769069e+002	4.874219e+002
6.788354e+002	5.050175e+002
6.807639e+002	4.600131e+002
6.826923e+002	5.898420e+002
6.846208e+002	6.669579e+002
6.865493e+002	4.791923e+002
6.884777e+002	4.254881e+002
6.904062e+002	6.340000e+002
6.923347e+002	6.301471e+002
6.942631e+002	3.381418e+002
6.961916e+002	3.220573e+002
6.981201e+002	3.612923e+002
7.000485e+002	4.667750e+002
7.019770e+002	5.671022e+002
7.039055e+002	5.286111e+002
7.058339e+002	4.714235e+002
7.077624e+002	5.057453e+002
7.096909e+002	6.021788e+002
7.116193e+002	5.711992e+002
7.135478e+002	3.970332e+002
7.154763e+002	2.661054e+002
7.174047e+002	4.166629e+002
7.193332e+002	5.428600e+002
7.212617e+002	4.753081e+002
7.231901e+002	4.887677e+002
7.251186e+002	5.123715e+002
7.270471e+002	4.690138e+002
7.289755e+002	4.671779e+002
7.309040e+002	4.230562e+002
7.328325e+002	4.109950e+002
7.347609e+002	3.594295e+002
7.366894e+002	3.389384e+002
7.386179e+002	3.554212e+002
7.405463e+002	3.434197e+002
7.424748e+002	2.960034e+002
7.444033e+002	4.084230e+002
7.463317e+002	5.125441e+002
7.482602e+002	4.585791e+002
7.501887e+002	4.318982e+002
7.521171e+002	5.187342e+002
7.540456e+002	4.650440e+002
7.559741e+002	3.550485e+002
7.579025e+002	2.908870e+002
7.598310e+002	3.527169e+002
7.617595e+002	3.022608e+002
7.636879e+002	2.641559e+002
7.656164e+002	4.226289e+002
7.675449e+002	2.141828e+002
7.694733e+002	3.021813e+002
7.714018e+002	4.975809e+002
7.733303e+002	4.557719e+002
7.752587e+002	2.901888e+002
7.771872e+002	2.683933e+002
7.791157e+002	4.397563e+002
7.810441e+002	4.668553e+002
7.829726e+002	3.416475e+002
7.849011e+002	1.933670e+002
7.868295e+002	2.050793e+002
7.887580e+002	3.229029e+002
7.906865e+002	4.149582e+002
7.926149e+002	5.251398e+002
7.945434e+002	3.873843e+002
7.964719e+002	4.222451e+002
7.984003e+002	3.137433e+002
8.003288e+002	2.215132e+002
8.022573e+002	2.630220e+002
8.041857e+002	3.172119e+002
8.061142e+002	2.794165e+002
8.080427e+002	1.811379e+002
8.099711e+002	1.412871e+002
8.118996e+002	6.818284e+001
8.138281e+002	1.805863e+001
8.157565e+002	1.573352e+002
8.176850e+002	4.958114e+002
8.196135e+002	3.695989e+002
8.215419e+002	3.286087e+002
8.234704e+002	2.617621e+002
8.253989e+002	2.020677e+002
8.273273e+002	1.631644e+002
8.292558e+002	9.850683e+001
8.311843e+002	-1.730793e+001
8.331127e+002	1.603905e+002
8.350412e+002	9.565910e+001
8.369697e+002	6.719307e+001
8.388981e+002	3.126300e+000
8.408266e+002	-1.402862e+001
8.427551e+002	1.461331e+002
8.446835e+002	3.467719e+002
8.466120e+002	2.978401e+002
8.485405e+002	1.921531e+002
8.504689e+002	2.152050e+002
8.523974e+002	2.796664e+002
8.543259e+002	3.012431e+002
8.562543e+002	2.856876e+002
8.581828e+002	2.890029e+002
8.601113e+002	4.875736e+002
8.620397e+002	4.077377e+002
8.639682e+002	4.269794e+002
8.658967e+002	5.415752e+002
8.678251e+002	5.820784e+002
8.697536e+002	4.691302e+002
8.716821e+002	3.456984e+002
8.736105e+002	2.397676e+002
8.755390e+002	3.138806e+002
8.774675e+002	3.971801e+002
8.793959e+002	3.602439e+002
8.813244e+002	2.944666e+002
8.832529e+002	3.282708e+002
8.851813e+002	3.453086e+002
8.871098e+002	3.282402e+002
8.890383e+002	2.043954e+002
8.909667e+002	2.325406e+002
8.928952e+002	2.650400e+002
8.948237e+002	2.793079e+002
8.967521e+002	3.430989e+002
8.986806e+002	3.551211e+002
9.006091e+002	2.815597e+002
9.025375e+002	3.941469e+002
9.044660e+002	3.243151e+002
9.063945e+002	2.579292e+002
9.083229e+002	2.684275e+002
9.102514e+002	3.035386e+002
9.121799e+002	3.714552e+002
9.141083e+002	4.320585e+002
9.160368e+002	1.747427e+002
9.179653e+002	6.308671e+001
9.198937e+002	-3.570301e+001
9.218222e+002	1.665614e+001
9.237507e+002	1.967114e+002
9.256791e+002	1.811821e+002
9.276076e+002	2.253781e+002
9.295361e+002	4.204374e+002
9.314645e+002	3.204766e+002
9.333930e+002	3.317851e+002
9.353215e+002	4.011958e+002
9.372499e+002	3.548580e+002
9.391784e+002	2.398849e+002
9.411069e+002	2.803095e+002
9.430353e+002	2.643443e+002
9.449638e+002	1.947944e+002
9.468923e+002	2.748212e+002
9.488207e+002	4.337927e+002
9.507492e+002	5.553824e+002
9.526777e+002	5.721860e+002
9.546061e+002	4.974980e+002
9.565346e+002	5.774915e+002
9.584631e+002	7.240807e+002
9.603915e+002	5.731451e+002
9.623200e+002	4.179009e+002
9.642485e+002	3.720088e+002
9.661769e+002	3.971438e+002
9.681054e+002	4.431952e+002
9.700339e+002	4.211876e+002
9.719623e+002	3.050840e+002
9.738908e+002	3.992244e+002
9.758193e+002	4.959495e+002
9.777477e+002	5.046978e+002
9.796762e+002	4.836615e+002
9.816047e+002	4.438564e+002
9.835331e+002	2.986838e+002
9.854616e+002	4.551147e+002
9.873901e+002	7.008753e+002
9.893185e+002	6.372758e+002
9.912470e+002	5.841953e+002
9.931755e+002	6.377796e+002
9.951039e+002	6.606940e+002
9.970324e+002	6.040222e+002
9.989609e+002	7.384615e+002
1.000889e+003	9.175033e+002
1.002818e+003	1.053942e+003
1.004746e+003	1.025871e+003
1.006675e+003	8.995364e+002
1.008603e+003	7.932088e+002
1.010532e+003	7.486880e+002
1.012460e+003	7.159407e+002
1.014389e+003	6.830959e+002
1.016317e+003	6.414330e+002
1.018246e+003	5.000592e+002
1.020174e+003	4.412581e+002
1.022102e+003	3.552397e+002
1.024031e+003	4.229835e+002
1.025959e+003	6.259150e+002
1.027888e+003	4.530896e+002
1.029816e+003	3.815179e+002
1.031745e+003	4.846642e+002
1.033673e+003	4.042089e+002
1.035602e+003	3.164476e+002
1.037530e+003	2.958028e+002
1.039459e+003	2.796635e+002
1.041387e+003	2.383105e+002
1.043316e+003	2.787603e+002
1.045244e+003	3.868465e+002
1.047173e+003	3.857633e+002
1.049101e+003	3.785334e+002
1.051030e+003	2.877347e+002
1.052958e+003	2.038185e+002
1.054886e+003	1.561417e+002
1.056815e+003	1.348678e+002
1.058743e+003	2.165377e+002
1.060672e+003	2.873553e+002
1.062600e+003	3.677607e+002
1.064529e+003	3.798024e+002
1.066457e+003	3.116859e+002
1.068386e+003	3.202798e+002
1.070314e+003	4.373072e+002
1.072243e+003	5.008931e+002
1.074171e+003	3.680273e+002
1.076100e+003	2.218091e+002
1.078028e+003	3.183562e+002
1.079957e+003	3.292341e+002
1.081885e+003	2.962110e+002
1.083813e+003	4.293867e+002
1.085742e+003	5.148705e+002
1.087670e+003	3.838073e+002
1.089599e+003	3.390583e+002
1.091527e+003	3.692920e+002
1.093456e+003	2.615911e+002
1.095384e+003	4.236824e+002
1.097313e+003	3.079801e+002
1.099241e+003	2.279787e+002
1.101170e+003	2.957453e+002
1.103098e+003	4.182977e+002
1.105027e+003	5.437726e+002
1.106955e+003	5.260006e+002
1.108884e+003	3.059325e+002
1.110812e+003	3.776333e+002
1.112740e+003	5.487578e+002
1.114669e+003	5.484901e+002
1.116597e+003	5.537409e+002
1.118526e+003	6.193561e+002
1.120454e+003	5.637732e+002
1.122383e+003	4.402586e+002
1.124311e+003	6.254003e+002
1.126240e+003	6.281879e+002
1.128168e+003	5.565436e+002
1.130097e+003	5.812897e+002
1.132025e+003	6.357285e+002
1.133954e+003	6.516954e+002
1.135882e+003	6.610029e+002
1.137811e+003	7.022290e+002
1.139739e+003	6.988091e+002
1.141667e+003	7.630861e+002
1.143596e+003	1.046822e+003
1.145524e+003	1.230663e+003
1.147453e+003	1.428011e+003
1.149381e+003	1.622523e+003
1.151310e+003	1.919119e+003
1.153238e+003	2.378404e+003
1.155167e+003	2.690283e+003
1.157095e+003	2.619106e+003
1.159024e+003	2.173070e+003
1.160952e+003	1.696440e+003
1.162881e+003	1.305210e+003
1.164809e+003	1.068623e+003
1.166738e+003	9.684154e+002
1.168666e+003	9.261763e+002
1.170594e+003	8.607330e+002
1.172523e+003	7.572534e+002
1.174451e+003	7.525926e+002
1.176380e+003	6.987911e+002
1.178308e+003	8.786600e+002
1.180237e+003	9.849813e+002
1.182165e+003	9.167573e+002
1.184094e+003	8.709844e+002
1.186022e+003	8.847285e+002
1.187951e+003	7.943926e+002
1.189879e+003	6.914979e+002
1.191808e+003	6.159066e+002
1.193736e+003	9.068956e+002
1.195665e+003	9.347350e+002
1.197593e+003	8.175013e+002
1.199521e+003	7.382830e+002
1.201450e+003	6.518642e+002
1.203378e+003	5.370146e+002
1.205307e+003	4.819126e+002
1.207235e+003	4.596673e+002
1.209164e+003	5.528348e+002
1.211092e+003	5.453471e+002
1.213021e+003	5.658353e+002
1.214949e+003	5.990981e+002
1.216878e+003	4.979664e+002
1.218806e+003	4.539156e+002
1.220735e+003	4.414092e+002
1.222663e+003	3.035294e+002
1.224592e+003	3.056853e+002
1.226520e+003	3.170854e+002
1.228448e+003	3.440250e+002
1.230377e+003	3.280093e+002
1.232305e+003	2.334536e+002
1.234234e+003	2.107831e+002
1.236162e+003	3.095208e+002
1.238091e+003	4.286103e+002
1.240019e+003	4.774152e+002
1.241948e+003	4.735787e+002
1.243876e+003	4.046199e+002
1.245805e+003	3.320995e+002
1.247733e+003	5.030917e+002
1.249662e+003	4.680833e+002
1.251590e+003	4.309955e+002
1.253519e+003	3.590431e+002
1.255447e+003	2.740800e+002
1.257375e+003	2.812704e+002
1.259304e+003	3.760314e+002
1.261232e+003	4.329039e+002
1.263161e+003	5.162366e+002
1.265089e+003	6.095615e+002
1.267018e+003	5.978055e+002
1.268946e+003	5.729675e+002
1.270875e+003	4.585768e+002
1.272803e+003	3.700413e+002
1.274732e+003	3.712289e+002
1.276660e+003	4.540851e+002
1.278589e+003	5.661148e+002
1.280517e+003	4.685856e+002
1.282446e+003	3.905199e+002
1.284374e+003	4.111474e+002
1.286302e+003	4.741122e+002
1.288231e+003	4.697635e+002
1.290159e+003	4.026855e+002
1.292088e+003	3.537319e+002
1.294016e+003	3.608768e+002
1.295945e+003	3.793503e+002
1.297873e+003	3.278350e+002
1.299802e+003	1.921973e+002
1.301730e+003	3.383453e+002
1.303659e+003	5.385687e+002
1.305587e+003	6.519980e+002
1.307516e+003	4.434835e+002
1.309444e+003	3.304801e+002
1.311373e+003	2.780535e+002
1.313301e+003	3.308918e+002
1.315229e+003	5.756671e+002
1.317158e+003	6.908132e+002
1.319086e+003	5.057736e+002
1.321015e+003	3.018505e+002
1.322943e+003	1.852542e+002
1.324872e+003	1.826054e+002
1.326800e+003	3.217021e+002
1.328729e+003	4.424496e+002
1.330657e+003	5.055113e+002
1.332586e+003	5.537018e+002
1.334514e+003	5.313343e+002
1.336443e+003	3.979825e+002
1.338371e+003	3.438488e+002
1.340300e+003	2.203029e+002
1.342228e+003	5.036098e+002
1.344156e+003	5.913619e+002
1.346085e+003	5.859487e+002
1.348013e+003	5.724960e+002
1.349942e+003	5.745457e+002
1.351870e+003	6.408251e+002
1.353799e+003	6.323329e+002
1.355727e+003	4.192475e+002
1.357656e+003	2.794168e+002
1.359584e+003	4.485795e+002
1.361513e+003	4.093691e+002
1.363441e+003	3.922053e+002
1.365370e+003	5.503923e+002
1.367298e+003	6.751956e+002
1.369227e+003	5.352977e+002
1.371155e+003	4.541026e+002
1.373083e+003	4.790930e+002
1.375012e+003	5.034555e+002
1.376940e+003	5.933224e+002
1.378869e+003	6.262369e+002
1.380797e+003	4.972675e+002
1.382726e+003	4.492262e+002
1.384654e+003	3.353922e+002
1.386583e+003	2.219949e+002
1.388511e+003	3.731528e+002
1.390440e+003	4.793254e+002
1.392368e+003	4.557832e+002
1.394297e+003	3.713644e+002
1.396225e+003	4.064630e+002
1.398154e+003	5.146176e+002
1.400082e+003	2.392182e+002
1.402010e+003	1.794274e+002
1.403939e+003	4.548730e+002
1.405867e+003	5.250968e+002
1.407796e+003	4.009952e+002
1.409724e+003	4.574669e+002
1.411653e+003	5.102209e+002
1.413581e+003	4.373902e+002
1.415510e+003	3.724613e+002
1.417438e+003	4.057783e+002
1.419367e+003	4.590519e+002
1.421295e+003	4.465800e+002
1.423224e+003	3.009606e+002
1.425152e+003	3.500101e+002
1.427081e+003	5.329609e+002
1.429009e+003	5.019598e+002
1.430938e+003	6.894053e+002
1.432866e+003	7.502271e+002
1.434794e+003	7.223460e+002
1.436723e+003	7.473356e+002
1.438651e+003	7.793643e+002
1.440580e+003	7.525120e+002
1.442508e+003	7.034614e+002
1.444437e+003	6.277532e+002
1.446365e+003	6.754550e+002
1.448294e+003	7.867136e+002
1.450222e+003	8.045736e+002
1.452151e+003	6.386595e+002
1.454079e+003	7.373680e+002
1.456008e+003	7.263792e+002
1.457936e+003	7.607940e+002
1.459865e+003	8.474147e+002
1.461793e+003	6.858519e+002
1.463721e+003	4.325346e+002
1.465650e+003	5.481329e+002
1.467578e+003	6.429659e+002
1.469507e+003	5.662237e+002
1.471435e+003	3.754810e+002
1.473364e+003	4.100114e+002
1.475292e+003	6.064273e+002
1.477221e+003	6.476528e+002
1.479149e+003	5.671980e+002
1.481078e+003	5.462556e+002
1.483006e+003	5.584362e+002
1.484935e+003	5.670957e+002
1.486863e+003	6.765870e+002
1.488792e+003	8.076491e+002
1.490720e+003	6.518463e+002
1.492648e+003	5.427410e+002
1.494577e+003	5.454490e+002
1.496505e+003	8.748578e+002
1.498434e+003	8.425690e+002
1.500362e+003	8.373150e+002
1.502291e+003	9.259711e+002
1.504219e+003	9.895041e+002
1.506148e+003	1.138733e+003
1.508076e+003	1.472809e+003
1.510005e+003	1.776209e+003
1.511933e+003	1.900219e+003
1.513862e+003	2.073950e+003
1.515790e+003	2.351393e+003
1.517719e+003	2.670724e+003
1.519647e+003	2.750596e+003
1.521575e+003	2.612731e+003
1.523504e+003	2.534965e+003
1.525432e+003	2.409990e+003
1.527361e+003	2.104027e+003
1.529289e+003	1.783870e+003
1.531218e+003	1.497168e+003
1.533146e+003	1.206538e+003
1.535075e+003	1.019543e+003
1.537003e+003	9.924270e+002
1.538932e+003	9.011643e+002
1.540860e+003	7.076309e+002
1.542789e+003	8.645388e+002
1.544717e+003	8.045491e+002
1.546646e+003	7.359265e+002
1.548574e+003	9.413596e+002
1.550502e+003	7.436313e+002
1.552431e+003	6.025706e+002
1.554359e+003	6.126583e+002
1.556288e+003	6.392575e+002
1.558216e+003	5.792010e+002
1.560145e+003	4.998929e+002
1.562073e+003	5.294245e+002
1.564002e+003	6.466210e+002
1.565930e+003	6.838852e+002
1.567859e+003	5.471472e+002
1.569787e+003	3.625458e+002
1.571716e+003	5.035300e+002
1.573644e+003	7.395321e+002
1.575573e+003	6.103722e+002
1.577501e+003	4.624536e+002
1.579429e+003	5.525737e+002
1.581358e+003	5.714868e+002
1.583286e+003	6.164970e+002
1.585215e+003	5.633275e+002
1.587143e+003	4.630770e+002
1.589072e+003	5.458179e+002
1.591000e+003	6.374487e+002
1.592929e+003	5.348470e+002
1.594857e+003	5.529087e+002
1.596786e+003	7.660988e+002
1.598714e+003	7.448539e+002
1.600643e+003	6.540393e+002
1.602571e+003	8.981887e+002
1.604500e+003	8.990168e+002
1.606428e+003	6.497067e+002
1.608356e+003	7.006564e+002
1.610285e+003	7.018334e+002
1.612213e+003	7.359820e+002
1.614142e+003	6.786686e+002
1.616070e+003	5.827436e+002
1.617999e+003	6.587185e+002
1.619927e+003	6.243087e+002
1.621856e+003	4.475034e+002
1.623784e+003	3.675365e+002
1.625713e+003	4.430790e+002
1.627641e+003	6.875459e+002
1.629570e+003	8.095927e+002
1.631498e+003	7.282713e+002
1.633427e+003	7.083970e+002
1.635355e+003	6.801437e+002
1.637283e+003	6.308170e+002
1.639212e+003	5.624034e+002
1.641140e+003	3.607108e+002
1.643069e+003	3.273454e+002
1.644997e+003	4.566097e+002
1.646926e+003	4.419156e+002
1.648854e+003	3.747331e+002
1.650783e+003	4.405467e+002
1.652711e+003	5.538621e+002
1.654640e+003	5.206083e+002
1.656568e+003	3.890293e+002
1.658497e+003	3.068667e+002
1.660425e+003	1.956668e+002
1.662354e+003	3.286337e+002
1.664282e+003	2.736311e+002
1.666210e+003	2.657974e+002
1.668139e+003	1.992775e+002
1.670067e+003	3.137116e+002
1.671996e+003	4.609002e+002
1.673924e+003	4.630931e+002
1.675853e+003	3.298296e+002
1.677781e+003	2.523053e+002
1.679710e+003	3.739991e+002
1.681638e+003	5.286640e+002
1.683567e+003	5.804273e+002
1.685495e+003	5.258475e+002
1.687424e+003	3.606775e+002
1.689352e+003	4.028654e+002
1.691281e+003	3.923245e+002
1.693209e+003	5.490366e+002
1.695137e+003	4.200525e+002
1.697066e+003	5.584134e+002
1.698994e+003	5.537088e+002
1.700923e+003	4.695896e+002
1.702851e+003	2.898875e+002
1.704780e+003	2.951681e+002
1.706708e+003	3.641301e+002
1.708637e+003	2.945096e+002
1.710565e+003	2.570195e+002
1.712494e+003	3.496191e+002
1.714422e+003	4.326956e+002
1.716351e+003	4.540919e+002
1.718279e+003	3.428381e+002
1.720208e+003	3.422808e+002
1.722136e+003	5.681521e+002
1.724064e+003	5.525176e+002
1.725993e+003	7.483794e+002
1.727921e+003	5.022615e+002
1.729850e+003	5.456838e+002
1.731778e+003	3.155170e+002
1.733707e+003	2.228472e+002
1.735635e+003	4.499413e+002
1.737564e+003	5.432188e+002
1.739492e+003	3.888986e+002
1.741421e+003	2.800311e+002
1.743349e+003	3.907402e+002
1.745278e+003	4.382504e+002
1.747206e+003	3.971794e+002
1.749135e+003	4.642201e+002
1.751063e+003	4.587264e+002
1.752991e+003	5.106421e+002
1.754920e+003	1.706714e+002
1.756848e+003	2.789290e+002
1.758777e+003	4.902204e+002
1.760705e+003	2.747772e+002
1.762634e+003	2.044179e+002
1.764562e+003	2.172843e+002
1.766491e+003	2.782429e+002
1.768419e+003	3.912825e+002
1.770348e+003	2.886809e+002
1.772276e+003	2.990658e+002
1.774205e+003	3.725287e+002
1.776133e+003	5.239688e+002
1.778062e+003	5.463962e+002
1.779990e+003	4.790151e+002
1.781918e+003	4.866920e+002
1.783847e+003	4.849431e+002
1.785775e+003	3.264372e+002
1.787704e+003	1.898602e+002
1.789632e+003	2.601707e+002
1.791561e+003	2.035867e+002
1.793489e+003	1.781423e+002
1.795418e+003	3.155443e+002
1.797346e+003	4.123770e+002
1.799275e+003	3.188629e+002
1.801203e+003	3.350537e+002
1.803132e+003	7.460778e+002
1.805060e+003	5.964966e+002
1.806989e+003	5.179672e+002
1.808917e+003	4.816781e+002
1.810845e+003	3.132331e+002
1.812774e+003	2.713272e+002
1.814702e+003	3.050097e+002
1.816631e+003	4.390432e+002
1.818559e+003	4.650052e+002
1.820488e+003	4.295595e+002
1.822416e+003	4.202557e+002
1.824345e+003	3.115638e+002
1.826273e+003	2.589972e+002
1.828202e+003	3.873814e+002
1.830130e+003	4.212286e+002
1.832059e+003	3.158625e+002
1.833987e+003	2.693049e+002
1.835916e+003	4.782593e+002
1.837844e+003	3.662532e+002
1.839772e+003	3.810494e+002
1.841701e+003	3.204304e+002
1.843629e+003	3.978446e+002
1.845558e+003	3.390912e+002
1.847486e+003	2.350796e+002
1.849415e+003	2.034301e+002
1.851343e+003	2.349964e+002
1.853272e+003	2.487543e+002
1.855200e+003	1.128100e+002
1.857129e+003	2.335441e+002
1.859057e+003	4.070399e+002
1.860986e+003	4.147954e+002
1.862914e+003	3.109443e+002
1.864843e+003	1.134897e+002
1.866771e+003	2.605150e+002
1.868699e+003	4.266679e+002
1.870628e+003	3.836207e+002
1.872556e+003	3.266274e+002
1.874485e+003	2.747971e+002
1.876413e+003	2.881696e+002
1.878342e+003	3.161789e+002
1.880270e+003	2.761623e+002
1.882199e+003	2.505318e+002
1.884127e+003	3.528535e+002
1.886056e+003	4.320903e+002
1.887984e+003	4.873516e+002
1.889913e+003	3.139996e+002
1.891841e+003	2.374760e+002
1.893770e+003	3.568971e+002
1.895698e+003	5.219049e+002
1.897626e+003	3.940864e+002
1.899555e+003	4.058719e+002
1.901483e+003	4.268204e+002
1.903412e+003	5.160635e+002
1.905340e+003	4.721241e+002
1.907269e+003	2.923262e+002
1.909197e+003	3.991521e+002
1.911126e+003	4.841913e+002
1.913054e+003	5.892854e+002
1.914983e+003	3.506912e+002
1.916911e+003	2.949493e+002
1.918840e+003	3.925415e+002
1.920768e+003	3.939275e+002
1.922697e+003	4.118185e+002
1.924625e+003	3.735045e+002
1.926553e+003	2.595389e+002
1.928482e+003	2.592864e+002
1.930410e+003	3.745045e+002
1.932339e+003	4.863195e+002
1.934267e+003	5.078034e+002
1.936196e+003	3.637790e+002
1.938124e+003	1.651062e+002
1.940053e+003	2.378504e+002
1.941981e+003	3.897335e+002
1.943910e+003	3.818539e+002
1.945838e+003	5.586520e+002
1.947767e+003	2.335843e+002
1.949695e+003	2.439569e+002
1.951624e+003	3.591960e+002
1.953552e+003	1.456325e+002
1.955480e+003	1.695179e+002
1.957409e+003	3.517874e+002
1.959337e+003	3.274230e+002
1.961266e+003	3.127955e+002
1.963194e+003	3.775448e+002
1.965123e+003	2.125219e+002
1.967051e+003	2.056517e+002
1.968980e+003	1.970195e+002
1.970908e+003	2.602863e+002
1.972837e+003	1.063931e+002
1.974765e+003	1.287275e+002
1.976694e+003	2.065588e+002
1.978622e+003	2.787421e+002
1.980551e+003	2.772920e+002
1.982479e+003	2.673055e+002
1.984407e+003	2.252966e+002
1.986336e+003	2.093644e+002
1.988264e+003	2.263267e+002
1.990193e+003	1.578563e+002
1.992121e+003	2.346827e+002
1.994050e+003	3.500077e+002
1.995978e+003	3.965336e+002
1.997907e+003	3.504580e+002
1.999835e+003	2.824019e+002
2.001764e+003	3.222444e+002
2.003692e+003	2.551116e+002
2.005621e+003	3.694311e+002
2.007549e+003	4.452541e+002
2.009478e+003	3.220724e+002
2.011406e+003	3.679272e+002
2.013334e+003	4.453428e+002
2.015263e+003	5.037632e+002
2.017191e+003	5.715038e+002
2.019120e+003	5.974811e+002
2.021048e+003	5.430725e+002
2.022977e+003	4.291743e+002
2.024905e+003	3.266366e+002
2.026834e+003	3.085071e+002
2.028762e+003	4.725250e+002
2.030691e+003	4.272644e+002
2.032619e+003	3.460075e+002
2.034548e+003	4.067879e+002
2.036476e+003	4.963639e+002
2.038405e+003	6.576509e+002
2.040333e+003	6.366490e+002
2.042261e+003	4.107769e+002
2.044190e+003	2.476174e+002
2.046118e+003	2.003640e+002
2.048047e+003	1.560066e+002
2.049975e+003	3.336307e+002
2.051904e+003	1.767374e+002
2.053832e+003	3.139180e+002
2.055761e+003	4.851141e+002
2.057689e+003	2.913927e+002
2.059618e+003	2.937900e+002
2.061546e+003	3.124788e+002
2.063475e+003	4.073061e+002
2.065403e+003	3.229005e+002
2.067332e+003	2.916169e+002
2.069260e+003	4.183437e+002
2.071188e+003	2.959939e+002
2.073117e+003	1.068718e+002
2.075045e+003	2.855067e+002
2.076974e+003	4.419655e+002
2.078902e+003	6.219863e+002
2.080831e+003	5.099793e+002
2.082759e+003	4.344450e+002
2.084688e+003	3.076563e+002
2.086616e+003	2.144928e+002
2.088545e+003	2.595448e+002
2.090473e+003	3.814958e+002
2.092402e+003	4.812441e+002
2.094330e+003	4.632766e+002
2.096259e+003	4.134289e+002
2.098187e+003	4.555676e+002
2.100115e+003	4.394308e+002
2.102044e+003	3.748157e+002
2.103972e+003	3.079721e+002
2.105901e+003	3.582002e+002
2.107829e+003	5.504863e+002
2.109758e+003	5.874539e+002
2.111686e+003	5.868602e+002
2.113615e+003	6.964919e+002
2.115543e+003	6.737517e+002
2.117472e+003	4.971707e+002
2.119400e+003	4.263496e+002
2.121329e+003	4.656215e+002
2.123257e+003	4.910059e+002
2.125186e+003	5.452930e+002
2.127114e+003	7.156723e+002
2.129042e+003	6.386042e+002
2.130971e+003	4.363042e+002
2.132899e+003	5.798418e+002
2.134828e+003	5.042046e+002
2.136756e+003	5.813911e+002
2.138685e+003	6.888340e+002
2.140613e+003	5.539911e+002
2.142542e+003	5.496154e+002
2.144470e+003	5.152581e+002
2.146399e+003	4.871402e+002
2.148327e+003	5.103624e+002
2.150256e+003	4.305781e+002
2.152184e+003	3.814854e+002
2.154113e+003	5.350679e+002
2.156041e+003	5.262006e+002
2.157969e+003	3.579349e+002
2.159898e+003	3.578473e+002
2.161826e+003	4.333558e+002
2.163755e+003	3.790893e+002
2.165683e+003	3.993104e+002
2.167612e+003	5.361053e+002
2.169540e+003	5.403213e+002
2.171469e+003	5.310063e+002
2.173397e+003	3.356682e+002
2.175326e+003	2.312228e+002
2.177254e+003	5.181084e+002
2.179183e+003	7.038877e+002
2.181111e+003	5.753537e+002
2.183040e+003	5.818701e+002
2.184968e+003	3.944404e+002
2.186896e+003	4.772459e+002
2.188825e+003	5.002941e+002
2.190753e+003	4.803916e+002
2.192682e+003	6.213206e+002
2.194610e+003	4.653823e+002
2.196539e+003	4.760769e+002
2.198467e+003	5.081054e+002
2.200396e+003	5.944996e+002
2.202324e+003	7.585425e+002
2.204253e+003	7.183842e+002
2.206181e+003	6.085534e+002
2.208110e+003	6.204701e+002
2.210038e+003	5.225765e+002
2.211967e+003	5.360278e+002
2.213895e+003	4.384976e+002
2.215823e+003	5.793757e+002
2.217752e+003	4.755923e+002
2.219680e+003	5.996658e+002
2.221609e+003	6.268991e+002
2.223537e+003	6.015734e+002
2.225466e+003	6.622874e+002
2.227394e+003	7.096353e+002
2.229323e+003	6.593780e+002
2.231251e+003	6.123001e+002
2.233180e+003	5.575965e+002
2.235108e+003	5.930733e+002
2.237037e+003	6.725021e+002
2.238965e+003	4.735354e+002
2.240894e+003	5.252184e+002
2.242822e+003	6.136331e+002
2.244750e+003	5.460436e+002
2.246679e+003	4.814858e+002
2.248607e+003	5.246178e+002
2.250536e+003	5.459600e+002
2.252464e+003	5.415659e+002
2.254393e+003	5.381973e+002
2.256321e+003	6.129482e+002
2.258250e+003	7.118685e+002
2.260178e+003	6.420403e+002
2.262107e+003	6.142769e+002
2.264035e+003	5.611960e+002
2.265964e+003	5.448652e+002
2.267892e+003	6.181653e+002
2.269821e+003	5.489858e+002
2.271749e+003	4.093408e+002
2.273677e+003	4.388713e+002
2.275606e+003	6.324448e+002
2.277534e+003	5.256796e+002
2.279463e+003	3.278843e+002
2.281391e+003	4.709909e+002
2.283320e+003	6.073900e+002
2.285248e+003	4.522663e+002
2.287177e+003	5.047054e+002
2.289105e+003	5.902435e+002
2.291034e+003	5.704981e+002
2.292962e+003	7.284614e+002
2.294891e+003	7.455233e+002
2.296819e+003	7.325971e+002
2.298748e+003	8.662758e+002
2.300676e+003	9.160507e+002
2.302604e+003	7.705617e+002
2.304533e+003	6.442734e+002
2.306461e+003	6.965276e+002
2.308390e+003	8.850073e+002
2.310318e+003	9.754663e+002
2.312247e+003	7.405847e+002
2.314175e+003	8.157814e+002
2.316104e+003	7.317833e+002
2.318032e+003	6.251112e+002
2.319961e+003	6.450903e+002
2.321889e+003	6.515121e+002
2.323818e+003	6.690654e+002
2.325746e+003	7.684467e+002
2.327675e+003	7.134258e+002
2.329603e+003	4.961817e+002
2.331531e+003	3.762605e+002
2.333460e+003	4.488350e+002
2.335388e+003	6.179606e+002
2.337317e+003	7.640934e+002
2.339245e+003	5.828859e+002
2.341174e+003	7.855790e+002
2.343102e+003	4.439054e+002
2.345031e+003	6.118430e+002
2.346959e+003	7.847702e+002
2.348888e+003	6.124535e+002
2.350816e+003	5.548602e+002
2.352745e+003	6.500206e+002
2.354673e+003	6.388911e+002
2.356602e+003	6.139214e+002
2.358530e+003	5.808472e+002
2.360458e+003	4.356144e+002
2.362387e+003	5.555561e+002
2.364315e+003	6.971830e+002
2.366244e+003	6.016765e+002
2.368172e+003	6.770142e+002
2.370101e+003	5.992294e+002
2.372029e+003	6.628325e+002
2.373958e+003	5.903292e+002
2.375886e+003	5.494101e+002
2.377815e+003	5.744491e+002
2.379743e+003	5.629927e+002
2.381672e+003	5.563432e+002
2.383600e+003	6.118384e+002
2.385529e+003	6.981389e+002
2.387457e+003	6.354761e+002
2.389385e+003	5.035694e+002
2.391314e+003	5.990083e+002
2.393242e+003	7.865001e+002
2.395171e+003	7.338261e+002
2.397099e+003	5.175126e+002
2.399028e+003	4.264131e+002
2.400956e+003	4.775221e+002
2.402885e+003	6.109708e+002
2.404813e+003	7.728969e+002
2.406742e+003	7.243350e+002
2.408670e+003	6.026720e+002
2.410599e+003	6.902943e+002
2.412527e+003	7.847575e+002
2.414456e+003	9.009123e+002
2.416384e+003	6.010480e+002
2.418313e+003	6.178243e+002
2.420241e+003	7.404973e+002
2.422169e+003	6.995882e+002
2.424098e+003	6.985834e+002
2.426026e+003	7.304566e+002
2.427955e+003	7.176833e+002
2.429883e+003	7.018129e+002
2.431812e+003	6.470439e+002
2.433740e+003	6.601426e+002
2.435669e+003	7.364948e+002
2.437597e+003	7.138954e+002
2.439526e+003	7.009349e+002
2.441454e+003	6.492060e+002
2.443383e+003	5.916910e+002
2.445311e+003	5.254447e+002
2.447240e+003	7.422922e+002
2.449168e+003	8.335729e+002
2.451096e+003	7.454039e+002
2.453025e+003	7.560971e+002
2.454953e+003	6.385398e+002
2.456882e+003	5.833991e+002
2.458810e+003	7.149397e+002
2.460739e+003	5.864942e+002
2.462667e+003	5.050940e+002
2.464596e+003	5.958747e+002
2.466524e+003	7.130767e+002
2.468453e+003	7.532092e+002
2.470381e+003	5.707480e+002
2.472310e+003	5.246971e+002
2.474238e+003	4.451743e+002
2.476167e+003	3.598645e+002
2.478095e+003	4.414914e+002
2.480023e+003	4.413526e+002
2.481952e+003	4.160664e+002
2.483880e+003	5.798043e+002
2.485809e+003	5.674132e+002
2.487737e+003	5.828800e+002
2.489666e+003	5.218151e+002
2.491594e+003	6.420242e+002
2.493523e+003	4.315136e+002
2.495451e+003	3.896333e+002
2.497380e+003	3.496666e+002
2.499308e+003	5.136804e+002
2.501237e+003	4.987844e+002
2.503165e+003	4.265944e+002
2.505094e+003	4.503766e+002
2.507022e+003	5.672617e+002
2.508950e+003	6.753019e+002
2.510879e+003	5.333581e+002
2.512807e+003	4.036810e+002
2.514736e+003	4.170650e+002
2.516664e+003	4.316557e+002
2.518593e+003	5.968373e+002
2.520521e+003	6.966545e+002
2.522450e+003	6.259634e+002
2.524378e+003	5.731169e+002
2.526307e+003	4.699354e+002
2.528235e+003	4.213122e+002
2.530164e+003	6.337000e+002
2.532092e+003	7.928583e+002
2.534021e+003	8.694924e+002
2.535949e+003	7.089374e+002
2.537877e+003	6.816389e+002
2.539806e+003	5.345872e+002
2.541734e+003	3.775958e+002
2.543663e+003	3.807375e+002
2.545591e+003	3.802052e+002
2.547520e+003	6.384794e+002
2.549448e+003	6.697239e+002
2.551377e+003	5.311196e+002
2.553305e+003	4.945367e+002
2.555234e+003	5.362321e+002
2.557162e+003	5.270372e+002
2.559091e+003	4.459537e+002
2.561019e+003	4.875842e+002
2.562948e+003	5.449651e+002
2.564876e+003	3.599985e+002
2.566804e+003	4.591477e+002
2.568733e+003	5.702613e+002
2.570661e+003	4.094701e+002
2.572590e+003	3.679175e+002
2.574518e+003	3.469929e+002
2.576447e+003	2.764675e+002
2.578375e+003	3.374563e+002
2.580304e+003	4.681750e+002
2.582232e+003	4.373032e+002
2.584161e+003	4.668768e+002
2.586089e+003	3.127361e+002
2.588018e+003	2.626175e+002
2.589946e+003	2.617463e+002
2.591875e+003	1.576277e+002
2.593803e+003	2.387574e+002
2.595731e+003	1.136190e+002
2.597660e+003	1.807524e+002
2.599588e+003	2.001762e+002
2.601517e+003	2.263801e+002
2.603445e+003	3.785682e+002
2.605374e+003	4.327696e+002
2.607302e+003	4.029728e+002
2.609231e+003	2.720530e+002
2.611159e+003	3.298779e+002
2.613088e+003	4.493468e+002
2.615016e+003	4.669501e+002
2.616945e+003	3.957706e+002
2.618873e+003	4.917708e+002
2.620802e+003	4.553846e+002
2.622730e+003	4.017635e+002
2.624658e+003	3.391815e+002
2.626587e+003	4.222843e+002
2.628515e+003	5.182285e+002
2.630444e+003	4.888732e+002
2.632372e+003	4.815950e+002
2.634301e+003	5.043654e+002
2.636229e+003	3.691106e+002
2.638158e+003	4.027015e+002
2.640086e+003	2.031209e+002
2.642015e+003	1.354881e+002
2.643943e+003	3.581330e+002
2.645872e+003	4.774181e+002
2.647800e+003	4.525910e+002
2.649729e+003	3.518050e+002
2.651657e+003	3.665816e+002
2.653585e+003	3.944788e+002
2.655514e+003	3.200621e+002
2.657442e+003	4.131407e+002
2.659371e+003	4.000651e+002
2.661299e+003	3.496154e+002
2.663228e+003	4.647202e+002
2.665156e+003	4.054206e+002
2.667085e+003	4.955413e+002
2.669013e+003	5.477748e+002
2.670942e+003	6.709816e+002
2.672870e+003	6.609573e+002
2.674799e+003	5.305310e+002
2.676727e+003	4.229811e+002
2.678656e+003	5.106269e+002
2.680584e+003	5.506459e+002
2.682512e+003	3.420544e+002
2.684441e+003	3.058241e+002
2.686369e+003	3.759707e+002
2.688298e+003	4.949901e+002
2.690226e+003	2.747447e+002
2.692155e+003	2.604946e+002
2.694083e+003	4.007112e+002
2.696012e+003	4.133117e+002
2.697940e+003	4.045065e+002
2.699869e+003	2.520663e+002
2.701797e+003	1.635406e+002
2.703726e+003	3.309098e+002
2.705654e+003	3.064980e+002
2.707583e+003	3.390793e+002
2.709511e+003	2.391461e+002
2.711439e+003	2.922813e+002
2.713368e+003	2.098538e+002
2.715296e+003	1.616759e+002
2.717225e+003	3.122711e+002
2.719153e+003	3.679377e+002
2.721082e+003	3.093955e+002
2.723010e+003	3.104718e+002
2.724939e+003	3.363470e+002
2.726867e+003	4.048100e+002
2.728796e+003	4.355439e+002
2.730724e+003	3.388071e+002
2.732653e+003	3.760176e+002
2.734581e+003	4.790960e+002
2.736510e+003	3.038836e+002
2.738438e+003	3.965613e+002
2.740366e+003	4.565628e+002
2.742295e+003	3.127546e+002
2.744223e+003	3.584113e+002
2.746152e+003	4.957924e+002
2.748080e+003	5.770616e+002
2.750009e+003	6.632085e+002
2.751937e+003	5.896454e+002
2.753866e+003	4.138773e+002
2.755794e+003	2.880525e+002
2.757723e+003	3.767475e+002
2.759651e+003	3.310599e+002
2.761580e+003	1.861545e+002
2.763508e+003	4.661606e+002
2.765437e+003	4.647249e+002
2.767365e+003	2.793537e+002
2.769293e+003	3.103364e+002
2.771222e+003	1.961947e+002
2.773150e+003	2.066811e+002
2.775079e+003	3.078418e+002
2.777007e+003	3.769685e+002
2.778936e+003	3.029394e+002
2.780864e+003	4.251309e+002
2.782793e+003	2.592369e+002
2.784721e+003	2.723496e+002
2.786650e+003	3.430425e+002
2.788578e+003	3.935302e+002
2.790507e+003	3.687837e+002
2.792435e+003	2.064137e+002
2.794364e+003	1.422036e+002
2.796292e+003	2.335845e+002
2.798220e+003	2.277647e+002
2.800149e+003	1.839450e+002
2.802077e+003	7.082851e+001
2.804006e+003	3.453286e+002
2.805934e+003	3.904893e+002
2.807863e+003	2.636896e+002
2.809791e+003	2.745149e+002
2.811720e+003	3.602560e+002
2.813648e+003	3.045302e+002
2.815577e+003	2.930777e+002
2.817505e+003	3.177435e+002
2.819434e+003	2.061113e+002
2.821362e+003	4.342182e+002
2.823291e+003	3.979073e+002
2.825219e+003	3.674585e+002
2.827147e+003	2.887176e+002
2.829076e+003	3.293451e+002
2.831004e+003	3.484617e+002
2.832933e+003	3.518607e+002
2.834861e+003	3.492706e+002
2.836790e+003	3.001555e+002
2.838718e+003	4.854188e+002
2.840647e+003	4.387075e+002
2.842575e+003	4.993525e+002
2.844504e+003	4.695619e+002
2.846432e+003	6.016349e+002
2.848361e+003	7.952491e+002
2.850289e+003	8.269424e+002
2.852218e+003	7.987655e+002
2.854146e+003	8.764226e+002
2.856074e+003	7.190785e+002
2.858003e+003	7.699091e+002
2.859931e+003	6.534415e+002
2.861860e+003	5.643774e+002
2.863788e+003	5.717047e+002
2.865717e+003	5.759061e+002
2.867645e+003	6.437893e+002
2.869574e+003	5.460621e+002
2.871502e+003	9.020478e+002
2.873431e+003	5.807195e+002
2.875359e+003	6.719800e+002
2.877288e+003	8.377391e+002
2.879216e+003	8.318016e+002
2.881145e+003	7.444857e+002
2.883073e+003	7.937150e+002
2.885001e+003	6.996889e+002
2.886930e+003	4.215479e+002
2.888858e+003	4.551659e+002
2.890787e+003	7.760684e+002
2.892715e+003	6.731486e+002
2.894644e+003	5.364561e+002
2.896572e+003	5.803248e+002
2.898501e+003	5.601653e+002
2.900429e+003	5.663958e+002
2.902358e+003	6.176569e+002
2.904286e+003	7.723444e+002
2.906215e+003	8.101093e+002
2.908143e+003	6.104892e+002
2.910072e+003	7.008772e+002
2.912000e+003	6.299313e+002
2.913928e+003	5.470588e+002
2.915857e+003	4.564732e+002
2.917785e+003	5.473190e+002
2.919714e+003	4.810470e+002
2.921642e+003	4.618930e+002
2.923571e+003	4.874586e+002
2.925499e+003	4.906448e+002
2.927428e+003	5.638755e+002
2.929356e+003	6.835836e+002
2.931285e+003	5.334762e+002
2.933213e+003	3.630149e+002
2.935142e+003	4.894547e+002
2.937070e+003	6.226990e+002
2.938999e+003	5.065195e+002
2.940927e+003	5.538220e+002
2.942855e+003	5.176989e+002
2.944784e+003	5.553884e+002
2.946712e+003	5.178780e+002
2.948641e+003	3.319574e+002
2.950569e+003	2.278293e+002
2.952498e+003	2.507946e+002
2.954426e+003	2.879184e+002
2.956355e+003	3.316258e+002
2.958283e+003	2.466384e+002
2.960212e+003	1.962325e+002
2.962140e+003	2.709684e+002
2.964069e+003	2.916648e+002
2.965997e+003	3.919843e+002
2.967926e+003	1.465749e+002
2.969854e+003	2.533104e+002
2.971782e+003	2.802917e+002
2.973711e+003	1.953891e+002
2.975639e+003	1.815764e+002
2.977568e+003	8.705699e+001
2.979496e+003	4.799436e+001
2.981425e+003	1.377356e+002
2.983353e+003	2.999791e+002
2.985282e+003	1.333037e+002
2.987210e+003	1.174376e+002
2.989139e+003	4.482405e+001
2.991067e+003	-1.027268e+002
2.992996e+003	2.082991e+002
2.994924e+003	1.177710e+002
2.996853e+003	-5.368042e+001
2.998781e+003	3.657712e+001
3.000709e+003	5.513393e+001
3.002638e+003	1.079452e+002
3.004566e+003	-2.362867e+001
3.006495e+003	-2.198513e+002
3.008423e+003	-2.593878e+002
3.010352e+003	-3.067187e+002
3.012280e+003	3.833642e+001
3.014209e+003	1.388683e+002
3.016137e+003	-1.165256e+001
3.018066e+003	-9.241953e+001
3.019994e+003	-4.596880e+001
3.021923e+003	1.329872e+001
3.023851e+003	-4.193141e+001
3.025780e+003	-1.473580e+002
3.027708e+003	-1.390576e+002
3.029636e+003	7.521614e+001
3.031565e+003	-4.046014e+001
3.033493e+003	-9.404027e+001
3.035422e+003	8.772662e+001
3.037350e+003	-3.053331e+001
3.039279e+003	-1.573034e+002
3.041207e+003	-4.174162e+001
3.043136e+003	-1.871640e+001
3.045064e+003	-5.125669e+001
3.046993e+003	-1.209806e+002
3.048921e+003	-1.982008e+002
3.050850e+003	-2.285593e+001
3.052778e+003	1.229345e+001
3.054707e+003	-1.215918e+002
3.056635e+003	-6.511436e+001
3.058563e+003	-1.779904e+002
3.060492e+003	-2.059873e+002
3.062420e+003	-1.317913e+002
3.064349e+003	-7.291425e+001
3.066277e+003	8.460373e+000
3.068206e+003	-1.056651e+001
3.070134e+003	-1.521937e+002
3.072063e+003	-1.547878e+002
3.073991e+003	-8.827364e+001
3.075920e+003	-1.342706e+002
3.077848e+003	-2.965351e+002
3.079777e+003	-1.089204e+002
3.081705e+003	-2.166630e+002
3.083634e+003	-1.557032e+002
3.085562e+003	-2.290097e+002
3.087490e+003	-1.407301e+002
3.089419e+003	-3.000525e+000
3.091347e+003	-7.494839e+001
3.093276e+003	-9.660437e+001
3.095204e+003	-1.320766e+002
3.097133e+003	-2.781050e+001
3.099061e+003	-1.644512e+002
3.100990e+003	-8.585010e+001
3.102918e+003	-2.522528e+001
3.104847e+003	-5.745255e+001
3.106775e+003	-9.775435e+001
3.108704e+003	-2.875671e+001
3.110632e+003	-4.213234e+001
3.112561e+003	-4.704067e+001
3.114489e+003	1.416680e+002
3.116417e+003	2.942956e+001
3.118346e+003	1.143178e+002
3.120274e+003	1.240201e+001
3.122203e+003	-5.593333e+001
3.124131e+003	-8.113466e+001
3.126060e+003	-1.957229e+002
3.127988e+003	-1.436196e+002
3.129917e+003	2.551926e+001
3.131845e+003	2.510241e+002
3.133774e+003	2.129577e+002
3.135702e+003	1.356437e+000
3.137631e+003	9.941860e+001
3.139559e+003	1.010577e+001
3.141488e+003	1.355432e+002
3.143416e+003	2.871747e+002
3.145344e+003	9.396999e+001
3.147273e+003	2.793205e+002
3.149201e+003	2.804344e+002
3.151130e+003	3.831337e+001
3.153058e+003	1.082033e+002
3.154987e+003	2.273618e+002
3.156915e+003	1.529280e+002
3.158844e+003	5.508240e+002
3.160772e+003	3.835832e+002
3.162701e+003	3.750067e+002
3.164629e+003	4.394055e+002
3.166558e+003	4.006043e+002
3.168486e+003	5.837759e+002
3.170415e+003	5.127935e+002
3.172343e+003	3.059850e+002
3.174271e+003	3.088517e+002
3.176200e+003	4.583611e+002
3.178128e+003	5.008051e+002
3.180057e+003	6.484280e+002
3.181985e+003	5.972675e+002
3.183914e+003	4.869174e+002
3.185842e+003	5.236869e+002
3.187771e+003	6.024127e+002
3.189699e+003	6.416260e+002
3.191628e+003	7.290799e+002
3.193556e+003	8.377079e+002
3.195485e+003	8.096336e+002
3.197413e+003	7.845538e+002
3.199342e+003	6.504471e+002
3.201270e+003	8.818078e+002
3.203198e+003	9.155533e+002
3.205127e+003	1.012529e+003
3.207055e+003	1.154929e+003
3.208984e+003	1.096163e+003
3.210912e+003	1.245331e+003
3.212841e+003	1.250945e+003
3.214769e+003	1.315075e+003
3.216698e+003	1.212935e+003
3.218626e+003	1.055385e+003
3.220555e+003	1.143251e+003
3.222483e+003	1.268392e+003
3.224412e+003	1.163118e+003
3.226340e+003	1.147668e+003
3.228269e+003	1.216216e+003
3.230197e+003	1.185194e+003
3.232125e+003	1.468003e+003
3.234054e+003	1.563119e+003
3.235982e+003	1.510766e+003
3.237911e+003	1.617952e+003
3.239839e+003	1.777040e+003
3.241768e+003	1.737723e+003
3.243696e+003	1.715470e+003
3.245625e+003	1.782995e+003
3.247553e+003	1.830932e+003
3.249482e+003	2.081556e+003
3.251410e+003	1.949086e+003
3.253339e+003	2.131630e+003
3.255267e+003	2.169174e+003
3.257196e+003	2.205586e+003
3.259124e+003	2.367640e+003
3.261052e+003	2.422841e+003
3.262981e+003	2.224541e+003
3.264909e+003	2.531904e+003
3.266838e+003	2.451695e+003
3.268766e+003	2.507503e+003
3.270695e+003	2.578943e+003
3.272623e+003	2.690340e+003
3.274552e+003	2.817811e+003
3.276480e+003	2.686892e+003
3.278409e+003	2.827702e+003
3.280337e+003	2.787183e+003
3.282266e+003	2.782375e+003
3.284194e+003	3.174158e+003
3.286123e+003	3.366281e+003
3.288051e+003	3.240820e+003
3.289979e+003	3.549717e+003
3.291908e+003	3.597803e+003
3.293836e+003	3.515488e+003
3.295765e+003	3.605020e+003
3.297693e+003	3.704332e+003
3.299622e+003	3.588883e+003
3.301550e+003	3.778615e+003
3.303479e+003	3.892568e+003
3.305407e+003	3.696853e+003
3.307336e+003	3.921865e+003
3.309264e+003	3.995021e+003
3.311193e+003	4.076423e+003
3.313121e+003	4.315834e+003
3.315050e+003	4.335996e+003
3.316978e+003	4.325122e+003
3.318906e+003	4.506447e+003
3.320835e+003	4.324005e+003
3.322763e+003	4.574756e+003
3.324692e+003	4.623007e+003
3.326620e+003	4.527417e+003
3.328549e+003	4.633193e+003
3.330477e+003	4.797450e+003
3.332406e+003	4.703006e+003
3.334334e+003	4.898617e+003
3.336263e+003	4.781253e+003
3.338191e+003	4.781158e+003
3.340120e+003	4.777171e+003
3.342048e+003	4.958269e+003
3.343977e+003	5.005436e+003
3.345905e+003	5.143468e+003
3.347833e+003	5.106117e+003
3.349762e+003	4.986144e+003
3.351690e+003	4.954020e+003
3.353619e+003	5.239946e+003
3.355547e+003	5.208756e+003
3.357476e+003	5.112503e+003
3.359404e+003	5.315548e+003
3.361333e+003	5.329116e+003
3.363261e+003	5.352503e+003
3.365190e+003	5.477416e+003
3.367118e+003	5.414092e+003
3.369047e+003	5.364888e+003
3.370975e+003	5.511765e+003
3.372904e+003	5.621080e+003
3.374832e+003	5.860628e+003
3.376760e+003	5.609198e+003
3.378689e+003	5.658822e+003
3.380617e+003	5.789348e+003
3.382546e+003	5.699536e+003
3.384474e+003	5.808330e+003
3.386403e+003	5.872169e+003
3.388331e+003	5.801436e+003
3.390260e+003	5.770715e+003
3.392188e+003	5.636980e+003
3.394117e+003	5.744651e+003
3.396045e+003	5.661216e+003
3.397974e+003	5.508548e+003
3.399902e+003	5.658553e+003
