# Supplementary material for: Machine learning classification of mango maturity based on carotene content from Raman spectra
Source: PeerJ. 2025 Nov 18;13:e20288. doi: 10.7717/peerj.20288 (PMC12637035; doi:10.7717/peerj.20288)
Supplement: Supplemental Information 1 — Raman spectra from 29 mango samples, with measurements taken from the top, middle, and bottom parts of each mango. These data were used for Raman spectral processing, statistical analysis, and classification analysis. [file peerj-13-20288-s001.zip › Raw Data_Mango/M3/M3-B-3.CSV]

5.015522e+001	1.932008e+003
5.208368e+001	1.270784e+003
5.401215e+001	8.076336e+002
5.594062e+001	6.134717e+002
5.786908e+001	5.682384e+002
5.979755e+001	5.772016e+002
6.172602e+001	6.016312e+002
6.365448e+001	6.079296e+002
6.558295e+001	5.731985e+002
6.751141e+001	5.458840e+002
6.943988e+001	5.669657e+002
7.136835e+001	5.978708e+002
7.329681e+001	6.004514e+002
7.522528e+001	5.651025e+002
7.715375e+001	5.429326e+002
7.908221e+001	5.378009e+002
8.101068e+001	5.104372e+002
8.293915e+001	4.358701e+002
8.486761e+001	4.013805e+002
8.679608e+001	4.345107e+002
8.872455e+001	4.582108e+002
9.065302e+001	4.486198e+002
9.258148e+001	4.318703e+002
9.450995e+001	4.542330e+002
9.643842e+001	4.473465e+002
9.836688e+001	3.966030e+002
1.002953e+002	3.289152e+002
1.022238e+002	3.150198e+002
1.041523e+002	3.536844e+002
1.060807e+002	3.703987e+002
1.080092e+002	3.505991e+002
1.099377e+002	3.202450e+002
1.118661e+002	3.587528e+002
1.137946e+002	3.574322e+002
1.157231e+002	3.645470e+002
1.176516e+002	3.806942e+002
1.195800e+002	3.788000e+002
1.215085e+002	3.301983e+002
1.234370e+002	3.040587e+002
1.253654e+002	2.676323e+002
1.272939e+002	2.355867e+002
1.292224e+002	2.592705e+002
1.311508e+002	2.715735e+002
1.330793e+002	2.736631e+002
1.350078e+002	2.843585e+002
1.369362e+002	3.073577e+002
1.388647e+002	3.199568e+002
1.407932e+002	2.882396e+002
1.427216e+002	2.509520e+002
1.446501e+002	2.648268e+002
1.465786e+002	3.229084e+002
1.485070e+002	2.785918e+002
1.504355e+002	2.691685e+002
1.523640e+002	2.511553e+002
1.542924e+002	2.371201e+002
1.562209e+002	2.467837e+002
1.581494e+002	2.497785e+002
1.600778e+002	2.762347e+002
1.620063e+002	2.866317e+002
1.639348e+002	2.727112e+002
1.658632e+002	2.532074e+002
1.677917e+002	2.777848e+002
1.697202e+002	3.030161e+002
1.716486e+002	2.991829e+002
1.735771e+002	2.697177e+002
1.755056e+002	2.448889e+002
1.774340e+002	2.620980e+002
1.793625e+002	2.693915e+002
1.812910e+002	2.590883e+002
1.832194e+002	2.406335e+002
1.851479e+002	2.308547e+002
1.870764e+002	1.940743e+002
1.890048e+002	1.870340e+002
1.909333e+002	1.771970e+002
1.928618e+002	1.682867e+002
1.947902e+002	2.139017e+002
1.967187e+002	1.952379e+002
1.986472e+002	1.946010e+002
2.005756e+002	2.045339e+002
2.025041e+002	2.211860e+002
2.044326e+002	2.664345e+002
2.063610e+002	2.628566e+002
2.082895e+002	2.818372e+002
2.102180e+002	2.992802e+002
2.121464e+002	2.841393e+002
2.140749e+002	2.358109e+002
2.160034e+002	2.603345e+002
2.179318e+002	2.736998e+002
2.198603e+002	2.768978e+002
2.217888e+002	2.764937e+002
2.237172e+002	2.492786e+002
2.256457e+002	2.615430e+002
2.275742e+002	2.490591e+002
2.295026e+002	2.420780e+002
2.314311e+002	2.464814e+002
2.333596e+002	1.735270e+002
2.352880e+002	2.010208e+002
2.372165e+002	2.195986e+002
2.391450e+002	2.199282e+002
2.410734e+002	2.275067e+002
2.430019e+002	2.724671e+002
2.449304e+002	2.767343e+002
2.468588e+002	2.506344e+002
2.487873e+002	2.404367e+002
2.507158e+002	2.738821e+002
2.526442e+002	3.211777e+002
2.545727e+002	3.444939e+002
2.565012e+002	3.358899e+002
2.584296e+002	3.087527e+002
2.603581e+002	2.956617e+002
2.622866e+002	3.440108e+002
2.642150e+002	3.613022e+002
2.661435e+002	3.028802e+002
2.680720e+002	2.700471e+002
2.700004e+002	2.992098e+002
2.719289e+002	2.675835e+002
2.738574e+002	2.621032e+002
2.757858e+002	2.451307e+002
2.777143e+002	2.272699e+002
2.796428e+002	2.133326e+002
2.815712e+002	1.877649e+002
2.834997e+002	1.672804e+002
2.854282e+002	1.859326e+002
2.873566e+002	2.314062e+002
2.892851e+002	2.895204e+002
2.912136e+002	3.492767e+002
2.931420e+002	3.322984e+002
2.950705e+002	2.746746e+002
2.969990e+002	2.900827e+002
2.989274e+002	3.680450e+002
3.008559e+002	3.810719e+002
3.027844e+002	3.010151e+002
3.047128e+002	3.544256e+002
3.066413e+002	3.608811e+002
3.085698e+002	3.082812e+002
3.104982e+002	3.112954e+002
3.124267e+002	3.021953e+002
3.143552e+002	2.922101e+002
3.162836e+002	2.980198e+002
3.182121e+002	3.167726e+002
3.201406e+002	3.321306e+002
3.220690e+002	3.247922e+002
3.239975e+002	3.069952e+002
3.259260e+002	3.044221e+002
3.278544e+002	3.192122e+002
3.297829e+002	3.260062e+002
3.317114e+002	2.671549e+002
3.336398e+002	3.049575e+002
3.355683e+002	3.156436e+002
3.374968e+002	2.952484e+002
3.394252e+002	2.974876e+002
3.413537e+002	3.902635e+002
3.432822e+002	3.813582e+002
3.452106e+002	3.796609e+002
3.471391e+002	3.803100e+002
3.490676e+002	3.842502e+002
3.509960e+002	4.072366e+002
3.529245e+002	3.719815e+002
3.548530e+002	3.890188e+002
3.567814e+002	4.116560e+002
3.587099e+002	4.021786e+002
3.606384e+002	3.658927e+002
3.625668e+002	4.011791e+002
3.644953e+002	3.803651e+002
3.664238e+002	3.723980e+002
3.683522e+002	3.655749e+002
3.702807e+002	3.455179e+002
3.722092e+002	3.766330e+002
3.741376e+002	3.417532e+002
3.760661e+002	3.273121e+002
3.779946e+002	3.305096e+002
3.799230e+002	3.443610e+002
3.818515e+002	3.790569e+002
3.837800e+002	3.453790e+002
3.857084e+002	3.680344e+002
3.876369e+002	4.165009e+002
3.895654e+002	4.420840e+002
3.914938e+002	4.178541e+002
3.934223e+002	3.908972e+002
3.953508e+002	3.995845e+002
3.972792e+002	4.116516e+002
3.992077e+002	4.230425e+002
4.011362e+002	4.464083e+002
4.030646e+002	4.941035e+002
4.049931e+002	4.433719e+002
4.069216e+002	4.228719e+002
4.088500e+002	4.415084e+002
4.107785e+002	4.587241e+002
4.127070e+002	4.241085e+002
4.146354e+002	3.683974e+002
4.165639e+002	3.727510e+002
4.184924e+002	3.855271e+002
4.204208e+002	3.859033e+002
4.223493e+002	3.913469e+002
4.242778e+002	4.449972e+002
4.262062e+002	4.487360e+002
4.281347e+002	4.223153e+002
4.300632e+002	4.163358e+002
4.319916e+002	4.342029e+002
4.339201e+002	4.076324e+002
4.358486e+002	3.527794e+002
4.377770e+002	3.761274e+002
4.397055e+002	3.793680e+002
4.416340e+002	3.579201e+002
4.435624e+002	3.702069e+002
4.454909e+002	3.852733e+002
4.474194e+002	4.637033e+002
4.493478e+002	4.808098e+002
4.512763e+002	4.931892e+002
4.532048e+002	5.244643e+002
4.551332e+002	4.730808e+002
4.570617e+002	4.413962e+002
4.589902e+002	4.531761e+002
4.609186e+002	4.572059e+002
4.628471e+002	4.456754e+002
4.647756e+002	4.441985e+002
4.667040e+002	4.592202e+002
4.686325e+002	4.561895e+002
4.705610e+002	4.664040e+002
4.724894e+002	4.968986e+002
4.744179e+002	5.210620e+002
4.763464e+002	4.900822e+002
4.782748e+002	4.204114e+002
4.802033e+002	3.957750e+002
4.821318e+002	3.983437e+002
4.840602e+002	4.034409e+002
4.859887e+002	3.983730e+002
4.879172e+002	3.937108e+002
4.898456e+002	3.777659e+002
4.917741e+002	3.523538e+002
4.937026e+002	3.502638e+002
4.956310e+002	3.772326e+002
4.975595e+002	4.028480e+002
4.994880e+002	3.883254e+002
5.014164e+002	3.769748e+002
5.033449e+002	3.904745e+002
5.052734e+002	4.062525e+002
5.072018e+002	4.112489e+002
5.091303e+002	4.293740e+002
5.110588e+002	4.044448e+002
5.129872e+002	4.184973e+002
5.149157e+002	4.331594e+002
5.168442e+002	4.280397e+002
5.187726e+002	4.172207e+002
5.207011e+002	4.422405e+002
5.226296e+002	4.103297e+002
5.245580e+002	4.451370e+002
5.264865e+002	4.631687e+002
5.284150e+002	4.478228e+002
5.303434e+002	4.630715e+002
5.322719e+002	4.647116e+002
5.342004e+002	4.200836e+002
5.361288e+002	3.810524e+002
5.380573e+002	3.808582e+002
5.399858e+002	4.075051e+002
5.419142e+002	4.096006e+002
5.438427e+002	3.864299e+002
5.457712e+002	4.122145e+002
5.476996e+002	4.136256e+002
5.496281e+002	3.760681e+002
5.515566e+002	3.397878e+002
5.534850e+002	3.646117e+002
5.554135e+002	3.661380e+002
5.573420e+002	3.871827e+002
5.592704e+002	3.466404e+002
5.611989e+002	3.239415e+002
5.631274e+002	3.974283e+002
5.650558e+002	4.110586e+002
5.669843e+002	3.931737e+002
5.689128e+002	3.825862e+002
5.708412e+002	3.859852e+002
5.727697e+002	4.060287e+002
5.746982e+002	4.371101e+002
5.766266e+002	4.494872e+002
5.785551e+002	4.194634e+002
5.804836e+002	4.210995e+002
5.824120e+002	4.137892e+002
5.843405e+002	4.205834e+002
5.862690e+002	4.849876e+002
5.881974e+002	4.673147e+002
5.901259e+002	4.775457e+002
5.920544e+002	4.783021e+002
5.939828e+002	4.461292e+002
5.959113e+002	4.071994e+002
5.978398e+002	4.058236e+002
5.997682e+002	3.926873e+002
6.016967e+002	3.778736e+002
6.036252e+002	3.964128e+002
6.055536e+002	4.151780e+002
6.074821e+002	4.053029e+002
6.094106e+002	3.754009e+002
6.113391e+002	3.769359e+002
6.132675e+002	3.508789e+002
6.151960e+002	3.383568e+002
6.171245e+002	3.552362e+002
6.190529e+002	3.568117e+002
6.209814e+002	3.087463e+002
6.229099e+002	4.160257e+002
6.248383e+002	3.907789e+002
6.267668e+002	3.205371e+002
6.286953e+002	3.183880e+002
6.306237e+002	3.967768e+002
6.325522e+002	4.608630e+002
6.344807e+002	4.242121e+002
6.364091e+002	3.770757e+002
6.383376e+002	3.671210e+002
6.402661e+002	3.529430e+002
6.421945e+002	3.241172e+002
6.441230e+002	3.187600e+002
6.460515e+002	3.626342e+002
6.479799e+002	3.376720e+002
6.499084e+002	3.790143e+002
6.518369e+002	4.061985e+002
6.537653e+002	3.950656e+002
6.556938e+002	3.848604e+002
6.576223e+002	3.544204e+002
6.595507e+002	3.534258e+002
6.614792e+002	3.784267e+002
6.634077e+002	3.760921e+002
6.653361e+002	3.580106e+002
6.672646e+002	3.551369e+002
6.691931e+002	3.314281e+002
6.711215e+002	2.842572e+002
6.730500e+002	2.886832e+002
6.749785e+002	3.327077e+002
6.769069e+002	3.683669e+002
6.788354e+002	3.634175e+002
6.807639e+002	3.384156e+002
6.826923e+002	3.341811e+002
6.846208e+002	3.455908e+002
6.865493e+002	3.307095e+002
6.884777e+002	2.774830e+002
6.904062e+002	2.430338e+002
6.923347e+002	3.009649e+002
6.942631e+002	2.854265e+002
6.961916e+002	2.547510e+002
6.981201e+002	2.407905e+002
7.000485e+002	2.654669e+002
7.019770e+002	3.096550e+002
7.039055e+002	3.366635e+002
7.058339e+002	3.627065e+002
7.077624e+002	3.389275e+002
7.096909e+002	3.239030e+002
7.116193e+002	3.151447e+002
7.135478e+002	2.882757e+002
7.154763e+002	2.567334e+002
7.174047e+002	3.046440e+002
7.193332e+002	3.691962e+002
7.212617e+002	3.413186e+002
7.231901e+002	3.181238e+002
7.251186e+002	2.982737e+002
7.270471e+002	2.938883e+002
7.289755e+002	3.567738e+002
7.309040e+002	3.225811e+002
7.328325e+002	2.744470e+002
7.347609e+002	2.590898e+002
7.366894e+002	2.587376e+002
7.386179e+002	2.584091e+002
7.405463e+002	2.653351e+002
7.424748e+002	2.934082e+002
7.444033e+002	3.225981e+002
7.463317e+002	3.364729e+002
7.482602e+002	3.482776e+002
7.501887e+002	3.331801e+002
7.521171e+002	2.742361e+002
7.540456e+002	2.147051e+002
7.559741e+002	2.862065e+002
7.579025e+002	2.386477e+002
7.598310e+002	2.365165e+002
7.617595e+002	2.529108e+002
7.636879e+002	2.694239e+002
7.656164e+002	2.897566e+002
7.675449e+002	2.400440e+002
7.694733e+002	2.535730e+002
7.714018e+002	2.754570e+002
7.733303e+002	2.278241e+002
7.752587e+002	1.806634e+002
7.771872e+002	2.125011e+002
7.791157e+002	2.866298e+002
7.810441e+002	2.691727e+002
7.829726e+002	2.391023e+002
7.849011e+002	2.146395e+002
7.868295e+002	2.147007e+002
7.887580e+002	2.338806e+002
7.906865e+002	2.489052e+002
7.926149e+002	2.491501e+002
7.945434e+002	3.367555e+002
7.964719e+002	2.362021e+002
7.984003e+002	2.269537e+002
8.003288e+002	2.236752e+002
8.022573e+002	1.768418e+002
8.041857e+002	1.848295e+002
8.061142e+002	2.330489e+002
8.080427e+002	2.582056e+002
8.099711e+002	2.585393e+002
8.118996e+002	2.520267e+002
8.138281e+002	2.521666e+002
8.157565e+002	2.614699e+002
8.176850e+002	2.640269e+002
8.196135e+002	2.096957e+002
8.215419e+002	1.855832e+002
8.234704e+002	1.740660e+002
8.253989e+002	1.923233e+002
8.273273e+002	1.795632e+002
8.292558e+002	1.315995e+002
8.311843e+002	1.740777e+002
8.331127e+002	2.125238e+002
8.350412e+002	1.601681e+002
8.369697e+002	1.211993e+002
8.388981e+002	1.337973e+002
8.408266e+002	1.631114e+002
8.427551e+002	1.779232e+002
8.446835e+002	2.168185e+002
8.466120e+002	2.436211e+002
8.485405e+002	2.014064e+002
8.504689e+002	1.922843e+002
8.523974e+002	1.985850e+002
8.543259e+002	2.057841e+002
8.562543e+002	2.295515e+002
8.581828e+002	2.710147e+002
8.601113e+002	2.627592e+002
8.620397e+002	3.307345e+002
8.639682e+002	3.104933e+002
8.658967e+002	2.898753e+002
8.678251e+002	2.764884e+002
8.697536e+002	2.323540e+002
8.716821e+002	2.787365e+002
8.736105e+002	2.808767e+002
8.755390e+002	2.564969e+002
8.774675e+002	2.649114e+002
8.793959e+002	2.657998e+002
8.813244e+002	2.397782e+002
8.832529e+002	2.235710e+002
8.851813e+002	2.553246e+002
8.871098e+002	2.222124e+002
8.890383e+002	1.929114e+002
8.909667e+002	1.939063e+002
8.928952e+002	1.885218e+002
8.948237e+002	2.043626e+002
8.967521e+002	2.404682e+002
8.986806e+002	1.824368e+002
9.006091e+002	2.205592e+002
9.025375e+002	2.039747e+002
9.044660e+002	1.704881e+002
9.063945e+002	1.437122e+002
9.083229e+002	1.512701e+002
9.102514e+002	1.919241e+002
9.121799e+002	2.173599e+002
9.141083e+002	2.046770e+002
9.160368e+002	1.750832e+002
9.179653e+002	1.304857e+002
9.198937e+002	1.038974e+002
9.218222e+002	1.049943e+002
9.237507e+002	1.475970e+002
9.256791e+002	2.306766e+002
9.276076e+002	2.273484e+002
9.295361e+002	1.497877e+002
9.314645e+002	1.695590e+002
9.333930e+002	2.603012e+002
9.353215e+002	2.848794e+002
9.372499e+002	2.410263e+002
9.391784e+002	2.289817e+002
9.411069e+002	1.936193e+002
9.430353e+002	2.086785e+002
9.449638e+002	2.747845e+002
9.468923e+002	2.931597e+002
9.488207e+002	3.082513e+002
9.507492e+002	3.319768e+002
9.526777e+002	3.337423e+002
9.546061e+002	3.191171e+002
9.565346e+002	3.348344e+002
9.584631e+002	3.343089e+002
9.603915e+002	3.116609e+002
9.623200e+002	2.591065e+002
9.642485e+002	2.940618e+002
9.661769e+002	3.628383e+002
9.681054e+002	2.945828e+002
9.700339e+002	3.172228e+002
9.719623e+002	3.275907e+002
9.738908e+002	2.569299e+002
9.758193e+002	2.035331e+002
9.777477e+002	2.365591e+002
9.796762e+002	2.984261e+002
9.816047e+002	2.929040e+002
9.835331e+002	2.332990e+002
9.854616e+002	2.461378e+002
9.873901e+002	2.661715e+002
9.893185e+002	3.251929e+002
9.912470e+002	3.590826e+002
9.931755e+002	3.331879e+002
9.951039e+002	2.977297e+002
9.970324e+002	3.284141e+002
9.989609e+002	4.022203e+002
1.000889e+003	4.625973e+002
1.002818e+003	5.713803e+002
1.004746e+003	5.501052e+002
1.006675e+003	4.732946e+002
1.008603e+003	4.402897e+002
1.010532e+003	4.384446e+002
1.012460e+003	3.848582e+002
1.014389e+003	3.292475e+002
1.016317e+003	3.153210e+002
1.018246e+003	3.140319e+002
1.020174e+003	3.878368e+002
1.022102e+003	3.581158e+002
1.024031e+003	3.086615e+002
1.025959e+003	3.465876e+002
1.027888e+003	3.145004e+002
1.029816e+003	3.957233e+002
1.031745e+003	2.750936e+002
1.033673e+003	2.749489e+002
1.035602e+003	2.742487e+002
1.037530e+003	2.458852e+002
1.039459e+003	2.018844e+002
1.041387e+003	1.672098e+002
1.043316e+003	1.933522e+002
1.045244e+003	2.723877e+002
1.047173e+003	2.405145e+002
1.049101e+003	2.264707e+002
1.051030e+003	2.259055e+002
1.052958e+003	1.777431e+002
1.054886e+003	1.461616e+002
1.056815e+003	1.977956e+002
1.058743e+003	2.190688e+002
1.060672e+003	1.998601e+002
1.062600e+003	1.974874e+002
1.064529e+003	2.229624e+002
1.066457e+003	2.010719e+002
1.068386e+003	1.473837e+002
1.070314e+003	1.421225e+002
1.072243e+003	2.080631e+002
1.074171e+003	2.460077e+002
1.076100e+003	1.906292e+002
1.078028e+003	1.858023e+002
1.079957e+003	2.238796e+002
1.081885e+003	2.067431e+002
1.083813e+003	1.846246e+002
1.085742e+003	2.242618e+002
1.087670e+003	2.726794e+002
1.089599e+003	2.335662e+002
1.091527e+003	2.767591e+002
1.093456e+003	3.106802e+002
1.095384e+003	2.662295e+002
1.097313e+003	2.232400e+002
1.099241e+003	2.394959e+002
1.101170e+003	2.684090e+002
1.103098e+003	2.622056e+002
1.105027e+003	2.469578e+002
1.106955e+003	2.527701e+002
1.108884e+003	2.646043e+002
1.110812e+003	3.061803e+002
1.112740e+003	3.252677e+002
1.114669e+003	3.177402e+002
1.116597e+003	2.879165e+002
1.118526e+003	2.967339e+002
1.120454e+003	3.690072e+002
1.122383e+003	4.005514e+002
1.124311e+003	4.280822e+002
1.126240e+003	3.984481e+002
1.128168e+003	4.105631e+002
1.130097e+003	4.036678e+002
1.132025e+003	4.080663e+002
1.133954e+003	4.431701e+002
1.135882e+003	4.701370e+002
1.137811e+003	4.470422e+002
1.139739e+003	4.238459e+002
1.141667e+003	5.037724e+002
1.143596e+003	5.975234e+002
1.145524e+003	6.526246e+002
1.147453e+003	7.640921e+002
1.149381e+003	9.044771e+002
1.151310e+003	1.074137e+003
1.153238e+003	1.263673e+003
1.155167e+003	1.341060e+003
1.157095e+003	1.290953e+003
1.159024e+003	1.165388e+003
1.160952e+003	8.963661e+002
1.162881e+003	6.839438e+002
1.164809e+003	5.902828e+002
1.166738e+003	5.595127e+002
1.168666e+003	5.374453e+002
1.170594e+003	5.019496e+002
1.172523e+003	4.292350e+002
1.174451e+003	4.137996e+002
1.176380e+003	5.165270e+002
1.178308e+003	4.542178e+002
1.180237e+003	4.865253e+002
1.182165e+003	5.383646e+002
1.184094e+003	5.165185e+002
1.186022e+003	4.946410e+002
1.187951e+003	5.427761e+002
1.189879e+003	5.179423e+002
1.191808e+003	5.275349e+002
1.193736e+003	4.961759e+002
1.195665e+003	4.908657e+002
1.197593e+003	5.021299e+002
1.199521e+003	4.970965e+002
1.201450e+003	4.513155e+002
1.203378e+003	3.936566e+002
1.205307e+003	3.823637e+002
1.207235e+003	4.110013e+002
1.209164e+003	3.772691e+002
1.211092e+003	3.639933e+002
1.213021e+003	3.559551e+002
1.214949e+003	3.208731e+002
1.216878e+003	3.262324e+002
1.218806e+003	3.073650e+002
1.220735e+003	2.673560e+002
1.222663e+003	2.950268e+002
1.224592e+003	3.379785e+002
1.226520e+003	3.079236e+002
1.228448e+003	2.484936e+002
1.230377e+003	2.348474e+002
1.232305e+003	2.429049e+002
1.234234e+003	2.459167e+002
1.236162e+003	2.344884e+002
1.238091e+003	2.113524e+002
1.240019e+003	2.238488e+002
1.241948e+003	3.076485e+002
1.243876e+003	3.106761e+002
1.245805e+003	1.950815e+002
1.247733e+003	2.465161e+002
1.249662e+003	2.609509e+002
1.251590e+003	2.668177e+002
1.253519e+003	2.960971e+002
1.255447e+003	2.955460e+002
1.257375e+003	2.710198e+002
1.259304e+003	2.937538e+002
1.261232e+003	3.309425e+002
1.263161e+003	3.867952e+002
1.265089e+003	4.212101e+002
1.267018e+003	3.878245e+002
1.268946e+003	4.062444e+002
1.270875e+003	3.862485e+002
1.272803e+003	3.563549e+002
1.274732e+003	3.392272e+002
1.276660e+003	3.177605e+002
1.278589e+003	3.228258e+002
1.280517e+003	3.864779e+002
1.282446e+003	3.301304e+002
1.284374e+003	3.210236e+002
1.286302e+003	3.262618e+002
1.288231e+003	3.418598e+002
1.290159e+003	3.513018e+002
1.292088e+003	3.915974e+002
1.294016e+003	4.295739e+002
1.295945e+003	3.901680e+002
1.297873e+003	3.182942e+002
1.299802e+003	3.606412e+002
1.301730e+003	4.092932e+002
1.303659e+003	4.063116e+002
1.305587e+003	3.354122e+002
1.307516e+003	3.391219e+002
1.309444e+003	2.743712e+002
1.311373e+003	2.974319e+002
1.313301e+003	3.601232e+002
1.315229e+003	3.308988e+002
1.317158e+003	3.476739e+002
1.319086e+003	3.181773e+002
1.321015e+003	3.422677e+002
1.322943e+003	2.904585e+002
1.324872e+003	2.338376e+002
1.326800e+003	2.678423e+002
1.328729e+003	2.405848e+002
1.330657e+003	2.543172e+002
1.332586e+003	3.186240e+002
1.334514e+003	3.159197e+002
1.336443e+003	2.400446e+002
1.338371e+003	1.901877e+002
1.340300e+003	2.852319e+002
1.342228e+003	2.766422e+002
1.344156e+003	3.964124e+002
1.346085e+003	3.861470e+002
1.348013e+003	3.410051e+002
1.349942e+003	3.520745e+002
1.351870e+003	3.888242e+002
1.353799e+003	3.910167e+002
1.355727e+003	3.615276e+002
1.357656e+003	3.376752e+002
1.359584e+003	3.125257e+002
1.361513e+003	3.073516e+002
1.363441e+003	3.303387e+002
1.365370e+003	3.834932e+002
1.367298e+003	4.530016e+002
1.369227e+003	3.937295e+002
1.371155e+003	2.960204e+002
1.373083e+003	3.185268e+002
1.375012e+003	4.064855e+002
1.376940e+003	4.235160e+002
1.378869e+003	4.427287e+002
1.380797e+003	4.240213e+002
1.382726e+003	4.156991e+002
1.384654e+003	3.710765e+002
1.386583e+003	2.611528e+002
1.388511e+003	2.335649e+002
1.390440e+003	3.125635e+002
1.392368e+003	3.497798e+002
1.394297e+003	3.449638e+002
1.396225e+003	3.432588e+002
1.398154e+003	2.911689e+002
1.400082e+003	2.418626e+002
1.402010e+003	3.015340e+002
1.403939e+003	2.696462e+002
1.405867e+003	2.948069e+002
1.407796e+003	3.243773e+002
1.409724e+003	2.958976e+002
1.411653e+003	3.036649e+002
1.413581e+003	3.436392e+002
1.415510e+003	3.466594e+002
1.417438e+003	2.998589e+002
1.419367e+003	2.540574e+002
1.421295e+003	2.274608e+002
1.423224e+003	1.907355e+002
1.425152e+003	2.747276e+002
1.427081e+003	3.277122e+002
1.429009e+003	3.691481e+002
1.430938e+003	4.615319e+002
1.432866e+003	4.051631e+002
1.434794e+003	3.687295e+002
1.436723e+003	4.111067e+002
1.438651e+003	4.584401e+002
1.440580e+003	4.642279e+002
1.442508e+003	4.309854e+002
1.444437e+003	4.095872e+002
1.446365e+003	4.555330e+002
1.448294e+003	4.588335e+002
1.450222e+003	4.313372e+002
1.452151e+003	4.440037e+002
1.454079e+003	4.684797e+002
1.456008e+003	4.571040e+002
1.457936e+003	4.620726e+002
1.459865e+003	4.204736e+002
1.461793e+003	4.141141e+002
1.463721e+003	4.900471e+002
1.465650e+003	4.772289e+002
1.467578e+003	4.941662e+002
1.469507e+003	5.034218e+002
1.471435e+003	5.062410e+002
1.473364e+003	4.669098e+002
1.475292e+003	4.333039e+002
1.477221e+003	4.495760e+002
1.479149e+003	4.489158e+002
1.481078e+003	3.957842e+002
1.483006e+003	3.928114e+002
1.484935e+003	3.973018e+002
1.486863e+003	4.253113e+002
1.488792e+003	5.549730e+002
1.490720e+003	5.356870e+002
1.492648e+003	6.037657e+002
1.494577e+003	5.449819e+002
1.496505e+003	5.238580e+002
1.498434e+003	6.179236e+002
1.500362e+003	6.021295e+002
1.502291e+003	5.700372e+002
1.504219e+003	6.481136e+002
1.506148e+003	8.135139e+002
1.508076e+003	9.897673e+002
1.510005e+003	1.106983e+003
1.511933e+003	1.176859e+003
1.513862e+003	1.290043e+003
1.515790e+003	1.414192e+003
1.517719e+003	1.483210e+003
1.519647e+003	1.460657e+003
1.521575e+003	1.573659e+003
1.523504e+003	1.498749e+003
1.525432e+003	1.386625e+003
1.527361e+003	1.240909e+003
1.529289e+003	1.063402e+003
1.531218e+003	9.163128e+002
1.533146e+003	7.778521e+002
1.535075e+003	6.152419e+002
1.537003e+003	4.997295e+002
1.538932e+003	4.967484e+002
1.540860e+003	5.415969e+002
1.542789e+003	5.655716e+002
1.544717e+003	4.693689e+002
1.546646e+003	4.445468e+002
1.548574e+003	4.710142e+002
1.550502e+003	5.255283e+002
1.552431e+003	4.651786e+002
1.554359e+003	4.715039e+002
1.556288e+003	4.715282e+002
1.558216e+003	4.336022e+002
1.560145e+003	4.322349e+002
1.562073e+003	4.589217e+002
1.564002e+003	4.411355e+002
1.565930e+003	4.100238e+002
1.567859e+003	4.581759e+002
1.569787e+003	5.000051e+002
1.571716e+003	4.371879e+002
1.573644e+003	4.154812e+002
1.575573e+003	4.306888e+002
1.577501e+003	5.507181e+002
1.579429e+003	4.757447e+002
1.581358e+003	4.667461e+002
1.583286e+003	4.714842e+002
1.585215e+003	4.240399e+002
1.587143e+003	3.848979e+002
1.589072e+003	3.965322e+002
1.591000e+003	4.402203e+002
1.592929e+003	4.718680e+002
1.594857e+003	4.903257e+002
1.596786e+003	4.831015e+002
1.598714e+003	4.842384e+002
1.600643e+003	5.211517e+002
1.602571e+003	4.862353e+002
1.604500e+003	5.119949e+002
1.606428e+003	5.294393e+002
1.608356e+003	5.290966e+002
1.610285e+003	5.038531e+002
1.612213e+003	5.114472e+002
1.614142e+003	5.069352e+002
1.616070e+003	4.487599e+002
1.617999e+003	4.011405e+002
1.619927e+003	3.932112e+002
1.621856e+003	3.891408e+002
1.623784e+003	4.082008e+002
1.625713e+003	4.656672e+002
1.627641e+003	5.145205e+002
1.629570e+003	4.480327e+002
1.631498e+003	4.276926e+002
1.633427e+003	4.313762e+002
1.635355e+003	4.161094e+002
1.637283e+003	3.987844e+002
1.639212e+003	4.071853e+002
1.641140e+003	4.387110e+002
1.643069e+003	3.987521e+002
1.644997e+003	3.246694e+002
1.646926e+003	3.117564e+002
1.648854e+003	3.366389e+002
1.650783e+003	3.806594e+002
1.652711e+003	4.216258e+002
1.654640e+003	4.257308e+002
1.656568e+003	4.222785e+002
1.658497e+003	4.147491e+002
1.660425e+003	3.473612e+002
1.662354e+003	3.596790e+002
1.664282e+003	3.954370e+002
1.666210e+003	3.246403e+002
1.668139e+003	3.299697e+002
1.670067e+003	3.535736e+002
1.671996e+003	3.820583e+002
1.673924e+003	3.996269e+002
1.675853e+003	3.867781e+002
1.677781e+003	3.474044e+002
1.679710e+003	3.047026e+002
1.681638e+003	3.078708e+002
1.683567e+003	3.304104e+002
1.685495e+003	3.013705e+002
1.687424e+003	3.430948e+002
1.689352e+003	3.332804e+002
1.691281e+003	2.769010e+002
1.693209e+003	4.142769e+002
1.695137e+003	3.556953e+002
1.697066e+003	3.524231e+002
1.698994e+003	3.575432e+002
1.700923e+003	2.923829e+002
1.702851e+003	2.001931e+002
1.704780e+003	1.595427e+002
1.706708e+003	1.547513e+002
1.708637e+003	1.694859e+002
1.710565e+003	2.032745e+002
1.712494e+003	2.233609e+002
1.714422e+003	2.397538e+002
1.716351e+003	2.784205e+002
1.718279e+003	2.698819e+002
1.720208e+003	2.946359e+002
1.722136e+003	3.106688e+002
1.724064e+003	3.380059e+002
1.725993e+003	3.975697e+002
1.727921e+003	3.721345e+002
1.729850e+003	2.988705e+002
1.731778e+003	3.345204e+002
1.733707e+003	3.500573e+002
1.735635e+003	3.695823e+002
1.737564e+003	3.604898e+002
1.739492e+003	2.954365e+002
1.741421e+003	2.700749e+002
1.743349e+003	2.898906e+002
1.745278e+003	3.068492e+002
1.747206e+003	3.671071e+002
1.749135e+003	3.957845e+002
1.751063e+003	3.216635e+002
1.752991e+003	3.856164e+002
1.754920e+003	3.457345e+002
1.756848e+003	3.338366e+002
1.758777e+003	3.224684e+002
1.760705e+003	2.806938e+002
1.762634e+003	3.222004e+002
1.764562e+003	3.296025e+002
1.766491e+003	2.867593e+002
1.768419e+003	2.962776e+002
1.770348e+003	3.210071e+002
1.772276e+003	3.061321e+002
1.774205e+003	3.183894e+002
1.776133e+003	3.413591e+002
1.778062e+003	3.377195e+002
1.779990e+003	3.364272e+002
1.781918e+003	3.540431e+002
1.783847e+003	3.529331e+002
1.785775e+003	3.173600e+002
1.787704e+003	2.710916e+002
1.789632e+003	2.143303e+002
1.791561e+003	1.683634e+002
1.793489e+003	2.024375e+002
1.795418e+003	2.135990e+002
1.797346e+003	1.970943e+002
1.799275e+003	2.616543e+002
1.801203e+003	3.051190e+002
1.803132e+003	3.815432e+002
1.805060e+003	3.947268e+002
1.806989e+003	3.945134e+002
1.808917e+003	2.983151e+002
1.810845e+003	2.001669e+002
1.812774e+003	1.766996e+002
1.814702e+003	2.262948e+002
1.816631e+003	2.663966e+002
1.818559e+003	2.558420e+002
1.820488e+003	2.610674e+002
1.822416e+003	3.021098e+002
1.824345e+003	2.905427e+002
1.826273e+003	2.212995e+002
1.828202e+003	2.183086e+002
1.830130e+003	2.911606e+002
1.832059e+003	3.356135e+002
1.833987e+003	3.415186e+002
1.835916e+003	2.648543e+002
1.837844e+003	2.265778e+002
1.839772e+003	3.183479e+002
1.841701e+003	3.758664e+002
1.843629e+003	2.453170e+002
1.845558e+003	2.574531e+002
1.847486e+003	2.600045e+002
1.849415e+003	2.446645e+002
1.851343e+003	2.872679e+002
1.853272e+003	2.933052e+002
1.855200e+003	2.510376e+002
1.857129e+003	2.445344e+002
1.859057e+003	2.303883e+002
1.860986e+003	2.132009e+002
1.862914e+003	2.542054e+002
1.864843e+003	2.652932e+002
1.866771e+003	2.414828e+002
1.868699e+003	2.741493e+002
1.870628e+003	3.073620e+002
1.872556e+003	2.921964e+002
1.874485e+003	2.720444e+002
1.876413e+003	2.268855e+002
1.878342e+003	1.700711e+002
1.880270e+003	1.854641e+002
1.882199e+003	2.447201e+002
1.884127e+003	2.527649e+002
1.886056e+003	2.245463e+002
1.887984e+003	1.779817e+002
1.889913e+003	2.234368e+002
1.891841e+003	1.306290e+002
1.893770e+003	2.884438e+002
1.895698e+003	2.259657e+002
1.897626e+003	2.126089e+002
1.899555e+003	2.604305e+002
1.901483e+003	2.427079e+002
1.903412e+003	2.250146e+002
1.905340e+003	2.631024e+002
1.907269e+003	2.471747e+002
1.909197e+003	1.914331e+002
1.911126e+003	2.139851e+002
1.913054e+003	2.728494e+002
1.914983e+003	2.547663e+002
1.916911e+003	2.091866e+002
1.918840e+003	2.010112e+002
1.920768e+003	2.049864e+002
1.922697e+003	2.082637e+002
1.924625e+003	2.010923e+002
1.926553e+003	1.987913e+002
1.928482e+003	1.937782e+002
1.930410e+003	2.115074e+002
1.932339e+003	2.695862e+002
1.934267e+003	2.410237e+002
1.936196e+003	1.777867e+002
1.938124e+003	2.067061e+002
1.940053e+003	2.419654e+002
1.941981e+003	2.603689e+002
1.943910e+003	1.608885e+002
1.945838e+003	2.439276e+002
1.947767e+003	1.827476e+002
1.949695e+003	1.760788e+002
1.951624e+003	2.289312e+002
1.953552e+003	2.337603e+002
1.955480e+003	1.820295e+002
1.957409e+003	2.985175e+002
1.959337e+003	3.342491e+002
1.961266e+003	2.185914e+002
1.963194e+003	2.216533e+002
1.965123e+003	3.036297e+002
1.967051e+003	3.080254e+002
1.968980e+003	1.976525e+002
1.970908e+003	1.446063e+002
1.972837e+003	2.177677e+002
1.974765e+003	2.351809e+002
1.976694e+003	1.848160e+002
1.978622e+003	1.832040e+002
1.980551e+003	1.504131e+002
1.982479e+003	1.555640e+002
1.984407e+003	1.519608e+002
1.986336e+003	1.149878e+002
1.988264e+003	1.050408e+002
1.990193e+003	9.666983e+001
1.992121e+003	1.433528e+002
1.994050e+003	1.872213e+002
1.995978e+003	1.707529e+002
1.997907e+003	1.818538e+002
1.999835e+003	2.210594e+002
2.001764e+003	1.812350e+002
2.003692e+003	1.104587e+002
2.005621e+003	1.515491e+002
2.007549e+003	1.508339e+002
2.009478e+003	1.549161e+002
2.011406e+003	1.841567e+002
2.013334e+003	2.110407e+002
2.015263e+003	2.649471e+002
2.017191e+003	2.506443e+002
2.019120e+003	1.846479e+002
2.021048e+003	2.455406e+002
2.022977e+003	2.667929e+002
2.024905e+003	1.335901e+002
2.026834e+003	1.351692e+002
2.028762e+003	2.262157e+002
2.030691e+003	1.795083e+002
2.032619e+003	2.146542e+002
2.034548e+003	2.108623e+002
2.036476e+003	2.541594e+002
2.038405e+003	2.458650e+002
2.040333e+003	2.335360e+002
2.042261e+003	1.987039e+002
2.044190e+003	1.393343e+002
2.046118e+003	1.867844e+002
2.048047e+003	1.690388e+002
2.049975e+003	2.178125e+002
2.051904e+003	2.549052e+002
2.053832e+003	2.579832e+002
2.055761e+003	2.479370e+002
2.057689e+003	2.261433e+002
2.059618e+003	3.036428e+002
2.061546e+003	2.379257e+002
2.063475e+003	1.763046e+002
2.065403e+003	2.399802e+002
2.067332e+003	3.002738e+002
2.069260e+003	2.549419e+002
2.071188e+003	2.013304e+002
2.073117e+003	2.188805e+002
2.075045e+003	2.387130e+002
2.076974e+003	2.469077e+002
2.078902e+003	2.603689e+002
2.080831e+003	2.080105e+002
2.082759e+003	2.203731e+002
2.084688e+003	1.628371e+002
2.086616e+003	1.170135e+002
2.088545e+003	1.185915e+002
2.090473e+003	9.609884e+001
2.092402e+003	1.630665e+002
2.094330e+003	2.500512e+002
2.096259e+003	1.995943e+002
2.098187e+003	1.751606e+002
2.100115e+003	2.073114e+002
2.102044e+003	2.610666e+002
2.103972e+003	2.197957e+002
2.105901e+003	1.397573e+002
2.107829e+003	1.816172e+002
2.109758e+003	1.603180e+002
2.111686e+003	2.211156e+002
2.113615e+003	3.287284e+002
2.115543e+003	2.462796e+002
2.117472e+003	2.478527e+002
2.119400e+003	2.876848e+002
2.121329e+003	2.251034e+002
2.123257e+003	2.339963e+002
2.125186e+003	2.885955e+002
2.127114e+003	2.733553e+002
2.129042e+003	2.686802e+002
2.130971e+003	2.487399e+002
2.132899e+003	2.791139e+002
2.134828e+003	3.427390e+002
2.136756e+003	3.470189e+002
2.138685e+003	3.343091e+002
2.140613e+003	3.573534e+002
2.142542e+003	3.357117e+002
2.144470e+003	2.675609e+002
2.146399e+003	2.202499e+002
2.148327e+003	2.845510e+002
2.150256e+003	3.555896e+002
2.152184e+003	3.647075e+002
2.154113e+003	3.406371e+002
2.156041e+003	2.764941e+002
2.157969e+003	3.597527e+002
2.159898e+003	3.052473e+002
2.161826e+003	3.387613e+002
2.163755e+003	4.269784e+002
2.165683e+003	3.433781e+002
2.167612e+003	3.580911e+002
2.169540e+003	3.391254e+002
2.171469e+003	2.949624e+002
2.173397e+003	2.844353e+002
2.175326e+003	3.822535e+002
2.177254e+003	4.768962e+002
2.179183e+003	4.043462e+002
2.181111e+003	3.203061e+002
2.183040e+003	2.913676e+002
2.184968e+003	2.333162e+002
2.186896e+003	3.032787e+002
2.188825e+003	2.304187e+002
2.190753e+003	3.031846e+002
2.192682e+003	3.137575e+002
2.194610e+003	2.441853e+002
2.196539e+003	2.826472e+002
2.198467e+003	2.916170e+002
2.200396e+003	2.624586e+002
2.202324e+003	3.117577e+002
2.204253e+003	3.213321e+002
2.206181e+003	2.373185e+002
2.208110e+003	2.619843e+002
2.210038e+003	3.138055e+002
2.211967e+003	3.000871e+002
2.213895e+003	2.591599e+002
2.215823e+003	2.949583e+002
2.217752e+003	2.900578e+002
2.219680e+003	3.381846e+002
2.221609e+003	3.594591e+002
2.223537e+003	3.689565e+002
2.225466e+003	3.874203e+002
2.227394e+003	3.612399e+002
2.229323e+003	3.466934e+002
2.231251e+003	3.935945e+002
2.233180e+003	3.857016e+002
2.235108e+003	3.814931e+002
2.237037e+003	3.377530e+002
2.238965e+003	3.437158e+002
2.240894e+003	2.742250e+002
2.242822e+003	3.342270e+002
2.244750e+003	3.311204e+002
2.246679e+003	3.294677e+002
2.248607e+003	3.171194e+002
2.250536e+003	2.819494e+002
2.252464e+003	3.081690e+002
2.254393e+003	3.556842e+002
2.256321e+003	3.686832e+002
2.258250e+003	3.978816e+002
2.260178e+003	4.124467e+002
2.262107e+003	3.871736e+002
2.264035e+003	4.089491e+002
2.265964e+003	4.661212e+002
2.267892e+003	3.790254e+002
2.269821e+003	3.702751e+002
2.271749e+003	3.474165e+002
2.273677e+003	3.468804e+002
2.275606e+003	3.464840e+002
2.277534e+003	3.803538e+002
2.279463e+003	3.705078e+002
2.281391e+003	3.195929e+002
2.283320e+003	3.570789e+002
2.285248e+003	4.168001e+002
2.287177e+003	4.175727e+002
2.289105e+003	4.119860e+002
2.291034e+003	3.834697e+002
2.292962e+003	4.075638e+002
2.294891e+003	4.636293e+002
2.296819e+003	4.713319e+002
2.298748e+003	4.978832e+002
2.300676e+003	4.952449e+002
2.302604e+003	4.283915e+002
2.304533e+003	3.861229e+002
2.306461e+003	3.935090e+002
2.308390e+003	4.854503e+002
2.310318e+003	4.974371e+002
2.312247e+003	4.480459e+002
2.314175e+003	4.448851e+002
2.316104e+003	4.132972e+002
2.318032e+003	3.651237e+002
2.319961e+003	3.545207e+002
2.321889e+003	3.555258e+002
2.323818e+003	3.672559e+002
2.325746e+003	4.075399e+002
2.327675e+003	3.917694e+002
2.329603e+003	2.999283e+002
2.331531e+003	2.357632e+002
2.333460e+003	3.166284e+002
2.335388e+003	4.694896e+002
2.337317e+003	4.714242e+002
2.339245e+003	5.145242e+002
2.341174e+003	3.853632e+002
2.343102e+003	4.472446e+002
2.345031e+003	4.735001e+002
2.346959e+003	4.334310e+002
2.348888e+003	4.456266e+002
2.350816e+003	3.957946e+002
2.352745e+003	4.336543e+002
2.354673e+003	5.198438e+002
2.356602e+003	4.777728e+002
2.358530e+003	4.119116e+002
2.360458e+003	4.789902e+002
2.362387e+003	4.635126e+002
2.364315e+003	5.053181e+002
2.366244e+003	4.923188e+002
2.368172e+003	4.268189e+002
2.370101e+003	4.846106e+002
2.372029e+003	4.867482e+002
2.373958e+003	4.246078e+002
2.375886e+003	4.728751e+002
2.377815e+003	4.750235e+002
2.379743e+003	4.539279e+002
2.381672e+003	4.657019e+002
2.383600e+003	4.814873e+002
2.385529e+003	4.843422e+002
2.387457e+003	4.217319e+002
2.389385e+003	3.972010e+002
2.391314e+003	4.353379e+002
2.393242e+003	4.730625e+002
2.395171e+003	4.249888e+002
2.397099e+003	3.893080e+002
2.399028e+003	3.993484e+002
2.400956e+003	4.233779e+002
2.402885e+003	4.637010e+002
2.404813e+003	4.472175e+002
2.406742e+003	4.209797e+002
2.408670e+003	4.306821e+002
2.410599e+003	4.496428e+002
2.412527e+003	4.641751e+002
2.414456e+003	3.688921e+002
2.416384e+003	4.340017e+002
2.418313e+003	4.824454e+002
2.420241e+003	3.618016e+002
2.422169e+003	4.101909e+002
2.424098e+003	4.423116e+002
2.426026e+003	4.695505e+002
2.427955e+003	4.906319e+002
2.429883e+003	4.959306e+002
2.431812e+003	4.852129e+002
2.433740e+003	4.859861e+002
2.435669e+003	5.019887e+002
2.437597e+003	5.407503e+002
2.439526e+003	4.641336e+002
2.441454e+003	4.688192e+002
2.443383e+003	4.732729e+002
2.445311e+003	4.282357e+002
2.447240e+003	4.854908e+002
2.449168e+003	4.634572e+002
2.451096e+003	4.562702e+002
2.453025e+003	4.719739e+002
2.454953e+003	4.217021e+002
2.456882e+003	4.432466e+002
2.458810e+003	4.845806e+002
2.460739e+003	4.625782e+002
2.462667e+003	4.427012e+002
2.464596e+003	5.094336e+002
2.466524e+003	5.390278e+002
2.468453e+003	4.790379e+002
2.470381e+003	4.891302e+002
2.472310e+003	4.603568e+002
2.474238e+003	4.039599e+002
2.476167e+003	3.898221e+002
2.478095e+003	3.884777e+002
2.480023e+003	3.931606e+002
2.481952e+003	4.555747e+002
2.483880e+003	4.686367e+002
2.485809e+003	4.495201e+002
2.487737e+003	4.816983e+002
2.489666e+003	4.419208e+002
2.491594e+003	3.512398e+002
2.493523e+003	3.806011e+002
2.495451e+003	3.807421e+002
2.497380e+003	3.660984e+002
2.499308e+003	3.753135e+002
2.501237e+003	4.023139e+002
2.503165e+003	4.630198e+002
2.505094e+003	5.116468e+002
2.507022e+003	4.304849e+002
2.508950e+003	3.452321e+002
2.510879e+003	4.091759e+002
2.512807e+003	3.814099e+002
2.514736e+003	2.979635e+002
2.516664e+003	3.567978e+002
2.518593e+003	4.744413e+002
2.520521e+003	4.768310e+002
2.522450e+003	3.677841e+002
2.524378e+003	3.697787e+002
2.526307e+003	4.292608e+002
2.528235e+003	4.199010e+002
2.530164e+003	4.183395e+002
2.532092e+003	4.762697e+002
2.534021e+003	4.691086e+002
2.535949e+003	5.592155e+002
2.537877e+003	4.866150e+002
2.539806e+003	4.055475e+002
2.541734e+003	4.562740e+002
2.543663e+003	3.934652e+002
2.545591e+003	4.303665e+002
2.547520e+003	4.985522e+002
2.549448e+003	4.425823e+002
2.551377e+003	4.351664e+002
2.553305e+003	4.046995e+002
2.555234e+003	3.674828e+002
2.557162e+003	3.512220e+002
2.559091e+003	3.956122e+002
2.561019e+003	5.059658e+002
2.562948e+003	4.509272e+002
2.564876e+003	3.564897e+002
2.566804e+003	3.746980e+002
2.568733e+003	3.831539e+002
2.570661e+003	3.919784e+002
2.572590e+003	4.145378e+002
2.574518e+003	4.202400e+002
2.576447e+003	4.947822e+002
2.578375e+003	5.086079e+002
2.580304e+003	4.252054e+002
2.582232e+003	4.239942e+002
2.584161e+003	4.224284e+002
2.586089e+003	4.106798e+002
2.588018e+003	4.028751e+002
2.589946e+003	4.003595e+002
2.591875e+003	4.175542e+002
2.593803e+003	3.944416e+002
2.595731e+003	3.632429e+002
2.597660e+003	3.984987e+002
2.599588e+003	4.529522e+002
2.601517e+003	4.735085e+002
2.603445e+003	4.469702e+002
2.605374e+003	3.910107e+002
2.607302e+003	3.792099e+002
2.609231e+003	4.340102e+002
2.611159e+003	5.233992e+002
2.613088e+003	4.123069e+002
2.615016e+003	3.731322e+002
2.616945e+003	3.963039e+002
2.618873e+003	3.732436e+002
2.620802e+003	3.710057e+002
2.622730e+003	4.125474e+002
2.624658e+003	4.174222e+002
2.626587e+003	3.991862e+002
2.628515e+003	3.972373e+002
2.630444e+003	4.046750e+002
2.632372e+003	3.703255e+002
2.634301e+003	3.773152e+002
2.636229e+003	3.877741e+002
2.638158e+003	3.875562e+002
2.640086e+003	3.584524e+002
2.642015e+003	3.539174e+002
2.643943e+003	3.839345e+002
2.645872e+003	3.920814e+002
2.647800e+003	3.803728e+002
2.649729e+003	3.453073e+002
2.651657e+003	3.172625e+002
2.653585e+003	4.069979e+002
2.655514e+003	4.962068e+002
2.657442e+003	3.737155e+002
2.659371e+003	4.278350e+002
2.661299e+003	3.862475e+002
2.663228e+003	4.317022e+002
2.665156e+003	4.329341e+002
2.667085e+003	4.222166e+002
2.669013e+003	4.613586e+002
2.670942e+003	5.103282e+002
2.672870e+003	4.793766e+002
2.674799e+003	4.252688e+002
2.676727e+003	3.559026e+002
2.678656e+003	4.033766e+002
2.680584e+003	4.630518e+002
2.682512e+003	3.431708e+002
2.684441e+003	4.259082e+002
2.686369e+003	4.054241e+002
2.688298e+003	3.623178e+002
2.690226e+003	3.155154e+002
2.692155e+003	3.569525e+002
2.694083e+003	3.768935e+002
2.696012e+003	3.842054e+002
2.697940e+003	3.686297e+002
2.699869e+003	3.529639e+002
2.701797e+003	3.887590e+002
2.703726e+003	3.873314e+002
2.705654e+003	4.001648e+002
2.707583e+003	3.337519e+002
2.709511e+003	3.462606e+002
2.711439e+003	3.396198e+002
2.713368e+003	3.420071e+002
2.715296e+003	3.052160e+002
2.717225e+003	2.741497e+002
2.719153e+003	3.298963e+002
2.721082e+003	3.825328e+002
2.723010e+003	3.670621e+002
2.724939e+003	3.603938e+002
2.726867e+003	4.113145e+002
2.728796e+003	3.651707e+002
2.730724e+003	3.320869e+002
2.732653e+003	3.796245e+002
2.734581e+003	2.745468e+002
2.736510e+003	2.741065e+002
2.738438e+003	3.373891e+002
2.740366e+003	3.524206e+002
2.742295e+003	3.162473e+002
2.744223e+003	2.666322e+002
2.746152e+003	2.900583e+002
2.748080e+003	3.232751e+002
2.750009e+003	2.731938e+002
2.751937e+003	3.065162e+002
2.753866e+003	3.296256e+002
2.755794e+003	3.313217e+002
2.757723e+003	2.474767e+002
2.759651e+003	2.451834e+002
2.761580e+003	2.837960e+002
2.763508e+003	3.194405e+002
2.765437e+003	2.848950e+002
2.767365e+003	2.539745e+002
2.769293e+003	3.029073e+002
2.771222e+003	3.271131e+002
2.773150e+003	3.093662e+002
2.775079e+003	2.506466e+002
2.777007e+003	3.055658e+002
2.778936e+003	2.082139e+002
2.780864e+003	2.899519e+002
2.782793e+003	2.924728e+002
2.784721e+003	2.652963e+002
2.786650e+003	3.009984e+002
2.788578e+003	2.952966e+002
2.790507e+003	2.629207e+002
2.792435e+003	2.785422e+002
2.794364e+003	2.741087e+002
2.796292e+003	2.255878e+002
2.798220e+003	1.571279e+002
2.800149e+003	2.725066e+002
2.802077e+003	2.567139e+002
2.804006e+003	2.048642e+002
2.805934e+003	2.218084e+002
2.807863e+003	1.957082e+002
2.809791e+003	2.112971e+002
2.811720e+003	2.235601e+002
2.813648e+003	2.135644e+002
2.815577e+003	2.404041e+002
2.817505e+003	1.848901e+002
2.819434e+003	1.505806e+002
2.821362e+003	2.322361e+002
2.823291e+003	2.008655e+002
2.825219e+003	2.142839e+002
2.827147e+003	2.088036e+002
2.829076e+003	2.162935e+002
2.831004e+003	1.782909e+002
2.832933e+003	1.741554e+002
2.834861e+003	1.467175e+002
2.836790e+003	8.803242e+001
2.838718e+003	1.448654e+002
2.840647e+003	2.590263e+002
2.842575e+003	2.998443e+002
2.844504e+003	3.758754e+002
2.846432e+003	3.867928e+002
2.848361e+003	2.843307e+002
2.850289e+003	3.902323e+002
2.852218e+003	3.609726e+002
2.854146e+003	3.119767e+002
2.856074e+003	3.262479e+002
2.858003e+003	3.251046e+002
2.859931e+003	3.181635e+002
2.861860e+003	2.861761e+002
2.863788e+003	2.360550e+002
2.865717e+003	2.773209e+002
2.867645e+003	2.575170e+002
2.869574e+003	2.912154e+002
2.871502e+003	1.972888e+002
2.873431e+003	2.546224e+002
2.875359e+003	3.241298e+002
2.877288e+003	3.184939e+002
2.879216e+003	4.157817e+002
2.881145e+003	3.511547e+002
2.883073e+003	2.810554e+002
2.885001e+003	2.922681e+002
2.886930e+003	2.975445e+002
2.888858e+003	3.026694e+002
2.890787e+003	3.124161e+002
2.892715e+003	2.490872e+002
2.894644e+003	3.813911e+002
2.896572e+003	3.358755e+002
2.898501e+003	3.391357e+002
2.900429e+003	2.688387e+002
2.902358e+003	2.470522e+002
2.904286e+003	2.445649e+002
2.906215e+003	2.665884e+002
2.908143e+003	2.213701e+002
2.910072e+003	1.786478e+002
2.912000e+003	2.220087e+002
2.913928e+003	2.699988e+002
2.915857e+003	2.832273e+002
2.917785e+003	2.349261e+002
2.919714e+003	1.732994e+002
2.921642e+003	2.255059e+002
2.923571e+003	2.174597e+002
2.925499e+003	1.577296e+002
2.927428e+003	1.758976e+002
2.929356e+003	1.700243e+002
2.931285e+003	8.334203e+001
2.933213e+003	9.415113e+001
2.935142e+003	1.076977e+002
2.937070e+003	1.413797e+002
2.938999e+003	1.082469e+002
2.940927e+003	6.497784e+001
2.942855e+003	4.530298e+001
2.944784e+003	1.514315e+002
2.946712e+003	1.284483e+002
2.948641e+003	3.788477e+001
2.950569e+003	6.846583e+000
2.952498e+003	3.979755e+001
2.954426e+003	4.117868e+001
2.956355e+003	2.595444e+001
2.958283e+003	1.292338e+001
2.960212e+003	4.998524e+001
2.962140e+003	-4.137769e+001
2.964069e+003	-1.126330e+002
2.965997e+003	3.048357e+001
2.967926e+003	5.554689e+001
2.969854e+003	-4.882330e+001
2.971782e+003	-5.837009e+001
2.973711e+003	-2.016159e+001
2.975639e+003	-1.713910e+001
2.977568e+003	-2.570930e+000
2.979496e+003	1.656659e+001
2.981425e+003	-5.701723e+001
2.983353e+003	-1.034315e+002
2.985282e+003	-1.461145e+002
2.987210e+003	-9.116940e+001
2.989139e+003	-5.881872e+001
2.991067e+003	-4.830700e+001
2.992996e+003	-1.214010e+002
2.994924e+003	-1.593586e+002
2.996853e+003	-1.832831e+002
2.998781e+003	-1.611873e+002
3.000709e+003	-1.239012e+002
3.002638e+003	-1.196047e+002
3.004566e+003	-2.361322e+002
3.006495e+003	-2.565606e+002
3.008423e+003	-2.354425e+002
3.010352e+003	-9.488921e+001
3.012280e+003	-2.252223e+002
3.014209e+003	-1.266148e+002
3.016137e+003	-1.433721e+002
3.018066e+003	-1.300734e+002
3.019994e+003	-1.590132e+002
3.021923e+003	-1.418540e+002
3.023851e+003	-1.607314e+002
3.025780e+003	-1.725806e+002
3.027708e+003	-1.905935e+002
3.029636e+003	-2.120705e+002
3.031565e+003	-1.079628e+002
3.033493e+003	-1.352302e+002
3.035422e+003	-1.494445e+002
3.037350e+003	-1.245801e+002
3.039279e+003	-1.602635e+002
3.041207e+003	-1.587764e+002
3.043136e+003	-2.119342e+002
3.045064e+003	-2.280651e+002
3.046993e+003	-1.497537e+002
3.048921e+003	-2.471434e+002
3.050850e+003	-1.799960e+002
3.052778e+003	-1.229397e+002
3.054707e+003	-1.487159e+002
3.056635e+003	-2.035810e+002
3.058563e+003	-2.626103e+002
3.060492e+003	-1.950525e+002
3.062420e+003	-1.387391e+002
3.064349e+003	-1.695692e+002
3.066277e+003	-2.173695e+002
3.068206e+003	-2.241191e+002
3.070134e+003	-1.710704e+002
3.072063e+003	-2.026930e+002
3.073991e+003	-2.023409e+002
3.075920e+003	-1.683905e+002
3.077848e+003	-2.163860e+002
3.079777e+003	-2.136881e+002
3.081705e+003	-1.871236e+002
3.083634e+003	-1.861104e+002
3.085562e+003	-2.050083e+002
3.087490e+003	-1.838837e+002
3.089419e+003	-1.409212e+002
3.091347e+003	-1.746506e+002
3.093276e+003	-2.358767e+002
3.095204e+003	-1.312180e+002
3.097133e+003	-2.544446e+001
3.099061e+003	-3.357377e+001
3.100990e+003	-1.108124e+002
3.102918e+003	-1.195205e+002
3.104847e+003	-1.772949e+002
3.106775e+003	-1.397784e+002
3.108704e+003	-6.819453e+001
3.110632e+003	-7.779688e+001
3.112561e+003	-7.442707e+001
3.114489e+003	1.505878e+001
3.116417e+003	4.915287e+001
3.118346e+003	5.616801e+001
3.120274e+003	-2.301601e+001
3.122203e+003	-2.266931e+001
3.124131e+003	-4.931591e+001
3.126060e+003	-1.070452e+002
3.127988e+003	-4.740853e+001
3.129917e+003	3.122857e+001
3.131845e+003	4.200108e+001
3.133774e+003	1.379690e+001
3.135702e+003	4.286299e+001
3.137631e+003	1.102515e+002
3.139559e+003	9.488384e+001
3.141488e+003	1.420502e+002
3.143416e+003	1.914016e+002
3.145344e+003	1.338497e+002
3.147273e+003	1.163256e+002
3.149201e+003	1.353449e+002
3.151130e+003	2.096217e+002
3.153058e+003	1.956942e+002
3.154987e+003	1.976603e+002
3.156915e+003	1.994345e+002
3.158844e+003	2.276430e+002
3.160772e+003	2.813390e+002
3.162701e+003	3.588491e+002
3.164629e+003	2.340320e+002
3.166558e+003	3.199090e+002
3.168486e+003	3.587699e+002
3.170415e+003	3.844975e+002
3.172343e+003	4.157453e+002
3.174271e+003	4.223210e+002
3.176200e+003	4.251273e+002
3.178128e+003	4.845648e+002
3.180057e+003	5.565776e+002
3.181985e+003	5.323804e+002
3.183914e+003	5.078812e+002
3.185842e+003	5.833471e+002
3.187771e+003	6.125529e+002
3.189699e+003	5.804784e+002
3.191628e+003	6.663032e+002
3.193556e+003	6.947743e+002
3.195485e+003	7.415172e+002
3.197413e+003	8.391809e+002
3.199342e+003	8.436252e+002
3.201270e+003	8.952443e+002
3.203198e+003	8.683066e+002
3.205127e+003	9.412606e+002
3.207055e+003	9.792146e+002
3.208984e+003	1.004375e+003
3.210912e+003	1.093848e+003
3.212841e+003	1.167102e+003
3.214769e+003	1.243409e+003
3.216698e+003	1.257557e+003
3.218626e+003	1.230040e+003
3.220555e+003	1.228184e+003
3.222483e+003	1.203303e+003
3.224412e+003	1.264600e+003
3.226340e+003	1.349137e+003
3.228269e+003	1.442461e+003
3.230197e+003	1.494861e+003
3.232125e+003	1.597090e+003
3.234054e+003	1.625444e+003
3.235982e+003	1.632853e+003
3.237911e+003	1.736286e+003
3.239839e+003	1.787178e+003
3.241768e+003	1.834447e+003
3.243696e+003	1.855454e+003
3.245625e+003	1.925444e+003
3.247553e+003	1.942821e+003
3.249482e+003	1.987589e+003
3.251410e+003	2.042580e+003
3.253339e+003	2.173405e+003
3.255267e+003	2.183091e+003
3.257196e+003	2.281163e+003
3.259124e+003	2.344651e+003
3.261052e+003	2.384979e+003
3.262981e+003	2.432812e+003
3.264909e+003	2.568133e+003
3.266838e+003	2.646015e+003
3.268766e+003	2.760814e+003
3.270695e+003	2.849822e+003
3.272623e+003	2.761589e+003
3.274552e+003	2.880445e+003
3.276480e+003	2.968702e+003
3.278409e+003	2.958479e+003
3.280337e+003	3.028935e+003
3.282266e+003	3.143924e+003
3.284194e+003	3.260711e+003
3.286123e+003	3.340755e+003
3.288051e+003	3.458982e+003
3.289979e+003	3.586079e+003
3.291908e+003	3.590459e+003
3.293836e+003	3.668282e+003
3.295765e+003	3.713455e+003
3.297693e+003	3.870109e+003
3.299622e+003	3.980009e+003
3.301550e+003	4.057498e+003
3.303479e+003	4.155210e+003
3.305407e+003	4.226254e+003
3.307336e+003	4.299804e+003
3.309264e+003	4.349762e+003
3.311193e+003	4.513782e+003
3.313121e+003	4.570918e+003
3.315050e+003	4.671396e+003
3.316978e+003	4.880907e+003
3.318906e+003	5.021170e+003
3.320835e+003	5.035449e+003
3.322763e+003	5.132509e+003
3.324692e+003	5.256422e+003
3.326620e+003	5.344960e+003
3.328549e+003	5.503919e+003
3.330477e+003	5.516509e+003
3.332406e+003	5.660585e+003
3.334334e+003	5.884480e+003
3.336263e+003	5.993661e+003
3.338191e+003	6.047838e+003
3.340120e+003	6.072549e+003
3.342048e+003	6.219597e+003
3.343977e+003	6.475504e+003
3.345905e+003	6.587794e+003
3.347833e+003	6.632811e+003
3.349762e+003	6.712362e+003
3.351690e+003	6.880706e+003
3.353619e+003	7.141045e+003
3.355547e+003	7.159983e+003
3.357476e+003	7.250852e+003
3.359404e+003	7.465472e+003
3.361333e+003	7.614351e+003
3.363261e+003	7.680939e+003
3.365190e+003	7.800196e+003
3.367118e+003	7.973029e+003
3.369047e+003	8.159000e+003
3.370975e+003	8.222224e+003
3.372904e+003	8.416171e+003
3.374832e+003	8.574262e+003
3.376760e+003	8.820444e+003
3.378689e+003	8.852776e+003
3.380617e+003	9.049618e+003
3.382546e+003	9.257005e+003
3.384474e+003	9.454021e+003
3.386403e+003	9.622436e+003
3.388331e+003	9.657126e+003
3.390260e+003	9.737778e+003
3.392188e+003	9.863930e+003
3.394117e+003	1.005265e+004
3.396045e+003	1.027978e+004
3.397974e+003	1.037198e+004
3.399902e+003	1.061738e+004
