# Supplementary material for: Machine learning classification of mango maturity based on carotene content from Raman spectra
Source: PeerJ. 2025 Nov 18;13:e20288. doi: 10.7717/peerj.20288 (PMC12637035; doi:10.7717/peerj.20288)
Supplement: Supplemental Information 1 — Raman spectra from 29 mango samples, with measurements taken from the top, middle, and bottom parts of each mango. These data were used for Raman spectral processing, statistical analysis, and classification analysis. [file peerj-13-20288-s001.zip › Raw Data_Mango/M3/M3-M-1.CSV]

5.015522e+001	3.869075e+003
5.208368e+001	2.739510e+003
5.401215e+001	1.877224e+003
5.594062e+001	1.452762e+003
5.786908e+001	1.346053e+003
5.979755e+001	1.381320e+003
6.172602e+001	1.405413e+003
6.365448e+001	1.340315e+003
6.558295e+001	1.191509e+003
6.751141e+001	1.143317e+003
6.943988e+001	1.140558e+003
7.136835e+001	1.160772e+003
7.329681e+001	1.170372e+003
7.522528e+001	1.114164e+003
7.715375e+001	1.127797e+003
7.908221e+001	1.039672e+003
8.101068e+001	9.442277e+002
8.293915e+001	9.530602e+002
8.486761e+001	8.364364e+002
8.679608e+001	8.855225e+002
8.872455e+001	8.873719e+002
9.065302e+001	8.174299e+002
9.258148e+001	8.021115e+002
9.450995e+001	8.031626e+002
9.643842e+001	7.791016e+002
9.836688e+001	7.191176e+002
1.002953e+002	6.353141e+002
1.022238e+002	5.646009e+002
1.041523e+002	5.814053e+002
1.060807e+002	5.739023e+002
1.080092e+002	5.288577e+002
1.099377e+002	4.765406e+002
1.118661e+002	4.767987e+002
1.137946e+002	4.974496e+002
1.157231e+002	5.555590e+002
1.176516e+002	6.029213e+002
1.195800e+002	5.790075e+002
1.215085e+002	5.323751e+002
1.234370e+002	4.993974e+002
1.253654e+002	4.395544e+002
1.272939e+002	3.663970e+002
1.292224e+002	3.412632e+002
1.311508e+002	3.701703e+002
1.330793e+002	3.774328e+002
1.350078e+002	3.833352e+002
1.369362e+002	4.064365e+002
1.388647e+002	4.393631e+002
1.407932e+002	4.502272e+002
1.427216e+002	4.863511e+002
1.446501e+002	4.451877e+002
1.465786e+002	3.032981e+002
1.485070e+002	2.822050e+002
1.504355e+002	3.465597e+002
1.523640e+002	3.102376e+002
1.542924e+002	2.652025e+002
1.562209e+002	3.327966e+002
1.581494e+002	3.574970e+002
1.600778e+002	2.936699e+002
1.620063e+002	2.506038e+002
1.639348e+002	2.747739e+002
1.658632e+002	3.494916e+002
1.677917e+002	3.671594e+002
1.697202e+002	3.661326e+002
1.716486e+002	3.974456e+002
1.735771e+002	4.154148e+002
1.755056e+002	3.275637e+002
1.774340e+002	2.267318e+002
1.793625e+002	2.844492e+002
1.812910e+002	3.436092e+002
1.832194e+002	3.232696e+002
1.851479e+002	2.615174e+002
1.870764e+002	1.805931e+002
1.890048e+002	2.081458e+002
1.909333e+002	1.909200e+002
1.928618e+002	8.963915e+001
1.947902e+002	5.105091e+001
1.967187e+002	6.135959e+001
1.986472e+002	4.455710e+001
2.005756e+002	5.375093e+001
2.025041e+002	1.272062e+002
2.044326e+002	2.378817e+002
2.063610e+002	2.799642e+002
2.082895e+002	2.837239e+002
2.102180e+002	2.951201e+002
2.121464e+002	3.249202e+002
2.140749e+002	3.188083e+002
2.160034e+002	2.387321e+002
2.179318e+002	2.199894e+002
2.198603e+002	2.488692e+002
2.217888e+002	2.836597e+002
2.237172e+002	3.103477e+002
2.256457e+002	2.582039e+002
2.275742e+002	1.684021e+002
2.295026e+002	1.227650e+002
2.314311e+002	1.395063e+002
2.333596e+002	9.802396e+001
2.352880e+002	1.042241e+002
2.372165e+002	1.319428e+002
2.391450e+002	1.681204e+002
2.410734e+002	2.163886e+002
2.430019e+002	3.035687e+002
2.449304e+002	3.112367e+002
2.468588e+002	2.785640e+002
2.487873e+002	2.519208e+002
2.507158e+002	2.595887e+002
2.526442e+002	2.897491e+002
2.545727e+002	3.859445e+002
2.565012e+002	3.664507e+002
2.584296e+002	3.441197e+002
2.603581e+002	3.978806e+002
2.622866e+002	3.956075e+002
2.642150e+002	3.975703e+002
2.661435e+002	3.083959e+002
2.680720e+002	2.316197e+002
2.700004e+002	2.069112e+002
2.719289e+002	1.029258e+002
2.738574e+002	1.802932e+002
2.757858e+002	2.009071e+002
2.777143e+002	1.733865e+002
2.796428e+002	1.606399e+002
2.815712e+002	2.088025e+002
2.834997e+002	1.947370e+002
2.854282e+002	2.020297e+002
2.873566e+002	2.418745e+002
2.892851e+002	2.901044e+002
2.912136e+002	3.086954e+002
2.931420e+002	3.824134e+002
2.950705e+002	4.422711e+002
2.969990e+002	4.991500e+002
2.989274e+002	5.284145e+002
3.008559e+002	4.835240e+002
3.027844e+002	4.634500e+002
3.047128e+002	5.157276e+002
3.066413e+002	5.019510e+002
3.085698e+002	4.179550e+002
3.104982e+002	3.754806e+002
3.124267e+002	4.684748e+002
3.143552e+002	4.318032e+002
3.162836e+002	3.913759e+002
3.182121e+002	3.943654e+002
3.201406e+002	4.180596e+002
3.220690e+002	4.175811e+002
3.239975e+002	4.168335e+002
3.259260e+002	3.936420e+002
3.278544e+002	3.772784e+002
3.297829e+002	3.719522e+002
3.317114e+002	2.798782e+002
3.336398e+002	3.936046e+002
3.355683e+002	4.564984e+002
3.374968e+002	4.386695e+002
3.394252e+002	4.045315e+002
3.413537e+002	4.352801e+002
3.432822e+002	2.756585e+002
3.452106e+002	4.022066e+002
3.471391e+002	5.191881e+002
3.490676e+002	5.237529e+002
3.509960e+002	6.188624e+002
3.529245e+002	5.487336e+002
3.548530e+002	4.944017e+002
3.567814e+002	5.095154e+002
3.587099e+002	5.457987e+002
3.606384e+002	5.335814e+002
3.625668e+002	5.747889e+002
3.644953e+002	5.697300e+002
3.664238e+002	5.071401e+002
3.683522e+002	4.786255e+002
3.702807e+002	5.157939e+002
3.722092e+002	4.277727e+002
3.741376e+002	3.528526e+002
3.760661e+002	3.552604e+002
3.779946e+002	3.481902e+002
3.799230e+002	3.479377e+002
3.818515e+002	5.169026e+002
3.837800e+002	5.628920e+002
3.857084e+002	5.152110e+002
3.876369e+002	5.945292e+002
3.895654e+002	7.517883e+002
3.914938e+002	7.577700e+002
3.934223e+002	6.386837e+002
3.953508e+002	6.038521e+002
3.972792e+002	6.111519e+002
3.992077e+002	6.503665e+002
4.011362e+002	7.047874e+002
4.030646e+002	7.106179e+002
4.049931e+002	7.936242e+002
4.069216e+002	7.278708e+002
4.088500e+002	6.657768e+002
4.107785e+002	6.906446e+002
4.127070e+002	6.977721e+002
4.146354e+002	5.973986e+002
4.165639e+002	5.980760e+002
4.184924e+002	6.259902e+002
4.204208e+002	6.486290e+002
4.223493e+002	6.714164e+002
4.242778e+002	6.818973e+002
4.262062e+002	6.881154e+002
4.281347e+002	6.584072e+002
4.300632e+002	6.143857e+002
4.319916e+002	5.883718e+002
4.339201e+002	5.960005e+002
4.358486e+002	6.115479e+002
4.377770e+002	5.530259e+002
4.397055e+002	4.895385e+002
4.416340e+002	4.859952e+002
4.435624e+002	5.537627e+002
4.454909e+002	5.964928e+002
4.474194e+002	6.851385e+002
4.493478e+002	8.318029e+002
4.512763e+002	8.119355e+002
4.532048e+002	6.416822e+002
4.551332e+002	7.336193e+002
4.570617e+002	7.381195e+002
4.589902e+002	7.779332e+002
4.609186e+002	8.042161e+002
4.628471e+002	7.569816e+002
4.647756e+002	6.408365e+002
4.667040e+002	6.270748e+002
4.686325e+002	7.253867e+002
4.705610e+002	7.764704e+002
4.724894e+002	7.765351e+002
4.744179e+002	7.398237e+002
4.763464e+002	6.601331e+002
4.782748e+002	7.274396e+002
4.802033e+002	5.654662e+002
4.821318e+002	5.523926e+002
4.840602e+002	6.758323e+002
4.859887e+002	7.100915e+002
4.879172e+002	5.965583e+002
4.898456e+002	6.201743e+002
4.917741e+002	5.779149e+002
4.937026e+002	5.595454e+002
4.956310e+002	5.814644e+002
4.975595e+002	5.536785e+002
4.994880e+002	5.261062e+002
5.014164e+002	5.687698e+002
5.033449e+002	6.528835e+002
5.052734e+002	7.219766e+002
5.072018e+002	7.356881e+002
5.091303e+002	7.040666e+002
5.110588e+002	7.240269e+002
5.129872e+002	7.588500e+002
5.149157e+002	7.593536e+002
5.168442e+002	8.217718e+002
5.187726e+002	9.778357e+002
5.207011e+002	8.893181e+002
5.226296e+002	8.628932e+002
5.245580e+002	8.327953e+002
5.264865e+002	8.407620e+002
5.284150e+002	8.492416e+002
5.303434e+002	7.804031e+002
5.322719e+002	7.696219e+002
5.342004e+002	7.018462e+002
5.361288e+002	6.143398e+002
5.380573e+002	6.175298e+002
5.399858e+002	7.147004e+002
5.419142e+002	7.562404e+002
5.438427e+002	6.961961e+002
5.457712e+002	6.931216e+002
5.476996e+002	7.236763e+002
5.496281e+002	7.546331e+002
5.515566e+002	7.597651e+002
5.534850e+002	7.336844e+002
5.554135e+002	7.880236e+002
5.573420e+002	7.202604e+002
5.592704e+002	7.067728e+002
5.611989e+002	6.982336e+002
5.631274e+002	5.966052e+002
5.650558e+002	5.652575e+002
5.669843e+002	5.729268e+002
5.689128e+002	6.753641e+002
5.708412e+002	7.200106e+002
5.727697e+002	6.335946e+002
5.746982e+002	5.010200e+002
5.766266e+002	5.679603e+002
5.785551e+002	6.302328e+002
5.804836e+002	7.040096e+002
5.824120e+002	7.144092e+002
5.843405e+002	7.260513e+002
5.862690e+002	8.486073e+002
5.881974e+002	8.965531e+002
5.901259e+002	7.636368e+002
5.920544e+002	7.599557e+002
5.939828e+002	7.078804e+002
5.959113e+002	6.134718e+002
5.978398e+002	6.938963e+002
5.997682e+002	8.291481e+002
6.016967e+002	6.625707e+002
6.036252e+002	5.779443e+002
6.055536e+002	6.625605e+002
6.074821e+002	7.583547e+002
6.094106e+002	6.538752e+002
6.113391e+002	5.221743e+002
6.132675e+002	5.060238e+002
6.151960e+002	5.830942e+002
6.171245e+002	6.105462e+002
6.190529e+002	5.671844e+002
6.209814e+002	5.628850e+002
6.229099e+002	5.827540e+002
6.248383e+002	5.513645e+002
6.267668e+002	4.607134e+002
6.286953e+002	4.386106e+002
6.306237e+002	5.283400e+002
6.325522e+002	6.314959e+002
6.344807e+002	5.988829e+002
6.364091e+002	6.064108e+002
6.383376e+002	5.531188e+002
6.402661e+002	4.734479e+002
6.421945e+002	4.431138e+002
6.441230e+002	4.943111e+002
6.460515e+002	5.201874e+002
6.479799e+002	6.024092e+002
6.499084e+002	6.569402e+002
6.518369e+002	5.494220e+002
6.537653e+002	4.438708e+002
6.556938e+002	5.379946e+002
6.576223e+002	4.857944e+002
6.595507e+002	6.427278e+002
6.614792e+002	6.128909e+002
6.634077e+002	4.892205e+002
6.653361e+002	4.814428e+002
6.672646e+002	6.025146e+002
6.691931e+002	4.672651e+002
6.711215e+002	4.026600e+002
6.730500e+002	3.973844e+002
6.749785e+002	3.882629e+002
6.769069e+002	3.922009e+002
6.788354e+002	4.321925e+002
6.807639e+002	4.631042e+002
6.826923e+002	4.990020e+002
6.846208e+002	4.310505e+002
6.865493e+002	3.786019e+002
6.884777e+002	3.348649e+002
6.904062e+002	3.287199e+002
6.923347e+002	4.396353e+002
6.942631e+002	4.033181e+002
6.961916e+002	3.642201e+002
6.981201e+002	3.146962e+002
7.000485e+002	3.225139e+002
7.019770e+002	4.141269e+002
7.039055e+002	5.275497e+002
7.058339e+002	5.350045e+002
7.077624e+002	5.772922e+002
7.096909e+002	6.476427e+002
7.116193e+002	5.567768e+002
7.135478e+002	3.541784e+002
7.154763e+002	2.591206e+002
7.174047e+002	3.998629e+002
7.193332e+002	4.571171e+002
7.212617e+002	4.428283e+002
7.231901e+002	4.469683e+002
7.251186e+002	4.816681e+002
7.270471e+002	4.445599e+002
7.289755e+002	2.651142e+002
7.309040e+002	4.402242e+002
7.328325e+002	2.254870e+002
7.347609e+002	1.929337e+002
7.366894e+002	2.331702e+002
7.386179e+002	2.226640e+002
7.405463e+002	2.080804e+002
7.424748e+002	2.587825e+002
7.444033e+002	2.753262e+002
7.463317e+002	3.000077e+002
7.482602e+002	3.870841e+002
7.501887e+002	4.033989e+002
7.521171e+002	3.100302e+002
7.540456e+002	2.960894e+002
7.559741e+002	2.575499e+002
7.579025e+002	2.952435e+002
7.598310e+002	1.815775e+002
7.617595e+002	1.483418e+002
7.636879e+002	2.480231e+002
7.656164e+002	3.125146e+002
7.675449e+002	3.268741e+002
7.694733e+002	3.073557e+002
7.714018e+002	2.266178e+002
7.733303e+002	2.055217e+002
7.752587e+002	2.016474e+002
7.771872e+002	1.654928e+002
7.791157e+002	1.514383e+002
7.810441e+002	1.770081e+002
7.829726e+002	1.001959e+002
7.849011e+002	6.019978e+001
7.868295e+002	6.614078e+001
7.887580e+002	1.075363e+002
7.906865e+002	2.055728e+002
7.926149e+002	3.823524e+002
7.945434e+002	2.930092e+002
7.964719e+002	5.432997e+001
7.984003e+002	2.938073e+001
8.003288e+002	8.145530e+001
8.022573e+002	8.716376e+001
8.041857e+002	8.421381e+001
8.061142e+002	-1.834922e+001
8.080427e+002	-4.802790e+001
8.099711e+002	3.034467e+001
8.118996e+002	1.089049e+002
8.138281e+002	1.480043e+002
8.157565e+002	1.685336e+002
8.176850e+002	1.841508e+002
8.196135e+002	1.104398e+002
8.215419e+002	2.371912e+002
8.234704e+002	7.532135e+001
8.253989e+002	-7.250491e+001
8.273273e+002	-1.123469e+002
8.292558e+002	-8.908624e+001
8.311843e+002	4.724751e+001
8.331127e+002	6.011376e+001
8.350412e+002	7.265082e+001
8.369697e+002	-7.285609e+001
8.388981e+002	-1.793374e+002
8.408266e+002	-1.371145e+002
8.427551e+002	-1.644227e+001
8.446835e+002	5.625361e+001
8.466120e+002	1.127223e+002
8.485405e+002	1.764233e+002
8.504689e+002	1.152459e+002
8.523974e+002	-5.342596e+001
8.543259e+002	-4.132062e+001
8.562543e+002	2.100823e+002
8.581828e+002	1.032210e+002
8.601113e+002	2.467583e+002
8.620397e+002	1.085687e+002
8.639682e+002	2.791580e+002
8.658967e+002	4.232269e+002
8.678251e+002	3.775925e+002
8.697536e+002	2.973993e+002
8.716821e+002	1.652210e+002
8.736105e+002	9.947164e+001
8.755390e+002	1.883673e+002
8.774675e+002	2.857094e+002
8.793959e+002	2.241301e+002
8.813244e+002	3.815152e+001
8.832529e+002	-8.914844e+001
8.851813e+002	-5.726335e+001
8.871098e+002	-3.653030e+001
8.890383e+002	4.032280e+001
8.909667e+002	9.292045e+000
8.928952e+002	-1.017923e+002
8.948237e+002	-1.111929e+002
8.967521e+002	2.577094e+001
8.986806e+002	4.212238e+001
9.006091e+002	4.548981e+001
9.025375e+002	-6.108749e+001
9.044660e+002	-7.208598e+001
9.063945e+002	-4.438426e+001
9.083229e+002	-2.096523e+001
9.102514e+002	-2.061349e+000
9.121799e+002	-1.325980e+001
9.141083e+002	-1.106700e+002
9.160368e+002	-2.597598e+002
9.179653e+002	-3.047032e+002
9.198937e+002	-2.717933e+002
9.218222e+002	-2.085531e+002
9.237507e+002	-1.724117e+002
9.256791e+002	-1.864511e+002
9.276076e+002	-1.060201e+002
9.295361e+002	-8.738698e+001
9.314645e+002	-8.406432e+001
9.333930e+002	3.118122e+001
9.353215e+002	4.900469e+001
9.372499e+002	-2.071288e+001
9.391784e+002	3.469604e+001
9.411069e+002	4.678164e+001
9.430353e+002	1.399664e+001
9.449638e+002	1.753962e+001
9.468923e+002	7.461908e+001
9.488207e+002	2.398946e+002
9.507492e+002	3.596714e+002
9.526777e+002	3.759875e+002
9.546061e+002	5.166500e+002
9.565346e+002	3.193346e+002
9.584631e+002	5.158078e+002
9.603915e+002	3.453828e+002
9.623200e+002	1.962392e+002
9.642485e+002	3.213842e+002
9.661769e+002	4.846065e+002
9.681054e+002	3.389472e+002
9.700339e+002	1.957437e+002
9.719623e+002	1.512621e+002
9.738908e+002	7.227052e+001
9.758193e+002	7.266134e+001
9.777477e+002	1.606143e+002
9.796762e+002	1.980706e+002
9.816047e+002	1.464491e+002
9.835331e+002	1.966461e+002
9.854616e+002	2.007353e+002
9.873901e+002	2.806591e+002
9.893185e+002	4.033215e+002
9.912470e+002	4.110308e+002
9.931755e+002	4.144930e+002
9.951039e+002	4.854677e+002
9.970324e+002	6.037930e+002
9.989609e+002	9.325153e+002
1.000889e+003	1.348326e+003
1.002818e+003	1.667781e+003
1.004746e+003	1.805950e+003
1.006675e+003	1.759226e+003
1.008603e+003	1.542091e+003
1.010532e+003	1.199936e+003
1.012460e+003	8.486003e+002
1.014389e+003	6.705718e+002
1.016317e+003	6.069106e+002
1.018246e+003	3.760767e+002
1.020174e+003	3.826537e+002
1.022102e+003	3.553564e+002
1.024031e+003	3.072498e+002
1.025959e+003	3.423376e+002
1.027888e+003	2.153913e+002
1.029816e+003	9.573738e+001
1.031745e+003	7.888514e+001
1.033673e+003	8.417538e+001
1.035602e+003	-1.816593e+001
1.037530e+003	-9.853721e+001
1.039459e+003	-9.441513e+001
1.041387e+003	-8.314560e+001
1.043316e+003	-1.032536e+002
1.045244e+003	-2.534266e+001
1.047173e+003	4.269900e+001
1.049101e+003	-1.308832e+002
1.051030e+003	-5.957554e+001
1.052958e+003	2.896760e+001
1.054886e+003	-2.235319e+001
1.056815e+003	-4.744239e+001
1.058743e+003	1.573371e+001
1.060672e+003	-1.330319e+002
1.062600e+003	-4.174759e+001
1.064529e+003	-2.959020e+000
1.066457e+003	-1.191915e+002
1.068386e+003	-1.626870e+002
1.070314e+003	-7.751583e+001
1.072243e+003	-2.199332e+000
1.074171e+003	1.433222e+001
1.076100e+003	-9.030818e+000
1.078028e+003	-4.950421e+000
1.079957e+003	1.113443e+002
1.081885e+003	6.519279e+001
1.083813e+003	1.280713e+002
1.085742e+003	2.196291e+002
1.087670e+003	1.342971e+002
1.089599e+003	4.103150e+001
1.091527e+003	1.353578e+001
1.093456e+003	1.176939e+002
1.095384e+003	1.094934e+002
1.097313e+003	2.668337e+001
1.099241e+003	9.037501e+001
1.101170e+003	1.701643e+002
1.103098e+003	1.361357e+002
1.105027e+003	1.406775e+002
1.106955e+003	2.572242e+002
1.108884e+003	2.020962e+002
1.110812e+003	1.178092e+002
1.112740e+003	2.564948e+002
1.114669e+003	2.823170e+002
1.116597e+003	3.388177e+002
1.118526e+003	4.619391e+002
1.120454e+003	4.608326e+002
1.122383e+003	4.222743e+002
1.124311e+003	5.505364e+002
1.126240e+003	6.754047e+002
1.128168e+003	7.304484e+002
1.130097e+003	6.762705e+002
1.132025e+003	6.714120e+002
1.133954e+003	7.149881e+002
1.135882e+003	7.404729e+002
1.137811e+003	7.890036e+002
1.139739e+003	8.920013e+002
1.141667e+003	1.087973e+003
1.143596e+003	1.489462e+003
1.145524e+003	1.872422e+003
1.147453e+003	2.388445e+003
1.149381e+003	3.090116e+003
1.151310e+003	3.936813e+003
1.153238e+003	4.744527e+003
1.155167e+003	5.154967e+003
1.157095e+003	4.952293e+003
1.159024e+003	4.020372e+003
1.160952e+003	2.986771e+003
1.162881e+003	2.134124e+003
1.164809e+003	1.575440e+003
1.166738e+003	1.286791e+003
1.168666e+003	1.174507e+003
1.170594e+003	1.118638e+003
1.172523e+003	1.031659e+003
1.174451e+003	1.041456e+003
1.176380e+003	1.035525e+003
1.178308e+003	1.052004e+003
1.180237e+003	1.088005e+003
1.182165e+003	1.158066e+003
1.184094e+003	1.160110e+003
1.186022e+003	1.149874e+003
1.187951e+003	1.226432e+003
1.189879e+003	1.104161e+003
1.191808e+003	8.104872e+002
1.193736e+003	7.854078e+002
1.195665e+003	8.335919e+002
1.197593e+003	8.349974e+002
1.199521e+003	8.094373e+002
1.201450e+003	7.397187e+002
1.203378e+003	6.487707e+002
1.205307e+003	6.422343e+002
1.207235e+003	7.682883e+002
1.209164e+003	9.282205e+002
1.211092e+003	7.362888e+002
1.213021e+003	5.979067e+002
1.214949e+003	3.531022e+002
1.216878e+003	2.214960e+002
1.218806e+003	2.504076e+002
1.220735e+003	2.538063e+002
1.222663e+003	1.616804e+002
1.224592e+003	1.717735e+002
1.226520e+003	1.846571e+002
1.228448e+003	6.539307e+001
1.230377e+003	-1.291116e+001
1.232305e+003	7.687880e+001
1.234234e+003	1.719811e+002
1.236162e+003	9.818030e+001
1.238091e+003	2.715913e+001
1.240019e+003	1.182877e+002
1.241948e+003	1.737083e+002
1.243876e+003	1.979488e+002
1.245805e+003	3.550081e+002
1.247733e+003	2.513806e+002
1.249662e+003	3.042714e+002
1.251590e+003	2.812042e+002
1.253519e+003	1.832527e+002
1.255447e+003	1.368451e+002
1.257375e+003	1.941202e+002
1.259304e+003	2.984622e+002
1.261232e+003	3.761817e+002
1.263161e+003	3.911305e+002
1.265089e+003	3.670789e+002
1.267018e+003	3.897998e+002
1.268946e+003	3.933293e+002
1.270875e+003	4.226852e+002
1.272803e+003	3.607062e+002
1.274732e+003	2.735313e+002
1.276660e+003	2.715143e+002
1.278589e+003	2.881849e+002
1.280517e+003	3.407594e+002
1.282446e+003	2.429688e+002
1.284374e+003	1.397821e+002
1.286302e+003	1.458569e+002
1.288231e+003	2.247911e+002
1.290159e+003	2.381085e+002
1.292088e+003	2.553665e+002
1.294016e+003	2.986063e+002
1.295945e+003	2.656938e+002
1.297873e+003	1.708029e+002
1.299802e+003	2.147899e+002
1.301730e+003	3.003022e+002
1.303659e+003	2.092833e+002
1.305587e+003	1.981978e+002
1.307516e+003	2.350039e+002
1.309444e+003	1.799931e+002
1.311373e+003	1.150077e+002
1.313301e+003	1.577182e+002
1.315229e+003	2.674701e+002
1.317158e+003	3.393257e+002
1.319086e+003	3.896013e+002
1.321015e+003	3.287081e+002
1.322943e+003	2.256666e+002
1.324872e+003	2.012155e+002
1.326800e+003	2.506173e+002
1.328729e+003	3.012476e+002
1.330657e+003	3.908152e+002
1.332586e+003	4.959153e+002
1.334514e+003	4.459734e+002
1.336443e+003	2.431079e+002
1.338371e+003	2.703793e+002
1.340300e+003	3.006840e+002
1.342228e+003	2.933154e+002
1.344156e+003	4.717943e+002
1.346085e+003	4.296062e+002
1.348013e+003	5.352167e+002
1.349942e+003	6.118431e+002
1.351870e+003	5.675757e+002
1.353799e+003	4.903573e+002
1.355727e+003	4.062978e+002
1.357656e+003	3.057460e+002
1.359584e+003	2.586320e+002
1.361513e+003	2.616250e+002
1.363441e+003	3.926049e+002
1.365370e+003	3.740316e+002
1.367298e+003	4.966003e+002
1.369227e+003	3.998002e+002
1.371155e+003	3.359662e+002
1.373083e+003	3.804506e+002
1.375012e+003	3.488789e+002
1.376940e+003	3.402540e+002
1.378869e+003	5.183870e+002
1.380797e+003	4.056797e+002
1.382726e+003	1.418522e+002
1.384654e+003	1.111948e+002
1.386583e+003	1.644921e+002
1.388511e+003	1.959297e+002
1.390440e+003	2.907481e+002
1.392368e+003	2.685049e+002
1.394297e+003	1.880857e+002
1.396225e+003	1.958693e+002
1.398154e+003	2.063018e+002
1.400082e+003	1.832658e+002
1.402010e+003	1.656545e+002
1.403939e+003	2.898434e+002
1.405867e+003	2.464615e+002
1.407796e+003	2.530615e+002
1.409724e+003	3.265573e+002
1.411653e+003	3.785770e+002
1.413581e+003	3.826710e+002
1.415510e+003	3.637752e+002
1.417438e+003	3.220492e+002
1.419367e+003	2.803297e+002
1.421295e+003	2.959449e+002
1.423224e+003	2.719413e+002
1.425152e+003	3.752319e+002
1.427081e+003	5.373196e+002
1.429009e+003	5.707646e+002
1.430938e+003	5.745584e+002
1.432866e+003	6.984015e+002
1.434794e+003	7.225552e+002
1.436723e+003	7.248531e+002
1.438651e+003	8.012876e+002
1.440580e+003	8.483261e+002
1.442508e+003	8.012156e+002
1.444437e+003	7.281738e+002
1.446365e+003	7.612047e+002
1.448294e+003	7.818677e+002
1.450222e+003	8.471318e+002
1.452151e+003	7.984052e+002
1.454079e+003	7.252251e+002
1.456008e+003	7.425102e+002
1.457936e+003	6.737151e+002
1.459865e+003	6.996445e+002
1.461793e+003	7.172591e+002
1.463721e+003	5.881256e+002
1.465650e+003	6.381131e+002
1.467578e+003	6.719611e+002
1.469507e+003	6.112095e+002
1.471435e+003	5.437889e+002
1.473364e+003	4.851465e+002
1.475292e+003	4.924331e+002
1.477221e+003	4.718290e+002
1.479149e+003	4.077473e+002
1.481078e+003	5.031965e+002
1.483006e+003	5.694877e+002
1.484935e+003	5.821440e+002
1.486863e+003	6.300394e+002
1.488792e+003	6.069116e+002
1.490720e+003	6.263840e+002
1.492648e+003	6.227870e+002
1.494577e+003	7.746857e+002
1.496505e+003	8.442652e+002
1.498434e+003	8.865150e+002
1.500362e+003	1.023148e+003
1.502291e+003	1.155392e+003
1.504219e+003	1.352953e+003
1.506148e+003	1.637190e+003
1.508076e+003	1.977541e+003
1.510005e+003	2.441317e+003
1.511933e+003	2.970631e+003
1.513862e+003	3.385958e+003
1.515790e+003	3.869043e+003
1.517719e+003	4.072529e+003
1.519647e+003	4.116095e+003
1.521575e+003	3.890394e+003
1.523504e+003	3.662220e+003
1.525432e+003	3.173110e+003
1.527361e+003	2.710196e+003
1.529289e+003	2.311278e+003
1.531218e+003	1.835381e+003
1.533146e+003	1.375390e+003
1.535075e+003	1.124326e+003
1.537003e+003	1.021384e+003
1.538932e+003	8.926622e+002
1.540860e+003	8.348505e+002
1.542789e+003	8.827474e+002
1.544717e+003	7.818494e+002
1.546646e+003	7.441083e+002
1.548574e+003	7.084182e+002
1.550502e+003	7.369581e+002
1.552431e+003	6.748836e+002
1.554359e+003	6.420385e+002
1.556288e+003	5.933073e+002
1.558216e+003	5.324494e+002
1.560145e+003	5.111106e+002
1.562073e+003	5.225806e+002
1.564002e+003	5.185675e+002
1.565930e+003	4.751263e+002
1.567859e+003	4.680058e+002
1.569787e+003	4.785436e+002
1.571716e+003	4.199345e+002
1.573644e+003	5.432261e+002
1.575573e+003	4.486691e+002
1.577501e+003	5.015150e+002
1.579429e+003	5.008927e+002
1.581358e+003	4.824213e+002
1.583286e+003	4.619836e+002
1.585215e+003	4.624901e+002
1.587143e+003	4.336827e+002
1.589072e+003	4.161510e+002
1.591000e+003	5.084561e+002
1.592929e+003	5.607542e+002
1.594857e+003	5.185065e+002
1.596786e+003	4.907107e+002
1.598714e+003	5.671313e+002
1.600643e+003	6.418281e+002
1.602571e+003	6.718518e+002
1.604500e+003	7.251667e+002
1.606428e+003	6.836211e+002
1.608356e+003	6.060200e+002
1.610285e+003	6.112323e+002
1.612213e+003	6.672106e+002
1.614142e+003	7.304279e+002
1.616070e+003	7.578307e+002
1.617999e+003	6.947296e+002
1.619927e+003	5.847755e+002
1.621856e+003	5.505994e+002
1.623784e+003	6.145767e+002
1.625713e+003	6.220554e+002
1.627641e+003	6.160919e+002
1.629570e+003	6.178000e+002
1.631498e+003	7.434425e+002
1.633427e+003	6.933849e+002
1.635355e+003	5.959655e+002
1.637283e+003	4.654041e+002
1.639212e+003	4.606191e+002
1.641140e+003	3.946967e+002
1.643069e+003	3.778287e+002
1.644997e+003	3.730559e+002
1.646926e+003	2.826009e+002
1.648854e+003	2.903225e+002
1.650783e+003	3.528327e+002
1.652711e+003	3.809943e+002
1.654640e+003	3.552466e+002
1.656568e+003	2.510713e+002
1.658497e+003	2.014761e+002
1.660425e+003	1.423720e+002
1.662354e+003	2.209760e+002
1.664282e+003	1.396076e+002
1.666210e+003	9.479623e+001
1.668139e+003	6.240433e+001
1.670067e+003	1.401024e+002
1.671996e+003	2.252382e+002
1.673924e+003	2.515826e+002
1.675853e+003	2.396271e+002
1.677781e+003	2.314363e+002
1.679710e+003	2.513126e+002
1.681638e+003	2.801416e+002
1.683567e+003	3.341609e+002
1.685495e+003	3.349297e+002
1.687424e+003	2.447875e+002
1.689352e+003	2.784624e+002
1.691281e+003	4.002479e+002
1.693209e+003	4.785606e+002
1.695137e+003	4.658612e+002
1.697066e+003	5.271873e+002
1.698994e+003	5.093162e+002
1.700923e+003	3.724506e+002
1.702851e+003	2.785945e+002
1.704780e+003	2.669742e+002
1.706708e+003	2.700659e+002
1.708637e+003	3.027825e+002
1.710565e+003	3.699175e+002
1.712494e+003	4.229011e+002
1.714422e+003	4.713772e+002
1.716351e+003	5.089383e+002
1.718279e+003	5.365109e+002
1.720208e+003	6.525023e+002
1.722136e+003	6.361989e+002
1.724064e+003	6.064239e+002
1.725993e+003	6.935784e+002
1.727921e+003	6.003044e+002
1.729850e+003	5.251397e+002
1.731778e+003	5.179962e+002
1.733707e+003	4.874196e+002
1.735635e+003	4.154091e+002
1.737564e+003	3.264517e+002
1.739492e+003	2.804973e+002
1.741421e+003	2.132921e+002
1.743349e+003	1.975585e+002
1.745278e+003	2.762418e+002
1.747206e+003	3.279028e+002
1.749135e+003	3.109554e+002
1.751063e+003	3.156144e+002
1.752991e+003	3.602063e+002
1.754920e+003	1.822437e+002
1.756848e+003	2.751526e+002
1.758777e+003	2.259344e+002
1.760705e+003	1.642872e+002
1.762634e+003	2.120305e+002
1.764562e+003	2.028441e+002
1.766491e+003	1.244371e+002
1.768419e+003	1.253314e+002
1.770348e+003	2.322879e+002
1.772276e+003	2.382556e+002
1.774205e+003	2.437542e+002
1.776133e+003	2.960404e+002
1.778062e+003	4.005951e+002
1.779990e+003	3.823644e+002
1.781918e+003	4.323388e+002
1.783847e+003	5.460027e+002
1.785775e+003	4.123490e+002
1.787704e+003	2.324784e+002
1.789632e+003	1.921792e+002
1.791561e+003	1.464896e+002
1.793489e+003	2.234951e+002
1.795418e+003	3.574261e+002
1.797346e+003	4.279050e+002
1.799275e+003	5.084373e+002
1.801203e+003	6.834036e+002
1.803132e+003	8.556506e+002
1.805060e+003	8.412148e+002
1.806989e+003	7.673367e+002
1.808917e+003	6.691763e+002
1.810845e+003	4.860117e+002
1.812774e+003	4.768653e+002
1.814702e+003	5.393675e+002
1.816631e+003	6.536125e+002
1.818559e+003	7.324883e+002
1.820488e+003	6.726032e+002
1.822416e+003	5.389163e+002
1.824345e+003	4.642799e+002
1.826273e+003	4.780154e+002
1.828202e+003	5.230216e+002
1.830130e+003	5.723681e+002
1.832059e+003	6.030299e+002
1.833987e+003	5.611938e+002
1.835916e+003	5.404299e+002
1.837844e+003	5.305744e+002
1.839772e+003	5.411332e+002
1.841701e+003	5.339987e+002
1.843629e+003	4.639847e+002
1.845558e+003	3.555779e+002
1.847486e+003	2.140898e+002
1.849415e+003	2.051520e+002
1.851343e+003	2.414195e+002
1.853272e+003	1.556503e+002
1.855200e+003	6.151980e+001
1.857129e+003	8.266737e+001
1.859057e+003	8.378864e+001
1.860986e+003	1.214585e+002
1.862914e+003	1.667758e+002
1.864843e+003	1.718534e+002
1.866771e+003	1.978442e+002
1.868699e+003	2.629426e+002
1.870628e+003	3.026157e+002
1.872556e+003	2.996365e+002
1.874485e+003	2.846462e+002
1.876413e+003	2.716513e+002
1.878342e+003	2.718322e+002
1.880270e+003	2.849743e+002
1.882199e+003	3.323251e+002
1.884127e+003	4.290432e+002
1.886056e+003	4.054479e+002
1.887984e+003	4.527440e+002
1.889913e+003	4.295874e+002
1.891841e+003	3.640035e+002
1.893770e+003	5.157515e+002
1.895698e+003	5.996346e+002
1.897626e+003	6.906137e+002
1.899555e+003	7.417118e+002
1.901483e+003	6.761682e+002
1.903412e+003	6.527040e+002
1.905340e+003	6.829317e+002
1.907269e+003	6.276146e+002
1.909197e+003	6.172755e+002
1.911126e+003	6.452930e+002
1.913054e+003	6.642145e+002
1.914983e+003	6.722719e+002
1.916911e+003	6.050851e+002
1.918840e+003	5.843076e+002
1.920768e+003	5.874033e+002
1.922697e+003	5.842597e+002
1.924625e+003	6.212116e+002
1.926553e+003	5.711633e+002
1.928482e+003	4.665087e+002
1.930410e+003	5.019243e+002
1.932339e+003	5.476085e+002
1.934267e+003	4.787895e+002
1.936196e+003	4.487265e+002
1.938124e+003	4.192437e+002
1.940053e+003	2.709057e+002
1.941981e+003	2.586758e+002
1.943910e+003	2.652672e+002
1.945838e+003	2.592511e+002
1.947767e+003	3.114464e+002
1.949695e+003	2.159451e+002
1.951624e+003	2.274752e+002
1.953552e+003	2.377663e+002
1.955480e+003	2.444846e+002
1.957409e+003	2.211825e+002
1.959337e+003	2.712432e+002
1.961266e+003	2.954235e+002
1.963194e+003	2.267018e+002
1.965123e+003	2.859174e+002
1.967051e+003	2.807366e+002
1.968980e+003	1.607308e+002
1.970908e+003	1.798928e+002
1.972837e+003	1.900960e+002
1.974765e+003	1.912428e+002
1.976694e+003	3.287449e+002
1.978622e+003	4.008898e+002
1.980551e+003	3.877333e+002
1.982479e+003	3.692728e+002
1.984407e+003	3.367458e+002
1.986336e+003	3.071627e+002
1.988264e+003	3.631758e+002
1.990193e+003	4.203615e+002
1.992121e+003	4.328078e+002
1.994050e+003	5.279366e+002
1.995978e+003	5.607721e+002
1.997907e+003	5.595998e+002
1.999835e+003	6.073826e+002
2.001764e+003	5.617645e+002
2.003692e+003	5.507867e+002
2.005621e+003	5.705333e+002
2.007549e+003	5.987383e+002
2.009478e+003	5.649463e+002
2.011406e+003	6.138210e+002
2.013334e+003	6.429407e+002
2.015263e+003	7.197382e+002
2.017191e+003	7.314399e+002
2.019120e+003	6.548600e+002
2.021048e+003	7.153645e+002
2.022977e+003	6.758491e+002
2.024905e+003	5.572692e+002
2.026834e+003	5.355959e+002
2.028762e+003	5.478753e+002
2.030691e+003	4.634830e+002
2.032619e+003	4.864711e+002
2.034548e+003	4.799319e+002
2.036476e+003	3.354841e+002
2.038405e+003	3.386722e+002
2.040333e+003	3.543392e+002
2.042261e+003	2.783124e+002
2.044190e+003	2.359749e+002
2.046118e+003	2.537604e+002
2.048047e+003	2.239972e+002
2.049975e+003	1.942248e+002
2.051904e+003	1.848940e+002
2.053832e+003	1.815963e+002
2.055761e+003	2.657396e+002
2.057689e+003	2.236142e+002
2.059618e+003	1.793510e+002
2.061546e+003	1.865208e+002
2.063475e+003	2.438093e+002
2.065403e+003	2.442968e+002
2.067332e+003	1.960103e+002
2.069260e+003	1.916509e+002
2.071188e+003	2.419320e+002
2.073117e+003	2.778514e+002
2.075045e+003	3.494894e+002
2.076974e+003	3.729926e+002
2.078902e+003	4.047664e+002
2.080831e+003	3.798331e+002
2.082759e+003	3.076862e+002
2.084688e+003	3.197237e+002
2.086616e+003	3.224980e+002
2.088545e+003	3.372772e+002
2.090473e+003	4.303185e+002
2.092402e+003	5.035141e+002
2.094330e+003	5.419225e+002
2.096259e+003	5.552802e+002
2.098187e+003	5.125988e+002
2.100115e+003	4.893433e+002
2.102044e+003	5.040661e+002
2.103972e+003	5.288796e+002
2.105901e+003	6.159183e+002
2.107829e+003	6.681209e+002
2.109758e+003	6.619025e+002
2.111686e+003	6.801828e+002
2.113615e+003	6.803816e+002
2.115543e+003	6.633218e+002
2.117472e+003	6.614165e+002
2.119400e+003	6.466190e+002
2.121329e+003	5.634568e+002
2.123257e+003	5.389449e+002
2.125186e+003	5.815597e+002
2.127114e+003	6.219319e+002
2.129042e+003	6.832560e+002
2.130971e+003	7.064811e+002
2.132899e+003	5.654001e+002
2.134828e+003	5.333207e+002
2.136756e+003	6.119293e+002
2.138685e+003	5.595976e+002
2.140613e+003	5.317666e+002
2.142542e+003	4.626284e+002
2.144470e+003	3.297561e+002
2.146399e+003	2.442161e+002
2.148327e+003	3.191208e+002
2.150256e+003	3.844141e+002
2.152184e+003	3.510410e+002
2.154113e+003	3.400251e+002
2.156041e+003	2.949977e+002
2.157969e+003	2.267733e+002
2.159898e+003	1.930230e+002
2.161826e+003	2.910182e+002
2.163755e+003	3.125932e+002
2.165683e+003	3.188348e+002
2.167612e+003	3.067576e+002
2.169540e+003	2.860597e+002
2.171469e+003	2.390961e+002
2.173397e+003	2.128412e+002
2.175326e+003	3.202410e+002
2.177254e+003	4.438121e+002
2.179183e+003	3.846147e+002
2.181111e+003	3.178527e+002
2.183040e+003	3.388591e+002
2.184968e+003	3.396738e+002
2.186896e+003	3.359620e+002
2.188825e+003	3.746414e+002
2.190753e+003	5.074301e+002
2.192682e+003	4.944843e+002
2.194610e+003	4.910084e+002
2.196539e+003	5.046174e+002
2.198467e+003	4.581779e+002
2.200396e+003	5.191108e+002
2.202324e+003	6.016741e+002
2.204253e+003	5.486479e+002
2.206181e+003	5.892567e+002
2.208110e+003	6.301055e+002
2.210038e+003	5.873375e+002
2.211967e+003	4.521893e+002
2.213895e+003	5.766328e+002
2.215823e+003	6.244989e+002
2.217752e+003	6.349553e+002
2.219680e+003	6.721854e+002
2.221609e+003	7.119675e+002
2.223537e+003	6.679042e+002
2.225466e+003	7.003010e+002
2.227394e+003	7.176867e+002
2.229323e+003	5.895665e+002
2.231251e+003	5.540533e+002
2.233180e+003	5.754550e+002
2.235108e+003	4.566189e+002
2.237037e+003	4.056425e+002
2.238965e+003	3.445420e+002
2.240894e+003	3.776782e+002
2.242822e+003	4.162231e+002
2.244750e+003	4.710079e+002
2.246679e+003	4.115629e+002
2.248607e+003	2.496876e+002
2.250536e+003	2.381281e+002
2.252464e+003	2.531473e+002
2.254393e+003	2.843298e+002
2.256321e+003	3.379094e+002
2.258250e+003	2.952004e+002
2.260178e+003	2.858072e+002
2.262107e+003	3.214792e+002
2.264035e+003	2.774212e+002
2.265964e+003	2.196603e+002
2.267892e+003	2.239550e+002
2.269821e+003	2.066524e+002
2.271749e+003	8.795405e+001
2.273677e+003	8.747805e+001
2.275606e+003	1.378964e+002
2.277534e+003	2.131216e+002
2.279463e+003	3.068195e+002
2.281391e+003	3.830659e+002
2.283320e+003	3.501044e+002
2.285248e+003	3.305355e+002
2.287177e+003	3.782424e+002
2.289105e+003	3.983875e+002
2.291034e+003	4.925051e+002
2.292962e+003	5.760702e+002
2.294891e+003	6.214208e+002
2.296819e+003	7.052625e+002
2.298748e+003	7.142482e+002
2.300676e+003	7.148580e+002
2.302604e+003	7.780112e+002
2.304533e+003	7.546963e+002
2.306461e+003	7.083008e+002
2.308390e+003	8.084044e+002
2.310318e+003	8.887689e+002
2.312247e+003	9.032607e+002
2.314175e+003	8.242688e+002
2.316104e+003	7.517649e+002
2.318032e+003	6.220326e+002
2.319961e+003	5.559427e+002
2.321889e+003	5.716575e+002
2.323818e+003	6.718193e+002
2.325746e+003	6.817209e+002
2.327675e+003	5.588401e+002
2.329603e+003	4.427219e+002
2.331531e+003	3.839958e+002
2.333460e+003	4.762863e+002
2.335388e+003	5.939662e+002
2.337317e+003	6.801284e+002
2.339245e+003	4.851152e+002
2.341174e+003	4.878637e+002
2.343102e+003	4.346591e+002
2.345031e+003	4.314218e+002
2.346959e+003	3.463168e+002
2.348888e+003	2.515030e+002
2.350816e+003	2.388892e+002
2.352745e+003	2.252154e+002
2.354673e+003	2.700762e+002
2.356602e+003	3.430988e+002
2.358530e+003	2.884244e+002
2.360458e+003	3.276694e+002
2.362387e+003	3.352914e+002
2.364315e+003	2.643224e+002
2.366244e+003	3.212702e+002
2.368172e+003	2.942549e+002
2.370101e+003	2.739419e+002
2.372029e+003	3.265407e+002
2.373958e+003	2.573995e+002
2.375886e+003	2.541312e+002
2.377815e+003	2.678654e+002
2.379743e+003	2.153324e+002
2.381672e+003	2.957396e+002
2.383600e+003	4.514920e+002
2.385529e+003	4.425186e+002
2.387457e+003	3.381387e+002
2.389385e+003	3.433135e+002
2.391314e+003	3.968035e+002
2.393242e+003	4.921640e+002
2.395171e+003	6.194658e+002
2.397099e+003	6.208992e+002
2.399028e+003	5.245278e+002
2.400956e+003	5.520624e+002
2.402885e+003	6.470917e+002
2.404813e+003	6.925281e+002
2.406742e+003	7.032526e+002
2.408670e+003	6.838696e+002
2.410599e+003	6.163589e+002
2.412527e+003	6.154227e+002
2.414456e+003	6.741429e+002
2.416384e+003	6.575140e+002
2.418313e+003	6.041524e+002
2.420241e+003	5.702568e+002
2.422169e+003	6.447756e+002
2.424098e+003	6.673872e+002
2.426026e+003	6.857287e+002
2.427955e+003	6.612540e+002
2.429883e+003	6.748877e+002
2.431812e+003	7.313600e+002
2.433740e+003	7.482452e+002
2.435669e+003	6.192862e+002
2.437597e+003	6.128058e+002
2.439526e+003	6.919691e+002
2.441454e+003	6.221006e+002
2.443383e+003	5.448135e+002
2.445311e+003	4.607520e+002
2.447240e+003	4.882435e+002
2.449168e+003	4.872299e+002
2.451096e+003	4.957112e+002
2.453025e+003	4.385105e+002
2.454953e+003	3.713586e+002
2.456882e+003	4.111673e+002
2.458810e+003	4.073287e+002
2.460739e+003	4.097503e+002
2.462667e+003	3.883654e+002
2.464596e+003	2.951261e+002
2.466524e+003	3.119350e+002
2.468453e+003	3.086846e+002
2.470381e+003	3.473455e+002
2.472310e+003	2.523562e+002
2.474238e+003	1.559967e+002
2.476167e+003	2.021824e+002
2.478095e+003	2.992637e+002
2.480023e+003	2.664958e+002
2.481952e+003	2.010280e+002
2.483880e+003	2.500803e+002
2.485809e+003	3.557014e+002
2.487737e+003	4.873560e+002
2.489666e+003	4.201000e+002
2.491594e+003	4.239841e+002
2.493523e+003	3.135289e+002
2.495451e+003	2.600498e+002
2.497380e+003	3.394258e+002
2.499308e+003	3.462376e+002
2.501237e+003	4.565085e+002
2.503165e+003	6.374920e+002
2.505094e+003	6.821990e+002
2.507022e+003	6.389377e+002
2.508950e+003	5.951497e+002
2.510879e+003	5.327130e+002
2.512807e+003	5.608184e+002
2.514736e+003	6.233162e+002
2.516664e+003	7.020862e+002
2.518593e+003	7.487448e+002
2.520521e+003	8.478046e+002
2.522450e+003	8.047065e+002
2.524378e+003	7.043287e+002
2.526307e+003	6.637951e+002
2.528235e+003	7.007795e+002
2.530164e+003	8.132609e+002
2.532092e+003	8.609667e+002
2.534021e+003	8.962330e+002
2.535949e+003	9.773148e+002
2.537877e+003	8.743287e+002
2.539806e+003	7.677290e+002
2.541734e+003	7.645305e+002
2.543663e+003	6.700452e+002
2.545591e+003	6.493348e+002
2.547520e+003	6.085566e+002
2.549448e+003	5.624404e+002
2.551377e+003	5.178525e+002
2.553305e+003	4.929390e+002
2.555234e+003	5.046933e+002
2.557162e+003	4.931965e+002
2.559091e+003	4.897144e+002
2.561019e+003	5.202996e+002
2.562948e+003	4.678802e+002
2.564876e+003	4.212974e+002
2.566804e+003	4.279356e+002
2.568733e+003	3.654013e+002
2.570661e+003	3.119691e+002
2.572590e+003	2.203884e+002
2.574518e+003	2.434966e+002
2.576447e+003	2.947973e+002
2.578375e+003	2.734658e+002
2.580304e+003	3.230590e+002
2.582232e+003	2.748145e+002
2.584161e+003	2.426064e+002
2.586089e+003	2.191669e+002
2.588018e+003	2.303064e+002
2.589946e+003	1.525358e+002
2.591875e+003	2.912266e+002
2.593803e+003	2.976022e+002
2.595731e+003	2.165505e+002
2.597660e+003	3.342146e+002
2.599588e+003	3.782293e+002
2.601517e+003	3.139507e+002
2.603445e+003	3.460902e+002
2.605374e+003	4.303156e+002
2.607302e+003	4.395969e+002
2.609231e+003	4.546736e+002
2.611159e+003	3.808437e+002
2.613088e+003	5.400497e+002
2.615016e+003	5.095594e+002
2.616945e+003	5.498970e+002
2.618873e+003	5.803751e+002
2.620802e+003	5.959371e+002
2.622730e+003	6.311284e+002
2.624658e+003	6.289271e+002
2.626587e+003	6.304696e+002
2.628515e+003	6.569547e+002
2.630444e+003	6.964100e+002
2.632372e+003	6.410286e+002
2.634301e+003	6.847708e+002
2.636229e+003	6.111369e+002
2.638158e+003	5.385459e+002
2.640086e+003	5.108003e+002
2.642015e+003	5.319923e+002
2.643943e+003	5.922057e+002
2.645872e+003	6.961226e+002
2.647800e+003	7.436894e+002
2.649729e+003	6.695076e+002
2.651657e+003	6.369985e+002
2.653585e+003	6.328826e+002
2.655514e+003	5.370001e+002
2.657442e+003	5.354213e+002
2.659371e+003	6.788049e+002
2.661299e+003	6.101863e+002
2.663228e+003	6.054839e+002
2.665156e+003	6.530630e+002
2.667085e+003	6.005683e+002
2.669013e+003	6.781165e+002
2.670942e+003	6.664257e+002
2.672870e+003	6.383457e+002
2.674799e+003	6.537465e+002
2.676727e+003	6.662551e+002
2.678656e+003	6.274266e+002
2.680584e+003	5.086737e+002
2.682512e+003	4.282713e+002
2.684441e+003	4.461305e+002
2.686369e+003	4.107364e+002
2.688298e+003	3.646625e+002
2.690226e+003	4.271017e+002
2.692155e+003	4.485529e+002
2.694083e+003	4.228398e+002
2.696012e+003	3.482285e+002
2.697940e+003	2.861813e+002
2.699869e+003	2.786637e+002
2.701797e+003	3.167012e+002
2.703726e+003	3.917299e+002
2.705654e+003	4.728821e+002
2.707583e+003	5.659116e+002
2.709511e+003	5.449199e+002
2.711439e+003	4.199178e+002
2.713368e+003	3.457573e+002
2.715296e+003	3.454929e+002
2.717225e+003	5.141661e+002
2.719153e+003	5.930887e+002
2.721082e+003	6.595449e+002
2.723010e+003	6.878661e+002
2.724939e+003	5.800326e+002
2.726867e+003	6.282418e+002
2.728796e+003	7.230168e+002
2.730724e+003	7.004459e+002
2.732653e+003	7.064023e+002
2.734581e+003	6.541702e+002
2.736510e+003	6.024021e+002
2.738438e+003	5.992871e+002
2.740366e+003	6.652002e+002
2.742295e+003	6.572263e+002
2.744223e+003	6.230912e+002
2.746152e+003	6.560373e+002
2.748080e+003	6.712579e+002
2.750009e+003	6.730206e+002
2.751937e+003	6.426819e+002
2.753866e+003	5.840118e+002
2.755794e+003	6.128412e+002
2.757723e+003	5.320830e+002
2.759651e+003	5.325715e+002
2.761580e+003	5.456918e+002
2.763508e+003	4.944649e+002
2.765437e+003	5.225850e+002
2.767365e+003	5.149408e+002
2.769293e+003	4.532298e+002
2.771222e+003	3.689546e+002
2.773150e+003	4.049958e+002
2.775079e+003	4.209075e+002
2.777007e+003	3.396194e+002
2.778936e+003	3.199448e+002
2.780864e+003	2.811653e+002
2.782793e+003	2.776896e+002
2.784721e+003	2.897905e+002
2.786650e+003	2.568896e+002
2.788578e+003	2.220465e+002
2.790507e+003	9.338525e+001
2.792435e+003	1.351675e+002
2.794364e+003	1.693192e+002
2.796292e+003	1.360157e+002
2.798220e+003	9.034525e+001
2.800149e+003	8.591000e+001
2.802077e+003	2.006271e+002
2.804006e+003	2.531878e+002
2.805934e+003	2.487208e+002
2.807863e+003	3.222534e+002
2.809791e+003	2.889186e+002
2.811720e+003	2.869892e+002
2.813648e+003	3.030721e+002
2.815577e+003	2.967156e+002
2.817505e+003	3.193922e+002
2.819434e+003	3.737515e+002
2.821362e+003	3.820204e+002
2.823291e+003	3.357481e+002
2.825219e+003	4.275091e+002
2.827147e+003	4.265648e+002
2.829076e+003	4.932411e+002
2.831004e+003	5.228682e+002
2.832933e+003	4.598032e+002
2.834861e+003	4.383156e+002
2.836790e+003	4.001991e+002
2.838718e+003	4.558305e+002
2.840647e+003	5.381441e+002
2.842575e+003	6.123042e+002
2.844504e+003	5.577487e+002
2.846432e+003	6.286157e+002
2.848361e+003	6.797632e+002
2.850289e+003	6.752696e+002
2.852218e+003	6.307748e+002
2.854146e+003	6.700466e+002
2.856074e+003	5.809088e+002
2.858003e+003	5.523364e+002
2.859931e+003	5.938815e+002
2.861860e+003	5.903852e+002
2.863788e+003	5.365707e+002
2.865717e+003	4.457882e+002
2.867645e+003	4.131698e+002
2.869574e+003	5.231843e+002
2.871502e+003	5.200394e+002
2.873431e+003	4.695979e+002
2.875359e+003	4.243453e+002
2.877288e+003	3.371887e+002
2.879216e+003	3.130866e+002
2.881145e+003	3.621724e+002
2.883073e+003	3.667854e+002
2.885001e+003	2.509879e+002
2.886930e+003	2.423624e+002
2.888858e+003	2.630591e+002
2.890787e+003	3.562751e+002
2.892715e+003	2.191003e+002
2.894644e+003	3.472959e+002
2.896572e+003	2.911722e+002
2.898501e+003	2.425150e+002
2.900429e+003	1.843752e+002
2.902358e+003	2.303573e+002
2.904286e+003	2.871128e+002
2.906215e+003	3.301049e+002
2.908143e+003	2.531313e+002
2.910072e+003	2.638607e+002
2.912000e+003	2.047888e+002
2.913928e+003	2.677538e+002
2.915857e+003	2.464476e+002
2.917785e+003	3.060148e+002
2.919714e+003	2.633218e+002
2.921642e+003	2.408395e+002
2.923571e+003	2.554265e+002
2.925499e+003	3.919264e+002
2.927428e+003	4.415630e+002
2.929356e+003	3.821125e+002
2.931285e+003	2.909985e+002
2.933213e+003	2.823159e+002
2.935142e+003	3.524200e+002
2.937070e+003	4.200019e+002
2.938999e+003	4.639178e+002
2.940927e+003	4.803481e+002
2.942855e+003	4.336465e+002
2.944784e+003	5.194726e+002
2.946712e+003	5.079821e+002
2.948641e+003	3.945238e+002
2.950569e+003	3.819362e+002
2.952498e+003	4.716228e+002
2.954426e+003	4.549220e+002
2.956355e+003	5.077675e+002
2.958283e+003	5.293505e+002
2.960212e+003	5.315884e+002
2.962140e+003	5.128165e+002
2.964069e+003	4.914419e+002
2.965997e+003	6.216863e+002
2.967926e+003	5.606676e+002
2.969854e+003	3.429535e+002
2.971782e+003	3.439240e+002
2.973711e+003	3.713939e+002
2.975639e+003	3.886177e+002
2.977568e+003	3.388029e+002
2.979496e+003	3.161318e+002
2.981425e+003	3.489189e+002
2.983353e+003	2.976965e+002
2.985282e+003	2.216742e+002
2.987210e+003	2.688916e+002
2.989139e+003	2.981497e+002
2.991067e+003	2.510525e+002
2.992996e+003	2.698871e+002
2.994924e+003	2.516385e+002
2.996853e+003	2.712227e+002
2.998781e+003	2.829222e+002
3.000709e+003	2.622326e+002
3.002638e+003	2.194413e+002
3.004566e+003	1.360434e+002
3.006495e+003	-4.708050e+001
3.008423e+003	-2.404747e+001
3.010352e+003	5.472256e+001
3.012280e+003	7.686510e+001
3.014209e+003	1.368288e+002
3.016137e+003	1.103737e+002
3.018066e+003	1.127150e+002
3.019994e+003	2.101335e+002
3.021923e+003	1.903666e+002
3.023851e+003	4.074720e+001
3.025780e+003	5.446714e+001
3.027708e+003	2.438539e+002
3.029636e+003	3.112632e+002
3.031565e+003	3.255270e+002
3.033493e+003	3.483872e+002
3.035422e+003	2.886483e+002
3.037350e+003	2.411808e+002
3.039279e+003	3.473497e+002
3.041207e+003	3.284041e+002
3.043136e+003	2.990205e+002
3.045064e+003	4.085880e+002
3.046993e+003	4.392326e+002
3.048921e+003	3.910068e+002
3.050850e+003	2.977083e+002
3.052778e+003	3.419629e+002
3.054707e+003	3.684353e+002
3.056635e+003	3.177519e+002
3.058563e+003	3.205383e+002
3.060492e+003	3.351887e+002
3.062420e+003	4.605936e+002
3.064349e+003	5.573156e+002
3.066277e+003	4.757891e+002
3.068206e+003	3.323325e+002
3.070134e+003	1.933969e+002
3.072063e+003	2.451730e+002
3.073991e+003	3.378249e+002
3.075920e+003	5.703417e+002
3.077848e+003	3.887924e+002
3.079777e+003	4.044396e+002
3.081705e+003	3.375456e+002
3.083634e+003	3.017455e+002
3.085562e+003	4.106754e+002
3.087490e+003	4.419141e+002
3.089419e+003	5.113854e+002
3.091347e+003	4.392582e+002
3.093276e+003	3.834301e+002
3.095204e+003	2.502125e+002
3.097133e+003	3.666554e+002
3.099061e+003	3.658304e+002
3.100990e+003	4.671419e+002
3.102918e+003	2.337868e+002
3.104847e+003	2.204756e+002
3.106775e+003	3.128013e+002
3.108704e+003	3.351028e+002
3.110632e+003	5.040522e+002
3.112561e+003	5.319320e+002
3.114489e+003	5.234974e+002
3.116417e+003	5.320546e+002
3.118346e+003	3.954357e+002
3.120274e+003	3.112541e+002
3.122203e+003	4.077099e+002
3.124131e+003	4.879205e+002
3.126060e+003	3.118479e+002
3.127988e+003	3.201283e+002
3.129917e+003	3.920489e+002
3.131845e+003	4.727879e+002
3.133774e+003	4.716132e+002
3.135702e+003	4.677953e+002
3.137631e+003	4.930673e+002
3.139559e+003	6.459211e+002
3.141488e+003	6.993456e+002
3.143416e+003	6.229940e+002
3.145344e+003	6.475295e+002
3.147273e+003	5.740043e+002
3.149201e+003	6.448448e+002
3.151130e+003	7.375826e+002
3.153058e+003	7.245786e+002
3.154987e+003	9.545222e+002
3.156915e+003	9.169636e+002
3.158844e+003	9.848210e+002
3.160772e+003	9.724432e+002
3.162701e+003	8.780374e+002
3.164629e+003	9.419286e+002
3.166558e+003	9.184216e+002
3.168486e+003	1.080858e+003
3.170415e+003	1.042072e+003
3.172343e+003	1.043773e+003
3.174271e+003	1.033078e+003
3.176200e+003	9.990150e+002
3.178128e+003	1.132729e+003
3.180057e+003	1.168445e+003
3.181985e+003	1.057166e+003
3.183914e+003	1.148176e+003
3.185842e+003	1.224200e+003
3.187771e+003	1.147520e+003
3.189699e+003	1.106607e+003
3.191628e+003	1.225789e+003
3.193556e+003	1.314975e+003
3.195485e+003	1.323913e+003
3.197413e+003	1.448089e+003
3.199342e+003	1.480284e+003
3.201270e+003	1.370372e+003
3.203198e+003	1.416522e+003
3.205127e+003	1.428424e+003
3.207055e+003	1.464486e+003
3.208984e+003	1.614101e+003
3.210912e+003	1.536513e+003
3.212841e+003	1.445843e+003
3.214769e+003	1.443073e+003
3.216698e+003	1.620911e+003
3.218626e+003	1.643492e+003
3.220555e+003	1.442631e+003
3.222483e+003	1.450443e+003
3.224412e+003	1.503668e+003
3.226340e+003	1.630959e+003
3.228269e+003	1.731218e+003
3.230197e+003	1.711532e+003
3.232125e+003	1.752081e+003
3.234054e+003	1.788252e+003
3.235982e+003	1.852692e+003
3.237911e+003	1.912525e+003
3.239839e+003	1.949954e+003
3.241768e+003	2.014953e+003
3.243696e+003	1.917174e+003
3.245625e+003	2.018644e+003
3.247553e+003	1.849230e+003
3.249482e+003	2.103759e+003
3.251410e+003	2.198297e+003
3.253339e+003	2.108639e+003
3.255267e+003	2.319037e+003
3.257196e+003	2.463155e+003
3.259124e+003	2.352131e+003
3.261052e+003	2.446108e+003
3.262981e+003	2.533618e+003
3.264909e+003	2.652452e+003
3.266838e+003	2.644466e+003
3.268766e+003	2.608208e+003
3.270695e+003	2.911094e+003
3.272623e+003	2.935838e+003
3.274552e+003	2.941858e+003
3.276480e+003	2.987878e+003
3.278409e+003	2.953833e+003
3.280337e+003	2.957033e+003
3.282266e+003	3.128375e+003
3.284194e+003	3.255214e+003
3.286123e+003	3.331624e+003
3.288051e+003	3.500399e+003
3.289979e+003	3.527484e+003
3.291908e+003	3.525678e+003
3.293836e+003	3.490166e+003
3.295765e+003	3.603269e+003
3.297693e+003	3.803444e+003
3.299622e+003	3.590652e+003
3.301550e+003	3.647172e+003
3.303479e+003	3.756597e+003
3.305407e+003	3.705261e+003
3.307336e+003	3.937945e+003
3.309264e+003	3.827144e+003
3.311193e+003	3.944979e+003
3.313121e+003	4.034914e+003
3.315050e+003	4.046914e+003
3.316978e+003	4.345121e+003
3.318906e+003	4.291572e+003
3.320835e+003	4.302674e+003
3.322763e+003	4.447127e+003
3.324692e+003	4.272968e+003
3.326620e+003	4.319038e+003
3.328549e+003	4.571388e+003
3.330477e+003	4.595599e+003
3.332406e+003	4.685822e+003
3.334334e+003	4.756870e+003
3.336263e+003	4.855154e+003
3.338191e+003	4.929270e+003
3.340120e+003	4.877776e+003
3.342048e+003	5.009543e+003
3.343977e+003	5.304267e+003
3.345905e+003	5.473840e+003
3.347833e+003	5.360531e+003
3.349762e+003	5.413958e+003
3.351690e+003	5.407633e+003
3.353619e+003	5.571887e+003
3.355547e+003	5.803504e+003
3.357476e+003	5.774646e+003
3.359404e+003	5.874065e+003
3.361333e+003	5.957958e+003
3.363261e+003	6.052057e+003
3.365190e+003	6.166481e+003
3.367118e+003	6.261044e+003
3.369047e+003	6.345784e+003
3.370975e+003	6.470944e+003
3.372904e+003	6.647651e+003
3.374832e+003	6.860542e+003
3.376760e+003	6.813978e+003
3.378689e+003	7.039971e+003
3.380617e+003	7.184210e+003
3.382546e+003	7.216250e+003
3.384474e+003	7.412872e+003
3.386403e+003	7.501292e+003
3.388331e+003	7.495206e+003
3.390260e+003	7.686356e+003
3.392188e+003	7.675062e+003
3.394117e+003	7.690627e+003
3.396045e+003	7.915273e+003
3.397974e+003	7.984129e+003
3.399902e+003	8.296670e+003
