# Supplementary material for: Machine learning classification of mango maturity based on carotene content from Raman spectra
Source: PeerJ. 2025 Nov 18;13:e20288. doi: 10.7717/peerj.20288 (PMC12637035; doi:10.7717/peerj.20288)
Supplement: Supplemental Information 1 — Raman spectra from 29 mango samples, with measurements taken from the top, middle, and bottom parts of each mango. These data were used for Raman spectral processing, statistical analysis, and classification analysis. [file peerj-13-20288-s001.zip › Raw Data_Mango/M3/M3-M-2.CSV]

5.015522e+001	2.609110e+003
5.208368e+001	1.862839e+003
5.401215e+001	1.268892e+003
5.594062e+001	9.644579e+002
5.786908e+001	9.132369e+002
5.979755e+001	9.220144e+002
6.172602e+001	9.005939e+002
6.365448e+001	8.517808e+002
6.558295e+001	8.462725e+002
6.751141e+001	8.967714e+002
6.943988e+001	8.814470e+002
7.136835e+001	8.435810e+002
7.329681e+001	8.079948e+002
7.522528e+001	7.172662e+002
7.715375e+001	7.045258e+002
7.908221e+001	6.373179e+002
8.101068e+001	5.812132e+002
8.293915e+001	6.120237e+002
8.486761e+001	5.460491e+002
8.679608e+001	5.672817e+002
8.872455e+001	5.812360e+002
9.065302e+001	5.730575e+002
9.258148e+001	5.911654e+002
9.450995e+001	5.890425e+002
9.643842e+001	5.884602e+002
9.836688e+001	5.576359e+002
1.002953e+002	4.786138e+002
1.022238e+002	3.677487e+002
1.041523e+002	3.648170e+002
1.060807e+002	3.827894e+002
1.080092e+002	4.141376e+002
1.099377e+002	4.450335e+002
1.118661e+002	3.791257e+002
1.137946e+002	4.814122e+002
1.157231e+002	5.079929e+002
1.176516e+002	4.789126e+002
1.195800e+002	5.021463e+002
1.215085e+002	3.615346e+002
1.234370e+002	2.791563e+002
1.253654e+002	2.708911e+002
1.272939e+002	2.972342e+002
1.292224e+002	2.931476e+002
1.311508e+002	2.954837e+002
1.330793e+002	3.008661e+002
1.350078e+002	3.265842e+002
1.369362e+002	3.708990e+002
1.388647e+002	4.016836e+002
1.407932e+002	3.711736e+002
1.427216e+002	3.439217e+002
1.446501e+002	3.044903e+002
1.465786e+002	2.613690e+002
1.485070e+002	3.172677e+002
1.504355e+002	2.658511e+002
1.523640e+002	2.698291e+002
1.542924e+002	2.821374e+002
1.562209e+002	2.356259e+002
1.581494e+002	2.795207e+002
1.600778e+002	2.890153e+002
1.620063e+002	2.633663e+002
1.639348e+002	2.607680e+002
1.658632e+002	3.341992e+002
1.677917e+002	3.659077e+002
1.697202e+002	3.849514e+002
1.716486e+002	3.773376e+002
1.735771e+002	3.363542e+002
1.755056e+002	2.758993e+002
1.774340e+002	2.975002e+002
1.793625e+002	3.361224e+002
1.812910e+002	3.391038e+002
1.832194e+002	3.041192e+002
1.851479e+002	2.765465e+002
1.870764e+002	2.734752e+002
1.890048e+002	2.680764e+002
1.909333e+002	2.150872e+002
1.928618e+002	1.526046e+002
1.947902e+002	2.068809e+002
1.967187e+002	2.918353e+002
1.986472e+002	2.510283e+002
2.005756e+002	2.341412e+002
2.025041e+002	3.009017e+002
2.044326e+002	2.956055e+002
2.063610e+002	2.719878e+002
2.082895e+002	2.634013e+002
2.102180e+002	2.644584e+002
2.121464e+002	2.689849e+002
2.140749e+002	2.857882e+002
2.160034e+002	2.856207e+002
2.179318e+002	2.918619e+002
2.198603e+002	3.167655e+002
2.217888e+002	3.354780e+002
2.237172e+002	2.699155e+002
2.256457e+002	3.568941e+002
2.275742e+002	3.108459e+002
2.295026e+002	2.523842e+002
2.314311e+002	2.915049e+002
2.333596e+002	2.859084e+002
2.352880e+002	2.457768e+002
2.372165e+002	2.481744e+002
2.391450e+002	2.514074e+002
2.410734e+002	2.370370e+002
2.430019e+002	2.997362e+002
2.449304e+002	2.986541e+002
2.468588e+002	3.033568e+002
2.487873e+002	3.499491e+002
2.507158e+002	4.076798e+002
2.526442e+002	3.488501e+002
2.545727e+002	3.236327e+002
2.565012e+002	3.842291e+002
2.584296e+002	4.362198e+002
2.603581e+002	4.134857e+002
2.622866e+002	3.820017e+002
2.642150e+002	4.394950e+002
2.661435e+002	4.204319e+002
2.680720e+002	3.319765e+002
2.700004e+002	2.496386e+002
2.719289e+002	2.689529e+002
2.738574e+002	2.848087e+002
2.757858e+002	3.017487e+002
2.777143e+002	3.296157e+002
2.796428e+002	3.445637e+002
2.815712e+002	2.869216e+002
2.834997e+002	2.905256e+002
2.854282e+002	3.365445e+002
2.873566e+002	3.485242e+002
2.892851e+002	3.418039e+002
2.912136e+002	4.297516e+002
2.931420e+002	4.747282e+002
2.950705e+002	5.220003e+002
2.969990e+002	5.544333e+002
2.989274e+002	5.312230e+002
3.008559e+002	4.383988e+002
3.027844e+002	5.599954e+002
3.047128e+002	5.137856e+002
3.066413e+002	4.613257e+002
3.085698e+002	4.632483e+002
3.104982e+002	4.718307e+002
3.124267e+002	5.135846e+002
3.143552e+002	5.053845e+002
3.162836e+002	4.797191e+002
3.182121e+002	4.618361e+002
3.201406e+002	4.602945e+002
3.220690e+002	4.592295e+002
3.239975e+002	4.610426e+002
3.259260e+002	4.605770e+002
3.278544e+002	4.676945e+002
3.297829e+002	4.847601e+002
3.317114e+002	4.836731e+002
3.336398e+002	4.574707e+002
3.355683e+002	4.791987e+002
3.374968e+002	5.069574e+002
3.394252e+002	4.843362e+002
3.413537e+002	3.999037e+002
3.432822e+002	3.838817e+002
3.452106e+002	5.152089e+002
3.471391e+002	6.098448e+002
3.490676e+002	5.753088e+002
3.509960e+002	4.909925e+002
3.529245e+002	5.245932e+002
3.548530e+002	5.803641e+002
3.567814e+002	6.031661e+002
3.587099e+002	5.971007e+002
3.606384e+002	6.012543e+002
3.625668e+002	6.292681e+002
3.644953e+002	6.079323e+002
3.664238e+002	5.723510e+002
3.683522e+002	5.615946e+002
3.702807e+002	5.662965e+002
3.722092e+002	4.802132e+002
3.741376e+002	5.116016e+002
3.760661e+002	4.953467e+002
3.779946e+002	4.672619e+002
3.799230e+002	4.604465e+002
3.818515e+002	4.434644e+002
3.837800e+002	5.132373e+002
3.857084e+002	5.589873e+002
3.876369e+002	5.678026e+002
3.895654e+002	5.646465e+002
3.914938e+002	5.829437e+002
3.934223e+002	6.057643e+002
3.953508e+002	6.462989e+002
3.972792e+002	6.648191e+002
3.992077e+002	6.419713e+002
4.011362e+002	6.108311e+002
4.030646e+002	6.789429e+002
4.049931e+002	6.540265e+002
4.069216e+002	6.320765e+002
4.088500e+002	6.217847e+002
4.107785e+002	6.460544e+002
4.127070e+002	7.254218e+002
4.146354e+002	5.703507e+002
4.165639e+002	5.894359e+002
4.184924e+002	5.855259e+002
4.204208e+002	5.532681e+002
4.223493e+002	5.836082e+002
4.242778e+002	5.832747e+002
4.262062e+002	5.644741e+002
4.281347e+002	5.791284e+002
4.300632e+002	6.069608e+002
4.319916e+002	6.068613e+002
4.339201e+002	5.549091e+002
4.358486e+002	5.288945e+002
4.377770e+002	4.716965e+002
4.397055e+002	4.432299e+002
4.416340e+002	4.672372e+002
4.435624e+002	5.235554e+002
4.454909e+002	5.766925e+002
4.474194e+002	6.142520e+002
4.493478e+002	6.384155e+002
4.512763e+002	6.725960e+002
4.532048e+002	6.846316e+002
4.551332e+002	5.863636e+002
4.570617e+002	6.470569e+002
4.589902e+002	7.022581e+002
4.609186e+002	6.764673e+002
4.628471e+002	6.125609e+002
4.647756e+002	5.910566e+002
4.667040e+002	5.650672e+002
4.686325e+002	5.693137e+002
4.705610e+002	6.707065e+002
4.724894e+002	7.048663e+002
4.744179e+002	6.509805e+002
4.763464e+002	7.186506e+002
4.782748e+002	7.302070e+002
4.802033e+002	6.778310e+002
4.821318e+002	6.575346e+002
4.840602e+002	6.142351e+002
4.859887e+002	5.198771e+002
4.879172e+002	6.162505e+002
4.898456e+002	5.657516e+002
4.917741e+002	5.674046e+002
4.937026e+002	5.682851e+002
4.956310e+002	5.288602e+002
4.975595e+002	4.899434e+002
4.994880e+002	5.407686e+002
5.014164e+002	6.002767e+002
5.033449e+002	6.190455e+002
5.052734e+002	5.953218e+002
5.072018e+002	5.489983e+002
5.091303e+002	5.057161e+002
5.110588e+002	5.468113e+002
5.129872e+002	6.802788e+002
5.149157e+002	7.457920e+002
5.168442e+002	7.051008e+002
5.187726e+002	6.547119e+002
5.207011e+002	7.665428e+002
5.226296e+002	7.533224e+002
5.245580e+002	7.350236e+002
5.264865e+002	7.271028e+002
5.284150e+002	7.036938e+002
5.303434e+002	6.490969e+002
5.322719e+002	6.588925e+002
5.342004e+002	6.362678e+002
5.361288e+002	6.104238e+002
5.380573e+002	6.402443e+002
5.399858e+002	7.002130e+002
5.419142e+002	6.712800e+002
5.438427e+002	5.934838e+002
5.457712e+002	6.689093e+002
5.476996e+002	7.415162e+002
5.496281e+002	7.771685e+002
5.515566e+002	7.922654e+002
5.534850e+002	7.704775e+002
5.554135e+002	7.757592e+002
5.573420e+002	7.452948e+002
5.592704e+002	6.628390e+002
5.611989e+002	5.634700e+002
5.631274e+002	5.115844e+002
5.650558e+002	5.605442e+002
5.669843e+002	5.775287e+002
5.689128e+002	6.117251e+002
5.708412e+002	6.171450e+002
5.727697e+002	5.828886e+002
5.746982e+002	5.572986e+002
5.766266e+002	6.333200e+002
5.785551e+002	5.873168e+002
5.804836e+002	5.200291e+002
5.824120e+002	5.473206e+002
5.843405e+002	6.437816e+002
5.862690e+002	6.802429e+002
5.881974e+002	6.139021e+002
5.901259e+002	5.980143e+002
5.920544e+002	6.154557e+002
5.939828e+002	6.329084e+002
5.959113e+002	6.288961e+002
5.978398e+002	6.114575e+002
5.997682e+002	6.320903e+002
6.016967e+002	5.827676e+002
6.036252e+002	5.043435e+002
6.055536e+002	4.694827e+002
6.074821e+002	5.034703e+002
6.094106e+002	5.687443e+002
6.113391e+002	6.163714e+002
6.132675e+002	6.135454e+002
6.151960e+002	5.867737e+002
6.171245e+002	5.827853e+002
6.190529e+002	5.982608e+002
6.209814e+002	5.718681e+002
6.229099e+002	4.385047e+002
6.248383e+002	5.121605e+002
6.267668e+002	4.248134e+002
6.286953e+002	4.108526e+002
6.306237e+002	5.121089e+002
6.325522e+002	4.964768e+002
6.344807e+002	4.747541e+002
6.364091e+002	5.182737e+002
6.383376e+002	5.034004e+002
6.402661e+002	4.479208e+002
6.421945e+002	4.174215e+002
6.441230e+002	4.472292e+002
6.460515e+002	4.594209e+002
6.479799e+002	4.674714e+002
6.499084e+002	4.888002e+002
6.518369e+002	4.857574e+002
6.537653e+002	4.964875e+002
6.556938e+002	5.449841e+002
6.576223e+002	4.476104e+002
6.595507e+002	4.159137e+002
6.614792e+002	4.956171e+002
6.634077e+002	5.127929e+002
6.653361e+002	4.506315e+002
6.672646e+002	4.038276e+002
6.691931e+002	3.948451e+002
6.711215e+002	3.284937e+002
6.730500e+002	3.116099e+002
6.749785e+002	3.638763e+002
6.769069e+002	4.208564e+002
6.788354e+002	4.185667e+002
6.807639e+002	3.704381e+002
6.826923e+002	3.286982e+002
6.846208e+002	2.667499e+002
6.865493e+002	2.699922e+002
6.884777e+002	2.676999e+002
6.904062e+002	2.440699e+002
6.923347e+002	3.023894e+002
6.942631e+002	3.475943e+002
6.961916e+002	3.479229e+002
6.981201e+002	3.953104e+002
7.000485e+002	4.125927e+002
7.019770e+002	3.974267e+002
7.039055e+002	4.343939e+002
7.058339e+002	4.993033e+002
7.077624e+002	4.736445e+002
7.096909e+002	4.602271e+002
7.116193e+002	4.438661e+002
7.135478e+002	3.957746e+002
7.154763e+002	3.518793e+002
7.174047e+002	4.308488e+002
7.193332e+002	4.512707e+002
7.212617e+002	4.415576e+002
7.231901e+002	4.223473e+002
7.251186e+002	4.246176e+002
7.270471e+002	3.738555e+002
7.289755e+002	1.800406e+002
7.309040e+002	3.162118e+002
7.328325e+002	3.539171e+002
7.347609e+002	3.597947e+002
7.366894e+002	3.125405e+002
7.386179e+002	2.520187e+002
7.405463e+002	2.588942e+002
7.424748e+002	3.292321e+002
7.444033e+002	3.875012e+002
7.463317e+002	3.804211e+002
7.482602e+002	3.303681e+002
7.501887e+002	2.912256e+002
7.521171e+002	2.851885e+002
7.540456e+002	2.720470e+002
7.559741e+002	2.083807e+002
7.579025e+002	2.095522e+002
7.598310e+002	2.688662e+002
7.617595e+002	2.467549e+002
7.636879e+002	2.040541e+002
7.656164e+002	2.726621e+002
7.675449e+002	2.596201e+002
7.694733e+002	1.388909e+002
7.714018e+002	1.859679e+002
7.733303e+002	2.158543e+002
7.752587e+002	1.956115e+002
7.771872e+002	1.835755e+002
7.791157e+002	1.947406e+002
7.810441e+002	1.365717e+002
7.829726e+002	1.543414e+002
7.849011e+002	1.447649e+002
7.868295e+002	1.681216e+002
7.887580e+002	2.069423e+002
7.906865e+002	2.169154e+002
7.926149e+002	2.515334e+002
7.945434e+002	2.047199e+002
7.964719e+002	1.989519e+002
7.984003e+002	1.509873e+002
8.003288e+002	9.418748e+001
8.022573e+002	7.174343e+001
8.041857e+002	7.278905e+001
8.061142e+002	5.086409e+001
8.080427e+002	3.832402e+001
8.099711e+002	7.268430e+001
8.118996e+002	1.590424e+002
8.138281e+002	2.216827e+002
8.157565e+002	1.991281e+002
8.176850e+002	1.330712e+002
8.196135e+002	1.884952e+002
8.215419e+002	9.765791e+001
8.234704e+002	-2.622674e+001
8.253989e+002	2.391437e+001
8.273273e+002	9.112302e+001
8.292558e+002	1.260645e+001
8.311843e+002	-2.424208e+001
8.331127e+002	2.513621e+001
8.350412e+002	6.944362e+001
8.369697e+002	1.297604e+002
8.388981e+002	9.764281e+001
8.408266e+002	-1.339493e+001
8.427551e+002	-5.938610e+001
8.446835e+002	7.688751e+001
8.466120e+002	1.815272e+002
8.485405e+002	1.291794e+002
8.504689e+002	1.369169e+002
8.523974e+002	1.656986e+002
8.543259e+002	2.073072e+002
8.562543e+002	2.571749e+002
8.581828e+002	1.829913e+002
8.601113e+002	1.891964e+002
8.620397e+002	3.209810e+002
8.639682e+002	3.786475e+002
8.658967e+002	3.677494e+002
8.678251e+002	3.513917e+002
8.697536e+002	3.233753e+002
8.716821e+002	2.014114e+002
8.736105e+002	2.452582e+002
8.755390e+002	3.408805e+002
8.774675e+002	3.324678e+002
8.793959e+002	2.478898e+002
8.813244e+002	1.646953e+002
8.832529e+002	1.059003e+002
8.851813e+002	2.680989e+001
8.871098e+002	4.216776e+001
8.890383e+002	7.676972e+001
8.909667e+002	7.186760e+001
8.928952e+002	6.734487e+001
8.948237e+002	8.585945e+001
8.967521e+002	1.089118e+002
8.986806e+002	1.183717e+002
9.006091e+002	1.535084e+002
9.025375e+002	1.371410e+002
9.044660e+002	3.697870e+001
9.063945e+002	-1.756257e+001
9.083229e+002	1.130448e+000
9.102514e+002	3.706205e+001
9.121799e+002	6.545673e+001
9.141083e+002	1.067966e+002
9.160368e+002	-2.757521e+000
9.179653e+002	-1.316873e+002
9.198937e+002	-1.039329e+002
9.218222e+002	-7.955035e+001
9.237507e+002	-1.094314e+002
9.256791e+002	5.066250e+000
9.276076e+002	2.276263e+001
9.295361e+002	-1.223435e+001
9.314645e+002	6.067455e+001
9.333930e+002	1.484724e+002
9.353215e+002	1.978507e+002
9.372499e+002	1.966926e+002
9.391784e+002	1.661629e+002
9.411069e+002	1.667649e+002
9.430353e+002	1.470473e+002
9.449638e+002	1.971116e+002
9.468923e+002	3.438944e+002
9.488207e+002	4.675928e+002
9.507492e+002	5.548418e+002
9.526777e+002	6.361351e+002
9.546061e+002	6.435461e+002
9.565346e+002	5.915773e+002
9.584631e+002	5.710236e+002
9.603915e+002	5.086471e+002
9.623200e+002	5.452053e+002
9.642485e+002	5.753539e+002
9.661769e+002	5.297080e+002
9.681054e+002	4.869391e+002
9.700339e+002	3.621527e+002
9.719623e+002	3.064658e+002
9.738908e+002	3.312504e+002
9.758193e+002	3.331729e+002
9.777477e+002	3.277515e+002
9.796762e+002	3.095693e+002
9.816047e+002	2.458011e+002
9.835331e+002	1.852711e+002
9.854616e+002	3.752997e+002
9.873901e+002	3.558790e+002
9.893185e+002	4.146824e+002
9.912470e+002	5.247867e+002
9.931755e+002	5.005051e+002
9.951039e+002	4.632668e+002
9.970324e+002	6.988821e+002
9.989609e+002	1.014346e+003
1.000889e+003	1.352441e+003
1.002818e+003	1.558701e+003
1.004746e+003	1.734300e+003
1.006675e+003	1.773470e+003
1.008603e+003	1.602992e+003
1.010532e+003	1.283616e+003
1.012460e+003	9.682861e+002
1.014389e+003	7.652242e+002
1.016317e+003	7.422784e+002
1.018246e+003	5.799016e+002
1.020174e+003	4.836531e+002
1.022102e+003	4.279495e+002
1.024031e+003	4.433712e+002
1.025959e+003	4.864776e+002
1.027888e+003	3.737327e+002
1.029816e+003	4.225277e+002
1.031745e+003	4.059601e+002
1.033673e+003	3.719564e+002
1.035602e+003	2.617071e+002
1.037530e+003	2.083592e+002
1.039459e+003	2.235224e+002
1.041387e+003	1.996026e+002
1.043316e+003	1.413173e+002
1.045244e+003	2.035058e+002
1.047173e+003	2.873016e+002
1.049101e+003	2.945404e+002
1.051030e+003	1.879553e+002
1.052958e+003	2.067535e+002
1.054886e+003	2.321852e+002
1.056815e+003	1.268819e+002
1.058743e+003	2.439396e+002
1.060672e+003	2.655662e+002
1.062600e+003	1.158093e+002
1.064529e+003	1.408079e+002
1.066457e+003	1.799286e+002
1.068386e+003	8.576628e+001
1.070314e+003	-7.671917e+000
1.072243e+003	8.589680e+001
1.074171e+003	2.527620e+002
1.076100e+003	2.262104e+002
1.078028e+003	1.743100e+002
1.079957e+003	2.145764e+002
1.081885e+003	2.206227e+002
1.083813e+003	1.858264e+002
1.085742e+003	2.107270e+002
1.087670e+003	2.689927e+002
1.089599e+003	1.890504e+002
1.091527e+003	1.202359e+002
1.093456e+003	2.536922e+002
1.095384e+003	2.572620e+002
1.097313e+003	2.364581e+002
1.099241e+003	2.578803e+002
1.101170e+003	3.286959e+002
1.103098e+003	4.097592e+002
1.105027e+003	4.579016e+002
1.106955e+003	4.799225e+002
1.108884e+003	4.902657e+002
1.110812e+003	5.043630e+002
1.112740e+003	5.480420e+002
1.114669e+003	5.744779e+002
1.116597e+003	6.450208e+002
1.118526e+003	7.137872e+002
1.120454e+003	7.034636e+002
1.122383e+003	7.423796e+002
1.124311e+003	8.699385e+002
1.126240e+003	7.979528e+002
1.128168e+003	8.935008e+002
1.130097e+003	9.634312e+002
1.132025e+003	9.617148e+002
1.133954e+003	9.352266e+002
1.135882e+003	9.543770e+002
1.137811e+003	1.057443e+003
1.139739e+003	1.193546e+003
1.141667e+003	1.369629e+003
1.143596e+003	1.632116e+003
1.145524e+003	1.858885e+003
1.147453e+003	2.325549e+003
1.149381e+003	3.062639e+003
1.151310e+003	4.009537e+003
1.153238e+003	4.961258e+003
1.155167e+003	5.455262e+003
1.157095e+003	5.246982e+003
1.159024e+003	4.279398e+003
1.160952e+003	3.141800e+003
1.162881e+003	2.200120e+003
1.164809e+003	1.632250e+003
1.166738e+003	1.382847e+003
1.168666e+003	1.316231e+003
1.170594e+003	1.301250e+003
1.172523e+003	1.215104e+003
1.174451e+003	1.134730e+003
1.176380e+003	1.196569e+003
1.178308e+003	1.160527e+003
1.180237e+003	1.154605e+003
1.182165e+003	1.254815e+003
1.184094e+003	1.373240e+003
1.186022e+003	1.375112e+003
1.187951e+003	1.256578e+003
1.189879e+003	1.167966e+003
1.191808e+003	1.110203e+003
1.193736e+003	1.060792e+003
1.195665e+003	1.030407e+003
1.197593e+003	9.846342e+002
1.199521e+003	9.003989e+002
1.201450e+003	7.875831e+002
1.203378e+003	7.505762e+002
1.205307e+003	8.821884e+002
1.207235e+003	1.041905e+003
1.209164e+003	9.545599e+002
1.211092e+003	1.008945e+003
1.213021e+003	1.009421e+003
1.214949e+003	7.790495e+002
1.216878e+003	5.135886e+002
1.218806e+003	4.202390e+002
1.220735e+003	4.532744e+002
1.222663e+003	4.539988e+002
1.224592e+003	4.292356e+002
1.226520e+003	3.834398e+002
1.228448e+003	2.830777e+002
1.230377e+003	1.573353e+002
1.232305e+003	1.279085e+002
1.234234e+003	2.017031e+002
1.236162e+003	2.182038e+002
1.238091e+003	1.829111e+002
1.240019e+003	2.544742e+002
1.241948e+003	4.115746e+002
1.243876e+003	3.711567e+002
1.245805e+003	3.491460e+002
1.247733e+003	3.913811e+002
1.249662e+003	4.729400e+002
1.251590e+003	5.283989e+002
1.253519e+003	4.158963e+002
1.255447e+003	3.315976e+002
1.257375e+003	4.106611e+002
1.259304e+003	4.772381e+002
1.261232e+003	4.569805e+002
1.263161e+003	5.040906e+002
1.265089e+003	6.047546e+002
1.267018e+003	5.920309e+002
1.268946e+003	4.741125e+002
1.270875e+003	4.722953e+002
1.272803e+003	5.308860e+002
1.274732e+003	4.557478e+002
1.276660e+003	3.391742e+002
1.278589e+003	4.449955e+002
1.280517e+003	5.190489e+002
1.282446e+003	3.595928e+002
1.284374e+003	3.001459e+002
1.286302e+003	3.071565e+002
1.288231e+003	3.188498e+002
1.290159e+003	3.660594e+002
1.292088e+003	4.341655e+002
1.294016e+003	4.690633e+002
1.295945e+003	4.621306e+002
1.297873e+003	4.383718e+002
1.299802e+003	3.564209e+002
1.301730e+003	3.990153e+002
1.303659e+003	4.416690e+002
1.305587e+003	4.488966e+002
1.307516e+003	3.812029e+002
1.309444e+003	3.929337e+002
1.311373e+003	3.602902e+002
1.313301e+003	2.981179e+002
1.315229e+003	3.501454e+002
1.317158e+003	4.468534e+002
1.319086e+003	4.842642e+002
1.321015e+003	4.262685e+002
1.322943e+003	3.124593e+002
1.324872e+003	2.615808e+002
1.326800e+003	3.118889e+002
1.328729e+003	3.739276e+002
1.330657e+003	4.497498e+002
1.332586e+003	4.531016e+002
1.334514e+003	3.460526e+002
1.336443e+003	2.652166e+002
1.338371e+003	2.590032e+002
1.340300e+003	2.638645e+002
1.342228e+003	3.507532e+002
1.344156e+003	3.820280e+002
1.346085e+003	2.983446e+002
1.348013e+003	2.980186e+002
1.349942e+003	3.927683e+002
1.351870e+003	4.819415e+002
1.353799e+003	4.851200e+002
1.355727e+003	4.080800e+002
1.357656e+003	3.216943e+002
1.359584e+003	2.652275e+002
1.361513e+003	2.837527e+002
1.363441e+003	3.867800e+002
1.365370e+003	4.020048e+002
1.367298e+003	4.549035e+002
1.369227e+003	4.138612e+002
1.371155e+003	2.787894e+002
1.373083e+003	2.524803e+002
1.375012e+003	3.661830e+002
1.376940e+003	4.074071e+002
1.378869e+003	3.568596e+002
1.380797e+003	4.129658e+002
1.382726e+003	3.299342e+002
1.384654e+003	2.716885e+002
1.386583e+003	2.702779e+002
1.388511e+003	1.980042e+002
1.390440e+003	2.642858e+002
1.392368e+003	3.924746e+002
1.394297e+003	4.205419e+002
1.396225e+003	3.763764e+002
1.398154e+003	3.213412e+002
1.400082e+003	1.780211e+002
1.402010e+003	1.141925e+002
1.403939e+003	1.035732e+002
1.405867e+003	1.473780e+002
1.407796e+003	3.071543e+002
1.409724e+003	3.698811e+002
1.411653e+003	2.830968e+002
1.413581e+003	1.724647e+002
1.415510e+003	1.449970e+002
1.417438e+003	1.571773e+002
1.419367e+003	1.477859e+002
1.421295e+003	1.857032e+002
1.423224e+003	2.639331e+002
1.425152e+003	2.875913e+002
1.427081e+003	4.388004e+002
1.429009e+003	4.489037e+002
1.430938e+003	4.769724e+002
1.432866e+003	4.058484e+002
1.434794e+003	4.655375e+002
1.436723e+003	6.093403e+002
1.438651e+003	6.674900e+002
1.440580e+003	6.467881e+002
1.442508e+003	6.166362e+002
1.444437e+003	5.742864e+002
1.446365e+003	6.198722e+002
1.448294e+003	7.062604e+002
1.450222e+003	7.592336e+002
1.452151e+003	6.485390e+002
1.454079e+003	6.797023e+002
1.456008e+003	6.319678e+002
1.457936e+003	6.510068e+002
1.459865e+003	6.103907e+002
1.461793e+003	5.818524e+002
1.463721e+003	7.215854e+002
1.465650e+003	7.565359e+002
1.467578e+003	6.611091e+002
1.469507e+003	5.967281e+002
1.471435e+003	6.354857e+002
1.473364e+003	6.329688e+002
1.475292e+003	6.021852e+002
1.477221e+003	6.174207e+002
1.479149e+003	6.575850e+002
1.481078e+003	7.162792e+002
1.483006e+003	7.983049e+002
1.484935e+003	8.009573e+002
1.486863e+003	7.482383e+002
1.488792e+003	7.826607e+002
1.490720e+003	8.085346e+002
1.492648e+003	9.523221e+002
1.494577e+003	9.532201e+002
1.496505e+003	9.863776e+002
1.498434e+003	1.133462e+003
1.500362e+003	1.258589e+003
1.502291e+003	1.335329e+003
1.504219e+003	1.556474e+003
1.506148e+003	1.987729e+003
1.508076e+003	2.524971e+003
1.510005e+003	3.106089e+003
1.511933e+003	3.758954e+003
1.513862e+003	4.491479e+003
1.515790e+003	5.254214e+003
1.517719e+003	5.773345e+003
1.519647e+003	5.848246e+003
1.521575e+003	5.615995e+003
1.523504e+003	5.136149e+003
1.525432e+003	4.456228e+003
1.527361e+003	3.715561e+003
1.529289e+003	3.026423e+003
1.531218e+003	2.381867e+003
1.533146e+003	1.771184e+003
1.535075e+003	1.318070e+003
1.537003e+003	1.120320e+003
1.538932e+003	1.035730e+003
1.540860e+003	9.223497e+002
1.542789e+003	9.604163e+002
1.544717e+003	9.967518e+002
1.546646e+003	7.693624e+002
1.548574e+003	7.797303e+002
1.550502e+003	7.293290e+002
1.552431e+003	7.602212e+002
1.554359e+003	7.134335e+002
1.556288e+003	6.650850e+002
1.558216e+003	6.700144e+002
1.560145e+003	7.086349e+002
1.562073e+003	7.485732e+002
1.564002e+003	7.613892e+002
1.565930e+003	7.844946e+002
1.567859e+003	8.151893e+002
1.569787e+003	7.212068e+002
1.571716e+003	7.001739e+002
1.573644e+003	7.462242e+002
1.575573e+003	6.579039e+002
1.577501e+003	6.273589e+002
1.579429e+003	6.335428e+002
1.581358e+003	5.575867e+002
1.583286e+003	5.557414e+002
1.585215e+003	5.737162e+002
1.587143e+003	5.880735e+002
1.589072e+003	6.105758e+002
1.591000e+003	5.593817e+002
1.592929e+003	5.444172e+002
1.594857e+003	6.326821e+002
1.596786e+003	6.453159e+002
1.598714e+003	6.377582e+002
1.600643e+003	7.027667e+002
1.602571e+003	7.472697e+002
1.604500e+003	7.681109e+002
1.606428e+003	6.371880e+002
1.608356e+003	5.281050e+002
1.610285e+003	5.379611e+002
1.612213e+003	5.898146e+002
1.614142e+003	6.776300e+002
1.616070e+003	6.671167e+002
1.617999e+003	5.345825e+002
1.619927e+003	4.995065e+002
1.621856e+003	4.665898e+002
1.623784e+003	4.641489e+002
1.625713e+003	5.368609e+002
1.627641e+003	5.791153e+002
1.629570e+003	7.050552e+002
1.631498e+003	7.460310e+002
1.633427e+003	6.468941e+002
1.635355e+003	5.380013e+002
1.637283e+003	5.633329e+002
1.639212e+003	6.130565e+002
1.641140e+003	5.476129e+002
1.643069e+003	5.116417e+002
1.644997e+003	5.376002e+002
1.646926e+003	4.886407e+002
1.648854e+003	4.059203e+002
1.650783e+003	4.233422e+002
1.652711e+003	5.166743e+002
1.654640e+003	5.214563e+002
1.656568e+003	4.321380e+002
1.658497e+003	3.751234e+002
1.660425e+003	2.626198e+002
1.662354e+003	4.816020e+002
1.664282e+003	3.150198e+002
1.666210e+003	3.468060e+002
1.668139e+003	3.180095e+002
1.670067e+003	3.510503e+002
1.671996e+003	3.998884e+002
1.673924e+003	4.031252e+002
1.675853e+003	3.942579e+002
1.677781e+003	3.998295e+002
1.679710e+003	4.178608e+002
1.681638e+003	4.334901e+002
1.683567e+003	4.458286e+002
1.685495e+003	4.097441e+002
1.687424e+003	3.633251e+002
1.689352e+003	2.942645e+002
1.691281e+003	3.702310e+002
1.693209e+003	4.580659e+002
1.695137e+003	4.275564e+002
1.697066e+003	4.723217e+002
1.698994e+003	5.185993e+002
1.700923e+003	3.175730e+002
1.702851e+003	2.206672e+002
1.704780e+003	1.831852e+002
1.706708e+003	1.119167e+002
1.708637e+003	1.197002e+002
1.710565e+003	2.123648e+002
1.712494e+003	3.103898e+002
1.714422e+003	3.427018e+002
1.716351e+003	2.319281e+002
1.718279e+003	2.418092e+002
1.720208e+003	3.688179e+002
1.722136e+003	6.172318e+002
1.724064e+003	5.396160e+002
1.725993e+003	6.767266e+002
1.727921e+003	5.143523e+002
1.729850e+003	4.568149e+002
1.731778e+003	4.052321e+002
1.733707e+003	3.539422e+002
1.735635e+003	3.266576e+002
1.737564e+003	2.854492e+002
1.739492e+003	2.584931e+002
1.741421e+003	2.313664e+002
1.743349e+003	2.877455e+002
1.745278e+003	3.821686e+002
1.747206e+003	4.752309e+002
1.749135e+003	5.352558e+002
1.751063e+003	4.245732e+002
1.752991e+003	4.730140e+002
1.754920e+003	4.193687e+002
1.756848e+003	4.108972e+002
1.758777e+003	3.819738e+002
1.760705e+003	1.845241e+002
1.762634e+003	3.027571e+002
1.764562e+003	4.647909e+002
1.766491e+003	3.905821e+002
1.768419e+003	3.573524e+002
1.770348e+003	4.190064e+002
1.772276e+003	2.743245e+002
1.774205e+003	3.700120e+002
1.776133e+003	5.081498e+002
1.778062e+003	4.822344e+002
1.779990e+003	4.231164e+002
1.781918e+003	4.145152e+002
1.783847e+003	5.046621e+002
1.785775e+003	5.161842e+002
1.787704e+003	3.221408e+002
1.789632e+003	2.164261e+002
1.791561e+003	7.699011e+001
1.793489e+003	1.129027e+002
1.795418e+003	2.820204e+002
1.797346e+003	3.430762e+002
1.799275e+003	3.857258e+002
1.801203e+003	5.337543e+002
1.803132e+003	5.254227e+002
1.805060e+003	5.084225e+002
1.806989e+003	5.805095e+002
1.808917e+003	4.818704e+002
1.810845e+003	2.760692e+002
1.812774e+003	3.131108e+002
1.814702e+003	5.075789e+002
1.816631e+003	5.007519e+002
1.818559e+003	4.963309e+002
1.820488e+003	5.491172e+002
1.822416e+003	4.619683e+002
1.824345e+003	3.322809e+002
1.826273e+003	3.227309e+002
1.828202e+003	3.451748e+002
1.830130e+003	3.675623e+002
1.832059e+003	4.080367e+002
1.833987e+003	3.968725e+002
1.835916e+003	5.088434e+002
1.837844e+003	4.990447e+002
1.839772e+003	5.215884e+002
1.841701e+003	4.945316e+002
1.843629e+003	4.718343e+002
1.845558e+003	4.061774e+002
1.847486e+003	3.497768e+002
1.849415e+003	3.592587e+002
1.851343e+003	3.822122e+002
1.853272e+003	3.500105e+002
1.855200e+003	2.405855e+002
1.857129e+003	2.578023e+002
1.859057e+003	1.954904e+002
1.860986e+003	2.780100e+002
1.862914e+003	2.273075e+002
1.864843e+003	2.296818e+002
1.866771e+003	3.390301e+002
1.868699e+003	3.333489e+002
1.870628e+003	3.836871e+002
1.872556e+003	4.751346e+002
1.874485e+003	4.012952e+002
1.876413e+003	3.093582e+002
1.878342e+003	2.813927e+002
1.880270e+003	3.044574e+002
1.882199e+003	3.642787e+002
1.884127e+003	3.924910e+002
1.886056e+003	3.508711e+002
1.887984e+003	3.483224e+002
1.889913e+003	3.115425e+002
1.891841e+003	3.241303e+002
1.893770e+003	4.569049e+002
1.895698e+003	4.791250e+002
1.897626e+003	4.985639e+002
1.899555e+003	5.264103e+002
1.901483e+003	4.204693e+002
1.903412e+003	4.430432e+002
1.905340e+003	4.856238e+002
1.907269e+003	3.991840e+002
1.909197e+003	4.736118e+002
1.911126e+003	4.813736e+002
1.913054e+003	3.830723e+002
1.914983e+003	4.861870e+002
1.916911e+003	4.278278e+002
1.918840e+003	4.088210e+002
1.920768e+003	3.830200e+002
1.922697e+003	3.145552e+002
1.924625e+003	3.500592e+002
1.926553e+003	3.481000e+002
1.928482e+003	3.075918e+002
1.930410e+003	4.018513e+002
1.932339e+003	4.829057e+002
1.934267e+003	4.017379e+002
1.936196e+003	2.906361e+002
1.938124e+003	2.449644e+002
1.940053e+003	2.882670e+002
1.941981e+003	4.110892e+002
1.943910e+003	3.266070e+002
1.945838e+003	3.275696e+002
1.947767e+003	2.636716e+002
1.949695e+003	2.478648e+002
1.951624e+003	3.461703e+002
1.953552e+003	2.547629e+002
1.955480e+003	3.317737e+002
1.957409e+003	3.332421e+002
1.959337e+003	3.265590e+002
1.961266e+003	4.020940e+002
1.963194e+003	3.389806e+002
1.965123e+003	2.357802e+002
1.967051e+003	3.107090e+002
1.968980e+003	2.694403e+002
1.970908e+003	2.282493e+002
1.972837e+003	2.508292e+002
1.974765e+003	2.811246e+002
1.976694e+003	3.070553e+002
1.978622e+003	3.746910e+002
1.980551e+003	3.182164e+002
1.982479e+003	2.666587e+002
1.984407e+003	2.155004e+002
1.986336e+003	1.401492e+002
1.988264e+003	1.709909e+002
1.990193e+003	2.320133e+002
1.992121e+003	2.408376e+002
1.994050e+003	2.911187e+002
1.995978e+003	3.221856e+002
1.997907e+003	3.360772e+002
1.999835e+003	3.744624e+002
2.001764e+003	3.375642e+002
2.003692e+003	3.309340e+002
2.005621e+003	3.484605e+002
2.007549e+003	2.735566e+002
2.009478e+003	2.753171e+002
2.011406e+003	3.836876e+002
2.013334e+003	4.499312e+002
2.015263e+003	4.700721e+002
2.017191e+003	5.182429e+002
2.019120e+003	5.718615e+002
2.021048e+003	5.035247e+002
2.022977e+003	4.976190e+002
2.024905e+003	3.643311e+002
2.026834e+003	2.805513e+002
2.028762e+003	3.789122e+002
2.030691e+003	2.870581e+002
2.032619e+003	2.975889e+002
2.034548e+003	2.503362e+002
2.036476e+003	3.482121e+002
2.038405e+003	4.661197e+002
2.040333e+003	4.336334e+002
2.042261e+003	3.301427e+002
2.044190e+003	2.736358e+002
2.046118e+003	2.907545e+002
2.048047e+003	2.766656e+002
2.049975e+003	2.536755e+002
2.051904e+003	2.760059e+002
2.053832e+003	3.155172e+002
2.055761e+003	3.067424e+002
2.057689e+003	2.800011e+002
2.059618e+003	3.716967e+002
2.061546e+003	2.745720e+002
2.063475e+003	2.539513e+002
2.065403e+003	2.507545e+002
2.067332e+003	2.612744e+002
2.069260e+003	3.361246e+002
2.071188e+003	3.400311e+002
2.073117e+003	2.802175e+002
2.075045e+003	3.101302e+002
2.076974e+003	3.703046e+002
2.078902e+003	3.666794e+002
2.080831e+003	2.632037e+002
2.082759e+003	1.847766e+002
2.084688e+003	2.143331e+002
2.086616e+003	2.020132e+002
2.088545e+003	1.459467e+002
2.090473e+003	2.282717e+002
2.092402e+003	3.212899e+002
2.094330e+003	3.121069e+002
2.096259e+003	2.764795e+002
2.098187e+003	2.256259e+002
2.100115e+003	2.551888e+002
2.102044e+003	2.997328e+002
2.103972e+003	1.506459e+002
2.105901e+003	1.800512e+002
2.107829e+003	4.565527e+002
2.109758e+003	5.113150e+002
2.111686e+003	4.006604e+002
2.113615e+003	3.754111e+002
2.115543e+003	3.905367e+002
2.117472e+003	3.569391e+002
2.119400e+003	3.957906e+002
2.121329e+003	4.614858e+002
2.123257e+003	4.707179e+002
2.125186e+003	4.656230e+002
2.127114e+003	5.051835e+002
2.129042e+003	5.008423e+002
2.130971e+003	5.146968e+002
2.132899e+003	5.075215e+002
2.134828e+003	4.635932e+002
2.136756e+003	5.503713e+002
2.138685e+003	4.071479e+002
2.140613e+003	3.769644e+002
2.142542e+003	4.028206e+002
2.144470e+003	3.323667e+002
2.146399e+003	3.439198e+002
2.148327e+003	4.902586e+002
2.150256e+003	4.901704e+002
2.152184e+003	3.667552e+002
2.154113e+003	3.682807e+002
2.156041e+003	3.752462e+002
2.157969e+003	3.648004e+002
2.159898e+003	2.648550e+002
2.161826e+003	3.893908e+002
2.163755e+003	4.846541e+002
2.165683e+003	3.751411e+002
2.167612e+003	4.169278e+002
2.169540e+003	3.690398e+002
2.171469e+003	2.994453e+002
2.173397e+003	3.623705e+002
2.175326e+003	5.326400e+002
2.177254e+003	6.037130e+002
2.179183e+003	4.951923e+002
2.181111e+003	4.046116e+002
2.183040e+003	3.015595e+002
2.184968e+003	2.074361e+002
2.186896e+003	2.880833e+002
2.188825e+003	2.892592e+002
2.190753e+003	4.703552e+002
2.192682e+003	4.097182e+002
2.194610e+003	3.962133e+002
2.196539e+003	4.024253e+002
2.198467e+003	4.411021e+002
2.200396e+003	4.072738e+002
2.202324e+003	3.994132e+002
2.204253e+003	4.615747e+002
2.206181e+003	4.214255e+002
2.208110e+003	3.679992e+002
2.210038e+003	4.036204e+002
2.211967e+003	2.878086e+002
2.213895e+003	4.595981e+002
2.215823e+003	4.746909e+002
2.217752e+003	3.576584e+002
2.219680e+003	5.502632e+002
2.221609e+003	5.759634e+002
2.223537e+003	5.211091e+002
2.225466e+003	5.212794e+002
2.227394e+003	5.217132e+002
2.229323e+003	4.643647e+002
2.231251e+003	4.768614e+002
2.233180e+003	4.973445e+002
2.235108e+003	3.547638e+002
2.237037e+003	2.967836e+002
2.238965e+003	2.470037e+002
2.240894e+003	4.021287e+002
2.242822e+003	3.920350e+002
2.244750e+003	3.525176e+002
2.246679e+003	3.322151e+002
2.248607e+003	2.695216e+002
2.250536e+003	3.094417e+002
2.252464e+003	3.806004e+002
2.254393e+003	3.797727e+002
2.256321e+003	3.874740e+002
2.258250e+003	4.617788e+002
2.260178e+003	4.483233e+002
2.262107e+003	3.671065e+002
2.264035e+003	3.361150e+002
2.265964e+003	2.801995e+002
2.267892e+003	3.744720e+002
2.269821e+003	2.872560e+002
2.271749e+003	1.965120e+002
2.273677e+003	3.169366e+002
2.275606e+003	3.508601e+002
2.277534e+003	3.605066e+002
2.279463e+003	3.295868e+002
2.281391e+003	3.285331e+002
2.283320e+003	4.347740e+002
2.285248e+003	4.879384e+002
2.287177e+003	4.513204e+002
2.289105e+003	4.505929e+002
2.291034e+003	5.180875e+002
2.292962e+003	5.022067e+002
2.294891e+003	5.716425e+002
2.296819e+003	6.576867e+002
2.298748e+003	5.572647e+002
2.300676e+003	5.400016e+002
2.302604e+003	6.682732e+002
2.304533e+003	7.424651e+002
2.306461e+003	6.908726e+002
2.308390e+003	6.691101e+002
2.310318e+003	8.075390e+002
2.312247e+003	8.869303e+002
2.314175e+003	7.885119e+002
2.316104e+003	6.624493e+002
2.318032e+003	5.709916e+002
2.319961e+003	5.383637e+002
2.321889e+003	5.952072e+002
2.323818e+003	5.695515e+002
2.325746e+003	5.388624e+002
2.327675e+003	5.424251e+002
2.329603e+003	5.040562e+002
2.331531e+003	4.319926e+002
2.333460e+003	4.887430e+002
2.335388e+003	6.243998e+002
2.337317e+003	6.677889e+002
2.339245e+003	6.491662e+002
2.341174e+003	4.115341e+002
2.343102e+003	4.784188e+002
2.345031e+003	5.018931e+002
2.346959e+003	4.480880e+002
2.348888e+003	4.417321e+002
2.350816e+003	4.848264e+002
2.352745e+003	4.567290e+002
2.354673e+003	3.760074e+002
2.356602e+003	4.527382e+002
2.358530e+003	5.660903e+002
2.360458e+003	4.816345e+002
2.362387e+003	4.871289e+002
2.364315e+003	6.265671e+002
2.366244e+003	5.564083e+002
2.368172e+003	4.661011e+002
2.370101e+003	5.347535e+002
2.372029e+003	5.253776e+002
2.373958e+003	5.374047e+002
2.375886e+003	4.741039e+002
2.377815e+003	4.306563e+002
2.379743e+003	4.688144e+002
2.381672e+003	5.146917e+002
2.383600e+003	5.260378e+002
2.385529e+003	4.880517e+002
2.387457e+003	4.070519e+002
2.389385e+003	4.900563e+002
2.391314e+003	5.217351e+002
2.393242e+003	5.254554e+002
2.395171e+003	5.266557e+002
2.397099e+003	5.015500e+002
2.399028e+003	4.787377e+002
2.400956e+003	5.048250e+002
2.402885e+003	5.735834e+002
2.404813e+003	5.989863e+002
2.406742e+003	5.765798e+002
2.408670e+003	5.966929e+002
2.410599e+003	6.061080e+002
2.412527e+003	6.342796e+002
2.414456e+003	6.246542e+002
2.416384e+003	5.680674e+002
2.418313e+003	4.884705e+002
2.420241e+003	5.966248e+002
2.422169e+003	5.677591e+002
2.424098e+003	6.461086e+002
2.426026e+003	6.612516e+002
2.427955e+003	6.198087e+002
2.429883e+003	6.067029e+002
2.431812e+003	6.684303e+002
2.433740e+003	7.914393e+002
2.435669e+003	6.481500e+002
2.437597e+003	6.667803e+002
2.439526e+003	6.256269e+002
2.441454e+003	6.725992e+002
2.443383e+003	6.168691e+002
2.445311e+003	5.428896e+002
2.447240e+003	5.923678e+002
2.449168e+003	6.456266e+002
2.451096e+003	6.576464e+002
2.453025e+003	5.945950e+002
2.454953e+003	5.757066e+002
2.456882e+003	6.038710e+002
2.458810e+003	5.781082e+002
2.460739e+003	5.729258e+002
2.462667e+003	5.571547e+002
2.464596e+003	5.700957e+002
2.466524e+003	6.073223e+002
2.468453e+003	6.004930e+002
2.470381e+003	4.947278e+002
2.472310e+003	4.970093e+002
2.474238e+003	5.399955e+002
2.476167e+003	5.263391e+002
2.478095e+003	5.168696e+002
2.480023e+003	5.341096e+002
2.481952e+003	5.878461e+002
2.483880e+003	5.106759e+002
2.485809e+003	5.493580e+002
2.487737e+003	6.093281e+002
2.489666e+003	6.382985e+002
2.491594e+003	5.997340e+002
2.493523e+003	4.793660e+002
2.495451e+003	5.264279e+002
2.497380e+003	4.326332e+002
2.499308e+003	5.164317e+002
2.501237e+003	5.388241e+002
2.503165e+003	6.996703e+002
2.505094e+003	7.348912e+002
2.507022e+003	6.470875e+002
2.508950e+003	6.416214e+002
2.510879e+003	5.389202e+002
2.512807e+003	5.494089e+002
2.514736e+003	5.438867e+002
2.516664e+003	5.935541e+002
2.518593e+003	7.504702e+002
2.520521e+003	7.342165e+002
2.522450e+003	7.445302e+002
2.524378e+003	7.287159e+002
2.526307e+003	6.544080e+002
2.528235e+003	6.912505e+002
2.530164e+003	7.941174e+002
2.532092e+003	8.498537e+002
2.534021e+003	9.118075e+002
2.535949e+003	9.458612e+002
2.537877e+003	8.635216e+002
2.539806e+003	7.100914e+002
2.541734e+003	7.210445e+002
2.543663e+003	6.136871e+002
2.545591e+003	5.899922e+002
2.547520e+003	6.698394e+002
2.549448e+003	6.414419e+002
2.551377e+003	5.931295e+002
2.553305e+003	5.821717e+002
2.555234e+003	6.096390e+002
2.557162e+003	6.445446e+002
2.559091e+003	6.750330e+002
2.561019e+003	7.048567e+002
2.562948e+003	6.808721e+002
2.564876e+003	5.975941e+002
2.566804e+003	5.736655e+002
2.568733e+003	5.767556e+002
2.570661e+003	5.547222e+002
2.572590e+003	4.235564e+002
2.574518e+003	4.829517e+002
2.576447e+003	6.221387e+002
2.578375e+003	6.244374e+002
2.580304e+003	6.292768e+002
2.582232e+003	5.417346e+002
2.584161e+003	5.318521e+002
2.586089e+003	5.379561e+002
2.588018e+003	5.459735e+002
2.589946e+003	4.719539e+002
2.591875e+003	5.064432e+002
2.593803e+003	4.859298e+002
2.595731e+003	4.791085e+002
2.597660e+003	5.733317e+002
2.599588e+003	6.007504e+002
2.601517e+003	5.974272e+002
2.603445e+003	6.069087e+002
2.605374e+003	6.640037e+002
2.607302e+003	6.365212e+002
2.609231e+003	5.751992e+002
2.611159e+003	5.989460e+002
2.613088e+003	6.778144e+002
2.615016e+003	6.648863e+002
2.616945e+003	7.682596e+002
2.618873e+003	6.703278e+002
2.620802e+003	7.454206e+002
2.622730e+003	7.791412e+002
2.624658e+003	7.193768e+002
2.626587e+003	7.649366e+002
2.628515e+003	7.355128e+002
2.630444e+003	6.578543e+002
2.632372e+003	6.538087e+002
2.634301e+003	6.583413e+002
2.636229e+003	6.496438e+002
2.638158e+003	5.813749e+002
2.640086e+003	5.557607e+002
2.642015e+003	5.473260e+002
2.643943e+003	6.082001e+002
2.645872e+003	6.600182e+002
2.647800e+003	7.107032e+002
2.649729e+003	7.793347e+002
2.651657e+003	7.784993e+002
2.653585e+003	7.671312e+002
2.655514e+003	7.834368e+002
2.657442e+003	7.642048e+002
2.659371e+003	7.643057e+002
2.661299e+003	7.092994e+002
2.663228e+003	7.054877e+002
2.665156e+003	8.853459e+002
2.667085e+003	9.381500e+002
2.669013e+003	1.011560e+003
2.670942e+003	9.817645e+002
2.672870e+003	9.013483e+002
2.674799e+003	9.040169e+002
2.676727e+003	9.186837e+002
2.678656e+003	9.094091e+002
2.680584e+003	8.086071e+002
2.682512e+003	7.326687e+002
2.684441e+003	7.119128e+002
2.686369e+003	6.436984e+002
2.688298e+003	6.061546e+002
2.690226e+003	4.997953e+002
2.692155e+003	6.488622e+002
2.694083e+003	6.167447e+002
2.696012e+003	5.770222e+002
2.697940e+003	5.307183e+002
2.699869e+003	5.189049e+002
2.701797e+003	5.341097e+002
2.703726e+003	6.004847e+002
2.705654e+003	6.478167e+002
2.707583e+003	7.055437e+002
2.709511e+003	5.822216e+002
2.711439e+003	5.261887e+002
2.713368e+003	5.601926e+002
2.715296e+003	4.835259e+002
2.717225e+003	4.442408e+002
2.719153e+003	5.624525e+002
2.721082e+003	7.346657e+002
2.723010e+003	7.144734e+002
2.724939e+003	5.866033e+002
2.726867e+003	5.707363e+002
2.728796e+003	5.368824e+002
2.730724e+003	5.836005e+002
2.732653e+003	5.560235e+002
2.734581e+003	5.234335e+002
2.736510e+003	5.607125e+002
2.738438e+003	6.192983e+002
2.740366e+003	6.035838e+002
2.742295e+003	5.361204e+002
2.744223e+003	5.498917e+002
2.746152e+003	5.383694e+002
2.748080e+003	4.616348e+002
2.750009e+003	5.339278e+002
2.751937e+003	5.768396e+002
2.753866e+003	5.291652e+002
2.755794e+003	3.607278e+002
2.757723e+003	4.286009e+002
2.759651e+003	4.587548e+002
2.761580e+003	4.486073e+002
2.763508e+003	3.953503e+002
2.765437e+003	4.838928e+002
2.767365e+003	5.993348e+002
2.769293e+003	5.228127e+002
2.771222e+003	4.264832e+002
2.773150e+003	4.683349e+002
2.775079e+003	3.738816e+002
2.777007e+003	4.851645e+002
2.778936e+003	3.896090e+002
2.780864e+003	3.032332e+002
2.782793e+003	2.654279e+002
2.784721e+003	3.869521e+002
2.786650e+003	2.898595e+002
2.788578e+003	2.130553e+002
2.790507e+003	2.682376e+002
2.792435e+003	3.601543e+002
2.794364e+003	3.995940e+002
2.796292e+003	3.187903e+002
2.798220e+003	2.757479e+002
2.800149e+003	2.969593e+002
2.802077e+003	2.659852e+002
2.804006e+003	3.229091e+002
2.805934e+003	2.977317e+002
2.807863e+003	3.927744e+002
2.809791e+003	3.507420e+002
2.811720e+003	3.349576e+002
2.813648e+003	3.866509e+002
2.815577e+003	3.606523e+002
2.817505e+003	3.284318e+002
2.819434e+003	3.623421e+002
2.821362e+003	4.015023e+002
2.823291e+003	3.485173e+002
2.825219e+003	3.583493e+002
2.827147e+003	3.449864e+002
2.829076e+003	4.196332e+002
2.831004e+003	3.397086e+002
2.832933e+003	2.830169e+002
2.834861e+003	1.728430e+002
2.836790e+003	1.699448e+002
2.838718e+003	2.310043e+002
2.840647e+003	2.992997e+002
2.842575e+003	5.333196e+002
2.844504e+003	5.729421e+002
2.846432e+003	4.962362e+002
2.848361e+003	5.761605e+002
2.850289e+003	4.987999e+002
2.852218e+003	4.355328e+002
2.854146e+003	4.161502e+002
2.856074e+003	5.209257e+002
2.858003e+003	3.878833e+002
2.859931e+003	4.299255e+002
2.861860e+003	4.512946e+002
2.863788e+003	3.448588e+002
2.865717e+003	3.092550e+002
2.867645e+003	3.588784e+002
2.869574e+003	2.557967e+002
2.871502e+003	3.645059e+002
2.873431e+003	3.726791e+002
2.875359e+003	4.217884e+002
2.877288e+003	4.354681e+002
2.879216e+003	3.428005e+002
2.881145e+003	3.859471e+002
2.883073e+003	3.711311e+002
2.885001e+003	3.284623e+002
2.886930e+003	3.279110e+002
2.888858e+003	3.226427e+002
2.890787e+003	3.679272e+002
2.892715e+003	2.645559e+002
2.894644e+003	3.294878e+002
2.896572e+003	3.512101e+002
2.898501e+003	3.419538e+002
2.900429e+003	2.301565e+002
2.902358e+003	2.285220e+002
2.904286e+003	2.475255e+002
2.906215e+003	3.567226e+002
2.908143e+003	3.235719e+002
2.910072e+003	2.834903e+002
2.912000e+003	1.497196e+002
2.913928e+003	2.390464e+002
2.915857e+003	2.689663e+002
2.917785e+003	2.806789e+002
2.919714e+003	1.599934e+002
2.921642e+003	1.644282e+002
2.923571e+003	2.570251e+002
2.925499e+003	2.900799e+002
2.927428e+003	2.892577e+002
2.929356e+003	1.829859e+002
2.931285e+003	1.416098e+002
2.933213e+003	3.295863e+002
2.935142e+003	3.027033e+002
2.937070e+003	2.721558e+002
2.938999e+003	2.532052e+002
2.940927e+003	3.214328e+002
2.942855e+003	1.226268e+002
2.944784e+003	1.681037e+002
2.946712e+003	2.552583e+002
2.948641e+003	2.370904e+002
2.950569e+003	2.268300e+002
2.952498e+003	1.504930e+002
2.954426e+003	1.667283e+002
2.956355e+003	2.467074e+002
2.958283e+003	1.515635e+002
2.960212e+003	1.885731e+002
2.962140e+003	2.205259e+002
2.964069e+003	2.206933e+002
2.965997e+003	3.061084e+002
2.967926e+003	1.627733e+002
2.969854e+003	9.571162e+001
2.971782e+003	1.033440e+002
2.973711e+003	4.286203e+001
2.975639e+003	1.225013e+002
2.977568e+003	1.048655e+002
2.979496e+003	7.779622e+001
2.981425e+003	1.188791e+002
2.983353e+003	5.038325e+001
2.985282e+003	9.802740e+001
2.987210e+003	1.157243e+002
2.989139e+003	9.048526e+001
2.991067e+003	6.918761e+001
2.992996e+003	4.154088e+001
2.994924e+003	1.576755e+001
2.996853e+003	-1.408272e+001
2.998781e+003	2.191413e+001
3.000709e+003	-1.120580e+001
3.002638e+003	-5.220430e+000
3.004566e+003	-6.683154e+000
3.006495e+003	-1.614656e+002
3.008423e+003	-1.641744e+002
3.010352e+003	-7.527263e+001
3.012280e+003	-1.639712e+001
3.014209e+003	2.333256e+001
3.016137e+003	-2.806278e+001
3.018066e+003	1.562090e+001
3.019994e+003	-7.969468e+000
3.021923e+003	-4.022526e+001
3.023851e+003	-6.774801e+001
3.025780e+003	-6.723917e+001
3.027708e+003	5.800790e+001
3.029636e+003	1.660119e+002
3.031565e+003	1.061515e+002
3.033493e+003	1.181332e+002
3.035422e+003	1.283839e+002
3.037350e+003	9.112934e+001
3.039279e+003	8.269901e+001
3.041207e+003	1.655816e+002
3.043136e+003	2.055071e+002
3.045064e+003	1.600490e+002
3.046993e+003	1.065586e+002
3.048921e+003	6.621540e+001
3.050850e+003	6.332105e+001
3.052778e+003	8.214265e+001
3.054707e+003	2.374928e+001
3.056635e+003	5.371177e+001
3.058563e+003	9.385924e+001
3.060492e+003	1.163581e+001
3.062420e+003	8.431451e+001
3.064349e+003	1.871904e+002
3.066277e+003	9.473347e+001
3.068206e+003	1.718467e+001
3.070134e+003	-6.824828e+000
3.072063e+003	-7.694970e-001
3.073991e+003	9.657699e+001
3.075920e+003	1.023862e+002
3.077848e+003	1.310010e+002
3.079777e+003	1.775525e+001
3.081705e+003	-1.208790e+002
3.083634e+003	-4.816134e+001
3.085562e+003	1.253313e+002
3.087490e+003	2.200870e+002
3.089419e+003	1.671801e+002
3.091347e+003	1.852744e+001
3.093276e+003	-9.017084e+001
3.095204e+003	-6.362694e+001
3.097133e+003	2.221729e+002
3.099061e+003	8.234042e+001
3.100990e+003	1.355240e+002
3.102918e+003	7.776234e+000
3.104847e+003	3.122977e+000
3.106775e+003	7.333999e+001
3.108704e+003	1.007041e+002
3.110632e+003	9.641674e+001
3.112561e+003	2.437489e+002
3.114489e+003	3.476869e+002
3.116417e+003	3.240716e+002
3.118346e+003	2.090259e+002
3.120274e+003	1.540637e+002
3.122203e+003	1.201937e+002
3.124131e+003	1.122360e+002
3.126060e+003	6.011755e+001
3.127988e+003	8.402100e+001
3.129917e+003	1.020847e+002
3.131845e+003	2.940969e+002
3.133774e+003	3.846896e+002
3.135702e+003	2.874128e+002
3.137631e+003	3.022657e+002
3.139559e+003	3.156034e+002
3.141488e+003	4.172928e+002
3.143416e+003	3.925328e+002
3.145344e+003	4.269252e+002
3.147273e+003	3.996282e+002
3.149201e+003	4.885803e+002
3.151130e+003	4.408725e+002
3.153058e+003	4.675619e+002
3.154987e+003	5.842617e+002
3.156915e+003	5.856354e+002
3.158844e+003	5.161754e+002
3.160772e+003	5.959568e+002
3.162701e+003	7.331363e+002
3.164629e+003	6.027165e+002
3.166558e+003	6.847784e+002
3.168486e+003	7.068148e+002
3.170415e+003	7.217073e+002
3.172343e+003	6.076403e+002
3.174271e+003	4.713937e+002
3.176200e+003	6.031367e+002
3.178128e+003	8.238357e+002
3.180057e+003	7.492203e+002
3.181985e+003	8.358309e+002
3.183914e+003	8.435656e+002
3.185842e+003	8.388032e+002
3.187771e+003	9.029593e+002
3.189699e+003	8.690818e+002
3.191628e+003	9.809050e+002
3.193556e+003	1.101471e+003
3.195485e+003	1.096237e+003
3.197413e+003	1.061098e+003
3.199342e+003	1.093179e+003
3.201270e+003	1.088856e+003
3.203198e+003	1.209259e+003
3.205127e+003	1.199656e+003
3.207055e+003	1.238796e+003
3.208984e+003	1.288088e+003
3.210912e+003	1.325735e+003
3.212841e+003	1.435672e+003
3.214769e+003	1.398490e+003
3.216698e+003	1.362606e+003
3.218626e+003	1.378883e+003
3.220555e+003	1.420636e+003
3.222483e+003	1.376964e+003
3.224412e+003	1.385692e+003
3.226340e+003	1.529154e+003
3.228269e+003	1.610262e+003
3.230197e+003	1.572298e+003
3.232125e+003	1.622488e+003
3.234054e+003	1.613969e+003
3.235982e+003	1.670597e+003
3.237911e+003	1.849650e+003
3.239839e+003	1.998690e+003
3.241768e+003	1.990298e+003
3.243696e+003	1.937440e+003
3.245625e+003	1.981402e+003
3.247553e+003	1.983429e+003
3.249482e+003	2.012517e+003
3.251410e+003	2.050933e+003
3.253339e+003	2.166775e+003
3.255267e+003	2.197967e+003
3.257196e+003	2.297975e+003
3.259124e+003	2.384570e+003
3.261052e+003	2.388156e+003
3.262981e+003	2.474225e+003
3.264909e+003	2.597585e+003
3.266838e+003	2.591426e+003
3.268766e+003	2.642736e+003
3.270695e+003	2.696686e+003
3.272623e+003	2.785779e+003
3.274552e+003	2.927774e+003
3.276480e+003	2.875890e+003
3.278409e+003	2.780908e+003
3.280337e+003	2.865570e+003
3.282266e+003	2.936443e+003
3.284194e+003	3.106605e+003
3.286123e+003	3.279352e+003
3.288051e+003	3.282864e+003
3.289979e+003	3.373261e+003
3.291908e+003	3.447572e+003
3.293836e+003	3.578881e+003
3.295765e+003	3.664190e+003
3.297693e+003	3.672338e+003
3.299622e+003	3.671839e+003
3.301550e+003	3.786623e+003
3.303479e+003	3.889581e+003
3.305407e+003	3.884017e+003
3.307336e+003	3.959770e+003
3.309264e+003	4.026785e+003
3.311193e+003	4.094718e+003
3.313121e+003	4.125645e+003
3.315050e+003	4.315205e+003
3.316978e+003	4.321534e+003
3.318906e+003	4.485121e+003
3.320835e+003	4.572251e+003
3.322763e+003	4.576782e+003
3.324692e+003	4.564316e+003
3.326620e+003	4.890688e+003
3.328549e+003	5.001677e+003
3.330477e+003	4.881184e+003
3.332406e+003	5.032557e+003
3.334334e+003	5.178886e+003
3.336263e+003	5.221510e+003
3.338191e+003	5.281847e+003
3.340120e+003	5.366119e+003
3.342048e+003	5.495907e+003
3.343977e+003	5.670619e+003
3.345905e+003	5.780973e+003
3.347833e+003	5.815968e+003
3.349762e+003	5.815169e+003
3.351690e+003	5.950168e+003
3.353619e+003	6.082924e+003
3.355547e+003	6.082277e+003
3.357476e+003	6.297703e+003
3.359404e+003	6.440273e+003
3.361333e+003	6.575893e+003
3.363261e+003	6.539160e+003
3.365190e+003	6.611557e+003
3.367118e+003	6.811373e+003
3.369047e+003	6.966148e+003
3.370975e+003	7.082392e+003
3.372904e+003	7.268565e+003
3.374832e+003	7.439941e+003
3.376760e+003	7.563652e+003
3.378689e+003	7.575837e+003
3.380617e+003	7.697577e+003
3.382546e+003	7.929633e+003
3.384474e+003	8.079653e+003
3.386403e+003	8.134937e+003
3.388331e+003	8.305435e+003
3.390260e+003	8.395079e+003
3.392188e+003	8.504974e+003
3.394117e+003	8.641674e+003
3.396045e+003	8.738200e+003
3.397974e+003	8.706524e+003
3.399902e+003	9.009453e+003
