# Supplementary material for: Machine learning classification of mango maturity based on carotene content from Raman spectra
Source: PeerJ. 2025 Nov 18;13:e20288. doi: 10.7717/peerj.20288 (PMC12637035; doi:10.7717/peerj.20288)
Supplement: Supplemental Information 1 — Raman spectra from 29 mango samples, with measurements taken from the top, middle, and bottom parts of each mango. These data were used for Raman spectral processing, statistical analysis, and classification analysis. [file peerj-13-20288-s001.zip › Raw Data_Mango/M3/M3-M-3.CSV]

5.015522e+001	3.480223e+003
5.208368e+001	2.380846e+003
5.401215e+001	1.520629e+003
5.594062e+001	1.135347e+003
5.786908e+001	1.051925e+003
5.979755e+001	1.054655e+003
6.172602e+001	1.051047e+003
6.365448e+001	9.926024e+002
6.558295e+001	8.789688e+002
6.751141e+001	8.477731e+002
6.943988e+001	9.061417e+002
7.136835e+001	9.200240e+002
7.329681e+001	8.464316e+002
7.522528e+001	8.414301e+002
7.715375e+001	7.244531e+002
7.908221e+001	6.573181e+002
8.101068e+001	6.584310e+002
8.293915e+001	6.735375e+002
8.486761e+001	5.966503e+002
8.679608e+001	5.480361e+002
8.872455e+001	5.949851e+002
9.065302e+001	6.723958e+002
9.258148e+001	6.365567e+002
9.450995e+001	5.435417e+002
9.643842e+001	4.745039e+002
9.836688e+001	4.266572e+002
1.002953e+002	3.927011e+002
1.022238e+002	3.783559e+002
1.041523e+002	3.726971e+002
1.060807e+002	2.961716e+002
1.080092e+002	2.055694e+002
1.099377e+002	1.987772e+002
1.118661e+002	3.724742e+002
1.137946e+002	3.819688e+002
1.157231e+002	3.336868e+002
1.176516e+002	2.997611e+002
1.195800e+002	2.987522e+002
1.215085e+002	1.970305e+002
1.234370e+002	2.141548e+002
1.253654e+002	2.053992e+002
1.272939e+002	1.199144e+002
1.292224e+002	2.224820e+001
1.311508e+002	6.312254e+000
1.330793e+002	7.350275e+001
1.350078e+002	1.516493e+002
1.369362e+002	1.993868e+002
1.388647e+002	2.381297e+002
1.407932e+002	2.873416e+002
1.427216e+002	2.429677e+002
1.446501e+002	1.836338e+002
1.465786e+002	1.740757e+002
1.485070e+002	1.425093e+002
1.504355e+002	1.502240e+002
1.523640e+002	1.105527e+002
1.542924e+002	1.034310e+002
1.562209e+002	1.812693e+002
1.581494e+002	8.946965e+001
1.600778e+002	4.944334e+001
1.620063e+002	7.264818e+001
1.639348e+002	1.160077e+002
1.658632e+002	1.289574e+002
1.677917e+002	1.626220e+002
1.697202e+002	2.128586e+002
1.716486e+002	2.105897e+002
1.735771e+002	1.657796e+002
1.755056e+002	1.498975e+002
1.774340e+002	2.117478e+002
1.793625e+002	1.620179e+002
1.812910e+002	1.140132e+002
1.832194e+002	1.313180e+002
1.851479e+002	1.799528e+002
1.870764e+002	1.117170e+002
1.890048e+002	1.222596e+002
1.909333e+002	7.386888e+001
1.928618e+002	-1.618158e+001
1.947902e+002	8.375092e+001
1.967187e+002	4.674624e+001
1.986472e+002	3.039028e+001
2.005756e+002	4.655545e+001
2.025041e+002	8.337262e+001
2.044326e+002	1.312070e+002
2.063610e+002	1.330993e+002
2.082895e+002	1.654820e+002
2.102180e+002	1.830879e+002
2.121464e+002	1.543713e+002
2.140749e+002	1.210954e+002
2.160034e+002	1.919138e+002
2.179318e+002	2.133516e+002
2.198603e+002	2.379736e+002
2.217888e+002	2.778901e+002
2.237172e+002	1.780626e+002
2.256457e+002	9.304518e+001
2.275742e+002	6.736898e+001
2.295026e+002	7.900541e+001
2.314311e+002	9.266882e+001
2.333596e+002	9.370650e+001
2.352880e+002	1.215519e+002
2.372165e+002	1.391801e+002
2.391450e+002	2.011968e+002
2.410734e+002	3.202643e+002
2.430019e+002	3.776118e+002
2.449304e+002	2.911699e+002
2.468588e+002	2.299604e+002
2.487873e+002	2.449479e+002
2.507158e+002	2.970422e+002
2.526442e+002	2.594676e+002
2.545727e+002	2.508344e+002
2.565012e+002	2.726483e+002
2.584296e+002	2.977486e+002
2.603581e+002	3.151443e+002
2.622866e+002	3.570576e+002
2.642150e+002	3.715702e+002
2.661435e+002	3.281823e+002
2.680720e+002	2.809681e+002
2.700004e+002	2.498893e+002
2.719289e+002	1.719396e+002
2.738574e+002	2.033702e+002
2.757858e+002	2.468972e+002
2.777143e+002	2.512724e+002
2.796428e+002	2.067114e+002
2.815712e+002	1.484975e+002
2.834997e+002	1.057127e+002
2.854282e+002	1.234616e+002
2.873566e+002	1.744030e+002
2.892851e+002	2.548844e+002
2.912136e+002	3.983879e+002
2.931420e+002	5.701022e+002
2.950705e+002	6.042466e+002
2.969990e+002	6.013876e+002
2.989274e+002	6.103295e+002
3.008559e+002	5.899597e+002
3.027844e+002	5.032434e+002
3.047128e+002	5.402222e+002
3.066413e+002	5.223469e+002
3.085698e+002	4.519832e+002
3.104982e+002	4.622630e+002
3.124267e+002	4.956792e+002
3.143552e+002	5.080797e+002
3.162836e+002	5.345354e+002
3.182121e+002	5.520109e+002
3.201406e+002	5.170502e+002
3.220690e+002	4.382379e+002
3.239975e+002	4.462632e+002
3.259260e+002	4.947070e+002
3.278544e+002	4.859245e+002
3.297829e+002	3.770580e+002
3.317114e+002	2.893952e+002
3.336398e+002	3.875959e+002
3.355683e+002	3.864727e+002
3.374968e+002	4.007631e+002
3.394252e+002	4.993133e+002
3.413537e+002	5.046391e+002
3.432822e+002	4.944326e+002
3.452106e+002	5.832614e+002
3.471391e+002	6.140275e+002
3.490676e+002	5.503474e+002
3.509960e+002	5.339005e+002
3.529245e+002	6.448898e+002
3.548530e+002	6.735623e+002
3.567814e+002	6.491046e+002
3.587099e+002	6.187007e+002
3.606384e+002	6.079301e+002
3.625668e+002	5.771399e+002
3.644953e+002	5.906874e+002
3.664238e+002	5.810029e+002
3.683522e+002	5.359012e+002
3.702807e+002	5.058006e+002
3.722092e+002	6.051262e+002
3.741376e+002	6.589598e+002
3.760661e+002	5.546608e+002
3.779946e+002	4.790952e+002
3.799230e+002	5.154907e+002
3.818515e+002	5.180885e+002
3.837800e+002	5.794380e+002
3.857084e+002	7.286519e+002
3.876369e+002	8.020874e+002
3.895654e+002	7.744039e+002
3.914938e+002	7.368552e+002
3.934223e+002	6.932718e+002
3.953508e+002	6.542947e+002
3.972792e+002	6.837847e+002
3.992077e+002	7.620711e+002
4.011362e+002	8.315940e+002
4.030646e+002	8.473078e+002
4.049931e+002	8.084583e+002
4.069216e+002	7.902477e+002
4.088500e+002	7.933393e+002
4.107785e+002	7.911000e+002
4.127070e+002	7.502270e+002
4.146354e+002	6.296260e+002
4.165639e+002	7.701031e+002
4.184924e+002	7.314411e+002
4.204208e+002	6.173935e+002
4.223493e+002	7.367239e+002
4.242778e+002	8.336296e+002
4.262062e+002	8.287614e+002
4.281347e+002	7.849846e+002
4.300632e+002	7.594913e+002
4.319916e+002	7.518438e+002
4.339201e+002	6.918929e+002
4.358486e+002	5.793745e+002
4.377770e+002	5.597150e+002
4.397055e+002	5.298698e+002
4.416340e+002	5.153541e+002
4.435624e+002	6.071473e+002
4.454909e+002	7.246412e+002
4.474194e+002	7.998345e+002
4.493478e+002	8.230240e+002
4.512763e+002	8.091292e+002
4.532048e+002	7.954125e+002
4.551332e+002	8.296526e+002
4.570617e+002	8.974427e+002
4.589902e+002	9.610021e+002
4.609186e+002	8.974143e+002
4.628471e+002	7.619794e+002
4.647756e+002	7.218198e+002
4.667040e+002	8.655159e+002
4.686325e+002	9.689797e+002
4.705610e+002	9.554138e+002
4.724894e+002	9.079948e+002
4.744179e+002	9.109255e+002
4.763464e+002	9.583844e+002
4.782748e+002	9.009001e+002
4.802033e+002	8.413964e+002
4.821318e+002	7.800156e+002
4.840602e+002	6.831035e+002
4.859887e+002	5.766430e+002
4.879172e+002	6.457958e+002
4.898456e+002	7.277743e+002
4.917741e+002	7.004886e+002
4.937026e+002	6.083692e+002
4.956310e+002	5.345983e+002
4.975595e+002	5.442977e+002
4.994880e+002	6.511330e+002
5.014164e+002	7.087146e+002
5.033449e+002	6.689075e+002
5.052734e+002	6.024157e+002
5.072018e+002	6.107465e+002
5.091303e+002	7.386696e+002
5.110588e+002	8.040034e+002
5.129872e+002	7.412321e+002
5.149157e+002	8.555508e+002
5.168442e+002	9.917239e+002
5.187726e+002	8.918765e+002
5.207011e+002	8.538536e+002
5.226296e+002	8.332455e+002
5.245580e+002	7.750801e+002
5.264865e+002	8.040248e+002
5.284150e+002	9.394536e+002
5.303434e+002	1.048923e+003
5.322719e+002	9.565192e+002
5.342004e+002	8.006801e+002
5.361288e+002	7.074899e+002
5.380573e+002	6.934117e+002
5.399858e+002	7.209562e+002
5.419142e+002	7.475459e+002
5.438427e+002	7.944742e+002
5.457712e+002	8.558263e+002
5.476996e+002	8.618537e+002
5.496281e+002	8.854431e+002
5.515566e+002	9.451518e+002
5.534850e+002	8.752479e+002
5.554135e+002	8.695107e+002
5.573420e+002	7.942560e+002
5.592704e+002	7.309817e+002
5.611989e+002	6.962351e+002
5.631274e+002	6.913862e+002
5.650558e+002	7.945222e+002
5.669843e+002	7.506235e+002
5.689128e+002	6.452073e+002
5.708412e+002	5.562271e+002
5.727697e+002	5.301707e+002
5.746982e+002	5.718623e+002
5.766266e+002	6.463972e+002
5.785551e+002	5.444354e+002
5.804836e+002	5.713174e+002
5.824120e+002	7.089080e+002
5.843405e+002	8.209770e+002
5.862690e+002	8.101342e+002
5.881974e+002	8.174703e+002
5.901259e+002	8.141013e+002
5.920544e+002	7.918670e+002
5.939828e+002	7.836586e+002
5.959113e+002	7.572096e+002
5.978398e+002	6.662261e+002
5.997682e+002	6.746484e+002
6.016967e+002	6.995640e+002
6.036252e+002	7.103354e+002
6.055536e+002	6.918778e+002
6.074821e+002	6.467883e+002
6.094106e+002	5.934710e+002
6.113391e+002	5.613639e+002
6.132675e+002	4.948466e+002
6.151960e+002	5.128962e+002
6.171245e+002	4.745510e+002
6.190529e+002	4.580023e+002
6.209814e+002	6.548986e+002
6.229099e+002	5.373618e+002
6.248383e+002	4.480732e+002
6.267668e+002	4.173087e+002
6.286953e+002	4.906474e+002
6.306237e+002	5.819722e+002
6.325522e+002	5.587331e+002
6.344807e+002	5.879255e+002
6.364091e+002	5.110523e+002
6.383376e+002	3.786171e+002
6.402661e+002	3.301041e+002
6.421945e+002	3.901698e+002
6.441230e+002	4.587677e+002
6.460515e+002	4.581073e+002
6.479799e+002	5.021324e+002
6.499084e+002	4.707954e+002
6.518369e+002	4.491551e+002
6.537653e+002	4.954171e+002
6.556938e+002	5.573023e+002
6.576223e+002	4.757391e+002
6.595507e+002	5.541602e+002
6.614792e+002	5.344199e+002
6.634077e+002	4.383302e+002
6.653361e+002	3.414102e+002
6.672646e+002	3.186713e+002
6.691931e+002	4.163398e+002
6.711215e+002	4.327389e+002
6.730500e+002	3.424548e+002
6.749785e+002	3.254839e+002
6.769069e+002	3.956153e+002
6.788354e+002	4.257874e+002
6.807639e+002	2.963965e+002
6.826923e+002	2.887939e+002
6.846208e+002	2.727652e+002
6.865493e+002	1.472379e+002
6.884777e+002	9.966490e+001
6.904062e+002	2.195685e+002
6.923347e+002	3.143940e+002
6.942631e+002	2.152088e+002
6.961916e+002	3.054861e+002
6.981201e+002	2.117350e+002
7.000485e+002	1.113038e+002
7.019770e+002	2.077021e+002
7.039055e+002	4.532179e+002
7.058339e+002	5.099605e+002
7.077624e+002	4.575289e+002
7.096909e+002	4.799685e+002
7.116193e+002	4.577438e+002
7.135478e+002	3.749941e+002
7.154763e+002	3.400273e+002
7.174047e+002	4.385195e+002
7.193332e+002	3.089160e+002
7.212617e+002	2.868000e+002
7.231901e+002	4.372648e+002
7.251186e+002	4.872554e+002
7.270471e+002	3.869255e+002
7.289755e+002	4.238175e+002
7.309040e+002	2.283567e+002
7.328325e+002	2.435277e+002
7.347609e+002	1.290434e+002
7.366894e+002	9.108000e+001
7.386179e+002	1.869441e+002
7.405463e+002	2.528593e+002
7.424748e+002	2.378063e+002
7.444033e+002	2.325404e+002
7.463317e+002	2.396704e+002
7.482602e+002	3.030793e+002
7.501887e+002	3.314980e+002
7.521171e+002	1.959351e+002
7.540456e+002	-9.200723e+001
7.559741e+002	-9.168053e+001
7.579025e+002	1.143021e+002
7.598310e+002	9.434927e+001
7.617595e+002	4.298542e+001
7.636879e+002	4.529403e+001
7.656164e+002	-4.697323e+000
7.675449e+002	-3.015502e+001
7.694733e+002	8.650983e+001
7.714018e+002	1.035718e+002
7.733303e+002	5.135748e+001
7.752587e+002	9.453136e+000
7.771872e+002	1.683562e+001
7.791157e+002	4.011458e+001
7.810441e+002	2.506771e+001
7.829726e+002	-6.622268e-001
7.849011e+002	-4.311544e+001
7.868295e+002	1.596166e+001
7.887580e+002	5.655829e+001
7.906865e+002	1.945467e+001
7.926149e+002	2.381422e+002
7.945434e+002	1.596369e+002
7.964719e+002	-7.091524e+001
7.984003e+002	-9.937146e+001
8.003288e+002	-9.948872e+001
8.022573e+002	-1.557503e+002
8.041857e+002	-1.237924e+002
8.061142e+002	-5.867803e+001
8.080427e+002	-1.561432e+002
8.099711e+002	-1.571270e+002
8.118996e+002	-4.955173e+001
8.138281e+002	-6.640540e+000
8.157565e+002	-6.985555e+001
8.176850e+002	-5.657830e+001
8.196135e+002	2.577123e+001
8.215419e+002	9.358303e+001
8.234704e+002	-5.267534e+001
8.253989e+002	-1.775080e+002
8.273273e+002	-2.266995e+002
8.292558e+002	-2.570141e+002
8.311843e+002	-2.368947e+002
8.331127e+002	-1.766369e+002
8.350412e+002	-2.007244e+002
8.369697e+002	-2.638981e+002
8.388981e+002	-3.212952e+002
8.408266e+002	-2.943787e+002
8.427551e+002	-1.737002e+002
8.446835e+002	-9.757842e+001
8.466120e+002	-6.349372e+001
8.485405e+002	-1.176475e+001
8.504689e+002	-1.044442e+002
8.523974e+002	-1.376552e+002
8.543259e+002	-6.886116e+000
8.562543e+002	1.337263e+002
8.581828e+002	4.226694e+001
8.601113e+002	7.948547e+001
8.620397e+002	1.110760e+002
8.639682e+002	9.919906e+001
8.658967e+002	1.313524e+002
8.678251e+002	1.963511e+002
8.697536e+002	1.927186e+002
8.716821e+002	1.008211e+002
8.736105e+002	1.130463e+002
8.755390e+002	1.868747e+002
8.774675e+002	2.017293e+002
8.793959e+002	7.394721e+001
8.813244e+002	-1.073265e+002
8.832529e+002	-1.620300e+002
8.851813e+002	-5.761127e+001
8.871098e+002	-2.482749e+002
8.890383e+002	-2.683086e+002
8.909667e+002	-1.160887e+002
8.928952e+002	-1.218258e+001
8.948237e+002	-7.239782e+001
8.967521e+002	-1.780876e+002
8.986806e+002	-1.167647e+002
9.006091e+002	-2.198398e+002
9.025375e+002	-2.065975e+002
9.044660e+002	-1.219383e+002
9.063945e+002	-1.389001e+002
9.083229e+002	-1.789331e+002
9.102514e+002	-9.503155e+001
9.121799e+002	3.812973e+001
9.141083e+002	2.403415e+001
9.160368e+002	-9.532897e+001
9.179653e+002	-2.376389e+002
9.198937e+002	-3.471468e+002
9.218222e+002	-3.407216e+002
9.237507e+002	-2.166064e+002
9.256791e+002	-9.288608e+001
9.276076e+002	-5.580316e+001
9.295361e+002	-1.370895e+001
9.314645e+002	-3.618866e+001
9.333930e+002	-8.443972e+001
9.353215e+002	-8.976598e+001
9.372499e+002	-1.045513e+001
9.391784e+002	1.124555e+002
9.411069e+002	1.409024e+002
9.430353e+002	4.048169e+001
9.449638e+002	7.384686e+001
9.468923e+002	1.888812e+002
9.488207e+002	2.148508e+002
9.507492e+002	2.862444e+002
9.526777e+002	4.759422e+002
9.546061e+002	4.543698e+002
9.565346e+002	4.608267e+002
9.584631e+002	5.099462e+002
9.603915e+002	3.410949e+002
9.623200e+002	2.568192e+002
9.642485e+002	3.145653e+002
9.661769e+002	4.115820e+002
9.681054e+002	4.473059e+002
9.700339e+002	2.926280e+002
9.719623e+002	2.388341e+002
9.738908e+002	2.093179e+002
9.758193e+002	1.461425e+002
9.777477e+002	1.264615e+002
9.796762e+002	1.465951e+002
9.816047e+002	1.446351e+002
9.835331e+002	1.327398e+002
9.854616e+002	1.568193e+002
9.873901e+002	3.431291e+002
9.893185e+002	4.093280e+002
9.912470e+002	4.216006e+002
9.931755e+002	4.554803e+002
9.951039e+002	4.758482e+002
9.970324e+002	5.526440e+002
9.989609e+002	1.083271e+003
1.000889e+003	1.435495e+003
1.002818e+003	1.761032e+003
1.004746e+003	1.943353e+003
1.006675e+003	1.871711e+003
1.008603e+003	1.631654e+003
1.010532e+003	1.376454e+003
1.012460e+003	1.153362e+003
1.014389e+003	9.106896e+002
1.016317e+003	7.054012e+002
1.018246e+003	5.139354e+002
1.020174e+003	3.803733e+002
1.022102e+003	4.406975e+002
1.024031e+003	5.264689e+002
1.025959e+003	4.750478e+002
1.027888e+003	4.301738e+002
1.029816e+003	2.279986e+002
1.031745e+003	2.307630e+002
1.033673e+003	1.480044e+002
1.035602e+003	1.282799e+002
1.037530e+003	1.164958e+002
1.039459e+003	9.831596e+001
1.041387e+003	1.170567e+002
1.043316e+003	1.291883e+002
1.045244e+003	1.080387e+002
1.047173e+003	2.408167e+002
1.049101e+003	5.828084e+001
1.051030e+003	4.680488e+001
1.052958e+003	1.352408e+002
1.054886e+003	1.041532e+002
1.056815e+003	-2.369463e+001
1.058743e+003	-3.778992e+001
1.060672e+003	3.511485e+001
1.062600e+003	1.465520e+002
1.064529e+003	1.765323e+002
1.066457e+003	6.401809e+001
1.068386e+003	3.316399e+001
1.070314e+003	1.331985e+002
1.072243e+003	1.989859e+002
1.074171e+003	1.433493e+002
1.076100e+003	7.380046e+001
1.078028e+003	1.198420e+002
1.079957e+003	1.956188e+002
1.081885e+003	2.046851e+002
1.083813e+003	2.973590e+002
1.085742e+003	3.890311e+002
1.087670e+003	3.500773e+002
1.089599e+003	2.966288e+002
1.091527e+003	2.459388e+002
1.093456e+003	1.400662e+002
1.095384e+003	2.287864e+002
1.097313e+003	3.168175e+002
1.099241e+003	3.980420e+002
1.101170e+003	4.355075e+002
1.103098e+003	4.028734e+002
1.105027e+003	3.592160e+002
1.106955e+003	3.691020e+002
1.108884e+003	4.081328e+002
1.110812e+003	5.098560e+002
1.112740e+003	5.771465e+002
1.114669e+003	5.307958e+002
1.116597e+003	5.132422e+002
1.118526e+003	5.471636e+002
1.120454e+003	5.716643e+002
1.122383e+003	6.833083e+002
1.124311e+003	6.920188e+002
1.126240e+003	7.844698e+002
1.128168e+003	8.237940e+002
1.130097e+003	8.467935e+002
1.132025e+003	8.997842e+002
1.133954e+003	9.022632e+002
1.135882e+003	8.564272e+002
1.137811e+003	9.180825e+002
1.139739e+003	1.065144e+003
1.141667e+003	1.197149e+003
1.143596e+003	1.489771e+003
1.145524e+003	1.751422e+003
1.147453e+003	2.140153e+003
1.149381e+003	2.748520e+003
1.151310e+003	3.461957e+003
1.153238e+003	4.101421e+003
1.155167e+003	4.547488e+003
1.157095e+003	4.510948e+003
1.159024e+003	3.760235e+003
1.160952e+003	2.820545e+003
1.162881e+003	2.085089e+003
1.164809e+003	1.580988e+003
1.166738e+003	1.294727e+003
1.168666e+003	1.208366e+003
1.170594e+003	1.215540e+003
1.172523e+003	1.161037e+003
1.174451e+003	1.138005e+003
1.176380e+003	9.607147e+002
1.178308e+003	1.041069e+003
1.180237e+003	1.173049e+003
1.182165e+003	1.113387e+003
1.184094e+003	1.063114e+003
1.186022e+003	1.106176e+003
1.187951e+003	1.064300e+003
1.189879e+003	1.048138e+003
1.191808e+003	9.171821e+002
1.193736e+003	7.475304e+002
1.195665e+003	7.577810e+002
1.197593e+003	8.192057e+002
1.199521e+003	8.305440e+002
1.201450e+003	7.741721e+002
1.203378e+003	7.039718e+002
1.205307e+003	6.916255e+002
1.207235e+003	7.647212e+002
1.209164e+003	8.978572e+002
1.211092e+003	8.389257e+002
1.213021e+003	6.374390e+002
1.214949e+003	4.855451e+002
1.216878e+003	2.983099e+002
1.218806e+003	1.814503e+002
1.220735e+003	2.319663e+002
1.222663e+003	3.339277e+002
1.224592e+003	3.395145e+002
1.226520e+003	3.374405e+002
1.228448e+003	2.284452e+002
1.230377e+003	1.313788e+002
1.232305e+003	1.321526e+002
1.234234e+003	2.195230e+002
1.236162e+003	2.882101e+002
1.238091e+003	2.151079e+002
1.240019e+003	1.827549e+002
1.241948e+003	4.175050e+002
1.243876e+003	2.468822e+002
1.245805e+003	4.051056e+002
1.247733e+003	5.964581e+002
1.249662e+003	5.563600e+002
1.251590e+003	4.693350e+002
1.253519e+003	4.389752e+002
1.255447e+003	4.170265e+002
1.257375e+003	4.167968e+002
1.259304e+003	4.931287e+002
1.261232e+003	5.144734e+002
1.263161e+003	4.472705e+002
1.265089e+003	4.287638e+002
1.267018e+003	4.880703e+002
1.268946e+003	4.983224e+002
1.270875e+003	5.064550e+002
1.272803e+003	4.151047e+002
1.274732e+003	3.476619e+002
1.276660e+003	3.998233e+002
1.278589e+003	3.731318e+002
1.280517e+003	2.732533e+002
1.282446e+003	2.822727e+002
1.284374e+003	1.405206e+002
1.286302e+003	3.122756e+001
1.288231e+003	1.465987e+002
1.290159e+003	2.209721e+002
1.292088e+003	2.061167e+002
1.294016e+003	2.077505e+002
1.295945e+003	2.362955e+002
1.297873e+003	2.218838e+002
1.299802e+003	2.074682e+002
1.301730e+003	2.377039e+002
1.303659e+003	3.614599e+002
1.305587e+003	2.230204e+002
1.307516e+003	1.669547e+002
1.309444e+003	1.110783e+002
1.311373e+003	1.601893e+002
1.313301e+003	2.986737e+002
1.315229e+003	3.827974e+002
1.317158e+003	4.115926e+002
1.319086e+003	3.536455e+002
1.321015e+003	3.055953e+002
1.322943e+003	3.238851e+002
1.324872e+003	3.182442e+002
1.326800e+003	3.303092e+002
1.328729e+003	4.082590e+002
1.330657e+003	4.721654e+002
1.332586e+003	5.514922e+002
1.334514e+003	5.802997e+002
1.336443e+003	4.210847e+002
1.338371e+003	3.488222e+002
1.340300e+003	4.134115e+002
1.342228e+003	6.050018e+002
1.344156e+003	5.324105e+002
1.346085e+003	5.076646e+002
1.348013e+003	5.994989e+002
1.349942e+003	6.126353e+002
1.351870e+003	6.006294e+002
1.353799e+003	5.806085e+002
1.355727e+003	4.212862e+002
1.357656e+003	2.280681e+002
1.359584e+003	2.520392e+002
1.361513e+003	2.349207e+002
1.363441e+003	2.990099e+002
1.365370e+003	4.323440e+002
1.367298e+003	3.458042e+002
1.369227e+003	3.328341e+002
1.371155e+003	3.496941e+002
1.373083e+003	3.120725e+002
1.375012e+003	2.738062e+002
1.376940e+003	3.045099e+002
1.378869e+003	3.892753e+002
1.380797e+003	2.787175e+002
1.382726e+003	1.239743e+002
1.384654e+003	5.116402e+001
1.386583e+003	2.551818e+001
1.388511e+003	1.249311e+002
1.390440e+003	2.477899e+002
1.392368e+003	1.842930e+002
1.394297e+003	5.434668e+001
1.396225e+003	6.091602e+001
1.398154e+003	1.312123e+002
1.400082e+003	1.258484e+002
1.402010e+003	2.713183e+001
1.403939e+003	5.460712e+001
1.405867e+003	1.394330e+002
1.407796e+003	2.981432e+002
1.409724e+003	3.097275e+002
1.411653e+003	2.875235e+002
1.413581e+003	2.738260e+002
1.415510e+003	2.443444e+002
1.417438e+003	2.101414e+002
1.419367e+003	2.041573e+002
1.421295e+003	2.095556e+002
1.423224e+003	2.017700e+002
1.425152e+003	4.133787e+002
1.427081e+003	4.768023e+002
1.429009e+003	5.006313e+002
1.430938e+003	5.464608e+002
1.432866e+003	5.963224e+002
1.434794e+003	6.374088e+002
1.436723e+003	6.826666e+002
1.438651e+003	7.367803e+002
1.440580e+003	7.745294e+002
1.442508e+003	7.593511e+002
1.444437e+003	7.066084e+002
1.446365e+003	7.392056e+002
1.448294e+003	7.174274e+002
1.450222e+003	7.261261e+002
1.452151e+003	7.738854e+002
1.454079e+003	7.347299e+002
1.456008e+003	6.527208e+002
1.457936e+003	6.551187e+002
1.459865e+003	5.319204e+002
1.461793e+003	4.464340e+002
1.463721e+003	5.387769e+002
1.465650e+003	4.607727e+002
1.467578e+003	4.779121e+002
1.469507e+003	4.277720e+002
1.471435e+003	3.571304e+002
1.473364e+003	3.438893e+002
1.475292e+003	3.468323e+002
1.477221e+003	3.459336e+002
1.479149e+003	3.589045e+002
1.481078e+003	3.484786e+002
1.483006e+003	4.049565e+002
1.484935e+003	4.643890e+002
1.486863e+003	4.709595e+002
1.488792e+003	5.007779e+002
1.490720e+003	4.437561e+002
1.492648e+003	5.049532e+002
1.494577e+003	6.276166e+002
1.496505e+003	6.379504e+002
1.498434e+003	6.604188e+002
1.500362e+003	7.922643e+002
1.502291e+003	9.242628e+002
1.504219e+003	1.050413e+003
1.506148e+003	1.218180e+003
1.508076e+003	1.498332e+003
1.510005e+003	1.932776e+003
1.511933e+003	2.400761e+003
1.513862e+003	2.769181e+003
1.515790e+003	3.177545e+003
1.517719e+003	3.352277e+003
1.519647e+003	3.419792e+003
1.521575e+003	3.295819e+003
1.523504e+003	3.055142e+003
1.525432e+003	2.692127e+003
1.527361e+003	2.249915e+003
1.529289e+003	1.864999e+003
1.531218e+003	1.524160e+003
1.533146e+003	1.202433e+003
1.535075e+003	9.469438e+002
1.537003e+003	7.771084e+002
1.538932e+003	6.844797e+002
1.540860e+003	7.127354e+002
1.542789e+003	7.347737e+002
1.544717e+003	6.375559e+002
1.546646e+003	5.701802e+002
1.548574e+003	6.038629e+002
1.550502e+003	6.443976e+002
1.552431e+003	5.816309e+002
1.554359e+003	5.286932e+002
1.556288e+003	4.694699e+002
1.558216e+003	4.034665e+002
1.560145e+003	3.518733e+002
1.562073e+003	3.440931e+002
1.564002e+003	3.749661e+002
1.565930e+003	3.540161e+002
1.567859e+003	3.517920e+002
1.569787e+003	4.785915e+002
1.571716e+003	4.656620e+002
1.573644e+003	3.830699e+002
1.575573e+003	4.413411e+002
1.577501e+003	4.296689e+002
1.579429e+003	3.388038e+002
1.581358e+003	2.746462e+002
1.583286e+003	2.676075e+002
1.585215e+003	2.547201e+002
1.587143e+003	2.443719e+002
1.589072e+003	3.267748e+002
1.591000e+003	4.595416e+002
1.592929e+003	4.740197e+002
1.594857e+003	4.256703e+002
1.596786e+003	4.291852e+002
1.598714e+003	5.165440e+002
1.600643e+003	6.391696e+002
1.602571e+003	7.332458e+002
1.604500e+003	6.371984e+002
1.606428e+003	6.490187e+002
1.608356e+003	5.803112e+002
1.610285e+003	5.932713e+002
1.612213e+003	7.065956e+002
1.614142e+003	7.722867e+002
1.616070e+003	7.593101e+002
1.617999e+003	6.988953e+002
1.619927e+003	5.588765e+002
1.621856e+003	4.149716e+002
1.623784e+003	4.684818e+002
1.625713e+003	6.245682e+002
1.627641e+003	7.012080e+002
1.629570e+003	6.824586e+002
1.631498e+003	6.680142e+002
1.633427e+003	6.544021e+002
1.635355e+003	5.208040e+002
1.637283e+003	5.147161e+002
1.639212e+003	4.704730e+002
1.641140e+003	4.114305e+002
1.643069e+003	3.700264e+002
1.644997e+003	3.000628e+002
1.646926e+003	2.471952e+002
1.648854e+003	2.740578e+002
1.650783e+003	3.172394e+002
1.652711e+003	3.178727e+002
1.654640e+003	3.090024e+002
1.656568e+003	3.062813e+002
1.658497e+003	2.262504e+002
1.660425e+003	1.429235e+002
1.662354e+003	9.286514e+001
1.664282e+003	-1.772201e+001
1.666210e+003	-2.165508e+001
1.668139e+003	6.061048e+001
1.670067e+003	6.017051e+001
1.671996e+003	1.064357e+002
1.673924e+003	2.143565e+002
1.675853e+003	2.307468e+002
1.677781e+003	1.862556e+002
1.679710e+003	1.958123e+002
1.681638e+003	2.037419e+002
1.683567e+003	2.012000e+002
1.685495e+003	2.456171e+002
1.687424e+003	2.666619e+002
1.689352e+003	1.759365e+002
1.691281e+003	3.973586e+002
1.693209e+003	3.971647e+002
1.695137e+003	5.348842e+002
1.697066e+003	5.367420e+002
1.698994e+003	5.844442e+002
1.700923e+003	4.484977e+002
1.702851e+003	2.227814e+002
1.704780e+003	1.497341e+002
1.706708e+003	2.364260e+002
1.708637e+003	3.222868e+002
1.710565e+003	3.405640e+002
1.712494e+003	3.961264e+002
1.714422e+003	4.809681e+002
1.716351e+003	4.387523e+002
1.718279e+003	4.981414e+002
1.720208e+003	5.996062e+002
1.722136e+003	6.522169e+002
1.724064e+003	6.069778e+002
1.725993e+003	6.352710e+002
1.727921e+003	5.809725e+002
1.729850e+003	4.991483e+002
1.731778e+003	4.703773e+002
1.733707e+003	4.129666e+002
1.735635e+003	3.742969e+002
1.737564e+003	2.974760e+002
1.739492e+003	2.192026e+002
1.741421e+003	2.115611e+002
1.743349e+003	2.221642e+002
1.745278e+003	2.243275e+002
1.747206e+003	2.737601e+002
1.749135e+003	3.286748e+002
1.751063e+003	3.175622e+002
1.752991e+003	2.776870e+002
1.754920e+003	1.899471e+002
1.756848e+003	2.738862e+002
1.758777e+003	2.194342e+002
1.760705e+003	1.312296e+002
1.762634e+003	2.503325e+002
1.764562e+003	2.393662e+002
1.766491e+003	1.512720e+002
1.768419e+003	1.963505e+002
1.770348e+003	2.059387e+002
1.772276e+003	2.244021e+002
1.774205e+003	2.359869e+002
1.776133e+003	2.784358e+002
1.778062e+003	3.658197e+002
1.779990e+003	4.586728e+002
1.781918e+003	4.983337e+002
1.783847e+003	4.736253e+002
1.785775e+003	3.794084e+002
1.787704e+003	2.603986e+002
1.789632e+003	2.019772e+002
1.791561e+003	1.382966e+002
1.793489e+003	2.117853e+002
1.795418e+003	3.639028e+002
1.797346e+003	4.831899e+002
1.799275e+003	5.886693e+002
1.801203e+003	7.654779e+002
1.803132e+003	8.293203e+002
1.805060e+003	8.029114e+002
1.806989e+003	7.960417e+002
1.808917e+003	6.528396e+002
1.810845e+003	5.175317e+002
1.812774e+003	5.573229e+002
1.814702e+003	6.141977e+002
1.816631e+003	6.829833e+002
1.818559e+003	7.168770e+002
1.820488e+003	6.776938e+002
1.822416e+003	6.025036e+002
1.824345e+003	5.261031e+002
1.826273e+003	4.962834e+002
1.828202e+003	5.172463e+002
1.830130e+003	5.054556e+002
1.832059e+003	5.145825e+002
1.833987e+003	6.140755e+002
1.835916e+003	5.438111e+002
1.837844e+003	4.697541e+002
1.839772e+003	5.535303e+002
1.841701e+003	5.682664e+002
1.843629e+003	4.387929e+002
1.845558e+003	3.553345e+002
1.847486e+003	3.015041e+002
1.849415e+003	2.467608e+002
1.851343e+003	2.018471e+002
1.853272e+003	1.819552e+002
1.855200e+003	1.289614e+002
1.857129e+003	1.279303e+002
1.859057e+003	1.762786e+002
1.860986e+003	1.138851e+002
1.862914e+003	2.085322e+002
1.864843e+003	2.364279e+002
1.866771e+003	1.762055e+002
1.868699e+003	2.226649e+002
1.870628e+003	3.394061e+002
1.872556e+003	3.146794e+002
1.874485e+003	1.947534e+002
1.876413e+003	2.012701e+002
1.878342e+003	2.753797e+002
1.880270e+003	3.479046e+002
1.882199e+003	4.759663e+002
1.884127e+003	5.524060e+002
1.886056e+003	4.160804e+002
1.887984e+003	4.442306e+002
1.889913e+003	4.634019e+002
1.891841e+003	4.295282e+002
1.893770e+003	6.212786e+002
1.895698e+003	6.341500e+002
1.897626e+003	6.519176e+002
1.899555e+003	7.610242e+002
1.901483e+003	7.821783e+002
1.903412e+003	7.917963e+002
1.905340e+003	7.893708e+002
1.907269e+003	7.060588e+002
1.909197e+003	7.386456e+002
1.911126e+003	7.799260e+002
1.913054e+003	7.182510e+002
1.914983e+003	6.782440e+002
1.916911e+003	7.334307e+002
1.918840e+003	7.048385e+002
1.920768e+003	6.434425e+002
1.922697e+003	6.474628e+002
1.924625e+003	6.361552e+002
1.926553e+003	5.872340e+002
1.928482e+003	5.265220e+002
1.930410e+003	5.073172e+002
1.932339e+003	5.703576e+002
1.934267e+003	5.721789e+002
1.936196e+003	4.469941e+002
1.938124e+003	3.273018e+002
1.940053e+003	2.998805e+002
1.941981e+003	2.855052e+002
1.943910e+003	3.091549e+002
1.945838e+003	2.592467e+002
1.947767e+003	2.650058e+002
1.949695e+003	1.867037e+002
1.951624e+003	2.533527e+002
1.953552e+003	2.295736e+002
1.955480e+003	2.573204e+002
1.957409e+003	2.904724e+002
1.959337e+003	2.693587e+002
1.961266e+003	2.548479e+002
1.963194e+003	2.694357e+002
1.965123e+003	3.006768e+002
1.967051e+003	3.333217e+002
1.968980e+003	2.670064e+002
1.970908e+003	1.425497e+002
1.972837e+003	1.992905e+002
1.974765e+003	3.499275e+002
1.976694e+003	3.697231e+002
1.978622e+003	4.006652e+002
1.980551e+003	3.986739e+002
1.982479e+003	3.521565e+002
1.984407e+003	3.189557e+002
1.986336e+003	3.321792e+002
1.988264e+003	4.422009e+002
1.990193e+003	5.503079e+002
1.992121e+003	5.609999e+002
1.994050e+003	5.896245e+002
1.995978e+003	5.960058e+002
1.997907e+003	5.942651e+002
1.999835e+003	6.358523e+002
2.001764e+003	6.482037e+002
2.003692e+003	6.808460e+002
2.005621e+003	6.664152e+002
2.007549e+003	6.510643e+002
2.009478e+003	6.290019e+002
2.011406e+003	6.682525e+002
2.013334e+003	6.685851e+002
2.015263e+003	7.024339e+002
2.017191e+003	7.782830e+002
2.019120e+003	8.027253e+002
2.021048e+003	7.425713e+002
2.022977e+003	7.369667e+002
2.024905e+003	6.647596e+002
2.026834e+003	5.411093e+002
2.028762e+003	5.351468e+002
2.030691e+003	5.393876e+002
2.032619e+003	6.017921e+002
2.034548e+003	5.304623e+002
2.036476e+003	3.868950e+002
2.038405e+003	3.764878e+002
2.040333e+003	3.912433e+002
2.042261e+003	3.405901e+002
2.044190e+003	2.718713e+002
2.046118e+003	2.353576e+002
2.048047e+003	1.649729e+002
2.049975e+003	8.645434e+001
2.051904e+003	2.151618e+002
2.053832e+003	2.158029e+002
2.055761e+003	1.926657e+002
2.057689e+003	2.334052e+002
2.059618e+003	2.259108e+002
2.061546e+003	2.060128e+002
2.063475e+003	2.388291e+002
2.065403e+003	2.082015e+002
2.067332e+003	1.776239e+002
2.069260e+003	2.199587e+002
2.071188e+003	2.535070e+002
2.073117e+003	2.624630e+002
2.075045e+003	3.150522e+002
2.076974e+003	3.453375e+002
2.078902e+003	3.766354e+002
2.080831e+003	4.517309e+002
2.082759e+003	4.716631e+002
2.084688e+003	3.837477e+002
2.086616e+003	3.265914e+002
2.088545e+003	3.730762e+002
2.090473e+003	4.308904e+002
2.092402e+003	4.834540e+002
2.094330e+003	5.428567e+002
2.096259e+003	5.319639e+002
2.098187e+003	5.207628e+002
2.100115e+003	5.750850e+002
2.102044e+003	5.807022e+002
2.103972e+003	6.067262e+002
2.105901e+003	6.845364e+002
2.107829e+003	7.903789e+002
2.109758e+003	8.157960e+002
2.111686e+003	7.624034e+002
2.113615e+003	7.301689e+002
2.115543e+003	6.864484e+002
2.117472e+003	7.407954e+002
2.119400e+003	7.209919e+002
2.121329e+003	6.687021e+002
2.123257e+003	6.552855e+002
2.125186e+003	6.722332e+002
2.127114e+003	6.951185e+002
2.129042e+003	6.856583e+002
2.130971e+003	7.083162e+002
2.132899e+003	6.354376e+002
2.134828e+003	6.057086e+002
2.136756e+003	5.839335e+002
2.138685e+003	5.520717e+002
2.140613e+003	4.732639e+002
2.142542e+003	4.132827e+002
2.144470e+003	3.209909e+002
2.146399e+003	2.563780e+002
2.148327e+003	3.075368e+002
2.150256e+003	3.672250e+002
2.152184e+003	3.619442e+002
2.154113e+003	3.110189e+002
2.156041e+003	2.251252e+002
2.157969e+003	2.341159e+002
2.159898e+003	1.664026e+002
2.161826e+003	1.874799e+002
2.163755e+003	2.920085e+002
2.165683e+003	3.019627e+002
2.167612e+003	2.640656e+002
2.169540e+003	1.985391e+002
2.171469e+003	1.517834e+002
2.173397e+003	2.012778e+002
2.175326e+003	3.409787e+002
2.177254e+003	4.308079e+002
2.179183e+003	3.705852e+002
2.181111e+003	2.971945e+002
2.183040e+003	3.015028e+002
2.184968e+003	3.321002e+002
2.186896e+003	3.136814e+002
2.188825e+003	3.052671e+002
2.190753e+003	4.044836e+002
2.192682e+003	4.967368e+002
2.194610e+003	4.891168e+002
2.196539e+003	5.318179e+002
2.198467e+003	5.080911e+002
2.200396e+003	4.845670e+002
2.202324e+003	5.349312e+002
2.204253e+003	5.666314e+002
2.206181e+003	6.065368e+002
2.208110e+003	5.973972e+002
2.210038e+003	6.048159e+002
2.211967e+003	5.298541e+002
2.213895e+003	4.738836e+002
2.215823e+003	6.296279e+002
2.217752e+003	6.876559e+002
2.219680e+003	7.435033e+002
2.221609e+003	7.797620e+002
2.223537e+003	7.106002e+002
2.225466e+003	6.997693e+002
2.227394e+003	7.106060e+002
2.229323e+003	6.126530e+002
2.231251e+003	5.385729e+002
2.233180e+003	4.903224e+002
2.235108e+003	4.147952e+002
2.237037e+003	3.569963e+002
2.238965e+003	3.259852e+002
2.240894e+003	3.585131e+002
2.242822e+003	3.844804e+002
2.244750e+003	4.430586e+002
2.246679e+003	3.736760e+002
2.248607e+003	2.278617e+002
2.250536e+003	1.916911e+002
2.252464e+003	2.351164e+002
2.254393e+003	2.319482e+002
2.256321e+003	2.084131e+002
2.258250e+003	2.248404e+002
2.260178e+003	2.390515e+002
2.262107e+003	2.482331e+002
2.264035e+003	1.913397e+002
2.265964e+003	1.865266e+002
2.267892e+003	1.850040e+002
2.269821e+003	1.592459e+002
2.271749e+003	1.033990e+002
2.273677e+003	1.081306e+002
2.275606e+003	8.940912e+001
2.277534e+003	1.239195e+002
2.279463e+003	1.736126e+002
2.281391e+003	2.454051e+002
2.283320e+003	3.055400e+002
2.285248e+003	3.172751e+002
2.287177e+003	3.842223e+002
2.289105e+003	4.829397e+002
2.291034e+003	4.631043e+002
2.292962e+003	4.804400e+002
2.294891e+003	5.868192e+002
2.296819e+003	6.988684e+002
2.298748e+003	7.380333e+002
2.300676e+003	7.329612e+002
2.302604e+003	7.136184e+002
2.304533e+003	6.387607e+002
2.306461e+003	6.935114e+002
2.308390e+003	7.744500e+002
2.310318e+003	8.600814e+002
2.312247e+003	9.118895e+002
2.314175e+003	9.048614e+002
2.316104e+003	7.441247e+002
2.318032e+003	6.722828e+002
2.319961e+003	5.998671e+002
2.321889e+003	6.014907e+002
2.323818e+003	6.487269e+002
2.325746e+003	6.060732e+002
2.327675e+003	5.029342e+002
2.329603e+003	4.008188e+002
2.331531e+003	3.263701e+002
2.333460e+003	4.281398e+002
2.335388e+003	5.305158e+002
2.337317e+003	6.552394e+002
2.339245e+003	5.445924e+002
2.341174e+003	4.377624e+002
2.343102e+003	2.672377e+002
2.345031e+003	2.681287e+002
2.346959e+003	2.835132e+002
2.348888e+003	1.870359e+002
2.350816e+003	1.961861e+002
2.352745e+003	2.594606e+002
2.354673e+003	2.706436e+002
2.356602e+003	2.643340e+002
2.358530e+003	2.363725e+002
2.360458e+003	2.554452e+002
2.362387e+003	2.216058e+002
2.364315e+003	2.481979e+002
2.366244e+003	2.283329e+002
2.368172e+003	2.075764e+002
2.370101e+003	2.839176e+002
2.372029e+003	2.764498e+002
2.373958e+003	2.080912e+002
2.375886e+003	1.869666e+002
2.377815e+003	1.938856e+002
2.379743e+003	2.357541e+002
2.381672e+003	3.897118e+002
2.383600e+003	4.356492e+002
2.385529e+003	3.387087e+002
2.387457e+003	2.850143e+002
2.389385e+003	2.504088e+002
2.391314e+003	3.261321e+002
2.393242e+003	4.221034e+002
2.395171e+003	4.277775e+002
2.397099e+003	4.550269e+002
2.399028e+003	4.829532e+002
2.400956e+003	5.028960e+002
2.402885e+003	5.648386e+002
2.404813e+003	6.177028e+002
2.406742e+003	6.664878e+002
2.408670e+003	6.128351e+002
2.410599e+003	5.934278e+002
2.412527e+003	5.914670e+002
2.414456e+003	6.843167e+002
2.416384e+003	6.874136e+002
2.418313e+003	6.790096e+002
2.420241e+003	6.662275e+002
2.422169e+003	6.203268e+002
2.424098e+003	6.250380e+002
2.426026e+003	6.361579e+002
2.427955e+003	6.088629e+002
2.429883e+003	6.779539e+002
2.431812e+003	7.001528e+002
2.433740e+003	6.604460e+002
2.435669e+003	6.739154e+002
2.437597e+003	5.935506e+002
2.439526e+003	6.381748e+002
2.441454e+003	5.913267e+002
2.443383e+003	4.488912e+002
2.445311e+003	4.579878e+002
2.447240e+003	5.039810e+002
2.449168e+003	5.431833e+002
2.451096e+003	4.320553e+002
2.453025e+003	4.138889e+002
2.454953e+003	3.544346e+002
2.456882e+003	3.395763e+002
2.458810e+003	3.474200e+002
2.460739e+003	3.372682e+002
2.462667e+003	2.800871e+002
2.464596e+003	2.318312e+002
2.466524e+003	2.793029e+002
2.468453e+003	2.965023e+002
2.470381e+003	2.602126e+002
2.472310e+003	1.851612e+002
2.474238e+003	7.457613e+001
2.476167e+003	1.159458e+002
2.478095e+003	1.941969e+002
2.480023e+003	1.236707e+002
2.481952e+003	1.453289e+002
2.483880e+003	2.363237e+002
2.485809e+003	4.066342e+002
2.487737e+003	3.620887e+002
2.489666e+003	4.540161e+002
2.491594e+003	3.354920e+002
2.493523e+003	2.360213e+002
2.495451e+003	2.315420e+002
2.497380e+003	2.685711e+002
2.499308e+003	3.992968e+002
2.501237e+003	4.492002e+002
2.503165e+003	5.914637e+002
2.505094e+003	6.746313e+002
2.507022e+003	6.435003e+002
2.508950e+003	6.012935e+002
2.510879e+003	4.994525e+002
2.512807e+003	5.628986e+002
2.514736e+003	6.506860e+002
2.516664e+003	6.818362e+002
2.518593e+003	8.014666e+002
2.520521e+003	8.566620e+002
2.522450e+003	7.929067e+002
2.524378e+003	7.144336e+002
2.526307e+003	7.297572e+002
2.528235e+003	7.861542e+002
2.530164e+003	8.193448e+002
2.532092e+003	8.980705e+002
2.534021e+003	9.995804e+002
2.535949e+003	9.738362e+002
2.537877e+003	8.239826e+002
2.539806e+003	7.901495e+002
2.541734e+003	7.407789e+002
2.543663e+003	6.141423e+002
2.545591e+003	6.433439e+002
2.547520e+003	6.083804e+002
2.549448e+003	5.435979e+002
2.551377e+003	5.548891e+002
2.553305e+003	4.553445e+002
2.555234e+003	3.626113e+002
2.557162e+003	3.835313e+002
2.559091e+003	4.638484e+002
2.561019e+003	4.779373e+002
2.562948e+003	3.812305e+002
2.564876e+003	3.332628e+002
2.566804e+003	3.497712e+002
2.568733e+003	3.433554e+002
2.570661e+003	2.880093e+002
2.572590e+003	2.124936e+002
2.574518e+003	1.621500e+002
2.576447e+003	1.981966e+002
2.578375e+003	2.134569e+002
2.580304e+003	2.123653e+002
2.582232e+003	1.641071e+002
2.584161e+003	1.148911e+002
2.586089e+003	1.994073e+002
2.588018e+003	1.429167e+002
2.589946e+003	1.503376e+002
2.591875e+003	2.872215e+002
2.593803e+003	3.088233e+002
2.595731e+003	2.404729e+002
2.597660e+003	2.279120e+002
2.599588e+003	2.784009e+002
2.601517e+003	3.457782e+002
2.603445e+003	3.602950e+002
2.605374e+003	3.436126e+002
2.607302e+003	4.004969e+002
2.609231e+003	3.879824e+002
2.611159e+003	4.183811e+002
2.613088e+003	4.882888e+002
2.615016e+003	5.782402e+002
2.616945e+003	5.734330e+002
2.618873e+003	5.901894e+002
2.620802e+003	6.127687e+002
2.622730e+003	6.376345e+002
2.624658e+003	6.225798e+002
2.626587e+003	6.258933e+002
2.628515e+003	6.443350e+002
2.630444e+003	6.998784e+002
2.632372e+003	6.547191e+002
2.634301e+003	6.161844e+002
2.636229e+003	5.963066e+002
2.638158e+003	5.780121e+002
2.640086e+003	5.321038e+002
2.642015e+003	5.767028e+002
2.643943e+003	6.547443e+002
2.645872e+003	6.709109e+002
2.647800e+003	6.335258e+002
2.649729e+003	6.259703e+002
2.651657e+003	6.385751e+002
2.653585e+003	5.730536e+002
2.655514e+003	5.033085e+002
2.657442e+003	5.195776e+002
2.659371e+003	5.545023e+002
2.661299e+003	4.836810e+002
2.663228e+003	4.187679e+002
2.665156e+003	5.087035e+002
2.667085e+003	5.286700e+002
2.669013e+003	5.578303e+002
2.670942e+003	5.986783e+002
2.672870e+003	6.109683e+002
2.674799e+003	5.916741e+002
2.676727e+003	5.424780e+002
2.678656e+003	5.204532e+002
2.680584e+003	4.253503e+002
2.682512e+003	3.238129e+002
2.684441e+003	3.200004e+002
2.686369e+003	3.591844e+002
2.688298e+003	3.518841e+002
2.690226e+003	3.829591e+002
2.692155e+003	3.825040e+002
2.694083e+003	3.574039e+002
2.696012e+003	3.375073e+002
2.697940e+003	2.943760e+002
2.699869e+003	2.363724e+002
2.701797e+003	3.188526e+002
2.703726e+003	4.775196e+002
2.705654e+003	4.522155e+002
2.707583e+003	4.703652e+002
2.709511e+003	4.739126e+002
2.711439e+003	4.319089e+002
2.713368e+003	3.857667e+002
2.715296e+003	3.622076e+002
2.717225e+003	4.101431e+002
2.719153e+003	5.491266e+002
2.721082e+003	6.530110e+002
2.723010e+003	6.957059e+002
2.724939e+003	6.818120e+002
2.726867e+003	6.774608e+002
2.728796e+003	7.101109e+002
2.730724e+003	7.040713e+002
2.732653e+003	7.497635e+002
2.734581e+003	6.955088e+002
2.736510e+003	6.469969e+002
2.738438e+003	6.714909e+002
2.740366e+003	7.168090e+002
2.742295e+003	7.323271e+002
2.744223e+003	6.942179e+002
2.746152e+003	6.258705e+002
2.748080e+003	5.974391e+002
2.750009e+003	7.077029e+002
2.751937e+003	7.609061e+002
2.753866e+003	6.465167e+002
2.755794e+003	6.350576e+002
2.757723e+003	5.656362e+002
2.759651e+003	5.569609e+002
2.761580e+003	5.337134e+002
2.763508e+003	5.556212e+002
2.765437e+003	5.212194e+002
2.767365e+003	4.876598e+002
2.769293e+003	5.048330e+002
2.771222e+003	4.327354e+002
2.773150e+003	3.900641e+002
2.775079e+003	3.321284e+002
2.777007e+003	3.785605e+002
2.778936e+003	2.410714e+002
2.780864e+003	2.391652e+002
2.782793e+003	1.338268e+002
2.784721e+003	1.057739e+002
2.786650e+003	1.019405e+002
2.788578e+003	1.212174e+002
2.790507e+003	1.305928e+002
2.792435e+003	1.600551e+002
2.794364e+003	1.461613e+002
2.796292e+003	1.273001e+002
2.798220e+003	5.624240e+001
2.800149e+003	1.241327e+002
2.802077e+003	1.154907e+002
2.804006e+003	1.453286e+002
2.805934e+003	1.568590e+002
2.807863e+003	2.172620e+002
2.809791e+003	2.070346e+002
2.811720e+003	2.228916e+002
2.813648e+003	2.683138e+002
2.815577e+003	2.486454e+002
2.817505e+003	3.411243e+002
2.819434e+003	4.605374e+002
2.821362e+003	3.862439e+002
2.823291e+003	3.381129e+002
2.825219e+003	3.383384e+002
2.827147e+003	3.881565e+002
2.829076e+003	4.586885e+002
2.831004e+003	5.601906e+002
2.832933e+003	4.865436e+002
2.834861e+003	4.335489e+002
2.836790e+003	4.013042e+002
2.838718e+003	4.114126e+002
2.840647e+003	5.474639e+002
2.842575e+003	6.793826e+002
2.844504e+003	7.011785e+002
2.846432e+003	7.119118e+002
2.848361e+003	6.449445e+002
2.850289e+003	6.754825e+002
2.852218e+003	6.203297e+002
2.854146e+003	6.312110e+002
2.856074e+003	6.640205e+002
2.858003e+003	5.231395e+002
2.859931e+003	5.250737e+002
2.861860e+003	5.509268e+002
2.863788e+003	4.208926e+002
2.865717e+003	5.064563e+002
2.867645e+003	4.428284e+002
2.869574e+003	4.950876e+002
2.871502e+003	5.550090e+002
2.873431e+003	6.050825e+002
2.875359e+003	4.104367e+002
2.877288e+003	4.005658e+002
2.879216e+003	2.794221e+002
2.881145e+003	2.682399e+002
2.883073e+003	2.778672e+002
2.885001e+003	2.085078e+002
2.886930e+003	1.829289e+002
2.888858e+003	1.039165e+002
2.890787e+003	1.858516e+002
2.892715e+003	1.810584e+002
2.894644e+003	2.499363e+002
2.896572e+003	1.375662e+002
2.898501e+003	2.215479e+002
2.900429e+003	1.322157e+002
2.902358e+003	4.059004e+001
2.904286e+003	4.297501e+001
2.906215e+003	1.416893e+002
2.908143e+003	1.822911e+002
2.910072e+003	6.375418e+001
2.912000e+003	6.598170e+001
2.913928e+003	1.186762e+002
2.915857e+003	1.566339e+002
2.917785e+003	1.820336e+002
2.919714e+003	2.158295e+002
2.921642e+003	1.105031e+002
2.923571e+003	1.473039e+002
2.925499e+003	2.164380e+002
2.927428e+003	2.408393e+002
2.929356e+003	2.632962e+002
2.931285e+003	2.209323e+002
2.933213e+003	2.040607e+002
2.935142e+003	2.847466e+002
2.937070e+003	4.014210e+002
2.938999e+003	4.089302e+002
2.940927e+003	3.865958e+002
2.942855e+003	3.037290e+002
2.944784e+003	3.588902e+002
2.946712e+003	4.035472e+002
2.948641e+003	4.056919e+002
2.950569e+003	3.839250e+002
2.952498e+003	3.606844e+002
2.954426e+003	3.454601e+002
2.956355e+003	4.047692e+002
2.958283e+003	4.319087e+002
2.960212e+003	4.613323e+002
2.962140e+003	4.538614e+002
2.964069e+003	4.254086e+002
2.965997e+003	5.246545e+002
2.967926e+003	4.217254e+002
2.969854e+003	3.058138e+002
2.971782e+003	3.041151e+002
2.973711e+003	2.503871e+002
2.975639e+003	3.170124e+002
2.977568e+003	3.857697e+002
2.979496e+003	3.289043e+002
2.981425e+003	2.326037e+002
2.983353e+003	2.146790e+002
2.985282e+003	1.399792e+002
2.987210e+003	1.158943e+002
2.989139e+003	1.690616e+002
2.991067e+003	1.774200e+002
2.992996e+003	1.557239e+002
2.994924e+003	2.934911e+001
2.996853e+003	-5.034131e+001
2.998781e+003	1.225404e-001
3.000709e+003	2.587888e+001
3.002638e+003	1.166548e+002
3.004566e+003	1.254589e+000
3.006495e+003	-1.797741e+002
3.008423e+003	-2.412660e+002
3.010352e+003	-2.118468e+001
3.012280e+003	-7.177151e+001
3.014209e+003	-1.256235e+002
3.016137e+003	-1.042360e+002
3.018066e+003	-1.295176e+002
3.019994e+003	-7.999919e+001
3.021923e+003	-7.610286e+001
3.023851e+003	-4.921318e+001
3.025780e+003	-1.028280e+002
3.027708e+003	6.917494e+001
3.029636e+003	7.929637e+001
3.031565e+003	7.383317e+001
3.033493e+003	1.371389e+002
3.035422e+003	1.837991e+002
3.037350e+003	9.053546e+001
3.039279e+003	1.143863e+002
3.041207e+003	1.484428e+002
3.043136e+003	2.198531e+002
3.045064e+003	3.772099e+002
3.046993e+003	2.682666e+002
3.048921e+003	2.539794e+002
3.050850e+003	2.463459e+002
3.052778e+003	2.849961e+002
3.054707e+003	1.393744e+002
3.056635e+003	1.513573e+002
3.058563e+003	2.378450e+002
3.060492e+003	2.705539e+002
3.062420e+003	3.156576e+002
3.064349e+003	3.180972e+002
3.066277e+003	2.839035e+002
3.068206e+003	2.088579e+002
3.070134e+003	9.183935e+001
3.072063e+003	2.291486e+002
3.073991e+003	3.348308e+002
3.075920e+003	3.102729e+002
3.077848e+003	2.420509e+002
3.079777e+003	2.628125e+002
3.081705e+003	2.373966e+002
3.083634e+003	2.394989e+002
3.085562e+003	2.600763e+002
3.087490e+003	3.725640e+002
3.089419e+003	3.940469e+002
3.091347e+003	2.525728e+002
3.093276e+003	2.274751e+002
3.095204e+003	2.520670e+002
3.097133e+003	3.361575e+002
3.099061e+003	2.829836e+002
3.100990e+003	2.418077e+002
3.102918e+003	1.461876e+002
3.104847e+003	8.678400e+001
3.106775e+003	3.356962e+001
3.108704e+003	1.503917e+002
3.110632e+003	2.831805e+002
3.112561e+003	3.217168e+002
3.114489e+003	3.676221e+002
3.116417e+003	3.069368e+002
3.118346e+003	2.321648e+002
3.120274e+003	1.924826e+002
3.122203e+003	1.729801e+002
3.124131e+003	2.277894e+002
3.126060e+003	1.518500e+002
3.127988e+003	9.960526e+001
3.129917e+003	1.611483e+002
3.131845e+003	3.621759e+002
3.133774e+003	3.866142e+002
3.135702e+003	3.890063e+002
3.137631e+003	4.685898e+002
3.139559e+003	3.750031e+002
3.141488e+003	3.819781e+002
3.143416e+003	4.209791e+002
3.145344e+003	3.944977e+002
3.147273e+003	4.237177e+002
3.149201e+003	5.050117e+002
3.151130e+003	5.291115e+002
3.153058e+003	6.649951e+002
3.154987e+003	7.745685e+002
3.156915e+003	7.004841e+002
3.158844e+003	8.132549e+002
3.160772e+003	9.826497e+002
3.162701e+003	8.858990e+002
3.164629e+003	9.848118e+002
3.166558e+003	9.237292e+002
3.168486e+003	8.471290e+002
3.170415e+003	9.223661e+002
3.172343e+003	9.035726e+002
3.174271e+003	8.837327e+002
3.176200e+003	9.548274e+002
3.178128e+003	1.011386e+003
3.180057e+003	1.181091e+003
3.181985e+003	1.175919e+003
3.183914e+003	1.175615e+003
3.185842e+003	1.129052e+003
3.187771e+003	1.138452e+003
3.189699e+003	1.130931e+003
3.191628e+003	1.202887e+003
3.193556e+003	1.231045e+003
3.195485e+003	1.208381e+003
3.197413e+003	1.259924e+003
3.199342e+003	1.358833e+003
3.201270e+003	1.341237e+003
3.203198e+003	1.345596e+003
3.205127e+003	1.353184e+003
3.207055e+003	1.382886e+003
3.208984e+003	1.445477e+003
3.210912e+003	1.345246e+003
3.212841e+003	1.460784e+003
3.214769e+003	1.477394e+003
3.216698e+003	1.518230e+003
3.218626e+003	1.595410e+003
3.220555e+003	1.425702e+003
3.222483e+003	1.335629e+003
3.224412e+003	1.322306e+003
3.226340e+003	1.464630e+003
3.228269e+003	1.549630e+003
3.230197e+003	1.550771e+003
3.232125e+003	1.618970e+003
3.234054e+003	1.745351e+003
3.235982e+003	1.681266e+003
3.237911e+003	1.645084e+003
3.239839e+003	1.743314e+003
3.241768e+003	1.793448e+003
3.243696e+003	1.825917e+003
3.245625e+003	1.840775e+003
3.247553e+003	1.822231e+003
3.249482e+003	2.037191e+003
3.251410e+003	1.975460e+003
3.253339e+003	1.965218e+003
3.255267e+003	2.117974e+003
3.257196e+003	2.372156e+003
3.259124e+003	2.442781e+003
3.261052e+003	2.386397e+003
3.262981e+003	2.440562e+003
3.264909e+003	2.619539e+003
3.266838e+003	2.700803e+003
3.268766e+003	2.705924e+003
3.270695e+003	2.837153e+003
3.272623e+003	2.899001e+003
3.274552e+003	2.994072e+003
3.276480e+003	2.918943e+003
3.278409e+003	2.975520e+003
3.280337e+003	3.023174e+003
3.282266e+003	3.123303e+003
3.284194e+003	3.340936e+003
3.286123e+003	3.358447e+003
3.288051e+003	3.361274e+003
3.289979e+003	3.545800e+003
3.291908e+003	3.564540e+003
3.293836e+003	3.587284e+003
3.295765e+003	3.629470e+003
3.297693e+003	3.794952e+003
3.299622e+003	3.875274e+003
3.301550e+003	3.933333e+003
3.303479e+003	3.949067e+003
3.305407e+003	3.859251e+003
3.307336e+003	3.974129e+003
3.309264e+003	3.987006e+003
3.311193e+003	3.986764e+003
3.313121e+003	4.100420e+003
3.315050e+003	4.151070e+003
3.316978e+003	4.233274e+003
3.318906e+003	4.351272e+003
3.320835e+003	4.307277e+003
3.322763e+003	4.399920e+003
3.324692e+003	4.410232e+003
3.326620e+003	4.545833e+003
3.328549e+003	4.661736e+003
3.330477e+003	4.606280e+003
3.332406e+003	4.786111e+003
3.334334e+003	4.896081e+003
3.336263e+003	4.862708e+003
3.338191e+003	5.046036e+003
3.340120e+003	5.009333e+003
3.342048e+003	5.135733e+003
3.343977e+003	5.277412e+003
3.345905e+003	5.291662e+003
3.347833e+003	5.414320e+003
3.349762e+003	5.368879e+003
3.351690e+003	5.465848e+003
3.353619e+003	5.747199e+003
3.355547e+003	5.875523e+003
3.357476e+003	5.869596e+003
3.359404e+003	5.934500e+003
3.361333e+003	6.110117e+003
3.363261e+003	6.260467e+003
3.365190e+003	6.332021e+003
3.367118e+003	6.423554e+003
3.369047e+003	6.637027e+003
3.370975e+003	6.803575e+003
3.372904e+003	7.017462e+003
3.374832e+003	7.228657e+003
3.376760e+003	7.233504e+003
3.378689e+003	7.420885e+003
3.380617e+003	7.467895e+003
3.382546e+003	7.605913e+003
3.384474e+003	7.844499e+003
3.386403e+003	7.988554e+003
3.388331e+003	8.016350e+003
3.390260e+003	8.165229e+003
3.392188e+003	8.223001e+003
3.394117e+003	8.297255e+003
3.396045e+003	8.444867e+003
3.397974e+003	8.331855e+003
3.399902e+003	8.762867e+003
