# Supplementary material for: Machine learning classification of mango maturity based on carotene content from Raman spectra
Source: PeerJ. 2025 Nov 18;13:e20288. doi: 10.7717/peerj.20288 (PMC12637035; doi:10.7717/peerj.20288)
Supplement: Supplemental Information 1 — Raman spectra from 29 mango samples, with measurements taken from the top, middle, and bottom parts of each mango. These data were used for Raman spectral processing, statistical analysis, and classification analysis. [file peerj-13-20288-s001.zip › Raw Data_Mango/M3/M3-T-1.CSV]

5.015522e+001	2.024893e+003
5.208368e+001	1.793612e+003
5.401215e+001	1.333216e+003
5.594062e+001	1.047199e+003
5.786908e+001	9.946268e+002
5.979755e+001	1.033273e+003
6.172602e+001	1.080187e+003
6.365448e+001	1.075067e+003
6.558295e+001	9.889816e+002
6.751141e+001	8.940402e+002
6.943988e+001	9.116788e+002
7.136835e+001	9.768198e+002
7.329681e+001	9.884647e+002
7.522528e+001	8.515403e+002
7.715375e+001	7.939958e+002
7.908221e+001	8.300631e+002
8.101068e+001	8.414523e+002
8.293915e+001	7.336793e+002
8.486761e+001	7.020863e+002
8.679608e+001	6.468132e+002
8.872455e+001	6.183248e+002
9.065302e+001	6.077773e+002
9.258148e+001	5.697748e+002
9.450995e+001	5.983912e+002
9.643842e+001	6.118426e+002
9.836688e+001	5.702833e+002
1.002953e+002	4.921335e+002
1.022238e+002	4.660901e+002
1.041523e+002	4.724897e+002
1.060807e+002	4.518354e+002
1.080092e+002	4.219795e+002
1.099377e+002	4.172937e+002
1.118661e+002	4.509489e+002
1.137946e+002	4.438507e+002
1.157231e+002	4.291979e+002
1.176516e+002	4.524713e+002
1.195800e+002	5.264881e+002
1.215085e+002	4.843168e+002
1.234370e+002	4.286892e+002
1.253654e+002	3.669137e+002
1.272939e+002	3.141213e+002
1.292224e+002	2.918042e+002
1.311508e+002	2.699956e+002
1.330793e+002	2.636958e+002
1.350078e+002	2.734974e+002
1.369362e+002	2.928148e+002
1.388647e+002	3.090600e+002
1.407932e+002	3.325651e+002
1.427216e+002	3.300045e+002
1.446501e+002	2.778469e+002
1.465786e+002	2.171397e+002
1.485070e+002	3.135731e+002
1.504355e+002	2.549320e+002
1.523640e+002	3.198744e+002
1.542924e+002	3.639286e+002
1.562209e+002	2.247897e+002
1.581494e+002	2.392029e+002
1.600778e+002	2.816058e+002
1.620063e+002	2.642658e+002
1.639348e+002	2.345945e+002
1.658632e+002	2.792447e+002
1.677917e+002	2.954828e+002
1.697202e+002	2.680602e+002
1.716486e+002	2.638189e+002
1.735771e+002	2.932535e+002
1.755056e+002	3.185516e+002
1.774340e+002	3.163390e+002
1.793625e+002	3.187754e+002
1.812910e+002	3.381545e+002
1.832194e+002	3.572787e+002
1.851479e+002	3.408452e+002
1.870764e+002	3.526025e+002
1.890048e+002	2.355358e+002
1.909333e+002	1.738917e+002
1.928618e+002	2.208494e+002
1.947902e+002	2.146420e+002
1.967187e+002	2.120353e+002
1.986472e+002	1.435184e+002
2.005756e+002	1.541884e+002
2.025041e+002	2.699940e+002
2.044326e+002	2.939760e+002
2.063610e+002	2.766846e+002
2.082895e+002	3.234878e+002
2.102180e+002	3.626835e+002
2.121464e+002	3.312163e+002
2.140749e+002	2.583221e+002
2.160034e+002	2.463731e+002
2.179318e+002	2.078687e+002
2.198603e+002	2.329133e+002
2.217888e+002	3.328583e+002
2.237172e+002	3.005748e+002
2.256457e+002	2.605389e+002
2.275742e+002	2.969803e+002
2.295026e+002	3.088192e+002
2.314311e+002	2.352908e+002
2.333596e+002	2.002694e+002
2.352880e+002	2.167412e+002
2.372165e+002	2.016988e+002
2.391450e+002	2.476350e+002
2.410734e+002	3.746610e+002
2.430019e+002	3.666555e+002
2.449304e+002	2.805962e+002
2.468588e+002	2.555224e+002
2.487873e+002	2.737242e+002
2.507158e+002	2.801363e+002
2.526442e+002	2.511927e+002
2.545727e+002	3.202440e+002
2.565012e+002	3.572157e+002
2.584296e+002	3.619268e+002
2.603581e+002	3.838101e+002
2.622866e+002	4.820876e+002
2.642150e+002	4.792080e+002
2.661435e+002	4.438343e+002
2.680720e+002	3.636264e+002
2.700004e+002	2.687824e+002
2.719289e+002	2.768617e+002
2.738574e+002	3.174472e+002
2.757858e+002	3.277083e+002
2.777143e+002	3.164847e+002
2.796428e+002	2.926991e+002
2.815712e+002	2.444592e+002
2.834997e+002	2.289435e+002
2.854282e+002	2.498347e+002
2.873566e+002	2.447068e+002
2.892851e+002	2.199691e+002
2.912136e+002	2.680919e+002
2.931420e+002	3.748255e+002
2.950705e+002	5.133504e+002
2.969990e+002	5.897947e+002
2.989274e+002	5.475723e+002
3.008559e+002	4.183014e+002
3.027844e+002	5.138832e+002
3.047128e+002	5.106265e+002
3.066413e+002	4.811689e+002
3.085698e+002	4.674976e+002
3.104982e+002	4.624733e+002
3.124267e+002	4.858604e+002
3.143552e+002	5.069140e+002
3.162836e+002	5.163793e+002
3.182121e+002	5.309905e+002
3.201406e+002	5.637021e+002
3.220690e+002	5.696982e+002
3.239975e+002	5.040204e+002
3.259260e+002	4.558134e+002
3.278544e+002	4.840395e+002
3.297829e+002	5.514782e+002
3.317114e+002	4.548246e+002
3.336398e+002	4.753257e+002
3.355683e+002	5.065367e+002
3.374968e+002	4.706344e+002
3.394252e+002	4.066722e+002
3.413537e+002	4.928874e+002
3.432822e+002	4.645911e+002
3.452106e+002	4.971436e+002
3.471391e+002	5.521708e+002
3.490676e+002	6.070917e+002
3.509960e+002	6.801144e+002
3.529245e+002	6.576604e+002
3.548530e+002	6.153869e+002
3.567814e+002	5.990809e+002
3.587099e+002	6.162556e+002
3.606384e+002	6.475502e+002
3.625668e+002	6.808665e+002
3.644953e+002	6.180478e+002
3.664238e+002	5.916497e+002
3.683522e+002	5.639952e+002
3.702807e+002	4.987937e+002
3.722092e+002	5.385015e+002
3.741376e+002	5.239243e+002
3.760661e+002	5.212369e+002
3.779946e+002	5.068743e+002
3.799230e+002	4.799179e+002
3.818515e+002	4.876710e+002
3.837800e+002	4.417747e+002
3.857084e+002	5.034076e+002
3.876369e+002	5.851292e+002
3.895654e+002	6.199521e+002
3.914938e+002	5.996602e+002
3.934223e+002	5.645643e+002
3.953508e+002	5.654363e+002
3.972792e+002	6.065417e+002
3.992077e+002	6.536321e+002
4.011362e+002	6.649853e+002
4.030646e+002	6.249583e+002
4.049931e+002	6.616633e+002
4.069216e+002	6.356458e+002
4.088500e+002	6.260013e+002
4.107785e+002	6.919706e+002
4.127070e+002	7.717977e+002
4.146354e+002	5.290099e+002
4.165639e+002	5.479578e+002
4.184924e+002	5.920999e+002
4.204208e+002	5.918159e+002
4.223493e+002	6.152496e+002
4.242778e+002	6.690444e+002
4.262062e+002	7.107304e+002
4.281347e+002	7.280194e+002
4.300632e+002	7.135880e+002
4.319916e+002	6.612039e+002
4.339201e+002	5.712806e+002
4.358486e+002	5.250220e+002
4.377770e+002	4.604794e+002
4.397055e+002	3.898212e+002
4.416340e+002	4.225102e+002
4.435624e+002	5.998134e+002
4.454909e+002	5.395298e+002
4.474194e+002	6.221688e+002
4.493478e+002	6.298039e+002
4.512763e+002	6.372929e+002
4.532048e+002	7.034908e+002
4.551332e+002	7.214133e+002
4.570617e+002	7.441804e+002
4.589902e+002	7.438501e+002
4.609186e+002	6.891411e+002
4.628471e+002	6.373926e+002
4.647756e+002	6.616195e+002
4.667040e+002	6.918544e+002
4.686325e+002	6.791963e+002
4.705610e+002	7.348587e+002
4.724894e+002	7.837842e+002
4.744179e+002	7.672673e+002
4.763464e+002	7.213143e+002
4.782748e+002	6.235253e+002
4.802033e+002	5.192369e+002
4.821318e+002	5.382723e+002
4.840602e+002	6.286191e+002
4.859887e+002	6.605753e+002
4.879172e+002	6.012995e+002
4.898456e+002	6.641300e+002
4.917741e+002	6.935081e+002
4.937026e+002	6.239932e+002
4.956310e+002	5.079606e+002
4.975595e+002	4.672380e+002
4.994880e+002	5.047204e+002
5.014164e+002	5.521143e+002
5.033449e+002	5.833600e+002
5.052734e+002	5.899531e+002
5.072018e+002	6.033439e+002
5.091303e+002	6.801263e+002
5.110588e+002	6.289623e+002
5.129872e+002	5.650492e+002
5.149157e+002	6.427258e+002
5.168442e+002	7.669531e+002
5.187726e+002	7.801279e+002
5.207011e+002	7.831783e+002
5.226296e+002	7.389640e+002
5.245580e+002	7.670803e+002
5.264865e+002	7.649069e+002
5.284150e+002	6.967347e+002
5.303434e+002	6.322512e+002
5.322719e+002	6.082118e+002
5.342004e+002	6.339606e+002
5.361288e+002	6.802989e+002
5.380573e+002	7.037371e+002
5.399858e+002	6.759565e+002
5.419142e+002	6.065879e+002
5.438427e+002	5.771450e+002
5.457712e+002	5.784993e+002
5.476996e+002	6.263658e+002
5.496281e+002	6.326544e+002
5.515566e+002	5.875535e+002
5.534850e+002	6.651018e+002
5.554135e+002	6.414995e+002
5.573420e+002	5.521257e+002
5.592704e+002	5.129986e+002
5.611989e+002	5.590061e+002
5.631274e+002	6.284952e+002
5.650558e+002	5.958574e+002
5.669843e+002	5.166476e+002
5.689128e+002	5.112222e+002
5.708412e+002	5.216437e+002
5.727697e+002	5.197588e+002
5.746982e+002	5.408604e+002
5.766266e+002	6.533300e+002
5.785551e+002	6.289354e+002
5.804836e+002	5.829522e+002
5.824120e+002	6.005937e+002
5.843405e+002	6.506421e+002
5.862690e+002	6.650400e+002
5.881974e+002	7.706342e+002
5.901259e+002	7.417990e+002
5.920544e+002	6.716561e+002
5.939828e+002	6.087363e+002
5.959113e+002	6.065056e+002
5.978398e+002	6.816267e+002
5.997682e+002	6.735341e+002
6.016967e+002	6.535933e+002
6.036252e+002	6.215888e+002
6.055536e+002	5.969178e+002
6.074821e+002	6.016026e+002
6.094106e+002	6.318542e+002
6.113391e+002	6.024089e+002
6.132675e+002	4.995153e+002
6.151960e+002	4.766678e+002
6.171245e+002	4.678145e+002
6.190529e+002	4.825027e+002
6.209814e+002	5.815089e+002
6.229099e+002	4.638653e+002
6.248383e+002	4.698250e+002
6.267668e+002	4.573752e+002
6.286953e+002	5.118098e+002
6.306237e+002	5.994513e+002
6.325522e+002	5.757677e+002
6.344807e+002	5.533027e+002
6.364091e+002	4.890157e+002
6.383376e+002	4.854006e+002
6.402661e+002	5.033839e+002
6.421945e+002	4.887275e+002
6.441230e+002	4.470368e+002
6.460515e+002	4.925514e+002
6.479799e+002	4.894642e+002
6.499084e+002	4.501881e+002
6.518369e+002	4.100730e+002
6.537653e+002	4.181056e+002
6.556938e+002	4.916082e+002
6.576223e+002	5.549181e+002
6.595507e+002	5.322438e+002
6.614792e+002	4.668154e+002
6.634077e+002	3.987773e+002
6.653361e+002	4.013552e+002
6.672646e+002	4.781183e+002
6.691931e+002	4.616762e+002
6.711215e+002	4.341434e+002
6.730500e+002	4.631491e+002
6.749785e+002	4.554197e+002
6.769069e+002	4.175992e+002
6.788354e+002	4.169462e+002
6.807639e+002	4.756816e+002
6.826923e+002	3.823861e+002
6.846208e+002	3.265848e+002
6.865493e+002	3.024102e+002
6.884777e+002	3.295278e+002
6.904062e+002	3.813314e+002
6.923347e+002	3.640659e+002
6.942631e+002	2.261466e+002
6.961916e+002	3.225139e+002
6.981201e+002	4.263464e+002
7.000485e+002	4.090060e+002
7.019770e+002	3.416298e+002
7.039055e+002	3.855572e+002
7.058339e+002	4.953987e+002
7.077624e+002	4.703085e+002
7.096909e+002	3.864166e+002
7.116193e+002	3.067632e+002
7.135478e+002	2.666781e+002
7.154763e+002	2.785637e+002
7.174047e+002	3.407314e+002
7.193332e+002	3.786386e+002
7.212617e+002	3.700718e+002
7.231901e+002	2.955773e+002
7.251186e+002	2.196460e+002
7.270471e+002	2.377756e+002
7.289755e+002	3.616377e+002
7.309040e+002	2.819813e+002
7.328325e+002	2.634063e+002
7.347609e+002	9.924648e+001
7.366894e+002	1.096238e+002
7.386179e+002	2.785802e+002
7.405463e+002	3.207574e+002
7.424748e+002	3.157950e+002
7.444033e+002	3.583776e+002
7.463317e+002	3.156820e+002
7.482602e+002	3.098907e+002
7.501887e+002	3.136446e+002
7.521171e+002	2.372100e+002
7.540456e+002	9.495382e+001
7.559741e+002	1.665833e+002
7.579025e+002	1.673376e+002
7.598310e+002	2.445734e+002
7.617595e+002	2.227262e+002
7.636879e+002	1.744678e+002
7.656164e+002	2.766290e+002
7.675449e+002	2.519231e+002
7.694733e+002	3.005732e+002
7.714018e+002	2.196916e+002
7.733303e+002	1.635569e+002
7.752587e+002	1.726210e+002
7.771872e+002	1.905550e+002
7.791157e+002	1.628658e+002
7.810441e+002	1.408420e+002
7.829726e+002	1.459880e+002
7.849011e+002	1.365586e+002
7.868295e+002	1.176453e+002
7.887580e+002	1.254587e+002
7.906865e+002	1.688486e+002
7.926149e+002	1.857399e+002
7.945434e+002	1.919756e+002
7.964719e+002	1.365322e+002
7.984003e+002	1.469979e+002
8.003288e+002	1.459609e+002
8.022573e+002	1.196755e+002
8.041857e+002	1.371075e+002
8.061142e+002	9.876153e+001
8.080427e+002	2.971613e+001
8.099711e+002	2.184022e+001
8.118996e+002	8.037099e+001
8.138281e+002	1.411438e+002
8.157565e+002	1.538280e+002
8.176850e+002	1.359624e+002
8.196135e+002	1.443757e+002
8.215419e+002	1.728250e+002
8.234704e+002	1.336746e+002
8.253989e+002	1.351868e+002
8.273273e+002	6.112917e+001
8.292558e+002	-6.720695e+001
8.311843e+002	1.114753e+002
8.331127e+002	2.481024e+002
8.350412e+002	1.829413e+002
8.369697e+002	9.218298e+001
8.388981e+002	3.202332e+001
8.408266e+002	1.841105e+001
8.427551e+002	6.917039e+001
8.446835e+002	1.920562e+002
8.466120e+002	2.309951e+002
8.485405e+002	1.238348e+002
8.504689e+002	6.158834e+001
8.523974e+002	4.861724e+001
8.543259e+002	7.120071e+001
8.562543e+002	1.412943e+002
8.581828e+002	2.468634e+002
8.601113e+002	3.098397e+002
8.620397e+002	2.613497e+002
8.639682e+002	3.195954e+002
8.658967e+002	4.000858e+002
8.678251e+002	3.947074e+002
8.697536e+002	3.195935e+002
8.716821e+002	2.937752e+002
8.736105e+002	3.370104e+002
8.755390e+002	3.646731e+002
8.774675e+002	3.389156e+002
8.793959e+002	2.871074e+002
8.813244e+002	2.560185e+002
8.832529e+002	2.447705e+002
8.851813e+002	1.816932e+002
8.871098e+002	1.361089e+002
8.890383e+002	2.007604e+002
8.909667e+002	2.158450e+002
8.928952e+002	1.833281e+002
8.948237e+002	1.479928e+002
8.967521e+002	1.462484e+002
8.986806e+002	1.827903e+002
9.006091e+002	1.015263e+002
9.025375e+002	1.228938e+002
9.044660e+002	1.022013e+002
9.063945e+002	9.129865e+001
9.083229e+002	1.130864e+002
9.102514e+002	1.407650e+002
9.121799e+002	1.554268e+002
9.141083e+002	1.461192e+002
9.160368e+002	1.654826e+001
9.179653e+002	-8.618965e+000
9.198937e+002	-4.204208e+001
9.218222e+002	-1.155230e+002
9.237507e+002	-1.316725e+002
9.256791e+002	-8.708641e+000
9.276076e+002	9.233436e+001
9.295361e+002	1.021653e+002
9.314645e+002	1.692384e+002
9.333930e+002	1.966342e+002
9.353215e+002	2.182669e+002
9.372499e+002	2.336760e+002
9.391784e+002	1.920887e+002
9.411069e+002	1.614966e+002
9.430353e+002	1.394160e+002
9.449638e+002	1.674508e+002
9.468923e+002	2.608019e+002
9.488207e+002	3.614138e+002
9.507492e+002	4.621976e+002
9.526777e+002	5.632399e+002
9.546061e+002	6.137893e+002
9.565346e+002	6.964540e+002
9.584631e+002	6.716066e+002
9.603915e+002	5.513967e+002
9.623200e+002	4.930914e+002
9.642485e+002	5.195316e+002
9.661769e+002	5.626945e+002
9.681054e+002	5.608713e+002
9.700339e+002	4.919922e+002
9.719623e+002	3.799847e+002
9.738908e+002	3.858203e+002
9.758193e+002	3.762538e+002
9.777477e+002	3.278809e+002
9.796762e+002	3.205798e+002
9.816047e+002	3.725207e+002
9.835331e+002	3.589692e+002
9.854616e+002	3.350705e+002
9.873901e+002	4.711564e+002
9.893185e+002	5.016674e+002
9.912470e+002	4.868008e+002
9.931755e+002	5.314885e+002
9.951039e+002	6.686091e+002
9.970324e+002	8.669411e+002
9.989609e+002	1.122158e+003
1.000889e+003	1.491001e+003
1.002818e+003	1.776611e+003
1.004746e+003	1.918948e+003
1.006675e+003	1.914256e+003
1.008603e+003	1.789302e+003
1.010532e+003	1.569209e+003
1.012460e+003	1.279025e+003
1.014389e+003	9.943896e+002
1.016317e+003	8.322142e+002
1.018246e+003	6.759973e+002
1.020174e+003	5.687927e+002
1.022102e+003	5.027996e+002
1.024031e+003	5.279032e+002
1.025959e+003	5.382935e+002
1.027888e+003	3.080502e+002
1.029816e+003	3.611091e+002
1.031745e+003	3.436238e+002
1.033673e+003	2.551745e+002
1.035602e+003	2.339556e+002
1.037530e+003	1.471934e+002
1.039459e+003	4.052263e+001
1.041387e+003	7.524002e+001
1.043316e+003	1.741727e+002
1.045244e+003	1.339805e+002
1.047173e+003	2.540409e+002
1.049101e+003	2.414849e+002
1.051030e+003	1.326664e+002
1.052958e+003	7.885628e+001
1.054886e+003	1.165713e+002
1.056815e+003	1.833958e+002
1.058743e+003	2.360288e+002
1.060672e+003	1.398522e+002
1.062600e+003	1.382222e+002
1.064529e+003	1.646737e+002
1.066457e+003	1.196028e+002
1.068386e+003	8.128598e+001
1.070314e+003	1.174867e+002
1.072243e+003	1.823254e+002
1.074171e+003	1.845603e+002
1.076100e+003	1.592608e+002
1.078028e+003	2.392718e+002
1.079957e+003	2.511401e+002
1.081885e+003	2.081000e+002
1.083813e+003	2.956107e+002
1.085742e+003	3.452555e+002
1.087670e+003	2.417061e+002
1.089599e+003	2.587768e+002
1.091527e+003	2.837026e+002
1.093456e+003	1.598345e+002
1.095384e+003	2.062663e+002
1.097313e+003	2.137311e+002
1.099241e+003	2.782374e+002
1.101170e+003	3.632052e+002
1.103098e+003	3.691314e+002
1.105027e+003	3.336876e+002
1.106955e+003	3.839174e+002
1.108884e+003	4.392887e+002
1.110812e+003	4.523552e+002
1.112740e+003	5.381711e+002
1.114669e+003	5.484026e+002
1.116597e+003	5.832944e+002
1.118526e+003	5.991146e+002
1.120454e+003	5.561249e+002
1.122383e+003	7.344629e+002
1.124311e+003	7.058625e+002
1.126240e+003	7.503398e+002
1.128168e+003	8.338115e+002
1.130097e+003	9.033746e+002
1.132025e+003	9.617159e+002
1.133954e+003	9.815800e+002
1.135882e+003	9.895854e+002
1.137811e+003	1.074660e+003
1.139739e+003	1.199805e+003
1.141667e+003	1.380467e+003
1.143596e+003	1.755587e+003
1.145524e+003	1.989638e+003
1.147453e+003	2.411379e+003
1.149381e+003	3.018229e+003
1.151310e+003	3.880432e+003
1.153238e+003	4.969891e+003
1.155167e+003	5.746035e+003
1.157095e+003	5.866045e+003
1.159024e+003	5.098635e+003
1.160952e+003	3.997771e+003
1.162881e+003	2.904005e+003
1.164809e+003	2.185441e+003
1.166738e+003	1.816803e+003
1.168666e+003	1.594098e+003
1.170594e+003	1.431343e+003
1.172523e+003	1.369918e+003
1.174451e+003	1.366587e+003
1.176380e+003	1.225776e+003
1.178308e+003	1.264800e+003
1.180237e+003	1.256045e+003
1.182165e+003	1.306756e+003
1.184094e+003	1.363655e+003
1.186022e+003	1.385336e+003
1.187951e+003	1.427743e+003
1.189879e+003	1.377850e+003
1.191808e+003	1.286313e+003
1.193736e+003	1.219036e+003
1.195665e+003	1.095964e+003
1.197593e+003	9.838385e+002
1.199521e+003	9.609530e+002
1.201450e+003	9.561165e+002
1.203378e+003	9.008195e+002
1.205307e+003	8.569505e+002
1.207235e+003	9.118384e+002
1.209164e+003	1.006470e+003
1.211092e+003	9.268470e+002
1.213021e+003	8.568619e+002
1.214949e+003	6.530316e+002
1.216878e+003	4.769335e+002
1.218806e+003	3.575871e+002
1.220735e+003	3.175318e+002
1.222663e+003	3.723950e+002
1.224592e+003	3.706821e+002
1.226520e+003	3.599940e+002
1.228448e+003	2.342377e+002
1.230377e+003	1.590531e+002
1.232305e+003	1.247148e+002
1.234234e+003	7.853735e+001
1.236162e+003	1.125454e+002
1.238091e+003	1.991696e+002
1.240019e+003	2.723864e+002
1.241948e+003	3.684780e+002
1.243876e+003	3.477995e+002
1.245805e+003	3.767362e+002
1.247733e+003	4.008481e+002
1.249662e+003	3.407998e+002
1.251590e+003	3.157328e+002
1.253519e+003	3.493763e+002
1.255447e+003	3.912050e+002
1.257375e+003	4.125812e+002
1.259304e+003	4.348680e+002
1.261232e+003	4.754416e+002
1.263161e+003	5.237361e+002
1.265089e+003	5.712401e+002
1.267018e+003	6.179117e+002
1.268946e+003	5.618965e+002
1.270875e+003	5.129205e+002
1.272803e+003	4.365030e+002
1.274732e+003	4.160298e+002
1.276660e+003	4.431102e+002
1.278589e+003	3.616131e+002
1.280517e+003	4.067755e+002
1.282446e+003	3.561290e+002
1.284374e+003	3.235016e+002
1.286302e+003	2.815630e+002
1.288231e+003	3.046890e+002
1.290159e+003	3.013053e+002
1.292088e+003	3.110328e+002
1.294016e+003	3.612671e+002
1.295945e+003	3.797791e+002
1.297873e+003	3.368545e+002
1.299802e+003	3.402458e+002
1.301730e+003	3.595006e+002
1.303659e+003	3.596903e+002
1.305587e+003	4.103881e+002
1.307516e+003	4.685739e+002
1.309444e+003	3.512489e+002
1.311373e+003	2.452770e+002
1.313301e+003	2.861072e+002
1.315229e+003	3.836593e+002
1.317158e+003	4.495476e+002
1.319086e+003	4.307288e+002
1.321015e+003	3.538788e+002
1.322943e+003	2.588544e+002
1.324872e+003	1.874256e+002
1.326800e+003	2.223964e+002
1.328729e+003	3.214303e+002
1.330657e+003	3.770291e+002
1.332586e+003	4.142397e+002
1.334514e+003	4.142229e+002
1.336443e+003	3.029024e+002
1.338371e+003	2.836270e+002
1.340300e+003	3.677350e+002
1.342228e+003	3.061127e+002
1.344156e+003	3.728480e+002
1.346085e+003	5.080421e+002
1.348013e+003	4.877142e+002
1.349942e+003	4.527377e+002
1.351870e+003	4.967622e+002
1.353799e+003	5.213550e+002
1.355727e+003	4.526114e+002
1.357656e+003	3.695417e+002
1.359584e+003	2.971273e+002
1.361513e+003	2.508989e+002
1.363441e+003	3.439626e+002
1.365370e+003	4.096208e+002
1.367298e+003	4.287768e+002
1.369227e+003	3.821166e+002
1.371155e+003	3.329461e+002
1.373083e+003	3.318767e+002
1.375012e+003	3.669243e+002
1.376940e+003	4.033453e+002
1.378869e+003	4.093709e+002
1.380797e+003	3.296631e+002
1.382726e+003	2.439382e+002
1.384654e+003	1.898694e+002
1.386583e+003	2.207941e+002
1.388511e+003	3.367010e+002
1.390440e+003	3.501999e+002
1.392368e+003	3.478209e+002
1.394297e+003	3.706187e+002
1.396225e+003	3.309633e+002
1.398154e+003	2.436359e+002
1.400082e+003	2.198699e+002
1.402010e+003	2.041115e+002
1.403939e+003	3.229804e+002
1.405867e+003	3.185757e+002
1.407796e+003	3.438852e+002
1.409724e+003	3.680366e+002
1.411653e+003	3.359740e+002
1.413581e+003	3.194748e+002
1.415510e+003	3.588401e+002
1.417438e+003	3.552422e+002
1.419367e+003	2.688336e+002
1.421295e+003	2.665063e+002
1.423224e+003	3.740715e+002
1.425152e+003	4.762634e+002
1.427081e+003	4.601849e+002
1.429009e+003	4.762879e+002
1.430938e+003	4.943994e+002
1.432866e+003	5.965932e+002
1.434794e+003	6.908400e+002
1.436723e+003	8.076666e+002
1.438651e+003	8.913656e+002
1.440580e+003	8.474426e+002
1.442508e+003	7.572313e+002
1.444437e+003	7.128764e+002
1.446365e+003	7.788691e+002
1.448294e+003	7.822808e+002
1.450222e+003	8.056315e+002
1.452151e+003	8.760105e+002
1.454079e+003	7.480969e+002
1.456008e+003	6.964106e+002
1.457936e+003	7.382994e+002
1.459865e+003	6.764213e+002
1.461793e+003	6.228227e+002
1.463721e+003	7.192191e+002
1.465650e+003	7.513848e+002
1.467578e+003	7.020809e+002
1.469507e+003	6.706859e+002
1.471435e+003	6.160123e+002
1.473364e+003	5.999110e+002
1.475292e+003	6.378296e+002
1.477221e+003	6.683733e+002
1.479149e+003	6.873513e+002
1.481078e+003	6.912716e+002
1.483006e+003	7.091202e+002
1.484935e+003	7.213284e+002
1.486863e+003	7.569939e+002
1.488792e+003	8.227158e+002
1.490720e+003	7.658045e+002
1.492648e+003	8.760014e+002
1.494577e+003	9.335930e+002
1.496505e+003	1.083536e+003
1.498434e+003	1.176500e+003
1.500362e+003	1.306149e+003
1.502291e+003	1.468472e+003
1.504219e+003	1.708361e+003
1.506148e+003	2.025171e+003
1.508076e+003	2.426047e+003
1.510005e+003	2.988560e+003
1.511933e+003	3.665355e+003
1.513862e+003	4.299804e+003
1.515790e+003	4.967431e+003
1.517719e+003	5.374536e+003
1.519647e+003	5.635833e+003
1.521575e+003	5.652180e+003
1.523504e+003	5.326796e+003
1.525432e+003	4.766414e+003
1.527361e+003	4.182979e+003
1.529289e+003	3.533007e+003
1.531218e+003	2.858915e+003
1.533146e+003	2.256041e+003
1.535075e+003	1.781404e+003
1.537003e+003	1.452787e+003
1.538932e+003	1.245091e+003
1.540860e+003	1.112580e+003
1.542789e+003	1.033598e+003
1.544717e+003	9.067157e+002
1.546646e+003	8.834583e+002
1.548574e+003	8.247434e+002
1.550502e+003	8.452954e+002
1.552431e+003	7.327230e+002
1.554359e+003	7.205533e+002
1.556288e+003	7.254914e+002
1.558216e+003	6.605585e+002
1.560145e+003	6.005037e+002
1.562073e+003	5.865599e+002
1.564002e+003	5.627292e+002
1.565930e+003	5.295941e+002
1.567859e+003	5.789142e+002
1.569787e+003	6.487066e+002
1.571716e+003	6.516091e+002
1.573644e+003	6.054032e+002
1.575573e+003	5.434948e+002
1.577501e+003	4.957849e+002
1.579429e+003	5.716332e+002
1.581358e+003	5.996647e+002
1.583286e+003	5.588010e+002
1.585215e+003	4.829796e+002
1.587143e+003	4.642523e+002
1.589072e+003	5.463829e+002
1.591000e+003	6.197416e+002
1.592929e+003	6.287935e+002
1.594857e+003	6.613270e+002
1.596786e+003	6.923836e+002
1.598714e+003	7.115430e+002
1.600643e+003	7.880024e+002
1.602571e+003	8.861552e+002
1.604500e+003	8.387240e+002
1.606428e+003	7.879962e+002
1.608356e+003	7.361731e+002
1.610285e+003	7.366459e+002
1.612213e+003	7.205815e+002
1.614142e+003	7.238125e+002
1.616070e+003	7.275243e+002
1.617999e+003	6.609131e+002
1.619927e+003	5.700560e+002
1.621856e+003	4.715493e+002
1.623784e+003	5.159299e+002
1.625713e+003	6.813806e+002
1.627641e+003	7.575333e+002
1.629570e+003	7.173448e+002
1.631498e+003	6.239654e+002
1.633427e+003	5.942578e+002
1.635355e+003	5.823249e+002
1.637283e+003	5.331271e+002
1.639212e+003	5.374776e+002
1.641140e+003	4.950228e+002
1.643069e+003	4.382575e+002
1.644997e+003	3.890654e+002
1.646926e+003	3.558537e+002
1.648854e+003	3.980422e+002
1.650783e+003	4.279133e+002
1.652711e+003	4.339221e+002
1.654640e+003	4.569279e+002
1.656568e+003	4.269144e+002
1.658497e+003	3.644880e+002
1.660425e+003	3.334630e+002
1.662354e+003	3.559788e+002
1.664282e+003	2.768434e+002
1.666210e+003	2.728508e+002
1.668139e+003	2.504883e+002
1.670067e+003	2.344559e+002
1.671996e+003	3.084672e+002
1.673924e+003	3.641641e+002
1.675853e+003	3.184766e+002
1.677781e+003	2.758763e+002
1.679710e+003	3.148835e+002
1.681638e+003	3.573406e+002
1.683567e+003	3.268720e+002
1.685495e+003	2.605579e+002
1.687424e+003	3.111551e+002
1.689352e+003	3.139698e+002
1.691281e+003	4.118159e+002
1.693209e+003	5.156546e+002
1.695137e+003	4.880125e+002
1.697066e+003	4.336434e+002
1.698994e+003	4.486993e+002
1.700923e+003	3.851641e+002
1.702851e+003	3.098433e+002
1.704780e+003	2.500727e+002
1.706708e+003	2.738128e+002
1.708637e+003	3.873009e+002
1.710565e+003	4.236629e+002
1.712494e+003	3.583322e+002
1.714422e+003	3.631194e+002
1.716351e+003	4.118192e+002
1.718279e+003	4.652505e+002
1.720208e+003	5.088898e+002
1.722136e+003	4.623403e+002
1.724064e+003	6.096796e+002
1.725993e+003	5.954143e+002
1.727921e+003	4.937271e+002
1.729850e+003	4.382229e+002
1.731778e+003	4.889026e+002
1.733707e+003	4.576508e+002
1.735635e+003	3.645720e+002
1.737564e+003	2.708603e+002
1.739492e+003	2.114850e+002
1.741421e+003	1.868624e+002
1.743349e+003	2.643425e+002
1.745278e+003	3.784029e+002
1.747206e+003	4.224118e+002
1.749135e+003	4.129712e+002
1.751063e+003	3.561147e+002
1.752991e+003	3.518961e+002
1.754920e+003	3.002813e+002
1.756848e+003	2.453630e+002
1.758777e+003	3.124367e+002
1.760705e+003	2.356021e+002
1.762634e+003	2.565542e+002
1.764562e+003	2.638848e+002
1.766491e+003	2.225067e+002
1.768419e+003	2.679606e+002
1.770348e+003	3.066988e+002
1.772276e+003	2.588112e+002
1.774205e+003	3.248123e+002
1.776133e+003	4.173024e+002
1.778062e+003	4.547288e+002
1.779990e+003	4.555806e+002
1.781918e+003	4.281993e+002
1.783847e+003	4.319492e+002
1.785775e+003	4.619964e+002
1.787704e+003	3.648796e+002
1.789632e+003	1.884090e+002
1.791561e+003	1.897992e+002
1.793489e+003	2.981885e+002
1.795418e+003	3.829665e+002
1.797346e+003	4.552592e+002
1.799275e+003	4.100842e+002
1.801203e+003	5.549780e+002
1.803132e+003	6.462747e+002
1.805060e+003	6.561265e+002
1.806989e+003	7.157902e+002
1.808917e+003	5.620341e+002
1.810845e+003	3.802383e+002
1.812774e+003	4.118282e+002
1.814702e+003	4.672863e+002
1.816631e+003	5.200742e+002
1.818559e+003	5.687815e+002
1.820488e+003	5.676588e+002
1.822416e+003	5.105938e+002
1.824345e+003	4.369347e+002
1.826273e+003	4.151861e+002
1.828202e+003	4.591383e+002
1.830130e+003	4.615472e+002
1.832059e+003	4.240237e+002
1.833987e+003	4.438356e+002
1.835916e+003	3.358134e+002
1.837844e+003	3.880393e+002
1.839772e+003	4.602897e+002
1.841701e+003	4.645267e+002
1.843629e+003	4.787259e+002
1.845558e+003	3.666026e+002
1.847486e+003	2.587519e+002
1.849415e+003	2.256612e+002
1.851343e+003	2.151548e+002
1.853272e+003	2.207998e+002
1.855200e+003	1.722825e+002
1.857129e+003	1.801815e+002
1.859057e+003	1.419496e+002
1.860986e+003	2.179039e+002
1.862914e+003	2.243985e+002
1.864843e+003	1.582263e+002
1.866771e+003	2.310247e+002
1.868699e+003	3.385879e+002
1.870628e+003	3.698627e+002
1.872556e+003	3.214727e+002
1.874485e+003	2.500678e+002
1.876413e+003	2.703401e+002
1.878342e+003	3.245487e+002
1.880270e+003	3.523925e+002
1.882199e+003	3.809773e+002
1.884127e+003	4.061221e+002
1.886056e+003	3.597916e+002
1.887984e+003	3.354822e+002
1.889913e+003	4.349935e+002
1.891841e+003	3.893168e+002
1.893770e+003	5.493073e+002
1.895698e+003	5.651561e+002
1.897626e+003	5.043853e+002
1.899555e+003	5.845887e+002
1.901483e+003	6.187585e+002
1.903412e+003	5.705183e+002
1.905340e+003	5.081636e+002
1.907269e+003	4.539125e+002
1.909197e+003	4.788389e+002
1.911126e+003	4.840029e+002
1.913054e+003	5.877391e+002
1.914983e+003	5.347541e+002
1.916911e+003	4.436021e+002
1.918840e+003	4.238285e+002
1.920768e+003	4.600540e+002
1.922697e+003	4.945860e+002
1.924625e+003	4.605922e+002
1.926553e+003	4.123300e+002
1.928482e+003	3.770326e+002
1.930410e+003	3.824662e+002
1.932339e+003	4.555657e+002
1.934267e+003	4.409912e+002
1.936196e+003	3.641775e+002
1.938124e+003	3.516853e+002
1.940053e+003	3.591532e+002
1.941981e+003	4.029347e+002
1.943910e+003	2.951572e+002
1.945838e+003	2.649986e+002
1.947767e+003	3.098155e+002
1.949695e+003	2.705936e+002
1.951624e+003	2.715147e+002
1.953552e+003	3.091101e+002
1.955480e+003	2.723369e+002
1.957409e+003	2.715473e+002
1.959337e+003	2.629574e+002
1.961266e+003	2.713907e+002
1.963194e+003	3.293202e+002
1.965123e+003	3.387870e+002
1.967051e+003	3.894396e+002
1.968980e+003	3.047697e+002
1.970908e+003	2.378141e+002
1.972837e+003	2.559685e+002
1.974765e+003	3.458292e+002
1.976694e+003	2.796436e+002
1.978622e+003	3.280453e+002
1.980551e+003	3.296844e+002
1.982479e+003	3.173243e+002
1.984407e+003	3.340016e+002
1.986336e+003	3.111801e+002
1.988264e+003	3.111136e+002
1.990193e+003	3.329790e+002
1.992121e+003	3.367596e+002
1.994050e+003	4.271036e+002
1.995978e+003	4.473595e+002
1.997907e+003	3.835372e+002
1.999835e+003	4.076168e+002
2.001764e+003	3.925116e+002
2.003692e+003	3.954193e+002
2.005621e+003	4.186720e+002
2.007549e+003	3.956720e+002
2.009478e+003	4.707977e+002
2.011406e+003	5.195136e+002
2.013334e+003	5.024638e+002
2.015263e+003	5.450970e+002
2.017191e+003	6.091949e+002
2.019120e+003	6.021379e+002
2.021048e+003	5.346696e+002
2.022977e+003	5.330333e+002
2.024905e+003	3.767216e+002
2.026834e+003	3.560082e+002
2.028762e+003	4.627358e+002
2.030691e+003	4.182101e+002
2.032619e+003	4.009528e+002
2.034548e+003	3.469889e+002
2.036476e+003	3.856405e+002
2.038405e+003	3.935825e+002
2.040333e+003	3.082673e+002
2.042261e+003	3.301754e+002
2.044190e+003	3.801552e+002
2.046118e+003	2.549829e+002
2.048047e+003	1.985457e+002
2.049975e+003	2.032641e+002
2.051904e+003	1.633885e+002
2.053832e+003	2.583453e+002
2.055761e+003	3.193516e+002
2.057689e+003	2.043602e+002
2.059618e+003	2.960141e+002
2.061546e+003	2.521661e+002
2.063475e+003	2.708866e+002
2.065403e+003	2.754082e+002
2.067332e+003	2.687674e+002
2.069260e+003	3.214555e+002
2.071188e+003	3.367738e+002
2.073117e+003	3.071183e+002
2.075045e+003	2.790420e+002
2.076974e+003	4.068367e+002
2.078902e+003	4.438406e+002
2.080831e+003	4.564235e+002
2.082759e+003	3.734806e+002
2.084688e+003	2.657349e+002
2.086616e+003	2.505474e+002
2.088545e+003	2.932206e+002
2.090473e+003	3.435409e+002
2.092402e+003	3.906151e+002
2.094330e+003	4.067917e+002
2.096259e+003	3.745706e+002
2.098187e+003	3.845429e+002
2.100115e+003	4.150136e+002
2.102044e+003	4.117292e+002
2.103972e+003	3.876810e+002
2.105901e+003	4.377824e+002
2.107829e+003	4.994328e+002
2.109758e+003	5.571484e+002
2.111686e+003	6.138908e+002
2.113615e+003	5.578812e+002
2.115543e+003	5.074128e+002
2.117472e+003	4.958181e+002
2.119400e+003	5.156537e+002
2.121329e+003	4.837690e+002
2.123257e+003	4.627492e+002
2.125186e+003	4.796065e+002
2.127114e+003	4.752805e+002
2.129042e+003	4.707069e+002
2.130971e+003	5.284594e+002
2.132899e+003	4.884689e+002
2.134828e+003	4.285471e+002
2.136756e+003	5.229404e+002
2.138685e+003	5.023649e+002
2.140613e+003	4.007074e+002
2.142542e+003	4.290892e+002
2.144470e+003	3.793221e+002
2.146399e+003	3.508498e+002
2.148327e+003	4.009560e+002
2.150256e+003	4.201323e+002
2.152184e+003	4.354008e+002
2.154113e+003	4.708665e+002
2.156041e+003	3.978777e+002
2.157969e+003	3.265373e+002
2.159898e+003	3.966374e+002
2.161826e+003	4.082566e+002
2.163755e+003	4.367977e+002
2.165683e+003	4.204463e+002
2.167612e+003	4.142932e+002
2.169540e+003	3.649142e+002
2.171469e+003	3.793241e+002
2.173397e+003	4.159944e+002
2.175326e+003	3.936906e+002
2.177254e+003	3.757010e+002
2.179183e+003	3.809990e+002
2.181111e+003	3.677987e+002
2.183040e+003	3.887223e+002
2.184968e+003	3.786329e+002
2.186896e+003	3.998212e+002
2.188825e+003	3.363787e+002
2.190753e+003	5.244443e+002
2.192682e+003	5.167912e+002
2.194610e+003	3.832936e+002
2.196539e+003	3.925857e+002
2.198467e+003	4.529673e+002
2.200396e+003	4.727130e+002
2.202324e+003	5.051428e+002
2.204253e+003	5.073105e+002
2.206181e+003	4.611640e+002
2.208110e+003	4.317334e+002
2.210038e+003	4.553835e+002
2.211967e+003	4.484687e+002
2.213895e+003	4.616817e+002
2.215823e+003	6.008730e+002
2.217752e+003	5.817879e+002
2.219680e+003	5.349224e+002
2.221609e+003	5.455716e+002
2.223537e+003	5.300530e+002
2.225466e+003	5.211737e+002
2.227394e+003	5.480848e+002
2.229323e+003	5.184521e+002
2.231251e+003	4.736814e+002
2.233180e+003	4.761359e+002
2.235108e+003	4.612344e+002
2.237037e+003	4.170865e+002
2.238965e+003	3.420082e+002
2.240894e+003	3.456766e+002
2.242822e+003	3.997368e+002
2.244750e+003	4.442619e+002
2.246679e+003	3.863422e+002
2.248607e+003	3.437686e+002
2.250536e+003	2.686397e+002
2.252464e+003	2.587483e+002
2.254393e+003	3.596480e+002
2.256321e+003	4.331646e+002
2.258250e+003	4.577460e+002
2.260178e+003	4.302299e+002
2.262107e+003	3.961589e+002
2.264035e+003	4.081851e+002
2.265964e+003	2.467993e+002
2.267892e+003	2.468201e+002
2.269821e+003	2.819071e+002
2.271749e+003	2.184904e+002
2.273677e+003	2.015000e+002
2.275606e+003	2.284753e+002
2.277534e+003	3.279081e+002
2.279463e+003	3.826707e+002
2.281391e+003	3.354474e+002
2.283320e+003	3.756415e+002
2.285248e+003	4.087220e+002
2.287177e+003	3.963524e+002
2.289105e+003	4.758671e+002
2.291034e+003	5.188906e+002
2.292962e+003	5.975961e+002
2.294891e+003	6.463613e+002
2.296819e+003	6.487870e+002
2.298748e+003	6.676381e+002
2.300676e+003	6.792094e+002
2.302604e+003	6.550998e+002
2.304533e+003	6.202949e+002
2.306461e+003	6.664988e+002
2.308390e+003	7.828318e+002
2.310318e+003	8.349894e+002
2.312247e+003	8.827292e+002
2.314175e+003	8.436745e+002
2.316104e+003	7.126596e+002
2.318032e+003	6.962445e+002
2.319961e+003	6.628769e+002
2.321889e+003	6.225715e+002
2.323818e+003	5.880607e+002
2.325746e+003	6.079957e+002
2.327675e+003	5.805138e+002
2.329603e+003	4.882980e+002
2.331531e+003	4.519648e+002
2.333460e+003	5.562259e+002
2.335388e+003	6.812461e+002
2.337317e+003	6.175618e+002
2.339245e+003	7.351006e+002
2.341174e+003	5.526577e+002
2.343102e+003	4.454208e+002
2.345031e+003	4.800638e+002
2.346959e+003	5.095774e+002
2.348888e+003	4.991288e+002
2.350816e+003	4.507356e+002
2.352745e+003	3.617822e+002
2.354673e+003	4.188502e+002
2.356602e+003	4.733416e+002
2.358530e+003	3.362686e+002
2.360458e+003	4.567231e+002
2.362387e+003	5.441939e+002
2.364315e+003	4.961845e+002
2.366244e+003	5.164733e+002
2.368172e+003	4.590287e+002
2.370101e+003	4.506787e+002
2.372029e+003	4.874862e+002
2.373958e+003	3.853868e+002
2.375886e+003	3.907380e+002
2.377815e+003	3.779624e+002
2.379743e+003	4.101409e+002
2.381672e+003	5.079917e+002
2.383600e+003	5.100691e+002
2.385529e+003	4.996424e+002
2.387457e+003	4.779095e+002
2.389385e+003	4.066282e+002
2.391314e+003	4.398900e+002
2.393242e+003	5.247344e+002
2.395171e+003	5.181077e+002
2.397099e+003	5.216616e+002
2.399028e+003	5.243051e+002
2.400956e+003	5.101299e+002
2.402885e+003	5.969895e+002
2.404813e+003	6.442428e+002
2.406742e+003	6.437698e+002
2.408670e+003	5.691337e+002
2.410599e+003	5.136904e+002
2.412527e+003	4.598411e+002
2.414456e+003	5.883586e+002
2.416384e+003	6.000787e+002
2.418313e+003	5.366402e+002
2.420241e+003	4.511716e+002
2.422169e+003	4.979619e+002
2.424098e+003	5.549542e+002
2.426026e+003	6.266215e+002
2.427955e+003	6.124737e+002
2.429883e+003	5.680540e+002
2.431812e+003	6.035383e+002
2.433740e+003	6.942490e+002
2.435669e+003	6.530530e+002
2.437597e+003	6.400785e+002
2.439526e+003	5.255522e+002
2.441454e+003	5.955552e+002
2.443383e+003	5.549000e+002
2.445311e+003	4.932274e+002
2.447240e+003	4.920072e+002
2.449168e+003	6.120221e+002
2.451096e+003	5.685682e+002
2.453025e+003	4.582661e+002
2.454953e+003	4.127640e+002
2.456882e+003	4.672773e+002
2.458810e+003	4.889305e+002
2.460739e+003	4.826122e+002
2.462667e+003	5.451239e+002
2.464596e+003	5.520851e+002
2.466524e+003	4.754131e+002
2.468453e+003	5.009881e+002
2.470381e+003	4.704922e+002
2.472310e+003	4.583253e+002
2.474238e+003	4.066825e+002
2.476167e+003	3.556012e+002
2.478095e+003	4.164268e+002
2.480023e+003	4.694281e+002
2.481952e+003	4.903297e+002
2.483880e+003	4.336362e+002
2.485809e+003	4.558958e+002
2.487737e+003	5.452954e+002
2.489666e+003	5.019661e+002
2.491594e+003	4.773758e+002
2.493523e+003	4.023830e+002
2.495451e+003	4.670479e+002
2.497380e+003	3.697338e+002
2.499308e+003	4.428684e+002
2.501237e+003	4.718857e+002
2.503165e+003	6.129341e+002
2.505094e+003	6.913487e+002
2.507022e+003	6.525738e+002
2.508950e+003	6.381183e+002
2.510879e+003	5.414315e+002
2.512807e+003	5.850359e+002
2.514736e+003	6.782908e+002
2.516664e+003	6.647755e+002
2.518593e+003	7.433199e+002
2.520521e+003	7.839932e+002
2.522450e+003	7.622992e+002
2.524378e+003	7.423292e+002
2.526307e+003	7.040900e+002
2.528235e+003	7.158262e+002
2.530164e+003	7.834706e+002
2.532092e+003	7.583766e+002
2.534021e+003	7.753934e+002
2.535949e+003	9.136270e+002
2.537877e+003	8.328744e+002
2.539806e+003	7.255815e+002
2.541734e+003	6.060694e+002
2.543663e+003	6.186459e+002
2.545591e+003	6.264332e+002
2.547520e+003	6.055314e+002
2.549448e+003	5.516210e+002
2.551377e+003	5.702656e+002
2.553305e+003	5.602317e+002
2.555234e+003	5.123353e+002
2.557162e+003	4.916288e+002
2.559091e+003	4.750640e+002
2.561019e+003	4.911357e+002
2.562948e+003	5.578184e+002
2.564876e+003	4.820461e+002
2.566804e+003	4.435936e+002
2.568733e+003	5.448221e+002
2.570661e+003	5.188810e+002
2.572590e+003	4.086542e+002
2.574518e+003	3.888492e+002
2.576447e+003	4.400782e+002
2.578375e+003	4.301422e+002
2.580304e+003	4.412090e+002
2.582232e+003	4.343737e+002
2.584161e+003	3.534478e+002
2.586089e+003	4.605468e+002
2.588018e+003	4.092788e+002
2.589946e+003	3.544219e+002
2.591875e+003	4.017548e+002
2.593803e+003	4.527057e+002
2.595731e+003	3.941707e+002
2.597660e+003	4.414035e+002
2.599588e+003	4.759005e+002
2.601517e+003	4.928134e+002
2.603445e+003	5.082196e+002
2.605374e+003	4.671599e+002
2.607302e+003	5.096724e+002
2.609231e+003	5.983313e+002
2.611159e+003	5.066907e+002
2.613088e+003	5.277979e+002
2.615016e+003	5.444564e+002
2.616945e+003	5.248404e+002
2.618873e+003	6.027516e+002
2.620802e+003	6.139017e+002
2.622730e+003	5.968564e+002
2.624658e+003	6.272975e+002
2.626587e+003	6.745488e+002
2.628515e+003	6.760328e+002
2.630444e+003	6.710498e+002
2.632372e+003	6.069651e+002
2.634301e+003	6.040294e+002
2.636229e+003	5.312897e+002
2.638158e+003	4.913046e+002
2.640086e+003	5.052814e+002
2.642015e+003	5.513099e+002
2.643943e+003	6.124280e+002
2.645872e+003	6.353068e+002
2.647800e+003	6.514069e+002
2.649729e+003	6.691431e+002
2.651657e+003	6.308756e+002
2.653585e+003	6.070097e+002
2.655514e+003	6.199791e+002
2.657442e+003	5.934673e+002
2.659371e+003	7.362862e+002
2.661299e+003	7.798686e+002
2.663228e+003	7.035247e+002
2.665156e+003	8.037899e+002
2.667085e+003	8.157205e+002
2.669013e+003	8.659920e+002
2.670942e+003	8.760859e+002
2.672870e+003	9.141627e+002
2.674799e+003	8.906528e+002
2.676727e+003	8.867578e+002
2.678656e+003	8.887747e+002
2.680584e+003	7.400639e+002
2.682512e+003	6.695577e+002
2.684441e+003	5.983245e+002
2.686369e+003	5.668323e+002
2.688298e+003	5.112796e+002
2.690226e+003	5.799834e+002
2.692155e+003	5.715279e+002
2.694083e+003	5.070042e+002
2.696012e+003	5.097369e+002
2.697940e+003	4.851801e+002
2.699869e+003	3.952570e+002
2.701797e+003	3.817112e+002
2.703726e+003	4.896366e+002
2.705654e+003	5.182892e+002
2.707583e+003	4.906228e+002
2.709511e+003	5.481970e+002
2.711439e+003	4.709066e+002
2.713368e+003	4.389822e+002
2.715296e+003	3.730291e+002
2.717225e+003	3.520374e+002
2.719153e+003	4.929305e+002
2.721082e+003	5.595494e+002
2.723010e+003	4.895306e+002
2.724939e+003	4.548348e+002
2.726867e+003	5.009876e+002
2.728796e+003	5.300604e+002
2.730724e+003	4.933489e+002
2.732653e+003	4.781190e+002
2.734581e+003	4.557880e+002
2.736510e+003	4.870657e+002
2.738438e+003	5.375574e+002
2.740366e+003	4.424807e+002
2.742295e+003	4.508557e+002
2.744223e+003	4.370898e+002
2.746152e+003	3.812670e+002
2.748080e+003	4.477345e+002
2.750009e+003	4.724005e+002
2.751937e+003	4.359660e+002
2.753866e+003	3.619762e+002
2.755794e+003	3.203220e+002
2.757723e+003	3.187254e+002
2.759651e+003	3.215381e+002
2.761580e+003	3.076465e+002
2.763508e+003	3.584222e+002
2.765437e+003	4.251994e+002
2.767365e+003	4.220206e+002
2.769293e+003	3.733518e+002
2.771222e+003	3.131514e+002
2.773150e+003	3.548435e+002
2.775079e+003	3.555417e+002
2.777007e+003	2.895325e+002
2.778936e+003	2.148356e+002
2.780864e+003	2.028704e+002
2.782793e+003	1.249064e+002
2.784721e+003	1.371222e+002
2.786650e+003	1.441324e+002
2.788578e+003	2.279710e+002
2.790507e+003	2.149574e+002
2.792435e+003	1.768536e+002
2.794364e+003	9.843404e+001
2.796292e+003	4.481217e+001
2.798220e+003	-2.112339e+001
2.800149e+003	1.625194e+002
2.802077e+003	1.530546e+002
2.804006e+003	2.614497e+002
2.805934e+003	2.069539e+002
2.807863e+003	2.065638e+002
2.809791e+003	1.321015e+002
2.811720e+003	1.268862e+002
2.813648e+003	1.606168e+002
2.815577e+003	1.462314e+002
2.817505e+003	2.727292e+002
2.819434e+003	3.760775e+002
2.821362e+003	3.085460e+002
2.823291e+003	1.856740e+002
2.825219e+003	1.461953e+002
2.827147e+003	1.492549e+002
2.829076e+003	3.616425e+002
2.831004e+003	2.784094e+002
2.832933e+003	1.917322e+002
2.834861e+003	1.319032e+002
2.836790e+003	1.677935e+002
2.838718e+003	1.855573e+002
2.840647e+003	3.229367e+002
2.842575e+003	3.943513e+002
2.844504e+003	3.863028e+002
2.846432e+003	3.903236e+002
2.848361e+003	4.156967e+002
2.850289e+003	3.843869e+002
2.852218e+003	5.131882e+002
2.854146e+003	4.227852e+002
2.856074e+003	3.742634e+002
2.858003e+003	2.772866e+002
2.859931e+003	3.547233e+002
2.861860e+003	4.569955e+002
2.863788e+003	3.240851e+002
2.865717e+003	2.102090e+002
2.867645e+003	2.154969e+002
2.869574e+003	2.793134e+002
2.871502e+003	2.872427e+002
2.873431e+003	4.075915e+002
2.875359e+003	3.875148e+002
2.877288e+003	3.429297e+002
2.879216e+003	2.276256e+002
2.881145e+003	2.422789e+002
2.883073e+003	2.947549e+002
2.885001e+003	2.936189e+002
2.886930e+003	2.167048e+002
2.888858e+003	2.305019e+002
2.890787e+003	3.965666e+002
2.892715e+003	2.726960e+002
2.894644e+003	2.867646e+002
2.896572e+003	2.885254e+002
2.898501e+003	3.185190e+002
2.900429e+003	2.224545e+002
2.902358e+003	1.864485e+002
2.904286e+003	2.456110e+002
2.906215e+003	2.958791e+002
2.908143e+003	3.002121e+002
2.910072e+003	2.697308e+002
2.912000e+003	2.732076e+002
2.913928e+003	3.220667e+002
2.915857e+003	2.339295e+002
2.917785e+003	2.034536e+002
2.919714e+003	1.685617e+002
2.921642e+003	2.075851e+002
2.923571e+003	2.021959e+002
2.925499e+003	2.106465e+002
2.927428e+003	2.060594e+002
2.929356e+003	1.384310e+002
2.931285e+003	9.526201e+001
2.933213e+003	2.724742e+002
2.935142e+003	2.731114e+002
2.937070e+003	2.283355e+002
2.938999e+003	3.195540e+002
2.940927e+003	2.380134e+002
2.942855e+003	2.059963e+002
2.944784e+003	2.109193e+002
2.946712e+003	1.403947e+002
2.948641e+003	1.319345e+002
2.950569e+003	1.685749e+002
2.952498e+003	1.274593e+002
2.954426e+003	1.266634e+002
2.956355e+003	1.890562e+002
2.958283e+003	2.271597e+002
2.960212e+003	1.837739e+002
2.962140e+003	1.844493e+002
2.964069e+003	2.248777e+002
2.965997e+003	2.701182e+002
2.967926e+003	1.822123e+002
2.969854e+003	6.573000e+001
2.971782e+003	-2.318191e+001
2.973711e+003	2.832351e+001
2.975639e+003	8.492066e+001
2.977568e+003	4.579915e+001
2.979496e+003	-1.833041e+000
2.981425e+003	-7.877377e+001
2.983353e+003	-4.303194e+001
2.985282e+003	-2.790176e+001
2.987210e+003	3.919228e+001
2.989139e+003	-9.901888e+001
2.991067e+003	-7.200391e+001
2.992996e+003	-3.456367e+001
2.994924e+003	-8.652799e+001
2.996853e+003	-1.331317e+002
2.998781e+003	-4.569864e+001
3.000709e+003	-2.153220e+001
3.002638e+003	-7.235131e+001
3.004566e+003	-6.546303e+001
3.006495e+003	-3.181112e+002
3.008423e+003	-1.870939e+002
3.010352e+003	-1.410013e+002
3.012280e+003	-1.422080e+002
3.014209e+003	-7.237563e+001
3.016137e+003	-1.223516e+002
3.018066e+003	-1.405799e+002
3.019994e+003	-7.926581e+000
3.021923e+003	2.371267e+001
3.023851e+003	-1.089417e+002
3.025780e+003	-3.878951e+001
3.027708e+003	6.457333e+001
3.029636e+003	6.873386e+001
3.031565e+003	8.720691e+001
3.033493e+003	6.820493e+001
3.035422e+003	9.018099e+001
3.037350e+003	6.958220e+001
3.039279e+003	8.790881e+001
3.041207e+003	9.986535e+001
3.043136e+003	6.266107e+001
3.045064e+003	9.699195e+001
3.046993e+003	1.698679e+002
3.048921e+003	8.444489e+001
3.050850e+003	-1.096378e+002
3.052778e+003	-6.588933e+001
3.054707e+003	4.995068e+001
3.056635e+003	2.302815e+001
3.058563e+003	2.694163e+000
3.060492e+003	-3.977339e+001
3.062420e+003	2.851065e+001
3.064349e+003	1.456782e+002
3.066277e+003	4.776359e+001
3.068206e+003	-3.920576e+001
3.070134e+003	-4.858949e+001
3.072063e+003	-8.056583e+001
3.073991e+003	-1.366223e+001
3.075920e+003	-2.956656e+001
3.077848e+003	3.683399e+001
3.079777e+003	1.827628e+001
3.081705e+003	-5.479102e+001
3.083634e+003	-6.638868e+001
3.085562e+003	-5.507453e+001
3.087490e+003	4.158031e+001
3.089419e+003	2.609592e+001
3.091347e+003	-1.417794e+000
3.093276e+003	-6.465011e+001
3.095204e+003	1.189768e+002
3.097133e+003	1.662421e+001
3.099061e+003	9.713160e+001
3.100990e+003	-3.447527e+001
3.102918e+003	3.006577e+001
3.104847e+003	-8.221540e+001
3.106775e+003	-1.011702e+002
3.108704e+003	3.042663e+001
3.110632e+003	1.347251e+002
3.112561e+003	2.965754e+002
3.114489e+003	2.130025e+002
3.116417e+003	2.803806e+002
3.118346e+003	2.320724e+002
3.120274e+003	5.283020e+001
3.122203e+003	9.713526e+001
3.124131e+003	1.719506e+002
3.126060e+003	1.604148e+002
3.127988e+003	1.066089e+002
3.129917e+003	1.145170e+002
3.131845e+003	2.556263e+002
3.133774e+003	2.984833e+002
3.135702e+003	3.949407e+002
3.137631e+003	3.771530e+002
3.139559e+003	2.585111e+002
3.141488e+003	3.123871e+002
3.143416e+003	2.948598e+002
3.145344e+003	3.917908e+002
3.147273e+003	4.132823e+002
3.149201e+003	4.332282e+002
3.151130e+003	5.144240e+002
3.153058e+003	6.173746e+002
3.154987e+003	5.952895e+002
3.156915e+003	5.467923e+002
3.158844e+003	6.589421e+002
3.160772e+003	7.501218e+002
3.162701e+003	6.355931e+002
3.164629e+003	6.934988e+002
3.166558e+003	7.329867e+002
3.168486e+003	7.838995e+002
3.170415e+003	8.634094e+002
3.172343e+003	8.022776e+002
3.174271e+003	6.815815e+002
3.176200e+003	9.006938e+002
3.178128e+003	9.560397e+002
3.180057e+003	8.704612e+002
3.181985e+003	9.438617e+002
3.183914e+003	1.042687e+003
3.185842e+003	1.032692e+003
3.187771e+003	9.923113e+002
3.189699e+003	9.025128e+002
3.191628e+003	1.090357e+003
3.193556e+003	1.250649e+003
3.195485e+003	1.245433e+003
3.197413e+003	1.293961e+003
3.199342e+003	1.301793e+003
3.201270e+003	1.389453e+003
3.203198e+003	1.513218e+003
3.205127e+003	1.480008e+003
3.207055e+003	1.468994e+003
3.208984e+003	1.602832e+003
3.210912e+003	1.644954e+003
3.212841e+003	1.653682e+003
3.214769e+003	1.586048e+003
3.216698e+003	1.680346e+003
3.218626e+003	1.814052e+003
3.220555e+003	1.822381e+003
3.222483e+003	1.848068e+003
3.224412e+003	1.873921e+003
3.226340e+003	2.007801e+003
3.228269e+003	2.065763e+003
3.230197e+003	1.994350e+003
3.232125e+003	2.153707e+003
3.234054e+003	2.229190e+003
3.235982e+003	2.171810e+003
3.237911e+003	2.297854e+003
3.239839e+003	2.467236e+003
3.241768e+003	2.464440e+003
3.243696e+003	2.493007e+003
3.245625e+003	2.509563e+003
3.247553e+003	2.534717e+003
3.249482e+003	2.716025e+003
3.251410e+003	2.753051e+003
3.253339e+003	2.863743e+003
3.255267e+003	2.929970e+003
3.257196e+003	3.066704e+003
3.259124e+003	3.108647e+003
3.261052e+003	3.199286e+003
3.262981e+003	3.298258e+003
3.264909e+003	3.317587e+003
3.266838e+003	3.386438e+003
3.268766e+003	3.484592e+003
3.270695e+003	3.541010e+003
3.272623e+003	3.675737e+003
3.274552e+003	3.761251e+003
3.276480e+003	3.782141e+003
3.278409e+003	3.868106e+003
3.280337e+003	3.925597e+003
3.282266e+003	4.116907e+003
3.284194e+003	4.247986e+003
3.286123e+003	4.329000e+003
3.288051e+003	4.483201e+003
3.289979e+003	4.543036e+003
3.291908e+003	4.692721e+003
3.293836e+003	4.679700e+003
3.295765e+003	4.762107e+003
3.297693e+003	4.889114e+003
3.299622e+003	4.993531e+003
3.301550e+003	5.046229e+003
3.303479e+003	5.140499e+003
3.305407e+003	5.222874e+003
3.307336e+003	5.367509e+003
3.309264e+003	5.442620e+003
3.311193e+003	5.475199e+003
3.313121e+003	5.831119e+003
3.315050e+003	5.804868e+003
3.316978e+003	5.972980e+003
3.318906e+003	6.051033e+003
3.320835e+003	6.047250e+003
3.322763e+003	6.117432e+003
3.324692e+003	6.271917e+003
3.326620e+003	6.486595e+003
3.328549e+003	6.554015e+003
3.330477e+003	6.693405e+003
3.332406e+003	6.814243e+003
3.334334e+003	7.024449e+003
3.336263e+003	7.150041e+003
3.338191e+003	7.287016e+003
3.340120e+003	7.281639e+003
3.342048e+003	7.491555e+003
3.343977e+003	7.735152e+003
3.345905e+003	7.833687e+003
3.347833e+003	7.987512e+003
3.349762e+003	7.978825e+003
3.351690e+003	8.122792e+003
3.353619e+003	8.395280e+003
3.355547e+003	8.425923e+003
3.357476e+003	8.597854e+003
3.359404e+003	8.630845e+003
3.361333e+003	8.794754e+003
3.363261e+003	8.942918e+003
3.365190e+003	9.137774e+003
3.367118e+003	9.363445e+003
3.369047e+003	9.512732e+003
3.370975e+003	9.657583e+003
3.372904e+003	9.862210e+003
3.374832e+003	1.010484e+004
3.376760e+003	1.032424e+004
3.378689e+003	1.040747e+004
3.380617e+003	1.055703e+004
3.382546e+003	1.078309e+004
3.384474e+003	1.104316e+004
3.386403e+003	1.117937e+004
3.388331e+003	1.132269e+004
3.390260e+003	1.145028e+004
3.392188e+003	1.162254e+004
3.394117e+003	1.173948e+004
3.396045e+003	1.186230e+004
3.397974e+003	1.209857e+004
3.399902e+003	1.253595e+004
