# Supplementary material for: Machine learning classification of mango maturity based on carotene content from Raman spectra
Source: PeerJ. 2025 Nov 18;13:e20288. doi: 10.7717/peerj.20288 (PMC12637035; doi:10.7717/peerj.20288)
Supplement: Supplemental Information 1 — Raman spectra from 29 mango samples, with measurements taken from the top, middle, and bottom parts of each mango. These data were used for Raman spectral processing, statistical analysis, and classification analysis. [file peerj-13-20288-s001.zip › Raw Data_Mango/M3/M3-T-2.CSV]

5.015522e+001	4.085059e+003
5.208368e+001	3.133732e+003
5.401215e+001	2.170701e+003
5.594062e+001	1.693044e+003
5.786908e+001	1.607597e+003
5.979755e+001	1.682637e+003
6.172602e+001	1.792096e+003
6.365448e+001	1.830586e+003
6.558295e+001	1.731392e+003
6.751141e+001	1.637333e+003
6.943988e+001	1.530364e+003
7.136835e+001	1.391275e+003
7.329681e+001	1.262875e+003
7.522528e+001	1.291718e+003
7.715375e+001	1.349512e+003
7.908221e+001	1.296239e+003
8.101068e+001	1.143397e+003
8.293915e+001	9.900677e+002
8.486761e+001	1.012520e+003
8.679608e+001	1.097492e+003
8.872455e+001	1.104154e+003
9.065302e+001	1.061273e+003
9.258148e+001	1.097732e+003
9.450995e+001	1.022457e+003
9.643842e+001	8.677361e+002
9.836688e+001	7.579025e+002
1.002953e+002	7.503133e+002
1.022238e+002	7.800964e+002
1.041523e+002	7.258815e+002
1.060807e+002	6.303068e+002
1.080092e+002	6.116298e+002
1.099377e+002	7.189861e+002
1.118661e+002	7.661428e+002
1.137946e+002	6.910530e+002
1.157231e+002	6.576707e+002
1.176516e+002	6.669756e+002
1.195800e+002	6.295049e+002
1.215085e+002	4.713065e+002
1.234370e+002	3.700810e+002
1.253654e+002	2.871639e+002
1.272939e+002	2.453501e+002
1.292224e+002	3.058622e+002
1.311508e+002	2.220143e+002
1.330793e+002	2.462405e+002
1.350078e+002	3.155355e+002
1.369362e+002	3.326592e+002
1.388647e+002	2.370103e+002
1.407932e+002	2.749010e+002
1.427216e+002	2.563416e+002
1.446501e+002	2.045143e+002
1.465786e+002	1.866125e+002
1.485070e+002	2.407291e+002
1.504355e+002	1.964602e+002
1.523640e+002	1.789524e+002
1.542924e+002	1.709116e+002
1.562209e+002	1.287221e+002
1.581494e+002	1.127923e+002
1.600778e+002	1.618009e+002
1.620063e+002	1.466980e+002
1.639348e+002	5.749958e+001
1.658632e+002	-1.421976e+001
1.677917e+002	1.570692e+002
1.697202e+002	1.757789e+002
1.716486e+002	1.790136e+002
1.735771e+002	2.056599e+002
1.755056e+002	1.887478e+002
1.774340e+002	4.642973e+001
1.793625e+002	9.465437e+001
1.812910e+002	9.376982e+001
1.832194e+002	2.356393e+001
1.851479e+002	9.888819e+001
1.870764e+002	3.144077e+001
1.890048e+002	5.567890e+001
1.909333e+002	-2.759169e+001
1.928618e+002	-2.253815e+002
1.947902e+002	-2.522016e+002
1.967187e+002	-1.517629e+002
1.986472e+002	-1.347294e+002
2.005756e+002	-4.560875e+001
2.025041e+002	9.016577e+001
2.044326e+002	-8.273317e+001
2.063610e+002	-1.017513e+002
2.082895e+002	3.231170e+001
2.102180e+002	1.554115e+002
2.121464e+002	1.579914e+002
2.140749e+002	1.007365e+002
2.160034e+002	1.847698e+001
2.179318e+002	-2.515651e+001
2.198603e+002	3.169833e+001
2.217888e+002	1.527122e+002
2.237172e+002	1.384197e+002
2.256457e+002	-1.195001e+002
2.275742e+002	-1.132843e+002
2.295026e+002	-3.877578e+001
2.314311e+002	-1.374610e+002
2.333596e+002	-3.140434e+002
2.352880e+002	-1.733519e+002
2.372165e+002	-8.158286e+001
2.391450e+002	-4.766956e+001
2.410734e+002	-1.535518e+000
2.430019e+002	5.987101e+001
2.449304e+002	6.850716e+001
2.468588e+002	6.049159e+001
2.487873e+002	5.118939e+001
2.507158e+002	4.390223e+001
2.526442e+002	3.184286e+001
2.545727e+002	8.548576e+001
2.565012e+002	6.103752e+001
2.584296e+002	4.804165e+001
2.603581e+002	1.192782e+002
2.622866e+002	1.923697e+002
2.642150e+002	9.882303e+001
2.661435e+002	4.903778e+001
2.680720e+002	2.976341e+001
2.700004e+002	-1.171016e+001
2.719289e+002	-8.791109e+001
2.738574e+002	-9.463782e+001
2.757858e+002	-8.976909e+001
2.777143e+002	-1.123022e+002
2.796428e+002	-1.798514e+002
2.815712e+002	-2.761907e+002
2.834997e+002	-2.630272e+002
2.854282e+002	-2.031200e+002
2.873566e+002	-1.765942e+002
2.892851e+002	-1.459742e+002
2.912136e+002	3.389674e+001
2.931420e+002	1.507566e+002
2.950705e+002	2.928873e+002
2.969990e+002	3.495437e+002
2.989274e+002	3.429537e+002
3.008559e+002	3.952611e+002
3.027844e+002	2.201694e+002
3.047128e+002	2.428493e+002
3.066413e+002	2.472987e+002
3.085698e+002	1.577665e+002
3.104982e+002	7.157235e+001
3.124267e+002	1.358277e+002
3.143552e+002	2.374608e+002
3.162836e+002	2.759821e+002
3.182121e+002	2.739654e+002
3.201406e+002	3.045988e+002
3.220690e+002	3.603974e+002
3.239975e+002	3.688194e+002
3.259260e+002	2.985843e+002
3.278544e+002	1.578730e+002
3.297829e+002	3.432252e+001
3.317114e+002	1.386536e+002
3.336398e+002	3.034990e+002
3.355683e+002	2.594698e+002
3.374968e+002	1.921299e+002
3.394252e+002	2.689971e+002
3.413537e+002	3.878851e+002
3.432822e+002	1.937516e+002
3.452106e+002	1.515673e+002
3.471391e+002	2.222863e+002
3.490676e+002	3.066044e+002
3.509960e+002	3.631503e+002
3.529245e+002	4.878938e+002
3.548530e+002	5.598826e+002
3.567814e+002	5.929402e+002
3.587099e+002	5.932192e+002
3.606384e+002	5.436338e+002
3.625668e+002	3.912978e+002
3.644953e+002	2.442441e+002
3.664238e+002	2.330880e+002
3.683522e+002	3.577144e+002
3.702807e+002	4.990616e+002
3.722092e+002	4.375762e+002
3.741376e+002	3.996392e+002
3.760661e+002	3.941261e+002
3.779946e+002	3.511217e+002
3.799230e+002	2.777923e+002
3.818515e+002	2.958763e+002
3.837800e+002	3.451486e+002
3.857084e+002	4.690003e+002
3.876369e+002	5.198899e+002
3.895654e+002	5.066348e+002
3.914938e+002	5.410853e+002
3.934223e+002	5.453021e+002
3.953508e+002	5.140018e+002
3.972792e+002	5.354387e+002
3.992077e+002	6.073891e+002
4.011362e+002	7.045854e+002
4.030646e+002	8.428114e+002
4.049931e+002	6.651780e+002
4.069216e+002	5.627130e+002
4.088500e+002	6.428712e+002
4.107785e+002	7.960881e+002
4.127070e+002	7.806280e+002
4.146354e+002	5.960049e+002
4.165639e+002	4.411945e+002
4.184924e+002	4.434540e+002
4.204208e+002	5.360204e+002
4.223493e+002	5.853729e+002
4.242778e+002	6.213593e+002
4.262062e+002	7.106842e+002
4.281347e+002	6.586270e+002
4.300632e+002	5.405253e+002
4.319916e+002	4.939168e+002
4.339201e+002	5.806212e+002
4.358486e+002	5.768015e+002
4.377770e+002	6.033307e+002
4.397055e+002	6.110975e+002
4.416340e+002	5.747021e+002
4.435624e+002	5.323924e+002
4.454909e+002	6.199007e+002
4.474194e+002	7.419193e+002
4.493478e+002	7.156356e+002
4.512763e+002	6.541931e+002
4.532048e+002	7.004950e+002
4.551332e+002	8.397480e+002
4.570617e+002	6.500645e+002
4.589902e+002	7.021815e+002
4.609186e+002	7.669357e+002
4.628471e+002	7.248107e+002
4.647756e+002	6.488900e+002
4.667040e+002	7.248365e+002
4.686325e+002	7.497305e+002
4.705610e+002	7.581767e+002
4.724894e+002	8.675989e+002
4.744179e+002	9.804183e+002
4.763464e+002	7.826657e+002
4.782748e+002	6.194637e+002
4.802033e+002	7.130075e+002
4.821318e+002	7.146667e+002
4.840602e+002	6.550257e+002
4.859887e+002	7.161149e+002
4.879172e+002	8.123086e+002
4.898456e+002	6.336797e+002
4.917741e+002	4.993680e+002
4.937026e+002	6.114182e+002
4.956310e+002	7.955217e+002
4.975595e+002	6.882250e+002
4.994880e+002	6.084412e+002
5.014164e+002	6.796471e+002
5.033449e+002	7.011887e+002
5.052734e+002	6.773467e+002
5.072018e+002	6.722453e+002
5.091303e+002	6.911818e+002
5.110588e+002	6.876555e+002
5.129872e+002	7.087460e+002
5.149157e+002	7.456805e+002
5.168442e+002	9.081295e+002
5.187726e+002	1.143222e+003
5.207011e+002	8.546301e+002
5.226296e+002	9.144179e+002
5.245580e+002	8.819628e+002
5.264865e+002	8.499011e+002
5.284150e+002	8.583052e+002
5.303434e+002	8.126860e+002
5.322719e+002	7.169234e+002
5.342004e+002	5.976425e+002
5.361288e+002	5.633311e+002
5.380573e+002	6.239061e+002
5.399858e+002	6.943188e+002
5.419142e+002	6.628079e+002
5.438427e+002	7.003416e+002
5.457712e+002	8.109659e+002
5.476996e+002	8.329688e+002
5.496281e+002	7.205148e+002
5.515566e+002	5.997112e+002
5.534850e+002	7.166304e+002
5.554135e+002	7.199063e+002
5.573420e+002	5.889786e+002
5.592704e+002	6.081969e+002
5.611989e+002	7.496552e+002
5.631274e+002	8.212037e+002
5.650558e+002	7.817434e+002
5.669843e+002	7.581091e+002
5.689128e+002	7.667946e+002
5.708412e+002	7.660478e+002
5.727697e+002	7.500466e+002
5.746982e+002	7.475616e+002
5.766266e+002	7.774001e+002
5.785551e+002	7.060472e+002
5.804836e+002	6.071817e+002
5.824120e+002	6.814484e+002
5.843405e+002	9.058170e+002
5.862690e+002	1.022666e+003
5.881974e+002	7.555994e+002
5.901259e+002	7.311857e+002
5.920544e+002	8.109930e+002
5.939828e+002	7.956738e+002
5.959113e+002	6.978992e+002
5.978398e+002	6.776771e+002
5.997682e+002	6.143223e+002
6.016967e+002	4.790888e+002
6.036252e+002	5.244482e+002
6.055536e+002	6.284092e+002
6.074821e+002	6.526672e+002
6.094106e+002	6.105756e+002
6.113391e+002	7.047259e+002
6.132675e+002	5.853626e+002
6.151960e+002	6.033505e+002
6.171245e+002	6.482574e+002
6.190529e+002	6.125804e+002
6.209814e+002	5.619905e+002
6.229099e+002	6.399575e+002
6.248383e+002	6.183157e+002
6.267668e+002	5.694463e+002
6.286953e+002	5.574453e+002
6.306237e+002	6.017856e+002
6.325522e+002	6.600539e+002
6.344807e+002	6.270134e+002
6.364091e+002	5.498754e+002
6.383376e+002	4.545438e+002
6.402661e+002	4.610174e+002
6.421945e+002	6.007738e+002
6.441230e+002	7.485447e+002
6.460515e+002	6.372980e+002
6.479799e+002	4.158680e+002
6.499084e+002	4.320322e+002
6.518369e+002	5.232019e+002
6.537653e+002	5.130144e+002
6.556938e+002	4.105181e+002
6.576223e+002	4.560376e+002
6.595507e+002	6.601599e+002
6.614792e+002	6.169785e+002
6.634077e+002	5.507366e+002
6.653361e+002	5.176183e+002
6.672646e+002	4.436138e+002
6.691931e+002	3.897641e+002
6.711215e+002	2.553289e+002
6.730500e+002	2.261891e+002
6.749785e+002	3.287683e+002
6.769069e+002	4.433528e+002
6.788354e+002	4.617960e+002
6.807639e+002	4.258715e+002
6.826923e+002	4.449816e+002
6.846208e+002	4.077827e+002
6.865493e+002	4.546530e+002
6.884777e+002	4.051698e+002
6.904062e+002	2.436904e+002
6.923347e+002	2.637277e+002
6.942631e+002	3.451210e+002
6.961916e+002	4.066556e+002
6.981201e+002	3.740674e+002
7.000485e+002	3.995934e+002
7.019770e+002	4.614305e+002
7.039055e+002	3.948340e+002
7.058339e+002	3.056347e+002
7.077624e+002	3.338004e+002
7.096909e+002	4.332570e+002
7.116193e+002	4.059937e+002
7.135478e+002	2.790022e+002
7.154763e+002	2.552433e+002
7.174047e+002	4.664012e+002
7.193332e+002	3.997666e+002
7.212617e+002	3.101207e+002
7.231901e+002	3.114507e+002
7.251186e+002	3.288902e+002
7.270471e+002	3.166468e+002
7.289755e+002	3.269462e+002
7.309040e+002	1.790230e+002
7.328325e+002	1.215741e+002
7.347609e+002	4.589675e+001
7.366894e+002	5.266659e+001
7.386179e+002	1.157820e+002
7.405463e+002	1.330892e+002
7.424748e+002	2.023641e+002
7.444033e+002	3.652563e+002
7.463317e+002	4.740648e+002
7.482602e+002	5.076468e+002
7.501887e+002	3.961819e+002
7.521171e+002	1.689869e+002
7.540456e+002	4.385356e+001
7.559741e+002	2.413916e+002
7.579025e+002	2.006193e+002
7.598310e+002	3.327214e+002
7.617595e+002	3.813873e+002
7.636879e+002	3.600431e+002
7.656164e+002	4.780449e+002
7.675449e+002	4.384389e+002
7.694733e+002	4.059280e+002
7.714018e+002	3.375783e+002
7.733303e+002	2.820892e+002
7.752587e+002	2.706129e+002
7.771872e+002	2.748154e+002
7.791157e+002	2.209618e+002
7.810441e+002	9.314394e+001
7.829726e+002	8.860912e+001
7.849011e+002	1.805902e+002
7.868295e+002	2.788603e+002
7.887580e+002	3.055611e+002
7.906865e+002	2.639188e+002
7.926149e+002	2.439129e+002
7.945434e+002	1.079809e+002
7.964719e+002	8.132078e+001
7.984003e+002	3.020386e+000
8.003288e+002	3.867151e+000
8.022573e+002	7.150579e+001
8.041857e+002	4.655055e+001
8.061142e+002	7.581342e+001
8.080427e+002	2.765133e+001
8.099711e+002	-5.628561e+001
8.118996e+002	-7.347618e+000
8.138281e+002	1.581326e+002
8.157565e+002	2.805638e+002
8.176850e+002	2.134452e+002
8.196135e+002	4.106699e+001
8.215419e+002	1.363325e+002
8.234704e+002	-3.854164e+001
8.253989e+002	-8.111741e+001
8.273273e+002	-3.495863e+001
8.292558e+002	-7.828049e+001
8.311843e+002	-8.641345e+000
8.331127e+002	1.546647e+002
8.350412e+002	2.287073e+002
8.369697e+002	1.394412e+002
8.388981e+002	4.880060e+001
8.408266e+002	1.957276e+001
8.427551e+002	2.231503e+001
8.446835e+002	7.488399e+001
8.466120e+002	1.787881e+002
8.485405e+002	1.738761e+002
8.504689e+002	7.671175e+001
8.523974e+002	2.112542e+001
8.543259e+002	1.766171e+001
8.562543e+002	6.278639e+001
8.581828e+002	2.967959e+002
8.601113e+002	2.071361e+002
8.620397e+002	2.555057e+002
8.639682e+002	2.400924e+002
8.658967e+002	3.132733e+002
8.678251e+002	2.868756e+002
8.697536e+002	1.122633e+001
8.716821e+002	9.223174e+001
8.736105e+002	2.555401e+002
8.755390e+002	1.714883e+002
8.774675e+002	7.781593e+001
8.793959e+002	8.269421e+001
8.813244e+002	9.672031e+001
8.832529e+002	3.099295e+000
8.851813e+002	-1.267550e+002
8.871098e+002	-2.267076e+002
8.890383e+002	-2.321231e+002
8.909667e+002	-1.041623e+001
8.928952e+002	2.121601e+002
8.948237e+002	1.840775e+002
8.967521e+002	7.849250e+000
8.986806e+002	1.413431e+002
9.006091e+002	9.647309e+001
9.025375e+002	-1.795488e+001
9.044660e+002	-1.159379e+001
9.063945e+002	1.473805e+001
9.083229e+002	4.756208e+001
9.102514e+002	1.523565e+002
9.121799e+002	3.125756e+002
9.141083e+002	3.615464e+002
9.160368e+002	1.886091e+002
9.179653e+002	2.053976e+001
9.198937e+002	4.853669e+001
9.218222e+002	1.169820e+002
9.237507e+002	1.029139e+002
9.256791e+002	1.167091e+002
9.276076e+002	9.403004e+001
9.295361e+002	1.129957e+002
9.314645e+002	2.283533e+002
9.333930e+002	3.088051e+002
9.353215e+002	3.353433e+002
9.372499e+002	2.890890e+002
9.391784e+002	1.576577e+002
9.411069e+002	7.167162e+001
9.430353e+002	7.815418e+001
9.449638e+002	1.517029e+002
9.468923e+002	2.413518e+002
9.488207e+002	3.019346e+002
9.507492e+002	3.291437e+002
9.526777e+002	3.494322e+002
9.546061e+002	3.884364e+002
9.565346e+002	4.567322e+002
9.584631e+002	3.763473e+002
9.603915e+002	3.315236e+002
9.623200e+002	3.460656e+002
9.642485e+002	2.935187e+002
9.661769e+002	2.081569e+002
9.681054e+002	2.633623e+002
9.700339e+002	3.068470e+002
9.719623e+002	2.421995e+002
9.738908e+002	2.070639e+002
9.758193e+002	2.064080e+002
9.777477e+002	3.141432e+002
9.796762e+002	4.568203e+002
9.816047e+002	4.257153e+002
9.835331e+002	1.673197e+002
9.854616e+002	3.163897e+002
9.873901e+002	5.528885e+002
9.893185e+002	5.835142e+002
9.912470e+002	5.557095e+002
9.931755e+002	5.558768e+002
9.951039e+002	5.861119e+002
9.970324e+002	7.020118e+002
9.989609e+002	1.070884e+003
1.000889e+003	1.377337e+003
1.002818e+003	1.553346e+003
1.004746e+003	1.721222e+003
1.006675e+003	1.743542e+003
1.008603e+003	1.518461e+003
1.010532e+003	1.130768e+003
1.012460e+003	8.046201e+002
1.014389e+003	6.812277e+002
1.016317e+003	6.952755e+002
1.018246e+003	5.634502e+002
1.020174e+003	5.562799e+002
1.022102e+003	5.111271e+002
1.024031e+003	3.743173e+002
1.025959e+003	2.790538e+002
1.027888e+003	3.115858e+002
1.029816e+003	4.332603e+002
1.031745e+003	4.041543e+002
1.033673e+003	3.903521e+002
1.035602e+003	2.131513e+002
1.037530e+003	5.679331e+001
1.039459e+003	2.995989e+001
1.041387e+003	4.826011e+001
1.043316e+003	5.619540e+001
1.045244e+003	1.600924e+002
1.047173e+003	1.774210e+002
1.049101e+003	3.437664e+001
1.051030e+003	9.045888e+001
1.052958e+003	7.667885e+001
1.054886e+003	-8.835092e+000
1.056815e+003	8.647738e+001
1.058743e+003	2.290134e+002
1.060672e+003	1.563849e+002
1.062600e+003	2.728665e+002
1.064529e+003	2.199332e+002
1.066457e+003	1.415802e+002
1.068386e+003	1.907913e+002
1.070314e+003	3.232455e+002
1.072243e+003	3.971188e+002
1.074171e+003	3.745822e+002
1.076100e+003	3.100716e+002
1.078028e+003	3.400333e+002
1.079957e+003	4.266514e+002
1.081885e+003	4.042446e+002
1.083813e+003	4.278024e+002
1.085742e+003	5.640355e+002
1.087670e+003	6.643164e+002
1.089599e+003	5.660943e+002
1.091527e+003	3.785264e+002
1.093456e+003	3.418393e+002
1.095384e+003	3.453506e+002
1.097313e+003	3.119842e+002
1.099241e+003	3.436961e+002
1.101170e+003	4.165009e+002
1.103098e+003	4.685300e+002
1.105027e+003	5.036298e+002
1.106955e+003	4.823463e+002
1.108884e+003	3.606720e+002
1.110812e+003	3.532968e+002
1.112740e+003	4.174220e+002
1.114669e+003	4.611646e+002
1.116597e+003	4.782313e+002
1.118526e+003	4.640565e+002
1.120454e+003	4.694727e+002
1.122383e+003	5.981943e+002
1.124311e+003	4.697184e+002
1.126240e+003	5.299167e+002
1.128168e+003	6.300048e+002
1.130097e+003	6.527268e+002
1.132025e+003	6.551656e+002
1.133954e+003	7.152476e+002
1.135882e+003	7.897092e+002
1.137811e+003	7.803760e+002
1.139739e+003	7.878364e+002
1.141667e+003	1.024798e+003
1.143596e+003	1.195302e+003
1.145524e+003	1.414006e+003
1.147453e+003	1.788702e+003
1.149381e+003	2.255691e+003
1.151310e+003	2.768509e+003
1.153238e+003	3.328862e+003
1.155167e+003	3.798875e+003
1.157095e+003	3.777778e+003
1.159024e+003	3.254397e+003
1.160952e+003	2.688402e+003
1.162881e+003	2.076828e+003
1.164809e+003	1.616787e+003
1.166738e+003	1.348576e+003
1.168666e+003	1.218397e+003
1.170594e+003	1.182892e+003
1.172523e+003	1.178642e+003
1.174451e+003	1.162875e+003
1.176380e+003	1.102168e+003
1.178308e+003	1.149747e+003
1.180237e+003	1.198439e+003
1.182165e+003	1.158786e+003
1.184094e+003	1.063977e+003
1.186022e+003	1.007970e+003
1.187951e+003	1.003942e+003
1.189879e+003	9.179461e+002
1.191808e+003	6.639823e+002
1.193736e+003	7.845344e+002
1.195665e+003	8.251857e+002
1.197593e+003	7.105594e+002
1.199521e+003	6.577167e+002
1.201450e+003	6.483228e+002
1.203378e+003	5.648652e+002
1.205307e+003	4.745004e+002
1.207235e+003	5.519200e+002
1.209164e+003	6.800704e+002
1.211092e+003	7.747996e+002
1.213021e+003	5.620572e+002
1.214949e+003	3.584471e+002
1.216878e+003	2.218809e+002
1.218806e+003	1.377109e+002
1.220735e+003	1.781456e+002
1.222663e+003	3.291658e+002
1.224592e+003	3.513305e+002
1.226520e+003	3.064482e+002
1.228448e+003	3.141456e+002
1.230377e+003	2.016590e+002
1.232305e+003	1.097807e+002
1.234234e+003	2.043850e+002
1.236162e+003	2.821198e+002
1.238091e+003	3.200156e+002
1.240019e+003	4.233510e+002
1.241948e+003	4.837709e+002
1.243876e+003	4.977818e+002
1.245805e+003	4.958300e+002
1.247733e+003	4.873725e+002
1.249662e+003	4.913655e+002
1.251590e+003	4.952536e+002
1.253519e+003	4.177652e+002
1.255447e+003	4.114493e+002
1.257375e+003	5.402661e+002
1.259304e+003	6.383621e+002
1.261232e+003	6.720925e+002
1.263161e+003	6.842723e+002
1.265089e+003	6.674383e+002
1.267018e+003	6.603032e+002
1.268946e+003	5.725055e+002
1.270875e+003	5.525983e+002
1.272803e+003	5.018548e+002
1.274732e+003	4.442205e+002
1.276660e+003	4.032782e+002
1.278589e+003	2.947207e+002
1.280517e+003	3.465495e+002
1.282446e+003	2.659173e+002
1.284374e+003	2.685057e+002
1.286302e+003	2.287986e+002
1.288231e+003	1.307993e+002
1.290159e+003	1.171407e+002
1.292088e+003	2.521028e+002
1.294016e+003	3.561639e+002
1.295945e+003	2.749292e+002
1.297873e+003	1.707837e+002
1.299802e+003	2.458549e+002
1.301730e+003	2.954212e+002
1.303659e+003	2.918386e+002
1.305587e+003	3.384601e+002
1.307516e+003	3.105757e+002
1.309444e+003	2.020288e+002
1.311373e+003	2.340885e+002
1.313301e+003	3.577441e+002
1.315229e+003	4.293508e+002
1.317158e+003	4.992711e+002
1.319086e+003	3.783925e+002
1.321015e+003	3.433351e+002
1.322943e+003	3.739468e+002
1.324872e+003	3.796400e+002
1.326800e+003	4.807651e+002
1.328729e+003	5.881574e+002
1.330657e+003	5.799828e+002
1.332586e+003	5.310311e+002
1.334514e+003	5.675867e+002
1.336443e+003	6.369299e+002
1.338371e+003	6.091247e+002
1.340300e+003	5.680842e+002
1.342228e+003	6.109299e+002
1.344156e+003	6.898221e+002
1.346085e+003	7.133456e+002
1.348013e+003	6.214650e+002
1.349942e+003	6.669980e+002
1.351870e+003	7.744107e+002
1.353799e+003	7.339217e+002
1.355727e+003	5.918038e+002
1.357656e+003	5.022618e+002
1.359584e+003	3.994814e+002
1.361513e+003	4.078893e+002
1.363441e+003	4.083835e+002
1.365370e+003	5.267293e+002
1.367298e+003	5.426204e+002
1.369227e+003	4.578820e+002
1.371155e+003	3.446980e+002
1.373083e+003	2.715457e+002
1.375012e+003	2.774326e+002
1.376940e+003	3.310257e+002
1.378869e+003	3.330792e+002
1.380797e+003	2.507455e+002
1.382726e+003	1.317270e+002
1.384654e+003	6.963426e+001
1.386583e+003	8.240403e+001
1.388511e+003	1.445064e+002
1.390440e+003	1.761241e+002
1.392368e+003	1.860808e+002
1.394297e+003	1.556714e+002
1.396225e+003	1.328917e+002
1.398154e+003	1.968400e+002
1.400082e+003	2.074640e+002
1.402010e+003	9.945424e+001
1.403939e+003	1.412712e+002
1.405867e+003	1.127908e+002
1.407796e+003	3.130060e+002
1.409724e+003	4.430202e+002
1.411653e+003	4.027731e+002
1.413581e+003	3.640465e+002
1.415510e+003	3.901783e+002
1.417438e+003	3.693411e+002
1.419367e+003	3.079565e+002
1.421295e+003	3.626155e+002
1.423224e+003	4.169883e+002
1.425152e+003	6.994111e+002
1.427081e+003	8.047745e+002
1.429009e+003	7.225262e+002
1.430938e+003	7.494859e+002
1.432866e+003	8.650261e+002
1.434794e+003	8.788885e+002
1.436723e+003	8.638270e+002
1.438651e+003	8.767314e+002
1.440580e+003	8.882820e+002
1.442508e+003	9.020978e+002
1.444437e+003	8.449502e+002
1.446365e+003	8.487188e+002
1.448294e+003	8.331680e+002
1.450222e+003	8.279597e+002
1.452151e+003	8.994284e+002
1.454079e+003	8.124274e+002
1.456008e+003	7.501379e+002
1.457936e+003	7.070240e+002
1.459865e+003	6.578756e+002
1.461793e+003	6.478795e+002
1.463721e+003	6.260174e+002
1.465650e+003	5.233404e+002
1.467578e+003	5.051696e+002
1.469507e+003	4.654269e+002
1.471435e+003	4.547425e+002
1.473364e+003	4.178989e+002
1.475292e+003	4.111764e+002
1.477221e+003	4.054360e+002
1.479149e+003	3.598750e+002
1.481078e+003	4.135434e+002
1.483006e+003	4.543103e+002
1.484935e+003	4.512769e+002
1.486863e+003	5.013191e+002
1.488792e+003	5.368151e+002
1.490720e+003	5.052930e+002
1.492648e+003	5.616058e+002
1.494577e+003	6.154794e+002
1.496505e+003	6.200032e+002
1.498434e+003	7.056489e+002
1.500362e+003	7.681106e+002
1.502291e+003	8.914144e+002
1.504219e+003	1.073583e+003
1.506148e+003	1.254688e+003
1.508076e+003	1.525896e+003
1.510005e+003	1.939948e+003
1.511933e+003	2.354193e+003
1.513862e+003	2.643792e+003
1.515790e+003	2.879636e+003
1.517719e+003	3.160127e+003
1.519647e+003	3.192750e+003
1.521575e+003	3.177164e+003
1.523504e+003	3.010585e+003
1.525432e+003	2.759538e+003
1.527361e+003	2.390468e+003
1.529289e+003	2.085664e+003
1.531218e+003	1.733577e+003
1.533146e+003	1.374994e+003
1.535075e+003	1.152989e+003
1.537003e+003	9.588342e+002
1.538932e+003	7.432670e+002
1.540860e+003	8.178823e+002
1.542789e+003	9.038265e+002
1.544717e+003	6.767637e+002
1.546646e+003	6.695192e+002
1.548574e+003	6.645055e+002
1.550502e+003	5.829340e+002
1.552431e+003	5.743672e+002
1.554359e+003	4.946710e+002
1.556288e+003	4.324037e+002
1.558216e+003	3.584846e+002
1.560145e+003	3.007616e+002
1.562073e+003	3.276706e+002
1.564002e+003	3.446266e+002
1.565930e+003	3.366795e+002
1.567859e+003	4.239026e+002
1.569787e+003	4.669790e+002
1.571716e+003	4.126735e+002
1.573644e+003	3.279908e+002
1.575573e+003	3.433289e+002
1.577501e+003	3.748045e+002
1.579429e+003	3.931442e+002
1.581358e+003	3.827037e+002
1.583286e+003	3.601485e+002
1.585215e+003	3.518891e+002
1.587143e+003	3.391523e+002
1.589072e+003	3.851868e+002
1.591000e+003	5.322028e+002
1.592929e+003	5.981864e+002
1.594857e+003	5.790608e+002
1.596786e+003	6.219764e+002
1.598714e+003	6.938396e+002
1.600643e+003	5.846787e+002
1.602571e+003	6.948875e+002
1.604500e+003	8.000453e+002
1.606428e+003	7.636967e+002
1.608356e+003	6.980480e+002
1.610285e+003	7.291967e+002
1.612213e+003	7.228301e+002
1.614142e+003	7.221826e+002
1.616070e+003	7.950073e+002
1.617999e+003	7.730429e+002
1.619927e+003	5.951993e+002
1.621856e+003	5.092926e+002
1.623784e+003	6.193993e+002
1.625713e+003	6.997274e+002
1.627641e+003	7.646337e+002
1.629570e+003	7.759719e+002
1.631498e+003	7.170037e+002
1.633427e+003	5.697712e+002
1.635355e+003	5.707982e+002
1.637283e+003	5.470779e+002
1.639212e+003	4.385378e+002
1.641140e+003	3.456003e+002
1.643069e+003	3.118086e+002
1.644997e+003	3.243601e+002
1.646926e+003	3.580890e+002
1.648854e+003	3.413696e+002
1.650783e+003	2.673215e+002
1.652711e+003	3.035581e+002
1.654640e+003	4.170533e+002
1.656568e+003	3.707994e+002
1.658497e+003	2.842811e+002
1.660425e+003	1.641433e+002
1.662354e+003	1.052237e+002
1.664282e+003	2.958057e+001
1.666210e+003	1.483820e+001
1.668139e+003	7.854005e+001
1.670067e+003	1.343527e+002
1.671996e+003	2.079121e+002
1.673924e+003	2.132174e+002
1.675853e+003	1.285598e+002
1.677781e+003	1.143586e+002
1.679710e+003	2.228481e+002
1.681638e+003	3.098505e+002
1.683567e+003	3.134950e+002
1.685495e+003	3.038988e+002
1.687424e+003	3.549046e+002
1.689352e+003	2.521414e+002
1.691281e+003	3.801746e+002
1.693209e+003	4.627760e+002
1.695137e+003	5.162549e+002
1.697066e+003	5.885264e+002
1.698994e+003	5.663229e+002
1.700923e+003	3.950232e+002
1.702851e+003	3.299484e+002
1.704780e+003	3.360007e+002
1.706708e+003	3.017047e+002
1.708637e+003	3.077973e+002
1.710565e+003	3.744514e+002
1.712494e+003	4.168847e+002
1.714422e+003	4.706984e+002
1.716351e+003	5.577524e+002
1.718279e+003	5.969836e+002
1.720208e+003	6.411476e+002
1.722136e+003	7.010443e+002
1.724064e+003	6.828905e+002
1.725993e+003	6.271239e+002
1.727921e+003	5.921912e+002
1.729850e+003	5.925901e+002
1.731778e+003	5.385895e+002
1.733707e+003	5.151172e+002
1.735635e+003	4.388256e+002
1.737564e+003	3.132698e+002
1.739492e+003	2.786071e+002
1.741421e+003	1.959110e+002
1.743349e+003	1.303393e+002
1.745278e+003	1.996074e+002
1.747206e+003	2.554308e+002
1.749135e+003	2.691787e+002
1.751063e+003	3.486098e+002
1.752991e+003	3.400942e+002
1.754920e+003	1.103801e+002
1.756848e+003	1.261373e+002
1.758777e+003	1.514675e+002
1.760705e+003	-1.817194e+000
1.762634e+003	9.551521e+001
1.764562e+003	1.429893e+002
1.766491e+003	9.389741e+001
1.768419e+003	1.587441e+002
1.770348e+003	1.583715e+002
1.772276e+003	1.420750e+002
1.774205e+003	1.371040e+002
1.776133e+003	2.336983e+002
1.778062e+003	3.713110e+002
1.779990e+003	4.123291e+002
1.781918e+003	3.920095e+002
1.783847e+003	3.793865e+002
1.785775e+003	3.721719e+002
1.787704e+003	3.486899e+002
1.789632e+003	2.353286e+002
1.791561e+003	1.064653e+002
1.793489e+003	1.810252e+002
1.795418e+003	4.160731e+002
1.797346e+003	5.425676e+002
1.799275e+003	4.708087e+002
1.801203e+003	7.367971e+002
1.803132e+003	8.607701e+002
1.805060e+003	8.240882e+002
1.806989e+003	7.932870e+002
1.808917e+003	5.930771e+002
1.810845e+003	5.270886e+002
1.812774e+003	5.038593e+002
1.814702e+003	6.490319e+002
1.816631e+003	7.625460e+002
1.818559e+003	7.448030e+002
1.820488e+003	6.650619e+002
1.822416e+003	5.669113e+002
1.824345e+003	5.050317e+002
1.826273e+003	5.422297e+002
1.828202e+003	5.736942e+002
1.830130e+003	5.265602e+002
1.832059e+003	5.148167e+002
1.833987e+003	4.965767e+002
1.835916e+003	5.029987e+002
1.837844e+003	3.723167e+002
1.839772e+003	5.404464e+002
1.841701e+003	4.038341e+002
1.843629e+003	3.383271e+002
1.845558e+003	3.891124e+002
1.847486e+003	2.556793e+002
1.849415e+003	1.393131e+002
1.851343e+003	1.469297e+002
1.853272e+003	1.008460e+002
1.855200e+003	4.216568e+001
1.857129e+003	8.019797e+001
1.859057e+003	4.096260e+001
1.860986e+003	9.179475e+001
1.862914e+003	9.350285e+001
1.864843e+003	6.611796e+001
1.866771e+003	1.525680e+002
1.868699e+003	2.782132e+002
1.870628e+003	3.569742e+002
1.872556e+003	2.861210e+002
1.874485e+003	1.051022e+002
1.876413e+003	4.013194e+001
1.878342e+003	1.359567e+002
1.880270e+003	3.555825e+002
1.882199e+003	5.246739e+002
1.884127e+003	4.797811e+002
1.886056e+003	4.497558e+002
1.887984e+003	4.688562e+002
1.889913e+003	3.586847e+002
1.891841e+003	4.093578e+002
1.893770e+003	4.696071e+002
1.895698e+003	6.294763e+002
1.897626e+003	6.342839e+002
1.899555e+003	7.529050e+002
1.901483e+003	7.937308e+002
1.903412e+003	6.860138e+002
1.905340e+003	6.346084e+002
1.907269e+003	5.934943e+002
1.909197e+003	5.619150e+002
1.911126e+003	6.940416e+002
1.913054e+003	7.614287e+002
1.914983e+003	7.022479e+002
1.916911e+003	5.203795e+002
1.918840e+003	5.488246e+002
1.920768e+003	6.306061e+002
1.922697e+003	5.998444e+002
1.924625e+003	5.430509e+002
1.926553e+003	5.160378e+002
1.928482e+003	4.832437e+002
1.930410e+003	4.789663e+002
1.932339e+003	5.558599e+002
1.934267e+003	5.401613e+002
1.936196e+003	4.072461e+002
1.938124e+003	3.556673e+002
1.940053e+003	3.563330e+002
1.941981e+003	2.354241e+002
1.943910e+003	2.032527e+002
1.945838e+003	1.778651e+002
1.947767e+003	5.658613e+001
1.949695e+003	8.546957e+001
1.951624e+003	1.471139e+002
1.953552e+003	1.182579e+002
1.955480e+003	2.456072e+002
1.957409e+003	2.431361e+002
1.959337e+003	1.748666e+002
1.961266e+003	2.249469e+002
1.963194e+003	2.133658e+002
1.965123e+003	1.413659e+002
1.967051e+003	2.593446e+002
1.968980e+003	1.924814e+002
1.970908e+003	2.610569e+002
1.972837e+003	2.785882e+002
1.974765e+003	2.992153e+002
1.976694e+003	2.843481e+002
1.978622e+003	4.043735e+002
1.980551e+003	3.802801e+002
1.982479e+003	3.130155e+002
1.984407e+003	3.125255e+002
1.986336e+003	3.396653e+002
1.988264e+003	4.164596e+002
1.990193e+003	4.537899e+002
1.992121e+003	4.580859e+002
1.994050e+003	5.691624e+002
1.995978e+003	6.159700e+002
1.997907e+003	5.901056e+002
1.999835e+003	6.152219e+002
2.001764e+003	5.597559e+002
2.003692e+003	5.624549e+002
2.005621e+003	6.511432e+002
2.007549e+003	6.215710e+002
2.009478e+003	5.447083e+002
2.011406e+003	5.364302e+002
2.013334e+003	5.980956e+002
2.015263e+003	7.262803e+002
2.017191e+003	7.880463e+002
2.019120e+003	7.552651e+002
2.021048e+003	6.881122e+002
2.022977e+003	5.826700e+002
2.024905e+003	3.986192e+002
2.026834e+003	5.221858e+002
2.028762e+003	5.727015e+002
2.030691e+003	4.041977e+002
2.032619e+003	4.082163e+002
2.034548e+003	3.728427e+002
2.036476e+003	3.527687e+002
2.038405e+003	3.730536e+002
2.040333e+003	2.917609e+002
2.042261e+003	2.858293e+002
2.044190e+003	3.518351e+002
2.046118e+003	2.800319e+002
2.048047e+003	3.099258e+002
2.049975e+003	1.956064e+002
2.051904e+003	4.750269e+001
2.053832e+003	1.718965e+002
2.055761e+003	8.384399e+001
2.057689e+003	2.136916e+002
2.059618e+003	2.075239e+002
2.061546e+003	1.690610e+002
2.063475e+003	1.059813e+002
2.065403e+003	8.838370e+001
2.067332e+003	1.425938e+002
2.069260e+003	1.750063e+002
2.071188e+003	2.138914e+002
2.073117e+003	2.869462e+002
2.075045e+003	2.591293e+002
2.076974e+003	3.262129e+002
2.078902e+003	3.225535e+002
2.080831e+003	3.601303e+002
2.082759e+003	3.974034e+002
2.084688e+003	2.379399e+002
2.086616e+003	2.466078e+002
2.088545e+003	3.835316e+002
2.090473e+003	4.553565e+002
2.092402e+003	4.814438e+002
2.094330e+003	4.643694e+002
2.096259e+003	4.258514e+002
2.098187e+003	4.436095e+002
2.100115e+003	4.792739e+002
2.102044e+003	5.616035e+002
2.103972e+003	5.475712e+002
2.105901e+003	5.673755e+002
2.107829e+003	6.506614e+002
2.109758e+003	6.960448e+002
2.111686e+003	8.237590e+002
2.113615e+003	7.436335e+002
2.115543e+003	6.066024e+002
2.117472e+003	6.226309e+002
2.119400e+003	6.410615e+002
2.121329e+003	6.682081e+002
2.123257e+003	6.670106e+002
2.125186e+003	6.369319e+002
2.127114e+003	6.356796e+002
2.129042e+003	6.383493e+002
2.130971e+003	6.484047e+002
2.132899e+003	5.313037e+002
2.134828e+003	5.196733e+002
2.136756e+003	4.668178e+002
2.138685e+003	5.422518e+002
2.140613e+003	4.494615e+002
2.142542e+003	3.865849e+002
2.144470e+003	3.580969e+002
2.146399e+003	2.672608e+002
2.148327e+003	2.438934e+002
2.150256e+003	3.212887e+002
2.152184e+003	3.284438e+002
2.154113e+003	2.344153e+002
2.156041e+003	1.932401e+002
2.157969e+003	1.724068e+002
2.159898e+003	1.218670e+002
2.161826e+003	2.015507e+002
2.163755e+003	3.568445e+002
2.165683e+003	3.112310e+002
2.167612e+003	2.861078e+002
2.169540e+003	1.968752e+002
2.171469e+003	1.117356e+002
2.173397e+003	1.441427e+002
2.175326e+003	2.097251e+002
2.177254e+003	2.622179e+002
2.179183e+003	3.301964e+002
2.181111e+003	3.389175e+002
2.183040e+003	2.865024e+002
2.184968e+003	2.868404e+002
2.186896e+003	3.222493e+002
2.188825e+003	3.178499e+002
2.190753e+003	4.601294e+002
2.192682e+003	4.565915e+002
2.194610e+003	3.936065e+002
2.196539e+003	4.090486e+002
2.198467e+003	5.177595e+002
2.200396e+003	5.695078e+002
2.202324e+003	5.848174e+002
2.204253e+003	5.607108e+002
2.206181e+003	5.102047e+002
2.208110e+003	5.649697e+002
2.210038e+003	5.242585e+002
2.211967e+003	4.914755e+002
2.213895e+003	6.047631e+002
2.215823e+003	5.883997e+002
2.217752e+003	7.361070e+002
2.219680e+003	7.068775e+002
2.221609e+003	7.206429e+002
2.223537e+003	7.076726e+002
2.225466e+003	7.144050e+002
2.227394e+003	6.691102e+002
2.229323e+003	5.913848e+002
2.231251e+003	6.017562e+002
2.233180e+003	5.356168e+002
2.235108e+003	5.054496e+002
2.237037e+003	4.314630e+002
2.238965e+003	3.415492e+002
2.240894e+003	4.298227e+002
2.242822e+003	4.042841e+002
2.244750e+003	3.710844e+002
2.246679e+003	3.257159e+002
2.248607e+003	2.085215e+002
2.250536e+003	2.089690e+002
2.252464e+003	2.241260e+002
2.254393e+003	2.099897e+002
2.256321e+003	2.368487e+002
2.258250e+003	2.365835e+002
2.260178e+003	2.310968e+002
2.262107e+003	2.913885e+002
2.264035e+003	2.134068e+002
2.265964e+003	1.119915e+002
2.267892e+003	2.127395e+002
2.269821e+003	2.651640e+002
2.271749e+003	1.470489e+002
2.273677e+003	7.723154e+001
2.275606e+003	1.045704e+002
2.277534e+003	1.357687e+002
2.279463e+003	1.592103e+002
2.281391e+003	1.792332e+002
2.283320e+003	2.191293e+002
2.285248e+003	3.744126e+002
2.287177e+003	4.093225e+002
2.289105e+003	3.680983e+002
2.291034e+003	4.669651e+002
2.292962e+003	5.567693e+002
2.294891e+003	5.908320e+002
2.296819e+003	6.525930e+002
2.298748e+003	6.868051e+002
2.300676e+003	6.485763e+002
2.302604e+003	6.716066e+002
2.304533e+003	7.051740e+002
2.306461e+003	7.131545e+002
2.308390e+003	8.174821e+002
2.310318e+003	8.744229e+002
2.312247e+003	9.216492e+002
2.314175e+003	8.655084e+002
2.316104e+003	8.094197e+002
2.318032e+003	6.521019e+002
2.319961e+003	7.392924e+002
2.321889e+003	7.075831e+002
2.323818e+003	6.814158e+002
2.325746e+003	7.237607e+002
2.327675e+003	6.641110e+002
2.329603e+003	5.578580e+002
2.331531e+003	4.430683e+002
2.333460e+003	4.259031e+002
2.335388e+003	5.831794e+002
2.337317e+003	5.444063e+002
2.339245e+003	5.776519e+002
2.341174e+003	5.238040e+002
2.343102e+003	3.704028e+002
2.345031e+003	3.765522e+002
2.346959e+003	3.345246e+002
2.348888e+003	2.746497e+002
2.350816e+003	1.542839e+002
2.352745e+003	2.736548e+002
2.354673e+003	3.444495e+002
2.356602e+003	2.369954e+002
2.358530e+003	2.486350e+002
2.360458e+003	2.858531e+002
2.362387e+003	2.995125e+002
2.364315e+003	2.861786e+002
2.366244e+003	3.271781e+002
2.368172e+003	3.850155e+002
2.370101e+003	4.612621e+002
2.372029e+003	3.208491e+002
2.373958e+003	2.678622e+002
2.375886e+003	2.665285e+002
2.377815e+003	2.734597e+002
2.379743e+003	2.997259e+002
2.381672e+003	3.538458e+002
2.383600e+003	4.323760e+002
2.385529e+003	4.427508e+002
2.387457e+003	2.819648e+002
2.389385e+003	2.813346e+002
2.391314e+003	4.165672e+002
2.393242e+003	4.662137e+002
2.395171e+003	4.565705e+002
2.397099e+003	5.528091e+002
2.399028e+003	5.569481e+002
2.400956e+003	5.434353e+002
2.402885e+003	6.511483e+002
2.404813e+003	7.323300e+002
2.406742e+003	7.501435e+002
2.408670e+003	7.027905e+002
2.410599e+003	6.137797e+002
2.412527e+003	6.063234e+002
2.414456e+003	6.653818e+002
2.416384e+003	6.490342e+002
2.418313e+003	7.031559e+002
2.420241e+003	5.614033e+002
2.422169e+003	6.260695e+002
2.424098e+003	7.069108e+002
2.426026e+003	6.897863e+002
2.427955e+003	7.137809e+002
2.429883e+003	7.686976e+002
2.431812e+003	7.426076e+002
2.433740e+003	7.613536e+002
2.435669e+003	7.278889e+002
2.437597e+003	6.616238e+002
2.439526e+003	6.321317e+002
2.441454e+003	5.167935e+002
2.443383e+003	5.128682e+002
2.445311e+003	4.515682e+002
2.447240e+003	5.154240e+002
2.449168e+003	5.712003e+002
2.451096e+003	5.907568e+002
2.453025e+003	5.614196e+002
2.454953e+003	4.592957e+002
2.456882e+003	3.689042e+002
2.458810e+003	4.010048e+002
2.460739e+003	4.656476e+002
2.462667e+003	3.865548e+002
2.464596e+003	4.069955e+002
2.466524e+003	4.332162e+002
2.468453e+003	4.480730e+002
2.470381e+003	3.285964e+002
2.472310e+003	1.941549e+002
2.474238e+003	2.211632e+002
2.476167e+003	2.778722e+002
2.478095e+003	3.332611e+002
2.480023e+003	2.853156e+002
2.481952e+003	2.200558e+002
2.483880e+003	2.648498e+002
2.485809e+003	4.255484e+002
2.487737e+003	5.412443e+002
2.489666e+003	4.471436e+002
2.491594e+003	3.836613e+002
2.493523e+003	3.618758e+002
2.495451e+003	3.220575e+002
2.497380e+003	4.194221e+002
2.499308e+003	5.294996e+002
2.501237e+003	5.374715e+002
2.503165e+003	6.263358e+002
2.505094e+003	7.106271e+002
2.507022e+003	6.804293e+002
2.508950e+003	6.073150e+002
2.510879e+003	6.017029e+002
2.512807e+003	6.377930e+002
2.514736e+003	6.815129e+002
2.516664e+003	7.960323e+002
2.518593e+003	7.939618e+002
2.520521e+003	9.149321e+002
2.522450e+003	8.488058e+002
2.524378e+003	7.097586e+002
2.526307e+003	7.020893e+002
2.528235e+003	7.980247e+002
2.530164e+003	9.166189e+002
2.532092e+003	9.619150e+002
2.534021e+003	9.398406e+002
2.535949e+003	9.579940e+002
2.537877e+003	9.424352e+002
2.539806e+003	6.991798e+002
2.541734e+003	8.059026e+002
2.543663e+003	6.410699e+002
2.545591e+003	6.780611e+002
2.547520e+003	6.537442e+002
2.549448e+003	5.595760e+002
2.551377e+003	6.149225e+002
2.553305e+003	4.986943e+002
2.555234e+003	4.058299e+002
2.557162e+003	5.102601e+002
2.559091e+003	5.293356e+002
2.561019e+003	5.342537e+002
2.562948e+003	5.584439e+002
2.564876e+003	4.593729e+002
2.566804e+003	3.304737e+002
2.568733e+003	4.098115e+002
2.570661e+003	3.724555e+002
2.572590e+003	3.041997e+002
2.574518e+003	3.032231e+002
2.576447e+003	3.216924e+002
2.578375e+003	3.354813e+002
2.580304e+003	3.305682e+002
2.582232e+003	2.699619e+002
2.584161e+003	2.909606e+002
2.586089e+003	1.595682e+002
2.588018e+003	1.874572e+002
2.589946e+003	2.157944e+002
2.591875e+003	3.322444e+002
2.593803e+003	2.900151e+002
2.595731e+003	2.462684e+002
2.597660e+003	2.712032e+002
2.599588e+003	3.442046e+002
2.601517e+003	3.650806e+002
2.603445e+003	3.868144e+002
2.605374e+003	4.615624e+002
2.607302e+003	4.653392e+002
2.609231e+003	4.925572e+002
2.611159e+003	4.862912e+002
2.613088e+003	5.175399e+002
2.615016e+003	6.360764e+002
2.616945e+003	6.089505e+002
2.618873e+003	7.461916e+002
2.620802e+003	6.773799e+002
2.622730e+003	6.585313e+002
2.624658e+003	6.752847e+002
2.626587e+003	6.671730e+002
2.628515e+003	6.521439e+002
2.630444e+003	6.597537e+002
2.632372e+003	6.145823e+002
2.634301e+003	6.620131e+002
2.636229e+003	6.810646e+002
2.638158e+003	5.608163e+002
2.640086e+003	3.373605e+002
2.642015e+003	4.492247e+002
2.643943e+003	6.636137e+002
2.645872e+003	6.557032e+002
2.647800e+003	6.315970e+002
2.649729e+003	6.282316e+002
2.651657e+003	5.937986e+002
2.653585e+003	6.575684e+002
2.655514e+003	6.103453e+002
2.657442e+003	4.979184e+002
2.659371e+003	5.862396e+002
2.661299e+003	6.468337e+002
2.663228e+003	5.941207e+002
2.665156e+003	5.587571e+002
2.667085e+003	6.246534e+002
2.669013e+003	7.667015e+002
2.670942e+003	7.183423e+002
2.672870e+003	6.783989e+002
2.674799e+003	6.761933e+002
2.676727e+003	6.676339e+002
2.678656e+003	4.761196e+002
2.680584e+003	4.278659e+002
2.682512e+003	5.424420e+002
2.684441e+003	4.313439e+002
2.686369e+003	3.377265e+002
2.688298e+003	3.469048e+002
2.690226e+003	4.317014e+002
2.692155e+003	4.662784e+002
2.694083e+003	5.364942e+002
2.696012e+003	4.641319e+002
2.697940e+003	3.604011e+002
2.699869e+003	3.216258e+002
2.701797e+003	3.282516e+002
2.703726e+003	3.795880e+002
2.705654e+003	3.255752e+002
2.707583e+003	3.854884e+002
2.709511e+003	4.901234e+002
2.711439e+003	4.590948e+002
2.713368e+003	2.935903e+002
2.715296e+003	3.865804e+002
2.717225e+003	3.763516e+002
2.719153e+003	5.083117e+002
2.721082e+003	6.221864e+002
2.723010e+003	5.335251e+002
2.724939e+003	5.640065e+002
2.726867e+003	6.290759e+002
2.728796e+003	5.038941e+002
2.730724e+003	5.989554e+002
2.732653e+003	5.828155e+002
2.734581e+003	5.262028e+002
2.736510e+003	5.287432e+002
2.738438e+003	6.469163e+002
2.740366e+003	6.667266e+002
2.742295e+003	7.564891e+002
2.744223e+003	6.496127e+002
2.746152e+003	5.240011e+002
2.748080e+003	5.817892e+002
2.750009e+003	4.271299e+002
2.751937e+003	4.768893e+002
2.753866e+003	4.472163e+002
2.755794e+003	6.168253e+002
2.757723e+003	5.408931e+002
2.759651e+003	4.060031e+002
2.761580e+003	3.713607e+002
2.763508e+003	3.647119e+002
2.765437e+003	3.268865e+002
2.767365e+003	4.212517e+002
2.769293e+003	3.766498e+002
2.771222e+003	2.576776e+002
2.773150e+003	3.978828e+002
2.775079e+003	2.798658e+002
2.777007e+003	1.856401e+002
2.778936e+003	1.020668e+002
2.780864e+003	1.069234e+002
2.782793e+003	9.314482e+001
2.784721e+003	1.244431e+002
2.786650e+003	1.147037e+002
2.788578e+003	7.403751e+001
2.790507e+003	3.351783e+001
2.792435e+003	5.233422e+001
2.794364e+003	-7.436864e+001
2.796292e+003	-6.017726e+001
2.798220e+003	7.003422e+000
2.800149e+003	9.267136e+001
2.802077e+003	-1.507416e+002
2.804006e+003	2.011480e+000
2.805934e+003	1.114926e+002
2.807863e+003	1.118724e+002
2.809791e+003	2.001270e+002
2.811720e+003	3.255195e+002
2.813648e+003	2.125085e+002
2.815577e+003	1.105389e+002
2.817505e+003	1.820147e+002
2.819434e+003	3.144780e+002
2.821362e+003	2.329546e+002
2.823291e+003	2.869395e+002
2.825219e+003	3.853011e+002
2.827147e+003	1.635137e+002
2.829076e+003	4.929431e+002
2.831004e+003	3.176512e+002
2.832933e+003	1.919722e+002
2.834861e+003	2.831641e+002
2.836790e+003	3.068185e+002
2.838718e+003	2.847919e+002
2.840647e+003	3.572923e+002
2.842575e+003	4.362023e+002
2.844504e+003	5.635964e+002
2.846432e+003	5.661122e+002
2.848361e+003	6.322930e+002
2.850289e+003	6.217997e+002
2.852218e+003	6.560334e+002
2.854146e+003	5.221035e+002
2.856074e+003	5.417005e+002
2.858003e+003	5.688854e+002
2.859931e+003	5.194742e+002
2.861860e+003	4.638379e+002
2.863788e+003	4.908203e+002
2.865717e+003	4.343890e+002
2.867645e+003	3.445544e+002
2.869574e+003	3.714410e+002
2.871502e+003	3.952584e+002
2.873431e+003	4.062297e+002
2.875359e+003	2.738835e+002
2.877288e+003	3.108421e+002
2.879216e+003	3.384467e+002
2.881145e+003	3.807367e+002
2.883073e+003	2.384919e+002
2.885001e+003	1.835278e+002
2.886930e+003	1.655073e+002
2.888858e+003	6.019138e+001
2.890787e+003	2.810204e+002
2.892715e+003	2.822798e+002
2.894644e+003	3.197038e+002
2.896572e+003	1.630750e+002
2.898501e+003	1.947479e+002
2.900429e+003	7.219597e+001
2.902358e+003	1.099342e+002
2.904286e+003	1.522809e+002
2.906215e+003	4.919967e+001
2.908143e+003	5.381716e+001
2.910072e+003	9.670615e+001
2.912000e+003	3.676316e+001
2.913928e+003	1.181267e+001
2.915857e+003	1.729933e+002
2.917785e+003	6.522926e+001
2.919714e+003	6.914132e+001
2.921642e+003	2.616127e+001
2.923571e+003	1.002154e+002
2.925499e+003	1.632277e+002
2.927428e+003	1.584485e+002
2.929356e+003	1.373618e+002
2.931285e+003	9.083732e+001
2.933213e+003	1.113207e+002
2.935142e+003	2.562932e+002
2.937070e+003	2.881916e+002
2.938999e+003	2.678887e+002
2.940927e+003	3.807242e+002
2.942855e+003	2.314066e+002
2.944784e+003	2.495596e+002
2.946712e+003	2.735206e+002
2.948641e+003	1.321108e+002
2.950569e+003	1.046245e+002
2.952498e+003	2.405339e+002
2.954426e+003	3.419453e+002
2.956355e+003	2.432110e+002
2.958283e+003	1.331399e+002
2.960212e+003	1.837599e+002
2.962140e+003	1.143242e+002
2.964069e+003	2.830015e+002
2.965997e+003	2.842983e+002
2.967926e+003	1.211336e+002
2.969854e+003	2.943011e-001
2.971782e+003	1.831111e+001
2.973711e+003	4.891885e+001
2.975639e+003	1.221635e+002
2.977568e+003	1.883250e+002
2.979496e+003	1.254353e+002
2.981425e+003	-2.767764e+001
2.983353e+003	2.065197e+001
2.985282e+003	-6.462560e+001
2.987210e+003	-1.984236e+002
2.989139e+003	-1.595271e+002
2.991067e+003	-6.894920e+001
2.992996e+003	-1.064699e+002
2.994924e+003	-1.300881e+002
2.996853e+003	-2.131936e+002
2.998781e+003	-1.648160e+002
3.000709e+003	-1.454854e+002
3.002638e+003	-1.745468e+002
3.004566e+003	-3.208879e+002
3.006495e+003	-2.645119e+002
3.008423e+003	-3.679305e+002
3.010352e+003	-3.570746e+002
3.012280e+003	-3.071771e+002
3.014209e+003	-3.216346e+002
3.016137e+003	-3.369956e+002
3.018066e+003	-3.031647e+002
3.019994e+003	-3.356319e+002
3.021923e+003	-2.090872e+002
3.023851e+003	-1.655488e+002
3.025780e+003	-2.659794e+002
3.027708e+003	-1.354510e+002
3.029636e+003	-1.263134e+002
3.031565e+003	-1.697484e+002
3.033493e+003	-6.442465e+001
3.035422e+003	-3.657041e+001
3.037350e+003	-5.526929e+001
3.039279e+003	-1.205632e+002
3.041207e+003	-8.588860e+001
3.043136e+003	-8.634433e+001
3.045064e+003	1.359407e+002
3.046993e+003	9.187584e+001
3.048921e+003	1.359610e+002
3.050850e+003	5.713393e+001
3.052778e+003	6.293998e+001
3.054707e+003	8.248067e+001
3.056635e+003	6.974123e+001
3.058563e+003	4.775081e+001
3.060492e+003	4.888290e+001
3.062420e+003	2.389680e+002
3.064349e+003	3.316469e+002
3.066277e+003	1.481656e+002
3.068206e+003	6.144619e+001
3.070134e+003	-8.611439e+001
3.072063e+003	-4.733143e+001
3.073991e+003	1.259878e+002
3.075920e+003	-1.976205e+001
3.077848e+003	9.947150e+000
3.079777e+003	1.416582e+000
3.081705e+003	-6.677514e+001
3.083634e+003	6.647288e+001
3.085562e+003	1.245258e+002
3.087490e+003	1.059059e+002
3.089419e+003	1.538732e+001
3.091347e+003	-2.577754e+000
3.093276e+003	1.164481e+002
3.095204e+003	1.108538e+002
3.097133e+003	2.550922e+002
3.099061e+003	2.073383e+002
3.100990e+003	-1.697934e+001
3.102918e+003	-3.198493e+001
3.104847e+003	-2.807539e+001
3.106775e+003	-2.046376e+001
3.108704e+003	1.635862e+001
3.110632e+003	9.824883e+001
3.112561e+003	1.418556e+002
3.114489e+003	9.967944e+001
3.116417e+003	3.273641e+002
3.118346e+003	1.959627e+002
3.120274e+003	4.754212e+001
3.122203e+003	7.245399e+001
3.124131e+003	1.120737e+002
3.126060e+003	1.394749e+002
3.127988e+003	1.610142e+002
3.129917e+003	1.545932e+002
3.131845e+003	2.872252e+002
3.133774e+003	2.900769e+002
3.135702e+003	3.103239e+002
3.137631e+003	2.572048e+002
3.139559e+003	3.540947e+002
3.141488e+003	3.217979e+002
3.143416e+003	2.383094e+002
3.145344e+003	4.182728e+002
3.147273e+003	4.350011e+002
3.149201e+003	4.958570e+002
3.151130e+003	6.724443e+002
3.153058e+003	7.264700e+002
3.154987e+003	9.258715e+002
3.156915e+003	9.177244e+002
3.158844e+003	7.678809e+002
3.160772e+003	9.859407e+002
3.162701e+003	8.008104e+002
3.164629e+003	1.053417e+003
3.166558e+003	9.171426e+002
3.168486e+003	9.022140e+002
3.170415e+003	1.018132e+003
3.172343e+003	1.073949e+003
3.174271e+003	9.677104e+002
3.176200e+003	1.041727e+003
3.178128e+003	1.104115e+003
3.180057e+003	1.149577e+003
3.181985e+003	1.296379e+003
3.183914e+003	1.321342e+003
3.185842e+003	1.232011e+003
3.187771e+003	1.252171e+003
3.189699e+003	1.242372e+003
3.191628e+003	1.471504e+003
3.193556e+003	1.644203e+003
3.195485e+003	1.748713e+003
3.197413e+003	1.668073e+003
3.199342e+003	1.518292e+003
3.201270e+003	1.640848e+003
3.203198e+003	1.656778e+003
3.205127e+003	1.877668e+003
3.207055e+003	1.813344e+003
3.208984e+003	1.912782e+003
3.210912e+003	1.972523e+003
3.212841e+003	1.993652e+003
3.214769e+003	1.947172e+003
3.216698e+003	2.018461e+003
3.218626e+003	2.143549e+003
3.220555e+003	1.926546e+003
3.222483e+003	1.978297e+003
3.224412e+003	2.027255e+003
3.226340e+003	2.196703e+003
3.228269e+003	2.331344e+003
3.230197e+003	2.367340e+003
3.232125e+003	2.366039e+003
3.234054e+003	2.313165e+003
3.235982e+003	2.256093e+003
3.237911e+003	2.479989e+003
3.239839e+003	2.665966e+003
3.241768e+003	2.630477e+003
3.243696e+003	2.653696e+003
3.245625e+003	2.833628e+003
3.247553e+003	2.675797e+003
3.249482e+003	2.778181e+003
3.251410e+003	3.098622e+003
3.253339e+003	3.261953e+003
3.255267e+003	3.275664e+003
3.257196e+003	3.302092e+003
3.259124e+003	3.448530e+003
3.261052e+003	3.602498e+003
3.262981e+003	3.678386e+003
3.264909e+003	3.708975e+003
3.266838e+003	3.781602e+003
3.268766e+003	3.846966e+003
3.270695e+003	3.964874e+003
3.272623e+003	3.986735e+003
3.274552e+003	4.230662e+003
3.276480e+003	4.323089e+003
3.278409e+003	4.243718e+003
3.280337e+003	4.283804e+003
3.282266e+003	4.460227e+003
3.284194e+003	4.732309e+003
3.286123e+003	4.907941e+003
3.288051e+003	4.803875e+003
3.289979e+003	5.217328e+003
3.291908e+003	5.119651e+003
3.293836e+003	5.177151e+003
3.295765e+003	5.234636e+003
3.297693e+003	5.359494e+003
3.299622e+003	5.403202e+003
3.301550e+003	5.534099e+003
3.303479e+003	5.636875e+003
3.305407e+003	5.685967e+003
3.307336e+003	5.840330e+003
3.309264e+003	5.913826e+003
3.311193e+003	5.937389e+003
3.313121e+003	6.184172e+003
3.315050e+003	6.130255e+003
3.316978e+003	6.355532e+003
3.318906e+003	6.517523e+003
3.320835e+003	6.500792e+003
3.322763e+003	6.584742e+003
3.324692e+003	6.832962e+003
3.326620e+003	6.783718e+003
3.328549e+003	6.935194e+003
3.330477e+003	7.116793e+003
3.332406e+003	7.311899e+003
3.334334e+003	7.462448e+003
3.336263e+003	7.629568e+003
3.338191e+003	7.568095e+003
3.340120e+003	7.558636e+003
3.342048e+003	7.904040e+003
3.343977e+003	7.987934e+003
3.345905e+003	8.080155e+003
3.347833e+003	8.316353e+003
3.349762e+003	8.339720e+003
3.351690e+003	8.539099e+003
3.353619e+003	8.524709e+003
3.355547e+003	8.878873e+003
3.357476e+003	9.035348e+003
3.359404e+003	9.049993e+003
3.361333e+003	9.229926e+003
3.363261e+003	9.458696e+003
3.365190e+003	9.603691e+003
3.367118e+003	9.765493e+003
3.369047e+003	9.962592e+003
3.370975e+003	1.016803e+004
3.372904e+003	1.038551e+004
3.374832e+003	1.073326e+004
3.376760e+003	1.079578e+004
3.378689e+003	1.097709e+004
3.380617e+003	1.128792e+004
3.382546e+003	1.142313e+004
3.384474e+003	1.157829e+004
3.386403e+003	1.187479e+004
3.388331e+003	1.187136e+004
3.390260e+003	1.188670e+004
3.392188e+003	1.208373e+004
3.394117e+003	1.232950e+004
3.396045e+003	1.242862e+004
3.397974e+003	1.273944e+004
3.399902e+003	1.299098e+004
