# Supplementary material for: Machine learning classification of mango maturity based on carotene content from Raman spectra
Source: PeerJ. 2025 Nov 18;13:e20288. doi: 10.7717/peerj.20288 (PMC12637035; doi:10.7717/peerj.20288)
Supplement: Supplemental Information 1 — Raman spectra from 29 mango samples, with measurements taken from the top, middle, and bottom parts of each mango. These data were used for Raman spectral processing, statistical analysis, and classification analysis. [file peerj-13-20288-s001.zip › Raw Data_Mango/M3/M3-T-3.CSV]

5.015522e+001	3.959478e+003
5.208368e+001	3.149071e+003
5.401215e+001	2.337718e+003
5.594062e+001	1.864887e+003
5.786908e+001	1.711630e+003
5.979755e+001	1.703236e+003
6.172602e+001	1.706194e+003
6.365448e+001	1.657978e+003
6.558295e+001	1.571142e+003
6.751141e+001	1.602623e+003
6.943988e+001	1.645286e+003
7.136835e+001	1.653135e+003
7.329681e+001	1.609057e+003
7.522528e+001	1.529489e+003
7.715375e+001	1.458801e+003
7.908221e+001	1.404715e+003
8.101068e+001	1.364870e+003
8.293915e+001	1.331419e+003
8.486761e+001	1.289585e+003
8.679608e+001	1.344114e+003
8.872455e+001	1.326704e+003
9.065302e+001	1.242271e+003
9.258148e+001	1.224050e+003
9.450995e+001	1.231101e+003
9.643842e+001	1.170411e+003
9.836688e+001	1.080499e+003
1.002953e+002	9.973382e+002
1.022238e+002	9.216423e+002
1.041523e+002	8.462407e+002
1.060807e+002	8.708533e+002
1.080092e+002	8.679993e+002
1.099377e+002	7.776017e+002
1.118661e+002	9.041804e+002
1.137946e+002	8.511060e+002
1.157231e+002	8.148945e+002
1.176516e+002	8.628679e+002
1.195800e+002	9.434250e+002
1.215085e+002	8.052934e+002
1.234370e+002	7.465709e+002
1.253654e+002	7.192961e+002
1.272939e+002	6.660740e+002
1.292224e+002	5.620565e+002
1.311508e+002	5.393723e+002
1.330793e+002	6.020678e+002
1.350078e+002	6.419617e+002
1.369362e+002	6.300529e+002
1.388647e+002	6.709763e+002
1.407932e+002	7.800435e+002
1.427216e+002	6.596767e+002
1.446501e+002	4.721573e+002
1.465786e+002	4.122657e+002
1.485070e+002	4.665488e+002
1.504355e+002	4.614846e+002
1.523640e+002	4.523931e+002
1.542924e+002	4.868540e+002
1.562209e+002	5.485591e+002
1.581494e+002	4.264767e+002
1.600778e+002	4.125959e+002
1.620063e+002	4.911660e+002
1.639348e+002	5.520378e+002
1.658632e+002	4.853034e+002
1.677917e+002	4.047029e+002
1.697202e+002	3.689281e+002
1.716486e+002	3.485847e+002
1.735771e+002	3.369069e+002
1.755056e+002	3.524237e+002
1.774340e+002	4.362033e+002
1.793625e+002	4.468555e+002
1.812910e+002	3.880699e+002
1.832194e+002	3.132650e+002
1.851479e+002	3.026035e+002
1.870764e+002	4.166050e+002
1.890048e+002	3.412462e+002
1.909333e+002	1.779367e+002
1.928618e+002	1.034151e+002
1.947902e+002	2.554872e+002
1.967187e+002	1.610591e+002
1.986472e+002	1.317319e+002
2.005756e+002	1.580385e+002
2.025041e+002	2.120799e+002
2.044326e+002	3.228190e+002
2.063610e+002	4.099387e+002
2.082895e+002	4.832467e+002
2.102180e+002	4.838427e+002
2.121464e+002	3.877869e+002
2.140749e+002	2.562284e+002
2.160034e+002	2.338872e+002
2.179318e+002	2.458738e+002
2.198603e+002	3.112660e+002
2.217888e+002	3.890480e+002
2.237172e+002	2.995750e+002
2.256457e+002	2.849294e+002
2.275742e+002	2.210842e+002
2.295026e+002	1.143918e+002
2.314311e+002	3.368269e+001
2.333596e+002	8.443564e+001
2.352880e+002	6.844212e+001
2.372165e+002	1.476134e+002
2.391450e+002	1.856236e+002
2.410734e+002	1.325231e+002
2.430019e+002	2.693454e+002
2.449304e+002	3.220778e+002
2.468588e+002	2.801458e+002
2.487873e+002	2.313169e+002
2.507158e+002	2.341060e+002
2.526442e+002	2.304630e+002
2.545727e+002	3.352824e+002
2.565012e+002	3.813865e+002
2.584296e+002	3.823860e+002
2.603581e+002	3.765672e+002
2.622866e+002	3.515597e+002
2.642150e+002	4.201080e+002
2.661435e+002	3.170390e+002
2.680720e+002	2.478137e+002
2.700004e+002	2.721288e+002
2.719289e+002	5.336644e+001
2.738574e+002	1.103826e+002
2.757858e+002	1.735354e+002
2.777143e+002	2.121850e+002
2.796428e+002	2.088194e+002
2.815712e+002	1.051570e+002
2.834997e+002	-2.321107e+001
2.854282e+002	-5.017455e+001
2.873566e+002	-1.959689e+001
2.892851e+002	4.770953e+001
2.912136e+002	1.891928e+002
2.931420e+002	3.498339e+002
2.950705e+002	3.828606e+002
2.969990e+002	4.054369e+002
2.989274e+002	4.153325e+002
3.008559e+002	3.054159e+002
3.027844e+002	3.205490e+002
3.047128e+002	3.478666e+002
3.066413e+002	3.704313e+002
3.085698e+002	3.499389e+002
3.104982e+002	2.667766e+002
3.124267e+002	2.861406e+002
3.143552e+002	3.188634e+002
3.162836e+002	3.297025e+002
3.182121e+002	3.158424e+002
3.201406e+002	2.853768e+002
3.220690e+002	2.155574e+002
3.239975e+002	2.279553e+002
3.259260e+002	3.077828e+002
3.278544e+002	3.234543e+002
3.297829e+002	2.313443e+002
3.317114e+002	2.843000e+002
3.336398e+002	2.247645e+002
3.355683e+002	2.704704e+002
3.374968e+002	3.510060e+002
3.394252e+002	3.671309e+002
3.413537e+002	3.192220e+002
3.432822e+002	2.527100e+002
3.452106e+002	2.764277e+002
3.471391e+002	3.456595e+002
3.490676e+002	3.973190e+002
3.509960e+002	3.991112e+002
3.529245e+002	4.256732e+002
3.548530e+002	4.049704e+002
3.567814e+002	3.713791e+002
3.587099e+002	3.606143e+002
3.606384e+002	3.826346e+002
3.625668e+002	3.818086e+002
3.644953e+002	3.296552e+002
3.664238e+002	3.052863e+002
3.683522e+002	3.288288e+002
3.702807e+002	3.637298e+002
3.722092e+002	3.244838e+002
3.741376e+002	4.124060e+002
3.760661e+002	3.954081e+002
3.779946e+002	2.800792e+002
3.799230e+002	2.154045e+002
3.818515e+002	3.825804e+002
3.837800e+002	3.338423e+002
3.857084e+002	3.938253e+002
3.876369e+002	5.231042e+002
3.895654e+002	5.871989e+002
3.914938e+002	4.785218e+002
3.934223e+002	3.382234e+002
3.953508e+002	4.280788e+002
3.972792e+002	5.884156e+002
3.992077e+002	6.309908e+002
4.011362e+002	5.211834e+002
4.030646e+002	5.342645e+002
4.049931e+002	4.866854e+002
4.069216e+002	4.229819e+002
4.088500e+002	4.680874e+002
4.107785e+002	5.462708e+002
4.127070e+002	4.148078e+002
4.146354e+002	4.495800e+002
4.165639e+002	5.193218e+002
4.184924e+002	4.746808e+002
4.204208e+002	4.056349e+002
4.223493e+002	4.631199e+002
4.242778e+002	5.177708e+002
4.262062e+002	5.820850e+002
4.281347e+002	5.726190e+002
4.300632e+002	4.927437e+002
4.319916e+002	3.962774e+002
4.339201e+002	3.531200e+002
4.358486e+002	3.370444e+002
4.377770e+002	2.988079e+002
4.397055e+002	2.735954e+002
4.416340e+002	3.005013e+002
4.435624e+002	3.934111e+002
4.454909e+002	5.107396e+002
4.474194e+002	4.687938e+002
4.493478e+002	5.299050e+002
4.512763e+002	5.798201e+002
4.532048e+002	5.230223e+002
4.551332e+002	4.874898e+002
4.570617e+002	5.246830e+002
4.589902e+002	4.697607e+002
4.609186e+002	4.517191e+002
4.628471e+002	4.825599e+002
4.647756e+002	4.881693e+002
4.667040e+002	4.735940e+002
4.686325e+002	5.455421e+002
4.705610e+002	5.653432e+002
4.724894e+002	5.652245e+002
4.744179e+002	6.597294e+002
4.763464e+002	9.005109e+002
4.782748e+002	6.093300e+002
4.802033e+002	4.760976e+002
4.821318e+002	5.186724e+002
4.840602e+002	5.742936e+002
4.859887e+002	4.983922e+002
4.879172e+002	3.689955e+002
4.898456e+002	4.604553e+002
4.917741e+002	3.980124e+002
4.937026e+002	3.569299e+002
4.956310e+002	4.320517e+002
4.975595e+002	5.125167e+002
4.994880e+002	4.984952e+002
5.014164e+002	4.753433e+002
5.033449e+002	4.714627e+002
5.052734e+002	4.601969e+002
5.072018e+002	4.397831e+002
5.091303e+002	4.707668e+002
5.110588e+002	4.910881e+002
5.129872e+002	5.392395e+002
5.149157e+002	5.502338e+002
5.168442e+002	5.508514e+002
5.187726e+002	5.894149e+002
5.207011e+002	6.019174e+002
5.226296e+002	5.866716e+002
5.245580e+002	6.047561e+002
5.264865e+002	6.173721e+002
5.284150e+002	6.250595e+002
5.303434e+002	6.438103e+002
5.322719e+002	5.165979e+002
5.342004e+002	4.447399e+002
5.361288e+002	4.438258e+002
5.380573e+002	4.604786e+002
5.399858e+002	4.769357e+002
5.419142e+002	5.351185e+002
5.438427e+002	5.576335e+002
5.457712e+002	5.491979e+002
5.476996e+002	5.214958e+002
5.496281e+002	5.106408e+002
5.515566e+002	5.182862e+002
5.534850e+002	4.845769e+002
5.554135e+002	5.355716e+002
5.573420e+002	5.206869e+002
5.592704e+002	5.361008e+002
5.611989e+002	5.484052e+002
5.631274e+002	5.037244e+002
5.650558e+002	5.164099e+002
5.669843e+002	5.723554e+002
5.689128e+002	5.447212e+002
5.708412e+002	5.026158e+002
5.727697e+002	5.411185e+002
5.746982e+002	6.612886e+002
5.766266e+002	6.461644e+002
5.785551e+002	4.344826e+002
5.804836e+002	4.961872e+002
5.824120e+002	6.307798e+002
5.843405e+002	6.765339e+002
5.862690e+002	6.646912e+002
5.881974e+002	6.795179e+002
5.901259e+002	7.523277e+002
5.920544e+002	6.284697e+002
5.939828e+002	4.495306e+002
5.959113e+002	4.311586e+002
5.978398e+002	6.226490e+002
5.997682e+002	6.276404e+002
6.016967e+002	4.764864e+002
6.036252e+002	4.871823e+002
6.055536e+002	5.681553e+002
6.074821e+002	5.844778e+002
6.094106e+002	5.345493e+002
6.113391e+002	5.990226e+002
6.132675e+002	5.126021e+002
6.151960e+002	6.234916e+002
6.171245e+002	6.099950e+002
6.190529e+002	5.089256e+002
6.209814e+002	6.797864e+002
6.229099e+002	5.143412e+002
6.248383e+002	4.683285e+002
6.267668e+002	4.262842e+002
6.286953e+002	4.978822e+002
6.306237e+002	6.199011e+002
6.325522e+002	5.903601e+002
6.344807e+002	5.474977e+002
6.364091e+002	5.454413e+002
6.383376e+002	5.769993e+002
6.402661e+002	6.317641e+002
6.421945e+002	6.649854e+002
6.441230e+002	6.205726e+002
6.460515e+002	5.000342e+002
6.479799e+002	4.483673e+002
6.499084e+002	4.637675e+002
6.518369e+002	4.242829e+002
6.537653e+002	4.404240e+002
6.556938e+002	6.096719e+002
6.576223e+002	4.794639e+002
6.595507e+002	5.214847e+002
6.614792e+002	4.250097e+002
6.634077e+002	4.886185e+002
6.653361e+002	5.911430e+002
6.672646e+002	5.068295e+002
6.691931e+002	5.357638e+002
6.711215e+002	5.549857e+002
6.730500e+002	4.857125e+002
6.749785e+002	4.598697e+002
6.769069e+002	5.404611e+002
6.788354e+002	6.592435e+002
6.807639e+002	6.506538e+002
6.826923e+002	5.249525e+002
6.846208e+002	4.137026e+002
6.865493e+002	3.342743e+002
6.884777e+002	3.730279e+002
6.904062e+002	4.966710e+002
6.923347e+002	5.171579e+002
6.942631e+002	4.208466e+002
6.961916e+002	3.699255e+002
6.981201e+002	4.050769e+002
7.000485e+002	4.080615e+002
7.019770e+002	3.871836e+002
7.039055e+002	4.577512e+002
7.058339e+002	5.534495e+002
7.077624e+002	6.480064e+002
7.096909e+002	6.860112e+002
7.116193e+002	5.889903e+002
7.135478e+002	4.380941e+002
7.154763e+002	3.645255e+002
7.174047e+002	3.716396e+002
7.193332e+002	4.429730e+002
7.212617e+002	4.423751e+002
7.231901e+002	4.709012e+002
7.251186e+002	5.080919e+002
7.270471e+002	4.829871e+002
7.289755e+002	3.835822e+002
7.309040e+002	3.620951e+002
7.328325e+002	2.937248e+002
7.347609e+002	2.547415e+002
7.366894e+002	3.120480e+002
7.386179e+002	3.957090e+002
7.405463e+002	3.837451e+002
7.424748e+002	3.149863e+002
7.444033e+002	3.656422e+002
7.463317e+002	4.843453e+002
7.482602e+002	5.647891e+002
7.501887e+002	5.619940e+002
7.521171e+002	4.914586e+002
7.540456e+002	4.080745e+002
7.559741e+002	4.125202e+002
7.579025e+002	4.349878e+002
7.598310e+002	4.850614e+002
7.617595e+002	4.331044e+002
7.636879e+002	3.975016e+002
7.656164e+002	5.545778e+002
7.675449e+002	6.251380e+002
7.694733e+002	5.884949e+002
7.714018e+002	5.383185e+002
7.733303e+002	5.005525e+002
7.752587e+002	4.530302e+002
7.771872e+002	4.018510e+002
7.791157e+002	3.929916e+002
7.810441e+002	3.676651e+002
7.829726e+002	2.705653e+002
7.849011e+002	2.325961e+002
7.868295e+002	3.000687e+002
7.887580e+002	3.806987e+002
7.906865e+002	3.896556e+002
7.926149e+002	4.080592e+002
7.945434e+002	3.706134e+002
7.964719e+002	3.335230e+002
7.984003e+002	2.423824e+002
8.003288e+002	2.283791e+002
8.022573e+002	2.654757e+002
8.041857e+002	2.023723e+002
8.061142e+002	1.710229e+002
8.080427e+002	1.496142e+002
8.099711e+002	1.239707e+002
8.118996e+002	1.732886e+002
8.138281e+002	2.899178e+002
8.157565e+002	3.920035e+002
8.176850e+002	3.959464e+002
8.196135e+002	3.210117e+002
8.215419e+002	2.581173e+002
8.234704e+002	3.173086e+002
8.253989e+002	3.196189e+002
8.273273e+002	2.121810e+002
8.292558e+002	1.565868e+002
8.311843e+002	3.371238e+002
8.331127e+002	2.845767e+002
8.350412e+002	3.310444e+002
8.369697e+002	2.850634e+002
8.388981e+002	1.972314e+002
8.408266e+002	1.819671e+002
8.427551e+002	2.799265e+002
8.446835e+002	3.998526e+002
8.466120e+002	4.565386e+002
8.485405e+002	4.464717e+002
8.504689e+002	3.860838e+002
8.523974e+002	3.489379e+002
8.543259e+002	3.476800e+002
8.562543e+002	3.569813e+002
8.581828e+002	3.915067e+002
8.601113e+002	3.729452e+002
8.620397e+002	4.861324e+002
8.639682e+002	4.410582e+002
8.658967e+002	4.612063e+002
8.678251e+002	4.976784e+002
8.697536e+002	3.740051e+002
8.716821e+002	3.717229e+002
8.736105e+002	4.084511e+002
8.755390e+002	5.067510e+002
8.774675e+002	5.630174e+002
8.793959e+002	4.714101e+002
8.813244e+002	3.192835e+002
8.832529e+002	2.615397e+002
8.851813e+002	2.557074e+002
8.871098e+002	1.322584e+002
8.890383e+002	1.301525e+002
8.909667e+002	1.631501e+002
8.928952e+002	2.063445e+002
8.948237e+002	2.562808e+002
8.967521e+002	3.216979e+002
8.986806e+002	4.059847e+002
9.006091e+002	3.580486e+002
9.025375e+002	3.175022e+002
9.044660e+002	3.219528e+002
9.063945e+002	2.941858e+002
9.083229e+002	2.980160e+002
9.102514e+002	3.842534e+002
9.121799e+002	4.232380e+002
9.141083e+002	3.681711e+002
9.160368e+002	3.435653e+002
9.179653e+002	2.079380e+002
9.198937e+002	1.558388e+002
9.218222e+002	2.431869e+002
9.237507e+002	3.304656e+002
9.256791e+002	2.904807e+002
9.276076e+002	3.528465e+002
9.295361e+002	3.148233e+002
9.314645e+002	2.820214e+002
9.333930e+002	3.046093e+002
9.353215e+002	3.427881e+002
9.372499e+002	3.387560e+002
9.391784e+002	3.068408e+002
9.411069e+002	3.608831e+002
9.430353e+002	4.128469e+002
9.449638e+002	3.894905e+002
9.468923e+002	3.863625e+002
9.488207e+002	4.383031e+002
9.507492e+002	4.770946e+002
9.526777e+002	5.062614e+002
9.546061e+002	6.538679e+002
9.565346e+002	5.995789e+002
9.584631e+002	5.727231e+002
9.603915e+002	3.405317e+002
9.623200e+002	2.643664e+002
9.642485e+002	3.678387e+002
9.661769e+002	4.519442e+002
9.681054e+002	4.346220e+002
9.700339e+002	4.830852e+002
9.719623e+002	3.961787e+002
9.738908e+002	2.942936e+002
9.758193e+002	2.685459e+002
9.777477e+002	3.232091e+002
9.796762e+002	3.670693e+002
9.816047e+002	3.233370e+002
9.835331e+002	2.661896e+002
9.854616e+002	4.403356e+002
9.873901e+002	4.667826e+002
9.893185e+002	4.981450e+002
9.912470e+002	4.919684e+002
9.931755e+002	4.694155e+002
9.951039e+002	5.122473e+002
9.970324e+002	6.504379e+002
9.989609e+002	7.692795e+002
1.000889e+003	8.499722e+002
1.002818e+003	1.020514e+003
1.004746e+003	1.221037e+003
1.006675e+003	1.237109e+003
1.008603e+003	1.056219e+003
1.010532e+003	8.478083e+002
1.012460e+003	7.492379e+002
1.014389e+003	6.782986e+002
1.016317e+003	5.884663e+002
1.018246e+003	5.034331e+002
1.020174e+003	4.723170e+002
1.022102e+003	4.340649e+002
1.024031e+003	4.473415e+002
1.025959e+003	5.089924e+002
1.027888e+003	4.489673e+002
1.029816e+003	4.855157e+002
1.031745e+003	2.824182e+002
1.033673e+003	1.698064e+002
1.035602e+003	1.824866e+002
1.037530e+003	2.293573e+002
1.039459e+003	1.898406e+002
1.041387e+003	8.187630e+001
1.043316e+003	1.056195e+002
1.045244e+003	2.780815e+002
1.047173e+003	2.697837e+002
1.049101e+003	2.351864e+002
1.051030e+003	1.844845e+002
1.052958e+003	1.471639e+002
1.054886e+003	1.678101e+002
1.056815e+003	2.015429e+002
1.058743e+003	1.431118e+002
1.060672e+003	2.772087e+002
1.062600e+003	2.311218e+002
1.064529e+003	2.473794e+002
1.066457e+003	2.234325e+002
1.068386e+003	3.136845e+002
1.070314e+003	4.385733e+002
1.072243e+003	3.984000e+002
1.074171e+003	2.916541e+002
1.076100e+003	3.153606e+002
1.078028e+003	3.638574e+002
1.079957e+003	4.089752e+002
1.081885e+003	4.015128e+002
1.083813e+003	4.833837e+002
1.085742e+003	5.716060e+002
1.087670e+003	5.116024e+002
1.089599e+003	3.772479e+002
1.091527e+003	3.071017e+002
1.093456e+003	3.715929e+002
1.095384e+003	3.382801e+002
1.097313e+003	3.657711e+002
1.099241e+003	4.087756e+002
1.101170e+003	4.212006e+002
1.103098e+003	3.959778e+002
1.105027e+003	3.561155e+002
1.106955e+003	3.744129e+002
1.108884e+003	3.979756e+002
1.110812e+003	3.411948e+002
1.112740e+003	4.110678e+002
1.114669e+003	4.250717e+002
1.116597e+003	3.387007e+002
1.118526e+003	3.052926e+002
1.120454e+003	4.092102e+002
1.122383e+003	4.916482e+002
1.124311e+003	5.968893e+002
1.126240e+003	4.763988e+002
1.128168e+003	4.428685e+002
1.130097e+003	4.619323e+002
1.132025e+003	5.527056e+002
1.133954e+003	6.762955e+002
1.135882e+003	7.370610e+002
1.137811e+003	6.973746e+002
1.139739e+003	6.712712e+002
1.141667e+003	8.099670e+002
1.143596e+003	9.539888e+002
1.145524e+003	1.129571e+003
1.147453e+003	1.399395e+003
1.149381e+003	1.747872e+003
1.151310e+003	2.115060e+003
1.153238e+003	2.505894e+003
1.155167e+003	2.918479e+003
1.157095e+003	2.944480e+003
1.159024e+003	2.559415e+003
1.160952e+003	1.990160e+003
1.162881e+003	1.522674e+003
1.164809e+003	1.229607e+003
1.166738e+003	1.053071e+003
1.168666e+003	9.566724e+002
1.170594e+003	9.283320e+002
1.172523e+003	8.918455e+002
1.174451e+003	8.359727e+002
1.176380e+003	6.557042e+002
1.178308e+003	7.209001e+002
1.180237e+003	9.260062e+002
1.182165e+003	9.562463e+002
1.184094e+003	8.715303e+002
1.186022e+003	8.029292e+002
1.187951e+003	7.530193e+002
1.189879e+003	8.013752e+002
1.191808e+003	6.425853e+002
1.193736e+003	6.228429e+002
1.195665e+003	6.645208e+002
1.197593e+003	6.040087e+002
1.199521e+003	5.362693e+002
1.201450e+003	5.131670e+002
1.203378e+003	4.911188e+002
1.205307e+003	4.660281e+002
1.207235e+003	5.308902e+002
1.209164e+003	6.352336e+002
1.211092e+003	5.718315e+002
1.213021e+003	4.836311e+002
1.214949e+003	3.540557e+002
1.216878e+003	2.572541e+002
1.218806e+003	3.136866e+002
1.220735e+003	4.010504e+002
1.222663e+003	3.561332e+002
1.224592e+003	3.374753e+002
1.226520e+003	2.730403e+002
1.228448e+003	2.420744e+002
1.230377e+003	2.025138e+002
1.232305e+003	1.985459e+002
1.234234e+003	2.952409e+002
1.236162e+003	3.325450e+002
1.238091e+003	2.811296e+002
1.240019e+003	3.120997e+002
1.241948e+003	4.794622e+002
1.243876e+003	5.377259e+002
1.245805e+003	5.004791e+002
1.247733e+003	4.263667e+002
1.249662e+003	5.283160e+002
1.251590e+003	4.596922e+002
1.253519e+003	3.344583e+002
1.255447e+003	3.470370e+002
1.257375e+003	4.561482e+002
1.259304e+003	5.216495e+002
1.261232e+003	5.795505e+002
1.263161e+003	6.211332e+002
1.265089e+003	5.732217e+002
1.267018e+003	5.512167e+002
1.268946e+003	5.194227e+002
1.270875e+003	5.185256e+002
1.272803e+003	5.671155e+002
1.274732e+003	4.764502e+002
1.276660e+003	2.438557e+002
1.278589e+003	2.053354e+002
1.280517e+003	3.317770e+002
1.282446e+003	2.255496e+002
1.284374e+003	2.210399e+002
1.286302e+003	2.332358e+002
1.288231e+003	3.023525e+002
1.290159e+003	3.503646e+002
1.292088e+003	3.353122e+002
1.294016e+003	2.725906e+002
1.295945e+003	2.243519e+002
1.297873e+003	2.542596e+002
1.299802e+003	3.213446e+002
1.301730e+003	3.650152e+002
1.303659e+003	2.901371e+002
1.305587e+003	3.126875e+002
1.307516e+003	3.801560e+002
1.309444e+003	3.141551e+002
1.311373e+003	2.526639e+002
1.313301e+003	2.560952e+002
1.315229e+003	3.105516e+002
1.317158e+003	4.718263e+002
1.319086e+003	4.944804e+002
1.321015e+003	3.988029e+002
1.322943e+003	2.992809e+002
1.324872e+003	3.132904e+002
1.326800e+003	4.179349e+002
1.328729e+003	4.486940e+002
1.330657e+003	4.877143e+002
1.332586e+003	5.622409e+002
1.334514e+003	5.460344e+002
1.336443e+003	4.079990e+002
1.338371e+003	3.565645e+002
1.340300e+003	5.347726e+002
1.342228e+003	5.195115e+002
1.344156e+003	5.973448e+002
1.346085e+003	6.393280e+002
1.348013e+003	6.480627e+002
1.349942e+003	6.161498e+002
1.351870e+003	5.782908e+002
1.353799e+003	5.594370e+002
1.355727e+003	5.300917e+002
1.357656e+003	4.573733e+002
1.359584e+003	3.679929e+002
1.361513e+003	3.991187e+002
1.363441e+003	5.059662e+002
1.365370e+003	5.752767e+002
1.367298e+003	5.400403e+002
1.369227e+003	4.761241e+002
1.371155e+003	3.511169e+002
1.373083e+003	2.958435e+002
1.375012e+003	3.882841e+002
1.376940e+003	4.516400e+002
1.378869e+003	3.727631e+002
1.380797e+003	2.429620e+002
1.382726e+003	1.436281e+002
1.384654e+003	1.425041e+002
1.386583e+003	1.951137e+002
1.388511e+003	2.450170e+002
1.390440e+003	2.586574e+002
1.392368e+003	2.541774e+002
1.394297e+003	2.838884e+002
1.396225e+003	2.844876e+002
1.398154e+003	2.033318e+002
1.400082e+003	2.118886e+002
1.402010e+003	2.134001e+002
1.403939e+003	3.806208e+002
1.405867e+003	3.955989e+002
1.407796e+003	3.571480e+002
1.409724e+003	4.563549e+002
1.411653e+003	4.813327e+002
1.413581e+003	3.851842e+002
1.415510e+003	3.137911e+002
1.417438e+003	3.110920e+002
1.419367e+003	3.119225e+002
1.421295e+003	3.297247e+002
1.423224e+003	3.413606e+002
1.425152e+003	5.664230e+002
1.427081e+003	5.759194e+002
1.429009e+003	6.226712e+002
1.430938e+003	6.203555e+002
1.432866e+003	6.843203e+002
1.434794e+003	7.111880e+002
1.436723e+003	7.499215e+002
1.438651e+003	7.761920e+002
1.440580e+003	7.427003e+002
1.442508e+003	7.439114e+002
1.444437e+003	7.540576e+002
1.446365e+003	8.154451e+002
1.448294e+003	8.413243e+002
1.450222e+003	8.859850e+002
1.452151e+003	8.873441e+002
1.454079e+003	7.436311e+002
1.456008e+003	6.784502e+002
1.457936e+003	6.570243e+002
1.459865e+003	6.478661e+002
1.461793e+003	6.673557e+002
1.463721e+003	6.430831e+002
1.465650e+003	5.593531e+002
1.467578e+003	6.074524e+002
1.469507e+003	5.978885e+002
1.471435e+003	5.152157e+002
1.473364e+003	4.421757e+002
1.475292e+003	4.207677e+002
1.477221e+003	4.404128e+002
1.479149e+003	5.029784e+002
1.481078e+003	5.417010e+002
1.483006e+003	4.470841e+002
1.484935e+003	4.167616e+002
1.486863e+003	5.554794e+002
1.488792e+003	6.059153e+002
1.490720e+003	5.832961e+002
1.492648e+003	6.165696e+002
1.494577e+003	6.940583e+002
1.496505e+003	7.615576e+002
1.498434e+003	7.811021e+002
1.500362e+003	7.827087e+002
1.502291e+003	9.089746e+002
1.504219e+003	1.058461e+003
1.506148e+003	1.184776e+003
1.508076e+003	1.448471e+003
1.510005e+003	1.804334e+003
1.511933e+003	2.027776e+003
1.513862e+003	2.206833e+003
1.515790e+003	2.575689e+003
1.517719e+003	2.985840e+003
1.519647e+003	2.965906e+003
1.521575e+003	2.878089e+003
1.523504e+003	2.761120e+003
1.525432e+003	2.539167e+003
1.527361e+003	2.222476e+003
1.529289e+003	1.983654e+003
1.531218e+003	1.668939e+003
1.533146e+003	1.308206e+003
1.535075e+003	1.086356e+003
1.537003e+003	9.402217e+002
1.538932e+003	7.773217e+002
1.540860e+003	7.893357e+002
1.542789e+003	7.605897e+002
1.544717e+003	7.489308e+002
1.546646e+003	8.030369e+002
1.548574e+003	7.909792e+002
1.550502e+003	6.857361e+002
1.552431e+003	6.123171e+002
1.554359e+003	5.432543e+002
1.556288e+003	5.300219e+002
1.558216e+003	4.688939e+002
1.560145e+003	3.760943e+002
1.562073e+003	3.983668e+002
1.564002e+003	4.940747e+002
1.565930e+003	5.250955e+002
1.567859e+003	5.207167e+002
1.569787e+003	4.974976e+002
1.571716e+003	4.605803e+002
1.573644e+003	5.131868e+002
1.575573e+003	3.922384e+002
1.577501e+003	4.953864e+002
1.579429e+003	4.644650e+002
1.581358e+003	4.177042e+002
1.583286e+003	4.422233e+002
1.585215e+003	4.672509e+002
1.587143e+003	4.544147e+002
1.589072e+003	4.887269e+002
1.591000e+003	6.140931e+002
1.592929e+003	7.011178e+002
1.594857e+003	6.734976e+002
1.596786e+003	6.117318e+002
1.598714e+003	6.727162e+002
1.600643e+003	7.108960e+002
1.602571e+003	8.095062e+002
1.604500e+003	7.904901e+002
1.606428e+003	7.567636e+002
1.608356e+003	7.373281e+002
1.610285e+003	6.728048e+002
1.612213e+003	6.949809e+002
1.614142e+003	7.611150e+002
1.616070e+003	7.594335e+002
1.617999e+003	7.415549e+002
1.619927e+003	7.020623e+002
1.621856e+003	5.468589e+002
1.623784e+003	4.778435e+002
1.625713e+003	6.500229e+002
1.627641e+003	7.801376e+002
1.629570e+003	5.684778e+002
1.631498e+003	7.835920e+002
1.633427e+003	8.555674e+002
1.635355e+003	7.036368e+002
1.637283e+003	5.974045e+002
1.639212e+003	5.436306e+002
1.641140e+003	4.836085e+002
1.643069e+003	5.074028e+002
1.644997e+003	5.084693e+002
1.646926e+003	3.869537e+002
1.648854e+003	3.251344e+002
1.650783e+003	3.883205e+002
1.652711e+003	4.500643e+002
1.654640e+003	4.343920e+002
1.656568e+003	4.117808e+002
1.658497e+003	4.249415e+002
1.660425e+003	4.378903e+002
1.662354e+003	2.489280e+002
1.664282e+003	3.054868e+002
1.666210e+003	2.491832e+002
1.668139e+003	2.317583e+002
1.670067e+003	2.587069e+002
1.671996e+003	3.208458e+002
1.673924e+003	3.740555e+002
1.675853e+003	3.239048e+002
1.677781e+003	2.805321e+002
1.679710e+003	3.716631e+002
1.681638e+003	4.214156e+002
1.683567e+003	3.845281e+002
1.685495e+003	4.172726e+002
1.687424e+003	3.996619e+002
1.689352e+003	3.108220e+002
1.691281e+003	3.929742e+002
1.693209e+003	4.873894e+002
1.695137e+003	6.018524e+002
1.697066e+003	5.348107e+002
1.698994e+003	5.330746e+002
1.700923e+003	4.345683e+002
1.702851e+003	3.541898e+002
1.704780e+003	2.521092e+002
1.706708e+003	2.287699e+002
1.708637e+003	3.539408e+002
1.710565e+003	4.283468e+002
1.712494e+003	4.230211e+002
1.714422e+003	4.817080e+002
1.716351e+003	4.653147e+002
1.718279e+003	4.752059e+002
1.720208e+003	5.469810e+002
1.722136e+003	6.455529e+002
1.724064e+003	6.670018e+002
1.725993e+003	6.932228e+002
1.727921e+003	5.938480e+002
1.729850e+003	5.712200e+002
1.731778e+003	5.009788e+002
1.733707e+003	4.835995e+002
1.735635e+003	5.039124e+002
1.737564e+003	4.490960e+002
1.739492e+003	3.820560e+002
1.741421e+003	3.154936e+002
1.743349e+003	3.101527e+002
1.745278e+003	3.699707e+002
1.747206e+003	4.106726e+002
1.749135e+003	4.390271e+002
1.751063e+003	4.389278e+002
1.752991e+003	3.676810e+002
1.754920e+003	3.217593e+002
1.756848e+003	3.384264e+002
1.758777e+003	2.712397e+002
1.760705e+003	1.448701e+002
1.762634e+003	2.576039e+002
1.764562e+003	3.245769e+002
1.766491e+003	2.317947e+002
1.768419e+003	1.978989e+002
1.770348e+003	2.683000e+002
1.772276e+003	3.493121e+002
1.774205e+003	3.495281e+002
1.776133e+003	4.110773e+002
1.778062e+003	5.259054e+002
1.779990e+003	5.884022e+002
1.781918e+003	5.401003e+002
1.783847e+003	4.216560e+002
1.785775e+003	2.961441e+002
1.787704e+003	2.021130e+002
1.789632e+003	1.858588e+002
1.791561e+003	2.162965e+002
1.793489e+003	3.045413e+002
1.795418e+003	3.118233e+002
1.797346e+003	3.316540e+002
1.799275e+003	5.079072e+002
1.801203e+003	6.365084e+002
1.803132e+003	6.933968e+002
1.805060e+003	7.913665e+002
1.806989e+003	7.135850e+002
1.808917e+003	5.909519e+002
1.810845e+003	5.093403e+002
1.812774e+003	5.062610e+002
1.814702e+003	5.419050e+002
1.816631e+003	6.292316e+002
1.818559e+003	6.598625e+002
1.820488e+003	5.701575e+002
1.822416e+003	4.970145e+002
1.824345e+003	5.081547e+002
1.826273e+003	4.949331e+002
1.828202e+003	5.200676e+002
1.830130e+003	6.106693e+002
1.832059e+003	5.506304e+002
1.833987e+003	5.070303e+002
1.835916e+003	4.945103e+002
1.837844e+003	5.109554e+002
1.839772e+003	6.320071e+002
1.841701e+003	5.834365e+002
1.843629e+003	4.502852e+002
1.845558e+003	4.026001e+002
1.847486e+003	2.877774e+002
1.849415e+003	2.349355e+002
1.851343e+003	3.078226e+002
1.853272e+003	2.621838e+002
1.855200e+003	7.803844e+001
1.857129e+003	1.748310e+002
1.859057e+003	1.908504e+002
1.860986e+003	1.750374e+002
1.862914e+003	2.522807e+002
1.864843e+003	2.150622e+002
1.866771e+003	2.132604e+002
1.868699e+003	3.002179e+002
1.870628e+003	3.801959e+002
1.872556e+003	2.945926e+002
1.874485e+003	1.521368e+002
1.876413e+003	1.968822e+002
1.878342e+003	2.205715e+002
1.880270e+003	2.433438e+002
1.882199e+003	4.174618e+002
1.884127e+003	4.679164e+002
1.886056e+003	3.576494e+002
1.887984e+003	2.934109e+002
1.889913e+003	3.388972e+002
1.891841e+003	4.311629e+002
1.893770e+003	6.276928e+002
1.895698e+003	6.060318e+002
1.897626e+003	5.509178e+002
1.899555e+003	6.824877e+002
1.901483e+003	6.163748e+002
1.903412e+003	4.760540e+002
1.905340e+003	4.850658e+002
1.907269e+003	5.416098e+002
1.909197e+003	6.044620e+002
1.911126e+003	5.930429e+002
1.913054e+003	6.165479e+002
1.914983e+003	5.550005e+002
1.916911e+003	4.697341e+002
1.918840e+003	4.960610e+002
1.920768e+003	5.082395e+002
1.922697e+003	5.447743e+002
1.924625e+003	5.557472e+002
1.926553e+003	4.620101e+002
1.928482e+003	4.194648e+002
1.930410e+003	4.772014e+002
1.932339e+003	5.015760e+002
1.934267e+003	4.525501e+002
1.936196e+003	3.923838e+002
1.938124e+003	3.154367e+002
1.940053e+003	2.576340e+002
1.941981e+003	2.747322e+002
1.943910e+003	3.579491e+002
1.945838e+003	2.066495e+002
1.947767e+003	1.765654e+002
1.949695e+003	1.607084e+002
1.951624e+003	1.697591e+002
1.953552e+003	2.735009e+002
1.955480e+003	2.736194e+002
1.957409e+003	2.517067e+002
1.959337e+003	2.881769e+002
1.961266e+003	2.884637e+002
1.963194e+003	2.544884e+002
1.965123e+003	3.054460e+002
1.967051e+003	2.855040e+002
1.968980e+003	1.706809e+002
1.970908e+003	7.600866e+001
1.972837e+003	1.841639e+002
1.974765e+003	2.794873e+002
1.976694e+003	2.967673e+002
1.978622e+003	2.904574e+002
1.980551e+003	2.569480e+002
1.982479e+003	2.213719e+002
1.984407e+003	2.244965e+002
1.986336e+003	2.405238e+002
1.988264e+003	3.010904e+002
1.990193e+003	3.553809e+002
1.992121e+003	3.069328e+002
1.994050e+003	3.456335e+002
1.995978e+003	4.878593e+002
1.997907e+003	4.541895e+002
1.999835e+003	3.879208e+002
2.001764e+003	4.663945e+002
2.003692e+003	4.429847e+002
2.005621e+003	3.858166e+002
2.007549e+003	4.082809e+002
2.009478e+003	3.369796e+002
2.011406e+003	4.163318e+002
2.013334e+003	5.207892e+002
2.015263e+003	5.641222e+002
2.017191e+003	5.967259e+002
2.019120e+003	6.270081e+002
2.021048e+003	5.677299e+002
2.022977e+003	5.086027e+002
2.024905e+003	4.011867e+002
2.026834e+003	3.796223e+002
2.028762e+003	3.227867e+002
2.030691e+003	4.353967e+002
2.032619e+003	4.009651e+002
2.034548e+003	3.452083e+002
2.036476e+003	2.992668e+002
2.038405e+003	3.168497e+002
2.040333e+003	3.373995e+002
2.042261e+003	3.298998e+002
2.044190e+003	2.567640e+002
2.046118e+003	1.584904e+002
2.048047e+003	1.339741e+002
2.049975e+003	7.840263e+001
2.051904e+003	1.505964e+002
2.053832e+003	1.428554e+002
2.055761e+003	2.455653e+002
2.057689e+003	2.059768e+002
2.059618e+003	2.110510e+002
2.061546e+003	2.383800e+002
2.063475e+003	1.868579e+002
2.065403e+003	1.276627e+002
2.067332e+003	2.009301e+002
2.069260e+003	2.423741e+002
2.071188e+003	2.072988e+002
2.073117e+003	3.395022e+002
2.075045e+003	3.199809e+002
2.076974e+003	3.497678e+002
2.078902e+003	3.523388e+002
2.080831e+003	2.817520e+002
2.082759e+003	3.205600e+002
2.084688e+003	1.891477e+002
2.086616e+003	1.662631e+002
2.088545e+003	2.724199e+002
2.090473e+003	3.162844e+002
2.092402e+003	4.021163e+002
2.094330e+003	4.607520e+002
2.096259e+003	3.816317e+002
2.098187e+003	3.760104e+002
2.100115e+003	4.028473e+002
2.102044e+003	4.090140e+002
2.103972e+003	4.242100e+002
2.105901e+003	3.767887e+002
2.107829e+003	5.096636e+002
2.109758e+003	6.341345e+002
2.111686e+003	5.156316e+002
2.113615e+003	4.355079e+002
2.115543e+003	4.087398e+002
2.117472e+003	4.606175e+002
2.119400e+003	5.566241e+002
2.121329e+003	5.808076e+002
2.123257e+003	5.151697e+002
2.125186e+003	5.018770e+002
2.127114e+003	5.538104e+002
2.129042e+003	5.289754e+002
2.130971e+003	4.734452e+002
2.132899e+003	3.997166e+002
2.134828e+003	4.951395e+002
2.136756e+003	4.960663e+002
2.138685e+003	4.180927e+002
2.140613e+003	3.619890e+002
2.142542e+003	3.341761e+002
2.144470e+003	3.932845e+002
2.146399e+003	3.113683e+002
2.148327e+003	2.525576e+002
2.150256e+003	3.226499e+002
2.152184e+003	3.460018e+002
2.154113e+003	2.792491e+002
2.156041e+003	2.285430e+002
2.157969e+003	2.321834e+002
2.159898e+003	1.290596e+002
2.161826e+003	2.474790e+002
2.163755e+003	3.301421e+002
2.165683e+003	2.502178e+002
2.167612e+003	2.084097e+002
2.169540e+003	2.197415e+002
2.171469e+003	2.040093e+002
2.173397e+003	2.166000e+002
2.175326e+003	3.029451e+002
2.177254e+003	3.305981e+002
2.179183e+003	2.836308e+002
2.181111e+003	3.326219e+002
2.183040e+003	3.109214e+002
2.184968e+003	2.963472e+002
2.186896e+003	1.986231e+002
2.188825e+003	2.785488e+002
2.190753e+003	4.052708e+002
2.192682e+003	3.959723e+002
2.194610e+003	4.412982e+002
2.196539e+003	4.549956e+002
2.198467e+003	4.376673e+002
2.200396e+003	4.145297e+002
2.202324e+003	4.818666e+002
2.204253e+003	5.262895e+002
2.206181e+003	4.368107e+002
2.208110e+003	4.300905e+002
2.210038e+003	4.520507e+002
2.211967e+003	4.441107e+002
2.213895e+003	5.282375e+002
2.215823e+003	5.846760e+002
2.217752e+003	5.708220e+002
2.219680e+003	6.051179e+002
2.221609e+003	6.969078e+002
2.223537e+003	6.221619e+002
2.225466e+003	5.980558e+002
2.227394e+003	6.243250e+002
2.229323e+003	5.312678e+002
2.231251e+003	4.615035e+002
2.233180e+003	4.601264e+002
2.235108e+003	4.209568e+002
2.237037e+003	3.175590e+002
2.238965e+003	3.668831e+002
2.240894e+003	3.765162e+002
2.242822e+003	3.944838e+002
2.244750e+003	4.582743e+002
2.246679e+003	3.147089e+002
2.248607e+003	2.423961e+002
2.250536e+003	2.774867e+002
2.252464e+003	2.274853e+002
2.254393e+003	2.000863e+002
2.256321e+003	2.165466e+002
2.258250e+003	2.463858e+002
2.260178e+003	3.800554e+002
2.262107e+003	4.057400e+002
2.264035e+003	3.395283e+002
2.265964e+003	2.763637e+002
2.267892e+003	3.552071e+002
2.269821e+003	2.237511e+002
2.271749e+003	1.552862e+002
2.273677e+003	1.220460e+002
2.275606e+003	1.840912e+002
2.277534e+003	2.425139e+002
2.279463e+003	2.536706e+002
2.281391e+003	3.153951e+002
2.283320e+003	3.952042e+002
2.285248e+003	3.883136e+002
2.287177e+003	4.267429e+002
2.289105e+003	4.192638e+002
2.291034e+003	4.279816e+002
2.292962e+003	4.811390e+002
2.294891e+003	5.460582e+002
2.296819e+003	6.887701e+002
2.298748e+003	7.060313e+002
2.300676e+003	6.681879e+002
2.302604e+003	6.640679e+002
2.304533e+003	6.604351e+002
2.306461e+003	6.458752e+002
2.308390e+003	7.277244e+002
2.310318e+003	8.547534e+002
2.312247e+003	8.605546e+002
2.314175e+003	7.448652e+002
2.316104e+003	6.412688e+002
2.318032e+003	5.679200e+002
2.319961e+003	5.638020e+002
2.321889e+003	5.198069e+002
2.323818e+003	5.274325e+002
2.325746e+003	5.702214e+002
2.327675e+003	5.375870e+002
2.329603e+003	4.100872e+002
2.331531e+003	3.584321e+002
2.333460e+003	5.771548e+002
2.335388e+003	6.280112e+002
2.337317e+003	6.508047e+002
2.339245e+003	6.695025e+002
2.341174e+003	5.629358e+002
2.343102e+003	3.710595e+002
2.345031e+003	4.052513e+002
2.346959e+003	4.844129e+002
2.348888e+003	4.946429e+002
2.350816e+003	4.070034e+002
2.352745e+003	3.837816e+002
2.354673e+003	4.413611e+002
2.356602e+003	4.550935e+002
2.358530e+003	3.866891e+002
2.360458e+003	3.807025e+002
2.362387e+003	3.956650e+002
2.364315e+003	5.304821e+002
2.366244e+003	4.207242e+002
2.368172e+003	5.159852e+002
2.370101e+003	3.917738e+002
2.372029e+003	3.716856e+002
2.373958e+003	3.979202e+002
2.375886e+003	4.724880e+002
2.377815e+003	4.399820e+002
2.379743e+003	4.247087e+002
2.381672e+003	5.233641e+002
2.383600e+003	5.089830e+002
2.385529e+003	4.186887e+002
2.387457e+003	3.542941e+002
2.389385e+003	3.640646e+002
2.391314e+003	5.502017e+002
2.393242e+003	6.256111e+002
2.395171e+003	5.998066e+002
2.397099e+003	6.276123e+002
2.399028e+003	6.545354e+002
2.400956e+003	5.745321e+002
2.402885e+003	6.520140e+002
2.404813e+003	7.285211e+002
2.406742e+003	7.003168e+002
2.408670e+003	6.661873e+002
2.410599e+003	7.166715e+002
2.412527e+003	6.844470e+002
2.414456e+003	6.299761e+002
2.416384e+003	7.076716e+002
2.418313e+003	6.211259e+002
2.420241e+003	6.071081e+002
2.422169e+003	6.904358e+002
2.424098e+003	6.992806e+002
2.426026e+003	6.298620e+002
2.427955e+003	7.060344e+002
2.429883e+003	7.521807e+002
2.431812e+003	6.890924e+002
2.433740e+003	7.814615e+002
2.435669e+003	7.302368e+002
2.437597e+003	6.539465e+002
2.439526e+003	6.145728e+002
2.441454e+003	5.698738e+002
2.443383e+003	5.321941e+002
2.445311e+003	6.291677e+002
2.447240e+003	6.225638e+002
2.449168e+003	6.461271e+002
2.451096e+003	6.081896e+002
2.453025e+003	6.250447e+002
2.454953e+003	6.039282e+002
2.456882e+003	5.345018e+002
2.458810e+003	5.201223e+002
2.460739e+003	6.323633e+002
2.462667e+003	5.894231e+002
2.464596e+003	5.054562e+002
2.466524e+003	5.601494e+002
2.468453e+003	5.356960e+002
2.470381e+003	4.177282e+002
2.472310e+003	4.256999e+002
2.474238e+003	4.512518e+002
2.476167e+003	3.888649e+002
2.478095e+003	3.790155e+002
2.480023e+003	3.761951e+002
2.481952e+003	4.119836e+002
2.483880e+003	4.868776e+002
2.485809e+003	5.611699e+002
2.487737e+003	5.735496e+002
2.489666e+003	6.978566e+002
2.491594e+003	6.193469e+002
2.493523e+003	5.050227e+002
2.495451e+003	4.306534e+002
2.497380e+003	3.807315e+002
2.499308e+003	4.643182e+002
2.501237e+003	5.146648e+002
2.503165e+003	6.314193e+002
2.505094e+003	7.502498e+002
2.507022e+003	6.998138e+002
2.508950e+003	6.384128e+002
2.510879e+003	5.811715e+002
2.512807e+003	5.116362e+002
2.514736e+003	6.758543e+002
2.516664e+003	6.802108e+002
2.518593e+003	6.542473e+002
2.520521e+003	6.893694e+002
2.522450e+003	7.432369e+002
2.524378e+003	7.431794e+002
2.526307e+003	7.382177e+002
2.528235e+003	7.894050e+002
2.530164e+003	7.794210e+002
2.532092e+003	7.759972e+002
2.534021e+003	7.991595e+002
2.535949e+003	9.282944e+002
2.537877e+003	8.447239e+002
2.539806e+003	7.372988e+002
2.541734e+003	7.244448e+002
2.543663e+003	5.785889e+002
2.545591e+003	6.847118e+002
2.547520e+003	6.914117e+002
2.549448e+003	5.951799e+002
2.551377e+003	5.993951e+002
2.553305e+003	5.541141e+002
2.555234e+003	4.991073e+002
2.557162e+003	5.532661e+002
2.559091e+003	6.522563e+002
2.561019e+003	6.703171e+002
2.562948e+003	6.436160e+002
2.564876e+003	6.433488e+002
2.566804e+003	4.939563e+002
2.568733e+003	5.692453e+002
2.570661e+003	5.583990e+002
2.572590e+003	3.755577e+002
2.574518e+003	3.739042e+002
2.576447e+003	4.602297e+002
2.578375e+003	5.090008e+002
2.580304e+003	5.485471e+002
2.582232e+003	4.427890e+002
2.584161e+003	4.617467e+002
2.586089e+003	4.838105e+002
2.588018e+003	4.250919e+002
2.589946e+003	3.993162e+002
2.591875e+003	4.816078e+002
2.593803e+003	4.279348e+002
2.595731e+003	3.460987e+002
2.597660e+003	4.167454e+002
2.599588e+003	4.546559e+002
2.601517e+003	5.005505e+002
2.603445e+003	5.706134e+002
2.605374e+003	6.157136e+002
2.607302e+003	6.099812e+002
2.609231e+003	6.764690e+002
2.611159e+003	6.101837e+002
2.613088e+003	5.532945e+002
2.615016e+003	5.549304e+002
2.616945e+003	6.854865e+002
2.618873e+003	6.012430e+002
2.620802e+003	6.685232e+002
2.622730e+003	7.142155e+002
2.624658e+003	7.308945e+002
2.626587e+003	7.875943e+002
2.628515e+003	7.587531e+002
2.630444e+003	6.461731e+002
2.632372e+003	5.153534e+002
2.634301e+003	5.666716e+002
2.636229e+003	6.005708e+002
2.638158e+003	5.158452e+002
2.640086e+003	5.451351e+002
2.642015e+003	6.539583e+002
2.643943e+003	6.474526e+002
2.645872e+003	6.793347e+002
2.647800e+003	6.659389e+002
2.649729e+003	6.484788e+002
2.651657e+003	6.240558e+002
2.653585e+003	5.890328e+002
2.655514e+003	6.394983e+002
2.657442e+003	6.653816e+002
2.659371e+003	6.156711e+002
2.661299e+003	5.302373e+002
2.663228e+003	5.943730e+002
2.665156e+003	6.220438e+002
2.667085e+003	6.254042e+002
2.669013e+003	6.307063e+002
2.670942e+003	7.536589e+002
2.672870e+003	8.074603e+002
2.674799e+003	7.103340e+002
2.676727e+003	6.669040e+002
2.678656e+003	6.801654e+002
2.680584e+003	5.842962e+002
2.682512e+003	5.656323e+002
2.684441e+003	5.101039e+002
2.686369e+003	5.186375e+002
2.688298e+003	5.470696e+002
2.690226e+003	4.898654e+002
2.692155e+003	5.331938e+002
2.694083e+003	5.175311e+002
2.696012e+003	4.867106e+002
2.697940e+003	4.181064e+002
2.699869e+003	4.162832e+002
2.701797e+003	4.214115e+002
2.703726e+003	5.083906e+002
2.705654e+003	5.343297e+002
2.707583e+003	5.318525e+002
2.709511e+003	6.108824e+002
2.711439e+003	4.476263e+002
2.713368e+003	3.257800e+002
2.715296e+003	3.001021e+002
2.717225e+003	4.121300e+002
2.719153e+003	4.299909e+002
2.721082e+003	5.294117e+002
2.723010e+003	6.268770e+002
2.724939e+003	5.492151e+002
2.726867e+003	5.290035e+002
2.728796e+003	4.845212e+002
2.730724e+003	5.895853e+002
2.732653e+003	6.506265e+002
2.734581e+003	5.062838e+002
2.736510e+003	5.176965e+002
2.738438e+003	4.916261e+002
2.740366e+003	5.905187e+002
2.742295e+003	5.562347e+002
2.744223e+003	5.179973e+002
2.746152e+003	6.209640e+002
2.748080e+003	5.701599e+002
2.750009e+003	4.946830e+002
2.751937e+003	5.518104e+002
2.753866e+003	5.391736e+002
2.755794e+003	4.368521e+002
2.757723e+003	4.275250e+002
2.759651e+003	3.871576e+002
2.761580e+003	4.362506e+002
2.763508e+003	4.641013e+002
2.765437e+003	5.203174e+002
2.767365e+003	5.517841e+002
2.769293e+003	4.538653e+002
2.771222e+003	3.617484e+002
2.773150e+003	3.626416e+002
2.775079e+003	3.491050e+002
2.777007e+003	3.391530e+002
2.778936e+003	2.284203e+002
2.780864e+003	2.646319e+002
2.782793e+003	2.490020e+002
2.784721e+003	2.132442e+002
2.786650e+003	9.420148e+001
2.788578e+003	1.321006e+002
2.790507e+003	2.126486e+002
2.792435e+003	2.395148e+002
2.794364e+003	1.551984e+002
2.796292e+003	7.974175e+001
2.798220e+003	1.441540e+002
2.800149e+003	1.240667e+002
2.802077e+003	1.098949e+002
2.804006e+003	1.190118e+002
2.805934e+003	1.334436e+002
2.807863e+003	2.141758e+002
2.809791e+003	2.083135e+002
2.811720e+003	2.720568e+002
2.813648e+003	3.013723e+002
2.815577e+003	2.775515e+002
2.817505e+003	3.765053e+002
2.819434e+003	3.816626e+002
2.821362e+003	2.667138e+002
2.823291e+003	2.726578e+002
2.825219e+003	3.515695e+002
2.827147e+003	1.534371e+002
2.829076e+003	3.850985e+002
2.831004e+003	3.032106e+002
2.832933e+003	3.297642e+002
2.834861e+003	2.595835e+002
2.836790e+003	2.355011e+002
2.838718e+003	2.829957e+002
2.840647e+003	4.161149e+002
2.842575e+003	4.890281e+002
2.844504e+003	6.057822e+002
2.846432e+003	5.803480e+002
2.848361e+003	7.042432e+002
2.850289e+003	5.321251e+002
2.852218e+003	6.360004e+002
2.854146e+003	4.779025e+002
2.856074e+003	5.141907e+002
2.858003e+003	5.420665e+002
2.859931e+003	4.307979e+002
2.861860e+003	4.212847e+002
2.863788e+003	3.859058e+002
2.865717e+003	4.342389e+002
2.867645e+003	3.285824e+002
2.869574e+003	2.659314e+002
2.871502e+003	3.829528e+002
2.873431e+003	4.373854e+002
2.875359e+003	4.116722e+002
2.877288e+003	4.425064e+002
2.879216e+003	6.547513e+002
2.881145e+003	5.640830e+002
2.883073e+003	3.213448e+002
2.885001e+003	2.791826e+002
2.886930e+003	3.171835e+002
2.888858e+003	2.631479e+002
2.890787e+003	3.109573e+002
2.892715e+003	3.414665e+002
2.894644e+003	4.051284e+002
2.896572e+003	2.469628e+002
2.898501e+003	3.501027e+002
2.900429e+003	2.163641e+002
2.902358e+003	3.174290e+002
2.904286e+003	3.358413e+002
2.906215e+003	2.997476e+002
2.908143e+003	3.552415e+002
2.910072e+003	2.539445e+002
2.912000e+003	9.194927e+001
2.913928e+003	1.748238e+002
2.915857e+003	3.126383e+002
2.917785e+003	3.741544e+002
2.919714e+003	1.428056e+002
2.921642e+003	1.113062e+002
2.923571e+003	2.443590e+002
2.925499e+003	2.503762e+002
2.927428e+003	2.749539e+002
2.929356e+003	2.773000e+002
2.931285e+003	1.922768e+002
2.933213e+003	2.504009e+002
2.935142e+003	2.982759e+002
2.937070e+003	2.802034e+002
2.938999e+003	3.336364e+002
2.940927e+003	3.582830e+002
2.942855e+003	3.579742e+002
2.944784e+003	2.700975e+002
2.946712e+003	1.234059e+002
2.948641e+003	1.728916e+002
2.950569e+003	2.820375e+002
2.952498e+003	2.178543e+002
2.954426e+003	1.507617e+002
2.956355e+003	2.531404e+002
2.958283e+003	1.930360e+002
2.960212e+003	5.286769e+001
2.962140e+003	9.826250e+001
2.964069e+003	1.303203e+002
2.965997e+003	2.865971e+002
2.967926e+003	2.182507e+002
2.969854e+003	2.826734e+001
2.971782e+003	6.999027e+000
2.973711e+003	8.875542e+001
2.975639e+003	9.606743e+001
2.977568e+003	5.431615e+001
2.979496e+003	7.067114e+001
2.981425e+003	4.237676e+001
2.983353e+003	4.149594e+001
2.985282e+003	1.228751e+001
2.987210e+003	1.665064e+002
2.989139e+003	-1.414720e+002
2.991067e+003	-5.821663e+001
2.992996e+003	-1.059591e+002
2.994924e+003	-8.685345e+001
2.996853e+003	2.008364e+001
2.998781e+003	-1.231064e+001
3.000709e+003	-1.395565e+002
3.002638e+003	-1.318549e+002
3.004566e+003	-6.200612e+001
3.006495e+003	-2.592294e+002
3.008423e+003	-2.248861e+002
3.010352e+003	-1.905728e+002
3.012280e+003	-2.278577e+002
3.014209e+003	-6.078777e+001
3.016137e+003	2.093941e+001
3.018066e+003	-3.185751e+001
3.019994e+003	-1.184840e+002
3.021923e+003	-1.286954e+002
3.023851e+003	-1.787651e+002
3.025780e+003	-1.087559e+002
3.027708e+003	-9.893620e+001
3.029636e+003	4.364587e+001
3.031565e+003	-5.026161e+001
3.033493e+003	6.037259e+000
3.035422e+003	-2.828792e+000
3.037350e+003	-3.021135e+001
3.039279e+003	-1.912001e+001
3.041207e+003	6.631801e+001
3.043136e+003	6.545547e+001
3.045064e+003	1.824436e+002
3.046993e+003	2.225936e+002
3.048921e+003	-5.045620e+001
3.050850e+003	4.660125e+001
3.052778e+003	1.185898e+002
3.054707e+003	7.193394e+001
3.056635e+003	-1.447797e+002
3.058563e+003	-1.584535e+002
3.060492e+003	3.560594e+001
3.062420e+003	2.162312e+002
3.064349e+003	2.952716e+002
3.066277e+003	2.086197e+002
3.068206e+003	1.671961e+001
3.070134e+003	1.593653e+001
3.072063e+003	1.376950e+002
3.073991e+003	1.257568e+002
3.075920e+003	1.896326e+002
3.077848e+003	1.168741e+002
3.079777e+003	2.094003e+002
3.081705e+003	2.468449e+001
3.083634e+003	-3.239465e+001
3.085562e+003	1.201280e+002
3.087490e+003	2.038312e+002
3.089419e+003	2.718689e+002
3.091347e+003	2.416933e+002
3.093276e+003	3.157726e+002
3.095204e+003	3.530658e+002
3.097133e+003	2.700938e+002
3.099061e+003	3.820331e+002
3.100990e+003	4.070338e+002
3.102918e+003	1.099163e+002
3.104847e+003	1.317912e+002
3.106775e+003	3.390678e+002
3.108704e+003	3.038556e+002
3.110632e+003	2.841615e+002
3.112561e+003	4.343201e+002
3.114489e+003	5.044456e+002
3.116417e+003	2.287165e+002
3.118346e+003	4.205512e+002
3.120274e+003	5.310883e+002
3.122203e+003	5.756411e+002
3.124131e+003	5.358259e+002
3.126060e+003	4.922660e+002
3.127988e+003	4.822725e+002
3.129917e+003	4.624230e+002
3.131845e+003	5.932078e+002
3.133774e+003	6.924529e+002
3.135702e+003	7.298619e+002
3.137631e+003	8.025917e+002
3.139559e+003	7.302848e+002
3.141488e+003	6.791548e+002
3.143416e+003	8.034708e+002
3.145344e+003	7.187157e+002
3.147273e+003	7.835607e+002
3.149201e+003	7.612190e+002
3.151130e+003	7.679441e+002
3.153058e+003	8.411171e+002
3.154987e+003	1.071345e+003
3.156915e+003	1.090157e+003
3.158844e+003	1.122337e+003
3.160772e+003	1.195872e+003
3.162701e+003	1.078526e+003
3.164629e+003	1.150018e+003
3.166558e+003	1.231208e+003
3.168486e+003	1.295563e+003
3.170415e+003	1.359252e+003
3.172343e+003	1.365144e+003
3.174271e+003	1.239531e+003
3.176200e+003	1.256022e+003
3.178128e+003	1.532324e+003
3.180057e+003	1.541374e+003
3.181985e+003	1.557543e+003
3.183914e+003	1.621606e+003
3.185842e+003	1.564126e+003
3.187771e+003	1.619726e+003
3.189699e+003	1.682619e+003
3.191628e+003	1.624268e+003
3.193556e+003	1.874193e+003
3.195485e+003	2.020162e+003
3.197413e+003	1.959178e+003
3.199342e+003	2.009807e+003
3.201270e+003	2.028493e+003
3.203198e+003	2.059958e+003
3.205127e+003	2.236048e+003
3.207055e+003	2.365742e+003
3.208984e+003	2.471014e+003
3.210912e+003	2.556590e+003
3.212841e+003	2.454248e+003
3.214769e+003	2.512399e+003
3.216698e+003	2.649661e+003
3.218626e+003	2.735716e+003
3.220555e+003	2.608675e+003
3.222483e+003	2.654663e+003
3.224412e+003	2.572706e+003
3.226340e+003	2.842237e+003
3.228269e+003	3.119766e+003
3.230197e+003	2.974528e+003
3.232125e+003	3.090440e+003
3.234054e+003	3.231019e+003
3.235982e+003	3.318217e+003
3.237911e+003	3.359116e+003
3.239839e+003	3.392798e+003
3.241768e+003	3.489926e+003
3.243696e+003	3.466796e+003
3.245625e+003	3.498863e+003
3.247553e+003	3.631617e+003
3.249482e+003	3.826572e+003
3.251410e+003	3.881995e+003
3.253339e+003	4.039624e+003
3.255267e+003	4.141322e+003
3.257196e+003	4.275604e+003
3.259124e+003	4.399736e+003
3.261052e+003	4.399347e+003
3.262981e+003	4.479261e+003
3.264909e+003	4.651192e+003
3.266838e+003	4.831297e+003
3.268766e+003	4.802318e+003
3.270695e+003	4.975414e+003
3.272623e+003	4.984032e+003
3.274552e+003	5.119890e+003
3.276480e+003	5.313238e+003
3.278409e+003	5.417952e+003
3.280337e+003	5.384730e+003
3.282266e+003	5.507510e+003
3.284194e+003	5.608036e+003
3.286123e+003	5.722934e+003
3.288051e+003	6.036823e+003
3.289979e+003	5.982898e+003
3.291908e+003	6.181859e+003
3.293836e+003	6.236988e+003
3.295765e+003	6.326765e+003
3.297693e+003	6.504764e+003
3.299622e+003	6.532065e+003
3.301550e+003	6.816919e+003
3.303479e+003	6.966155e+003
3.305407e+003	6.929910e+003
3.307336e+003	7.136868e+003
3.309264e+003	7.111860e+003
3.311193e+003	7.264179e+003
3.313121e+003	7.348729e+003
3.315050e+003	7.576810e+003
3.316978e+003	7.861620e+003
3.318906e+003	7.776277e+003
3.320835e+003	7.862357e+003
3.322763e+003	8.133239e+003
3.324692e+003	8.245932e+003
3.326620e+003	8.325855e+003
3.328549e+003	8.501002e+003
3.330477e+003	8.682896e+003
3.332406e+003	8.896837e+003
3.334334e+003	9.069919e+003
3.336263e+003	9.204574e+003
3.338191e+003	9.438093e+003
3.340120e+003	9.560624e+003
3.342048e+003	9.721255e+003
3.343977e+003	9.997103e+003
3.345905e+003	9.997329e+003
3.347833e+003	1.017417e+004
3.349762e+003	1.046188e+004
3.351690e+003	1.047157e+004
3.353619e+003	1.065231e+004
3.355547e+003	1.089578e+004
3.357476e+003	1.103153e+004
3.359404e+003	1.129567e+004
3.361333e+003	1.160088e+004
3.363261e+003	1.169257e+004
3.365190e+003	1.179187e+004
3.367118e+003	1.204975e+004
3.369047e+003	1.222434e+004
3.370975e+003	1.238385e+004
3.372904e+003	1.269494e+004
3.374832e+003	1.282097e+004
3.376760e+003	1.293774e+004
3.378689e+003	1.331041e+004
3.380617e+003	1.345569e+004
3.382546e+003	1.364410e+004
3.384474e+003	1.398205e+004
3.386403e+003	1.432216e+004
3.388331e+003	1.442707e+004
3.390260e+003	1.451507e+004
3.392188e+003	1.478681e+004
3.394117e+003	1.492114e+004
3.396045e+003	1.519110e+004
3.397974e+003	1.526289e+004
3.399902e+003	1.587829e+004
