# Supplementary material for: Machine learning classification of mango maturity based on carotene content from Raman spectra
Source: PeerJ. 2025 Nov 18;13:e20288. doi: 10.7717/peerj.20288 (PMC12637035; doi:10.7717/peerj.20288)
Supplement: Supplemental Information 1 — Raman spectra from 29 mango samples, with measurements taken from the top, middle, and bottom parts of each mango. These data were used for Raman spectral processing, statistical analysis, and classification analysis. [file peerj-13-20288-s001.zip › Raw Data_Mango/M4/3 spectra- Average-M4-B.CSV]

5.015522e+001	1.172400e+003
5.208368e+001	8.362599e+002
5.401215e+001	6.072488e+002
5.594062e+001	5.029543e+002
5.786908e+001	4.896910e+002
5.979755e+001	4.969187e+002
6.172602e+001	4.936745e+002
6.365448e+001	4.751429e+002
6.558295e+001	4.567407e+002
6.751141e+001	4.499804e+002
6.943988e+001	4.383500e+002
7.136835e+001	4.365300e+002
7.329681e+001	4.409352e+002
7.522528e+001	4.088916e+002
7.715375e+001	3.992808e+002
7.908221e+001	3.744034e+002
8.101068e+001	3.540860e+002
8.293915e+001	3.624524e+002
8.486761e+001	3.558682e+002
8.679608e+001	3.499629e+002
8.872455e+001	3.441841e+002
9.065302e+001	3.422798e+002
9.258148e+001	3.490129e+002
9.450995e+001	3.474599e+002
9.643842e+001	3.289342e+002
9.836688e+001	3.047813e+002
1.002953e+002	2.854854e+002
1.022238e+002	2.747521e+002
1.041523e+002	2.669262e+002
1.060807e+002	2.673669e+002
1.080092e+002	2.617850e+002
1.099377e+002	2.488702e+002
1.118661e+002	2.777086e+002
1.137946e+002	2.630615e+002
1.157231e+002	2.626271e+002
1.176516e+002	2.755304e+002
1.195800e+002	2.722227e+002
1.215085e+002	2.489124e+002
1.234370e+002	2.302372e+002
1.253654e+002	2.183018e+002
1.272939e+002	2.116100e+002
1.292224e+002	2.065018e+002
1.311508e+002	1.934575e+002
1.330793e+002	1.967507e+002
1.350078e+002	2.071417e+002
1.369362e+002	2.134578e+002
1.388647e+002	2.107349e+002
1.407932e+002	2.164367e+002
1.427216e+002	2.105464e+002
1.446501e+002	2.012993e+002
1.465786e+002	1.972707e+002
1.485070e+002	1.913089e+002
1.504355e+002	2.019375e+002
1.523640e+002	2.077878e+002
1.542924e+002	1.999860e+002
1.562209e+002	1.823051e+002
1.581494e+002	1.799628e+002
1.600778e+002	1.805679e+002
1.620063e+002	1.837360e+002
1.639348e+002	1.930748e+002
1.658632e+002	2.091389e+002
1.677917e+002	2.086796e+002
1.697202e+002	2.011244e+002
1.716486e+002	1.961640e+002
1.735771e+002	1.925990e+002
1.755056e+002	1.833098e+002
1.774340e+002	1.804063e+002
1.793625e+002	1.867525e+002
1.812910e+002	1.880926e+002
1.832194e+002	1.825153e+002
1.851479e+002	1.806605e+002
1.870764e+002	1.710437e+002
1.890048e+002	1.753660e+002
1.909333e+002	1.588093e+002
1.928618e+002	1.315988e+002
1.947902e+002	1.599819e+002
1.967187e+002	1.722383e+002
1.986472e+002	1.761518e+002
2.005756e+002	1.779295e+002
2.025041e+002	1.812243e+002
2.044326e+002	1.850814e+002
2.063610e+002	1.939597e+002
2.082895e+002	2.042763e+002
2.102180e+002	2.074486e+002
2.121464e+002	2.018291e+002
2.140749e+002	1.987882e+002
2.160034e+002	2.010172e+002
2.179318e+002	1.925666e+002
2.198603e+002	1.852229e+002
2.217888e+002	1.879305e+002
2.237172e+002	1.904167e+002
2.256457e+002	1.930539e+002
2.275742e+002	1.854577e+002
2.295026e+002	1.788360e+002
2.314311e+002	1.817245e+002
2.333596e+002	1.848494e+002
2.352880e+002	1.728620e+002
2.372165e+002	1.786326e+002
2.391450e+002	1.965012e+002
2.410734e+002	2.141312e+002
2.430019e+002	2.304803e+002
2.449304e+002	2.293599e+002
2.468588e+002	2.290177e+002
2.487873e+002	2.326736e+002
2.507158e+002	2.347767e+002
2.526442e+002	2.234900e+002
2.545727e+002	2.315050e+002
2.565012e+002	2.265905e+002
2.584296e+002	2.160817e+002
2.603581e+002	2.173611e+002
2.622866e+002	2.420693e+002
2.642150e+002	2.332870e+002
2.661435e+002	2.260467e+002
2.680720e+002	2.139160e+002
2.700004e+002	1.967846e+002
2.719289e+002	1.992333e+002
2.738574e+002	2.000136e+002
2.757858e+002	2.023780e+002
2.777143e+002	2.065943e+002
2.796428e+002	2.089127e+002
2.815712e+002	2.021782e+002
2.834997e+002	1.969578e+002
2.854282e+002	2.104108e+002
2.873566e+002	2.281755e+002
2.892851e+002	2.395838e+002
2.912136e+002	2.468790e+002
2.931420e+002	2.586613e+002
2.950705e+002	2.542173e+002
2.969990e+002	2.576144e+002
2.989274e+002	2.753925e+002
3.008559e+002	2.892631e+002
3.027844e+002	2.719549e+002
3.047128e+002	2.744575e+002
3.066413e+002	2.707312e+002
3.085698e+002	2.549386e+002
3.104982e+002	2.431111e+002
3.124267e+002	2.503327e+002
3.143552e+002	2.657383e+002
3.162836e+002	2.790464e+002
3.182121e+002	2.774764e+002
3.201406e+002	2.583236e+002
3.220690e+002	2.530117e+002
3.239975e+002	2.762000e+002
3.259260e+002	2.899117e+002
3.278544e+002	2.853146e+002
3.297829e+002	2.712526e+002
3.317114e+002	2.637062e+002
3.336398e+002	2.868561e+002
3.355683e+002	2.882958e+002
3.374968e+002	2.805915e+002
3.394252e+002	2.849259e+002
3.413537e+002	3.016996e+002
3.432822e+002	2.983296e+002
3.452106e+002	2.943409e+002
3.471391e+002	3.088683e+002
3.490676e+002	3.313589e+002
3.509960e+002	3.280451e+002
3.529245e+002	3.248567e+002
3.548530e+002	3.202683e+002
3.567814e+002	3.152546e+002
3.587099e+002	3.113162e+002
3.606384e+002	3.100776e+002
3.625668e+002	3.128969e+002
3.644953e+002	3.121117e+002
3.664238e+002	2.967118e+002
3.683522e+002	2.912187e+002
3.702807e+002	3.113988e+002
3.722092e+002	3.188262e+002
3.741376e+002	2.977014e+002
3.760661e+002	2.806037e+002
3.779946e+002	2.869477e+002
3.799230e+002	3.088130e+002
3.818515e+002	3.122189e+002
3.837800e+002	3.064156e+002
3.857084e+002	3.337102e+002
3.876369e+002	3.618387e+002
3.895654e+002	3.667129e+002
3.914938e+002	3.492923e+002
3.934223e+002	3.471118e+002
3.953508e+002	3.553700e+002
3.972792e+002	3.532089e+002
3.992077e+002	3.540724e+002
4.011362e+002	3.757851e+002
4.030646e+002	4.085825e+002
4.049931e+002	3.962681e+002
4.069216e+002	3.457897e+002
4.088500e+002	3.432803e+002
4.107785e+002	3.834619e+002
4.127070e+002	3.586212e+002
4.146354e+002	3.517738e+002
4.165639e+002	3.293119e+002
4.184924e+002	3.276840e+002
4.204208e+002	3.411992e+002
4.223493e+002	3.428689e+002
4.242778e+002	3.353303e+002
4.262062e+002	3.370786e+002
4.281347e+002	3.418424e+002
4.300632e+002	3.479076e+002
4.319916e+002	3.490317e+002
4.339201e+002	3.330746e+002
4.358486e+002	3.061560e+002
4.377770e+002	3.041107e+002
4.397055e+002	3.068800e+002
4.416340e+002	3.150835e+002
4.435624e+002	3.397198e+002
4.454909e+002	3.582177e+002
4.474194e+002	3.800541e+002
4.493478e+002	3.899673e+002
4.512763e+002	3.884915e+002
4.532048e+002	3.854535e+002
4.551332e+002	3.920507e+002
4.570617e+002	3.876013e+002
4.589902e+002	3.799279e+002
4.609186e+002	3.804367e+002
4.628471e+002	3.815211e+002
4.647756e+002	3.713657e+002
4.667040e+002	3.676563e+002
4.686325e+002	3.854480e+002
4.705610e+002	3.974761e+002
4.724894e+002	4.015724e+002
4.744179e+002	3.953888e+002
4.763464e+002	3.715284e+002
4.782748e+002	3.661218e+002
4.802033e+002	3.565443e+002
4.821318e+002	3.388757e+002
4.840602e+002	3.273259e+002
4.859887e+002	3.307452e+002
4.879172e+002	3.240894e+002
4.898456e+002	3.344866e+002
4.917741e+002	3.313363e+002
4.937026e+002	3.277265e+002
4.956310e+002	3.311814e+002
4.975595e+002	3.356135e+002
4.994880e+002	3.444803e+002
5.014164e+002	3.542101e+002
5.033449e+002	3.582652e+002
5.052734e+002	3.554919e+002
5.072018e+002	3.516996e+002
5.091303e+002	3.579588e+002
5.110588e+002	3.721110e+002
5.129872e+002	3.730407e+002
5.149157e+002	3.797187e+002
5.168442e+002	3.966226e+002
5.187726e+002	4.096811e+002
5.207011e+002	3.936592e+002
5.226296e+002	3.923366e+002
5.245580e+002	3.875103e+002
5.264865e+002	3.883307e+002
5.284150e+002	3.930981e+002
5.303434e+002	3.896765e+002
5.322719e+002	3.871533e+002
5.342004e+002	3.739408e+002
5.361288e+002	3.607229e+002
5.380573e+002	3.540020e+002
5.399858e+002	3.481940e+002
5.419142e+002	3.312523e+002
5.438427e+002	3.343761e+002
5.457712e+002	3.498959e+002
5.476996e+002	3.500810e+002
5.496281e+002	3.422857e+002
5.515566e+002	3.414241e+002
5.534850e+002	3.425124e+002
5.554135e+002	3.279274e+002
5.573420e+002	3.303577e+002
5.592704e+002	3.393338e+002
5.611989e+002	3.437845e+002
5.631274e+002	3.424625e+002
5.650558e+002	3.478824e+002
5.669843e+002	3.560004e+002
5.689128e+002	3.565809e+002
5.708412e+002	3.547717e+002
5.727697e+002	3.580802e+002
5.746982e+002	3.679330e+002
5.766266e+002	3.712917e+002
5.785551e+002	3.626521e+002
5.804836e+002	3.739091e+002
5.824120e+002	3.713880e+002
5.843405e+002	3.587445e+002
5.862690e+002	3.720419e+002
5.881974e+002	4.028465e+002
5.901259e+002	3.755318e+002
5.920544e+002	3.692450e+002
5.939828e+002	3.649048e+002
5.959113e+002	3.488708e+002
5.978398e+002	3.382532e+002
5.997682e+002	3.481427e+002
6.016967e+002	3.605597e+002
6.036252e+002	3.661554e+002
6.055536e+002	3.624323e+002
6.074821e+002	3.487026e+002
6.094106e+002	3.287394e+002
6.113391e+002	3.239446e+002
6.132675e+002	3.323539e+002
6.151960e+002	3.038204e+002
6.171245e+002	2.904346e+002
6.190529e+002	3.048222e+002
6.209814e+002	3.024967e+002
6.229099e+002	3.010362e+002
6.248383e+002	2.888572e+002
6.267668e+002	2.831049e+002
6.286953e+002	2.921389e+002
6.306237e+002	3.087809e+002
6.325522e+002	3.188419e+002
6.344807e+002	3.281652e+002
6.364091e+002	3.144041e+002
6.383376e+002	3.028329e+002
6.402661e+002	3.011967e+002
6.421945e+002	3.019518e+002
6.441230e+002	2.967403e+002
6.460515e+002	3.038845e+002
6.479799e+002	3.223908e+002
6.499084e+002	3.192670e+002
6.518369e+002	3.210335e+002
6.537653e+002	3.234233e+002
6.556938e+002	3.126873e+002
6.576223e+002	3.404855e+002
6.595507e+002	3.241686e+002
6.614792e+002	2.951458e+002
6.634077e+002	2.764220e+002
6.653361e+002	2.714556e+002
6.672646e+002	2.725952e+002
6.691931e+002	2.770602e+002
6.711215e+002	2.774746e+002
6.730500e+002	2.638160e+002
6.749785e+002	2.522179e+002
6.769069e+002	2.532603e+002
6.788354e+002	2.615070e+002
6.807639e+002	2.579989e+002
6.826923e+002	2.546668e+002
6.846208e+002	2.507098e+002
6.865493e+002	2.539928e+002
6.884777e+002	2.551471e+002
6.904062e+002	2.493459e+002
6.923347e+002	2.456233e+002
6.942631e+002	2.436039e+002
6.961916e+002	2.439592e+002
6.981201e+002	2.351902e+002
7.000485e+002	2.316213e+002
7.019770e+002	2.394677e+002
7.039055e+002	2.508542e+002
7.058339e+002	2.628246e+002
7.077624e+002	2.708302e+002
7.096909e+002	2.675831e+002
7.116193e+002	2.473416e+002
7.135478e+002	2.278821e+002
7.154763e+002	2.291986e+002
7.174047e+002	2.438846e+002
7.193332e+002	2.586183e+002
7.212617e+002	2.840331e+002
7.231901e+002	2.714179e+002
7.251186e+002	2.678325e+002
7.270471e+002	2.845321e+002
7.289755e+002	2.561523e+002
7.309040e+002	2.569607e+002
7.328325e+002	2.481882e+002
7.347609e+002	2.189015e+002
7.366894e+002	2.192968e+002
7.386179e+002	2.458835e+002
7.405463e+002	2.551732e+002
7.424748e+002	2.556424e+002
7.444033e+002	2.543287e+002
7.463317e+002	2.440323e+002
7.482602e+002	2.500201e+002
7.501887e+002	2.544085e+002
7.521171e+002	2.407721e+002
7.540456e+002	2.256703e+002
7.559741e+002	1.903432e+002
7.579025e+002	2.065592e+002
7.598310e+002	2.171406e+002
7.617595e+002	2.156137e+002
7.636879e+002	2.206552e+002
7.656164e+002	2.358214e+002
7.675449e+002	2.154693e+002
7.694733e+002	2.117596e+002
7.714018e+002	2.015812e+002
7.733303e+002	2.090525e+002
7.752587e+002	2.217653e+002
7.771872e+002	2.212315e+002
7.791157e+002	2.113690e+002
7.810441e+002	2.053058e+002
7.829726e+002	1.872979e+002
7.849011e+002	1.834789e+002
7.868295e+002	1.975185e+002
7.887580e+002	2.080200e+002
7.906865e+002	1.995386e+002
7.926149e+002	1.953456e+002
7.945434e+002	2.173412e+002
7.964719e+002	1.999612e+002
7.984003e+002	1.754397e+002
8.003288e+002	1.707256e+002
8.022573e+002	1.822392e+002
8.041857e+002	1.863345e+002
8.061142e+002	1.789225e+002
8.080427e+002	1.780877e+002
8.099711e+002	1.770236e+002
8.118996e+002	1.834836e+002
8.138281e+002	1.899319e+002
8.157565e+002	1.814411e+002
8.176850e+002	1.593599e+002
8.196135e+002	1.783970e+002
8.215419e+002	1.670474e+002
8.234704e+002	1.482779e+002
8.253989e+002	1.502345e+002
8.273273e+002	1.488131e+002
8.292558e+002	1.355806e+002
8.311843e+002	1.599945e+002
8.331127e+002	1.653287e+002
8.350412e+002	1.609154e+002
8.369697e+002	1.541752e+002
8.388981e+002	1.441207e+002
8.408266e+002	1.337842e+002
8.427551e+002	1.343336e+002
8.446835e+002	1.589730e+002
8.466120e+002	1.955526e+002
8.485405e+002	1.964300e+002
8.504689e+002	1.645143e+002
8.523974e+002	1.621973e+002
8.543259e+002	1.824842e+002
8.562543e+002	1.819222e+002
8.581828e+002	1.834906e+002
8.601113e+002	1.942327e+002
8.620397e+002	2.121383e+002
8.639682e+002	2.249339e+002
8.658967e+002	2.173515e+002
8.678251e+002	2.051906e+002
8.697536e+002	2.070888e+002
8.716821e+002	1.992224e+002
8.736105e+002	2.097564e+002
8.755390e+002	2.131023e+002
8.774675e+002	2.017712e+002
8.793959e+002	1.913953e+002
8.813244e+002	1.883553e+002
8.832529e+002	1.815124e+002
8.851813e+002	1.589235e+002
8.871098e+002	1.564261e+002
8.890383e+002	1.407833e+002
8.909667e+002	1.372720e+002
8.928952e+002	1.569660e+002
8.948237e+002	1.864852e+002
8.967521e+002	1.941395e+002
8.986806e+002	1.578076e+002
9.006091e+002	1.409944e+002
9.025375e+002	1.436001e+002
9.044660e+002	1.295226e+002
9.063945e+002	1.202430e+002
9.083229e+002	1.359601e+002
9.102514e+002	1.635798e+002
9.121799e+002	1.672305e+002
9.141083e+002	1.637269e+002
9.160368e+002	1.601500e+002
9.179653e+002	1.221088e+002
9.198937e+002	1.176555e+002
9.218222e+002	1.495798e+002
9.237507e+002	1.692134e+002
9.256791e+002	1.535996e+002
9.276076e+002	1.720997e+002
9.295361e+002	1.721328e+002
9.314645e+002	1.813542e+002
9.333930e+002	2.107482e+002
9.353215e+002	2.144584e+002
9.372499e+002	1.988022e+002
9.391784e+002	2.097501e+002
9.411069e+002	2.101078e+002
9.430353e+002	1.986007e+002
9.449638e+002	1.733495e+002
9.468923e+002	1.604152e+002
9.488207e+002	2.018964e+002
9.507492e+002	2.316986e+002
9.526777e+002	2.054346e+002
9.546061e+002	2.188048e+002
9.565346e+002	1.949000e+002
9.584631e+002	2.303585e+002
9.603915e+002	2.362960e+002
9.623200e+002	2.192935e+002
9.642485e+002	2.135083e+002
9.661769e+002	2.208872e+002
9.681054e+002	2.138250e+002
9.700339e+002	2.044259e+002
9.719623e+002	2.065033e+002
9.738908e+002	2.002943e+002
9.758193e+002	1.879000e+002
9.777477e+002	1.943012e+002
9.796762e+002	2.079546e+002
9.816047e+002	1.978117e+002
9.835331e+002	1.715149e+002
9.854616e+002	1.992442e+002
9.873901e+002	1.781975e+002
9.893185e+002	1.940320e+002
9.912470e+002	1.943570e+002
9.931755e+002	1.869765e+002
9.951039e+002	1.770302e+002
9.970324e+002	1.577531e+002
9.989609e+002	1.841186e+002
1.000889e+003	2.124395e+002
1.002818e+003	2.178946e+002
1.004746e+003	2.090819e+002
1.006675e+003	2.104688e+002
1.008603e+003	2.257428e+002
1.010532e+003	2.349398e+002
1.012460e+003	2.182775e+002
1.014389e+003	1.902594e+002
1.016317e+003	1.801794e+002
1.018246e+003	1.989144e+002
1.020174e+003	1.875252e+002
1.022102e+003	1.995939e+002
1.024031e+003	2.172615e+002
1.025959e+003	2.046118e+002
1.027888e+003	2.108699e+002
1.029816e+003	2.319272e+002
1.031745e+003	2.232846e+002
1.033673e+003	2.307574e+002
1.035602e+003	2.263180e+002
1.037530e+003	2.125884e+002
1.039459e+003	1.971703e+002
1.041387e+003	1.805607e+002
1.043316e+003	1.699384e+002
1.045244e+003	1.946180e+002
1.047173e+003	2.394691e+002
1.049101e+003	2.215183e+002
1.051030e+003	1.787183e+002
1.052958e+003	1.816265e+002
1.054886e+003	2.064944e+002
1.056815e+003	1.973613e+002
1.058743e+003	1.901674e+002
1.060672e+003	2.115307e+002
1.062600e+003	1.844856e+002
1.064529e+003	1.830173e+002
1.066457e+003	1.581019e+002
1.068386e+003	1.515692e+002
1.070314e+003	1.729142e+002
1.072243e+003	1.874412e+002
1.074171e+003	1.905787e+002
1.076100e+003	1.964698e+002
1.078028e+003	1.927505e+002
1.079957e+003	1.915413e+002
1.081885e+003	1.862842e+002
1.083813e+003	2.196259e+002
1.085742e+003	2.531962e+002
1.087670e+003	2.422580e+002
1.089599e+003	2.245049e+002
1.091527e+003	1.998877e+002
1.093456e+003	2.227512e+002
1.095384e+003	2.385483e+002
1.097313e+003	2.258574e+002
1.099241e+003	2.442267e+002
1.101170e+003	2.614851e+002
1.103098e+003	2.482011e+002
1.105027e+003	2.471404e+002
1.106955e+003	2.592133e+002
1.108884e+003	2.460343e+002
1.110812e+003	2.769621e+002
1.112740e+003	2.821491e+002
1.114669e+003	2.930736e+002
1.116597e+003	2.918618e+002
1.118526e+003	2.817316e+002
1.120454e+003	2.844313e+002
1.122383e+003	2.819799e+002
1.124311e+003	3.250673e+002
1.126240e+003	2.759454e+002
1.128168e+003	2.881914e+002
1.130097e+003	2.809435e+002
1.132025e+003	2.818003e+002
1.133954e+003	2.877092e+002
1.135882e+003	2.674860e+002
1.137811e+003	2.320968e+002
1.139739e+003	2.251150e+002
1.141667e+003	2.516804e+002
1.143596e+003	2.774650e+002
1.145524e+003	2.642047e+002
1.147453e+003	2.890619e+002
1.149381e+003	2.987397e+002
1.151310e+003	3.018309e+002
1.153238e+003	3.353267e+002
1.155167e+003	3.380762e+002
1.157095e+003	3.897634e+002
1.159024e+003	3.519439e+002
1.160952e+003	3.157586e+002
1.162881e+003	2.968781e+002
1.164809e+003	2.985408e+002
1.166738e+003	3.066919e+002
1.168666e+003	3.101198e+002
1.170594e+003	3.084779e+002
1.172523e+003	3.044726e+002
1.174451e+003	3.166342e+002
1.176380e+003	3.079834e+002
1.178308e+003	3.361837e+002
1.180237e+003	3.466667e+002
1.182165e+003	3.434383e+002
1.184094e+003	3.113861e+002
1.186022e+003	2.844526e+002
1.187951e+003	3.113530e+002
1.189879e+003	3.206154e+002
1.191808e+003	3.231400e+002
1.193736e+003	3.222523e+002
1.195665e+003	3.384778e+002
1.197593e+003	3.439939e+002
1.199521e+003	3.340468e+002
1.201450e+003	3.211606e+002
1.203378e+003	3.209930e+002
1.205307e+003	3.353745e+002
1.207235e+003	3.457384e+002
1.209164e+003	3.445516e+002
1.211092e+003	3.271615e+002
1.213021e+003	3.413690e+002
1.214949e+003	3.128572e+002
1.216878e+003	3.087482e+002
1.218806e+003	2.917635e+002
1.220735e+003	2.678641e+002
1.222663e+003	2.917147e+002
1.224592e+003	3.017778e+002
1.226520e+003	3.105285e+002
1.228448e+003	3.074685e+002
1.230377e+003	2.716455e+002
1.232305e+003	2.496449e+002
1.234234e+003	2.843704e+002
1.236162e+003	3.199633e+002
1.238091e+003	2.970757e+002
1.240019e+003	2.550793e+002
1.241948e+003	2.837423e+002
1.243876e+003	3.397231e+002
1.245805e+003	3.176028e+002
1.247733e+003	3.326156e+002
1.249662e+003	3.267842e+002
1.251590e+003	3.259792e+002
1.253519e+003	3.080100e+002
1.255447e+003	2.920460e+002
1.257375e+003	3.156353e+002
1.259304e+003	3.632189e+002
1.261232e+003	3.745888e+002
1.263161e+003	3.487492e+002
1.265089e+003	3.328375e+002
1.267018e+003	3.406939e+002
1.268946e+003	3.441836e+002
1.270875e+003	3.548206e+002
1.272803e+003	3.601331e+002
1.274732e+003	3.533378e+002
1.276660e+003	3.425695e+002
1.278589e+003	3.419792e+002
1.280517e+003	3.676129e+002
1.282446e+003	3.501277e+002
1.284374e+003	3.391638e+002
1.286302e+003	3.531998e+002
1.288231e+003	3.701006e+002
1.290159e+003	3.591153e+002
1.292088e+003	3.618105e+002
1.294016e+003	3.857116e+002
1.295945e+003	3.840623e+002
1.297873e+003	3.582773e+002
1.299802e+003	3.841550e+002
1.301730e+003	3.981814e+002
1.303659e+003	3.671737e+002
1.305587e+003	4.007823e+002
1.307516e+003	4.241629e+002
1.309444e+003	3.805156e+002
1.311373e+003	3.525809e+002
1.313301e+003	3.839160e+002
1.315229e+003	4.193298e+002
1.317158e+003	4.204360e+002
1.319086e+003	4.099575e+002
1.321015e+003	3.585021e+002
1.322943e+003	3.488165e+002
1.324872e+003	3.516671e+002
1.326800e+003	3.406852e+002
1.328729e+003	3.748456e+002
1.330657e+003	3.905764e+002
1.332586e+003	3.790563e+002
1.334514e+003	3.825264e+002
1.336443e+003	3.888250e+002
1.338371e+003	3.835396e+002
1.340300e+003	3.656127e+002
1.342228e+003	3.697604e+002
1.344156e+003	3.638936e+002
1.346085e+003	3.886276e+002
1.348013e+003	4.166127e+002
1.349942e+003	4.193560e+002
1.351870e+003	4.099440e+002
1.353799e+003	3.932612e+002
1.355727e+003	3.645135e+002
1.357656e+003	3.512053e+002
1.359584e+003	3.566216e+002
1.361513e+003	3.332994e+002
1.363441e+003	4.000529e+002
1.365370e+003	3.974940e+002
1.367298e+003	4.304766e+002
1.369227e+003	4.017167e+002
1.371155e+003	3.781188e+002
1.373083e+003	3.926989e+002
1.375012e+003	4.147812e+002
1.376940e+003	4.360241e+002
1.378869e+003	4.340732e+002
1.380797e+003	4.245421e+002
1.382726e+003	3.857602e+002
1.384654e+003	3.455691e+002
1.386583e+003	3.540150e+002
1.388511e+003	3.902296e+002
1.390440e+003	3.901556e+002
1.392368e+003	3.825948e+002
1.394297e+003	3.834077e+002
1.396225e+003	3.889458e+002
1.398154e+003	3.902686e+002
1.400082e+003	3.449056e+002
1.402010e+003	3.282614e+002
1.403939e+003	3.088927e+002
1.405867e+003	3.313145e+002
1.407796e+003	3.718896e+002
1.409724e+003	3.669708e+002
1.411653e+003	3.618441e+002
1.413581e+003	3.643320e+002
1.415510e+003	3.540331e+002
1.417438e+003	3.305649e+002
1.419367e+003	3.134570e+002
1.421295e+003	3.070619e+002
1.423224e+003	2.940899e+002
1.425152e+003	3.078792e+002
1.427081e+003	3.939092e+002
1.429009e+003	3.644515e+002
1.430938e+003	3.582290e+002
1.432866e+003	3.511063e+002
1.434794e+003	3.649352e+002
1.436723e+003	3.714116e+002
1.438651e+003	3.676963e+002
1.440580e+003	3.843312e+002
1.442508e+003	3.965546e+002
1.444437e+003	3.657778e+002
1.446365e+003	3.581853e+002
1.448294e+003	3.875555e+002
1.450222e+003	4.164890e+002
1.452151e+003	3.996602e+002
1.454079e+003	4.162064e+002
1.456008e+003	4.200951e+002
1.457936e+003	4.125626e+002
1.459865e+003	3.949668e+002
1.461793e+003	3.865374e+002
1.463721e+003	4.107194e+002
1.465650e+003	4.260133e+002
1.467578e+003	3.911443e+002
1.469507e+003	4.335610e+002
1.471435e+003	4.304001e+002
1.473364e+003	4.076602e+002
1.475292e+003	4.338511e+002
1.477221e+003	4.459596e+002
1.479149e+003	4.087791e+002
1.481078e+003	3.876118e+002
1.483006e+003	4.093424e+002
1.484935e+003	4.052764e+002
1.486863e+003	3.799449e+002
1.488792e+003	4.018871e+002
1.490720e+003	3.878520e+002
1.492648e+003	3.570720e+002
1.494577e+003	3.741306e+002
1.496505e+003	4.122247e+002
1.498434e+003	3.626713e+002
1.500362e+003	3.599787e+002
1.502291e+003	3.604839e+002
1.504219e+003	3.531766e+002
1.506148e+003	3.656423e+002
1.508076e+003	3.949482e+002
1.510005e+003	4.316676e+002
1.511933e+003	4.430269e+002
1.513862e+003	3.935869e+002
1.515790e+003	3.882086e+002
1.517719e+003	4.551247e+002
1.519647e+003	4.443173e+002
1.521575e+003	4.526108e+002
1.523504e+003	4.714555e+002
1.525432e+003	4.535304e+002
1.527361e+003	4.508290e+002
1.529289e+003	4.599706e+002
1.531218e+003	4.306451e+002
1.533146e+003	3.862822e+002
1.535075e+003	3.727415e+002
1.537003e+003	3.699599e+002
1.538932e+003	3.565147e+002
1.540860e+003	3.652476e+002
1.542789e+003	3.495922e+002
1.544717e+003	4.174236e+002
1.546646e+003	4.128797e+002
1.548574e+003	4.015823e+002
1.550502e+003	3.951180e+002
1.552431e+003	4.087769e+002
1.554359e+003	3.906877e+002
1.556288e+003	3.824408e+002
1.558216e+003	3.886753e+002
1.560145e+003	3.904574e+002
1.562073e+003	3.930315e+002
1.564002e+003	3.915842e+002
1.565930e+003	3.761191e+002
1.567859e+003	3.756636e+002
1.569787e+003	3.870982e+002
1.571716e+003	3.739129e+002
1.573644e+003	4.321841e+002
1.575573e+003	4.079742e+002
1.577501e+003	3.755954e+002
1.579429e+003	4.112566e+002
1.581358e+003	3.830259e+002
1.583286e+003	3.718474e+002
1.585215e+003	3.883680e+002
1.587143e+003	3.853809e+002
1.589072e+003	3.803966e+002
1.591000e+003	3.900977e+002
1.592929e+003	4.001424e+002
1.594857e+003	4.145524e+002
1.596786e+003	4.313330e+002
1.598714e+003	4.497623e+002
1.600643e+003	4.421634e+002
1.602571e+003	4.323426e+002
1.604500e+003	4.517511e+002
1.606428e+003	4.308330e+002
1.608356e+003	3.797398e+002
1.610285e+003	3.803374e+002
1.612213e+003	4.123954e+002
1.614142e+003	4.258624e+002
1.616070e+003	4.080789e+002
1.617999e+003	3.718843e+002
1.619927e+003	3.314340e+002
1.621856e+003	3.026952e+002
1.623784e+003	3.398870e+002
1.625713e+003	3.844864e+002
1.627641e+003	3.625615e+002
1.629570e+003	3.775894e+002
1.631498e+003	3.936744e+002
1.633427e+003	3.915488e+002
1.635355e+003	3.556023e+002
1.637283e+003	3.231438e+002
1.639212e+003	3.257115e+002
1.641140e+003	3.349296e+002
1.643069e+003	3.238305e+002
1.644997e+003	3.097994e+002
1.646926e+003	3.175522e+002
1.648854e+003	3.359072e+002
1.650783e+003	3.434406e+002
1.652711e+003	3.516999e+002
1.654640e+003	3.556805e+002
1.656568e+003	3.257274e+002
1.658497e+003	2.982523e+002
1.660425e+003	3.173467e+002
1.662354e+003	2.455319e+002
1.664282e+003	2.819438e+002
1.666210e+003	2.530311e+002
1.668139e+003	2.501258e+002
1.670067e+003	2.789423e+002
1.671996e+003	2.745023e+002
1.673924e+003	2.599059e+002
1.675853e+003	2.583391e+002
1.677781e+003	2.629821e+002
1.679710e+003	2.831845e+002
1.681638e+003	3.080302e+002
1.683567e+003	3.122094e+002
1.685495e+003	2.877179e+002
1.687424e+003	2.725982e+002
1.689352e+003	2.479579e+002
1.691281e+003	2.599725e+002
1.693209e+003	2.837866e+002
1.695137e+003	2.561431e+002
1.697066e+003	2.826990e+002
1.698994e+003	3.005079e+002
1.700923e+003	2.258189e+002
1.702851e+003	1.695401e+002
1.704780e+003	1.546935e+002
1.706708e+003	1.571519e+002
1.708637e+003	1.782911e+002
1.710565e+003	1.996691e+002
1.712494e+003	2.048689e+002
1.714422e+003	1.938294e+002
1.716351e+003	1.714749e+002
1.718279e+003	2.246463e+002
1.720208e+003	2.641339e+002
1.722136e+003	2.164834e+002
1.724064e+003	2.620143e+002
1.725993e+003	2.923801e+002
1.727921e+003	2.596135e+002
1.729850e+003	2.760678e+002
1.731778e+003	2.559049e+002
1.733707e+003	2.524039e+002
1.735635e+003	2.605247e+002
1.737564e+003	2.282625e+002
1.739492e+003	1.898899e+002
1.741421e+003	1.800409e+002
1.743349e+003	2.290331e+002
1.745278e+003	2.672350e+002
1.747206e+003	2.582921e+002
1.749135e+003	2.898395e+002
1.751063e+003	3.112350e+002
1.752991e+003	2.611147e+002
1.754920e+003	2.519692e+002
1.756848e+003	2.156014e+002
1.758777e+003	2.366750e+002
1.760705e+003	2.038062e+002
1.762634e+003	2.206485e+002
1.764562e+003	2.164593e+002
1.766491e+003	1.944017e+002
1.768419e+003	2.215016e+002
1.770348e+003	2.169944e+002
1.772276e+003	1.776731e+002
1.774205e+003	2.035791e+002
1.776133e+003	2.116082e+002
1.778062e+003	2.210061e+002
1.779990e+003	2.497392e+002
1.781918e+003	2.729070e+002
1.783847e+003	2.606029e+002
1.785775e+003	2.091174e+002
1.787704e+003	1.540769e+002
1.789632e+003	1.026642e+002
1.791561e+003	7.543994e+001
1.793489e+003	9.104842e+001
1.795418e+003	1.199723e+002
1.797346e+003	1.467482e+002
1.799275e+003	1.532173e+002
1.801203e+003	1.945632e+002
1.803132e+003	2.357433e+002
1.805060e+003	2.100869e+002
1.806989e+003	2.070767e+002
1.808917e+003	1.343810e+002
1.810845e+003	1.166519e+002
1.812774e+003	1.478727e+002
1.814702e+003	1.391962e+002
1.816631e+003	1.642029e+002
1.818559e+003	1.946827e+002
1.820488e+003	1.856461e+002
1.822416e+003	1.723051e+002
1.824345e+003	1.686904e+002
1.826273e+003	1.592808e+002
1.828202e+003	1.563938e+002
1.830130e+003	1.684116e+002
1.832059e+003	1.862081e+002
1.833987e+003	1.951714e+002
1.835916e+003	1.690091e+002
1.837844e+003	1.916715e+002
1.839772e+003	2.491253e+002
1.841701e+003	2.537393e+002
1.843629e+003	2.269023e+002
1.845558e+003	1.932589e+002
1.847486e+003	1.436544e+002
1.849415e+003	1.400637e+002
1.851343e+003	1.610774e+002
1.853272e+003	1.440444e+002
1.855200e+003	1.255854e+002
1.857129e+003	1.371716e+002
1.859057e+003	1.084127e+002
1.860986e+003	1.069501e+002
1.862914e+003	1.581818e+002
1.864843e+003	1.310764e+002
1.866771e+003	1.493661e+002
1.868699e+003	1.812608e+002
1.870628e+003	1.703261e+002
1.872556e+003	1.582672e+002
1.874485e+003	1.373474e+002
1.876413e+003	1.157052e+002
1.878342e+003	9.818479e+001
1.880270e+003	1.065102e+002
1.882199e+003	1.355379e+002
1.884127e+003	1.348610e+002
1.886056e+003	1.009594e+002
1.887984e+003	1.179737e+002
1.889913e+003	1.075110e+002
1.891841e+003	1.194148e+002
1.893770e+003	1.235582e+002
1.895698e+003	1.286168e+002
1.897626e+003	1.103208e+002
1.899555e+003	1.729334e+002
1.901483e+003	1.687501e+002
1.903412e+003	1.263722e+002
1.905340e+003	1.451484e+002
1.907269e+003	1.754554e+002
1.909197e+003	1.750222e+002
1.911126e+003	1.522338e+002
1.913054e+003	1.435225e+002
1.914983e+003	9.815709e+001
1.916911e+003	8.650655e+001
1.918840e+003	1.112116e+002
1.920768e+003	1.092769e+002
1.922697e+003	1.224278e+002
1.924625e+003	1.169687e+002
1.926553e+003	8.527316e+001
1.928482e+003	1.000096e+002
1.930410e+003	1.481850e+002
1.932339e+003	1.579440e+002
1.934267e+003	1.061573e+002
1.936196e+003	9.449863e+001
1.938124e+003	1.326239e+002
1.940053e+003	1.119688e+002
1.941981e+003	1.101139e+002
1.943910e+003	1.423221e+002
1.945838e+003	1.344176e+002
1.947767e+003	7.722593e+001
1.949695e+003	1.214231e+002
1.951624e+003	1.566808e+002
1.953552e+003	1.323643e+002
1.955480e+003	1.229832e+002
1.957409e+003	1.347808e+002
1.959337e+003	1.390330e+002
1.961266e+003	1.455917e+002
1.963194e+003	1.272016e+002
1.965123e+003	8.252491e+001
1.967051e+003	1.214331e+002
1.968980e+003	8.303651e+001
1.970908e+003	5.994053e+001
1.972837e+003	5.795270e+001
1.974765e+003	5.495635e+001
1.976694e+003	5.118799e+001
1.978622e+003	1.015335e+002
1.980551e+003	1.178509e+002
1.982479e+003	9.073078e+001
1.984407e+003	5.766499e+001
1.986336e+003	2.735014e+001
1.988264e+003	2.802620e+001
1.990193e+003	4.644613e+001
1.992121e+003	4.839466e+001
1.994050e+003	7.360390e+001
1.995978e+003	1.009271e+002
1.997907e+003	8.860650e+001
1.999835e+003	7.407687e+001
2.001764e+003	8.056311e+001
2.003692e+003	9.474117e+001
2.005621e+003	8.298361e+001
2.007549e+003	6.384638e+001
2.009478e+003	5.523621e+001
2.011406e+003	8.058994e+001
2.013334e+003	1.240035e+002
2.015263e+003	1.539228e+002
2.017191e+003	1.614276e+002
2.019120e+003	1.689120e+002
2.021048e+003	1.550247e+002
2.022977e+003	1.600863e+002
2.024905e+003	9.232684e+001
2.026834e+003	6.925092e+001
2.028762e+003	1.072771e+002
2.030691e+003	1.457961e+002
2.032619e+003	1.033067e+002
2.034548e+003	1.592978e+002
2.036476e+003	1.331587e+002
2.038405e+003	1.294311e+002
2.040333e+003	1.413120e+002
2.042261e+003	1.372168e+002
2.044190e+003	1.103013e+002
2.046118e+003	7.005466e+001
2.048047e+003	1.180560e+002
2.049975e+003	1.069097e+002
2.051904e+003	1.153543e+002
2.053832e+003	1.339981e+002
2.055761e+003	1.301265e+002
2.057689e+003	1.503084e+002
2.059618e+003	1.332838e+002
2.061546e+003	1.218306e+002
2.063475e+003	1.745146e+002
2.065403e+003	1.835385e+002
2.067332e+003	1.320385e+002
2.069260e+003	1.143487e+002
2.071188e+003	1.402822e+002
2.073117e+003	1.328496e+002
2.075045e+003	1.045034e+002
2.076974e+003	1.248594e+002
2.078902e+003	1.295637e+002
2.080831e+003	1.508231e+002
2.082759e+003	1.089872e+002
2.084688e+003	8.266022e+001
2.086616e+003	7.223501e+001
2.088545e+003	8.371875e+001
2.090473e+003	1.110125e+002
2.092402e+003	1.105322e+002
2.094330e+003	9.029223e+001
2.096259e+003	9.548004e+001
2.098187e+003	1.409935e+002
2.100115e+003	1.157676e+002
2.102044e+003	7.939755e+001
2.103972e+003	6.745461e+001
2.105901e+003	6.833612e+001
2.107829e+003	1.013723e+002
2.109758e+003	1.332545e+002
2.111686e+003	1.428673e+002
2.113615e+003	1.180063e+002
2.115543e+003	1.149153e+002
2.117472e+003	1.330654e+002
2.119400e+003	1.676945e+002
2.121329e+003	1.569354e+002
2.123257e+003	1.465817e+002
2.125186e+003	1.424093e+002
2.127114e+003	1.621849e+002
2.129042e+003	2.197634e+002
2.130971e+003	2.184066e+002
2.132899e+003	1.971112e+002
2.134828e+003	1.987656e+002
2.136756e+003	2.117279e+002
2.138685e+003	1.850537e+002
2.140613e+003	1.751174e+002
2.142542e+003	1.969594e+002
2.144470e+003	2.017642e+002
2.146399e+003	1.567701e+002
2.148327e+003	1.695232e+002
2.150256e+003	2.236963e+002
2.152184e+003	2.390000e+002
2.154113e+003	2.325294e+002
2.156041e+003	1.917510e+002
2.157969e+003	1.784654e+002
2.159898e+003	1.766372e+002
2.161826e+003	1.505450e+002
2.163755e+003	2.025660e+002
2.165683e+003	1.793597e+002
2.167612e+003	1.756520e+002
2.169540e+003	1.350013e+002
2.171469e+003	1.638365e+002
2.173397e+003	2.172951e+002
2.175326e+003	2.418624e+002
2.177254e+003	2.447391e+002
2.179183e+003	2.336840e+002
2.181111e+003	2.236563e+002
2.183040e+003	1.687007e+002
2.184968e+003	1.852549e+002
2.186896e+003	1.806372e+002
2.188825e+003	1.626942e+002
2.190753e+003	2.538556e+002
2.192682e+003	2.215304e+002
2.194610e+003	1.766030e+002
2.196539e+003	1.897281e+002
2.198467e+003	2.443710e+002
2.200396e+003	2.286081e+002
2.202324e+003	1.975345e+002
2.204253e+003	2.145734e+002
2.206181e+003	2.183764e+002
2.208110e+003	2.156966e+002
2.210038e+003	1.824374e+002
2.211967e+003	1.887306e+002
2.213895e+003	2.340990e+002
2.215823e+003	1.981093e+002
2.217752e+003	2.286126e+002
2.219680e+003	2.612545e+002
2.221609e+003	2.699931e+002
2.223537e+003	2.779991e+002
2.225466e+003	3.108761e+002
2.227394e+003	3.154368e+002
2.229323e+003	2.683141e+002
2.231251e+003	2.646066e+002
2.233180e+003	2.934921e+002
2.235108e+003	2.466143e+002
2.237037e+003	1.925864e+002
2.238965e+003	2.506118e+002
2.240894e+003	2.523405e+002
2.242822e+003	2.529585e+002
2.244750e+003	2.939560e+002
2.246679e+003	3.020489e+002
2.248607e+003	2.627171e+002
2.250536e+003	2.641097e+002
2.252464e+003	2.770238e+002
2.254393e+003	3.055879e+002
2.256321e+003	3.385157e+002
2.258250e+003	3.275353e+002
2.260178e+003	3.206118e+002
2.262107e+003	3.349479e+002
2.264035e+003	3.112600e+002
2.265964e+003	2.788749e+002
2.267892e+003	3.175340e+002
2.269821e+003	2.487052e+002
2.271749e+003	2.260635e+002
2.273677e+003	2.692387e+002
2.275606e+003	2.667083e+002
2.277534e+003	2.280473e+002
2.279463e+003	2.586320e+002
2.281391e+003	3.017361e+002
2.283320e+003	2.787724e+002
2.285248e+003	3.092414e+002
2.287177e+003	3.526265e+002
2.289105e+003	3.097878e+002
2.291034e+003	3.194152e+002
2.292962e+003	3.343107e+002
2.294891e+003	3.424972e+002
2.296819e+003	3.564410e+002
2.298748e+003	3.293468e+002
2.300676e+003	3.379025e+002
2.302604e+003	3.614743e+002
2.304533e+003	3.372383e+002
2.306461e+003	3.132610e+002
2.308390e+003	3.489370e+002
2.310318e+003	3.701782e+002
2.312247e+003	3.764746e+002
2.314175e+003	4.104246e+002
2.316104e+003	3.986775e+002
2.318032e+003	3.574590e+002
2.319961e+003	3.101346e+002
2.321889e+003	3.054536e+002
2.323818e+003	3.293411e+002
2.325746e+003	3.611725e+002
2.327675e+003	3.533893e+002
2.329603e+003	2.976866e+002
2.331531e+003	2.790548e+002
2.333460e+003	3.629284e+002
2.335388e+003	4.093805e+002
2.337317e+003	4.551893e+002
2.339245e+003	4.037315e+002
2.341174e+003	3.657554e+002
2.343102e+003	3.609859e+002
2.345031e+003	3.568858e+002
2.346959e+003	3.691957e+002
2.348888e+003	3.844947e+002
2.350816e+003	3.564003e+002
2.352745e+003	3.531891e+002
2.354673e+003	3.828199e+002
2.356602e+003	4.040608e+002
2.358530e+003	3.985085e+002
2.360458e+003	3.939476e+002
2.362387e+003	4.016356e+002
2.364315e+003	4.165641e+002
2.366244e+003	4.221451e+002
2.368172e+003	4.262128e+002
2.370101e+003	3.938894e+002
2.372029e+003	4.321970e+002
2.373958e+003	4.515303e+002
2.375886e+003	4.212514e+002
2.377815e+003	3.963015e+002
2.379743e+003	4.017303e+002
2.381672e+003	4.221234e+002
2.383600e+003	4.266741e+002
2.385529e+003	4.243509e+002
2.387457e+003	4.311058e+002
2.389385e+003	4.163112e+002
2.391314e+003	4.038290e+002
2.393242e+003	4.491724e+002
2.395171e+003	4.459184e+002
2.397099e+003	4.399792e+002
2.399028e+003	4.075435e+002
2.400956e+003	4.141031e+002
2.402885e+003	4.281495e+002
2.404813e+003	4.556458e+002
2.406742e+003	4.713421e+002
2.408670e+003	4.564833e+002
2.410599e+003	4.051167e+002
2.412527e+003	4.228726e+002
2.414456e+003	4.204285e+002
2.416384e+003	4.575487e+002
2.418313e+003	4.296220e+002
2.420241e+003	4.350775e+002
2.422169e+003	4.647585e+002
2.424098e+003	4.292542e+002
2.426026e+003	4.558007e+002
2.427955e+003	5.078912e+002
2.429883e+003	5.126916e+002
2.431812e+003	5.111040e+002
2.433740e+003	5.377340e+002
2.435669e+003	5.037702e+002
2.437597e+003	5.251858e+002
2.439526e+003	4.783543e+002
2.441454e+003	5.084793e+002
2.443383e+003	4.917722e+002
2.445311e+003	5.013125e+002
2.447240e+003	5.352839e+002
2.449168e+003	5.287025e+002
2.451096e+003	5.329710e+002
2.453025e+003	5.131516e+002
2.454953e+003	5.043047e+002
2.456882e+003	5.191034e+002
2.458810e+003	4.772736e+002
2.460739e+003	4.840739e+002
2.462667e+003	5.134841e+002
2.464596e+003	4.798458e+002
2.466524e+003	5.089861e+002
2.468453e+003	5.202846e+002
2.470381e+003	5.153118e+002
2.472310e+003	4.819351e+002
2.474238e+003	4.842850e+002
2.476167e+003	4.877886e+002
2.478095e+003	4.906235e+002
2.480023e+003	4.913610e+002
2.481952e+003	4.921529e+002
2.483880e+003	5.078174e+002
2.485809e+003	4.940916e+002
2.487737e+003	5.421707e+002
2.489666e+003	5.169912e+002
2.491594e+003	5.298345e+002
2.493523e+003	5.047662e+002
2.495451e+003	4.282869e+002
2.497380e+003	4.131361e+002
2.499308e+003	4.763690e+002
2.501237e+003	4.472153e+002
2.503165e+003	4.590711e+002
2.505094e+003	5.046519e+002
2.507022e+003	4.774744e+002
2.508950e+003	4.509912e+002
2.510879e+003	4.247090e+002
2.512807e+003	3.802246e+002
2.514736e+003	4.116096e+002
2.516664e+003	4.739732e+002
2.518593e+003	5.034784e+002
2.520521e+003	4.665102e+002
2.522450e+003	4.775637e+002
2.524378e+003	4.613734e+002
2.526307e+003	4.350475e+002
2.528235e+003	4.604450e+002
2.530164e+003	5.015969e+002
2.532092e+003	5.542640e+002
2.534021e+003	5.797487e+002
2.535949e+003	5.612449e+002
2.537877e+003	5.414380e+002
2.539806e+003	4.670255e+002
2.541734e+003	4.470577e+002
2.543663e+003	4.722104e+002
2.545591e+003	5.237593e+002
2.547520e+003	5.427552e+002
2.549448e+003	4.925468e+002
2.551377e+003	4.899582e+002
2.553305e+003	5.072794e+002
2.555234e+003	4.941623e+002
2.557162e+003	5.230006e+002
2.559091e+003	5.433733e+002
2.561019e+003	5.350585e+002
2.562948e+003	5.719756e+002
2.564876e+003	5.556942e+002
2.566804e+003	5.334656e+002
2.568733e+003	5.371401e+002
2.570661e+003	4.956650e+002
2.572590e+003	5.018653e+002
2.574518e+003	5.184147e+002
2.576447e+003	5.278589e+002
2.578375e+003	5.141604e+002
2.580304e+003	5.147845e+002
2.582232e+003	5.552464e+002
2.584161e+003	5.196439e+002
2.586089e+003	5.339471e+002
2.588018e+003	5.380848e+002
2.589946e+003	4.724145e+002
2.591875e+003	4.696026e+002
2.593803e+003	4.805326e+002
2.595731e+003	4.518336e+002
2.597660e+003	4.892621e+002
2.599588e+003	5.120847e+002
2.601517e+003	5.325010e+002
2.603445e+003	5.048786e+002
2.605374e+003	5.078976e+002
2.607302e+003	5.062092e+002
2.609231e+003	5.069126e+002
2.611159e+003	5.178824e+002
2.613088e+003	4.831035e+002
2.615016e+003	5.317732e+002
2.616945e+003	5.019593e+002
2.618873e+003	5.207285e+002
2.620802e+003	5.452542e+002
2.622730e+003	4.917624e+002
2.624658e+003	4.839592e+002
2.626587e+003	5.469616e+002
2.628515e+003	5.419354e+002
2.630444e+003	4.705802e+002
2.632372e+003	4.351577e+002
2.634301e+003	4.815550e+002
2.636229e+003	4.734710e+002
2.638158e+003	5.038954e+002
2.640086e+003	4.653020e+002
2.642015e+003	4.258101e+002
2.643943e+003	4.770888e+002
2.645872e+003	5.163678e+002
2.647800e+003	4.908761e+002
2.649729e+003	4.452383e+002
2.651657e+003	4.289368e+002
2.653585e+003	4.567169e+002
2.655514e+003	4.706383e+002
2.657442e+003	4.992415e+002
2.659371e+003	4.608021e+002
2.661299e+003	4.681939e+002
2.663228e+003	4.431472e+002
2.665156e+003	4.534970e+002
2.667085e+003	4.561013e+002
2.669013e+003	4.758793e+002
2.670942e+003	4.652281e+002
2.672870e+003	4.916682e+002
2.674799e+003	4.806041e+002
2.676727e+003	4.866091e+002
2.678656e+003	4.940261e+002
2.680584e+003	4.497699e+002
2.682512e+003	4.835507e+002
2.684441e+003	4.907914e+002
2.686369e+003	4.934183e+002
2.688298e+003	4.861545e+002
2.690226e+003	4.920152e+002
2.692155e+003	4.863037e+002
2.694083e+003	4.848570e+002
2.696012e+003	4.390954e+002
2.697940e+003	3.931538e+002
2.699869e+003	4.019767e+002
2.701797e+003	4.221166e+002
2.703726e+003	4.087296e+002
2.705654e+003	3.845625e+002
2.707583e+003	4.528128e+002
2.709511e+003	4.816463e+002
2.711439e+003	4.205486e+002
2.713368e+003	3.423649e+002
2.715296e+003	3.364120e+002
2.717225e+003	3.601609e+002
2.719153e+003	4.209785e+002
2.721082e+003	4.113447e+002
2.723010e+003	4.100641e+002
2.724939e+003	4.204694e+002
2.726867e+003	3.739214e+002
2.728796e+003	3.877350e+002
2.730724e+003	3.683956e+002
2.732653e+003	3.899641e+002
2.734581e+003	3.571441e+002
2.736510e+003	3.572793e+002
2.738438e+003	3.690244e+002
2.740366e+003	3.553431e+002
2.742295e+003	3.810222e+002
2.744223e+003	3.631779e+002
2.746152e+003	3.218983e+002
2.748080e+003	3.512501e+002
2.750009e+003	3.740781e+002
2.751937e+003	3.478373e+002
2.753866e+003	3.597012e+002
2.755794e+003	3.467306e+002
2.757723e+003	3.404847e+002
2.759651e+003	3.248887e+002
2.761580e+003	3.138364e+002
2.763508e+003	3.338690e+002
2.765437e+003	3.462369e+002
2.767365e+003	3.641781e+002
2.769293e+003	3.802607e+002
2.771222e+003	3.543264e+002
2.773150e+003	3.596575e+002
2.775079e+003	3.243623e+002
2.777007e+003	3.639873e+002
2.778936e+003	3.312872e+002
2.780864e+003	3.081527e+002
2.782793e+003	3.006891e+002
2.784721e+003	2.832137e+002
2.786650e+003	3.033008e+002
2.788578e+003	2.846914e+002
2.790507e+003	2.830551e+002
2.792435e+003	2.792917e+002
2.794364e+003	2.934759e+002
2.796292e+003	2.404056e+002
2.798220e+003	2.103341e+002
2.800149e+003	2.221414e+002
2.802077e+003	2.389822e+002
2.804006e+003	2.506471e+002
2.805934e+003	2.724360e+002
2.807863e+003	2.465471e+002
2.809791e+003	2.357361e+002
2.811720e+003	2.643642e+002
2.813648e+003	2.150526e+002
2.815577e+003	1.804513e+002
2.817505e+003	2.404243e+002
2.819434e+003	2.455491e+002
2.821362e+003	2.091485e+002
2.823291e+003	1.902225e+002
2.825219e+003	1.886769e+002
2.827147e+003	1.734441e+002
2.829076e+003	1.787049e+002
2.831004e+003	1.888307e+002
2.832933e+003	1.635027e+002
2.834861e+003	1.198840e+002
2.836790e+003	1.382105e+002
2.838718e+003	1.654821e+002
2.840647e+003	1.770759e+002
2.842575e+003	2.061724e+002
2.844504e+003	1.971122e+002
2.846432e+003	2.153823e+002
2.848361e+003	2.209774e+002
2.850289e+003	1.562924e+002
2.852218e+003	1.702268e+002
2.854146e+003	1.368480e+002
2.856074e+003	1.703426e+002
2.858003e+003	1.375133e+002
2.859931e+003	1.066226e+002
2.861860e+003	1.159165e+002
2.863788e+003	1.340461e+002
2.865717e+003	1.102656e+002
2.867645e+003	6.869487e+001
2.869574e+003	1.295780e+002
2.871502e+003	1.298363e+002
2.873431e+003	1.121922e+002
2.875359e+003	1.359955e+002
2.877288e+003	1.000933e+002
2.879216e+003	1.121502e+002
2.881145e+003	8.986195e+001
2.883073e+003	1.139916e+002
2.885001e+003	9.323199e+001
2.886930e+003	8.562078e+001
2.888858e+003	1.091327e+002
2.890787e+003	1.309158e+002
2.892715e+003	8.472328e+001
2.894644e+003	8.729274e+001
2.896572e+003	7.823418e+001
2.898501e+003	1.189941e+002
2.900429e+003	7.579102e+001
2.902358e+003	8.575280e+001
2.904286e+003	8.120590e+001
2.906215e+003	5.344219e+001
2.908143e+003	5.562803e+001
2.910072e+003	8.421873e+001
2.912000e+003	1.469453e+001
2.913928e+003	5.683575e+001
2.915857e+003	-3.295999e+000
2.917785e+003	2.676472e+001
2.919714e+003	-2.263530e-002
2.921642e+003	7.678769e+000
2.923571e+003	6.944523e-002
2.925499e+003	-7.600420e+000
2.927428e+003	-8.602985e+000
2.929356e+003	-4.797500e+000
2.931285e+003	-5.463087e+001
2.933213e+003	-5.073322e+001
2.935142e+003	-2.641256e+001
2.937070e+003	-1.283165e+001
2.938999e+003	-7.211283e+000
2.940927e+003	-5.546114e+001
2.942855e+003	-7.684029e+001
2.944784e+003	-5.365624e+001
2.946712e+003	-2.824898e+001
2.948641e+003	-5.493465e+001
2.950569e+003	-9.055087e+001
2.952498e+003	-1.112033e+002
2.954426e+003	-1.201559e+002
2.956355e+003	-1.055289e+002
2.958283e+003	-1.013918e+002
2.960212e+003	-9.295473e+001
2.962140e+003	-1.000977e+002
2.964069e+003	-1.083771e+002
2.965997e+003	-1.070202e+002
2.967926e+003	-1.396652e+002
2.969854e+003	-1.491474e+002
2.971782e+003	-1.741366e+002
2.973711e+003	-1.780662e+002
2.975639e+003	-1.420974e+002
2.977568e+003	-1.146499e+002
2.979496e+003	-1.171284e+002
2.981425e+003	-1.906606e+002
2.983353e+003	-2.170927e+002
2.985282e+003	-2.039141e+002
2.987210e+003	-2.111327e+002
2.989139e+003	-2.006851e+002
2.991067e+003	-2.084662e+002
2.992996e+003	-2.126198e+002
2.994924e+003	-1.855759e+002
2.996853e+003	-2.293336e+002
2.998781e+003	-2.234140e+002
3.000709e+003	-2.065237e+002
3.002638e+003	-2.154590e+002
3.004566e+003	-2.402384e+002
3.006495e+003	-2.884179e+002
3.008423e+003	-2.720335e+002
3.010352e+003	-2.724719e+002
3.012280e+003	-2.309840e+002
3.014209e+003	-2.041428e+002
3.016137e+003	-2.207260e+002
3.018066e+003	-2.426142e+002
3.019994e+003	-2.130438e+002
3.021923e+003	-2.319400e+002
3.023851e+003	-2.492496e+002
3.025780e+003	-2.484910e+002
3.027708e+003	-2.863005e+002
3.029636e+003	-2.351802e+002
3.031565e+003	-2.259046e+002
3.033493e+003	-2.288252e+002
3.035422e+003	-2.515860e+002
3.037350e+003	-2.738675e+002
3.039279e+003	-2.504969e+002
3.041207e+003	-2.300771e+002
3.043136e+003	-2.238830e+002
3.045064e+003	-2.068540e+002
3.046993e+003	-2.231445e+002
3.048921e+003	-2.650536e+002
3.050850e+003	-2.612584e+002
3.052778e+003	-2.239705e+002
3.054707e+003	-2.075383e+002
3.056635e+003	-2.426402e+002
3.058563e+003	-2.613086e+002
3.060492e+003	-2.414119e+002
3.062420e+003	-2.007145e+002
3.064349e+003	-1.526317e+002
3.066277e+003	-1.960355e+002
3.068206e+003	-2.631279e+002
3.070134e+003	-2.270420e+002
3.072063e+003	-2.232545e+002
3.073991e+003	-2.140693e+002
3.075920e+003	-1.923970e+002
3.077848e+003	-1.954270e+002
3.079777e+003	-1.801019e+002
3.081705e+003	-2.209035e+002
3.083634e+003	-1.888054e+002
3.085562e+003	-1.463172e+002
3.087490e+003	-1.484740e+002
3.089419e+003	-1.289476e+002
3.091347e+003	-1.075086e+002
3.093276e+003	-1.178993e+002
3.095204e+003	-1.128787e+002
3.097133e+003	-8.137853e+001
3.099061e+003	-1.032341e+002
3.100990e+003	-8.798056e+001
3.102918e+003	-8.944481e+001
3.104847e+003	-1.257178e+002
3.106775e+003	-1.053929e+002
3.108704e+003	-4.732165e+001
3.110632e+003	3.434468e+000
3.112561e+003	3.860677e+001
3.114489e+003	4.797705e+001
3.116417e+003	2.736494e+001
3.118346e+003	8.787813e+001
3.120274e+003	7.472375e+001
3.122203e+003	8.089418e+001
3.124131e+003	4.688772e+001
3.126060e+003	1.622237e+001
3.127988e+003	2.093245e+001
3.129917e+003	5.514560e+001
3.131845e+003	1.210726e+002
3.133774e+003	1.493284e+002
3.135702e+003	1.557859e+002
3.137631e+003	1.960410e+002
3.139559e+003	1.585583e+002
3.141488e+003	2.020130e+002
3.143416e+003	2.376651e+002
3.145344e+003	2.250039e+002
3.147273e+003	2.203189e+002
3.149201e+003	2.878560e+002
3.151130e+003	3.346888e+002
3.153058e+003	3.470748e+002
3.154987e+003	3.585493e+002
3.156915e+003	3.360322e+002
3.158844e+003	3.491996e+002
3.160772e+003	3.996217e+002
3.162701e+003	4.362654e+002
3.164629e+003	4.436506e+002
3.166558e+003	4.637013e+002
3.168486e+003	4.801955e+002
3.170415e+003	5.423165e+002
3.172343e+003	5.287930e+002
3.174271e+003	5.167249e+002
3.176200e+003	5.825139e+002
3.178128e+003	6.294111e+002
3.180057e+003	6.497258e+002
3.181985e+003	6.481551e+002
3.183914e+003	7.070324e+002
3.185842e+003	7.170809e+002
3.187771e+003	6.835207e+002
3.189699e+003	7.525967e+002
3.191628e+003	8.295751e+002
3.193556e+003	8.206578e+002
3.195485e+003	8.800114e+002
3.197413e+003	9.446414e+002
3.199342e+003	9.822800e+002
3.201270e+003	1.015256e+003
3.203198e+003	1.059884e+003
3.205127e+003	1.112996e+003
3.207055e+003	1.152543e+003
3.208984e+003	1.220924e+003
3.210912e+003	1.222613e+003
3.212841e+003	1.234370e+003
3.214769e+003	1.280671e+003
3.216698e+003	1.320847e+003
3.218626e+003	1.380269e+003
3.220555e+003	1.411924e+003
3.222483e+003	1.412371e+003
3.224412e+003	1.444236e+003
3.226340e+003	1.493664e+003
3.228269e+003	1.550320e+003
3.230197e+003	1.602841e+003
3.232125e+003	1.732145e+003
3.234054e+003	1.748782e+003
3.235982e+003	1.767054e+003
3.237911e+003	1.799195e+003
3.239839e+003	1.875242e+003
3.241768e+003	1.985011e+003
3.243696e+003	2.010908e+003
3.245625e+003	2.023889e+003
3.247553e+003	2.079399e+003
3.249482e+003	2.155922e+003
3.251410e+003	2.206282e+003
3.253339e+003	2.234244e+003
3.255267e+003	2.327228e+003
3.257196e+003	2.374116e+003
3.259124e+003	2.455663e+003
3.261052e+003	2.511211e+003
3.262981e+003	2.530773e+003
3.264909e+003	2.638156e+003
3.266838e+003	2.676454e+003
3.268766e+003	2.749751e+003
3.270695e+003	2.826572e+003
3.272623e+003	2.868372e+003
3.274552e+003	2.944173e+003
3.276480e+003	2.982648e+003
3.278409e+003	3.070751e+003
3.280337e+003	3.154272e+003
3.282266e+003	3.185794e+003
3.284194e+003	3.272125e+003
3.286123e+003	3.410303e+003
3.288051e+003	3.459269e+003
3.289979e+003	3.563181e+003
3.291908e+003	3.613490e+003
3.293836e+003	3.700131e+003
3.295765e+003	3.783823e+003
3.297693e+003	3.882681e+003
3.299622e+003	3.929892e+003
3.301550e+003	4.016913e+003
3.303479e+003	4.110295e+003
3.305407e+003	4.191282e+003
3.307336e+003	4.331294e+003
3.309264e+003	4.364405e+003
3.311193e+003	4.486915e+003
3.313121e+003	4.566961e+003
3.315050e+003	4.679526e+003
3.316978e+003	4.765636e+003
3.318906e+003	4.857080e+003
3.320835e+003	4.947246e+003
3.322763e+003	5.062014e+003
3.324692e+003	5.171209e+003
3.326620e+003	5.258435e+003
3.328549e+003	5.371056e+003
3.330477e+003	5.452001e+003
3.332406e+003	5.560893e+003
3.334334e+003	5.667837e+003
3.336263e+003	5.806333e+003
3.338191e+003	5.951366e+003
3.340120e+003	6.027699e+003
3.342048e+003	6.133760e+003
3.343977e+003	6.243702e+003
3.345905e+003	6.355347e+003
3.347833e+003	6.466630e+003
3.349762e+003	6.565867e+003
3.351690e+003	6.694153e+003
3.353619e+003	6.820637e+003
3.355547e+003	6.945545e+003
3.357476e+003	7.080796e+003
3.359404e+003	7.144747e+003
3.361333e+003	7.306832e+003
3.363261e+003	7.447920e+003
3.365190e+003	7.555443e+003
3.367118e+003	7.708131e+003
3.369047e+003	7.829762e+003
3.370975e+003	7.972088e+003
3.372904e+003	8.098801e+003
3.374832e+003	8.279470e+003
3.376760e+003	8.427884e+003
3.378689e+003	8.540017e+003
3.380617e+003	8.690074e+003
3.382546e+003	8.830393e+003
3.384474e+003	9.019716e+003
3.386403e+003	9.186096e+003
3.388331e+003	9.297022e+003
3.390260e+003	9.405904e+003
3.392188e+003	9.549520e+003
3.394117e+003	9.724848e+003
3.396045e+003	9.860467e+003
3.397974e+003	9.998661e+003
3.399902e+003	1.022759e+004
