# Supplementary material for: Machine learning classification of mango maturity based on carotene content from Raman spectra
Source: PeerJ. 2025 Nov 18;13:e20288. doi: 10.7717/peerj.20288 (PMC12637035; doi:10.7717/peerj.20288)
Supplement: Supplemental Information 1 — Raman spectra from 29 mango samples, with measurements taken from the top, middle, and bottom parts of each mango. These data were used for Raman spectral processing, statistical analysis, and classification analysis. [file peerj-13-20288-s001.zip › Raw Data_Mango/M4/3 spectra- Average-M4-M.CSV]

5.015522e+001	1.299557e+003
5.208368e+001	8.779772e+002
5.401215e+001	6.173654e+002
5.594062e+001	5.233821e+002
5.786908e+001	5.063527e+002
5.979755e+001	5.160236e+002
6.172602e+001	5.268795e+002
6.365448e+001	5.208692e+002
6.558295e+001	4.903452e+002
6.751141e+001	4.742082e+002
6.943988e+001	4.633187e+002
7.136835e+001	4.678993e+002
7.329681e+001	4.794162e+002
7.522528e+001	4.540533e+002
7.715375e+001	4.387394e+002
7.908221e+001	4.179558e+002
8.101068e+001	3.937096e+002
8.293915e+001	3.749693e+002
8.486761e+001	3.709144e+002
8.679608e+001	3.819842e+002
8.872455e+001	3.810381e+002
9.065302e+001	3.693203e+002
9.258148e+001	3.682032e+002
9.450995e+001	3.678832e+002
9.643842e+001	3.537719e+002
9.836688e+001	3.319887e+002
1.002953e+002	3.125199e+002
1.022238e+002	3.049738e+002
1.041523e+002	2.994721e+002
1.060807e+002	2.863170e+002
1.080092e+002	2.814567e+002
1.099377e+002	2.942262e+002
1.118661e+002	2.961844e+002
1.137946e+002	2.901437e+002
1.157231e+002	2.837968e+002
1.176516e+002	2.831766e+002
1.195800e+002	2.892535e+002
1.215085e+002	2.856496e+002
1.234370e+002	2.714875e+002
1.253654e+002	2.550715e+002
1.272939e+002	2.385184e+002
1.292224e+002	2.194641e+002
1.311508e+002	2.133428e+002
1.330793e+002	2.298189e+002
1.350078e+002	2.469657e+002
1.369362e+002	2.515145e+002
1.388647e+002	2.504213e+002
1.407932e+002	2.577432e+002
1.427216e+002	2.379294e+002
1.446501e+002	2.138746e+002
1.465786e+002	2.096595e+002
1.485070e+002	2.174496e+002
1.504355e+002	2.184147e+002
1.523640e+002	2.119424e+002
1.542924e+002	2.120150e+002
1.562209e+002	2.227926e+002
1.581494e+002	1.968153e+002
1.600778e+002	2.101074e+002
1.620063e+002	2.210703e+002
1.639348e+002	2.228603e+002
1.658632e+002	2.269879e+002
1.677917e+002	2.233626e+002
1.697202e+002	2.164455e+002
1.716486e+002	2.123834e+002
1.735771e+002	2.126863e+002
1.755056e+002	2.156354e+002
1.774340e+002	2.256478e+002
1.793625e+002	2.278010e+002
1.812910e+002	2.209556e+002
1.832194e+002	2.041468e+002
1.851479e+002	1.782500e+002
1.870764e+002	1.744885e+002
1.890048e+002	1.908208e+002
1.909333e+002	1.858038e+002
1.928618e+002	1.632404e+002
1.947902e+002	1.821030e+002
1.967187e+002	1.794407e+002
1.986472e+002	1.768068e+002
2.005756e+002	1.886631e+002
2.025041e+002	2.148610e+002
2.044326e+002	2.356758e+002
2.063610e+002	2.360994e+002
2.082895e+002	2.332991e+002
2.102180e+002	2.330556e+002
2.121464e+002	2.346327e+002
2.140749e+002	2.313055e+002
2.160034e+002	2.203854e+002
2.179318e+002	2.083211e+002
2.198603e+002	2.016042e+002
2.217888e+002	2.072359e+002
2.237172e+002	2.318649e+002
2.256457e+002	2.341591e+002
2.275742e+002	2.207467e+002
2.295026e+002	2.175900e+002
2.314311e+002	2.242731e+002
2.333596e+002	1.821732e+002
2.352880e+002	1.957378e+002
2.372165e+002	2.049816e+002
2.391450e+002	2.087245e+002
2.410734e+002	2.203003e+002
2.430019e+002	2.451822e+002
2.449304e+002	2.467028e+002
2.468588e+002	2.414942e+002
2.487873e+002	2.433111e+002
2.507158e+002	2.530694e+002
2.526442e+002	2.501385e+002
2.545727e+002	2.527961e+002
2.565012e+002	2.549632e+002
2.584296e+002	2.487360e+002
2.603581e+002	2.409013e+002
2.622866e+002	2.620064e+002
2.642150e+002	2.633754e+002
2.661435e+002	2.463302e+002
2.680720e+002	2.329686e+002
2.700004e+002	2.304333e+002
2.719289e+002	2.146163e+002
2.738574e+002	2.190311e+002
2.757858e+002	2.193124e+002
2.777143e+002	2.212790e+002
2.796428e+002	2.264215e+002
2.815712e+002	2.226847e+002
2.834997e+002	2.263102e+002
2.854282e+002	2.368229e+002
2.873566e+002	2.345614e+002
2.892851e+002	2.264567e+002
2.912136e+002	2.496077e+002
2.931420e+002	2.903544e+002
2.950705e+002	3.013906e+002
2.969990e+002	3.174062e+002
2.989274e+002	3.360914e+002
3.008559e+002	3.187951e+002
3.027844e+002	3.058033e+002
3.047128e+002	3.132696e+002
3.066413e+002	3.065508e+002
3.085698e+002	2.837428e+002
3.104982e+002	2.708398e+002
3.124267e+002	2.835448e+002
3.143552e+002	2.870808e+002
3.162836e+002	3.006086e+002
3.182121e+002	3.133267e+002
3.201406e+002	3.045691e+002
3.220690e+002	2.846197e+002
3.239975e+002	2.874596e+002
3.259260e+002	2.905092e+002
3.278544e+002	2.919250e+002
3.297829e+002	2.960465e+002
3.317114e+002	2.990414e+002
3.336398e+002	3.084302e+002
3.355683e+002	3.069409e+002
3.374968e+002	3.120319e+002
3.394252e+002	3.261766e+002
3.413537e+002	3.162405e+002
3.432822e+002	3.094486e+002
3.452106e+002	3.202925e+002
3.471391e+002	3.404766e+002
3.490676e+002	3.581858e+002
3.509960e+002	3.646174e+002
3.529245e+002	3.571592e+002
3.548530e+002	3.529496e+002
3.567814e+002	3.527249e+002
3.587099e+002	3.527838e+002
3.606384e+002	3.499016e+002
3.625668e+002	3.508256e+002
3.644953e+002	3.374875e+002
3.664238e+002	3.310987e+002
3.683522e+002	3.245993e+002
3.702807e+002	3.138381e+002
3.722092e+002	3.292544e+002
3.741376e+002	3.021520e+002
3.760661e+002	3.146701e+002
3.779946e+002	3.275953e+002
3.799230e+002	3.168762e+002
3.818515e+002	3.208937e+002
3.837800e+002	3.567600e+002
3.857084e+002	3.794203e+002
3.876369e+002	3.914012e+002
3.895654e+002	3.956916e+002
3.914938e+002	3.920663e+002
3.934223e+002	3.858690e+002
3.953508e+002	3.796919e+002
3.972792e+002	3.748535e+002
3.992077e+002	3.837323e+002
4.011362e+002	4.077859e+002
4.030646e+002	4.167175e+002
4.049931e+002	4.216205e+002
4.069216e+002	4.051553e+002
4.088500e+002	3.932419e+002
4.107785e+002	3.947642e+002
4.127070e+002	3.887263e+002
4.146354e+002	3.717165e+002
4.165639e+002	3.665351e+002
4.184924e+002	3.586016e+002
4.204208e+002	3.506564e+002
4.223493e+002	3.549580e+002
4.242778e+002	3.722044e+002
4.262062e+002	3.820792e+002
4.281347e+002	3.858422e+002
4.300632e+002	3.852436e+002
4.319916e+002	3.794718e+002
4.339201e+002	3.658206e+002
4.358486e+002	3.635444e+002
4.377770e+002	3.493449e+002
4.397055e+002	3.456212e+002
4.416340e+002	3.538119e+002
4.435624e+002	3.615921e+002
4.454909e+002	3.767726e+002
4.474194e+002	4.083226e+002
4.493478e+002	4.160684e+002
4.512763e+002	4.075823e+002
4.532048e+002	4.035217e+002
4.551332e+002	4.146719e+002
4.570617e+002	4.324099e+002
4.589902e+002	4.305344e+002
4.609186e+002	4.196103e+002
4.628471e+002	4.060234e+002
4.647756e+002	3.932794e+002
4.667040e+002	3.957327e+002
4.686325e+002	4.107956e+002
4.705610e+002	4.160703e+002
4.724894e+002	4.241309e+002
4.744179e+002	4.358496e+002
4.763464e+002	4.266849e+002
4.782748e+002	4.029521e+002
4.802033e+002	3.946202e+002
4.821318e+002	3.862654e+002
4.840602e+002	3.724028e+002
4.859887e+002	3.588068e+002
4.879172e+002	3.567668e+002
4.898456e+002	3.822046e+002
4.917741e+002	3.793090e+002
4.937026e+002	3.690732e+002
4.956310e+002	3.687613e+002
4.975595e+002	3.754409e+002
4.994880e+002	3.954638e+002
5.014164e+002	4.049391e+002
5.033449e+002	4.003383e+002
5.052734e+002	3.898588e+002
5.072018e+002	3.786286e+002
5.091303e+002	3.635867e+002
5.110588e+002	3.888860e+002
5.129872e+002	3.972444e+002
5.149157e+002	3.986783e+002
5.168442e+002	4.140583e+002
5.187726e+002	4.430547e+002
5.207011e+002	4.328928e+002
5.226296e+002	4.394315e+002
5.245580e+002	4.262422e+002
5.264865e+002	4.171043e+002
5.284150e+002	4.195862e+002
5.303434e+002	4.190164e+002
5.322719e+002	4.251897e+002
5.342004e+002	4.184115e+002
5.361288e+002	4.031418e+002
5.380573e+002	4.006171e+002
5.399858e+002	4.131234e+002
5.419142e+002	4.133416e+002
5.438427e+002	3.863302e+002
5.457712e+002	3.870124e+002
5.476996e+002	3.929795e+002
5.496281e+002	3.857245e+002
5.515566e+002	3.693720e+002
5.534850e+002	3.746195e+002
5.554135e+002	3.957279e+002
5.573420e+002	3.811263e+002
5.592704e+002	3.789998e+002
5.611989e+002	3.918513e+002
5.631274e+002	3.964965e+002
5.650558e+002	3.955518e+002
5.669843e+002	3.905558e+002
5.689128e+002	3.923766e+002
5.708412e+002	3.986229e+002
5.727697e+002	4.020930e+002
5.746982e+002	4.008867e+002
5.766266e+002	4.112071e+002
5.785551e+002	4.305187e+002
5.804836e+002	4.269161e+002
5.824120e+002	4.065718e+002
5.843405e+002	3.996632e+002
5.862690e+002	4.259973e+002
5.881974e+002	4.333674e+002
5.901259e+002	4.340876e+002
5.920544e+002	4.328574e+002
5.939828e+002	4.135182e+002
5.959113e+002	3.866946e+002
5.978398e+002	3.826189e+002
5.997682e+002	3.898732e+002
6.016967e+002	3.894144e+002
6.036252e+002	3.778210e+002
6.055536e+002	3.656439e+002
6.074821e+002	3.575033e+002
6.094106e+002	3.499229e+002
6.113391e+002	3.485020e+002
6.132675e+002	3.644841e+002
6.151960e+002	3.477243e+002
6.171245e+002	3.364567e+002
6.190529e+002	3.484797e+002
6.209814e+002	3.547034e+002
6.229099e+002	3.367343e+002
6.248383e+002	3.262509e+002
6.267668e+002	3.156380e+002
6.286953e+002	3.076449e+002
6.306237e+002	3.164632e+002
6.325522e+002	3.493553e+002
6.344807e+002	3.625299e+002
6.364091e+002	3.484456e+002
6.383376e+002	3.355814e+002
6.402661e+002	3.297432e+002
6.421945e+002	3.332602e+002
6.441230e+002	3.496678e+002
6.460515e+002	3.786237e+002
6.479799e+002	3.718096e+002
6.499084e+002	3.470546e+002
6.518369e+002	3.223220e+002
6.537653e+002	3.243471e+002
6.556938e+002	3.543369e+002
6.576223e+002	3.374658e+002
6.595507e+002	3.434382e+002
6.614792e+002	3.194939e+002
6.634077e+002	3.027198e+002
6.653361e+002	3.067080e+002
6.672646e+002	3.130341e+002
6.691931e+002	2.986612e+002
6.711215e+002	2.882016e+002
6.730500e+002	2.757890e+002
6.749785e+002	2.774966e+002
6.769069e+002	2.925504e+002
6.788354e+002	3.034890e+002
6.807639e+002	2.924598e+002
6.826923e+002	3.079525e+002
6.846208e+002	2.866869e+002
6.865493e+002	2.590200e+002
6.884777e+002	2.386084e+002
6.904062e+002	2.419603e+002
6.923347e+002	2.777992e+002
6.942631e+002	2.423936e+002
6.961916e+002	2.505875e+002
6.981201e+002	2.741560e+002
7.000485e+002	2.808814e+002
7.019770e+002	2.718728e+002
7.039055e+002	2.756517e+002
7.058339e+002	3.029933e+002
7.077624e+002	3.090637e+002
7.096909e+002	3.059130e+002
7.116193e+002	3.017351e+002
7.135478e+002	2.985573e+002
7.154763e+002	2.962481e+002
7.174047e+002	2.977280e+002
7.193332e+002	3.000052e+002
7.212617e+002	2.846072e+002
7.231901e+002	2.768904e+002
7.251186e+002	2.982105e+002
7.270471e+002	3.197529e+002
7.289755e+002	2.842326e+002
7.309040e+002	2.718513e+002
7.328325e+002	2.690396e+002
7.347609e+002	2.701726e+002
7.366894e+002	2.550571e+002
7.386179e+002	2.343109e+002
7.405463e+002	2.365627e+002
7.424748e+002	2.596471e+002
7.444033e+002	2.776863e+002
7.463317e+002	2.820507e+002
7.482602e+002	2.807499e+002
7.501887e+002	2.735059e+002
7.521171e+002	2.574665e+002
7.540456e+002	2.372866e+002
7.559741e+002	2.330020e+002
7.579025e+002	2.155249e+002
7.598310e+002	2.119812e+002
7.617595e+002	2.256396e+002
7.636879e+002	2.426740e+002
7.656164e+002	2.475581e+002
7.675449e+002	2.429579e+002
7.694733e+002	2.665713e+002
7.714018e+002	2.694998e+002
7.733303e+002	2.491053e+002
7.752587e+002	2.253961e+002
7.771872e+002	2.188286e+002
7.791157e+002	2.298062e+002
7.810441e+002	2.237128e+002
7.829726e+002	2.027555e+002
7.849011e+002	2.012359e+002
7.868295e+002	2.086622e+002
7.887580e+002	2.129931e+002
7.906865e+002	2.235079e+002
7.926149e+002	2.625161e+002
7.945434e+002	2.304766e+002
7.964719e+002	2.080239e+002
7.984003e+002	2.091648e+002
8.003288e+002	2.109211e+002
8.022573e+002	1.940763e+002
8.041857e+002	1.732463e+002
8.061142e+002	2.016050e+002
8.080427e+002	1.958959e+002
8.099711e+002	1.696999e+002
8.118996e+002	1.764536e+002
8.138281e+002	2.059747e+002
8.157565e+002	2.198263e+002
8.176850e+002	2.018831e+002
8.196135e+002	1.812178e+002
8.215419e+002	1.646693e+002
8.234704e+002	1.592353e+002
8.253989e+002	1.637208e+002
8.273273e+002	1.663178e+002
8.292558e+002	1.617107e+002
8.311843e+002	1.639216e+002
8.331127e+002	1.894423e+002
8.350412e+002	1.873009e+002
8.369697e+002	1.521837e+002
8.388981e+002	1.376483e+002
8.408266e+002	1.477655e+002
8.427551e+002	1.600296e+002
8.446835e+002	1.880063e+002
8.466120e+002	2.245742e+002
8.485405e+002	2.066768e+002
8.504689e+002	1.803765e+002
8.523974e+002	1.930034e+002
8.543259e+002	2.099934e+002
8.562543e+002	1.868091e+002
8.581828e+002	1.823214e+002
8.601113e+002	1.945914e+002
8.620397e+002	2.317188e+002
8.639682e+002	2.263141e+002
8.658967e+002	2.139062e+002
8.678251e+002	2.100427e+002
8.697536e+002	2.036190e+002
8.716821e+002	2.172862e+002
8.736105e+002	2.298154e+002
8.755390e+002	2.431429e+002
8.774675e+002	2.399961e+002
8.793959e+002	2.125102e+002
8.813244e+002	1.812518e+002
8.832529e+002	1.660810e+002
8.851813e+002	1.483960e+002
8.871098e+002	1.364455e+002
8.890383e+002	1.478973e+002
8.909667e+002	1.765009e+002
8.928952e+002	1.838508e+002
8.948237e+002	1.722165e+002
8.967521e+002	1.683339e+002
8.986806e+002	1.735051e+002
9.006091e+002	1.911823e+002
9.025375e+002	1.686085e+002
9.044660e+002	1.484685e+002
9.063945e+002	1.511911e+002
9.083229e+002	1.619754e+002
9.102514e+002	1.670683e+002
9.121799e+002	1.807165e+002
9.141083e+002	1.961890e+002
9.160368e+002	1.608116e+002
9.179653e+002	1.546585e+002
9.198937e+002	1.460569e+002
9.218222e+002	1.329404e+002
9.237507e+002	1.425500e+002
9.256791e+002	1.796068e+002
9.276076e+002	1.774382e+002
9.295361e+002	1.760795e+002
9.314645e+002	1.922871e+002
9.333930e+002	2.272883e+002
9.353215e+002	2.454281e+002
9.372499e+002	2.325626e+002
9.391784e+002	2.143712e+002
9.411069e+002	2.159478e+002
9.430353e+002	2.003857e+002
9.449638e+002	1.912807e+002
9.468923e+002	2.116786e+002
9.488207e+002	2.275601e+002
9.507492e+002	2.256372e+002
9.526777e+002	2.195352e+002
9.546061e+002	2.216437e+002
9.565346e+002	2.542719e+002
9.584631e+002	2.352480e+002
9.603915e+002	2.262418e+002
9.623200e+002	2.163366e+002
9.642485e+002	2.153587e+002
9.661769e+002	2.308676e+002
9.681054e+002	2.469246e+002
9.700339e+002	2.487431e+002
9.719623e+002	2.515801e+002
9.738908e+002	2.322656e+002
9.758193e+002	2.142604e+002
9.777477e+002	2.270343e+002
9.796762e+002	2.352165e+002
9.816047e+002	1.941387e+002
9.835331e+002	1.467695e+002
9.854616e+002	2.102937e+002
9.873901e+002	2.368279e+002
9.893185e+002	2.547825e+002
9.912470e+002	2.223563e+002
9.931755e+002	1.899212e+002
9.951039e+002	1.761382e+002
9.970324e+002	1.627608e+002
9.989609e+002	2.216963e+002
1.000889e+003	2.534904e+002
1.002818e+003	2.561305e+002
1.004746e+003	2.538019e+002
1.006675e+003	2.505031e+002
1.008603e+003	2.429954e+002
1.010532e+003	2.327971e+002
1.012460e+003	2.281937e+002
1.014389e+003	2.324372e+002
1.016317e+003	2.243422e+002
1.018246e+003	2.114183e+002
1.020174e+003	2.230331e+002
1.022102e+003	2.588990e+002
1.024031e+003	2.867926e+002
1.025959e+003	2.849201e+002
1.027888e+003	2.743230e+002
1.029816e+003	2.790668e+002
1.031745e+003	2.335312e+002
1.033673e+003	2.497980e+002
1.035602e+003	2.563978e+002
1.037530e+003	2.586655e+002
1.039459e+003	2.583213e+002
1.041387e+003	2.421804e+002
1.043316e+003	2.310756e+002
1.045244e+003	2.590519e+002
1.047173e+003	2.452964e+002
1.049101e+003	2.070383e+002
1.051030e+003	1.989940e+002
1.052958e+003	2.111223e+002
1.054886e+003	2.137355e+002
1.056815e+003	2.095330e+002
1.058743e+003	2.278630e+002
1.060672e+003	2.260805e+002
1.062600e+003	2.025567e+002
1.064529e+003	2.353595e+002
1.066457e+003	2.115313e+002
1.068386e+003	1.916884e+002
1.070314e+003	2.129054e+002
1.072243e+003	2.326072e+002
1.074171e+003	2.271075e+002
1.076100e+003	2.345532e+002
1.078028e+003	2.354462e+002
1.079957e+003	1.946953e+002
1.081885e+003	2.082548e+002
1.083813e+003	2.408175e+002
1.085742e+003	2.730544e+002
1.087670e+003	2.895748e+002
1.089599e+003	2.453688e+002
1.091527e+003	2.043088e+002
1.093456e+003	2.660023e+002
1.095384e+003	2.899769e+002
1.097313e+003	2.925520e+002
1.099241e+003	2.917773e+002
1.101170e+003	2.862460e+002
1.103098e+003	2.822036e+002
1.105027e+003	2.953037e+002
1.106955e+003	3.077607e+002
1.108884e+003	2.906717e+002
1.110812e+003	2.857471e+002
1.112740e+003	2.922610e+002
1.114669e+003	3.048021e+002
1.116597e+003	3.006971e+002
1.118526e+003	2.854031e+002
1.120454e+003	2.858239e+002
1.122383e+003	3.030861e+002
1.124311e+003	3.230614e+002
1.126240e+003	3.202011e+002
1.128168e+003	3.198861e+002
1.130097e+003	3.214379e+002
1.132025e+003	3.129851e+002
1.133954e+003	3.159414e+002
1.135882e+003	3.313169e+002
1.137811e+003	3.169551e+002
1.139739e+003	2.804158e+002
1.141667e+003	3.053001e+002
1.143596e+003	3.098949e+002
1.145524e+003	3.049525e+002
1.147453e+003	3.200936e+002
1.149381e+003	3.294596e+002
1.151310e+003	3.526049e+002
1.153238e+003	3.980189e+002
1.155167e+003	3.958878e+002
1.157095e+003	4.245065e+002
1.159024e+003	4.236814e+002
1.160952e+003	4.079342e+002
1.162881e+003	3.625361e+002
1.164809e+003	3.327414e+002
1.166738e+003	3.398040e+002
1.168666e+003	3.632990e+002
1.170594e+003	3.656222e+002
1.172523e+003	3.333545e+002
1.174451e+003	3.255040e+002
1.176380e+003	3.301855e+002
1.178308e+003	3.471502e+002
1.180237e+003	3.497162e+002
1.182165e+003	3.722566e+002
1.184094e+003	3.796274e+002
1.186022e+003	3.626035e+002
1.187951e+003	3.649126e+002
1.189879e+003	3.624019e+002
1.191808e+003	3.553515e+002
1.193736e+003	3.543490e+002
1.195665e+003	3.715152e+002
1.197593e+003	3.822382e+002
1.199521e+003	3.740829e+002
1.201450e+003	3.570600e+002
1.203378e+003	3.563038e+002
1.205307e+003	3.757256e+002
1.207235e+003	3.775615e+002
1.209164e+003	3.746255e+002
1.211092e+003	3.805269e+002
1.213021e+003	3.725583e+002
1.214949e+003	3.329816e+002
1.216878e+003	3.122398e+002
1.218806e+003	3.209291e+002
1.220735e+003	3.454203e+002
1.222663e+003	3.756876e+002
1.224592e+003	3.921705e+002
1.226520e+003	3.717976e+002
1.228448e+003	3.130810e+002
1.230377e+003	2.780767e+002
1.232305e+003	2.876802e+002
1.234234e+003	3.088692e+002
1.236162e+003	3.087368e+002
1.238091e+003	2.978098e+002
1.240019e+003	2.974236e+002
1.241948e+003	3.113570e+002
1.243876e+003	3.650380e+002
1.245805e+003	3.534708e+002
1.247733e+003	3.538092e+002
1.249662e+003	3.496113e+002
1.251590e+003	3.486689e+002
1.253519e+003	3.396172e+002
1.255447e+003	3.464049e+002
1.257375e+003	3.717869e+002
1.259304e+003	3.894442e+002
1.261232e+003	4.142014e+002
1.263161e+003	4.171887e+002
1.265089e+003	3.871106e+002
1.267018e+003	3.963195e+002
1.268946e+003	3.922263e+002
1.270875e+003	3.889387e+002
1.272803e+003	3.815127e+002
1.274732e+003	3.839479e+002
1.276660e+003	3.893220e+002
1.278589e+003	3.743791e+002
1.280517e+003	4.017915e+002
1.282446e+003	3.580583e+002
1.284374e+003	3.563369e+002
1.286302e+003	3.804921e+002
1.288231e+003	4.120851e+002
1.290159e+003	4.204611e+002
1.292088e+003	4.334709e+002
1.294016e+003	4.509071e+002
1.295945e+003	4.381189e+002
1.297873e+003	4.122567e+002
1.299802e+003	4.388022e+002
1.301730e+003	4.495027e+002
1.303659e+003	4.577454e+002
1.305587e+003	4.484775e+002
1.307516e+003	4.077826e+002
1.309444e+003	3.836952e+002
1.311373e+003	4.239407e+002
1.313301e+003	4.606968e+002
1.315229e+003	4.453174e+002
1.317158e+003	4.537900e+002
1.319086e+003	4.651070e+002
1.321015e+003	4.484234e+002
1.322943e+003	4.194399e+002
1.324872e+003	3.863985e+002
1.326800e+003	3.806660e+002
1.328729e+003	4.129281e+002
1.330657e+003	4.399440e+002
1.332586e+003	4.621341e+002
1.334514e+003	4.733602e+002
1.336443e+003	4.306570e+002
1.338371e+003	3.834729e+002
1.340300e+003	4.230197e+002
1.342228e+003	4.220599e+002
1.344156e+003	4.519103e+002
1.346085e+003	4.175194e+002
1.348013e+003	4.349055e+002
1.349942e+003	4.659385e+002
1.351870e+003	4.837845e+002
1.353799e+003	4.827014e+002
1.355727e+003	4.461606e+002
1.357656e+003	4.009952e+002
1.359584e+003	4.002383e+002
1.361513e+003	3.934383e+002
1.363441e+003	4.219258e+002
1.365370e+003	4.666803e+002
1.367298e+003	4.908029e+002
1.369227e+003	4.915529e+002
1.371155e+003	4.589141e+002
1.373083e+003	4.330645e+002
1.375012e+003	4.380467e+002
1.376940e+003	4.484641e+002
1.378869e+003	4.673309e+002
1.380797e+003	4.709586e+002
1.382726e+003	4.355802e+002
1.384654e+003	4.147225e+002
1.386583e+003	3.981497e+002
1.388511e+003	3.811706e+002
1.390440e+003	4.042865e+002
1.392368e+003	4.112088e+002
1.394297e+003	3.950234e+002
1.396225e+003	3.885086e+002
1.398154e+003	3.807924e+002
1.400082e+003	3.673017e+002
1.402010e+003	3.654453e+002
1.403939e+003	3.996002e+002
1.405867e+003	3.817677e+002
1.407796e+003	3.947184e+002
1.409724e+003	4.193598e+002
1.411653e+003	4.106067e+002
1.413581e+003	3.879746e+002
1.415510e+003	3.721909e+002
1.417438e+003	3.403861e+002
1.419367e+003	2.958758e+002
1.421295e+003	3.021214e+002
1.423224e+003	3.400962e+002
1.425152e+003	3.933203e+002
1.427081e+003	3.863511e+002
1.429009e+003	4.226294e+002
1.430938e+003	3.954014e+002
1.432866e+003	4.023058e+002
1.434794e+003	4.098879e+002
1.436723e+003	4.205855e+002
1.438651e+003	4.410508e+002
1.440580e+003	4.443710e+002
1.442508e+003	4.154762e+002
1.444437e+003	3.686428e+002
1.446365e+003	3.933716e+002
1.448294e+003	4.364029e+002
1.450222e+003	4.355554e+002
1.452151e+003	4.349412e+002
1.454079e+003	4.645807e+002
1.456008e+003	4.600834e+002
1.457936e+003	4.518435e+002
1.459865e+003	4.488966e+002
1.461793e+003	4.488528e+002
1.463721e+003	4.649728e+002
1.465650e+003	4.811698e+002
1.467578e+003	4.726411e+002
1.469507e+003	4.845293e+002
1.471435e+003	4.767475e+002
1.473364e+003	4.404418e+002
1.475292e+003	4.363029e+002
1.477221e+003	4.538784e+002
1.479149e+003	4.494555e+002
1.481078e+003	4.476400e+002
1.483006e+003	4.582024e+002
1.484935e+003	4.650866e+002
1.486863e+003	4.473863e+002
1.488792e+003	4.211327e+002
1.490720e+003	4.367719e+002
1.492648e+003	4.190909e+002
1.494577e+003	4.359550e+002
1.496505e+003	4.225665e+002
1.498434e+003	3.920889e+002
1.500362e+003	3.944217e+002
1.502291e+003	3.906314e+002
1.504219e+003	3.896866e+002
1.506148e+003	4.023324e+002
1.508076e+003	4.256053e+002
1.510005e+003	4.691387e+002
1.511933e+003	5.036102e+002
1.513862e+003	4.897127e+002
1.515790e+003	5.184929e+002
1.517719e+003	5.320411e+002
1.519647e+003	6.155295e+002
1.521575e+003	5.494843e+002
1.523504e+003	5.006289e+002
1.525432e+003	4.628738e+002
1.527361e+003	4.528105e+002
1.529289e+003	4.705215e+002
1.531218e+003	4.789179e+002
1.533146e+003	4.465159e+002
1.535075e+003	3.958508e+002
1.537003e+003	3.752828e+002
1.538932e+003	3.953057e+002
1.540860e+003	4.284735e+002
1.542789e+003	4.379684e+002
1.544717e+003	3.991869e+002
1.546646e+003	4.211813e+002
1.548574e+003	4.160438e+002
1.550502e+003	4.312573e+002
1.552431e+003	4.617437e+002
1.554359e+003	4.869646e+002
1.556288e+003	4.676360e+002
1.558216e+003	4.326749e+002
1.560145e+003	4.170786e+002
1.562073e+003	4.169351e+002
1.564002e+003	4.152846e+002
1.565930e+003	3.993808e+002
1.567859e+003	3.995465e+002
1.569787e+003	4.440119e+002
1.571716e+003	4.791899e+002
1.573644e+003	4.261970e+002
1.575573e+003	4.389372e+002
1.577501e+003	4.587408e+002
1.579429e+003	4.639961e+002
1.581358e+003	4.458597e+002
1.583286e+003	4.403487e+002
1.585215e+003	4.326854e+002
1.587143e+003	4.202207e+002
1.589072e+003	4.356197e+002
1.591000e+003	4.639770e+002
1.592929e+003	4.590345e+002
1.594857e+003	4.426667e+002
1.596786e+003	4.453510e+002
1.598714e+003	4.542980e+002
1.600643e+003	4.272270e+002
1.602571e+003	4.893099e+002
1.604500e+003	5.128671e+002
1.606428e+003	4.587249e+002
1.608356e+003	4.276274e+002
1.610285e+003	4.218301e+002
1.612213e+003	4.325344e+002
1.614142e+003	4.457762e+002
1.616070e+003	4.407353e+002
1.617999e+003	4.153975e+002
1.619927e+003	3.705087e+002
1.621856e+003	3.172921e+002
1.623784e+003	3.338204e+002
1.625713e+003	4.046411e+002
1.627641e+003	4.347613e+002
1.629570e+003	4.109857e+002
1.631498e+003	3.958603e+002
1.633427e+003	4.162110e+002
1.635355e+003	3.908892e+002
1.637283e+003	3.777491e+002
1.639212e+003	3.626580e+002
1.641140e+003	3.468834e+002
1.643069e+003	3.614103e+002
1.644997e+003	3.668470e+002
1.646926e+003	3.625578e+002
1.648854e+003	3.820464e+002
1.650783e+003	3.621322e+002
1.652711e+003	3.517518e+002
1.654640e+003	3.953231e+002
1.656568e+003	3.904448e+002
1.658497e+003	3.807420e+002
1.660425e+003	3.172863e+002
1.662354e+003	3.112106e+002
1.664282e+003	2.981844e+002
1.666210e+003	3.175311e+002
1.668139e+003	3.030609e+002
1.670067e+003	3.225124e+002
1.671996e+003	3.308127e+002
1.673924e+003	2.964500e+002
1.675853e+003	2.695553e+002
1.677781e+003	2.727084e+002
1.679710e+003	2.862808e+002
1.681638e+003	3.078279e+002
1.683567e+003	3.113929e+002
1.685495e+003	2.506885e+002
1.687424e+003	2.291989e+002
1.689352e+003	2.094797e+002
1.691281e+003	2.658712e+002
1.693209e+003	2.601364e+002
1.695137e+003	2.929117e+002
1.697066e+003	2.559607e+002
1.698994e+003	2.610989e+002
1.700923e+003	1.663802e+002
1.702851e+003	1.145677e+002
1.704780e+003	1.172124e+002
1.706708e+003	1.055569e+002
1.708637e+003	1.140697e+002
1.710565e+003	1.500851e+002
1.712494e+003	1.526454e+002
1.714422e+003	1.530356e+002
1.716351e+003	2.095537e+002
1.718279e+003	2.392348e+002
1.720208e+003	2.273888e+002
1.722136e+003	2.432393e+002
1.724064e+003	2.987684e+002
1.725993e+003	2.923777e+002
1.727921e+003	2.779317e+002
1.729850e+003	2.628508e+002
1.731778e+003	2.776153e+002
1.733707e+003	2.655488e+002
1.735635e+003	2.358011e+002
1.737564e+003	2.178643e+002
1.739492e+003	2.191944e+002
1.741421e+003	2.067438e+002
1.743349e+003	2.106162e+002
1.745278e+003	2.323060e+002
1.747206e+003	2.717145e+002
1.749135e+003	2.964993e+002
1.751063e+003	2.568308e+002
1.752991e+003	3.152989e+002
1.754920e+003	2.317556e+002
1.756848e+003	2.627447e+002
1.758777e+003	2.503030e+002
1.760705e+003	1.900986e+002
1.762634e+003	2.167300e+002
1.764562e+003	2.593636e+002
1.766491e+003	2.294553e+002
1.768419e+003	1.999964e+002
1.770348e+003	2.433941e+002
1.772276e+003	2.419369e+002
1.774205e+003	2.078027e+002
1.776133e+003	2.236317e+002
1.778062e+003	2.446687e+002
1.779990e+003	2.440646e+002
1.781918e+003	2.497959e+002
1.783847e+003	2.415034e+002
1.785775e+003	1.920979e+002
1.787704e+003	1.352905e+002
1.789632e+003	9.400418e+001
1.791561e+003	6.353782e+001
1.793489e+003	8.045372e+001
1.795418e+003	1.172595e+002
1.797346e+003	1.600772e+002
1.799275e+003	1.851423e+002
1.801203e+003	1.916180e+002
1.803132e+003	2.778832e+002
1.805060e+003	2.231390e+002
1.806989e+003	2.221199e+002
1.808917e+003	1.858355e+002
1.810845e+003	1.708801e+002
1.812774e+003	1.784391e+002
1.814702e+003	1.579819e+002
1.816631e+003	1.750866e+002
1.818559e+003	2.133974e+002
1.820488e+003	2.161024e+002
1.822416e+003	1.734801e+002
1.824345e+003	1.204553e+002
1.826273e+003	1.232707e+002
1.828202e+003	1.771225e+002
1.830130e+003	1.980041e+002
1.832059e+003	1.883686e+002
1.833987e+003	1.931066e+002
1.835916e+003	2.048528e+002
1.837844e+003	2.332610e+002
1.839772e+003	2.322808e+002
1.841701e+003	2.329804e+002
1.843629e+003	1.994893e+002
1.845558e+003	1.907156e+002
1.847486e+003	1.497617e+002
1.849415e+003	1.395050e+002
1.851343e+003	1.582745e+002
1.853272e+003	1.318539e+002
1.855200e+003	1.116287e+002
1.857129e+003	1.383034e+002
1.859057e+003	1.294207e+002
1.860986e+003	7.980918e+001
1.862914e+003	1.537384e+002
1.864843e+003	1.733027e+002
1.866771e+003	1.376539e+002
1.868699e+003	1.636399e+002
1.870628e+003	2.043533e+002
1.872556e+003	1.892476e+002
1.874485e+003	1.395337e+002
1.876413e+003	9.709522e+001
1.878342e+003	9.265517e+001
1.880270e+003	1.462189e+002
1.882199e+003	1.823364e+002
1.884127e+003	1.425452e+002
1.886056e+003	1.238691e+002
1.887984e+003	1.211668e+002
1.889913e+003	9.413557e+001
1.891841e+003	8.882278e+001
1.893770e+003	1.268051e+002
1.895698e+003	1.205680e+002
1.897626e+003	1.231774e+002
1.899555e+003	1.471039e+002
1.901483e+003	1.589135e+002
1.903412e+003	1.264345e+002
1.905340e+003	1.212897e+002
1.907269e+003	1.408978e+002
1.909197e+003	1.389574e+002
1.911126e+003	1.306599e+002
1.913054e+003	1.268686e+002
1.914983e+003	1.498049e+002
1.916911e+003	1.489270e+002
1.918840e+003	1.441366e+002
1.920768e+003	1.422862e+002
1.922697e+003	1.398093e+002
1.924625e+003	1.348590e+002
1.926553e+003	1.177186e+002
1.928482e+003	1.267860e+002
1.930410e+003	1.888534e+002
1.932339e+003	2.293661e+002
1.934267e+003	1.942291e+002
1.936196e+003	1.464505e+002
1.938124e+003	1.335491e+002
1.940053e+003	1.446061e+002
1.941981e+003	1.727885e+002
1.943910e+003	1.625129e+002
1.945838e+003	1.174608e+002
1.947767e+003	1.028378e+002
1.949695e+003	1.237542e+002
1.951624e+003	1.498340e+002
1.953552e+003	1.258838e+002
1.955480e+003	1.789748e+002
1.957409e+003	1.878034e+002
1.959337e+003	1.650586e+002
1.961266e+003	1.525594e+002
1.963194e+003	1.228862e+002
1.965123e+003	1.359038e+002
1.967051e+003	1.571824e+002
1.968980e+003	1.119256e+002
1.970908e+003	9.753017e+001
1.972837e+003	9.427906e+001
1.974765e+003	7.462247e+001
1.976694e+003	7.540558e+001
1.978622e+003	8.835480e+001
1.980551e+003	7.642026e+001
1.982479e+003	7.613820e+001
1.984407e+003	7.548434e+001
1.986336e+003	6.455750e+001
1.988264e+003	6.317442e+001
1.990193e+003	3.982970e+001
1.992121e+003	3.371191e+001
1.994050e+003	8.252370e+001
1.995978e+003	1.133363e+002
1.997907e+003	8.288712e+001
1.999835e+003	5.674011e+001
2.001764e+003	7.579384e+001
2.003692e+003	6.817868e+001
2.005621e+003	5.339179e+001
2.007549e+003	7.869745e+001
2.009478e+003	5.134915e+001
2.011406e+003	7.867668e+001
2.013334e+003	1.179406e+002
2.015263e+003	1.499971e+002
2.017191e+003	1.680022e+002
2.019120e+003	1.577445e+002
2.021048e+003	1.487275e+002
2.022977e+003	1.823908e+002
2.024905e+003	1.140227e+002
2.026834e+003	5.665975e+001
2.028762e+003	1.384714e+002
2.030691e+003	1.334497e+002
2.032619e+003	1.381777e+002
2.034548e+003	1.445676e+002
2.036476e+003	1.298322e+002
2.038405e+003	1.537283e+002
2.040333e+003	1.507920e+002
2.042261e+003	1.513255e+002
2.044190e+003	1.672821e+002
2.046118e+003	1.324996e+002
2.048047e+003	1.320682e+002
2.049975e+003	1.113406e+002
2.051904e+003	1.635816e+002
2.053832e+003	1.384840e+002
2.055761e+003	1.853767e+002
2.057689e+003	1.869580e+002
2.059618e+003	2.260001e+002
2.061546e+003	1.621811e+002
2.063475e+003	1.327375e+002
2.065403e+003	1.811876e+002
2.067332e+003	1.709697e+002
2.069260e+003	1.156541e+002
2.071188e+003	1.356166e+002
2.073117e+003	1.624470e+002
2.075045e+003	1.675786e+002
2.076974e+003	1.272847e+002
2.078902e+003	1.931749e+002
2.080831e+003	1.932315e+002
2.082759e+003	1.138440e+002
2.084688e+003	3.646100e+001
2.086616e+003	5.378312e+001
2.088545e+003	8.555153e+001
2.090473e+003	1.068443e+002
2.092402e+003	1.286834e+002
2.094330e+003	1.329971e+002
2.096259e+003	1.278895e+002
2.098187e+003	1.144643e+002
2.100115e+003	1.193006e+002
2.102044e+003	1.376583e+002
2.103972e+003	9.127836e+001
2.105901e+003	8.631812e+001
2.107829e+003	1.282270e+002
2.109758e+003	1.514657e+002
2.111686e+003	2.152600e+002
2.113615e+003	2.125054e+002
2.115543e+003	1.691159e+002
2.117472e+003	1.861756e+002
2.119400e+003	2.055914e+002
2.121329e+003	1.794819e+002
2.123257e+003	1.575703e+002
2.125186e+003	1.749563e+002
2.127114e+003	2.073722e+002
2.129042e+003	2.058715e+002
2.130971e+003	2.125883e+002
2.132899e+003	2.352644e+002
2.134828e+003	2.588728e+002
2.136756e+003	2.847390e+002
2.138685e+003	2.603941e+002
2.140613e+003	2.393155e+002
2.142542e+003	2.253402e+002
2.144470e+003	2.450889e+002
2.146399e+003	2.264753e+002
2.148327e+003	2.411723e+002
2.150256e+003	2.714479e+002
2.152184e+003	2.522330e+002
2.154113e+003	2.384670e+002
2.156041e+003	2.196180e+002
2.157969e+003	2.073407e+002
2.159898e+003	2.124472e+002
2.161826e+003	2.806499e+002
2.163755e+003	3.105297e+002
2.165683e+003	2.603592e+002
2.167612e+003	2.640555e+002
2.169540e+003	2.265639e+002
2.171469e+003	2.127688e+002
2.173397e+003	2.447650e+002
2.175326e+003	2.968290e+002
2.177254e+003	3.155177e+002
2.179183e+003	2.825724e+002
2.181111e+003	2.641923e+002
2.183040e+003	2.199176e+002
2.184968e+003	1.954273e+002
2.186896e+003	1.693158e+002
2.188825e+003	1.829099e+002
2.190753e+003	2.344800e+002
2.192682e+003	2.171401e+002
2.194610e+003	2.325241e+002
2.196539e+003	2.135440e+002
2.198467e+003	2.192978e+002
2.200396e+003	2.447305e+002
2.202324e+003	2.680733e+002
2.204253e+003	2.499904e+002
2.206181e+003	2.127935e+002
2.208110e+003	2.434607e+002
2.210038e+003	2.172804e+002
2.211967e+003	1.963889e+002
2.213895e+003	2.327715e+002
2.215823e+003	2.697523e+002
2.217752e+003	3.080982e+002
2.219680e+003	3.110923e+002
2.221609e+003	3.281266e+002
2.223537e+003	3.205891e+002
2.225466e+003	3.184606e+002
2.227394e+003	3.240175e+002
2.229323e+003	2.694549e+002
2.231251e+003	2.480662e+002
2.233180e+003	3.255224e+002
2.235108e+003	3.229802e+002
2.237037e+003	2.853670e+002
2.238965e+003	2.670269e+002
2.240894e+003	2.879179e+002
2.242822e+003	3.492630e+002
2.244750e+003	3.250581e+002
2.246679e+003	3.135642e+002
2.248607e+003	2.858166e+002
2.250536e+003	2.914412e+002
2.252464e+003	3.145557e+002
2.254393e+003	3.396331e+002
2.256321e+003	3.528393e+002
2.258250e+003	3.682858e+002
2.260178e+003	3.967217e+002
2.262107e+003	3.766953e+002
2.264035e+003	3.521682e+002
2.265964e+003	3.271570e+002
2.267892e+003	3.402271e+002
2.269821e+003	2.986468e+002
2.271749e+003	2.389674e+002
2.273677e+003	2.730746e+002
2.275606e+003	2.874338e+002
2.277534e+003	2.708157e+002
2.279463e+003	3.012982e+002
2.281391e+003	3.317652e+002
2.283320e+003	3.101603e+002
2.285248e+003	3.132102e+002
2.287177e+003	3.298132e+002
2.289105e+003	3.757285e+002
2.291034e+003	3.902151e+002
2.292962e+003	3.527168e+002
2.294891e+003	3.636221e+002
2.296819e+003	3.975540e+002
2.298748e+003	3.932518e+002
2.300676e+003	3.664062e+002
2.302604e+003	3.509093e+002
2.304533e+003	3.292718e+002
2.306461e+003	3.543890e+002
2.308390e+003	4.165787e+002
2.310318e+003	4.383559e+002
2.312247e+003	4.340027e+002
2.314175e+003	4.361762e+002
2.316104e+003	4.182310e+002
2.318032e+003	3.697569e+002
2.319961e+003	3.797248e+002
2.321889e+003	4.021156e+002
2.323818e+003	4.426306e+002
2.325746e+003	4.018759e+002
2.327675e+003	3.414232e+002
2.329603e+003	3.565411e+002
2.331531e+003	3.508500e+002
2.333460e+003	3.659781e+002
2.335388e+003	4.620981e+002
2.337317e+003	4.838722e+002
2.339245e+003	4.637986e+002
2.341174e+003	4.406620e+002
2.343102e+003	4.508139e+002
2.345031e+003	4.287820e+002
2.346959e+003	3.713047e+002
2.348888e+003	4.126479e+002
2.350816e+003	4.378315e+002
2.352745e+003	3.911223e+002
2.354673e+003	3.993326e+002
2.356602e+003	4.787237e+002
2.358530e+003	4.903252e+002
2.360458e+003	4.849029e+002
2.362387e+003	4.900441e+002
2.364315e+003	4.994766e+002
2.366244e+003	5.268481e+002
2.368172e+003	5.121779e+002
2.370101e+003	5.445406e+002
2.372029e+003	5.271815e+002
2.373958e+003	4.848290e+002
2.375886e+003	5.043639e+002
2.377815e+003	4.833335e+002
2.379743e+003	4.498123e+002
2.381672e+003	4.809603e+002
2.383600e+003	5.025118e+002
2.385529e+003	4.818391e+002
2.387457e+003	4.812155e+002
2.389385e+003	4.786902e+002
2.391314e+003	4.658953e+002
2.393242e+003	5.212488e+002
2.395171e+003	5.264313e+002
2.397099e+003	5.141170e+002
2.399028e+003	4.726249e+002
2.400956e+003	4.812304e+002
2.402885e+003	5.384766e+002
2.404813e+003	5.653665e+002
2.406742e+003	5.450605e+002
2.408670e+003	4.925669e+002
2.410599e+003	4.759845e+002
2.412527e+003	5.092621e+002
2.414456e+003	5.380963e+002
2.416384e+003	4.886942e+002
2.418313e+003	4.939837e+002
2.420241e+003	4.790915e+002
2.422169e+003	5.138704e+002
2.424098e+003	5.318217e+002
2.426026e+003	5.148654e+002
2.427955e+003	5.199460e+002
2.429883e+003	5.498690e+002
2.431812e+003	5.613380e+002
2.433740e+003	5.834692e+002
2.435669e+003	5.784412e+002
2.437597e+003	6.205172e+002
2.439526e+003	5.950857e+002
2.441454e+003	5.776384e+002
2.443383e+003	5.636896e+002
2.445311e+003	5.565507e+002
2.447240e+003	5.775507e+002
2.449168e+003	6.186631e+002
2.451096e+003	5.905866e+002
2.453025e+003	5.879855e+002
2.454953e+003	5.532778e+002
2.456882e+003	5.340932e+002
2.458810e+003	5.718949e+002
2.460739e+003	5.986824e+002
2.462667e+003	5.762138e+002
2.464596e+003	5.562894e+002
2.466524e+003	5.653478e+002
2.468453e+003	5.868643e+002
2.470381e+003	5.737450e+002
2.472310e+003	5.178842e+002
2.474238e+003	4.897796e+002
2.476167e+003	4.777193e+002
2.478095e+003	5.235470e+002
2.480023e+003	5.543770e+002
2.481952e+003	5.245175e+002
2.483880e+003	5.293043e+002
2.485809e+003	5.745656e+002
2.487737e+003	5.837413e+002
2.489666e+003	5.793918e+002
2.491594e+003	5.206615e+002
2.493523e+003	5.071882e+002
2.495451e+003	5.204252e+002
2.497380e+003	4.691882e+002
2.499308e+003	4.749589e+002
2.501237e+003	5.000060e+002
2.503165e+003	5.837043e+002
2.505094e+003	5.590134e+002
2.507022e+003	4.956972e+002
2.508950e+003	5.088803e+002
2.510879e+003	4.709379e+002
2.512807e+003	4.649335e+002
2.514736e+003	4.667425e+002
2.516664e+003	5.017747e+002
2.518593e+003	5.576091e+002
2.520521e+003	5.578383e+002
2.522450e+003	5.413442e+002
2.524378e+003	5.144120e+002
2.526307e+003	5.004438e+002
2.528235e+003	5.399882e+002
2.530164e+003	5.811196e+002
2.532092e+003	6.164391e+002
2.534021e+003	6.390684e+002
2.535949e+003	6.484524e+002
2.537877e+003	6.442249e+002
2.539806e+003	5.490652e+002
2.541734e+003	5.268219e+002
2.543663e+003	5.392966e+002
2.545591e+003	6.054090e+002
2.547520e+003	5.514490e+002
2.549448e+003	5.185251e+002
2.551377e+003	5.405934e+002
2.553305e+003	5.320947e+002
2.555234e+003	5.241528e+002
2.557162e+003	5.836695e+002
2.559091e+003	6.395342e+002
2.561019e+003	6.250366e+002
2.562948e+003	5.983330e+002
2.564876e+003	5.659141e+002
2.566804e+003	5.621010e+002
2.568733e+003	6.033121e+002
2.570661e+003	5.913326e+002
2.572590e+003	5.744641e+002
2.574518e+003	5.546471e+002
2.576447e+003	5.860384e+002
2.578375e+003	6.189561e+002
2.580304e+003	5.821298e+002
2.582232e+003	5.460513e+002
2.584161e+003	5.766161e+002
2.586089e+003	5.519544e+002
2.588018e+003	5.348322e+002
2.589946e+003	5.671281e+002
2.591875e+003	5.929321e+002
2.593803e+003	5.617186e+002
2.595731e+003	5.528613e+002
2.597660e+003	5.490673e+002
2.599588e+003	5.742973e+002
2.601517e+003	5.586741e+002
2.603445e+003	5.327272e+002
2.605374e+003	5.260871e+002
2.607302e+003	5.162930e+002
2.609231e+003	5.667040e+002
2.611159e+003	5.646176e+002
2.613088e+003	5.225349e+002
2.615016e+003	5.543951e+002
2.616945e+003	5.524955e+002
2.618873e+003	5.413887e+002
2.620802e+003	5.311166e+002
2.622730e+003	5.386691e+002
2.624658e+003	5.373466e+002
2.626587e+003	5.477364e+002
2.628515e+003	5.262277e+002
2.630444e+003	5.352029e+002
2.632372e+003	5.549762e+002
2.634301e+003	4.850706e+002
2.636229e+003	4.470834e+002
2.638158e+003	4.626688e+002
2.640086e+003	4.754942e+002
2.642015e+003	4.429330e+002
2.643943e+003	4.421451e+002
2.645872e+003	5.147394e+002
2.647800e+003	5.234081e+002
2.649729e+003	4.935782e+002
2.651657e+003	4.769872e+002
2.653585e+003	4.561975e+002
2.655514e+003	4.643136e+002
2.657442e+003	4.814714e+002
2.659371e+003	5.145352e+002
2.661299e+003	4.938585e+002
2.663228e+003	4.792172e+002
2.665156e+003	5.264897e+002
2.667085e+003	4.954360e+002
2.669013e+003	5.490982e+002
2.670942e+003	5.799070e+002
2.672870e+003	5.269323e+002
2.674799e+003	5.124147e+002
2.676727e+003	5.076169e+002
2.678656e+003	5.125889e+002
2.680584e+003	4.939940e+002
2.682512e+003	4.671952e+002
2.684441e+003	5.209258e+002
2.686369e+003	4.537579e+002
2.688298e+003	4.937737e+002
2.690226e+003	4.778548e+002
2.692155e+003	4.807349e+002
2.694083e+003	5.018371e+002
2.696012e+003	4.525597e+002
2.697940e+003	4.247810e+002
2.699869e+003	4.040879e+002
2.701797e+003	3.918441e+002
2.703726e+003	4.385738e+002
2.705654e+003	4.748356e+002
2.707583e+003	4.878645e+002
2.709511e+003	4.539888e+002
2.711439e+003	3.908300e+002
2.713368e+003	3.562007e+002
2.715296e+003	3.768480e+002
2.717225e+003	4.073239e+002
2.719153e+003	4.119029e+002
2.721082e+003	4.447320e+002
2.723010e+003	4.508333e+002
2.724939e+003	3.967780e+002
2.726867e+003	3.779562e+002
2.728796e+003	3.694106e+002
2.730724e+003	4.025681e+002
2.732653e+003	4.244856e+002
2.734581e+003	3.768999e+002
2.736510e+003	3.679681e+002
2.738438e+003	3.919784e+002
2.740366e+003	3.805176e+002
2.742295e+003	3.558929e+002
2.744223e+003	3.322219e+002
2.746152e+003	3.258289e+002
2.748080e+003	3.209295e+002
2.750009e+003	3.367774e+002
2.751937e+003	3.722072e+002
2.753866e+003	3.051895e+002
2.755794e+003	3.670802e+002
2.757723e+003	3.331743e+002
2.759651e+003	3.414414e+002
2.761580e+003	3.467323e+002
2.763508e+003	3.420802e+002
2.765437e+003	3.648639e+002
2.767365e+003	3.475926e+002
2.769293e+003	3.494264e+002
2.771222e+003	3.811013e+002
2.773150e+003	3.388190e+002
2.775079e+003	3.208835e+002
2.777007e+003	3.590393e+002
2.778936e+003	3.014862e+002
2.780864e+003	3.123567e+002
2.782793e+003	2.761588e+002
2.784721e+003	2.607108e+002
2.786650e+003	2.684344e+002
2.788578e+003	3.172983e+002
2.790507e+003	3.043988e+002
2.792435e+003	2.843654e+002
2.794364e+003	2.995044e+002
2.796292e+003	2.336197e+002
2.798220e+003	2.192841e+002
2.800149e+003	2.025348e+002
2.802077e+003	2.089422e+002
2.804006e+003	2.373673e+002
2.805934e+003	2.150592e+002
2.807863e+003	2.631805e+002
2.809791e+003	2.591146e+002
2.811720e+003	2.433816e+002
2.813648e+003	1.922900e+002
2.815577e+003	1.891620e+002
2.817505e+003	2.365094e+002
2.819434e+003	2.079467e+002
2.821362e+003	1.644572e+002
2.823291e+003	1.718593e+002
2.825219e+003	1.737592e+002
2.827147e+003	1.608853e+002
2.829076e+003	1.433101e+002
2.831004e+003	2.241366e+002
2.832933e+003	1.804390e+002
2.834861e+003	1.234111e+002
2.836790e+003	7.377092e+001
2.838718e+003	1.173305e+002
2.840647e+003	1.761963e+002
2.842575e+003	1.923058e+002
2.844504e+003	2.194129e+002
2.846432e+003	1.435235e+002
2.848361e+003	1.909488e+002
2.850289e+003	1.808172e+002
2.852218e+003	1.960542e+002
2.854146e+003	1.127745e+002
2.856074e+003	1.165600e+002
2.858003e+003	1.049064e+002
2.859931e+003	1.139729e+002
2.861860e+003	1.359880e+002
2.863788e+003	1.041161e+002
2.865717e+003	8.030077e+001
2.867645e+003	1.109798e+002
2.869574e+003	9.878799e+001
2.871502e+003	1.577133e+002
2.873431e+003	1.439395e+002
2.875359e+003	8.651973e+001
2.877288e+003	7.872680e+001
2.879216e+003	9.596362e+001
2.881145e+003	9.610018e+001
2.883073e+003	8.008199e+001
2.885001e+003	7.835820e+001
2.886930e+003	7.551073e+001
2.888858e+003	7.644349e+001
2.890787e+003	1.044346e+002
2.892715e+003	1.424397e+002
2.894644e+003	1.407582e+002
2.896572e+003	7.730124e+001
2.898501e+003	8.168201e+001
2.900429e+003	4.325785e+001
2.902358e+003	1.687961e+001
2.904286e+003	1.662738e+001
2.906215e+003	6.464337e+001
2.908143e+003	7.021471e+001
2.910072e+003	4.061013e+001
2.912000e+003	-1.016165e+001
2.913928e+003	3.523687e+001
2.915857e+003	6.776563e+001
2.917785e+003	4.910270e+001
2.919714e+003	1.586298e+001
2.921642e+003	1.473617e+001
2.923571e+003	-3.157405e+001
2.925499e+003	2.044709e-001
2.927428e+003	7.844514e+000
2.929356e+003	-2.328850e+001
2.931285e+003	-4.571910e+001
2.933213e+003	-2.144573e+001
2.935142e+003	-1.363344e+001
2.937070e+003	-2.360068e+001
2.938999e+003	-1.949448e+001
2.940927e+003	-4.033263e+001
2.942855e+003	-7.122881e+001
2.944784e+003	-5.016454e+001
2.946712e+003	-5.487123e+001
2.948641e+003	-8.535310e+001
2.950569e+003	-1.144809e+002
2.952498e+003	-1.161317e+002
2.954426e+003	-1.054850e+002
2.956355e+003	-1.086736e+002
2.958283e+003	-1.103309e+002
2.960212e+003	-1.276725e+002
2.962140e+003	-8.967831e+001
2.964069e+003	-1.056774e+002
2.965997e+003	-9.509383e+001
2.967926e+003	-1.264181e+002
2.969854e+003	-1.665549e+002
2.971782e+003	-1.570256e+002
2.973711e+003	-2.164224e+002
2.975639e+003	-1.710159e+002
2.977568e+003	-1.586880e+002
2.979496e+003	-2.470935e+002
2.981425e+003	-1.762984e+002
2.983353e+003	-1.802070e+002
2.985282e+003	-2.171769e+002
2.987210e+003	-2.011867e+002
2.989139e+003	-1.678704e+002
2.991067e+003	-1.909039e+002
2.992996e+003	-2.080664e+002
2.994924e+003	-2.076363e+002
2.996853e+003	-2.257269e+002
2.998781e+003	-2.235412e+002
3.000709e+003	-2.010308e+002
3.002638e+003	-2.250840e+002
3.004566e+003	-2.460307e+002
3.006495e+003	-2.832414e+002
3.008423e+003	-2.637291e+002
3.010352e+003	-2.750638e+002
3.012280e+003	-1.878111e+002
3.014209e+003	-2.366074e+002
3.016137e+003	-2.577085e+002
3.018066e+003	-2.503244e+002
3.019994e+003	-2.569628e+002
3.021923e+003	-2.412954e+002
3.023851e+003	-2.541578e+002
3.025780e+003	-2.744607e+002
3.027708e+003	-2.299131e+002
3.029636e+003	-2.153729e+002
3.031565e+003	-1.890161e+002
3.033493e+003	-2.207267e+002
3.035422e+003	-2.107556e+002
3.037350e+003	-2.341327e+002
3.039279e+003	-2.338731e+002
3.041207e+003	-2.149144e+002
3.043136e+003	-2.148990e+002
3.045064e+003	-1.609855e+002
3.046993e+003	-1.852314e+002
3.048921e+003	-2.525991e+002
3.050850e+003	-2.263905e+002
3.052778e+003	-2.155132e+002
3.054707e+003	-2.178446e+002
3.056635e+003	-2.358612e+002
3.058563e+003	-2.252175e+002
3.060492e+003	-2.200013e+002
3.062420e+003	-1.991616e+002
3.064349e+003	-1.813878e+002
3.066277e+003	-1.963655e+002
3.068206e+003	-2.140044e+002
3.070134e+003	-2.171722e+002
3.072063e+003	-1.829106e+002
3.073991e+003	-2.024917e+002
3.075920e+003	-1.611550e+002
3.077848e+003	-1.536832e+002
3.079777e+003	-1.463548e+002
3.081705e+003	-1.708127e+002
3.083634e+003	-1.651033e+002
3.085562e+003	-1.413162e+002
3.087490e+003	-8.640171e+001
3.089419e+003	-8.303089e+001
3.091347e+003	-8.448590e+001
3.093276e+003	-1.160831e+002
3.095204e+003	-7.357648e+001
3.097133e+003	-7.651837e+001
3.099061e+003	-4.855460e+001
3.100990e+003	-2.445799e+001
3.102918e+003	-3.606826e+001
3.104847e+003	-6.025663e+001
3.106775e+003	-7.012556e+001
3.108704e+003	-8.793309e+000
3.110632e+003	3.797603e+001
3.112561e+003	8.183381e+001
3.114489e+003	9.682565e+001
3.116417e+003	9.729340e+001
3.118346e+003	8.557309e+001
3.120274e+003	7.645860e+001
3.122203e+003	9.443271e+001
3.124131e+003	8.912695e+001
3.126060e+003	5.052474e+001
3.127988e+003	7.264697e+001
3.129917e+003	9.597706e+001
3.131845e+003	1.633768e+002
3.133774e+003	2.112071e+002
3.135702e+003	1.983466e+002
3.137631e+003	2.271317e+002
3.139559e+003	2.295851e+002
3.141488e+003	2.420545e+002
3.143416e+003	2.139106e+002
3.145344e+003	2.307423e+002
3.147273e+003	2.436464e+002
3.149201e+003	3.049920e+002
3.151130e+003	3.763354e+002
3.153058e+003	3.862996e+002
3.154987e+003	3.964337e+002
3.156915e+003	4.293066e+002
3.158844e+003	4.398600e+002
3.160772e+003	4.629115e+002
3.162701e+003	4.959936e+002
3.164629e+003	5.112180e+002
3.166558e+003	5.513469e+002
3.168486e+003	5.634070e+002
3.170415e+003	6.022541e+002
3.172343e+003	5.905178e+002
3.174271e+003	5.706523e+002
3.176200e+003	6.324470e+002
3.178128e+003	6.961774e+002
3.180057e+003	7.066370e+002
3.181985e+003	7.253676e+002
3.183914e+003	7.707189e+002
3.185842e+003	7.878972e+002
3.187771e+003	7.836720e+002
3.189699e+003	8.174777e+002
3.191628e+003	9.014234e+002
3.193556e+003	9.461722e+002
3.195485e+003	9.863743e+002
3.197413e+003	1.008952e+003
3.199342e+003	1.030882e+003
3.201270e+003	1.072555e+003
3.203198e+003	1.103842e+003
3.205127e+003	1.125808e+003
3.207055e+003	1.213335e+003
3.208984e+003	1.286848e+003
3.210912e+003	1.313766e+003
3.212841e+003	1.338026e+003
3.214769e+003	1.361916e+003
3.216698e+003	1.412029e+003
3.218626e+003	1.460910e+003
3.220555e+003	1.467620e+003
3.222483e+003	1.496633e+003
3.224412e+003	1.555813e+003
3.226340e+003	1.597456e+003
3.228269e+003	1.707901e+003
3.230197e+003	1.691525e+003
3.232125e+003	1.706712e+003
3.234054e+003	1.799561e+003
3.235982e+003	1.889670e+003
3.237911e+003	1.936073e+003
3.239839e+003	2.020495e+003
3.241768e+003	2.072983e+003
3.243696e+003	2.083049e+003
3.245625e+003	2.139235e+003
3.247553e+003	2.180952e+003
3.249482e+003	2.197353e+003
3.251410e+003	2.276061e+003
3.253339e+003	2.330131e+003
3.255267e+003	2.461546e+003
3.257196e+003	2.488343e+003
3.259124e+003	2.532241e+003
3.261052e+003	2.633786e+003
3.262981e+003	2.682207e+003
3.264909e+003	2.752222e+003
3.266838e+003	2.809945e+003
3.268766e+003	2.893300e+003
3.270695e+003	2.952949e+003
3.272623e+003	2.969511e+003
3.274552e+003	3.061624e+003
3.276480e+003	3.136874e+003
3.278409e+003	3.191068e+003
3.280337e+003	3.261627e+003
3.282266e+003	3.313733e+003
3.284194e+003	3.379339e+003
3.286123e+003	3.514130e+003
3.288051e+003	3.655006e+003
3.289979e+003	3.659856e+003
3.291908e+003	3.753892e+003
3.293836e+003	3.802025e+003
3.295765e+003	3.900411e+003
3.297693e+003	3.966152e+003
3.299622e+003	4.076448e+003
3.301550e+003	4.201519e+003
3.303479e+003	4.234087e+003
3.305407e+003	4.296069e+003
3.307336e+003	4.412979e+003
3.309264e+003	4.496729e+003
3.311193e+003	4.549350e+003
3.313121e+003	4.739306e+003
3.315050e+003	4.786595e+003
3.316978e+003	4.923404e+003
3.318906e+003	4.992750e+003
3.320835e+003	5.075514e+003
3.322763e+003	5.140570e+003
3.324692e+003	5.260739e+003
3.326620e+003	5.412119e+003
3.328549e+003	5.462937e+003
3.330477e+003	5.587935e+003
3.332406e+003	5.708046e+003
3.334334e+003	5.848327e+003
3.336263e+003	5.930624e+003
3.338191e+003	6.032632e+003
3.340120e+003	6.061221e+003
3.342048e+003	6.241184e+003
3.343977e+003	6.407860e+003
3.345905e+003	6.471768e+003
3.347833e+003	6.602065e+003
3.349762e+003	6.707863e+003
3.351690e+003	6.882179e+003
3.353619e+003	6.947824e+003
3.355547e+003	7.090110e+003
3.357476e+003	7.198692e+003
3.359404e+003	7.310269e+003
3.361333e+003	7.446125e+003
3.363261e+003	7.574215e+003
3.365190e+003	7.710258e+003
3.367118e+003	7.853510e+003
3.369047e+003	7.959568e+003
3.370975e+003	8.116557e+003
3.372904e+003	8.284545e+003
3.374832e+003	8.414716e+003
3.376760e+003	8.536888e+003
3.378689e+003	8.679702e+003
3.380617e+003	8.832841e+003
3.382546e+003	9.017807e+003
3.384474e+003	9.174865e+003
3.386403e+003	9.315142e+003
3.388331e+003	9.467723e+003
3.390260e+003	9.585817e+003
3.392188e+003	9.688366e+003
3.394117e+003	9.856946e+003
3.396045e+003	1.002450e+004
3.397974e+003	1.014557e+004
3.399902e+003	1.038665e+004
