# Supplementary material for: Machine learning classification of mango maturity based on carotene content from Raman spectra
Source: PeerJ. 2025 Nov 18;13:e20288. doi: 10.7717/peerj.20288 (PMC12637035; doi:10.7717/peerj.20288)
Supplement: Supplemental Information 1 — Raman spectra from 29 mango samples, with measurements taken from the top, middle, and bottom parts of each mango. These data were used for Raman spectral processing, statistical analysis, and classification analysis. [file peerj-13-20288-s001.zip › Raw Data_Mango/M4/3 spectra- Average-M4-T.CSV]

5.015522e+001	2.437006e+003
5.208368e+001	1.502931e+003
5.401215e+001	9.462645e+002
5.594062e+001	7.468541e+002
5.786908e+001	7.127077e+002
5.979755e+001	7.228279e+002
6.172602e+001	7.305789e+002
6.365448e+001	7.129380e+002
6.558295e+001	6.699312e+002
6.751141e+001	6.577596e+002
6.943988e+001	6.817303e+002
7.136835e+001	6.922463e+002
7.329681e+001	6.631920e+002
7.522528e+001	6.268273e+002
7.715375e+001	6.286530e+002
7.908221e+001	5.868990e+002
8.101068e+001	5.481652e+002
8.293915e+001	5.685793e+002
8.486761e+001	5.472311e+002
8.679608e+001	5.541412e+002
8.872455e+001	5.559713e+002
9.065302e+001	5.483654e+002
9.258148e+001	5.488976e+002
9.450995e+001	5.314985e+002
9.643842e+001	5.134945e+002
9.836688e+001	4.850836e+002
1.002953e+002	4.456416e+002
1.022238e+002	4.137292e+002
1.041523e+002	4.457289e+002
1.060807e+002	4.481090e+002
1.080092e+002	4.266799e+002
1.099377e+002	4.132534e+002
1.118661e+002	4.245533e+002
1.137946e+002	4.439341e+002
1.157231e+002	4.499991e+002
1.176516e+002	4.554923e+002
1.195800e+002	4.717528e+002
1.215085e+002	4.068281e+002
1.234370e+002	3.657596e+002
1.253654e+002	3.490781e+002
1.272939e+002	3.393513e+002
1.292224e+002	3.154616e+002
1.311508e+002	3.068874e+002
1.330793e+002	3.232607e+002
1.350078e+002	3.509137e+002
1.369362e+002	3.757855e+002
1.388647e+002	3.901841e+002
1.407932e+002	3.943820e+002
1.427216e+002	3.794915e+002
1.446501e+002	3.466056e+002
1.465786e+002	3.129207e+002
1.485070e+002	3.217895e+002
1.504355e+002	3.113533e+002
1.523640e+002	3.141608e+002
1.542924e+002	3.209277e+002
1.562209e+002	3.141122e+002
1.581494e+002	3.040050e+002
1.600778e+002	3.166584e+002
1.620063e+002	3.322480e+002
1.639348e+002	3.414319e+002
1.658632e+002	3.457408e+002
1.677917e+002	3.639272e+002
1.697202e+002	3.652265e+002
1.716486e+002	3.544871e+002
1.735771e+002	3.417638e+002
1.755056e+002	3.372053e+002
1.774340e+002	3.406591e+002
1.793625e+002	3.230724e+002
1.812910e+002	2.984519e+002
1.832194e+002	2.791852e+002
1.851479e+002	2.697172e+002
1.870764e+002	2.683150e+002
1.890048e+002	2.585133e+002
1.909333e+002	2.446791e+002
1.928618e+002	2.384470e+002
1.947902e+002	2.520849e+002
1.967187e+002	2.450440e+002
1.986472e+002	2.429496e+002
2.005756e+002	2.667466e+002
2.025041e+002	3.041671e+002
2.044326e+002	3.025538e+002
2.063610e+002	3.397008e+002
2.082895e+002	3.740498e+002
2.102180e+002	3.710923e+002
2.121464e+002	3.343932e+002
2.140749e+002	3.250739e+002
2.160034e+002	3.406223e+002
2.179318e+002	3.408286e+002
2.198603e+002	3.373163e+002
2.217888e+002	3.393865e+002
2.237172e+002	3.260802e+002
2.256457e+002	3.015878e+002
2.275742e+002	3.205727e+002
2.295026e+002	3.145537e+002
2.314311e+002	2.588785e+002
2.333596e+002	2.783069e+002
2.352880e+002	2.731671e+002
2.372165e+002	2.688763e+002
2.391450e+002	2.957827e+002
2.410734e+002	3.519682e+002
2.430019e+002	3.724956e+002
2.449304e+002	3.864803e+002
2.468588e+002	3.927151e+002
2.487873e+002	3.913562e+002
2.507158e+002	3.845890e+002
2.526442e+002	3.778123e+002
2.545727e+002	3.716436e+002
2.565012e+002	3.968320e+002
2.584296e+002	4.005564e+002
2.603581e+002	3.713311e+002
2.622866e+002	4.069079e+002
2.642150e+002	3.974356e+002
2.661435e+002	3.808687e+002
2.680720e+002	3.546808e+002
2.700004e+002	3.212108e+002
2.719289e+002	3.038556e+002
2.738574e+002	2.824326e+002
2.757858e+002	2.780859e+002
2.777143e+002	2.881619e+002
2.796428e+002	2.928651e+002
2.815712e+002	2.638954e+002
2.834997e+002	2.687951e+002
2.854282e+002	3.026410e+002
2.873566e+002	3.249724e+002
2.892851e+002	3.381139e+002
2.912136e+002	3.916784e+002
2.931420e+002	4.063992e+002
2.950705e+002	4.565687e+002
2.969990e+002	4.785609e+002
2.989274e+002	4.571211e+002
3.008559e+002	4.390354e+002
3.027844e+002	4.330804e+002
3.047128e+002	4.499446e+002
3.066413e+002	4.555048e+002
3.085698e+002	4.250984e+002
3.104982e+002	3.666151e+002
3.124267e+002	3.838515e+002
3.143552e+002	3.993389e+002
3.162836e+002	4.078075e+002
3.182121e+002	4.124320e+002
3.201406e+002	4.141175e+002
3.220690e+002	3.951495e+002
3.239975e+002	3.862539e+002
3.259260e+002	4.012442e+002
3.278544e+002	4.180144e+002
3.297829e+002	4.130133e+002
3.317114e+002	3.958610e+002
3.336398e+002	4.217628e+002
3.355683e+002	4.431715e+002
3.374968e+002	4.425627e+002
3.394252e+002	4.375484e+002
3.413537e+002	4.766989e+002
3.432822e+002	4.775471e+002
3.452106e+002	4.893974e+002
3.471391e+002	4.978570e+002
3.490676e+002	5.000851e+002
3.509960e+002	5.107709e+002
3.529245e+002	4.909003e+002
3.548530e+002	4.952414e+002
3.567814e+002	5.146151e+002
3.587099e+002	5.204642e+002
3.606384e+002	4.927017e+002
3.625668e+002	4.758523e+002
3.644953e+002	4.569900e+002
3.664238e+002	4.629810e+002
3.683522e+002	4.598586e+002
3.702807e+002	4.216945e+002
3.722092e+002	4.015411e+002
3.741376e+002	3.924690e+002
3.760661e+002	4.087307e+002
3.779946e+002	4.126453e+002
3.799230e+002	4.038780e+002
3.818515e+002	4.381654e+002
3.837800e+002	4.473392e+002
3.857084e+002	5.004783e+002
3.876369e+002	5.547796e+002
3.895654e+002	5.691597e+002
3.914938e+002	5.335919e+002
3.934223e+002	5.000452e+002
3.953508e+002	5.414054e+002
3.972792e+002	5.960705e+002
3.992077e+002	6.026411e+002
4.011362e+002	5.623643e+002
4.030646e+002	5.915426e+002
4.049931e+002	6.138929e+002
4.069216e+002	6.211859e+002
4.088500e+002	5.809765e+002
4.107785e+002	5.245193e+002
4.127070e+002	5.316128e+002
4.146354e+002	4.631152e+002
4.165639e+002	4.742005e+002
4.184924e+002	4.869198e+002
4.204208e+002	4.826476e+002
4.223493e+002	4.835082e+002
4.242778e+002	4.766227e+002
4.262062e+002	4.795334e+002
4.281347e+002	4.980414e+002
4.300632e+002	5.194617e+002
4.319916e+002	5.181881e+002
4.339201e+002	4.693483e+002
4.358486e+002	4.311342e+002
4.377770e+002	4.380402e+002
4.397055e+002	4.246200e+002
4.416340e+002	4.170198e+002
4.435624e+002	4.799858e+002
4.454909e+002	5.528701e+002
4.474194e+002	5.631650e+002
4.493478e+002	5.724370e+002
4.512763e+002	5.797575e+002
4.532048e+002	5.764103e+002
4.551332e+002	5.780598e+002
4.570617e+002	6.265349e+002
4.589902e+002	6.234442e+002
4.609186e+002	5.876423e+002
4.628471e+002	5.483469e+002
4.647756e+002	5.279489e+002
4.667040e+002	5.384796e+002
4.686325e+002	5.654249e+002
4.705610e+002	5.663036e+002
4.724894e+002	5.581394e+002
4.744179e+002	5.667828e+002
4.763464e+002	5.930424e+002
4.782748e+002	5.591345e+002
4.802033e+002	5.394089e+002
4.821318e+002	5.178992e+002
4.840602e+002	4.993934e+002
4.859887e+002	4.925521e+002
4.879172e+002	4.774798e+002
4.898456e+002	4.951278e+002
4.917741e+002	4.880377e+002
4.937026e+002	4.667671e+002
4.956310e+002	4.535782e+002
4.975595e+002	4.576683e+002
4.994880e+002	4.490284e+002
5.014164e+002	4.716946e+002
5.033449e+002	5.236747e+002
5.052734e+002	5.441848e+002
5.072018e+002	5.146277e+002
5.091303e+002	5.120670e+002
5.110588e+002	5.401431e+002
5.129872e+002	5.943207e+002
5.149157e+002	6.063171e+002
5.168442e+002	5.921237e+002
5.187726e+002	5.967471e+002
5.207011e+002	5.879731e+002
5.226296e+002	6.190001e+002
5.245580e+002	6.099418e+002
5.264865e+002	5.944097e+002
5.284150e+002	5.972628e+002
5.303434e+002	6.079309e+002
5.322719e+002	6.102812e+002
5.342004e+002	5.664460e+002
5.361288e+002	5.230760e+002
5.380573e+002	5.166710e+002
5.399858e+002	5.376170e+002
5.419142e+002	5.345975e+002
5.438427e+002	5.298366e+002
5.457712e+002	5.249739e+002
5.476996e+002	5.081264e+002
5.496281e+002	4.987131e+002
5.515566e+002	4.968557e+002
5.534850e+002	4.581384e+002
5.554135e+002	5.191138e+002
5.573420e+002	5.027738e+002
5.592704e+002	5.077074e+002
5.611989e+002	5.361834e+002
5.631274e+002	5.396739e+002
5.650558e+002	5.389662e+002
5.669843e+002	5.420683e+002
5.689128e+002	5.313359e+002
5.708412e+002	5.360037e+002
5.727697e+002	5.557908e+002
5.746982e+002	5.626498e+002
5.766266e+002	5.352726e+002
5.785551e+002	5.525952e+002
5.804836e+002	5.492375e+002
5.824120e+002	5.702401e+002
5.843405e+002	6.221634e+002
5.862690e+002	6.625309e+002
5.881974e+002	6.733887e+002
5.901259e+002	6.371479e+002
5.920544e+002	5.848052e+002
5.939828e+002	5.538091e+002
5.959113e+002	5.583666e+002
5.978398e+002	5.741733e+002
5.997682e+002	5.292820e+002
6.016967e+002	4.939946e+002
6.036252e+002	5.188455e+002
6.055536e+002	5.471095e+002
6.074821e+002	5.280277e+002
6.094106e+002	4.721674e+002
6.113391e+002	4.667641e+002
6.132675e+002	4.690090e+002
6.151960e+002	4.795536e+002
6.171245e+002	4.669368e+002
6.190529e+002	4.637141e+002
6.209814e+002	5.174738e+002
6.229099e+002	4.512786e+002
6.248383e+002	3.993844e+002
6.267668e+002	4.315033e+002
6.286953e+002	4.778056e+002
6.306237e+002	4.812600e+002
6.325522e+002	4.646712e+002
6.344807e+002	5.314689e+002
6.364091e+002	5.090106e+002
6.383376e+002	4.714886e+002
6.402661e+002	4.537764e+002
6.421945e+002	4.540370e+002
6.441230e+002	4.616307e+002
6.460515e+002	5.136754e+002
6.479799e+002	5.158614e+002
6.499084e+002	5.024709e+002
6.518369e+002	4.963014e+002
6.537653e+002	4.970736e+002
6.556938e+002	4.958388e+002
6.576223e+002	5.051187e+002
6.595507e+002	4.890355e+002
6.614792e+002	4.631446e+002
6.634077e+002	4.571894e+002
6.653361e+002	4.513376e+002
6.672646e+002	4.284544e+002
6.691931e+002	4.445949e+002
6.711215e+002	4.202264e+002
6.730500e+002	3.887714e+002
6.749785e+002	3.896653e+002
6.769069e+002	4.125969e+002
6.788354e+002	4.248695e+002
6.807639e+002	4.112914e+002
6.826923e+002	3.925331e+002
6.846208e+002	3.521878e+002
6.865493e+002	3.700905e+002
6.884777e+002	3.860154e+002
6.904062e+002	3.721602e+002
6.923347e+002	3.909362e+002
6.942631e+002	3.428873e+002
6.961916e+002	3.717111e+002
6.981201e+002	3.827691e+002
7.000485e+002	3.614780e+002
7.019770e+002	3.523388e+002
7.039055e+002	3.966306e+002
7.058339e+002	4.362735e+002
7.077624e+002	4.525697e+002
7.096909e+002	4.494583e+002
7.116193e+002	4.156675e+002
7.135478e+002	3.863974e+002
7.154763e+002	3.973814e+002
7.174047e+002	4.219328e+002
7.193332e+002	4.605421e+002
7.212617e+002	4.492038e+002
7.231901e+002	4.496418e+002
7.251186e+002	4.322142e+002
7.270471e+002	3.895653e+002
7.289755e+002	3.829904e+002
7.309040e+002	3.739874e+002
7.328325e+002	3.723908e+002
7.347609e+002	3.343325e+002
7.366894e+002	3.210150e+002
7.386179e+002	3.343123e+002
7.405463e+002	3.339399e+002
7.424748e+002	3.614113e+002
7.444033e+002	4.198473e+002
7.463317e+002	4.361156e+002
7.482602e+002	4.416771e+002
7.501887e+002	4.331203e+002
7.521171e+002	3.780969e+002
7.540456e+002	2.786393e+002
7.559741e+002	3.379969e+002
7.579025e+002	3.184916e+002
7.598310e+002	3.276832e+002
7.617595e+002	3.287285e+002
7.636879e+002	3.172011e+002
7.656164e+002	3.384274e+002
7.675449e+002	3.882716e+002
7.694733e+002	3.807762e+002
7.714018e+002	3.773851e+002
7.733303e+002	3.640728e+002
7.752587e+002	3.478304e+002
7.771872e+002	3.458163e+002
7.791157e+002	3.586638e+002
7.810441e+002	3.435577e+002
7.829726e+002	3.284860e+002
7.849011e+002	3.075718e+002
7.868295e+002	3.310047e+002
7.887580e+002	3.520251e+002
7.906865e+002	3.314705e+002
7.926149e+002	3.763663e+002
7.945434e+002	3.795877e+002
7.964719e+002	3.177434e+002
7.984003e+002	2.962502e+002
8.003288e+002	2.808820e+002
8.022573e+002	2.621840e+002
8.041857e+002	2.813908e+002
8.061142e+002	2.962753e+002
8.080427e+002	2.840486e+002
8.099711e+002	2.691411e+002
8.118996e+002	2.861051e+002
8.138281e+002	3.184742e+002
8.157565e+002	3.323265e+002
8.176850e+002	3.214828e+002
8.196135e+002	3.349384e+002
8.215419e+002	2.587025e+002
8.234704e+002	2.158260e+002
8.253989e+002	2.184732e+002
8.273273e+002	2.100736e+002
8.292558e+002	1.843218e+002
8.311843e+002	2.284553e+002
8.331127e+002	2.628243e+002
8.350412e+002	2.484782e+002
8.369697e+002	2.060236e+002
8.388981e+002	1.790948e+002
8.408266e+002	1.785257e+002
8.427551e+002	2.074825e+002
8.446835e+002	2.924901e+002
8.466120e+002	3.645955e+002
8.485405e+002	3.285425e+002
8.504689e+002	2.741170e+002
8.523974e+002	2.435531e+002
8.543259e+002	2.551890e+002
8.562543e+002	3.018058e+002
8.581828e+002	3.391308e+002
8.601113e+002	3.166664e+002
8.620397e+002	3.754947e+002
8.639682e+002	3.628500e+002
8.658967e+002	3.707406e+002
8.678251e+002	3.893426e+002
8.697536e+002	3.381284e+002
8.716821e+002	3.063308e+002
8.736105e+002	3.570446e+002
8.755390e+002	3.991949e+002
8.774675e+002	3.904180e+002
8.793959e+002	3.574293e+002
8.813244e+002	3.366001e+002
8.832529e+002	3.262557e+002
8.851813e+002	2.811150e+002
8.871098e+002	2.309803e+002
8.890383e+002	2.187366e+002
8.909667e+002	2.618268e+002
8.928952e+002	2.911164e+002
8.948237e+002	2.951280e+002
8.967521e+002	2.926521e+002
8.986806e+002	2.584297e+002
9.006091e+002	2.656291e+002
9.025375e+002	3.058517e+002
9.044660e+002	2.636112e+002
9.063945e+002	2.350277e+002
9.083229e+002	2.483727e+002
9.102514e+002	2.639380e+002
9.121799e+002	2.715081e+002
9.141083e+002	2.909000e+002
9.160368e+002	2.317648e+002
9.179653e+002	2.301422e+002
9.198937e+002	2.120688e+002
9.218222e+002	2.168854e+002
9.237507e+002	2.528682e+002
9.256791e+002	2.380802e+002
9.276076e+002	2.755684e+002
9.295361e+002	3.064729e+002
9.314645e+002	3.285639e+002
9.333930e+002	3.743365e+002
9.353215e+002	3.919953e+002
9.372499e+002	3.730584e+002
9.391784e+002	3.684168e+002
9.411069e+002	3.722090e+002
9.430353e+002	3.596960e+002
9.449638e+002	3.535390e+002
9.468923e+002	3.500181e+002
9.488207e+002	3.601565e+002
9.507492e+002	3.979041e+002
9.526777e+002	4.264920e+002
9.546061e+002	3.778274e+002
9.565346e+002	4.151938e+002
9.584631e+002	4.313429e+002
9.603915e+002	4.040680e+002
9.623200e+002	3.850778e+002
9.642485e+002	3.892483e+002
9.661769e+002	3.881517e+002
9.681054e+002	3.725921e+002
9.700339e+002	4.198561e+002
9.719623e+002	3.937336e+002
9.738908e+002	3.575283e+002
9.758193e+002	3.358378e+002
9.777477e+002	3.382677e+002
9.796762e+002	3.507080e+002
9.816047e+002	3.396558e+002
9.835331e+002	2.924862e+002
9.854616e+002	3.205469e+002
9.873901e+002	3.735079e+002
9.893185e+002	4.272560e+002
9.912470e+002	3.888186e+002
9.931755e+002	3.180232e+002
9.951039e+002	2.732293e+002
9.970324e+002	2.647167e+002
9.989609e+002	3.592119e+002
1.000889e+003	4.031859e+002
1.002818e+003	3.749415e+002
1.004746e+003	3.863965e+002
1.006675e+003	4.125246e+002
1.008603e+003	4.105017e+002
1.010532e+003	3.899023e+002
1.012460e+003	3.942937e+002
1.014389e+003	4.036630e+002
1.016317e+003	3.743912e+002
1.018246e+003	3.592097e+002
1.020174e+003	3.186081e+002
1.022102e+003	3.446195e+002
1.024031e+003	4.126223e+002
1.025959e+003	4.241929e+002
1.027888e+003	3.927713e+002
1.029816e+003	4.643514e+002
1.031745e+003	4.269657e+002
1.033673e+003	4.142100e+002
1.035602e+003	4.173373e+002
1.037530e+003	3.871850e+002
1.039459e+003	3.227170e+002
1.041387e+003	2.823453e+002
1.043316e+003	3.180046e+002
1.045244e+003	3.743618e+002
1.047173e+003	3.639295e+002
1.049101e+003	3.341990e+002
1.051030e+003	3.461526e+002
1.052958e+003	3.409906e+002
1.054886e+003	3.178496e+002
1.056815e+003	3.273575e+002
1.058743e+003	3.513851e+002
1.060672e+003	3.672833e+002
1.062600e+003	3.594456e+002
1.064529e+003	3.531220e+002
1.066457e+003	2.995164e+002
1.068386e+003	2.987929e+002
1.070314e+003	3.268980e+002
1.072243e+003	2.950779e+002
1.074171e+003	2.653216e+002
1.076100e+003	3.255145e+002
1.078028e+003	3.629691e+002
1.079957e+003	3.508979e+002
1.081885e+003	3.660318e+002
1.083813e+003	4.306778e+002
1.085742e+003	4.433170e+002
1.087670e+003	3.715668e+002
1.089599e+003	3.464984e+002
1.091527e+003	3.532679e+002
1.093456e+003	3.405797e+002
1.095384e+003	3.431913e+002
1.097313e+003	3.337872e+002
1.099241e+003	3.909255e+002
1.101170e+003	4.529066e+002
1.103098e+003	4.439378e+002
1.105027e+003	4.166909e+002
1.106955e+003	4.511994e+002
1.108884e+003	4.735355e+002
1.110812e+003	4.677483e+002
1.112740e+003	4.935297e+002
1.114669e+003	5.013379e+002
1.116597e+003	4.740135e+002
1.118526e+003	4.389222e+002
1.120454e+003	4.296420e+002
1.122383e+003	4.565423e+002
1.124311e+003	5.209724e+002
1.126240e+003	4.818156e+002
1.128168e+003	4.860348e+002
1.130097e+003	4.653789e+002
1.132025e+003	4.446407e+002
1.133954e+003	4.511082e+002
1.135882e+003	4.609830e+002
1.137811e+003	4.383894e+002
1.139739e+003	4.156196e+002
1.141667e+003	4.638062e+002
1.143596e+003	4.756821e+002
1.145524e+003	4.506145e+002
1.147453e+003	4.837542e+002
1.149381e+003	5.227194e+002
1.151310e+003	5.288491e+002
1.153238e+003	5.452628e+002
1.155167e+003	6.033260e+002
1.157095e+003	6.630326e+002
1.159024e+003	6.271682e+002
1.160952e+003	5.756733e+002
1.162881e+003	4.942983e+002
1.164809e+003	4.792648e+002
1.166738e+003	4.934775e+002
1.168666e+003	4.759666e+002
1.170594e+003	4.497700e+002
1.172523e+003	4.577887e+002
1.174451e+003	4.847643e+002
1.176380e+003	4.867481e+002
1.178308e+003	4.462885e+002
1.180237e+003	5.215854e+002
1.182165e+003	5.804327e+002
1.184094e+003	5.404540e+002
1.186022e+003	4.942363e+002
1.187951e+003	5.173879e+002
1.189879e+003	4.797169e+002
1.191808e+003	4.506510e+002
1.193736e+003	4.885077e+002
1.195665e+003	5.701107e+002
1.197593e+003	5.811075e+002
1.199521e+003	5.577632e+002
1.201450e+003	5.349742e+002
1.203378e+003	5.044888e+002
1.205307e+003	4.812886e+002
1.207235e+003	5.240855e+002
1.209164e+003	5.413115e+002
1.211092e+003	5.077285e+002
1.213021e+003	4.912451e+002
1.214949e+003	4.508581e+002
1.216878e+003	4.551554e+002
1.218806e+003	4.592413e+002
1.220735e+003	4.591934e+002
1.222663e+003	4.985102e+002
1.224592e+003	5.103084e+002
1.226520e+003	5.152314e+002
1.228448e+003	4.801854e+002
1.230377e+003	4.322579e+002
1.232305e+003	3.913717e+002
1.234234e+003	3.785296e+002
1.236162e+003	3.962124e+002
1.238091e+003	4.136563e+002
1.240019e+003	4.308824e+002
1.241948e+003	4.842684e+002
1.243876e+003	5.023590e+002
1.245805e+003	4.448951e+002
1.247733e+003	5.249293e+002
1.249662e+003	4.728730e+002
1.251590e+003	4.397742e+002
1.253519e+003	4.410151e+002
1.255447e+003	4.535262e+002
1.257375e+003	4.731906e+002
1.259304e+003	4.979536e+002
1.261232e+003	5.238932e+002
1.263161e+003	5.399247e+002
1.265089e+003	5.285637e+002
1.267018e+003	5.123848e+002
1.268946e+003	4.874616e+002
1.270875e+003	5.099282e+002
1.272803e+003	4.994316e+002
1.274732e+003	4.998685e+002
1.276660e+003	5.348353e+002
1.278589e+003	4.970658e+002
1.280517e+003	5.049630e+002
1.282446e+003	5.395836e+002
1.284374e+003	5.235795e+002
1.286302e+003	5.305125e+002
1.288231e+003	5.547631e+002
1.290159e+003	5.815010e+002
1.292088e+003	6.131618e+002
1.294016e+003	6.172820e+002
1.295945e+003	5.798598e+002
1.297873e+003	5.653951e+002
1.299802e+003	6.038868e+002
1.301730e+003	6.117705e+002
1.303659e+003	6.211647e+002
1.305587e+003	5.878775e+002
1.307516e+003	6.167393e+002
1.309444e+003	5.702509e+002
1.311373e+003	5.442010e+002
1.313301e+003	5.647872e+002
1.315229e+003	5.638247e+002
1.317158e+003	5.868441e+002
1.319086e+003	5.979599e+002
1.321015e+003	4.958983e+002
1.322943e+003	4.609112e+002
1.324872e+003	4.876282e+002
1.326800e+003	4.736551e+002
1.328729e+003	4.706017e+002
1.330657e+003	4.886364e+002
1.332586e+003	5.606523e+002
1.334514e+003	5.840909e+002
1.336443e+003	4.554650e+002
1.338371e+003	4.635037e+002
1.340300e+003	4.769187e+002
1.342228e+003	5.564182e+002
1.344156e+003	5.870594e+002
1.346085e+003	5.777319e+002
1.348013e+003	5.747954e+002
1.349942e+003	5.894973e+002
1.351870e+003	6.078634e+002
1.353799e+003	6.039141e+002
1.355727e+003	5.707686e+002
1.357656e+003	5.388947e+002
1.359584e+003	5.282628e+002
1.361513e+003	5.559116e+002
1.363441e+003	5.820200e+002
1.365370e+003	6.106034e+002
1.367298e+003	6.466652e+002
1.369227e+003	6.363635e+002
1.371155e+003	6.180397e+002
1.373083e+003	6.209531e+002
1.375012e+003	6.243986e+002
1.376940e+003	6.318405e+002
1.378869e+003	6.694133e+002
1.380797e+003	6.287036e+002
1.382726e+003	5.473082e+002
1.384654e+003	5.394807e+002
1.386583e+003	5.672899e+002
1.388511e+003	5.682396e+002
1.390440e+003	5.449005e+002
1.392368e+003	5.356370e+002
1.394297e+003	5.370139e+002
1.396225e+003	5.155325e+002
1.398154e+003	4.873734e+002
1.400082e+003	4.928055e+002
1.402010e+003	4.252028e+002
1.403939e+003	4.265252e+002
1.405867e+003	4.601083e+002
1.407796e+003	4.683494e+002
1.409724e+003	5.128947e+002
1.411653e+003	5.288757e+002
1.413581e+003	4.932655e+002
1.415510e+003	4.551279e+002
1.417438e+003	4.282578e+002
1.419367e+003	3.922971e+002
1.421295e+003	3.702383e+002
1.423224e+003	3.550217e+002
1.425152e+003	4.251307e+002
1.427081e+003	4.339710e+002
1.429009e+003	4.933300e+002
1.430938e+003	5.551766e+002
1.432866e+003	5.687094e+002
1.434794e+003	4.838308e+002
1.436723e+003	4.552408e+002
1.438651e+003	5.070062e+002
1.440580e+003	5.103508e+002
1.442508e+003	4.663923e+002
1.444437e+003	4.607056e+002
1.446365e+003	5.039401e+002
1.448294e+003	5.357671e+002
1.450222e+003	6.417330e+002
1.452151e+003	5.803548e+002
1.454079e+003	5.558805e+002
1.456008e+003	5.843037e+002
1.457936e+003	5.792534e+002
1.459865e+003	5.709007e+002
1.461793e+003	5.981842e+002
1.463721e+003	6.299029e+002
1.465650e+003	6.578032e+002
1.467578e+003	6.881543e+002
1.469507e+003	6.262386e+002
1.471435e+003	5.703511e+002
1.473364e+003	5.608905e+002
1.475292e+003	5.936195e+002
1.477221e+003	5.792166e+002
1.479149e+003	5.140123e+002
1.481078e+003	5.453665e+002
1.483006e+003	5.871128e+002
1.484935e+003	6.026276e+002
1.486863e+003	6.071027e+002
1.488792e+003	5.488516e+002
1.490720e+003	5.352527e+002
1.492648e+003	5.197966e+002
1.494577e+003	4.879495e+002
1.496505e+003	5.038932e+002
1.498434e+003	4.759301e+002
1.500362e+003	4.709450e+002
1.502291e+003	4.848203e+002
1.504219e+003	4.901375e+002
1.506148e+003	5.098621e+002
1.508076e+003	5.851362e+002
1.510005e+003	6.672463e+002
1.511933e+003	6.705550e+002
1.513862e+003	6.362228e+002
1.515790e+003	6.723689e+002
1.517719e+003	7.150339e+002
1.519647e+003	7.739142e+002
1.521575e+003	6.771147e+002
1.523504e+003	7.208448e+002
1.525432e+003	6.153740e+002
1.527361e+003	6.098363e+002
1.529289e+003	6.396146e+002
1.531218e+003	6.397183e+002
1.533146e+003	6.208627e+002
1.535075e+003	5.562827e+002
1.537003e+003	4.458632e+002
1.538932e+003	4.223776e+002
1.540860e+003	5.466807e+002
1.542789e+003	5.507932e+002
1.544717e+003	5.246848e+002
1.546646e+003	5.880781e+002
1.548574e+003	5.775614e+002
1.550502e+003	5.297614e+002
1.552431e+003	5.568381e+002
1.554359e+003	5.947919e+002
1.556288e+003	5.897951e+002
1.558216e+003	5.621036e+002
1.560145e+003	5.533746e+002
1.562073e+003	5.577500e+002
1.564002e+003	5.532847e+002
1.565930e+003	5.709434e+002
1.567859e+003	6.050602e+002
1.569787e+003	5.625571e+002
1.571716e+003	6.035694e+002
1.573644e+003	6.489371e+002
1.575573e+003	5.598651e+002
1.577501e+003	6.124195e+002
1.579429e+003	5.718738e+002
1.581358e+003	5.605480e+002
1.583286e+003	5.716649e+002
1.585215e+003	5.767234e+002
1.587143e+003	5.543550e+002
1.589072e+003	5.481114e+002
1.591000e+003	6.060110e+002
1.592929e+003	6.154473e+002
1.594857e+003	5.762466e+002
1.596786e+003	5.556365e+002
1.598714e+003	5.676404e+002
1.600643e+003	6.277228e+002
1.602571e+003	6.118709e+002
1.604500e+003	6.309965e+002
1.606428e+003	6.074140e+002
1.608356e+003	5.786697e+002
1.610285e+003	4.979729e+002
1.612213e+003	4.972356e+002
1.614142e+003	5.727711e+002
1.616070e+003	5.951199e+002
1.617999e+003	5.590839e+002
1.619927e+003	5.076386e+002
1.621856e+003	4.282651e+002
1.623784e+003	4.256854e+002
1.625713e+003	5.145247e+002
1.627641e+003	5.682859e+002
1.629570e+003	5.405268e+002
1.631498e+003	5.253224e+002
1.633427e+003	5.436844e+002
1.635355e+003	5.226660e+002
1.637283e+003	4.761758e+002
1.639212e+003	4.832885e+002
1.641140e+003	4.673854e+002
1.643069e+003	4.525012e+002
1.644997e+003	4.268465e+002
1.646926e+003	4.072607e+002
1.648854e+003	4.808138e+002
1.650783e+003	5.371671e+002
1.652711e+003	5.048900e+002
1.654640e+003	4.571343e+002
1.656568e+003	4.307635e+002
1.658497e+003	4.371617e+002
1.660425e+003	4.694067e+002
1.662354e+003	4.626756e+002
1.664282e+003	4.472454e+002
1.666210e+003	3.863881e+002
1.668139e+003	3.550559e+002
1.670067e+003	4.050361e+002
1.671996e+003	4.311726e+002
1.673924e+003	4.275852e+002
1.675853e+003	4.158450e+002
1.677781e+003	4.146705e+002
1.679710e+003	4.402833e+002
1.681638e+003	4.346064e+002
1.683567e+003	4.128352e+002
1.685495e+003	3.923910e+002
1.687424e+003	2.963769e+002
1.689352e+003	2.712737e+002
1.691281e+003	3.409576e+002
1.693209e+003	3.474960e+002
1.695137e+003	3.322770e+002
1.697066e+003	3.593236e+002
1.698994e+003	3.669459e+002
1.700923e+003	2.772600e+002
1.702851e+003	2.010883e+002
1.704780e+003	1.379632e+002
1.706708e+003	7.210855e+001
1.708637e+003	9.955785e+001
1.710565e+003	2.080210e+002
1.712494e+003	2.589464e+002
1.714422e+003	2.697900e+002
1.716351e+003	2.996393e+002
1.718279e+003	2.486394e+002
1.720208e+003	3.348694e+002
1.722136e+003	3.175434e+002
1.724064e+003	4.300636e+002
1.725993e+003	4.318642e+002
1.727921e+003	4.001956e+002
1.729850e+003	3.878419e+002
1.731778e+003	4.066256e+002
1.733707e+003	4.254510e+002
1.735635e+003	3.844454e+002
1.737564e+003	3.136176e+002
1.739492e+003	2.778668e+002
1.741421e+003	2.134942e+002
1.743349e+003	2.501778e+002
1.745278e+003	3.896662e+002
1.747206e+003	4.505657e+002
1.749135e+003	4.629655e+002
1.751063e+003	4.874809e+002
1.752991e+003	4.686070e+002
1.754920e+003	3.105796e+002
1.756848e+003	3.655846e+002
1.758777e+003	3.583105e+002
1.760705e+003	2.970406e+002
1.762634e+003	3.569159e+002
1.764562e+003	3.520395e+002
1.766491e+003	2.916517e+002
1.768419e+003	3.077377e+002
1.770348e+003	3.334394e+002
1.772276e+003	3.625046e+002
1.774205e+003	3.511331e+002
1.776133e+003	3.367806e+002
1.778062e+003	3.267874e+002
1.779990e+003	4.055594e+002
1.781918e+003	4.442601e+002
1.783847e+003	4.032291e+002
1.785775e+003	3.460965e+002
1.787704e+003	2.279144e+002
1.789632e+003	1.678733e+002
1.791561e+003	1.123999e+002
1.793489e+003	1.136695e+002
1.795418e+003	1.625979e+002
1.797346e+003	1.857852e+002
1.799275e+003	2.110800e+002
1.801203e+003	4.297134e+002
1.803132e+003	4.037592e+002
1.805060e+003	3.382691e+002
1.806989e+003	3.195115e+002
1.808917e+003	2.548524e+002
1.810845e+003	1.749941e+002
1.812774e+003	1.912852e+002
1.814702e+003	2.789781e+002
1.816631e+003	3.340039e+002
1.818559e+003	3.414629e+002
1.820488e+003	3.037107e+002
1.822416e+003	2.533618e+002
1.824345e+003	2.536276e+002
1.826273e+003	2.861752e+002
1.828202e+003	2.939688e+002
1.830130e+003	2.844102e+002
1.832059e+003	2.893964e+002
1.833987e+003	3.384219e+002
1.835916e+003	3.764650e+002
1.837844e+003	3.484503e+002
1.839772e+003	4.026225e+002
1.841701e+003	4.124373e+002
1.843629e+003	3.913715e+002
1.845558e+003	4.346158e+002
1.847486e+003	2.885491e+002
1.849415e+003	2.023888e+002
1.851343e+003	2.457596e+002
1.853272e+003	1.937182e+002
1.855200e+003	2.053183e+002
1.857129e+003	2.904716e+002
1.859057e+003	2.681593e+002
1.860986e+003	2.096465e+002
1.862914e+003	2.682672e+002
1.864843e+003	2.679749e+002
1.866771e+003	2.961826e+002
1.868699e+003	3.298321e+002
1.870628e+003	3.319944e+002
1.872556e+003	3.005274e+002
1.874485e+003	2.200792e+002
1.876413e+003	1.780189e+002
1.878342e+003	1.819095e+002
1.880270e+003	2.389429e+002
1.882199e+003	3.068894e+002
1.884127e+003	2.841900e+002
1.886056e+003	2.186388e+002
1.887984e+003	2.061168e+002
1.889913e+003	1.950275e+002
1.891841e+003	1.923217e+002
1.893770e+003	3.109204e+002
1.895698e+003	2.196102e+002
1.897626e+003	2.437368e+002
1.899555e+003	3.137605e+002
1.901483e+003	2.561582e+002
1.903412e+003	2.459055e+002
1.905340e+003	2.806540e+002
1.907269e+003	2.330897e+002
1.909197e+003	2.524136e+002
1.911126e+003	2.886187e+002
1.913054e+003	2.830827e+002
1.914983e+003	2.514608e+002
1.916911e+003	2.161775e+002
1.918840e+003	2.740076e+002
1.920768e+003	2.938015e+002
1.922697e+003	2.907479e+002
1.924625e+003	2.799444e+002
1.926553e+003	2.249322e+002
1.928482e+003	1.947172e+002
1.930410e+003	2.622510e+002
1.932339e+003	3.641682e+002
1.934267e+003	3.336366e+002
1.936196e+003	2.572784e+002
1.938124e+003	2.682699e+002
1.940053e+003	2.737887e+002
1.941981e+003	2.776484e+002
1.943910e+003	2.462838e+002
1.945838e+003	2.752659e+002
1.947767e+003	3.062193e+002
1.949695e+003	2.420760e+002
1.951624e+003	2.885586e+002
1.953552e+003	2.650403e+002
1.955480e+003	2.971207e+002
1.957409e+003	3.393300e+002
1.959337e+003	3.307874e+002
1.961266e+003	2.755438e+002
1.963194e+003	2.268578e+002
1.965123e+003	2.683710e+002
1.967051e+003	3.009204e+002
1.968980e+003	2.172642e+002
1.970908e+003	1.488902e+002
1.972837e+003	1.278715e+002
1.974765e+003	1.984801e+002
1.976694e+003	2.055937e+002
1.978622e+003	2.606177e+002
1.980551e+003	1.913633e+002
1.982479e+003	1.212613e+002
1.984407e+003	1.072115e+002
1.986336e+003	8.965173e+001
1.988264e+003	1.274213e+002
1.990193e+003	1.739344e+002
1.992121e+003	1.574575e+002
1.994050e+003	1.644802e+002
1.995978e+003	2.083195e+002
1.997907e+003	1.897487e+002
1.999835e+003	1.348929e+002
2.001764e+003	1.251056e+002
2.003692e+003	1.367006e+002
2.005621e+003	1.261442e+002
2.007549e+003	1.014592e+002
2.009478e+003	1.011292e+002
2.011406e+003	1.465933e+002
2.013334e+003	2.394710e+002
2.015263e+003	3.404939e+002
2.017191e+003	3.762575e+002
2.019120e+003	3.560997e+002
2.021048e+003	3.032211e+002
2.022977e+003	3.380654e+002
2.024905e+003	1.924774e+002
2.026834e+003	2.446911e+002
2.028762e+003	2.835616e+002
2.030691e+003	2.327415e+002
2.032619e+003	2.965758e+002
2.034548e+003	2.927169e+002
2.036476e+003	2.889867e+002
2.038405e+003	3.284444e+002
2.040333e+003	3.246833e+002
2.042261e+003	2.901676e+002
2.044190e+003	2.559320e+002
2.046118e+003	2.556003e+002
2.048047e+003	3.150026e+002
2.049975e+003	2.750821e+002
2.051904e+003	2.592920e+002
2.053832e+003	2.844412e+002
2.055761e+003	3.063761e+002
2.057689e+003	2.983385e+002
2.059618e+003	3.634328e+002
2.061546e+003	2.609472e+002
2.063475e+003	2.423578e+002
2.065403e+003	3.079849e+002
2.067332e+003	3.313164e+002
2.069260e+003	2.994672e+002
2.071188e+003	2.750171e+002
2.073117e+003	2.943858e+002
2.075045e+003	2.822628e+002
2.076974e+003	3.102222e+002
2.078902e+003	3.381765e+002
2.080831e+003	3.121500e+002
2.082759e+003	1.938385e+002
2.084688e+003	1.923899e+002
2.086616e+003	1.758479e+002
2.088545e+003	1.525242e+002
2.090473e+003	2.367878e+002
2.092402e+003	2.896753e+002
2.094330e+003	2.862556e+002
2.096259e+003	2.807639e+002
2.098187e+003	2.166608e+002
2.100115e+003	1.684303e+002
2.102044e+003	1.906678e+002
2.103972e+003	1.230679e+002
2.105901e+003	1.471916e+002
2.107829e+003	2.698183e+002
2.109758e+003	2.777737e+002
2.111686e+003	2.971048e+002
2.113615e+003	2.945694e+002
2.115543e+003	2.626949e+002
2.117472e+003	2.898262e+002
2.119400e+003	3.200526e+002
2.121329e+003	2.969705e+002
2.123257e+003	3.197583e+002
2.125186e+003	3.792963e+002
2.127114e+003	4.081354e+002
2.129042e+003	4.042487e+002
2.130971e+003	4.209134e+002
2.132899e+003	4.426913e+002
2.134828e+003	4.524878e+002
2.136756e+003	4.893567e+002
2.138685e+003	4.135434e+002
2.140613e+003	3.608342e+002
2.142542e+003	3.807577e+002
2.144470e+003	3.421405e+002
2.146399e+003	3.042203e+002
2.148327e+003	3.722140e+002
2.150256e+003	4.634184e+002
2.152184e+003	4.805026e+002
2.154113e+003	4.600811e+002
2.156041e+003	4.278501e+002
2.157969e+003	3.460781e+002
2.159898e+003	3.150912e+002
2.161826e+003	4.030120e+002
2.163755e+003	4.241173e+002
2.165683e+003	4.249025e+002
2.167612e+003	3.830379e+002
2.169540e+003	3.537937e+002
2.171469e+003	3.322771e+002
2.173397e+003	3.281087e+002
2.175326e+003	3.712466e+002
2.177254e+003	4.355850e+002
2.179183e+003	4.351354e+002
2.181111e+003	3.940479e+002
2.183040e+003	3.735996e+002
2.184968e+003	3.119051e+002
2.186896e+003	3.090499e+002
2.188825e+003	3.028542e+002
2.190753e+003	3.954557e+002
2.192682e+003	4.254928e+002
2.194610e+003	3.418317e+002
2.196539e+003	3.342690e+002
2.198467e+003	3.009507e+002
2.200396e+003	3.153488e+002
2.202324e+003	3.717626e+002
2.204253e+003	3.238499e+002
2.206181e+003	3.039508e+002
2.208110e+003	3.414564e+002
2.210038e+003	3.707756e+002
2.211967e+003	3.843646e+002
2.213895e+003	3.709996e+002
2.215823e+003	4.063658e+002
2.217752e+003	4.493040e+002
2.219680e+003	4.349010e+002
2.221609e+003	5.012632e+002
2.223537e+003	4.741070e+002
2.225466e+003	4.885454e+002
2.227394e+003	5.409342e+002
2.229323e+003	5.103031e+002
2.231251e+003	4.795721e+002
2.233180e+003	4.505428e+002
2.235108e+003	4.452700e+002
2.237037e+003	4.198949e+002
2.238965e+003	3.964131e+002
2.240894e+003	4.693040e+002
2.242822e+003	5.276666e+002
2.244750e+003	4.685347e+002
2.246679e+003	4.394601e+002
2.248607e+003	4.130749e+002
2.250536e+003	4.102820e+002
2.252464e+003	4.222021e+002
2.254393e+003	4.748393e+002
2.256321e+003	5.361954e+002
2.258250e+003	5.641360e+002
2.260178e+003	5.589586e+002
2.262107e+003	5.016742e+002
2.264035e+003	4.844032e+002
2.265964e+003	4.552348e+002
2.267892e+003	4.244615e+002
2.269821e+003	4.066392e+002
2.271749e+003	3.449750e+002
2.273677e+003	3.230975e+002
2.275606e+003	3.671616e+002
2.277534e+003	4.449584e+002
2.279463e+003	4.277254e+002
2.281391e+003	4.087445e+002
2.283320e+003	4.377096e+002
2.285248e+003	4.385406e+002
2.287177e+003	4.824012e+002
2.289105e+003	4.452426e+002
2.291034e+003	4.618046e+002
2.292962e+003	5.751807e+002
2.294891e+003	5.823289e+002
2.296819e+003	5.959979e+002
2.298748e+003	5.771294e+002
2.300676e+003	5.154725e+002
2.302604e+003	4.761958e+002
2.304533e+003	4.487249e+002
2.306461e+003	4.572040e+002
2.308390e+003	5.670215e+002
2.310318e+003	6.176707e+002
2.312247e+003	6.007286e+002
2.314175e+003	6.461689e+002
2.316104e+003	5.536271e+002
2.318032e+003	4.625779e+002
2.319961e+003	4.837491e+002
2.321889e+003	4.923539e+002
2.323818e+003	5.278643e+002
2.325746e+003	5.583836e+002
2.327675e+003	5.116801e+002
2.329603e+003	4.553294e+002
2.331531e+003	4.283368e+002
2.333460e+003	4.915510e+002
2.335388e+003	6.235682e+002
2.337317e+003	6.489615e+002
2.339245e+003	6.332791e+002
2.341174e+003	5.530530e+002
2.343102e+003	5.745020e+002
2.345031e+003	6.059111e+002
2.346959e+003	5.602463e+002
2.348888e+003	5.727770e+002
2.350816e+003	5.667023e+002
2.352745e+003	5.148799e+002
2.354673e+003	5.260467e+002
2.356602e+003	5.986738e+002
2.358530e+003	5.904268e+002
2.360458e+003	5.859617e+002
2.362387e+003	5.860104e+002
2.364315e+003	5.879399e+002
2.366244e+003	6.410175e+002
2.368172e+003	6.635207e+002
2.370101e+003	6.551608e+002
2.372029e+003	6.032657e+002
2.373958e+003	5.490417e+002
2.375886e+003	5.930668e+002
2.377815e+003	5.710958e+002
2.379743e+003	5.326245e+002
2.381672e+003	6.356915e+002
2.383600e+003	6.893100e+002
2.385529e+003	6.106725e+002
2.387457e+003	5.130798e+002
2.389385e+003	4.629285e+002
2.391314e+003	5.881337e+002
2.393242e+003	6.707974e+002
2.395171e+003	6.155797e+002
2.397099e+003	5.913981e+002
2.399028e+003	5.822979e+002
2.400956e+003	5.781481e+002
2.402885e+003	6.566361e+002
2.404813e+003	6.786191e+002
2.406742e+003	6.402777e+002
2.408670e+003	6.154527e+002
2.410599e+003	5.948860e+002
2.412527e+003	5.900657e+002
2.414456e+003	6.146306e+002
2.416384e+003	5.872147e+002
2.418313e+003	5.938004e+002
2.420241e+003	5.600048e+002
2.422169e+003	6.138412e+002
2.424098e+003	6.231244e+002
2.426026e+003	6.434887e+002
2.427955e+003	6.521088e+002
2.429883e+003	6.835703e+002
2.431812e+003	6.911600e+002
2.433740e+003	6.998457e+002
2.435669e+003	7.559240e+002
2.437597e+003	7.999299e+002
2.439526e+003	6.849703e+002
2.441454e+003	6.732172e+002
2.443383e+003	6.955615e+002
2.445311e+003	6.788914e+002
2.447240e+003	7.460352e+002
2.449168e+003	7.894442e+002
2.451096e+003	7.462739e+002
2.453025e+003	7.100531e+002
2.454953e+003	6.621266e+002
2.456882e+003	6.501071e+002
2.458810e+003	6.908522e+002
2.460739e+003	7.377649e+002
2.462667e+003	7.091984e+002
2.464596e+003	7.043843e+002
2.466524e+003	7.071907e+002
2.468453e+003	6.839911e+002
2.470381e+003	6.841003e+002
2.472310e+003	6.247911e+002
2.474238e+003	4.969782e+002
2.476167e+003	4.804631e+002
2.478095e+003	5.817126e+002
2.480023e+003	5.946625e+002
2.481952e+003	5.660499e+002
2.483880e+003	5.362699e+002
2.485809e+003	5.692728e+002
2.487737e+003	7.002184e+002
2.489666e+003	6.725245e+002
2.491594e+003	6.045303e+002
2.493523e+003	5.289293e+002
2.495451e+003	5.021931e+002
2.497380e+003	5.442617e+002
2.499308e+003	5.596733e+002
2.501237e+003	5.087186e+002
2.503165e+003	6.393107e+002
2.505094e+003	7.310776e+002
2.507022e+003	6.663077e+002
2.508950e+003	5.959006e+002
2.510879e+003	5.127863e+002
2.512807e+003	4.680551e+002
2.514736e+003	4.441997e+002
2.516664e+003	5.536037e+002
2.518593e+003	6.597661e+002
2.520521e+003	6.566644e+002
2.522450e+003	6.140980e+002
2.524378e+003	5.636371e+002
2.526307e+003	5.546022e+002
2.528235e+003	6.306024e+002
2.530164e+003	6.899904e+002
2.532092e+003	7.116112e+002
2.534021e+003	7.815516e+002
2.535949e+003	8.071276e+002
2.537877e+003	6.924921e+002
2.539806e+003	6.623434e+002
2.541734e+003	6.233206e+002
2.543663e+003	6.184987e+002
2.545591e+003	6.651596e+002
2.547520e+003	7.203986e+002
2.549448e+003	6.334549e+002
2.551377e+003	6.306592e+002
2.553305e+003	6.549257e+002
2.555234e+003	6.402411e+002
2.557162e+003	6.672164e+002
2.559091e+003	6.998538e+002
2.561019e+003	7.122538e+002
2.562948e+003	7.000284e+002
2.564876e+003	7.228790e+002
2.566804e+003	7.138344e+002
2.568733e+003	6.804894e+002
2.570661e+003	6.250300e+002
2.572590e+003	6.135596e+002
2.574518e+003	6.368704e+002
2.576447e+003	6.482535e+002
2.578375e+003	6.663881e+002
2.580304e+003	7.084990e+002
2.582232e+003	6.910621e+002
2.584161e+003	7.282220e+002
2.586089e+003	6.773840e+002
2.588018e+003	6.365293e+002
2.589946e+003	6.042042e+002
2.591875e+003	6.006805e+002
2.593803e+003	6.076249e+002
2.595731e+003	5.102223e+002
2.597660e+003	5.772170e+002
2.599588e+003	5.900355e+002
2.601517e+003	5.959627e+002
2.603445e+003	6.746876e+002
2.605374e+003	6.896804e+002
2.607302e+003	6.669188e+002
2.609231e+003	6.886396e+002
2.611159e+003	6.538861e+002
2.613088e+003	6.197529e+002
2.615016e+003	6.611486e+002
2.616945e+003	6.488421e+002
2.618873e+003	6.706244e+002
2.620802e+003	6.874608e+002
2.622730e+003	6.909430e+002
2.624658e+003	6.712223e+002
2.626587e+003	7.003751e+002
2.628515e+003	7.123345e+002
2.630444e+003	6.804401e+002
2.632372e+003	6.287626e+002
2.634301e+003	6.590620e+002
2.636229e+003	6.124618e+002
2.638158e+003	5.280443e+002
2.640086e+003	4.970450e+002
2.642015e+003	5.330047e+002
2.643943e+003	5.951906e+002
2.645872e+003	6.387600e+002
2.647800e+003	5.786586e+002
2.649729e+003	5.577700e+002
2.651657e+003	5.935585e+002
2.653585e+003	5.689606e+002
2.655514e+003	5.776730e+002
2.657442e+003	6.302656e+002
2.659371e+003	5.813317e+002
2.661299e+003	5.772068e+002
2.663228e+003	5.697788e+002
2.665156e+003	5.196071e+002
2.667085e+003	6.094725e+002
2.669013e+003	6.341398e+002
2.670942e+003	6.578220e+002
2.672870e+003	6.750926e+002
2.674799e+003	6.285869e+002
2.676727e+003	6.513985e+002
2.678656e+003	6.480393e+002
2.680584e+003	6.363476e+002
2.682512e+003	5.857943e+002
2.684441e+003	5.841014e+002
2.686369e+003	5.897603e+002
2.688298e+003	6.213772e+002
2.690226e+003	5.826956e+002
2.692155e+003	5.805399e+002
2.694083e+003	6.204916e+002
2.696012e+003	5.766118e+002
2.697940e+003	5.020487e+002
2.699869e+003	4.593407e+002
2.701797e+003	4.339906e+002
2.703726e+003	5.580222e+002
2.705654e+003	5.942382e+002
2.707583e+003	5.453408e+002
2.709511e+003	5.718881e+002
2.711439e+003	4.038314e+002
2.713368e+003	3.877952e+002
2.715296e+003	4.272238e+002
2.717225e+003	4.212756e+002
2.719153e+003	5.138111e+002
2.721082e+003	5.886715e+002
2.723010e+003	5.289383e+002
2.724939e+003	4.888117e+002
2.726867e+003	5.362216e+002
2.728796e+003	5.299362e+002
2.730724e+003	5.834906e+002
2.732653e+003	5.634807e+002
2.734581e+003	4.532936e+002
2.736510e+003	4.669308e+002
2.738438e+003	5.363813e+002
2.740366e+003	5.707256e+002
2.742295e+003	5.434448e+002
2.744223e+003	5.139221e+002
2.746152e+003	4.850723e+002
2.748080e+003	4.898827e+002
2.750009e+003	5.858010e+002
2.751937e+003	5.274760e+002
2.753866e+003	5.071620e+002
2.755794e+003	5.036296e+002
2.757723e+003	4.732772e+002
2.759651e+003	4.451068e+002
2.761580e+003	4.924617e+002
2.763508e+003	5.477298e+002
2.765437e+003	5.627312e+002
2.767365e+003	5.355117e+002
2.769293e+003	5.260610e+002
2.771222e+003	5.169204e+002
2.773150e+003	4.799830e+002
2.775079e+003	4.606399e+002
2.777007e+003	4.488125e+002
2.778936e+003	4.169796e+002
2.780864e+003	3.692982e+002
2.782793e+003	4.433910e+002
2.784721e+003	3.821549e+002
2.786650e+003	4.046177e+002
2.788578e+003	4.186932e+002
2.790507e+003	3.791998e+002
2.792435e+003	3.763370e+002
2.794364e+003	3.253047e+002
2.796292e+003	3.079358e+002
2.798220e+003	2.397876e+002
2.800149e+003	2.784844e+002
2.802077e+003	3.161407e+002
2.804006e+003	4.021970e+002
2.805934e+003	3.154391e+002
2.807863e+003	3.414320e+002
2.809791e+003	2.738983e+002
2.811720e+003	3.707108e+002
2.813648e+003	3.475323e+002
2.815577e+003	2.739667e+002
2.817505e+003	3.351756e+002
2.819434e+003	3.594184e+002
2.821362e+003	3.095429e+002
2.823291e+003	3.352514e+002
2.825219e+003	2.494825e+002
2.827147e+003	2.646872e+002
2.829076e+003	3.389243e+002
2.831004e+003	3.871566e+002
2.832933e+003	2.921094e+002
2.834861e+003	1.715464e+002
2.836790e+003	8.494149e+001
2.838718e+003	1.943583e+002
2.840647e+003	3.036423e+002
2.842575e+003	3.355194e+002
2.844504e+003	3.613687e+002
2.846432e+003	2.976846e+002
2.848361e+003	4.213587e+002
2.850289e+003	2.986898e+002
2.852218e+003	3.113369e+002
2.854146e+003	1.862917e+002
2.856074e+003	2.514404e+002
2.858003e+003	2.342411e+002
2.859931e+003	2.101189e+002
2.861860e+003	2.045704e+002
2.863788e+003	1.862700e+002
2.865717e+003	2.331248e+002
2.867645e+003	2.016868e+002
2.869574e+003	1.799053e+002
2.871502e+003	2.158532e+002
2.873431e+003	2.153365e+002
2.875359e+003	1.925648e+002
2.877288e+003	1.462500e+002
2.879216e+003	1.526517e+002
2.881145e+003	1.718761e+002
2.883073e+003	1.604913e+002
2.885001e+003	1.510416e+002
2.886930e+003	1.523607e+002
2.888858e+003	1.795179e+002
2.890787e+003	2.191084e+002
2.892715e+003	2.061394e+002
2.894644e+003	2.353826e+002
2.896572e+003	1.711057e+002
2.898501e+003	1.852270e+002
2.900429e+003	1.198500e+002
2.902358e+003	1.285792e+002
2.904286e+003	1.181576e+002
2.906215e+003	1.647852e+002
2.908143e+003	2.057536e+002
2.910072e+003	1.327495e+002
2.912000e+003	3.794387e+001
2.913928e+003	1.371254e+002
2.915857e+003	1.107366e+002
2.917785e+003	1.665845e+002
2.919714e+003	9.750484e+001
2.921642e+003	5.478464e+001
2.923571e+003	3.670486e+001
2.925499e+003	6.888142e+001
2.927428e+003	9.736816e+001
2.929356e+003	6.793474e+001
2.931285e+003	2.242483e+001
2.933213e+003	3.980681e+001
2.935142e+003	4.369743e+001
2.937070e+003	3.344220e+001
2.938999e+003	7.602103e+001
2.940927e+003	7.508461e+001
2.942855e+003	3.104793e+001
2.944784e+003	8.313723e+001
2.946712e+003	6.801860e+001
2.948641e+003	-7.889728e+000
2.950569e+003	-5.647018e+001
2.952498e+003	-8.366286e+001
2.954426e+003	-1.049358e+002
2.956355e+003	-2.854817e+001
2.958283e+003	1.865913e+001
2.960212e+003	-2.520841e+000
2.962140e+003	-6.107344e+001
2.964069e+003	-5.669550e+001
2.965997e+003	5.364244e+001
2.967926e+003	-3.512836e+001
2.969854e+003	-1.104070e+002
2.971782e+003	-1.374871e+002
2.973711e+003	-1.454763e+002
2.975639e+003	-9.593475e+001
2.977568e+003	-9.518323e+001
2.979496e+003	-7.665975e+001
2.981425e+003	-1.213456e+002
2.983353e+003	-1.592823e+002
2.985282e+003	-2.051205e+002
2.987210e+003	-2.321511e+002
2.989139e+003	-1.510475e+002
2.991067e+003	-9.153043e+001
2.992996e+003	-1.567085e+002
2.994924e+003	-2.543769e+002
2.996853e+003	-2.517323e+002
2.998781e+003	-1.590160e+002
3.000709e+003	-1.831064e+002
3.002638e+003	-2.473252e+002
3.004566e+003	-2.043432e+002
3.006495e+003	-3.613689e+002
3.008423e+003	-2.442333e+002
3.010352e+003	-2.451802e+002
3.012280e+003	-1.609269e+002
3.014209e+003	-2.547142e+002
3.016137e+003	-1.565054e+002
3.018066e+003	-2.355356e+002
3.019994e+003	-2.203459e+002
3.021923e+003	-2.111159e+002
3.023851e+003	-2.553625e+002
3.025780e+003	-2.542103e+002
3.027708e+003	-2.844305e+002
3.029636e+003	-1.870554e+002
3.031565e+003	-1.895904e+002
3.033493e+003	-2.004053e+002
3.035422e+003	-1.543033e+002
3.037350e+003	-2.504868e+002
3.039279e+003	-2.050816e+002
3.041207e+003	-1.927459e+002
3.043136e+003	-1.936681e+002
3.045064e+003	-1.433896e+002
3.046993e+003	-1.667288e+002
3.048921e+003	-1.771629e+002
3.050850e+003	-1.440841e+002
3.052778e+003	-1.885375e+002
3.054707e+003	-2.195150e+002
3.056635e+003	-2.452590e+002
3.058563e+003	-2.566484e+002
3.060492e+003	-2.667401e+002
3.062420e+003	-1.336543e+002
3.064349e+003	-1.666871e+001
3.066277e+003	-1.167537e+002
3.068206e+003	-2.163777e+002
3.070134e+003	-2.260441e+002
3.072063e+003	-1.886958e+002
3.073991e+003	-1.670041e+002
3.075920e+003	-1.226567e+002
3.077848e+003	-1.133265e+002
3.079777e+003	-9.134943e+001
3.081705e+003	-1.573831e+002
3.083634e+003	-1.297660e+002
3.085562e+003	-8.206611e+001
3.087490e+003	-2.039787e+000
3.089419e+003	-2.279070e+001
3.091347e+003	-4.349817e+001
3.093276e+003	-1.837371e+001
3.095204e+003	9.592418e+000
3.097133e+003	1.104366e+002
3.099061e+003	5.985803e+001
3.100990e+003	5.951514e+001
3.102918e+003	2.158667e+001
3.104847e+003	-5.205550e+001
3.106775e+003	-1.614423e+001
3.108704e+003	1.451098e+002
3.110632e+003	2.041950e+002
3.112561e+003	2.179193e+002
3.114489e+003	2.521497e+002
3.116417e+003	2.951346e+002
3.118346e+003	2.560066e+002
3.120274e+003	1.955283e+002
3.122203e+003	2.119208e+002
3.124131e+003	2.328674e+002
3.126060e+003	1.748818e+002
3.127988e+003	1.952509e+002
3.129917e+003	1.933098e+002
3.131845e+003	2.774406e+002
3.133774e+003	3.792163e+002
3.135702e+003	3.891309e+002
3.137631e+003	3.868344e+002
3.139559e+003	3.756907e+002
3.141488e+003	4.081859e+002
3.143416e+003	4.418231e+002
3.145344e+003	4.388688e+002
3.147273e+003	4.703854e+002
3.149201e+003	5.527170e+002
3.151130e+003	6.304388e+002
3.153058e+003	6.618475e+002
3.154987e+003	7.300386e+002
3.156915e+003	6.847935e+002
3.158844e+003	6.807937e+002
3.160772e+003	7.154501e+002
3.162701e+003	8.380276e+002
3.164629e+003	7.158654e+002
3.166558e+003	8.231876e+002
3.168486e+003	8.404767e+002
3.170415e+003	8.775572e+002
3.172343e+003	8.905183e+002
3.174271e+003	8.657479e+002
3.176200e+003	9.096501e+002
3.178128e+003	1.022105e+003
3.180057e+003	1.073959e+003
3.181985e+003	1.082650e+003
3.183914e+003	1.173536e+003
3.185842e+003	1.205132e+003
3.187771e+003	1.202446e+003
3.189699e+003	1.214687e+003
3.191628e+003	1.278700e+003
3.193556e+003	1.337235e+003
3.195485e+003	1.460407e+003
3.197413e+003	1.576426e+003
3.199342e+003	1.561111e+003
3.201270e+003	1.559296e+003
3.203198e+003	1.628013e+003
3.205127e+003	1.720433e+003
3.207055e+003	1.826271e+003
3.208984e+003	1.858503e+003
3.210912e+003	1.932131e+003
3.212841e+003	1.993054e+003
3.214769e+003	1.971474e+003
3.216698e+003	2.087808e+003
3.218626e+003	2.174783e+003
3.220555e+003	2.139580e+003
3.222483e+003	2.163736e+003
3.224412e+003	2.232586e+003
3.226340e+003	2.299184e+003
3.228269e+003	2.472430e+003
3.230197e+003	2.425087e+003
3.232125e+003	2.526423e+003
3.234054e+003	2.640165e+003
3.235982e+003	2.680826e+003
3.237911e+003	2.758417e+003
3.239839e+003	2.856280e+003
3.241768e+003	3.019104e+003
3.243696e+003	3.062688e+003
3.245625e+003	3.038935e+003
3.247553e+003	3.066859e+003
3.249482e+003	3.142285e+003
3.251410e+003	3.280264e+003
3.253339e+003	3.331874e+003
3.255267e+003	3.498522e+003
3.257196e+003	3.567210e+003
3.259124e+003	3.651165e+003
3.261052e+003	3.774968e+003
3.262981e+003	3.768090e+003
3.264909e+003	3.878872e+003
3.266838e+003	3.969740e+003
3.268766e+003	4.090827e+003
3.270695e+003	4.116178e+003
3.272623e+003	4.253523e+003
3.274552e+003	4.305259e+003
3.276480e+003	4.380750e+003
3.278409e+003	4.517278e+003
3.280337e+003	4.582666e+003
3.282266e+003	4.685207e+003
3.284194e+003	4.846425e+003
3.286123e+003	4.990893e+003
3.288051e+003	5.097423e+003
3.289979e+003	5.146560e+003
3.291908e+003	5.368008e+003
3.293836e+003	5.400540e+003
3.295765e+003	5.506832e+003
3.297693e+003	5.678229e+003
3.299622e+003	5.774758e+003
3.301550e+003	5.892515e+003
3.303479e+003	5.942051e+003
3.305407e+003	6.002611e+003
3.307336e+003	6.237343e+003
3.309264e+003	6.303632e+003
3.311193e+003	6.429568e+003
3.313121e+003	6.586357e+003
3.315050e+003	6.786968e+003
3.316978e+003	6.936882e+003
3.318906e+003	7.048896e+003
3.320835e+003	7.123390e+003
3.322763e+003	7.284417e+003
3.324692e+003	7.441844e+003
3.326620e+003	7.591235e+003
3.328549e+003	7.741044e+003
3.330477e+003	7.920099e+003
3.332406e+003	8.027720e+003
3.334334e+003	8.189148e+003
3.336263e+003	8.345063e+003
3.338191e+003	8.475363e+003
3.340120e+003	8.554343e+003
3.342048e+003	8.805137e+003
3.343977e+003	9.052155e+003
3.345905e+003	9.170852e+003
3.347833e+003	9.233563e+003
3.349762e+003	9.432378e+003
3.351690e+003	9.535743e+003
3.353619e+003	9.782143e+003
3.355547e+003	9.935538e+003
3.357476e+003	1.009446e+004
3.359404e+003	1.027299e+004
3.361333e+003	1.046941e+004
3.363261e+003	1.062986e+004
3.365190e+003	1.080004e+004
3.367118e+003	1.101331e+004
3.369047e+003	1.120295e+004
3.370975e+003	1.138248e+004
3.372904e+003	1.157999e+004
3.374832e+003	1.187944e+004
3.376760e+003	1.199298e+004
3.378689e+003	1.221728e+004
3.380617e+003	1.238297e+004
3.382546e+003	1.262256e+004
3.384474e+003	1.289516e+004
3.386403e+003	1.308058e+004
3.388331e+003	1.325114e+004
3.390260e+003	1.345895e+004
3.392188e+003	1.361501e+004
3.394117e+003	1.377811e+004
3.396045e+003	1.409947e+004
3.397974e+003	1.422152e+004
3.399902e+003	1.460797e+004
