# Supplementary material for: Machine learning classification of mango maturity based on carotene content from Raman spectra
Source: PeerJ. 2025 Nov 18;13:e20288. doi: 10.7717/peerj.20288 (PMC12637035; doi:10.7717/peerj.20288)
Supplement: Supplemental Information 1 — Raman spectra from 29 mango samples, with measurements taken from the top, middle, and bottom parts of each mango. These data were used for Raman spectral processing, statistical analysis, and classification analysis. [file peerj-13-20288-s001.zip › Raw Data_Mango/M4/M4-B-1.CSV]

5.015522e+001	1.103980e+003
5.208368e+001	7.828652e+002
5.401215e+001	5.769207e+002
5.594062e+001	4.843102e+002
5.786908e+001	4.632847e+002
5.979755e+001	4.672556e+002
6.172602e+001	4.662678e+002
6.365448e+001	4.513432e+002
6.558295e+001	4.320295e+002
6.751141e+001	4.321207e+002
6.943988e+001	4.179159e+002
7.136835e+001	4.173145e+002
7.329681e+001	4.269456e+002
7.522528e+001	3.738849e+002
7.715375e+001	3.638762e+002
7.908221e+001	3.449341e+002
8.101068e+001	3.290073e+002
8.293915e+001	3.368137e+002
8.486761e+001	3.288704e+002
8.679608e+001	3.239272e+002
8.872455e+001	3.219633e+002
9.065302e+001	3.311822e+002
9.258148e+001	3.589403e+002
9.450995e+001	3.482177e+002
9.643842e+001	3.106986e+002
9.836688e+001	2.808443e+002
1.002953e+002	2.735720e+002
1.022238e+002	2.695743e+002
1.041523e+002	2.531931e+002
1.060807e+002	2.556259e+002
1.080092e+002	2.567024e+002
1.099377e+002	2.400658e+002
1.118661e+002	2.412148e+002
1.137946e+002	2.258173e+002
1.157231e+002	2.392097e+002
1.176516e+002	2.702820e+002
1.195800e+002	2.803681e+002
1.215085e+002	2.530874e+002
1.234370e+002	2.257406e+002
1.253654e+002	2.147674e+002
1.272939e+002	2.169637e+002
1.292224e+002	2.132391e+002
1.311508e+002	1.876882e+002
1.330793e+002	1.794290e+002
1.350078e+002	1.889953e+002
1.369362e+002	2.037622e+002
1.388647e+002	2.035504e+002
1.407932e+002	2.016043e+002
1.427216e+002	1.975357e+002
1.446501e+002	1.880837e+002
1.465786e+002	1.740886e+002
1.485070e+002	1.663408e+002
1.504355e+002	1.869392e+002
1.523640e+002	2.052150e+002
1.542924e+002	1.978213e+002
1.562209e+002	1.652804e+002
1.581494e+002	1.707018e+002
1.600778e+002	1.624045e+002
1.620063e+002	1.727734e+002
1.639348e+002	1.990472e+002
1.658632e+002	2.187866e+002
1.677917e+002	2.236705e+002
1.697202e+002	2.028889e+002
1.716486e+002	1.815372e+002
1.735771e+002	1.752940e+002
1.755056e+002	1.853675e+002
1.774340e+002	1.855492e+002
1.793625e+002	1.790613e+002
1.812910e+002	1.857365e+002
1.832194e+002	1.960321e+002
1.851479e+002	1.770250e+002
1.870764e+002	1.761807e+002
1.890048e+002	1.626762e+002
1.909333e+002	1.382629e+002
1.928618e+002	1.270837e+002
1.947902e+002	1.652655e+002
1.967187e+002	1.661669e+002
1.986472e+002	1.460120e+002
2.005756e+002	1.380389e+002
2.025041e+002	1.604443e+002
2.044326e+002	2.006345e+002
2.063610e+002	2.124585e+002
2.082895e+002	2.057364e+002
2.102180e+002	1.970980e+002
2.121464e+002	1.970956e+002
2.140749e+002	2.018191e+002
2.160034e+002	2.007172e+002
2.179318e+002	1.978407e+002
2.198603e+002	1.912783e+002
2.217888e+002	1.795535e+002
2.237172e+002	1.651294e+002
2.256457e+002	1.773006e+002
2.275742e+002	1.849326e+002
2.295026e+002	1.800883e+002
2.314311e+002	1.758146e+002
2.333596e+002	2.082937e+002
2.352880e+002	1.688292e+002
2.372165e+002	1.613726e+002
2.391450e+002	1.833900e+002
2.410734e+002	2.073295e+002
2.430019e+002	2.233647e+002
2.449304e+002	2.114537e+002
2.468588e+002	2.082761e+002
2.487873e+002	2.125013e+002
2.507158e+002	2.094393e+002
2.526442e+002	1.843551e+002
2.545727e+002	2.066455e+002
2.565012e+002	2.091691e+002
2.584296e+002	2.073247e+002
2.603581e+002	2.169626e+002
2.622866e+002	2.131735e+002
2.642150e+002	2.222678e+002
2.661435e+002	2.254667e+002
2.680720e+002	2.169822e+002
2.700004e+002	2.031227e+002
2.719289e+002	2.021722e+002
2.738574e+002	2.044224e+002
2.757858e+002	1.975522e+002
2.777143e+002	1.861833e+002
2.796428e+002	1.780384e+002
2.815712e+002	1.784703e+002
2.834997e+002	1.869449e+002
2.854282e+002	2.040011e+002
2.873566e+002	2.169242e+002
2.892851e+002	2.245423e+002
2.912136e+002	2.409258e+002
2.931420e+002	2.690567e+002
2.950705e+002	2.616607e+002
2.969990e+002	2.466792e+002
2.989274e+002	2.560223e+002
3.008559e+002	2.963431e+002
3.027844e+002	2.553014e+002
3.047128e+002	2.430778e+002
3.066413e+002	2.419329e+002
3.085698e+002	2.413826e+002
3.104982e+002	2.426856e+002
3.124267e+002	2.276422e+002
3.143552e+002	2.537883e+002
3.162836e+002	2.901164e+002
3.182121e+002	2.952392e+002
3.201406e+002	2.520752e+002
3.220690e+002	2.257936e+002
3.239975e+002	2.457938e+002
3.259260e+002	2.558206e+002
3.278544e+002	2.502547e+002
3.297829e+002	2.448529e+002
3.317114e+002	2.484638e+002
3.336398e+002	2.774012e+002
3.355683e+002	2.670346e+002
3.374968e+002	2.470243e+002
3.394252e+002	2.549087e+002
3.413537e+002	2.909361e+002
3.432822e+002	3.210022e+002
3.452106e+002	3.212295e+002
3.471391e+002	3.222862e+002
3.490676e+002	3.267121e+002
3.509960e+002	3.057234e+002
3.529245e+002	3.073279e+002
3.548530e+002	3.176630e+002
3.567814e+002	3.280388e+002
3.587099e+002	3.298977e+002
3.606384e+002	3.183857e+002
3.625668e+002	2.997549e+002
3.644953e+002	2.985987e+002
3.664238e+002	2.839757e+002
3.683522e+002	2.793355e+002
3.702807e+002	3.044751e+002
3.722092e+002	3.149465e+002
3.741376e+002	2.806622e+002
3.760661e+002	2.768627e+002
3.779946e+002	2.942422e+002
3.799230e+002	3.063290e+002
3.818515e+002	3.016624e+002
3.837800e+002	3.246193e+002
3.857084e+002	3.372713e+002
3.876369e+002	3.510324e+002
3.895654e+002	3.654206e+002
3.914938e+002	3.692057e+002
3.934223e+002	3.674998e+002
3.953508e+002	3.596400e+002
3.972792e+002	3.463998e+002
3.992077e+002	3.485578e+002
4.011362e+002	3.736467e+002
4.030646e+002	3.839785e+002
4.049931e+002	3.906933e+002
4.069216e+002	3.241757e+002
4.088500e+002	3.256255e+002
4.107785e+002	4.028438e+002
4.127070e+002	3.858025e+002
4.146354e+002	3.725454e+002
4.165639e+002	3.376703e+002
4.184924e+002	3.148943e+002
4.204208e+002	3.144560e+002
4.223493e+002	3.222316e+002
4.242778e+002	3.101029e+002
4.262062e+002	2.910704e+002
4.281347e+002	3.046297e+002
4.300632e+002	3.345699e+002
4.319916e+002	3.457929e+002
4.339201e+002	3.137878e+002
4.358486e+002	2.999646e+002
4.377770e+002	2.962971e+002
4.397055e+002	3.077106e+002
4.416340e+002	3.171621e+002
4.435624e+002	3.133304e+002
4.454909e+002	3.584767e+002
4.474194e+002	3.378112e+002
4.493478e+002	3.412100e+002
4.512763e+002	3.580195e+002
4.532048e+002	3.649687e+002
4.551332e+002	3.746904e+002
4.570617e+002	3.934837e+002
4.589902e+002	4.170772e+002
4.609186e+002	4.101462e+002
4.628471e+002	3.822626e+002
4.647756e+002	3.677115e+002
4.667040e+002	3.675582e+002
4.686325e+002	3.627259e+002
4.705610e+002	3.879467e+002
4.724894e+002	4.120926e+002
4.744179e+002	3.921804e+002
4.763464e+002	3.192122e+002
4.782748e+002	3.371870e+002
4.802033e+002	3.351612e+002
4.821318e+002	3.356600e+002
4.840602e+002	3.533161e+002
4.859887e+002	3.656104e+002
4.879172e+002	2.984732e+002
4.898456e+002	3.169288e+002
4.917741e+002	3.160599e+002
4.937026e+002	3.162193e+002
4.956310e+002	3.307725e+002
4.975595e+002	3.400359e+002
4.994880e+002	3.314940e+002
5.014164e+002	3.256974e+002
5.033449e+002	3.291336e+002
5.052734e+002	3.338413e+002
5.072018e+002	3.364795e+002
5.091303e+002	3.494426e+002
5.110588e+002	3.806795e+002
5.129872e+002	3.711212e+002
5.149157e+002	3.808947e+002
5.168442e+002	3.968546e+002
5.187726e+002	3.791671e+002
5.207011e+002	3.638172e+002
5.226296e+002	3.815460e+002
5.245580e+002	3.956999e+002
5.264865e+002	3.906511e+002
5.284150e+002	3.675038e+002
5.303434e+002	3.423318e+002
5.322719e+002	3.439969e+002
5.342004e+002	3.473529e+002
5.361288e+002	3.519189e+002
5.380573e+002	3.541634e+002
5.399858e+002	3.454498e+002
5.419142e+002	3.204034e+002
5.438427e+002	3.271452e+002
5.457712e+002	3.270822e+002
5.476996e+002	3.345490e+002
5.496281e+002	3.337740e+002
5.515566e+002	3.233403e+002
5.534850e+002	3.432028e+002
5.554135e+002	3.063269e+002
5.573420e+002	3.338510e+002
5.592704e+002	3.360402e+002
5.611989e+002	3.119296e+002
5.631274e+002	3.127224e+002
5.650558e+002	3.409893e+002
5.669843e+002	3.627055e+002
5.689128e+002	3.619052e+002
5.708412e+002	3.395000e+002
5.727697e+002	3.223377e+002
5.746982e+002	3.407490e+002
5.766266e+002	3.877676e+002
5.785551e+002	3.762671e+002
5.804836e+002	3.621329e+002
5.824120e+002	3.571254e+002
5.843405e+002	3.577186e+002
5.862690e+002	3.621047e+002
5.881974e+002	3.906963e+002
5.901259e+002	3.599066e+002
5.920544e+002	3.541944e+002
5.939828e+002	3.535187e+002
5.959113e+002	3.432578e+002
5.978398e+002	3.376795e+002
5.997682e+002	3.362089e+002
6.016967e+002	3.692393e+002
6.036252e+002	3.819236e+002
6.055536e+002	3.596110e+002
6.074821e+002	3.267413e+002
6.094106e+002	3.219350e+002
6.113391e+002	3.361027e+002
6.132675e+002	3.284515e+002
6.151960e+002	3.017405e+002
6.171245e+002	2.817645e+002
6.190529e+002	2.784451e+002
6.209814e+002	2.867928e+002
6.229099e+002	3.384734e+002
6.248383e+002	2.583493e+002
6.267668e+002	2.545774e+002
6.286953e+002	2.880360e+002
6.306237e+002	3.114070e+002
6.325522e+002	3.299330e+002
6.344807e+002	3.001719e+002
6.364091e+002	2.770032e+002
6.383376e+002	2.801290e+002
6.402661e+002	2.871099e+002
6.421945e+002	2.881926e+002
6.441230e+002	2.949925e+002
6.460515e+002	3.137973e+002
6.479799e+002	3.002958e+002
6.499084e+002	3.081175e+002
6.518369e+002	3.106562e+002
6.537653e+002	3.067278e+002
6.556938e+002	3.233965e+002
6.576223e+002	3.639007e+002
6.595507e+002	3.272731e+002
6.614792e+002	3.135061e+002
6.634077e+002	2.623350e+002
6.653361e+002	2.251149e+002
6.672646e+002	2.675551e+002
6.691931e+002	2.873992e+002
6.711215e+002	2.742801e+002
6.730500e+002	2.455161e+002
6.749785e+002	2.309042e+002
6.769069e+002	2.300864e+002
6.788354e+002	2.278154e+002
6.807639e+002	2.220199e+002
6.826923e+002	2.701013e+002
6.846208e+002	2.413604e+002
6.865493e+002	2.528701e+002
6.884777e+002	2.614121e+002
6.904062e+002	2.392194e+002
6.923347e+002	2.523398e+002
6.942631e+002	2.480845e+002
6.961916e+002	2.321342e+002
6.981201e+002	2.280718e+002
7.000485e+002	2.366716e+002
7.019770e+002	2.406342e+002
7.039055e+002	2.268945e+002
7.058339e+002	2.236331e+002
7.077624e+002	2.521105e+002
7.096909e+002	2.778493e+002
7.116193e+002	2.641221e+002
7.135478e+002	2.339370e+002
7.154763e+002	2.355230e+002
7.174047e+002	2.753112e+002
7.193332e+002	2.683207e+002
7.212617e+002	3.087898e+002
7.231901e+002	2.859766e+002
7.251186e+002	2.737206e+002
7.270471e+002	2.880887e+002
7.289755e+002	2.172860e+002
7.309040e+002	2.629432e+002
7.328325e+002	2.411019e+002
7.347609e+002	2.112471e+002
7.366894e+002	2.305798e+002
7.386179e+002	2.695305e+002
7.405463e+002	2.661058e+002
7.424748e+002	2.579266e+002
7.444033e+002	2.604346e+002
7.463317e+002	2.317051e+002
7.482602e+002	2.187986e+002
7.501887e+002	2.333684e+002
7.521171e+002	2.320691e+002
7.540456e+002	1.641443e+002
7.559741e+002	1.549228e+002
7.579025e+002	1.771488e+002
7.598310e+002	1.920943e+002
7.617595e+002	2.049574e+002
7.636879e+002	2.206734e+002
7.656164e+002	2.211542e+002
7.675449e+002	1.725742e+002
7.694733e+002	2.068902e+002
7.714018e+002	2.029355e+002
7.733303e+002	2.033486e+002
7.752587e+002	2.109313e+002
7.771872e+002	2.068041e+002
7.791157e+002	1.892258e+002
7.810441e+002	1.854337e+002
7.829726e+002	1.712374e+002
7.849011e+002	1.757615e+002
7.868295e+002	1.928042e+002
7.887580e+002	2.025614e+002
7.906865e+002	1.978000e+002
7.926149e+002	2.016634e+002
7.945434e+002	2.364426e+002
7.964719e+002	2.207219e+002
7.984003e+002	1.749645e+002
8.003288e+002	1.526391e+002
8.022573e+002	1.690457e+002
8.041857e+002	1.883233e+002
8.061142e+002	1.743150e+002
8.080427e+002	1.778058e+002
8.099711e+002	1.705189e+002
8.118996e+002	1.749559e+002
8.138281e+002	2.006750e+002
8.157565e+002	2.104668e+002
8.176850e+002	1.593627e+002
8.196135e+002	1.503516e+002
8.215419e+002	1.648087e+002
8.234704e+002	1.431724e+002
8.253989e+002	1.500801e+002
8.273273e+002	1.455798e+002
8.292558e+002	1.217990e+002
8.311843e+002	1.945050e+002
8.331127e+002	1.883745e+002
8.350412e+002	1.465058e+002
8.369697e+002	1.186761e+002
8.388981e+002	1.160297e+002
8.408266e+002	1.275852e+002
8.427551e+002	1.367074e+002
8.446835e+002	1.383711e+002
8.466120e+002	1.651271e+002
8.485405e+002	2.123471e+002
8.504689e+002	2.008861e+002
8.523974e+002	1.433223e+002
8.543259e+002	1.323580e+002
8.562543e+002	1.937023e+002
8.581828e+002	1.740813e+002
8.601113e+002	1.928042e+002
8.620397e+002	1.858059e+002
8.639682e+002	1.970865e+002
8.658967e+002	2.132645e+002
8.678251e+002	2.162575e+002
8.697536e+002	2.028762e+002
8.716821e+002	1.800233e+002
8.736105e+002	2.055910e+002
8.755390e+002	2.124199e+002
8.774675e+002	2.175156e+002
8.793959e+002	2.278062e+002
8.813244e+002	2.184930e+002
8.832529e+002	1.829936e+002
8.851813e+002	1.809394e+002
8.871098e+002	1.744227e+002
8.890383e+002	8.382652e+001
8.909667e+002	9.759398e+001
8.928952e+002	1.504723e+002
8.948237e+002	1.724138e+002
8.967521e+002	1.647633e+002
8.986806e+002	1.514619e+002
9.006091e+002	1.303032e+002
9.025375e+002	1.228931e+002
9.044660e+002	1.083807e+002
9.063945e+002	1.215927e+002
9.083229e+002	1.565271e+002
9.102514e+002	1.720335e+002
9.121799e+002	1.486961e+002
9.141083e+002	1.461078e+002
9.160368e+002	1.545921e+002
9.179653e+002	1.250559e+002
9.198937e+002	1.246278e+002
9.218222e+002	1.614056e+002
9.237507e+002	1.620969e+002
9.256791e+002	9.461102e+001
9.276076e+002	1.849092e+002
9.295361e+002	1.571821e+002
9.314645e+002	1.679529e+002
9.333930e+002	2.345021e+002
9.353215e+002	2.348384e+002
9.372499e+002	1.773680e+002
9.391784e+002	1.818242e+002
9.411069e+002	1.949338e+002
9.430353e+002	1.920422e+002
9.449638e+002	1.782035e+002
9.468923e+002	1.733654e+002
9.488207e+002	2.144304e+002
9.507492e+002	2.332495e+002
9.526777e+002	1.990069e+002
9.546061e+002	2.245520e+002
9.565346e+002	1.631383e+002
9.584631e+002	2.305011e+002
9.603915e+002	2.266883e+002
9.623200e+002	2.256585e+002
9.642485e+002	2.075183e+002
9.661769e+002	1.656909e+002
9.681054e+002	1.656374e+002
9.700339e+002	1.893501e+002
9.719623e+002	1.914622e+002
9.738908e+002	1.971656e+002
9.758193e+002	1.892198e+002
9.777477e+002	1.853761e+002
9.796762e+002	1.948802e+002
9.816047e+002	1.928742e+002
9.835331e+002	1.561444e+002
9.854616e+002	2.002307e+002
9.873901e+002	1.800702e+002
9.893185e+002	1.696441e+002
9.912470e+002	1.741745e+002
9.931755e+002	1.867327e+002
9.951039e+002	1.872617e+002
9.970324e+002	1.683650e+002
9.989609e+002	1.755414e+002
1.000889e+003	2.128516e+002
1.002818e+003	2.193779e+002
1.004746e+003	1.921702e+002
1.006675e+003	1.914886e+002
1.008603e+003	2.210275e+002
1.010532e+003	2.327303e+002
1.012460e+003	1.964550e+002
1.014389e+003	1.602000e+002
1.016317e+003	1.478739e+002
1.018246e+003	2.010617e+002
1.020174e+003	1.701089e+002
1.022102e+003	1.871513e+002
1.024031e+003	2.369089e+002
1.025959e+003	2.322864e+002
1.027888e+003	2.333841e+002
1.029816e+003	2.147540e+002
1.031745e+003	2.434107e+002
1.033673e+003	2.219616e+002
1.035602e+003	2.134903e+002
1.037530e+003	2.074879e+002
1.039459e+003	1.901704e+002
1.041387e+003	1.705231e+002
1.043316e+003	1.552943e+002
1.045244e+003	1.603461e+002
1.047173e+003	2.410639e+002
1.049101e+003	2.390378e+002
1.051030e+003	1.798364e+002
1.052958e+003	1.430305e+002
1.054886e+003	1.772487e+002
1.056815e+003	2.276387e+002
1.058743e+003	1.836364e+002
1.060672e+003	1.776443e+002
1.062600e+003	1.803262e+002
1.064529e+003	2.001108e+002
1.066457e+003	1.399884e+002
1.068386e+003	1.131737e+002
1.070314e+003	1.593304e+002
1.072243e+003	1.985284e+002
1.074171e+003	1.913749e+002
1.076100e+003	1.847805e+002
1.078028e+003	1.850094e+002
1.079957e+003	2.049980e+002
1.081885e+003	2.268787e+002
1.083813e+003	2.407916e+002
1.085742e+003	2.397275e+002
1.087670e+003	2.216563e+002
1.089599e+003	2.028214e+002
1.091527e+003	2.241524e+002
1.093456e+003	2.281562e+002
1.095384e+003	2.747512e+002
1.097313e+003	2.394951e+002
1.099241e+003	2.394781e+002
1.101170e+003	2.513784e+002
1.103098e+003	2.261622e+002
1.105027e+003	2.229209e+002
1.106955e+003	2.531320e+002
1.108884e+003	2.528380e+002
1.110812e+003	2.950392e+002
1.112740e+003	2.779780e+002
1.114669e+003	3.021283e+002
1.116597e+003	3.160105e+002
1.118526e+003	2.960884e+002
1.120454e+003	2.976026e+002
1.122383e+003	3.103314e+002
1.124311e+003	2.930085e+002
1.126240e+003	2.766414e+002
1.128168e+003	3.123872e+002
1.130097e+003	2.972278e+002
1.132025e+003	2.763140e+002
1.133954e+003	2.644941e+002
1.135882e+003	2.398547e+002
1.137811e+003	2.143726e+002
1.139739e+003	2.156105e+002
1.141667e+003	2.283583e+002
1.143596e+003	2.437993e+002
1.145524e+003	2.432357e+002
1.147453e+003	2.835498e+002
1.149381e+003	2.905904e+002
1.151310e+003	2.952572e+002
1.153238e+003	3.451418e+002
1.155167e+003	3.383008e+002
1.157095e+003	4.033219e+002
1.159024e+003	4.061471e+002
1.160952e+003	3.292196e+002
1.162881e+003	3.001631e+002
1.164809e+003	2.887984e+002
1.166738e+003	2.822000e+002
1.168666e+003	2.911270e+002
1.170594e+003	3.034715e+002
1.172523e+003	3.000383e+002
1.174451e+003	3.438691e+002
1.176380e+003	3.228800e+002
1.178308e+003	3.120526e+002
1.180237e+003	3.142534e+002
1.182165e+003	3.095303e+002
1.184094e+003	2.802367e+002
1.186022e+003	2.627951e+002
1.187951e+003	2.811686e+002
1.189879e+003	2.563292e+002
1.191808e+003	2.863494e+002
1.193736e+003	2.979879e+002
1.195665e+003	3.142242e+002
1.197593e+003	3.071750e+002
1.199521e+003	2.945626e+002
1.201450e+003	2.953254e+002
1.203378e+003	3.018564e+002
1.205307e+003	3.030032e+002
1.207235e+003	3.161696e+002
1.209164e+003	3.345435e+002
1.211092e+003	3.448513e+002
1.213021e+003	2.939151e+002
1.214949e+003	2.491505e+002
1.216878e+003	2.798622e+002
1.218806e+003	3.052142e+002
1.220735e+003	2.887259e+002
1.222663e+003	2.879551e+002
1.224592e+003	3.012682e+002
1.226520e+003	3.265064e+002
1.228448e+003	3.181345e+002
1.230377e+003	2.772122e+002
1.232305e+003	2.614845e+002
1.234234e+003	3.055491e+002
1.236162e+003	3.396637e+002
1.238091e+003	2.800508e+002
1.240019e+003	1.985656e+002
1.241948e+003	2.609257e+002
1.243876e+003	3.535296e+002
1.245805e+003	3.255406e+002
1.247733e+003	3.276354e+002
1.249662e+003	3.287242e+002
1.251590e+003	3.436264e+002
1.253519e+003	3.282788e+002
1.255447e+003	2.909980e+002
1.257375e+003	2.971379e+002
1.259304e+003	3.493827e+002
1.261232e+003	3.369333e+002
1.263161e+003	2.872401e+002
1.265089e+003	3.223278e+002
1.267018e+003	3.667939e+002
1.268946e+003	3.238674e+002
1.270875e+003	3.436077e+002
1.272803e+003	3.770202e+002
1.274732e+003	3.488160e+002
1.276660e+003	3.053614e+002
1.278589e+003	3.205403e+002
1.280517e+003	3.551779e+002
1.282446e+003	3.713169e+002
1.284374e+003	3.576897e+002
1.286302e+003	3.588459e+002
1.288231e+003	3.517131e+002
1.290159e+003	3.145943e+002
1.292088e+003	3.100505e+002
1.294016e+003	3.546724e+002
1.295945e+003	3.755788e+002
1.297873e+003	3.361996e+002
1.299802e+003	3.361955e+002
1.301730e+003	3.984393e+002
1.303659e+003	3.231284e+002
1.305587e+003	3.577024e+002
1.307516e+003	4.243442e+002
1.309444e+003	4.032506e+002
1.311373e+003	3.654778e+002
1.313301e+003	3.662107e+002
1.315229e+003	3.795777e+002
1.317158e+003	3.990916e+002
1.319086e+003	3.984935e+002
1.321015e+003	3.373744e+002
1.322943e+003	3.217863e+002
1.324872e+003	3.140988e+002
1.326800e+003	3.022278e+002
1.328729e+003	3.637759e+002
1.330657e+003	3.848578e+002
1.332586e+003	3.599129e+002
1.334514e+003	3.616641e+002
1.336443e+003	3.729632e+002
1.338371e+003	3.845573e+002
1.340300e+003	3.296915e+002
1.342228e+003	3.146439e+002
1.344156e+003	3.068338e+002
1.346085e+003	3.663186e+002
1.348013e+003	4.660413e+002
1.349942e+003	4.564468e+002
1.351870e+003	3.826967e+002
1.353799e+003	3.492811e+002
1.355727e+003	3.412411e+002
1.357656e+003	3.199688e+002
1.359584e+003	3.243883e+002
1.361513e+003	3.185340e+002
1.363441e+003	3.871880e+002
1.365370e+003	4.317079e+002
1.367298e+003	4.094474e+002
1.369227e+003	3.842181e+002
1.371155e+003	3.853661e+002
1.373083e+003	3.757011e+002
1.375012e+003	3.876051e+002
1.376940e+003	4.419137e+002
1.378869e+003	3.982980e+002
1.380797e+003	3.886383e+002
1.382726e+003	3.461095e+002
1.384654e+003	2.911552e+002
1.386583e+003	3.183215e+002
1.388511e+003	3.741882e+002
1.390440e+003	3.779167e+002
1.392368e+003	3.712625e+002
1.394297e+003	3.747676e+002
1.396225e+003	3.885055e+002
1.398154e+003	4.026281e+002
1.400082e+003	3.483465e+002
1.402010e+003	3.222451e+002
1.403939e+003	2.683605e+002
1.405867e+003	2.862081e+002
1.407796e+003	3.733156e+002
1.409724e+003	3.569769e+002
1.411653e+003	3.392882e+002
1.413581e+003	3.405892e+002
1.415510e+003	3.164661e+002
1.417438e+003	2.794575e+002
1.419367e+003	2.707145e+002
1.421295e+003	2.769991e+002
1.423224e+003	2.936261e+002
1.425152e+003	3.051429e+002
1.427081e+003	3.610648e+002
1.429009e+003	3.680908e+002
1.430938e+003	3.574394e+002
1.432866e+003	3.401454e+002
1.434794e+003	3.406763e+002
1.436723e+003	3.449564e+002
1.438651e+003	3.603237e+002
1.440580e+003	3.931631e+002
1.442508e+003	3.913896e+002
1.444437e+003	3.348109e+002
1.446365e+003	3.313622e+002
1.448294e+003	3.867147e+002
1.450222e+003	4.043672e+002
1.452151e+003	3.573546e+002
1.454079e+003	3.909191e+002
1.456008e+003	4.028585e+002
1.457936e+003	3.690946e+002
1.459865e+003	3.405033e+002
1.461793e+003	3.481420e+002
1.463721e+003	3.739117e+002
1.465650e+003	3.841426e+002
1.467578e+003	3.777173e+002
1.469507e+003	4.010430e+002
1.471435e+003	4.377966e+002
1.473364e+003	4.004111e+002
1.475292e+003	3.976683e+002
1.477221e+003	4.399311e+002
1.479149e+003	4.124064e+002
1.481078e+003	3.911224e+002
1.483006e+003	3.964966e+002
1.484935e+003	3.790672e+002
1.486863e+003	3.613146e+002
1.488792e+003	4.094386e+002
1.490720e+003	4.526559e+002
1.492648e+003	3.236665e+002
1.494577e+003	3.263993e+002
1.496505e+003	4.364485e+002
1.498434e+003	3.657165e+002
1.500362e+003	3.541777e+002
1.502291e+003	3.618767e+002
1.504219e+003	3.533268e+002
1.506148e+003	3.526982e+002
1.508076e+003	3.599900e+002
1.510005e+003	3.868617e+002
1.511933e+003	4.003499e+002
1.513862e+003	3.412704e+002
1.515790e+003	3.557522e+002
1.517719e+003	4.094728e+002
1.519647e+003	4.421351e+002
1.521575e+003	4.565255e+002
1.523504e+003	5.070339e+002
1.525432e+003	4.515557e+002
1.527361e+003	4.406041e+002
1.529289e+003	4.623206e+002
1.531218e+003	4.361527e+002
1.533146e+003	3.843425e+002
1.535075e+003	3.532178e+002
1.537003e+003	3.255818e+002
1.538932e+003	3.126197e+002
1.540860e+003	3.720037e+002
1.542789e+003	3.894883e+002
1.544717e+003	3.784470e+002
1.546646e+003	3.811481e+002
1.548574e+003	3.654795e+002
1.550502e+003	4.095768e+002
1.552431e+003	4.091620e+002
1.554359e+003	3.888557e+002
1.556288e+003	3.459029e+002
1.558216e+003	3.395322e+002
1.560145e+003	3.520666e+002
1.562073e+003	3.376801e+002
1.564002e+003	3.409447e+002
1.565930e+003	3.629748e+002
1.567859e+003	3.677773e+002
1.569787e+003	3.925164e+002
1.571716e+003	3.967327e+002
1.573644e+003	3.641306e+002
1.575573e+003	4.305081e+002
1.577501e+003	3.524694e+002
1.579429e+003	3.468639e+002
1.581358e+003	3.744513e+002
1.583286e+003	3.836560e+002
1.585215e+003	4.058281e+002
1.587143e+003	3.885010e+002
1.589072e+003	3.324148e+002
1.591000e+003	3.258659e+002
1.592929e+003	3.241956e+002
1.594857e+003	3.574472e+002
1.596786e+003	4.446776e+002
1.598714e+003	4.384606e+002
1.600643e+003	3.849517e+002
1.602571e+003	3.802514e+002
1.604500e+003	4.463154e+002
1.606428e+003	4.377898e+002
1.608356e+003	3.711636e+002
1.610285e+003	3.511328e+002
1.612213e+003	4.007795e+002
1.614142e+003	4.140949e+002
1.616070e+003	3.788969e+002
1.617999e+003	3.548660e+002
1.619927e+003	3.229239e+002
1.621856e+003	3.155382e+002
1.623784e+003	3.711690e+002
1.625713e+003	3.905381e+002
1.627641e+003	3.262606e+002
1.629570e+003	3.068805e+002
1.631498e+003	4.136060e+002
1.633427e+003	3.952003e+002
1.635355e+003	3.203545e+002
1.637283e+003	2.785993e+002
1.639212e+003	2.940107e+002
1.641140e+003	3.539748e+002
1.643069e+003	3.199404e+002
1.644997e+003	2.577522e+002
1.646926e+003	2.963340e+002
1.648854e+003	3.388193e+002
1.650783e+003	3.353698e+002
1.652711e+003	3.499276e+002
1.654640e+003	3.562661e+002
1.656568e+003	2.891696e+002
1.658497e+003	2.623742e+002
1.660425e+003	3.017610e+002
1.662354e+003	2.131447e+002
1.664282e+003	2.611663e+002
1.666210e+003	2.193037e+002
1.668139e+003	2.235833e+002
1.670067e+003	2.537955e+002
1.671996e+003	2.272318e+002
1.673924e+003	2.369506e+002
1.675853e+003	2.740097e+002
1.677781e+003	2.595064e+002
1.679710e+003	2.515820e+002
1.681638e+003	2.865721e+002
1.683567e+003	3.054550e+002
1.685495e+003	2.917423e+002
1.687424e+003	3.041913e+002
1.689352e+003	2.800714e+002
1.691281e+003	2.861253e+002
1.693209e+003	2.790859e+002
1.695137e+003	2.398293e+002
1.697066e+003	2.742674e+002
1.698994e+003	3.090242e+002
1.700923e+003	2.175058e+002
1.702851e+003	1.417428e+002
1.704780e+003	1.302879e+002
1.706708e+003	1.610134e+002
1.708637e+003	1.909307e+002
1.710565e+003	1.838169e+002
1.712494e+003	1.836615e+002
1.714422e+003	1.832301e+002
1.716351e+003	1.290316e+002
1.718279e+003	2.258037e+002
1.720208e+003	2.620370e+002
1.722136e+003	2.133327e+002
1.724064e+003	2.446493e+002
1.725993e+003	3.104379e+002
1.727921e+003	2.675849e+002
1.729850e+003	3.103110e+002
1.731778e+003	2.349188e+002
1.733707e+003	1.949461e+002
1.735635e+003	2.375802e+002
1.737564e+003	2.377436e+002
1.739492e+003	1.903304e+002
1.741421e+003	1.708241e+002
1.743349e+003	2.285426e+002
1.745278e+003	2.617702e+002
1.747206e+003	2.371560e+002
1.749135e+003	2.588997e+002
1.751063e+003	2.803024e+002
1.752991e+003	2.944655e+002
1.754920e+003	2.986552e+002
1.756848e+003	2.018698e+002
1.758777e+003	2.394931e+002
1.760705e+003	1.944534e+002
1.762634e+003	2.086661e+002
1.764562e+003	1.846806e+002
1.766491e+003	1.401951e+002
1.768419e+003	1.846184e+002
1.770348e+003	1.923875e+002
1.772276e+003	1.773541e+002
1.774205e+003	1.886329e+002
1.776133e+003	2.093979e+002
1.778062e+003	2.295147e+002
1.779990e+003	2.250564e+002
1.781918e+003	2.696189e+002
1.783847e+003	2.977326e+002
1.785775e+003	1.981908e+002
1.787704e+003	1.040338e+002
1.789632e+003	8.556638e+001
1.791561e+003	9.792858e+001
1.793489e+003	1.256033e+002
1.795418e+003	1.412461e+002
1.797346e+003	1.496969e+002
1.799275e+003	1.522538e+002
1.801203e+003	1.618469e+002
1.803132e+003	2.593066e+002
1.805060e+003	2.161199e+002
1.806989e+003	1.714011e+002
1.808917e+003	9.767007e+001
1.810845e+003	1.095007e+002
1.812774e+003	1.447003e+002
1.814702e+003	1.235777e+002
1.816631e+003	1.431986e+002
1.818559e+003	1.532117e+002
1.820488e+003	1.410354e+002
1.822416e+003	1.586729e+002
1.824345e+003	1.651897e+002
1.826273e+003	1.405531e+002
1.828202e+003	1.343087e+002
1.830130e+003	1.570208e+002
1.832059e+003	1.803894e+002
1.833987e+003	1.432155e+002
1.835916e+003	9.736385e+001
1.837844e+003	1.353455e+002
1.839772e+003	2.084103e+002
1.841701e+003	2.712614e+002
1.843629e+003	2.118532e+002
1.845558e+003	1.723243e+002
1.847486e+003	1.343290e+002
1.849415e+003	1.220031e+002
1.851343e+003	1.268180e+002
1.853272e+003	1.286514e+002
1.855200e+003	1.594299e+002
1.857129e+003	1.177431e+002
1.859057e+003	1.252298e+002
1.860986e+003	1.342853e+002
1.862914e+003	1.504365e+002
1.864843e+003	7.791235e+001
1.866771e+003	9.343430e+001
1.868699e+003	1.577850e+002
1.870628e+003	1.703447e+002
1.872556e+003	1.697358e+002
1.874485e+003	1.427594e+002
1.876413e+003	9.902610e+001
1.878342e+003	7.685481e+001
1.880270e+003	8.656498e+001
1.882199e+003	1.213413e+002
1.884127e+003	1.425701e+002
1.886056e+003	7.179523e+001
1.887984e+003	1.127699e+002
1.889913e+003	1.670013e+002
1.891841e+003	1.802924e+002
1.893770e+003	1.517382e+002
1.895698e+003	1.546524e+002
1.897626e+003	1.074627e+002
1.899555e+003	2.228631e+002
1.901483e+003	1.717217e+002
1.903412e+003	9.806313e+001
1.905340e+003	1.467480e+002
1.907269e+003	1.978261e+002
1.909197e+003	1.978290e+002
1.911126e+003	1.036989e+002
1.913054e+003	1.310575e+002
1.914983e+003	9.967299e+001
1.916911e+003	7.000886e+001
1.918840e+003	9.054102e+001
1.920768e+003	3.942551e+001
1.922697e+003	6.354099e+001
1.924625e+003	9.799548e+001
1.926553e+003	7.914133e+001
1.928482e+003	1.065186e+002
1.930410e+003	1.405313e+002
1.932339e+003	1.500071e+002
1.934267e+003	1.220229e+002
1.936196e+003	1.254727e+002
1.938124e+003	1.569973e+002
1.940053e+003	1.091261e+002
1.941981e+003	8.197581e+001
1.943910e+003	8.101852e+001
1.945838e+003	9.253491e+001
1.947767e+003	4.091372e+001
1.949695e+003	1.404774e+002
1.951624e+003	1.277440e+002
1.953552e+003	1.333905e+002
1.955480e+003	8.156953e+001
1.957409e+003	5.688893e+001
1.959337e+003	1.244545e+002
1.961266e+003	1.743164e+002
1.963194e+003	1.408844e+002
1.965123e+003	1.066404e+002
1.967051e+003	6.472741e+001
1.968980e+003	5.413990e+001
1.970908e+003	9.245544e+001
1.972837e+003	9.328147e+001
1.974765e+003	6.829118e+001
1.976694e+003	2.988024e+001
1.978622e+003	7.993112e+001
1.980551e+003	1.292433e+002
1.982479e+003	7.731322e+001
1.984407e+003	2.996369e+001
1.986336e+003	3.257389e+001
1.988264e+003	5.395072e+001
1.990193e+003	8.241882e+001
1.992121e+003	7.204016e+001
1.994050e+003	6.874677e+001
1.995978e+003	1.298990e+002
1.997907e+003	1.142626e+002
1.999835e+003	5.472386e+001
2.001764e+003	8.379099e+001
2.003692e+003	8.962318e+001
2.005621e+003	7.866106e+001
2.007549e+003	7.912498e+001
2.009478e+003	9.984860e+001
2.011406e+003	1.256851e+002
2.013334e+003	1.322812e+002
2.015263e+003	1.837808e+002
2.017191e+003	2.195315e+002
2.019120e+003	1.739224e+002
2.021048e+003	1.476574e+002
2.022977e+003	1.509049e+002
2.024905e+003	1.336600e+002
2.026834e+003	1.189996e+002
2.028762e+003	1.172296e+002
2.030691e+003	1.843404e+002
2.032619e+003	1.260649e+002
2.034548e+003	1.527567e+002
2.036476e+003	1.268542e+002
2.038405e+003	9.237902e+001
2.040333e+003	1.613082e+002
2.042261e+003	1.998293e+002
2.044190e+003	1.083914e+002
2.046118e+003	7.379774e+001
2.048047e+003	1.089095e+002
2.049975e+003	1.010799e+002
2.051904e+003	8.800667e+001
2.053832e+003	1.801641e+002
2.055761e+003	1.556702e+002
2.057689e+003	1.461556e+002
2.059618e+003	9.033160e+001
2.061546e+003	1.019564e+002
2.063475e+003	1.868020e+002
2.065403e+003	1.739100e+002
2.067332e+003	1.087658e+002
2.069260e+003	1.117365e+002
2.071188e+003	1.387115e+002
2.073117e+003	1.370297e+002
2.075045e+003	1.331269e+002
2.076974e+003	1.538652e+002
2.078902e+003	1.358711e+002
2.080831e+003	1.619719e+002
2.082759e+003	1.138709e+002
2.084688e+003	1.088308e+002
2.086616e+003	1.482763e+002
2.088545e+003	1.415825e+002
2.090473e+003	9.998944e+001
2.092402e+003	1.009779e+002
2.094330e+003	1.175217e+002
2.096259e+003	1.089066e+002
2.098187e+003	1.558908e+002
2.100115e+003	1.315577e+002
2.102044e+003	5.540171e+001
2.103972e+003	8.252783e+001
2.105901e+003	9.796000e+001
2.107829e+003	8.293747e+001
2.109758e+003	1.122739e+002
2.111686e+003	1.338476e+002
2.113615e+003	1.167758e+002
2.115543e+003	9.952226e+001
2.117472e+003	1.276971e+002
2.119400e+003	1.566050e+002
2.121329e+003	1.274823e+002
2.123257e+003	1.301485e+002
2.125186e+003	1.819284e+002
2.127114e+003	1.927812e+002
2.129042e+003	1.939012e+002
2.130971e+003	2.243513e+002
2.132899e+003	2.046637e+002
2.134828e+003	2.162493e+002
2.136756e+003	2.166988e+002
2.138685e+003	1.520665e+002
2.140613e+003	1.319078e+002
2.142542e+003	2.003260e+002
2.144470e+003	2.291600e+002
2.146399e+003	1.628884e+002
2.148327e+003	1.823174e+002
2.150256e+003	2.437505e+002
2.152184e+003	2.542137e+002
2.154113e+003	2.518353e+002
2.156041e+003	1.830226e+002
2.157969e+003	2.052276e+002
2.159898e+003	9.242970e+001
2.161826e+003	1.071164e+002
2.163755e+003	1.271664e+002
2.165683e+003	1.007362e+002
2.167612e+003	1.428413e+002
2.169540e+003	9.417288e+001
2.171469e+003	1.003342e+002
2.173397e+003	1.934291e+002
2.175326e+003	2.191051e+002
2.177254e+003	1.870532e+002
2.179183e+003	2.207379e+002
2.181111e+003	2.443049e+002
2.183040e+003	2.065569e+002
2.184968e+003	2.550214e+002
2.186896e+003	1.408454e+002
2.188825e+003	1.121955e+002
2.190753e+003	2.209056e+002
2.192682e+003	2.096947e+002
2.194610e+003	2.236731e+002
2.196539e+003	2.523024e+002
2.198467e+003	2.269607e+002
2.200396e+003	1.762790e+002
2.202324e+003	1.830668e+002
2.204253e+003	1.962490e+002
2.206181e+003	1.653084e+002
2.208110e+003	1.819192e+002
2.210038e+003	2.104538e+002
2.211967e+003	1.853429e+002
2.213895e+003	1.919466e+002
2.215823e+003	2.051731e+002
2.217752e+003	2.927066e+002
2.219680e+003	3.111057e+002
2.221609e+003	2.489161e+002
2.223537e+003	2.220993e+002
2.225466e+003	2.789297e+002
2.227394e+003	3.184977e+002
2.229323e+003	2.427407e+002
2.231251e+003	2.350102e+002
2.233180e+003	3.662794e+002
2.235108e+003	2.689812e+002
2.237037e+003	1.344710e+002
2.238965e+003	2.206104e+002
2.240894e+003	2.197655e+002
2.242822e+003	2.167785e+002
2.244750e+003	2.820449e+002
2.246679e+003	3.147562e+002
2.248607e+003	2.549049e+002
2.250536e+003	2.422173e+002
2.252464e+003	2.503527e+002
2.254393e+003	3.047826e+002
2.256321e+003	3.767472e+002
2.258250e+003	3.365300e+002
2.260178e+003	2.996960e+002
2.262107e+003	3.209417e+002
2.264035e+003	2.695895e+002
2.265964e+003	2.981183e+002
2.267892e+003	3.372105e+002
2.269821e+003	2.100924e+002
2.271749e+003	2.233358e+002
2.273677e+003	2.676919e+002
2.275606e+003	2.521796e+002
2.277534e+003	1.959388e+002
2.279463e+003	2.447790e+002
2.281391e+003	3.019790e+002
2.283320e+003	2.801005e+002
2.285248e+003	3.196723e+002
2.287177e+003	3.837716e+002
2.289105e+003	3.548423e+002
2.291034e+003	3.089507e+002
2.292962e+003	2.876556e+002
2.294891e+003	3.264681e+002
2.296819e+003	3.686979e+002
2.298748e+003	3.205189e+002
2.300676e+003	3.137868e+002
2.302604e+003	3.306214e+002
2.304533e+003	2.825801e+002
2.306461e+003	2.794042e+002
2.308390e+003	3.303133e+002
2.310318e+003	2.946141e+002
2.312247e+003	3.368781e+002
2.314175e+003	3.759704e+002
2.316104e+003	3.589021e+002
2.318032e+003	3.056712e+002
2.319961e+003	3.042695e+002
2.321889e+003	3.609027e+002
2.323818e+003	3.271096e+002
2.325746e+003	3.234734e+002
2.327675e+003	3.428780e+002
2.329603e+003	3.004307e+002
2.331531e+003	2.794022e+002
2.333460e+003	3.380703e+002
2.335388e+003	3.760144e+002
2.337317e+003	4.324759e+002
2.339245e+003	3.643076e+002
2.341174e+003	3.674635e+002
2.343102e+003	2.863345e+002
2.345031e+003	3.277482e+002
2.346959e+003	3.160369e+002
2.348888e+003	3.792192e+002
2.350816e+003	3.584075e+002
2.352745e+003	3.092401e+002
2.354673e+003	3.560443e+002
2.356602e+003	4.135659e+002
2.358530e+003	3.950173e+002
2.360458e+003	3.980716e+002
2.362387e+003	3.520571e+002
2.364315e+003	3.624657e+002
2.366244e+003	3.984068e+002
2.368172e+003	3.657397e+002
2.370101e+003	2.901154e+002
2.372029e+003	4.138021e+002
2.373958e+003	5.106429e+002
2.375886e+003	4.605559e+002
2.377815e+003	3.523192e+002
2.379743e+003	3.795502e+002
2.381672e+003	4.354164e+002
2.383600e+003	3.996163e+002
2.385529e+003	3.724005e+002
2.387457e+003	3.788844e+002
2.389385e+003	3.651245e+002
2.391314e+003	3.530314e+002
2.393242e+003	4.396468e+002
2.395171e+003	4.454523e+002
2.397099e+003	4.393867e+002
2.399028e+003	3.841513e+002
2.400956e+003	3.879886e+002
2.402885e+003	4.094599e+002
2.404813e+003	4.493482e+002
2.406742e+003	4.581473e+002
2.408670e+003	4.301940e+002
2.410599e+003	3.435990e+002
2.412527e+003	3.860141e+002
2.414456e+003	4.317550e+002
2.416384e+003	4.545499e+002
2.418313e+003	3.913722e+002
2.420241e+003	3.844522e+002
2.422169e+003	4.111856e+002
2.424098e+003	3.968000e+002
2.426026e+003	4.859747e+002
2.427955e+003	5.578721e+002
2.429883e+003	5.154135e+002
2.431812e+003	4.762742e+002
2.433740e+003	5.197660e+002
2.435669e+003	5.113024e+002
2.437597e+003	4.848242e+002
2.439526e+003	4.217399e+002
2.441454e+003	5.133058e+002
2.443383e+003	4.193419e+002
2.445311e+003	4.666082e+002
2.447240e+003	4.837717e+002
2.449168e+003	4.976956e+002
2.451096e+003	4.910460e+002
2.453025e+003	4.345895e+002
2.454953e+003	4.178221e+002
2.456882e+003	4.432942e+002
2.458810e+003	4.312485e+002
2.460739e+003	4.677026e+002
2.462667e+003	4.724808e+002
2.464596e+003	4.547498e+002
2.466524e+003	5.323419e+002
2.468453e+003	4.997823e+002
2.470381e+003	4.931117e+002
2.472310e+003	4.878559e+002
2.474238e+003	4.623213e+002
2.476167e+003	4.542391e+002
2.478095e+003	4.821759e+002
2.480023e+003	5.156598e+002
2.481952e+003	5.125800e+002
2.483880e+003	4.743645e+002
2.485809e+003	4.690728e+002
2.487737e+003	5.381961e+002
2.489666e+003	5.210042e+002
2.491594e+003	5.438854e+002
2.493523e+003	4.523974e+002
2.495451e+003	4.263270e+002
2.497380e+003	3.936984e+002
2.499308e+003	4.464511e+002
2.501237e+003	3.683610e+002
2.503165e+003	3.987950e+002
2.505094e+003	4.472675e+002
2.507022e+003	4.200825e+002
2.508950e+003	4.281927e+002
2.510879e+003	4.038763e+002
2.512807e+003	3.490575e+002
2.514736e+003	3.798749e+002
2.516664e+003	4.790455e+002
2.518593e+003	4.542397e+002
2.520521e+003	4.509389e+002
2.522450e+003	4.767480e+002
2.524378e+003	4.812512e+002
2.526307e+003	4.418263e+002
2.528235e+003	4.360303e+002
2.530164e+003	5.029052e+002
2.532092e+003	5.644182e+002
2.534021e+003	5.985280e+002
2.535949e+003	5.127803e+002
2.537877e+003	4.772308e+002
2.539806e+003	4.398197e+002
2.541734e+003	4.411525e+002
2.543663e+003	4.605438e+002
2.545591e+003	5.205250e+002
2.547520e+003	5.681323e+002
2.549448e+003	4.713748e+002
2.551377e+003	4.627655e+002
2.553305e+003	4.689269e+002
2.555234e+003	4.331223e+002
2.557162e+003	4.778413e+002
2.559091e+003	5.383422e+002
2.561019e+003	5.384042e+002
2.562948e+003	5.397311e+002
2.564876e+003	5.480663e+002
2.566804e+003	5.499727e+002
2.568733e+003	5.402665e+002
2.570661e+003	4.593808e+002
2.572590e+003	4.681991e+002
2.574518e+003	5.037836e+002
2.576447e+003	5.309749e+002
2.578375e+003	5.124380e+002
2.580304e+003	4.776071e+002
2.582232e+003	5.134406e+002
2.584161e+003	4.631734e+002
2.586089e+003	4.774809e+002
2.588018e+003	5.034119e+002
2.589946e+003	4.786652e+002
2.591875e+003	4.512708e+002
2.593803e+003	4.471377e+002
2.595731e+003	4.291751e+002
2.597660e+003	4.665050e+002
2.599588e+003	4.749900e+002
2.601517e+003	4.882051e+002
2.603445e+003	4.727886e+002
2.605374e+003	4.907330e+002
2.607302e+003	5.257075e+002
2.609231e+003	5.023703e+002
2.611159e+003	5.099444e+002
2.613088e+003	4.537582e+002
2.615016e+003	5.204423e+002
2.616945e+003	4.324516e+002
2.618873e+003	5.265153e+002
2.620802e+003	5.374935e+002
2.622730e+003	4.536234e+002
2.624658e+003	4.160864e+002
2.626587e+003	5.240482e+002
2.628515e+003	5.666240e+002
2.630444e+003	4.503204e+002
2.632372e+003	3.900021e+002
2.634301e+003	4.389697e+002
2.636229e+003	4.809150e+002
2.638158e+003	5.197209e+002
2.640086e+003	4.917099e+002
2.642015e+003	4.432742e+002
2.643943e+003	4.811947e+002
2.645872e+003	4.984824e+002
2.647800e+003	4.367859e+002
2.649729e+003	4.133799e+002
2.651657e+003	4.563860e+002
2.653585e+003	4.834944e+002
2.655514e+003	4.891410e+002
2.657442e+003	4.765143e+002
2.659371e+003	4.534495e+002
2.661299e+003	4.912013e+002
2.663228e+003	4.504395e+002
2.665156e+003	4.474685e+002
2.667085e+003	4.116950e+002
2.669013e+003	4.739226e+002
2.670942e+003	4.314259e+002
2.672870e+003	4.489797e+002
2.674799e+003	4.890598e+002
2.676727e+003	4.268220e+002
2.678656e+003	4.700586e+002
2.680584e+003	4.334147e+002
2.682512e+003	4.963109e+002
2.684441e+003	4.805846e+002
2.686369e+003	4.697258e+002
2.688298e+003	3.980865e+002
2.690226e+003	4.963520e+002
2.692155e+003	4.637162e+002
2.694083e+003	5.143699e+002
2.696012e+003	4.100144e+002
2.697940e+003	3.603000e+002
2.699869e+003	3.980830e+002
2.701797e+003	4.467112e+002
2.703726e+003	4.622162e+002
2.705654e+003	4.115976e+002
2.707583e+003	4.323641e+002
2.709511e+003	4.787077e+002
2.711439e+003	4.098765e+002
2.713368e+003	3.512951e+002
2.715296e+003	3.538267e+002
2.717225e+003	3.447181e+002
2.719153e+003	4.428115e+002
2.721082e+003	4.165508e+002
2.723010e+003	3.876580e+002
2.724939e+003	4.128017e+002
2.726867e+003	3.407287e+002
2.728796e+003	3.831325e+002
2.730724e+003	3.558948e+002
2.732653e+003	3.970027e+002
2.734581e+003	3.386972e+002
2.736510e+003	3.171655e+002
2.738438e+003	3.291547e+002
2.740366e+003	2.731490e+002
2.742295e+003	3.352540e+002
2.744223e+003	3.891683e+002
2.746152e+003	3.557766e+002
2.748080e+003	3.761070e+002
2.750009e+003	3.772240e+002
2.751937e+003	3.055723e+002
2.753866e+003	3.732681e+002
2.755794e+003	3.282941e+002
2.757723e+003	3.309144e+002
2.759651e+003	3.574382e+002
2.761580e+003	3.163752e+002
2.763508e+003	3.220440e+002
2.765437e+003	2.741759e+002
2.767365e+003	2.697715e+002
2.769293e+003	3.418972e+002
2.771222e+003	3.482011e+002
2.773150e+003	2.891220e+002
2.775079e+003	2.673410e+002
2.777007e+003	3.909744e+002
2.778936e+003	3.268716e+002
2.780864e+003	2.719194e+002
2.782793e+003	3.434052e+002
2.784721e+003	2.496198e+002
2.786650e+003	2.776878e+002
2.788578e+003	2.764069e+002
2.790507e+003	2.483363e+002
2.792435e+003	2.518110e+002
2.794364e+003	2.693821e+002
2.796292e+003	1.655104e+002
2.798220e+003	1.695868e+002
2.800149e+003	1.808260e+002
2.802077e+003	2.725832e+002
2.804006e+003	3.043957e+002
2.805934e+003	2.811600e+002
2.807863e+003	2.011826e+002
2.809791e+003	1.980242e+002
2.811720e+003	2.718772e+002
2.813648e+003	2.239344e+002
2.815577e+003	1.750863e+002
2.817505e+003	2.145324e+002
2.819434e+003	2.197763e+002
2.821362e+003	1.777348e+002
2.823291e+003	1.874030e+002
2.825219e+003	1.870098e+002
2.827147e+003	1.293326e+002
2.829076e+003	1.750602e+002
2.831004e+003	1.561797e+002
2.832933e+003	1.278671e+002
2.834861e+003	1.253673e+002
2.836790e+003	1.256374e+002
2.838718e+003	1.261385e+002
2.840647e+003	2.048658e+002
2.842575e+003	2.295686e+002
2.844504e+003	1.850098e+002
2.846432e+003	1.733932e+002
2.848361e+003	2.102209e+002
2.850289e+003	1.008639e+002
2.852218e+003	1.150054e+002
2.854146e+003	9.364484e+001
2.856074e+003	1.300708e+002
2.858003e+003	1.733380e+002
2.859931e+003	1.163423e+002
2.861860e+003	7.208031e+001
2.863788e+003	1.223773e+002
2.865717e+003	1.254181e+002
2.867645e+003	1.726543e+000
2.869574e+003	1.460016e+002
2.871502e+003	1.313421e+002
2.873431e+003	1.179685e+002
2.875359e+003	1.194022e+002
2.877288e+003	6.599817e+001
2.879216e+003	7.164445e+001
2.881145e+003	6.655518e+001
2.883073e+003	7.966431e+001
2.885001e+003	6.099191e+001
2.886930e+003	8.831076e+001
2.888858e+003	1.180367e+002
2.890787e+003	7.828986e+001
2.892715e+003	1.077428e+002
2.894644e+003	5.343108e+001
2.896572e+003	6.130758e+001
2.898501e+003	9.351594e+001
2.900429e+003	3.191404e+001
2.902358e+003	2.026062e+001
2.904286e+003	5.409298e+001
2.906215e+003	3.851725e+001
2.908143e+003	2.841652e+001
2.910072e+003	5.797335e+001
2.912000e+003	2.776353e+001
2.913928e+003	3.279073e+001
2.915857e+003	-4.619483e+001
2.917785e+003	1.749887e+001
2.919714e+003	5.715550e+000
2.921642e+003	-6.416296e+001
2.923571e+003	-8.855299e+001
2.925499e+003	-7.641428e+001
2.927428e+003	-2.151237e+001
2.929356e+003	-2.695703e+000
2.931285e+003	-5.682084e+001
2.933213e+003	-5.412019e+001
2.935142e+003	-2.014706e+001
2.937070e+003	-7.330119e+001
2.938999e+003	-6.174541e+001
2.940927e+003	-3.487645e+001
2.942855e+003	-7.104594e+001
2.944784e+003	-7.440227e+001
2.946712e+003	-8.346176e+000
2.948641e+003	-5.029341e+001
2.950569e+003	-1.461881e+002
2.952498e+003	-1.552139e+002
2.954426e+003	-1.228923e+002
2.956355e+003	-1.132893e+002
2.958283e+003	-1.664929e+002
2.960212e+003	-1.386791e+002
2.962140e+003	-9.222676e+001
2.964069e+003	-1.759873e+002
2.965997e+003	-1.909582e+002
2.967926e+003	-1.708127e+002
2.969854e+003	-1.668677e+002
2.971782e+003	-2.338548e+002
2.973711e+003	-2.409114e+002
2.975639e+003	-1.615653e+002
2.977568e+003	-1.337367e+002
2.979496e+003	-1.590534e+002
2.981425e+003	-1.807971e+002
2.983353e+003	-2.361304e+002
2.985282e+003	-3.051726e+002
2.987210e+003	-2.417054e+002
2.989139e+003	-1.727814e+002
2.991067e+003	-1.574684e+002
2.992996e+003	-2.053601e+002
2.994924e+003	-2.106882e+002
2.996853e+003	-2.416684e+002
2.998781e+003	-2.506445e+002
3.000709e+003	-2.465855e+002
3.002638e+003	-2.442821e+002
3.004566e+003	-2.096589e+002
3.006495e+003	-2.690375e+002
3.008423e+003	-3.174728e+002
3.010352e+003	-2.899696e+002
3.012280e+003	-2.744387e+002
3.014209e+003	-2.293380e+002
3.016137e+003	-2.196501e+002
3.018066e+003	-2.333891e+002
3.019994e+003	-2.216612e+002
3.021923e+003	-2.472042e+002
3.023851e+003	-2.639558e+002
3.025780e+003	-2.257795e+002
3.027708e+003	-2.862361e+002
3.029636e+003	-2.648031e+002
3.031565e+003	-2.543619e+002
3.033493e+003	-2.559569e+002
3.035422e+003	-2.286866e+002
3.037350e+003	-2.684753e+002
3.039279e+003	-2.422548e+002
3.041207e+003	-2.385345e+002
3.043136e+003	-1.948553e+002
3.045064e+003	-1.946483e+002
3.046993e+003	-2.561302e+002
3.048921e+003	-3.070433e+002
3.050850e+003	-2.142493e+002
3.052778e+003	-2.304787e+002
3.054707e+003	-2.171160e+002
3.056635e+003	-2.865050e+002
3.058563e+003	-2.636935e+002
3.060492e+003	-2.403319e+002
3.062420e+003	-2.376472e+002
3.064349e+003	-1.809230e+002
3.066277e+003	-1.945090e+002
3.068206e+003	-2.404494e+002
3.070134e+003	-2.268679e+002
3.072063e+003	-2.304641e+002
3.073991e+003	-1.928930e+002
3.075920e+003	-2.072565e+002
3.077848e+003	-1.897942e+002
3.079777e+003	-1.611415e+002
3.081705e+003	-2.251013e+002
3.083634e+003	-2.007616e+002
3.085562e+003	-1.427679e+002
3.087490e+003	-1.189202e+002
3.089419e+003	-1.442976e+002
3.091347e+003	-1.151652e+002
3.093276e+003	-3.053934e+001
3.095204e+003	-1.022905e+002
3.097133e+003	-7.572591e+001
3.099061e+003	-1.345496e+002
3.100990e+003	-7.676541e+001
3.102918e+003	-8.348283e+001
3.104847e+003	-1.467325e+002
3.106775e+003	-9.569215e+001
3.108704e+003	-3.410075e+000
3.110632e+003	1.243325e+001
3.112561e+003	8.964063e+001
3.114489e+003	4.936144e+001
3.116417e+003	-6.751267e+000
3.118346e+003	1.114249e+002
3.120274e+003	1.370370e+002
3.122203e+003	6.559345e+001
3.124131e+003	6.511079e+001
3.126060e+003	1.968083e+001
3.127988e+003	6.258273e+001
3.129917e+003	6.751767e+001
3.131845e+003	8.185698e+001
3.133774e+003	1.473776e+002
3.135702e+003	1.355156e+002
3.137631e+003	1.672369e+002
3.139559e+003	1.436548e+002
3.141488e+003	2.184371e+002
3.143416e+003	2.496820e+002
3.145344e+003	2.537103e+002
3.147273e+003	2.744444e+002
3.149201e+003	3.890013e+002
3.151130e+003	3.521999e+002
3.153058e+003	3.447261e+002
3.154987e+003	3.952482e+002
3.156915e+003	4.187618e+002
3.158844e+003	4.142075e+002
3.160772e+003	3.771942e+002
3.162701e+003	4.596328e+002
3.164629e+003	4.524792e+002
3.166558e+003	4.741710e+002
3.168486e+003	5.422104e+002
3.170415e+003	6.179557e+002
3.172343e+003	5.846118e+002
3.174271e+003	5.762725e+002
3.176200e+003	6.776355e+002
3.178128e+003	7.379985e+002
3.180057e+003	7.279288e+002
3.181985e+003	6.964340e+002
3.183914e+003	7.358503e+002
3.185842e+003	7.551909e+002
3.187771e+003	7.101578e+002
3.189699e+003	8.116296e+002
3.191628e+003	9.113680e+002
3.193556e+003	8.814559e+002
3.195485e+003	9.704208e+002
3.197413e+003	1.059734e+003
3.199342e+003	1.074235e+003
3.201270e+003	1.044698e+003
3.203198e+003	1.151444e+003
3.205127e+003	1.235049e+003
3.207055e+003	1.262078e+003
3.208984e+003	1.275422e+003
3.210912e+003	1.331578e+003
3.212841e+003	1.342618e+003
3.214769e+003	1.388076e+003
3.216698e+003	1.373288e+003
3.218626e+003	1.452813e+003
3.220555e+003	1.535976e+003
3.222483e+003	1.463100e+003
3.224412e+003	1.510916e+003
3.226340e+003	1.584544e+003
3.228269e+003	1.647498e+003
3.230197e+003	1.701296e+003
3.232125e+003	1.853849e+003
3.234054e+003	1.816957e+003
3.235982e+003	1.871930e+003
3.237911e+003	1.953835e+003
3.239839e+003	1.975591e+003
3.241768e+003	2.064865e+003
3.243696e+003	2.165736e+003
3.245625e+003	2.220406e+003
3.247553e+003	2.204079e+003
3.249482e+003	2.327080e+003
3.251410e+003	2.323715e+003
3.253339e+003	2.345565e+003
3.255267e+003	2.456759e+003
3.257196e+003	2.484943e+003
3.259124e+003	2.621450e+003
3.261052e+003	2.659457e+003
3.262981e+003	2.649094e+003
3.264909e+003	2.849139e+003
3.266838e+003	2.882325e+003
3.268766e+003	2.903385e+003
3.270695e+003	2.984161e+003
3.272623e+003	3.118022e+003
3.274552e+003	3.130216e+003
3.276480e+003	3.149734e+003
3.278409e+003	3.283057e+003
3.280337e+003	3.372292e+003
3.282266e+003	3.373075e+003
3.284194e+003	3.490838e+003
3.286123e+003	3.594502e+003
3.288051e+003	3.678578e+003
3.289979e+003	3.812514e+003
3.291908e+003	3.842379e+003
3.293836e+003	3.886411e+003
3.295765e+003	4.008492e+003
3.297693e+003	4.138889e+003
3.299622e+003	4.176035e+003
3.301550e+003	4.274894e+003
3.303479e+003	4.406970e+003
3.305407e+003	4.491004e+003
3.307336e+003	4.602859e+003
3.309264e+003	4.648956e+003
3.311193e+003	4.735309e+003
3.313121e+003	4.792390e+003
3.315050e+003	4.897271e+003
3.316978e+003	5.027904e+003
3.318906e+003	5.111043e+003
3.320835e+003	5.225991e+003
3.322763e+003	5.377999e+003
3.324692e+003	5.493664e+003
3.326620e+003	5.599728e+003
3.328549e+003	5.676195e+003
3.330477e+003	5.785017e+003
3.332406e+003	5.898635e+003
3.334334e+003	5.968122e+003
3.336263e+003	6.129792e+003
3.338191e+003	6.353810e+003
3.340120e+003	6.398542e+003
3.342048e+003	6.430587e+003
3.343977e+003	6.568360e+003
3.345905e+003	6.710715e+003
3.347833e+003	6.812441e+003
3.349762e+003	7.004802e+003
3.351690e+003	7.111326e+003
3.353619e+003	7.223947e+003
3.355547e+003	7.299036e+003
3.357476e+003	7.452688e+003
3.359404e+003	7.520576e+003
3.361333e+003	7.691289e+003
3.363261e+003	7.887868e+003
3.365190e+003	8.011714e+003
3.367118e+003	8.206099e+003
3.369047e+003	8.307075e+003
3.370975e+003	8.403871e+003
3.372904e+003	8.605953e+003
3.374832e+003	8.790194e+003
3.376760e+003	8.952820e+003
3.378689e+003	9.031188e+003
3.380617e+003	9.223135e+003
3.382546e+003	9.325334e+003
3.384474e+003	9.485158e+003
3.386403e+003	9.688974e+003
3.388331e+003	9.811936e+003
3.390260e+003	9.969518e+003
3.392188e+003	1.008969e+004
3.394117e+003	1.024059e+004
3.396045e+003	1.038721e+004
3.397974e+003	1.054039e+004
3.399902e+003	1.073935e+004
