# Supplementary material for: Machine learning classification of mango maturity based on carotene content from Raman spectra
Source: PeerJ. 2025 Nov 18;13:e20288. doi: 10.7717/peerj.20288 (PMC12637035; doi:10.7717/peerj.20288)
Supplement: Supplemental Information 1 — Raman spectra from 29 mango samples, with measurements taken from the top, middle, and bottom parts of each mango. These data were used for Raman spectral processing, statistical analysis, and classification analysis. [file peerj-13-20288-s001.zip › Raw Data_Mango/M4/M4-B-2.CSV]

5.015522e+001	1.169590e+003
5.208368e+001	8.685373e+002
5.401215e+001	6.451534e+002
5.594062e+001	5.306387e+002
5.786908e+001	5.174131e+002
5.979755e+001	5.235281e+002
6.172602e+001	5.153477e+002
6.365448e+001	4.918149e+002
6.558295e+001	4.752690e+002
6.751141e+001	4.642770e+002
6.943988e+001	4.522236e+002
7.136835e+001	4.436846e+002
7.329681e+001	4.399498e+002
7.522528e+001	4.334225e+002
7.715375e+001	4.182820e+002
7.908221e+001	3.933866e+002
8.101068e+001	3.774084e+002
8.293915e+001	3.847228e+002
8.486761e+001	3.869466e+002
8.679608e+001	3.687067e+002
8.872455e+001	3.538647e+002
9.065302e+001	3.477955e+002
9.258148e+001	3.426428e+002
9.450995e+001	3.644925e+002
9.643842e+001	3.619301e+002
9.836688e+001	3.290370e+002
1.002953e+002	2.855226e+002
1.022238e+002	2.746646e+002
1.041523e+002	2.739037e+002
1.060807e+002	2.712763e+002
1.080092e+002	2.672831e+002
1.099377e+002	2.716921e+002
1.118661e+002	3.086501e+002
1.137946e+002	2.931714e+002
1.157231e+002	2.774622e+002
1.176516e+002	2.685475e+002
1.195800e+002	2.526743e+002
1.215085e+002	2.451875e+002
1.234370e+002	2.395354e+002
1.253654e+002	2.317415e+002
1.272939e+002	2.224796e+002
1.292224e+002	2.147617e+002
1.311508e+002	1.903264e+002
1.330793e+002	1.979142e+002
1.350078e+002	2.168312e+002
1.369362e+002	2.243243e+002
1.388647e+002	2.132825e+002
1.407932e+002	2.253757e+002
1.427216e+002	2.168950e+002
1.446501e+002	2.077330e+002
1.465786e+002	2.156770e+002
1.485070e+002	2.180285e+002
1.504355e+002	2.120367e+002
1.523640e+002	1.995144e+002
1.542924e+002	1.958189e+002
1.562209e+002	2.062211e+002
1.581494e+002	1.866429e+002
1.600778e+002	1.853846e+002
1.620063e+002	1.871862e+002
1.639348e+002	1.871783e+002
1.658632e+002	1.862529e+002
1.677917e+002	1.772417e+002
1.697202e+002	1.782848e+002
1.716486e+002	1.889956e+002
1.735771e+002	1.937556e+002
1.755056e+002	1.743553e+002
1.774340e+002	1.639604e+002
1.793625e+002	1.791284e+002
1.812910e+002	1.786647e+002
1.832194e+002	1.701317e+002
1.851479e+002	2.010620e+002
1.870764e+002	1.540648e+002
1.890048e+002	1.660381e+002
1.909333e+002	1.601152e+002
1.928618e+002	1.245870e+002
1.947902e+002	1.556597e+002
1.967187e+002	1.606594e+002
1.986472e+002	1.807542e+002
2.005756e+002	1.981985e+002
2.025041e+002	1.942091e+002
2.044326e+002	1.677837e+002
2.063610e+002	1.721879e+002
2.082895e+002	2.007671e+002
2.102180e+002	2.203796e+002
2.121464e+002	2.136830e+002
2.140749e+002	2.016530e+002
2.160034e+002	2.082083e+002
2.179318e+002	1.932684e+002
2.198603e+002	1.702865e+002
2.217888e+002	1.666109e+002
2.237172e+002	2.042111e+002
2.256457e+002	2.202576e+002
2.275742e+002	1.904500e+002
2.295026e+002	1.607846e+002
2.314311e+002	1.620789e+002
2.333596e+002	1.544950e+002
2.352880e+002	1.562896e+002
2.372165e+002	1.681352e+002
2.391450e+002	1.867089e+002
2.410734e+002	2.069633e+002
2.430019e+002	2.237505e+002
2.449304e+002	2.332308e+002
2.468588e+002	2.431452e+002
2.487873e+002	2.497818e+002
2.507158e+002	2.467854e+002
2.526442e+002	2.304674e+002
2.545727e+002	2.277826e+002
2.565012e+002	2.168053e+002
2.584296e+002	2.039132e+002
2.603581e+002	2.072523e+002
2.622866e+002	2.471251e+002
2.642150e+002	2.444502e+002
2.661435e+002	2.287128e+002
2.680720e+002	1.990725e+002
2.700004e+002	1.693595e+002
2.719289e+002	1.831476e+002
2.738574e+002	1.978746e+002
2.757858e+002	2.059600e+002
2.777143e+002	2.141493e+002
2.796428e+002	2.233904e+002
2.815712e+002	2.219144e+002
2.834997e+002	2.076047e+002
2.854282e+002	2.091873e+002
2.873566e+002	2.240756e+002
2.892851e+002	2.425707e+002
2.912136e+002	2.549650e+002
2.931420e+002	2.593529e+002
2.950705e+002	2.374368e+002
2.969990e+002	2.287202e+002
2.989274e+002	2.511032e+002
3.008559e+002	2.846748e+002
3.027844e+002	2.545822e+002
3.047128e+002	2.667171e+002
3.066413e+002	2.810642e+002
3.085698e+002	2.735698e+002
3.104982e+002	2.503635e+002
3.124267e+002	2.431447e+002
3.143552e+002	2.460445e+002
3.162836e+002	2.524754e+002
3.182121e+002	2.541519e+002
3.201406e+002	2.491289e+002
3.220690e+002	2.568257e+002
3.239975e+002	2.889759e+002
3.259260e+002	3.092665e+002
3.278544e+002	3.024360e+002
3.297829e+002	2.787593e+002
3.317114e+002	2.797711e+002
3.336398e+002	2.893961e+002
3.355683e+002	2.938492e+002
3.374968e+002	2.820302e+002
3.394252e+002	2.711129e+002
3.413537e+002	3.085540e+002
3.432822e+002	2.641161e+002
3.452106e+002	2.611017e+002
3.471391e+002	2.944401e+002
3.490676e+002	3.344363e+002
3.509960e+002	3.517862e+002
3.529245e+002	3.153544e+002
3.548530e+002	2.985784e+002
3.567814e+002	2.946129e+002
3.587099e+002	2.897962e+002
3.606384e+002	2.816861e+002
3.625668e+002	3.085464e+002
3.644953e+002	3.026574e+002
3.664238e+002	2.818364e+002
3.683522e+002	2.850368e+002
3.702807e+002	3.199172e+002
3.722092e+002	3.118275e+002
3.741376e+002	3.245713e+002
3.760661e+002	2.994799e+002
3.779946e+002	2.948141e+002
3.799230e+002	3.263315e+002
3.818515e+002	3.201261e+002
3.837800e+002	2.836907e+002
3.857084e+002	3.304113e+002
3.876369e+002	3.739889e+002
3.895654e+002	3.673896e+002
3.914938e+002	3.307996e+002
3.934223e+002	3.286489e+002
3.953508e+002	3.426551e+002
3.972792e+002	3.549398e+002
3.992077e+002	3.731615e+002
4.011362e+002	4.000557e+002
4.030646e+002	4.033623e+002
4.049931e+002	3.766757e+002
4.069216e+002	3.393505e+002
4.088500e+002	3.425568e+002
4.107785e+002	3.675619e+002
4.127070e+002	3.305960e+002
4.146354e+002	3.183278e+002
4.165639e+002	3.269436e+002
4.184924e+002	3.428722e+002
4.204208e+002	3.541062e+002
4.223493e+002	3.532155e+002
4.242778e+002	3.385186e+002
4.262062e+002	3.467932e+002
4.281347e+002	3.484057e+002
4.300632e+002	3.386866e+002
4.319916e+002	3.243013e+002
4.339201e+002	3.138432e+002
4.358486e+002	2.944418e+002
4.377770e+002	3.017374e+002
4.397055e+002	3.091697e+002
4.416340e+002	3.221712e+002
4.435624e+002	3.525069e+002
4.454909e+002	3.354800e+002
4.474194e+002	3.844993e+002
4.493478e+002	4.056929e+002
4.512763e+002	3.846396e+002
4.532048e+002	3.589950e+002
4.551332e+002	3.845650e+002
4.570617e+002	3.924102e+002
4.589902e+002	3.603940e+002
4.609186e+002	3.533653e+002
4.628471e+002	3.698614e+002
4.647756e+002	3.686243e+002
4.667040e+002	3.603626e+002
4.686325e+002	3.888801e+002
4.705610e+002	3.957538e+002
4.724894e+002	3.903984e+002
4.744179e+002	3.906254e+002
4.763464e+002	3.925202e+002
4.782748e+002	3.654315e+002
4.802033e+002	3.518624e+002
4.821318e+002	3.167887e+002
4.840602e+002	2.859383e+002
4.859887e+002	2.943302e+002
4.879172e+002	3.058696e+002
4.898456e+002	3.406350e+002
4.917741e+002	3.431182e+002
4.937026e+002	3.367300e+002
4.956310e+002	3.333150e+002
4.975595e+002	3.241764e+002
4.994880e+002	3.438255e+002
5.014164e+002	3.716920e+002
5.033449e+002	3.734698e+002
5.052734e+002	3.572175e+002
5.072018e+002	3.441206e+002
5.091303e+002	3.447191e+002
5.110588e+002	3.582010e+002
5.129872e+002	3.707836e+002
5.149157e+002	3.869383e+002
5.168442e+002	4.064032e+002
5.187726e+002	4.164258e+002
5.207011e+002	3.880214e+002
5.226296e+002	3.930685e+002
5.245580e+002	3.938454e+002
5.264865e+002	3.883911e+002
5.284150e+002	3.876223e+002
5.303434e+002	3.978777e+002
5.322719e+002	3.893336e+002
5.342004e+002	3.824047e+002
5.361288e+002	3.751995e+002
5.380573e+002	3.596007e+002
5.399858e+002	3.365185e+002
5.419142e+002	3.201501e+002
5.438427e+002	3.170730e+002
5.457712e+002	3.395812e+002
5.476996e+002	3.634224e+002
5.496281e+002	3.654468e+002
5.515566e+002	3.472615e+002
5.534850e+002	3.443541e+002
5.554135e+002	3.490580e+002
5.573420e+002	3.345836e+002
5.592704e+002	3.477498e+002
5.611989e+002	3.657410e+002
5.631274e+002	3.543113e+002
5.650558e+002	3.601649e+002
5.669843e+002	3.529601e+002
5.689128e+002	3.445841e+002
5.708412e+002	3.565708e+002
5.727697e+002	3.755110e+002
5.746982e+002	3.699068e+002
5.766266e+002	3.376243e+002
5.785551e+002	3.482479e+002
5.804836e+002	3.779127e+002
5.824120e+002	3.850351e+002
5.843405e+002	3.691223e+002
5.862690e+002	3.695864e+002
5.881974e+002	4.218150e+002
5.901259e+002	3.785035e+002
5.920544e+002	3.722715e+002
5.939828e+002	3.615994e+002
5.959113e+002	3.284044e+002
5.978398e+002	3.161838e+002
5.997682e+002	3.434204e+002
6.016967e+002	3.514469e+002
6.036252e+002	3.500141e+002
6.055536e+002	3.490472e+002
6.074821e+002	3.403415e+002
6.094106e+002	3.113039e+002
6.113391e+002	3.019018e+002
6.132675e+002	3.327969e+002
6.151960e+002	2.893957e+002
6.171245e+002	2.651257e+002
6.190529e+002	3.006230e+002
6.209814e+002	3.189713e+002
6.229099e+002	2.582523e+002
6.248383e+002	2.891424e+002
6.267668e+002	3.005915e+002
6.286953e+002	2.938118e+002
6.306237e+002	2.891771e+002
6.325522e+002	2.960119e+002
6.344807e+002	3.359487e+002
6.364091e+002	3.495725e+002
6.383376e+002	3.377980e+002
6.402661e+002	3.202872e+002
6.421945e+002	3.080896e+002
6.441230e+002	3.021122e+002
6.460515e+002	3.125072e+002
6.479799e+002	3.372482e+002
6.499084e+002	3.304630e+002
6.518369e+002	3.263762e+002
6.537653e+002	3.311597e+002
6.556938e+002	3.286559e+002
6.576223e+002	3.420366e+002
6.595507e+002	3.051089e+002
6.614792e+002	2.732551e+002
6.634077e+002	2.881020e+002
6.653361e+002	3.038344e+002
6.672646e+002	2.708310e+002
6.691931e+002	2.541915e+002
6.711215e+002	2.770700e+002
6.730500e+002	2.770587e+002
6.749785e+002	2.674754e+002
6.769069e+002	2.691578e+002
6.788354e+002	2.781266e+002
6.807639e+002	2.603810e+002
6.826923e+002	2.519751e+002
6.846208e+002	2.547599e+002
6.865493e+002	2.465264e+002
6.884777e+002	2.418350e+002
6.904062e+002	2.422191e+002
6.923347e+002	2.232433e+002
6.942631e+002	2.166913e+002
6.961916e+002	2.601970e+002
6.981201e+002	2.392653e+002
7.000485e+002	2.116167e+002
7.019770e+002	2.277090e+002
7.039055e+002	2.672805e+002
7.058339e+002	2.819176e+002
7.077624e+002	2.713862e+002
7.096909e+002	2.534472e+002
7.116193e+002	2.377382e+002
7.135478e+002	2.316231e+002
7.154763e+002	2.303132e+002
7.174047e+002	2.155268e+002
7.193332e+002	2.592100e+002
7.212617e+002	2.734455e+002
7.231901e+002	2.526364e+002
7.251186e+002	2.487985e+002
7.270471e+002	2.768298e+002
7.289755e+002	2.854762e+002
7.309040e+002	2.832818e+002
7.328325e+002	2.623865e+002
7.347609e+002	2.165983e+002
7.366894e+002	2.047371e+002
7.386179e+002	2.313368e+002
7.405463e+002	2.532076e+002
7.424748e+002	2.643898e+002
7.444033e+002	2.557152e+002
7.463317e+002	2.415181e+002
7.482602e+002	2.590001e+002
7.501887e+002	2.742136e+002
7.521171e+002	2.656791e+002
7.540456e+002	2.672238e+002
7.559741e+002	1.983423e+002
7.579025e+002	2.357220e+002
7.598310e+002	2.460115e+002
7.617595e+002	2.255379e+002
7.636879e+002	2.244504e+002
7.656164e+002	2.576960e+002
7.675449e+002	2.377339e+002
7.694733e+002	2.141135e+002
7.714018e+002	2.030408e+002
7.733303e+002	2.153089e+002
7.752587e+002	2.392811e+002
7.771872e+002	2.525594e+002
7.791157e+002	2.401801e+002
7.810441e+002	2.153209e+002
7.829726e+002	1.983983e+002
7.849011e+002	1.706057e+002
7.868295e+002	1.890644e+002
7.887580e+002	2.205994e+002
7.906865e+002	2.047434e+002
7.926149e+002	1.816563e+002
7.945434e+002	1.670460e+002
7.964719e+002	1.749251e+002
7.984003e+002	1.694365e+002
8.003288e+002	1.789863e+002
8.022573e+002	1.992644e+002
8.041857e+002	1.890619e+002
8.061142e+002	1.675896e+002
8.080427e+002	1.692255e+002
8.099711e+002	1.789481e+002
8.118996e+002	1.900652e+002
8.138281e+002	1.845087e+002
8.157565e+002	1.554414e+002
8.176850e+002	1.317359e+002
8.196135e+002	1.906296e+002
8.215419e+002	1.715783e+002
8.234704e+002	1.410092e+002
8.253989e+002	1.233184e+002
8.273273e+002	1.432825e+002
8.292558e+002	1.808171e+002
8.311843e+002	1.666685e+002
8.331127e+002	1.784251e+002
8.350412e+002	1.664357e+002
8.369697e+002	1.576717e+002
8.388981e+002	1.449881e+002
8.408266e+002	1.224189e+002
8.427551e+002	1.139582e+002
8.446835e+002	1.676060e+002
8.466120e+002	2.299683e+002
8.485405e+002	1.879967e+002
8.504689e+002	1.253585e+002
8.523974e+002	1.516487e+002
8.543259e+002	1.933249e+002
8.562543e+002	1.607271e+002
8.581828e+002	2.006895e+002
8.601113e+002	1.750259e+002
8.620397e+002	1.906638e+002
8.639682e+002	2.162479e+002
8.658967e+002	2.064378e+002
8.678251e+002	1.977819e+002
8.697536e+002	2.306946e+002
8.716821e+002	2.245704e+002
8.736105e+002	2.293345e+002
8.755390e+002	2.402100e+002
8.774675e+002	2.227443e+002
8.793959e+002	1.842594e+002
8.813244e+002	1.558614e+002
8.832529e+002	1.559868e+002
8.851813e+002	1.631182e+002
8.871098e+002	1.616450e+002
8.890383e+002	1.563717e+002
8.909667e+002	1.366268e+002
8.928952e+002	1.616936e+002
8.948237e+002	2.030544e+002
8.967521e+002	2.022476e+002
8.986806e+002	1.916587e+002
9.006091e+002	1.682296e+002
9.025375e+002	1.561201e+002
9.044660e+002	1.192346e+002
9.063945e+002	9.837409e+001
9.083229e+002	1.245524e+002
9.102514e+002	1.721232e+002
9.121799e+002	1.785501e+002
9.141083e+002	1.684674e+002
9.160368e+002	1.744839e+002
9.179653e+002	1.317779e+002
9.198937e+002	1.243216e+002
9.218222e+002	1.647241e+002
9.237507e+002	1.953722e+002
9.256791e+002	1.741301e+002
9.276076e+002	1.652490e+002
9.295361e+002	2.198519e+002
9.314645e+002	1.868936e+002
9.333930e+002	1.783460e+002
9.353215e+002	1.877250e+002
9.372499e+002	1.995656e+002
9.391784e+002	2.223300e+002
9.411069e+002	2.002285e+002
9.430353e+002	1.796398e+002
9.449638e+002	1.536116e+002
9.468923e+002	1.426176e+002
9.488207e+002	2.115332e+002
9.507492e+002	2.542530e+002
9.526777e+002	1.962428e+002
9.546061e+002	2.006740e+002
9.565346e+002	2.184167e+002
9.584631e+002	2.613098e+002
9.603915e+002	2.594976e+002
9.623200e+002	2.356035e+002
9.642485e+002	2.383806e+002
9.661769e+002	2.638661e+002
9.681054e+002	2.564635e+002
9.700339e+002	2.104144e+002
9.719623e+002	2.166633e+002
9.738908e+002	2.026488e+002
9.758193e+002	1.829556e+002
9.777477e+002	1.958605e+002
9.796762e+002	2.076836e+002
9.816047e+002	1.765330e+002
9.835331e+002	1.506982e+002
9.854616e+002	1.851300e+002
9.873901e+002	1.455125e+002
9.893185e+002	1.852941e+002
9.912470e+002	2.025753e+002
9.931755e+002	2.069059e+002
9.951039e+002	1.904354e+002
9.970324e+002	1.370809e+002
9.989609e+002	1.941073e+002
1.000889e+003	2.201714e+002
1.002818e+003	2.182766e+002
1.004746e+003	2.157232e+002
1.006675e+003	2.065405e+002
1.008603e+003	2.046342e+002
1.010532e+003	2.178261e+002
1.012460e+003	2.210627e+002
1.014389e+003	1.921091e+002
1.016317e+003	2.128810e+002
1.018246e+003	2.060631e+002
1.020174e+003	1.883763e+002
1.022102e+003	1.945531e+002
1.024031e+003	2.051038e+002
1.025959e+003	1.883941e+002
1.027888e+003	1.758919e+002
1.029816e+003	2.445062e+002
1.031745e+003	2.128667e+002
1.033673e+003	2.486333e+002
1.035602e+003	2.429169e+002
1.037530e+003	2.298470e+002
1.039459e+003	2.239420e+002
1.041387e+003	1.935455e+002
1.043316e+003	1.620352e+002
1.045244e+003	2.135664e+002
1.047173e+003	2.417244e+002
1.049101e+003	2.215399e+002
1.051030e+003	1.777074e+002
1.052958e+003	1.969516e+002
1.054886e+003	2.221174e+002
1.056815e+003	1.909055e+002
1.058743e+003	2.254703e+002
1.060672e+003	2.360052e+002
1.062600e+003	1.766728e+002
1.064529e+003	1.823030e+002
1.066457e+003	1.946106e+002
1.068386e+003	1.917603e+002
1.070314e+003	1.790607e+002
1.072243e+003	1.712021e+002
1.074171e+003	1.821231e+002
1.076100e+003	1.887165e+002
1.078028e+003	1.770947e+002
1.079957e+003	1.782820e+002
1.081885e+003	1.742886e+002
1.083813e+003	2.099493e+002
1.085742e+003	2.796606e+002
1.087670e+003	3.087164e+002
1.089599e+003	2.392777e+002
1.091527e+003	1.460050e+002
1.093456e+003	2.496295e+002
1.095384e+003	2.431423e+002
1.097313e+003	2.351289e+002
1.099241e+003	2.481555e+002
1.101170e+003	2.447445e+002
1.103098e+003	2.305768e+002
1.105027e+003	2.500279e+002
1.106955e+003	2.606028e+002
1.108884e+003	2.331628e+002
1.110812e+003	2.757339e+002
1.112740e+003	2.936964e+002
1.114669e+003	2.970067e+002
1.116597e+003	2.512252e+002
1.118526e+003	2.250597e+002
1.120454e+003	2.669260e+002
1.122383e+003	2.365526e+002
1.124311e+003	3.023326e+002
1.126240e+003	2.495817e+002
1.128168e+003	2.621811e+002
1.130097e+003	2.643197e+002
1.132025e+003	2.917482e+002
1.133954e+003	3.130192e+002
1.135882e+003	2.777565e+002
1.137811e+003	2.253453e+002
1.139739e+003	2.262323e+002
1.141667e+003	2.628601e+002
1.143596e+003	3.007233e+002
1.145524e+003	2.774351e+002
1.147453e+003	3.143934e+002
1.149381e+003	3.018769e+002
1.151310e+003	2.727864e+002
1.153238e+003	3.210408e+002
1.155167e+003	3.226916e+002
1.157095e+003	3.589991e+002
1.159024e+003	3.188573e+002
1.160952e+003	2.982950e+002
1.162881e+003	2.795553e+002
1.164809e+003	3.056386e+002
1.166738e+003	3.436812e+002
1.168666e+003	3.415372e+002
1.170594e+003	3.094606e+002
1.172523e+003	3.031741e+002
1.174451e+003	3.195504e+002
1.176380e+003	2.902090e+002
1.178308e+003	3.224582e+002
1.180237e+003	3.238542e+002
1.182165e+003	3.344225e+002
1.184094e+003	3.284933e+002
1.186022e+003	3.081744e+002
1.187951e+003	3.387706e+002
1.189879e+003	3.807828e+002
1.191808e+003	3.106153e+002
1.193736e+003	3.190691e+002
1.195665e+003	3.573075e+002
1.197593e+003	3.577065e+002
1.199521e+003	3.330070e+002
1.201450e+003	3.126504e+002
1.203378e+003	3.198334e+002
1.205307e+003	3.602023e+002
1.207235e+003	4.002759e+002
1.209164e+003	3.807541e+002
1.211092e+003	3.111631e+002
1.213021e+003	3.807399e+002
1.214949e+003	3.366546e+002
1.216878e+003	3.149425e+002
1.218806e+003	3.036518e+002
1.220735e+003	2.723803e+002
1.222663e+003	2.813056e+002
1.224592e+003	3.135712e+002
1.226520e+003	3.173889e+002
1.228448e+003	3.242166e+002
1.230377e+003	2.735888e+002
1.232305e+003	2.277237e+002
1.234234e+003	2.663421e+002
1.236162e+003	3.079635e+002
1.238091e+003	3.117506e+002
1.240019e+003	3.059240e+002
1.241948e+003	2.933881e+002
1.243876e+003	3.150619e+002
1.245805e+003	3.343606e+002
1.247733e+003	3.603575e+002
1.249662e+003	3.266817e+002
1.251590e+003	2.998454e+002
1.253519e+003	2.918544e+002
1.255447e+003	2.964572e+002
1.257375e+003	3.311805e+002
1.259304e+003	3.922602e+002
1.261232e+003	4.063065e+002
1.263161e+003	3.742625e+002
1.265089e+003	3.298809e+002
1.267018e+003	3.015139e+002
1.268946e+003	3.484269e+002
1.270875e+003	3.712220e+002
1.272803e+003	3.612745e+002
1.274732e+003	3.586714e+002
1.276660e+003	3.712925e+002
1.278589e+003	3.805664e+002
1.280517e+003	3.827768e+002
1.282446e+003	3.212671e+002
1.284374e+003	3.087807e+002
1.286302e+003	3.608048e+002
1.288231e+003	3.948801e+002
1.290159e+003	3.669820e+002
1.292088e+003	3.580163e+002
1.294016e+003	3.921935e+002
1.295945e+003	4.025627e+002
1.297873e+003	3.871588e+002
1.299802e+003	4.459536e+002
1.301730e+003	4.423511e+002
1.303659e+003	3.496145e+002
1.305587e+003	4.090567e+002
1.307516e+003	4.219158e+002
1.309444e+003	3.520379e+002
1.311373e+003	3.277289e+002
1.313301e+003	4.072457e+002
1.315229e+003	4.789388e+002
1.317158e+003	4.436134e+002
1.319086e+003	4.231178e+002
1.321015e+003	3.628467e+002
1.322943e+003	3.595973e+002
1.324872e+003	3.813763e+002
1.326800e+003	3.673331e+002
1.328729e+003	4.004222e+002
1.330657e+003	4.263109e+002
1.332586e+003	4.065179e+002
1.334514e+003	3.882311e+002
1.336443e+003	3.929197e+002
1.338371e+003	3.748826e+002
1.340300e+003	3.917426e+002
1.342228e+003	4.027051e+002
1.344156e+003	4.111545e+002
1.346085e+003	4.058090e+002
1.348013e+003	3.827668e+002
1.349942e+003	3.836937e+002
1.351870e+003	4.115844e+002
1.353799e+003	4.166394e+002
1.355727e+003	3.842524e+002
1.357656e+003	3.722914e+002
1.359584e+003	3.741581e+002
1.361513e+003	3.182650e+002
1.363441e+003	3.703708e+002
1.365370e+003	3.588948e+002
1.367298e+003	4.211682e+002
1.369227e+003	4.259728e+002
1.371155e+003	3.599918e+002
1.373083e+003	3.723488e+002
1.375012e+003	4.428043e+002
1.376940e+003	4.286194e+002
1.378869e+003	4.325237e+002
1.380797e+003	4.308687e+002
1.382726e+003	4.071703e+002
1.384654e+003	3.803805e+002
1.386583e+003	3.838452e+002
1.388511e+003	4.098194e+002
1.390440e+003	3.893270e+002
1.392368e+003	3.679810e+002
1.394297e+003	3.895629e+002
1.396225e+003	4.233034e+002
1.398154e+003	4.101931e+002
1.400082e+003	3.393775e+002
1.402010e+003	3.170872e+002
1.403939e+003	3.252756e+002
1.405867e+003	3.841633e+002
1.407796e+003	3.834587e+002
1.409724e+003	3.562031e+002
1.411653e+003	3.728044e+002
1.413581e+003	3.961513e+002
1.415510e+003	3.780130e+002
1.417438e+003	3.468961e+002
1.419367e+003	3.501345e+002
1.421295e+003	3.434283e+002
1.423224e+003	2.513206e+002
1.425152e+003	2.879363e+002
1.427081e+003	4.224017e+002
1.429009e+003	3.677628e+002
1.430938e+003	3.652357e+002
1.432866e+003	3.350610e+002
1.434794e+003	3.376034e+002
1.436723e+003	3.559397e+002
1.438651e+003	3.606136e+002
1.440580e+003	3.803565e+002
1.442508e+003	4.050481e+002
1.444437e+003	3.776270e+002
1.446365e+003	3.562745e+002
1.448294e+003	3.719608e+002
1.450222e+003	4.129733e+002
1.452151e+003	4.327452e+002
1.454079e+003	3.957018e+002
1.456008e+003	4.067432e+002
1.457936e+003	4.172061e+002
1.459865e+003	3.999561e+002
1.461793e+003	3.990572e+002
1.463721e+003	4.389451e+002
1.465650e+003	4.612369e+002
1.467578e+003	4.077905e+002
1.469507e+003	4.677432e+002
1.471435e+003	4.371024e+002
1.473364e+003	4.046051e+002
1.475292e+003	4.350617e+002
1.477221e+003	4.434760e+002
1.479149e+003	4.189450e+002
1.481078e+003	3.819081e+002
1.483006e+003	4.050018e+002
1.484935e+003	4.083546e+002
1.486863e+003	3.826403e+002
1.488792e+003	4.297951e+002
1.490720e+003	3.914374e+002
1.492648e+003	4.012342e+002
1.494577e+003	4.007251e+002
1.496505e+003	3.827064e+002
1.498434e+003	3.782994e+002
1.500362e+003	3.489244e+002
1.502291e+003	3.352852e+002
1.504219e+003	3.613531e+002
1.506148e+003	3.993393e+002
1.508076e+003	4.369751e+002
1.510005e+003	4.663579e+002
1.511933e+003	4.542773e+002
1.513862e+003	4.041473e+002
1.515790e+003	4.018161e+002
1.517719e+003	4.532935e+002
1.519647e+003	4.233915e+002
1.521575e+003	4.656030e+002
1.523504e+003	4.396470e+002
1.525432e+003	4.520329e+002
1.527361e+003	4.559258e+002
1.529289e+003	4.769124e+002
1.531218e+003	4.664316e+002
1.533146e+003	4.200340e+002
1.535075e+003	4.023095e+002
1.537003e+003	4.159972e+002
1.538932e+003	3.912762e+002
1.540860e+003	3.204518e+002
1.542789e+003	2.576172e+002
1.544717e+003	4.011331e+002
1.546646e+003	4.202458e+002
1.548574e+003	3.876899e+002
1.550502e+003	4.163889e+002
1.552431e+003	4.068914e+002
1.554359e+003	3.485696e+002
1.556288e+003	3.897752e+002
1.558216e+003	4.603184e+002
1.560145e+003	4.611396e+002
1.562073e+003	4.384712e+002
1.564002e+003	4.292209e+002
1.565930e+003	4.053716e+002
1.567859e+003	3.806045e+002
1.569787e+003	3.735224e+002
1.571716e+003	3.763654e+002
1.573644e+003	4.758382e+002
1.575573e+003	4.035902e+002
1.577501e+003	3.781165e+002
1.579429e+003	4.591291e+002
1.581358e+003	3.684970e+002
1.583286e+003	3.678532e+002
1.585215e+003	4.145730e+002
1.587143e+003	4.010952e+002
1.589072e+003	3.956515e+002
1.591000e+003	4.077522e+002
1.592929e+003	4.482950e+002
1.594857e+003	4.529023e+002
1.596786e+003	3.988517e+002
1.598714e+003	4.593685e+002
1.600643e+003	5.175504e+002
1.602571e+003	4.778377e+002
1.604500e+003	4.194215e+002
1.606428e+003	4.344005e+002
1.608356e+003	3.687692e+002
1.610285e+003	3.725414e+002
1.612213e+003	4.259162e+002
1.614142e+003	4.474100e+002
1.616070e+003	4.213047e+002
1.617999e+003	3.816538e+002
1.619927e+003	3.598564e+002
1.621856e+003	3.132732e+002
1.623784e+003	3.016489e+002
1.625713e+003	3.568618e+002
1.627641e+003	3.972808e+002
1.629570e+003	4.161501e+002
1.631498e+003	3.863451e+002
1.633427e+003	4.262057e+002
1.635355e+003	3.769014e+002
1.637283e+003	3.508947e+002
1.639212e+003	3.578004e+002
1.641140e+003	3.317941e+002
1.643069e+003	3.106169e+002
1.644997e+003	3.188676e+002
1.646926e+003	3.231996e+002
1.648854e+003	3.278292e+002
1.650783e+003	3.352532e+002
1.652711e+003	3.082403e+002
1.654640e+003	2.844410e+002
1.656568e+003	3.311364e+002
1.658497e+003	3.303587e+002
1.660425e+003	3.222397e+002
1.662354e+003	2.217121e+002
1.664282e+003	2.703146e+002
1.666210e+003	2.553458e+002
1.668139e+003	2.786394e+002
1.670067e+003	2.731188e+002
1.671996e+003	2.775876e+002
1.673924e+003	2.578709e+002
1.675853e+003	2.172671e+002
1.677781e+003	2.399132e+002
1.679710e+003	3.106321e+002
1.681638e+003	3.471297e+002
1.683567e+003	3.213470e+002
1.685495e+003	2.540115e+002
1.687424e+003	2.255367e+002
1.689352e+003	2.401395e+002
1.691281e+003	2.804995e+002
1.693209e+003	3.249998e+002
1.695137e+003	2.809180e+002
1.697066e+003	2.897901e+002
1.698994e+003	2.830099e+002
1.700923e+003	2.145168e+002
1.702851e+003	1.796868e+002
1.704780e+003	1.653312e+002
1.706708e+003	1.593078e+002
1.708637e+003	1.887521e+002
1.710565e+003	2.223605e+002
1.712494e+003	2.198614e+002
1.714422e+003	1.901337e+002
1.716351e+003	1.591610e+002
1.718279e+003	2.170029e+002
1.720208e+003	2.670292e+002
1.722136e+003	2.027331e+002
1.724064e+003	2.792161e+002
1.725993e+003	2.695273e+002
1.727921e+003	2.093134e+002
1.729850e+003	2.352228e+002
1.731778e+003	2.544049e+002
1.733707e+003	2.706582e+002
1.735635e+003	2.732637e+002
1.737564e+003	2.277927e+002
1.739492e+003	1.867895e+002
1.741421e+003	1.885813e+002
1.743349e+003	2.314254e+002
1.745278e+003	2.643640e+002
1.747206e+003	2.693130e+002
1.749135e+003	3.129302e+002
1.751063e+003	3.461377e+002
1.752991e+003	2.493871e+002
1.754920e+003	2.156742e+002
1.756848e+003	2.208664e+002
1.758777e+003	2.110502e+002
1.760705e+003	2.163513e+002
1.762634e+003	2.460491e+002
1.764562e+003	2.109746e+002
1.766491e+003	2.022166e+002
1.768419e+003	2.595229e+002
1.770348e+003	2.506603e+002
1.772276e+003	2.308444e+002
1.774205e+003	2.058622e+002
1.776133e+003	1.910338e+002
1.778062e+003	1.811929e+002
1.779990e+003	2.355902e+002
1.781918e+003	2.895410e+002
1.783847e+003	2.650203e+002
1.785775e+003	2.283208e+002
1.787704e+003	1.926833e+002
1.789632e+003	1.143183e+002
1.791561e+003	4.962682e+001
1.793489e+003	4.722607e+001
1.795418e+003	9.061449e+001
1.797346e+003	1.487602e+002
1.799275e+003	1.534960e+002
1.801203e+003	1.769525e+002
1.803132e+003	2.218199e+002
1.805060e+003	2.077512e+002
1.806989e+003	1.953620e+002
1.808917e+003	1.362405e+002
1.810845e+003	1.481346e+002
1.812774e+003	1.926451e+002
1.814702e+003	1.524847e+002
1.816631e+003	1.577066e+002
1.818559e+003	2.023753e+002
1.820488e+003	1.841099e+002
1.822416e+003	1.417026e+002
1.824345e+003	1.626126e+002
1.826273e+003	2.036217e+002
1.828202e+003	1.759155e+002
1.830130e+003	1.350875e+002
1.832059e+003	1.908308e+002
1.833987e+003	2.513926e+002
1.835916e+003	1.925104e+002
1.837844e+003	1.884153e+002
1.839772e+003	2.393935e+002
1.841701e+003	2.492498e+002
1.843629e+003	2.201970e+002
1.845558e+003	1.961546e+002
1.847486e+003	1.358194e+002
1.849415e+003	1.231837e+002
1.851343e+003	1.784773e+002
1.853272e+003	1.831975e+002
1.855200e+003	1.192138e+002
1.857129e+003	1.119509e+002
1.859057e+003	5.647017e+001
1.860986e+003	8.240302e+001
1.862914e+003	1.618934e+002
1.864843e+003	1.542922e+002
1.866771e+003	2.172815e+002
1.868699e+003	2.451528e+002
1.870628e+003	1.640824e+002
1.872556e+003	1.288701e+002
1.874485e+003	1.464510e+002
1.876413e+003	1.265842e+002
1.878342e+003	7.126559e+001
1.880270e+003	7.535714e+001
1.882199e+003	1.435179e+002
1.884127e+003	1.617085e+002
1.886056e+003	1.102013e+002
1.887984e+003	1.593369e+002
1.889913e+003	3.896839e+001
1.891841e+003	7.456033e+001
1.893770e+003	6.580576e+001
1.895698e+003	6.654186e+001
1.897626e+003	9.677391e+001
1.899555e+003	1.164445e+002
1.901483e+003	1.303062e+002
1.903412e+003	1.167955e+002
1.905340e+003	1.274029e+002
1.907269e+003	1.563367e+002
1.909197e+003	1.777348e+002
1.911126e+003	2.000471e+002
1.913054e+003	1.150733e+002
1.914983e+003	7.904375e+001
1.916911e+003	8.677665e+001
1.918840e+003	9.824113e+001
1.920768e+003	1.095120e+002
1.922697e+003	1.391868e+002
1.924625e+003	1.397837e+002
1.926553e+003	7.284384e+001
1.928482e+003	5.465188e+001
1.930410e+003	1.262128e+002
1.932339e+003	1.327715e+002
1.934267e+003	6.049820e+001
1.936196e+003	6.366043e+001
1.938124e+003	1.199469e+002
1.940053e+003	1.022295e+002
1.941981e+003	1.018445e+002
1.943910e+003	1.783464e+002
1.945838e+003	1.367563e+002
1.947767e+003	7.620223e+001
1.949695e+003	8.080083e+001
1.951624e+003	1.627716e+002
1.953552e+003	1.048839e+002
1.955480e+003	1.607563e+002
1.957409e+003	1.683071e+002
1.959337e+003	1.053896e+002
1.961266e+003	1.149716e+002
1.963194e+003	1.284577e+002
1.965123e+003	8.239109e+001
1.967051e+003	1.245859e+002
1.968980e+003	9.117587e+001
1.970908e+003	1.603142e+001
1.972837e+003	3.560313e+001
1.974765e+003	2.706173e+001
1.976694e+003	6.016779e+001
1.978622e+003	9.780221e+001
1.980551e+003	9.470136e+001
1.982479e+003	8.134944e+001
1.984407e+003	6.403668e+001
1.986336e+003	1.978270e+001
1.988264e+003	-2.054046e+001
1.990193e+003	-2.559185e+001
1.992121e+003	2.145272e+001
1.994050e+003	1.148153e+002
1.995978e+003	8.443996e+001
1.997907e+003	3.498318e+001
1.999835e+003	9.059096e+001
2.001764e+003	8.424029e+001
2.003692e+003	8.479396e+001
2.005621e+003	8.449303e+001
2.007549e+003	6.064425e+001
2.009478e+003	2.560902e+001
2.011406e+003	2.592214e+001
2.013334e+003	1.291758e+002
2.015263e+003	1.748365e+002
2.017191e+003	1.354381e+002
2.019120e+003	1.740020e+002
2.021048e+003	1.761733e+002
2.022977e+003	1.418591e+002
2.024905e+003	5.410125e+001
2.026834e+003	1.253450e+001
2.028762e+003	7.856197e+001
2.030691e+003	1.444992e+002
2.032619e+003	8.415126e+001
2.034548e+003	1.694343e+002
2.036476e+003	9.175030e+001
2.038405e+003	1.339550e+002
2.040333e+003	1.389523e+002
2.042261e+003	6.832385e+001
2.044190e+003	7.070070e+001
2.046118e+003	6.037565e+001
2.048047e+003	1.350449e+002
2.049975e+003	8.740753e+001
2.051904e+003	1.046539e+002
2.053832e+003	8.637443e+001
2.055761e+003	1.044846e+002
2.057689e+003	1.408247e+002
2.059618e+003	1.557662e+002
2.061546e+003	1.361081e+002
2.063475e+003	1.523238e+002
2.065403e+003	1.602431e+002
2.067332e+003	1.186038e+002
2.069260e+003	1.053444e+002
2.071188e+003	1.454368e+002
2.073117e+003	1.174164e+002
2.075045e+003	7.625578e+001
2.076974e+003	1.183465e+002
2.078902e+003	1.446756e+002
2.080831e+003	1.134734e+002
2.082759e+003	7.841953e+001
2.084688e+003	9.258990e+001
2.086616e+003	4.900388e+001
2.088545e+003	5.564615e+001
2.090473e+003	1.014265e+002
2.092402e+003	9.700246e+001
2.094330e+003	7.872789e+001
2.096259e+003	9.438405e+001
2.098187e+003	1.487487e+002
2.100115e+003	1.045760e+002
2.102044e+003	7.317677e+001
2.103972e+003	3.457421e+001
2.105901e+003	7.894711e+000
2.107829e+003	6.676857e+001
2.109758e+003	1.209237e+002
2.111686e+003	1.383829e+002
2.113615e+003	9.991911e+001
2.115543e+003	1.214054e+002
2.117472e+003	1.313865e+002
2.119400e+003	1.347503e+002
2.121329e+003	1.347289e+002
2.123257e+003	1.279687e+002
2.125186e+003	1.066327e+002
2.127114e+003	1.805098e+002
2.129042e+003	2.659319e+002
2.130971e+003	2.069238e+002
2.132899e+003	1.946620e+002
2.134828e+003	1.537014e+002
2.136756e+003	1.872809e+002
2.138685e+003	2.060142e+002
2.140613e+003	2.059969e+002
2.142542e+003	1.676000e+002
2.144470e+003	1.407337e+002
2.146399e+003	1.387668e+002
2.148327e+003	1.595714e+002
2.150256e+003	2.057336e+002
2.152184e+003	2.491403e+002
2.154113e+003	2.331866e+002
2.156041e+003	1.625211e+002
2.157969e+003	1.428914e+002
2.159898e+003	2.240487e+002
2.161826e+003	1.605470e+002
2.163755e+003	2.363380e+002
2.165683e+003	2.321240e+002
2.167612e+003	1.724443e+002
2.169540e+003	1.384651e+002
2.171469e+003	2.285269e+002
2.173397e+003	2.603309e+002
2.175326e+003	2.663545e+002
2.177254e+003	3.266325e+002
2.179183e+003	2.840614e+002
2.181111e+003	1.550869e+002
2.183040e+003	8.598335e+001
2.184968e+003	1.188820e+002
2.186896e+003	2.551303e+002
2.188825e+003	1.806656e+002
2.190753e+003	3.032737e+002
2.192682e+003	2.932691e+002
2.194610e+003	1.850309e+002
2.196539e+003	1.079285e+002
2.198467e+003	2.375564e+002
2.200396e+003	2.758403e+002
2.202324e+003	1.764044e+002
2.204253e+003	1.814262e+002
2.206181e+003	2.465791e+002
2.208110e+003	2.520212e+002
2.210038e+003	1.825139e+002
2.211967e+003	2.481923e+002
2.213895e+003	2.224639e+002
2.215823e+003	1.260126e+002
2.217752e+003	1.958943e+002
2.219680e+003	2.502544e+002
2.221609e+003	3.001035e+002
2.223537e+003	3.480685e+002
2.225466e+003	3.717355e+002
2.227394e+003	3.227173e+002
2.229323e+003	2.784897e+002
2.231251e+003	3.021201e+002
2.233180e+003	2.614724e+002
2.235108e+003	2.163866e+002
2.237037e+003	2.037884e+002
2.238965e+003	2.586846e+002
2.240894e+003	2.947256e+002
2.242822e+003	2.598589e+002
2.244750e+003	2.994292e+002
2.246679e+003	3.016776e+002
2.248607e+003	2.519118e+002
2.250536e+003	2.646344e+002
2.252464e+003	2.500002e+002
2.254393e+003	2.661327e+002
2.256321e+003	3.226641e+002
2.258250e+003	3.313364e+002
2.260178e+003	3.255563e+002
2.262107e+003	2.799945e+002
2.264035e+003	3.072492e+002
2.265964e+003	2.699592e+002
2.267892e+003	3.134504e+002
2.269821e+003	2.661786e+002
2.271749e+003	2.022934e+002
2.273677e+003	2.648737e+002
2.275606e+003	2.498710e+002
2.277534e+003	2.328096e+002
2.279463e+003	2.792514e+002
2.281391e+003	2.857477e+002
2.283320e+003	2.322095e+002
2.285248e+003	2.926966e+002
2.287177e+003	3.562490e+002
2.289105e+003	2.609756e+002
2.291034e+003	3.103280e+002
2.292962e+003	3.776833e+002
2.294891e+003	3.228861e+002
2.296819e+003	3.297623e+002
2.298748e+003	3.148054e+002
2.300676e+003	3.170136e+002
2.302604e+003	3.853353e+002
2.304533e+003	3.801265e+002
2.306461e+003	3.223419e+002
2.308390e+003	3.440112e+002
2.310318e+003	3.748373e+002
2.312247e+003	3.388370e+002
2.314175e+003	4.100832e+002
2.316104e+003	4.265876e+002
2.318032e+003	4.111122e+002
2.319961e+003	2.886101e+002
2.321889e+003	2.537542e+002
2.323818e+003	3.101173e+002
2.325746e+003	3.268935e+002
2.327675e+003	3.425806e+002
2.329603e+003	3.060788e+002
2.331531e+003	2.332137e+002
2.333460e+003	3.510018e+002
2.335388e+003	4.347148e+002
2.337317e+003	4.993274e+002
2.339245e+003	4.012022e+002
2.341174e+003	3.583430e+002
2.343102e+003	3.655984e+002
2.345031e+003	3.817666e+002
2.346959e+003	3.994687e+002
2.348888e+003	4.272378e+002
2.350816e+003	3.771262e+002
2.352745e+003	3.702725e+002
2.354673e+003	3.726437e+002
2.356602e+003	3.659789e+002
2.358530e+003	3.880460e+002
2.360458e+003	3.769231e+002
2.362387e+003	4.368091e+002
2.364315e+003	4.033523e+002
2.366244e+003	4.177601e+002
2.368172e+003	4.818191e+002
2.370101e+003	4.244709e+002
2.372029e+003	4.463940e+002
2.373958e+003	3.959944e+002
2.375886e+003	3.662594e+002
2.377815e+003	3.946227e+002
2.379743e+003	3.990341e+002
2.381672e+003	3.895681e+002
2.383600e+003	4.072324e+002
2.385529e+003	4.536699e+002
2.387457e+003	4.938783e+002
2.389385e+003	4.561394e+002
2.391314e+003	4.026679e+002
2.393242e+003	4.611980e+002
2.395171e+003	4.739627e+002
2.397099e+003	4.325989e+002
2.399028e+003	4.114015e+002
2.400956e+003	4.337410e+002
2.402885e+003	4.736669e+002
2.404813e+003	4.727403e+002
2.406742e+003	4.264692e+002
2.408670e+003	4.898192e+002
2.410599e+003	4.792678e+002
2.412527e+003	4.604026e+002
2.414456e+003	3.822663e+002
2.416384e+003	4.629344e+002
2.418313e+003	4.779788e+002
2.420241e+003	4.788432e+002
2.422169e+003	4.817385e+002
2.424098e+003	4.519457e+002
2.426026e+003	4.410475e+002
2.427955e+003	5.098258e+002
2.429883e+003	5.712969e+002
2.431812e+003	5.475928e+002
2.433740e+003	5.171168e+002
2.435669e+003	4.751508e+002
2.437597e+003	5.117225e+002
2.439526e+003	4.944392e+002
2.441454e+003	4.800993e+002
2.443383e+003	5.374346e+002
2.445311e+003	4.929055e+002
2.447240e+003	5.892282e+002
2.449168e+003	5.664631e+002
2.451096e+003	5.846245e+002
2.453025e+003	5.702404e+002
2.454953e+003	5.467153e+002
2.456882e+003	5.392706e+002
2.458810e+003	4.807813e+002
2.460739e+003	4.785912e+002
2.462667e+003	5.087837e+002
2.464596e+003	4.697243e+002
2.466524e+003	4.990342e+002
2.468453e+003	5.564991e+002
2.470381e+003	5.642134e+002
2.472310e+003	5.181804e+002
2.474238e+003	4.908095e+002
2.476167e+003	4.709783e+002
2.478095e+003	4.742870e+002
2.480023e+003	4.634367e+002
2.481952e+003	4.649432e+002
2.483880e+003	5.188013e+002
2.485809e+003	4.911977e+002
2.487737e+003	5.425756e+002
2.489666e+003	5.044380e+002
2.491594e+003	4.726400e+002
2.493523e+003	5.606375e+002
2.495451e+003	4.447906e+002
2.497380e+003	4.409056e+002
2.499308e+003	5.145866e+002
2.501237e+003	5.347757e+002
2.503165e+003	4.790393e+002
2.505094e+003	5.321824e+002
2.507022e+003	5.252007e+002
2.508950e+003	4.454815e+002
2.510879e+003	4.502283e+002
2.512807e+003	3.919696e+002
2.514736e+003	4.041414e+002
2.516664e+003	4.572888e+002
2.518593e+003	5.496427e+002
2.520521e+003	4.774899e+002
2.522450e+003	4.557820e+002
2.524378e+003	4.490932e+002
2.526307e+003	4.194994e+002
2.528235e+003	4.331089e+002
2.530164e+003	4.855982e+002
2.532092e+003	5.508362e+002
2.534021e+003	5.672502e+002
2.535949e+003	5.865772e+002
2.537877e+003	5.954196e+002
2.539806e+003	4.689870e+002
2.541734e+003	4.526656e+002
2.543663e+003	4.722149e+002
2.545591e+003	5.129901e+002
2.547520e+003	5.272010e+002
2.549448e+003	4.984937e+002
2.551377e+003	4.898473e+002
2.553305e+003	5.245554e+002
2.555234e+003	5.305659e+002
2.557162e+003	5.459351e+002
2.559091e+003	5.283648e+002
2.561019e+003	4.976167e+002
2.562948e+003	5.863413e+002
2.564876e+003	5.797807e+002
2.566804e+003	5.412659e+002
2.568733e+003	5.370318e+002
2.570661e+003	5.080783e+002
2.572590e+003	5.180426e+002
2.574518e+003	5.038321e+002
2.576447e+003	5.018930e+002
2.578375e+003	5.088547e+002
2.580304e+003	5.265833e+002
2.582232e+003	5.607052e+002
2.584161e+003	5.069501e+002
2.586089e+003	5.872915e+002
2.588018e+003	5.720427e+002
2.589946e+003	4.601294e+002
2.591875e+003	4.104257e+002
2.593803e+003	4.429880e+002
2.595731e+003	4.520267e+002
2.597660e+003	5.032330e+002
2.599588e+003	5.324995e+002
2.601517e+003	5.674001e+002
2.603445e+003	5.404509e+002
2.605374e+003	5.169485e+002
2.607302e+003	4.688423e+002
2.609231e+003	5.357199e+002
2.611159e+003	5.298599e+002
2.613088e+003	4.635866e+002
2.615016e+003	5.225414e+002
2.616945e+003	5.448561e+002
2.618873e+003	5.400243e+002
2.620802e+003	5.602125e+002
2.622730e+003	5.368495e+002
2.624658e+003	5.507114e+002
2.626587e+003	5.601569e+002
2.628515e+003	5.168245e+002
2.630444e+003	4.774461e+002
2.632372e+003	4.569572e+002
2.634301e+003	5.406888e+002
2.636229e+003	5.112362e+002
2.638158e+003	5.068244e+002
2.640086e+003	4.672813e+002
2.642015e+003	4.198368e+002
2.643943e+003	4.541595e+002
2.645872e+003	4.817909e+002
2.647800e+003	4.859165e+002
2.649729e+003	4.456782e+002
2.651657e+003	4.088399e+002
2.653585e+003	4.448334e+002
2.655514e+003	4.236078e+002
2.657442e+003	4.950653e+002
2.659371e+003	4.565264e+002
2.661299e+003	4.257597e+002
2.663228e+003	3.957698e+002
2.665156e+003	4.364553e+002
2.667085e+003	5.079056e+002
2.669013e+003	4.668200e+002
2.670942e+003	4.630128e+002
2.672870e+003	4.998269e+002
2.674799e+003	4.902584e+002
2.676727e+003	5.437967e+002
2.678656e+003	4.912878e+002
2.680584e+003	4.320032e+002
2.682512e+003	5.020925e+002
2.684441e+003	4.917130e+002
2.686369e+003	5.193661e+002
2.688298e+003	5.373173e+002
2.690226e+003	5.215084e+002
2.692155e+003	5.056446e+002
2.694083e+003	4.586841e+002
2.696012e+003	4.298881e+002
2.697940e+003	3.815734e+002
2.699869e+003	3.917186e+002
2.701797e+003	3.904276e+002
2.703726e+003	3.731752e+002
2.705654e+003	3.590965e+002
2.707583e+003	4.544910e+002
2.709511e+003	5.031672e+002
2.711439e+003	4.468290e+002
2.713368e+003	3.337075e+002
2.715296e+003	3.139151e+002
2.717225e+003	3.308924e+002
2.719153e+003	4.100264e+002
2.721082e+003	4.396141e+002
2.723010e+003	4.375799e+002
2.724939e+003	4.237972e+002
2.726867e+003	3.807729e+002
2.728796e+003	3.524742e+002
2.730724e+003	2.939160e+002
2.732653e+003	3.703764e+002
2.734581e+003	3.962871e+002
2.736510e+003	4.155591e+002
2.738438e+003	4.133880e+002
2.740366e+003	3.792425e+002
2.742295e+003	3.799984e+002
2.744223e+003	3.435573e+002
2.746152e+003	3.198639e+002
2.748080e+003	3.735137e+002
2.750009e+003	3.756649e+002
2.751937e+003	3.357353e+002
2.753866e+003	3.135602e+002
2.755794e+003	3.262182e+002
2.757723e+003	3.549665e+002
2.759651e+003	3.160617e+002
2.761580e+003	3.003244e+002
2.763508e+003	3.121592e+002
2.765437e+003	3.831151e+002
2.767365e+003	4.439706e+002
2.769293e+003	3.950175e+002
2.771222e+003	3.545437e+002
2.773150e+003	4.080262e+002
2.775079e+003	3.035316e+002
2.777007e+003	2.929061e+002
2.778936e+003	3.105690e+002
2.780864e+003	3.833629e+002
2.782793e+003	2.864604e+002
2.784721e+003	3.077108e+002
2.786650e+003	3.434932e+002
2.788578e+003	2.751364e+002
2.790507e+003	2.533738e+002
2.792435e+003	2.621726e+002
2.794364e+003	2.738386e+002
2.796292e+003	2.765910e+002
2.798220e+003	2.686578e+002
2.800149e+003	2.567656e+002
2.802077e+003	2.310836e+002
2.804006e+003	2.149095e+002
2.805934e+003	2.324750e+002
2.807863e+003	2.645162e+002
2.809791e+003	2.315566e+002
2.811720e+003	2.296185e+002
2.813648e+003	1.937669e+002
2.815577e+003	1.214632e+002
2.817505e+003	2.196709e+002
2.819434e+003	3.191788e+002
2.821362e+003	2.348785e+002
2.823291e+003	1.847953e+002
2.825219e+003	2.218815e+002
2.827147e+003	1.767886e+002
2.829076e+003	1.278231e+002
2.831004e+003	1.822329e+002
2.832933e+003	1.577010e+002
2.834861e+003	8.509415e+001
2.836790e+003	1.265309e+002
2.838718e+003	1.747479e+002
2.840647e+003	1.733156e+002
2.842575e+003	2.024505e+002
2.844504e+003	1.978472e+002
2.846432e+003	1.763552e+002
2.848361e+003	2.110242e+002
2.850289e+003	2.150229e+002
2.852218e+003	2.255462e+002
2.854146e+003	1.383565e+002
2.856074e+003	1.676777e+002
2.858003e+003	1.206142e+002
2.859931e+003	8.719310e+001
2.861860e+003	1.032983e+002
2.863788e+003	1.392717e+002
2.865717e+003	7.290416e+001
2.867645e+003	1.028912e+002
2.869574e+003	9.465297e+001
2.871502e+003	1.594432e+002
2.873431e+003	9.882345e+001
2.875359e+003	1.465530e+002
2.877288e+003	9.573732e+001
2.879216e+003	8.232729e+001
2.881145e+003	9.925919e+001
2.883073e+003	1.565254e+002
2.885001e+003	9.895090e+001
2.886930e+003	8.068011e+001
2.888858e+003	1.230729e+002
2.890787e+003	1.562234e+002
2.892715e+003	6.560981e+001
2.894644e+003	1.215605e+002
2.896572e+003	5.379787e+001
2.898501e+003	1.713788e+002
2.900429e+003	1.618301e+002
2.902358e+003	9.573249e+001
2.904286e+003	4.897626e+001
2.906215e+003	4.091078e+001
2.908143e+003	4.796309e+001
2.910072e+003	8.840863e+001
2.912000e+003	-3.846331e+001
2.913928e+003	1.267426e+002
2.915857e+003	3.449760e+000
2.917785e+003	3.189161e+001
2.919714e+003	-1.057523e+001
2.921642e+003	1.201227e+001
2.923571e+003	2.219972e-003
2.925499e+003	1.661510e+001
2.927428e+003	-1.586915e+001
2.929356e+003	-1.123765e+001
2.931285e+003	-4.262439e+001
2.933213e+003	-6.486186e+001
2.935142e+003	-2.450499e+001
2.937070e+003	-1.812161e+001
2.938999e+003	-5.793277e+001
2.940927e+003	-1.124534e+002
2.942855e+003	-1.086325e+002
2.944784e+003	-1.015428e+002
2.946712e+003	-7.425973e+001
2.948641e+003	-5.161294e+001
2.950569e+003	-2.198213e+001
2.952498e+003	-8.627642e+001
2.954426e+003	-1.355372e+002
2.956355e+003	-1.082170e+002
2.958283e+003	-1.031302e+002
2.960212e+003	-8.923277e+001
2.962140e+003	-1.463549e+002
2.964069e+003	-8.459056e+001
2.965997e+003	-6.064906e+001
2.967926e+003	-1.260930e+002
2.969854e+003	-1.741247e+002
2.971782e+003	-1.729535e+002
2.973711e+003	-1.354850e+002
2.975639e+003	-8.766711e+001
2.977568e+003	-5.813359e+001
2.979496e+003	-9.549728e+001
2.981425e+003	-2.131170e+002
2.983353e+003	-2.239636e+002
2.985282e+003	-1.819165e+002
2.987210e+003	-1.981174e+002
2.989139e+003	-1.993259e+002
2.991067e+003	-2.442791e+002
2.992996e+003	-2.418357e+002
2.994924e+003	-1.962405e+002
2.996853e+003	-2.369888e+002
2.998781e+003	-2.453183e+002
3.000709e+003	-1.831634e+002
3.002638e+003	-1.754580e+002
3.004566e+003	-2.443943e+002
3.006495e+003	-3.064920e+002
3.008423e+003	-2.537457e+002
3.010352e+003	-3.077747e+002
3.012280e+003	-1.643520e+002
3.014209e+003	-1.351980e+002
3.016137e+003	-2.210053e+002
3.018066e+003	-2.480658e+002
3.019994e+003	-2.088613e+002
3.021923e+003	-2.322204e+002
3.023851e+003	-2.419482e+002
3.025780e+003	-2.857012e+002
3.027708e+003	-3.173178e+002
3.029636e+003	-1.946080e+002
3.031565e+003	-2.238517e+002
3.033493e+003	-1.892410e+002
3.035422e+003	-3.133136e+002
3.037350e+003	-2.864222e+002
3.039279e+003	-2.319800e+002
3.041207e+003	-2.073839e+002
3.043136e+003	-2.427025e+002
3.045064e+003	-2.684603e+002
3.046993e+003	-2.262543e+002
3.048921e+003	-2.759703e+002
3.050850e+003	-2.947128e+002
3.052778e+003	-2.307066e+002
3.054707e+003	-2.212284e+002
3.056635e+003	-2.010206e+002
3.058563e+003	-2.681916e+002
3.060492e+003	-2.662470e+002
3.062420e+003	-1.830899e+002
3.064349e+003	-1.443651e+002
3.066277e+003	-2.281702e+002
3.068206e+003	-2.936688e+002
3.070134e+003	-2.116344e+002
3.072063e+003	-2.128283e+002
3.073991e+003	-2.388527e+002
3.075920e+003	-2.063451e+002
3.077848e+003	-1.913153e+002
3.079777e+003	-2.176001e+002
3.081705e+003	-2.298485e+002
3.083634e+003	-1.817426e+002
3.085562e+003	-1.591056e+002
3.087490e+003	-2.073182e+002
3.089419e+003	-1.716938e+002
3.091347e+003	-1.584481e+002
3.093276e+003	-1.583273e+002
3.095204e+003	-1.103921e+002
3.097133e+003	-6.341214e+001
3.099061e+003	-7.361375e+001
3.100990e+003	-7.557033e+001
3.102918e+003	-9.525674e+001
3.104847e+003	-1.056701e+002
3.106775e+003	-1.235355e+002
3.108704e+003	-9.279469e+001
3.110632e+003	-7.184721e+000
3.112561e+003	3.201410e-001
3.114489e+003	2.779418e+001
3.116417e+003	2.418041e+001
3.118346e+003	1.027367e+002
3.120274e+003	7.497194e+001
3.122203e+003	6.992972e+001
3.124131e+003	3.769685e+001
3.126060e+003	1.906690e+001
3.127988e+003	-1.713472e+001
3.129917e+003	6.180040e+001
3.131845e+003	1.893869e+002
3.133774e+003	1.961134e+002
3.135702e+003	1.828791e+002
3.137631e+003	1.968181e+002
3.139559e+003	1.478984e+002
3.141488e+003	2.104219e+002
3.143416e+003	2.317240e+002
3.145344e+003	1.697132e+002
3.147273e+003	1.961129e+002
3.149201e+003	2.780582e+002
3.151130e+003	3.371134e+002
3.153058e+003	3.855904e+002
3.154987e+003	3.535301e+002
3.156915e+003	2.732301e+002
3.158844e+003	3.062931e+002
3.160772e+003	3.908493e+002
3.162701e+003	4.526513e+002
3.164629e+003	4.399538e+002
3.166558e+003	4.356229e+002
3.168486e+003	4.237910e+002
3.170415e+003	5.367102e+002
3.172343e+003	5.027290e+002
3.174271e+003	4.620687e+002
3.176200e+003	5.333588e+002
3.178128e+003	6.040750e+002
3.180057e+003	6.196531e+002
3.181985e+003	5.985288e+002
3.183914e+003	7.221575e+002
3.185842e+003	7.409717e+002
3.187771e+003	6.685091e+002
3.189699e+003	7.593645e+002
3.191628e+003	7.933246e+002
3.193556e+003	7.949156e+002
3.195485e+003	8.082031e+002
3.197413e+003	8.747179e+002
3.199342e+003	9.441303e+002
3.201270e+003	1.032767e+003
3.203198e+003	1.042596e+003
3.205127e+003	1.086007e+003
3.207055e+003	1.142725e+003
3.208984e+003	1.265329e+003
3.210912e+003	1.175752e+003
3.212841e+003	1.173547e+003
3.214769e+003	1.256343e+003
3.216698e+003	1.285275e+003
3.218626e+003	1.340926e+003
3.220555e+003	1.376420e+003
3.222483e+003	1.397957e+003
3.224412e+003	1.434293e+003
3.226340e+003	1.437303e+003
3.228269e+003	1.485371e+003
3.230197e+003	1.569729e+003
3.232125e+003	1.717273e+003
3.234054e+003	1.717034e+003
3.235982e+003	1.689834e+003
3.237911e+003	1.727698e+003
3.239839e+003	1.873868e+003
3.241768e+003	1.987647e+003
3.243696e+003	1.985477e+003
3.245625e+003	1.989474e+003
3.247553e+003	2.047002e+003
3.249482e+003	2.096934e+003
3.251410e+003	2.172505e+003
3.253339e+003	2.193757e+003
3.255267e+003	2.266075e+003
3.257196e+003	2.328808e+003
3.259124e+003	2.402495e+003
3.261052e+003	2.467129e+003
3.262981e+003	2.476320e+003
3.264909e+003	2.547323e+003
3.266838e+003	2.586466e+003
3.268766e+003	2.751936e+003
3.270695e+003	2.779769e+003
3.272623e+003	2.764267e+003
3.274552e+003	2.903979e+003
3.276480e+003	2.936904e+003
3.278409e+003	2.964764e+003
3.280337e+003	3.077640e+003
3.282266e+003	3.148647e+003
3.284194e+003	3.194962e+003
3.286123e+003	3.375053e+003
3.288051e+003	3.367940e+003
3.289979e+003	3.475597e+003
3.291908e+003	3.529011e+003
3.293836e+003	3.616950e+003
3.295765e+003	3.678178e+003
3.297693e+003	3.792734e+003
3.299622e+003	3.862900e+003
3.301550e+003	3.920982e+003
3.303479e+003	3.987305e+003
3.305407e+003	4.078599e+003
3.307336e+003	4.260349e+003
3.309264e+003	4.291412e+003
3.311193e+003	4.480852e+003
3.313121e+003	4.511860e+003
3.315050e+003	4.634806e+003
3.316978e+003	4.671987e+003
3.318906e+003	4.785542e+003
3.320835e+003	4.896638e+003
3.322763e+003	4.995926e+003
3.324692e+003	5.080514e+003
3.326620e+003	5.148717e+003
3.328549e+003	5.246480e+003
3.330477e+003	5.322571e+003
3.332406e+003	5.428585e+003
3.334334e+003	5.557445e+003
3.336263e+003	5.695342e+003
3.338191e+003	5.823779e+003
3.340120e+003	5.898525e+003
3.342048e+003	6.022590e+003
3.343977e+003	6.127177e+003
3.345905e+003	6.231421e+003
3.347833e+003	6.368199e+003
3.349762e+003	6.423416e+003
3.351690e+003	6.569286e+003
3.353619e+003	6.703929e+003
3.355547e+003	6.805110e+003
3.357476e+003	6.964594e+003
3.359404e+003	7.039217e+003
3.361333e+003	7.209659e+003
3.363261e+003	7.301588e+003
3.365190e+003	7.422246e+003
3.367118e+003	7.569204e+003
3.369047e+003	7.657925e+003
3.370975e+003	7.841632e+003
3.372904e+003	7.894649e+003
3.374832e+003	8.100434e+003
3.376760e+003	8.233401e+003
3.378689e+003	8.383206e+003
3.380617e+003	8.497030e+003
3.382546e+003	8.682513e+003
3.384474e+003	8.882855e+003
3.386403e+003	9.031927e+003
3.388331e+003	9.116095e+003
3.390260e+003	9.219654e+003
3.392188e+003	9.361963e+003
3.394117e+003	9.538262e+003
3.396045e+003	9.656908e+003
3.397974e+003	9.805458e+003
3.399902e+003	1.010243e+004
