# Supplementary material for: Machine learning classification of mango maturity based on carotene content from Raman spectra
Source: PeerJ. 2025 Nov 18;13:e20288. doi: 10.7717/peerj.20288 (PMC12637035; doi:10.7717/peerj.20288)
Supplement: Supplemental Information 1 — Raman spectra from 29 mango samples, with measurements taken from the top, middle, and bottom parts of each mango. These data were used for Raman spectral processing, statistical analysis, and classification analysis. [file peerj-13-20288-s001.zip › Raw Data_Mango/M4/M4-B-3.CSV]

5.015522e+001	1.243631e+003
5.208368e+001	8.573773e+002
5.401215e+001	5.996724e+002
5.594062e+001	4.939141e+002
5.786908e+001	4.883753e+002
5.979755e+001	4.999725e+002
6.172602e+001	4.994080e+002
6.365448e+001	4.822705e+002
6.558295e+001	4.629235e+002
6.751141e+001	4.535435e+002
6.943988e+001	4.449104e+002
7.136835e+001	4.485907e+002
7.329681e+001	4.559101e+002
7.522528e+001	4.193673e+002
7.715375e+001	4.156842e+002
7.908221e+001	3.848896e+002
8.101068e+001	3.558424e+002
8.293915e+001	3.658206e+002
8.486761e+001	3.517876e+002
8.679608e+001	3.572549e+002
8.872455e+001	3.567243e+002
9.065302e+001	3.478618e+002
9.258148e+001	3.454556e+002
9.450995e+001	3.296696e+002
9.643842e+001	3.141738e+002
9.836688e+001	3.044625e+002
1.002953e+002	2.973615e+002
1.022238e+002	2.800175e+002
1.041523e+002	2.736818e+002
1.060807e+002	2.751986e+002
1.080092e+002	2.613695e+002
1.099377e+002	2.348527e+002
1.118661e+002	2.832609e+002
1.137946e+002	2.701958e+002
1.157231e+002	2.712094e+002
1.176516e+002	2.877618e+002
1.195800e+002	2.836258e+002
1.215085e+002	2.484623e+002
1.234370e+002	2.254356e+002
1.253654e+002	2.083966e+002
1.272939e+002	1.953867e+002
1.292224e+002	1.915046e+002
1.311508e+002	2.023578e+002
1.330793e+002	2.129088e+002
1.350078e+002	2.155985e+002
1.369362e+002	2.122870e+002
1.388647e+002	2.153718e+002
1.407932e+002	2.223301e+002
1.427216e+002	2.172085e+002
1.446501e+002	2.080813e+002
1.465786e+002	2.020465e+002
1.485070e+002	1.895574e+002
1.504355e+002	2.068368e+002
1.523640e+002	2.186342e+002
1.542924e+002	2.063177e+002
1.562209e+002	1.754137e+002
1.581494e+002	1.825437e+002
1.600778e+002	1.939146e+002
1.620063e+002	1.912485e+002
1.639348e+002	1.929987e+002
1.658632e+002	2.223773e+002
1.677917e+002	2.251267e+002
1.697202e+002	2.221994e+002
1.716486e+002	2.179593e+002
1.735771e+002	2.087475e+002
1.755056e+002	1.902065e+002
1.774340e+002	1.917094e+002
1.793625e+002	2.020678e+002
1.812910e+002	1.998764e+002
1.832194e+002	1.813821e+002
1.851479e+002	1.638943e+002
1.870764e+002	1.828857e+002
1.890048e+002	1.973838e+002
1.909333e+002	1.780499e+002
1.928618e+002	1.431259e+002
1.947902e+002	1.590204e+002
1.967187e+002	1.898885e+002
1.986472e+002	2.016892e+002
2.005756e+002	1.975511e+002
2.025041e+002	1.890195e+002
2.044326e+002	1.868260e+002
2.063610e+002	1.972326e+002
2.082895e+002	2.063254e+002
2.102180e+002	2.048682e+002
2.121464e+002	1.947088e+002
2.140749e+002	1.928926e+002
2.160034e+002	1.941260e+002
2.179318e+002	1.865908e+002
2.198603e+002	1.941041e+002
2.217888e+002	2.176273e+002
2.237172e+002	2.019096e+002
2.256457e+002	1.816037e+002
2.275742e+002	1.809907e+002
2.295026e+002	1.956349e+002
2.314311e+002	2.072802e+002
2.333596e+002	1.917593e+002
2.352880e+002	1.934673e+002
2.372165e+002	2.063900e+002
2.391450e+002	2.194046e+002
2.410734e+002	2.281008e+002
2.430019e+002	2.443258e+002
2.449304e+002	2.433952e+002
2.468588e+002	2.356318e+002
2.487873e+002	2.357376e+002
2.507158e+002	2.481055e+002
2.526442e+002	2.556476e+002
2.545727e+002	2.600870e+002
2.565012e+002	2.537973e+002
2.584296e+002	2.370072e+002
2.603581e+002	2.278683e+002
2.622866e+002	2.659092e+002
2.642150e+002	2.331429e+002
2.661435e+002	2.239608e+002
2.680720e+002	2.256934e+002
2.700004e+002	2.178716e+002
2.719289e+002	2.123801e+002
2.738574e+002	1.977437e+002
2.757858e+002	2.036218e+002
2.777143e+002	2.194503e+002
2.796428e+002	2.253093e+002
2.815712e+002	2.061499e+002
2.834997e+002	1.963237e+002
2.854282e+002	2.180439e+002
2.873566e+002	2.435267e+002
2.892851e+002	2.516383e+002
2.912136e+002	2.447461e+002
2.931420e+002	2.475742e+002
2.950705e+002	2.635544e+002
2.969990e+002	2.974438e+002
2.989274e+002	3.190520e+002
3.008559e+002	2.867714e+002
3.027844e+002	3.059810e+002
3.047128e+002	3.135774e+002
3.066413e+002	2.891966e+002
3.085698e+002	2.498635e+002
3.104982e+002	2.362843e+002
3.124267e+002	2.802111e+002
3.143552e+002	2.973821e+002
3.162836e+002	2.945475e+002
3.182121e+002	2.830381e+002
3.201406e+002	2.737667e+002
3.220690e+002	2.764158e+002
3.239975e+002	2.938303e+002
3.259260e+002	3.046479e+002
3.278544e+002	3.032531e+002
3.297829e+002	2.901454e+002
3.317114e+002	2.628837e+002
3.336398e+002	2.937712e+002
3.355683e+002	3.040038e+002
3.374968e+002	3.127198e+002
3.394252e+002	3.287561e+002
3.413537e+002	3.056087e+002
3.432822e+002	3.098704e+002
3.452106e+002	3.006913e+002
3.471391e+002	3.098785e+002
3.490676e+002	3.329284e+002
3.509960e+002	3.266258e+002
3.529245e+002	3.518878e+002
3.548530e+002	3.445634e+002
3.567814e+002	3.231121e+002
3.587099e+002	3.142547e+002
3.606384e+002	3.301611e+002
3.625668e+002	3.303896e+002
3.644953e+002	3.350790e+002
3.664238e+002	3.243232e+002
3.683522e+002	3.092837e+002
3.702807e+002	3.098041e+002
3.722092e+002	3.297047e+002
3.741376e+002	2.878708e+002
3.760661e+002	2.654686e+002
3.779946e+002	2.717867e+002
3.799230e+002	2.937786e+002
3.818515e+002	3.148683e+002
3.837800e+002	3.109369e+002
3.857084e+002	3.334482e+002
3.876369e+002	3.604947e+002
3.895654e+002	3.673284e+002
3.914938e+002	3.478716e+002
3.934223e+002	3.451868e+002
3.953508e+002	3.638147e+002
3.972792e+002	3.582870e+002
3.992077e+002	3.404980e+002
4.011362e+002	3.536527e+002
4.030646e+002	4.384066e+002
4.049931e+002	4.214352e+002
4.069216e+002	3.738430e+002
4.088500e+002	3.616584e+002
4.107785e+002	3.799800e+002
4.127070e+002	3.594649e+002
4.146354e+002	3.644481e+002
4.165639e+002	3.233218e+002
4.184924e+002	3.252855e+002
4.204208e+002	3.550352e+002
4.223493e+002	3.531596e+002
4.242778e+002	3.573694e+002
4.262062e+002	3.733721e+002
4.281347e+002	3.724919e+002
4.300632e+002	3.704663e+002
4.319916e+002	3.770010e+002
4.339201e+002	3.715927e+002
4.358486e+002	3.240615e+002
4.377770e+002	3.142976e+002
4.397055e+002	3.037597e+002
4.416340e+002	3.059172e+002
4.435624e+002	3.533221e+002
4.454909e+002	3.806964e+002
4.474194e+002	4.178518e+002
4.493478e+002	4.229990e+002
4.512763e+002	4.228154e+002
4.532048e+002	4.323967e+002
4.551332e+002	4.168968e+002
4.570617e+002	3.769101e+002
4.589902e+002	3.623125e+002
4.609186e+002	3.777987e+002
4.628471e+002	3.924393e+002
4.647756e+002	3.777612e+002
4.667040e+002	3.750482e+002
4.686325e+002	4.047381e+002
4.705610e+002	4.087278e+002
4.724894e+002	4.022262e+002
4.744179e+002	4.033607e+002
4.763464e+002	4.028527e+002
4.782748e+002	3.957470e+002
4.802033e+002	3.826092e+002
4.821318e+002	3.641785e+002
4.840602e+002	3.427234e+002
4.859887e+002	3.322950e+002
4.879172e+002	3.679253e+002
4.898456e+002	3.458961e+002
4.917741e+002	3.348309e+002
4.937026e+002	3.302301e+002
4.956310e+002	3.294566e+002
4.975595e+002	3.426282e+002
4.994880e+002	3.581212e+002
5.014164e+002	3.652408e+002
5.033449e+002	3.721923e+002
5.052734e+002	3.754170e+002
5.072018e+002	3.744988e+002
5.091303e+002	3.797148e+002
5.110588e+002	3.774526e+002
5.129872e+002	3.772172e+002
5.149157e+002	3.713231e+002
5.168442e+002	3.866100e+002
5.187726e+002	4.334504e+002
5.207011e+002	4.291390e+002
5.226296e+002	4.023954e+002
5.245580e+002	3.729857e+002
5.264865e+002	3.859498e+002
5.284150e+002	4.241682e+002
5.303434e+002	4.288200e+002
5.322719e+002	4.281295e+002
5.342004e+002	3.920648e+002
5.361288e+002	3.550502e+002
5.380573e+002	3.482419e+002
5.399858e+002	3.626137e+002
5.419142e+002	3.532034e+002
5.438427e+002	3.589099e+002
5.457712e+002	3.830243e+002
5.476996e+002	3.522716e+002
5.496281e+002	3.276365e+002
5.515566e+002	3.536706e+002
5.534850e+002	3.399802e+002
5.554135e+002	3.283972e+002
5.573420e+002	3.226386e+002
5.592704e+002	3.342114e+002
5.611989e+002	3.536831e+002
5.631274e+002	3.603539e+002
5.650558e+002	3.424929e+002
5.669843e+002	3.523356e+002
5.689128e+002	3.632534e+002
5.708412e+002	3.682442e+002
5.727697e+002	3.763920e+002
5.746982e+002	3.931434e+002
5.766266e+002	3.884833e+002
5.785551e+002	3.634412e+002
5.804836e+002	3.816817e+002
5.824120e+002	3.720034e+002
5.843405e+002	3.493925e+002
5.862690e+002	3.844347e+002
5.881974e+002	3.960282e+002
5.901259e+002	3.881854e+002
5.920544e+002	3.812692e+002
5.939828e+002	3.795963e+002
5.959113e+002	3.749500e+002
5.978398e+002	3.608962e+002
5.997682e+002	3.647989e+002
6.016967e+002	3.609928e+002
6.036252e+002	3.665286e+002
6.055536e+002	3.786385e+002
6.074821e+002	3.790251e+002
6.094106e+002	3.529794e+002
6.113391e+002	3.338294e+002
6.132675e+002	3.358132e+002
6.151960e+002	3.203249e+002
6.171245e+002	3.244136e+002
6.190529e+002	3.353985e+002
6.209814e+002	3.017261e+002
6.229099e+002	3.063828e+002
6.248383e+002	3.190798e+002
6.267668e+002	2.941459e+002
6.286953e+002	2.945689e+002
6.306237e+002	3.257585e+002
6.325522e+002	3.305809e+002
6.344807e+002	3.483751e+002
6.364091e+002	3.166365e+002
6.383376e+002	2.905716e+002
6.402661e+002	2.961930e+002
6.421945e+002	3.095733e+002
6.441230e+002	2.931162e+002
6.460515e+002	2.853491e+002
6.479799e+002	3.296284e+002
6.499084e+002	3.192206e+002
6.518369e+002	3.260681e+002
6.537653e+002	3.323824e+002
6.556938e+002	2.860095e+002
6.576223e+002	3.155192e+002
6.595507e+002	3.401238e+002
6.614792e+002	2.986762e+002
6.634077e+002	2.788291e+002
6.653361e+002	2.854174e+002
6.672646e+002	2.793996e+002
6.691931e+002	2.895901e+002
6.711215e+002	2.810736e+002
6.730500e+002	2.688732e+002
6.749785e+002	2.582741e+002
6.769069e+002	2.605368e+002
6.788354e+002	2.785790e+002
6.807639e+002	2.915960e+002
6.826923e+002	2.419240e+002
6.846208e+002	2.560092e+002
6.865493e+002	2.625821e+002
6.884777e+002	2.621942e+002
6.904062e+002	2.665991e+002
6.923347e+002	2.612866e+002
6.942631e+002	2.660359e+002
6.961916e+002	2.395464e+002
6.981201e+002	2.382336e+002
7.000485e+002	2.465756e+002
7.019770e+002	2.500598e+002
7.039055e+002	2.583877e+002
7.058339e+002	2.829231e+002
7.077624e+002	2.889939e+002
7.096909e+002	2.714529e+002
7.116193e+002	2.401644e+002
7.135478e+002	2.180863e+002
7.154763e+002	2.217597e+002
7.174047e+002	2.408157e+002
7.193332e+002	2.483244e+002
7.212617e+002	2.698639e+002
7.231901e+002	2.756407e+002
7.251186e+002	2.809785e+002
7.270471e+002	2.886778e+002
7.289755e+002	2.656949e+002
7.309040e+002	2.246571e+002
7.328325e+002	2.410763e+002
7.347609e+002	2.288591e+002
7.366894e+002	2.225734e+002
7.386179e+002	2.367831e+002
7.405463e+002	2.462061e+002
7.424748e+002	2.446107e+002
7.444033e+002	2.468363e+002
7.463317e+002	2.588738e+002
7.482602e+002	2.722614e+002
7.501887e+002	2.556435e+002
7.521171e+002	2.245681e+002
7.540456e+002	2.456427e+002
7.559741e+002	2.177646e+002
7.579025e+002	2.068069e+002
7.598310e+002	2.133159e+002
7.617595e+002	2.163457e+002
7.636879e+002	2.168418e+002
7.656164e+002	2.286139e+002
7.675449e+002	2.360996e+002
7.694733e+002	2.142752e+002
7.714018e+002	1.987674e+002
7.733303e+002	2.085000e+002
7.752587e+002	2.150835e+002
7.771872e+002	2.043310e+002
7.791157e+002	2.047009e+002
7.810441e+002	2.151629e+002
7.829726e+002	1.922580e+002
7.849011e+002	2.040696e+002
7.868295e+002	2.106870e+002
7.887580e+002	2.008993e+002
7.906865e+002	1.960724e+002
7.926149e+002	2.027170e+002
7.945434e+002	2.485350e+002
7.964719e+002	2.042365e+002
7.984003e+002	1.819181e+002
8.003288e+002	1.805515e+002
8.022573e+002	1.784075e+002
8.041857e+002	1.816184e+002
8.061142e+002	1.948628e+002
8.080427e+002	1.872317e+002
8.099711e+002	1.816038e+002
8.118996e+002	1.854297e+002
8.138281e+002	1.846119e+002
8.157565e+002	1.784149e+002
8.176850e+002	1.869810e+002
8.196135e+002	1.942099e+002
8.215419e+002	1.647553e+002
8.234704e+002	1.606521e+002
8.253989e+002	1.773051e+002
8.273273e+002	1.575771e+002
8.292558e+002	1.041257e+002
8.311843e+002	1.188101e+002
8.331127e+002	1.291867e+002
8.350412e+002	1.698047e+002
8.369697e+002	1.861777e+002
8.388981e+002	1.713443e+002
8.408266e+002	1.513485e+002
8.427551e+002	1.523354e+002
8.446835e+002	1.709419e+002
8.466120e+002	1.915623e+002
8.485405e+002	1.889463e+002
8.504689e+002	1.672981e+002
8.523974e+002	1.916208e+002
8.543259e+002	2.217698e+002
8.562543e+002	1.913371e+002
8.581828e+002	1.757010e+002
8.601113e+002	2.148679e+002
8.620397e+002	2.599453e+002
8.639682e+002	2.614673e+002
8.658967e+002	2.323520e+002
8.678251e+002	2.015325e+002
8.697536e+002	1.876955e+002
8.716821e+002	1.930735e+002
8.736105e+002	1.943437e+002
8.755390e+002	1.866770e+002
8.774675e+002	1.650537e+002
8.793959e+002	1.621203e+002
8.813244e+002	1.907114e+002
8.832529e+002	2.055568e+002
8.851813e+002	1.327128e+002
8.871098e+002	1.332105e+002
8.890383e+002	1.821517e+002
8.909667e+002	1.775954e+002
8.928952e+002	1.587323e+002
8.948237e+002	1.839874e+002
8.967521e+002	2.154077e+002
8.986806e+002	1.303021e+002
9.006091e+002	1.244503e+002
9.025375e+002	1.517871e+002
9.044660e+002	1.609526e+002
9.063945e+002	1.407623e+002
9.083229e+002	1.268008e+002
9.102514e+002	1.465826e+002
9.121799e+002	1.744453e+002
9.141083e+002	1.766053e+002
9.160368e+002	1.513741e+002
9.179653e+002	1.094926e+002
9.198937e+002	1.040170e+002
9.218222e+002	1.226098e+002
9.237507e+002	1.501711e+002
9.256791e+002	1.920578e+002
9.276076e+002	1.661411e+002
9.295361e+002	1.393643e+002
9.314645e+002	1.892161e+002
9.333930e+002	2.193966e+002
9.353215e+002	2.208117e+002
9.372499e+002	2.194730e+002
9.391784e+002	2.250963e+002
9.411069e+002	2.351610e+002
9.430353e+002	2.241200e+002
9.449638e+002	1.882334e+002
9.468923e+002	1.652627e+002
9.488207e+002	1.797256e+002
9.507492e+002	2.075933e+002
9.526777e+002	2.210540e+002
9.546061e+002	2.311886e+002
9.565346e+002	2.031449e+002
9.584631e+002	1.992645e+002
9.603915e+002	2.227020e+002
9.623200e+002	1.966185e+002
9.642485e+002	1.946261e+002
9.661769e+002	2.331048e+002
9.681054e+002	2.193742e+002
9.700339e+002	2.135131e+002
9.719623e+002	2.113845e+002
9.738908e+002	2.010685e+002
9.758193e+002	1.915246e+002
9.777477e+002	2.016670e+002
9.796762e+002	2.212999e+002
9.816047e+002	2.240278e+002
9.835331e+002	2.077021e+002
9.854616e+002	2.123718e+002
9.873901e+002	2.090096e+002
9.893185e+002	2.271577e+002
9.912470e+002	2.063212e+002
9.931755e+002	1.672908e+002
9.951039e+002	1.533933e+002
9.970324e+002	1.678135e+002
9.989609e+002	1.827070e+002
1.000889e+003	2.042955e+002
1.002818e+003	2.160294e+002
1.004746e+003	2.193523e+002
1.006675e+003	2.333774e+002
1.008603e+003	2.515668e+002
1.010532e+003	2.542628e+002
1.012460e+003	2.373149e+002
1.014389e+003	2.184692e+002
1.016317e+003	1.797835e+002
1.018246e+003	1.896186e+002
1.020174e+003	2.040904e+002
1.022102e+003	2.170775e+002
1.024031e+003	2.097719e+002
1.025959e+003	1.931549e+002
1.027888e+003	2.233336e+002
1.029816e+003	2.365214e+002
1.031745e+003	2.135763e+002
1.033673e+003	2.216772e+002
1.035602e+003	2.225469e+002
1.037530e+003	2.004302e+002
1.039459e+003	1.773984e+002
1.041387e+003	1.776135e+002
1.043316e+003	1.924858e+002
1.045244e+003	2.099417e+002
1.047173e+003	2.356191e+002
1.049101e+003	2.039771e+002
1.051030e+003	1.786112e+002
1.052958e+003	2.048974e+002
1.054886e+003	2.201171e+002
1.056815e+003	1.735398e+002
1.058743e+003	1.613957e+002
1.060672e+003	2.209427e+002
1.062600e+003	1.964577e+002
1.064529e+003	1.666381e+002
1.066457e+003	1.397068e+002
1.068386e+003	1.497735e+002
1.070314e+003	1.803515e+002
1.072243e+003	1.925931e+002
1.074171e+003	1.982382e+002
1.076100e+003	2.159124e+002
1.078028e+003	2.161472e+002
1.079957e+003	1.913438e+002
1.081885e+003	1.576853e+002
1.083813e+003	2.081367e+002
1.085742e+003	2.402005e+002
1.087670e+003	1.964014e+002
1.089599e+003	2.314155e+002
1.091527e+003	2.295058e+002
1.093456e+003	1.904680e+002
1.095384e+003	1.977515e+002
1.097313e+003	2.029483e+002
1.099241e+003	2.450465e+002
1.101170e+003	2.883323e+002
1.103098e+003	2.878643e+002
1.105027e+003	2.684723e+002
1.106955e+003	2.639050e+002
1.108884e+003	2.521023e+002
1.110812e+003	2.601131e+002
1.112740e+003	2.747728e+002
1.114669e+003	2.800857e+002
1.116597e+003	3.083498e+002
1.118526e+003	3.240468e+002
1.120454e+003	2.887652e+002
1.122383e+003	2.990557e+002
1.124311e+003	3.798609e+002
1.126240e+003	3.016133e+002
1.128168e+003	2.900058e+002
1.130097e+003	2.812831e+002
1.132025e+003	2.773387e+002
1.133954e+003	2.856144e+002
1.135882e+003	2.848467e+002
1.137811e+003	2.565725e+002
1.139739e+003	2.335022e+002
1.141667e+003	2.638229e+002
1.143596e+003	2.878722e+002
1.145524e+003	2.719435e+002
1.147453e+003	2.692426e+002
1.149381e+003	3.037518e+002
1.151310e+003	3.374493e+002
1.153238e+003	3.397973e+002
1.155167e+003	3.532363e+002
1.157095e+003	4.069691e+002
1.159024e+003	3.308273e+002
1.160952e+003	3.197612e+002
1.162881e+003	3.109159e+002
1.164809e+003	3.011855e+002
1.166738e+003	2.941944e+002
1.168666e+003	2.976950e+002
1.170594e+003	3.125017e+002
1.172523e+003	3.102055e+002
1.174451e+003	2.864833e+002
1.176380e+003	3.108612e+002
1.178308e+003	3.740405e+002
1.180237e+003	4.018925e+002
1.182165e+003	3.863621e+002
1.184094e+003	3.254282e+002
1.186022e+003	2.823882e+002
1.187951e+003	3.141197e+002
1.189879e+003	3.247341e+002
1.191808e+003	3.724554e+002
1.193736e+003	3.497000e+002
1.195665e+003	3.439016e+002
1.197593e+003	3.671002e+002
1.199521e+003	3.745709e+002
1.201450e+003	3.555060e+002
1.203378e+003	3.412892e+002
1.205307e+003	3.429179e+002
1.207235e+003	3.207698e+002
1.209164e+003	3.183574e+002
1.211092e+003	3.254702e+002
1.213021e+003	3.494521e+002
1.214949e+003	3.527665e+002
1.216878e+003	3.314399e+002
1.218806e+003	2.664246e+002
1.220735e+003	2.424861e+002
1.222663e+003	3.058834e+002
1.224592e+003	2.904940e+002
1.226520e+003	2.876901e+002
1.228448e+003	2.800543e+002
1.230377e+003	2.641355e+002
1.232305e+003	2.597264e+002
1.234234e+003	2.812199e+002
1.236162e+003	3.122628e+002
1.238091e+003	2.994257e+002
1.240019e+003	2.607483e+002
1.241948e+003	2.969130e+002
1.243876e+003	3.505779e+002
1.245805e+003	2.929072e+002
1.247733e+003	3.098539e+002
1.249662e+003	3.249467e+002
1.251590e+003	3.344660e+002
1.253519e+003	3.038967e+002
1.255447e+003	2.886827e+002
1.257375e+003	3.185876e+002
1.259304e+003	3.480137e+002
1.261232e+003	3.805267e+002
1.263161e+003	3.847450e+002
1.265089e+003	3.463037e+002
1.267018e+003	3.537739e+002
1.268946e+003	3.602565e+002
1.270875e+003	3.496322e+002
1.272803e+003	3.421046e+002
1.274732e+003	3.525261e+002
1.276660e+003	3.510547e+002
1.278589e+003	3.248307e+002
1.280517e+003	3.648839e+002
1.282446e+003	3.577992e+002
1.284374e+003	3.510208e+002
1.286302e+003	3.399486e+002
1.288231e+003	3.637085e+002
1.290159e+003	3.957696e+002
1.292088e+003	4.173646e+002
1.294016e+003	4.102690e+002
1.295945e+003	3.740453e+002
1.297873e+003	3.514734e+002
1.299802e+003	3.703160e+002
1.301730e+003	3.537537e+002
1.303659e+003	4.287782e+002
1.305587e+003	4.355879e+002
1.307516e+003	4.262287e+002
1.309444e+003	3.862582e+002
1.311373e+003	3.645359e+002
1.313301e+003	3.782914e+002
1.315229e+003	3.994729e+002
1.317158e+003	4.186029e+002
1.319086e+003	4.082611e+002
1.321015e+003	3.752853e+002
1.322943e+003	3.650660e+002
1.324872e+003	3.595261e+002
1.326800e+003	3.524946e+002
1.328729e+003	3.603387e+002
1.330657e+003	3.605607e+002
1.332586e+003	3.707381e+002
1.334514e+003	3.976839e+002
1.336443e+003	4.005921e+002
1.338371e+003	3.911789e+002
1.340300e+003	3.754039e+002
1.342228e+003	3.919322e+002
1.344156e+003	3.736925e+002
1.346085e+003	3.937551e+002
1.348013e+003	4.010300e+002
1.349942e+003	4.179276e+002
1.351870e+003	4.355510e+002
1.353799e+003	4.138632e+002
1.355727e+003	3.680468e+002
1.357656e+003	3.613557e+002
1.359584e+003	3.713184e+002
1.361513e+003	3.630993e+002
1.363441e+003	4.426000e+002
1.365370e+003	4.018792e+002
1.367298e+003	4.608143e+002
1.369227e+003	3.949592e+002
1.371155e+003	3.889986e+002
1.373083e+003	4.300468e+002
1.375012e+003	4.139341e+002
1.376940e+003	4.375392e+002
1.378869e+003	4.713978e+002
1.380797e+003	4.541192e+002
1.382726e+003	4.040008e+002
1.384654e+003	3.651715e+002
1.386583e+003	3.598784e+002
1.388511e+003	3.866810e+002
1.390440e+003	4.032231e+002
1.392368e+003	4.085410e+002
1.394297e+003	3.858925e+002
1.396225e+003	3.550284e+002
1.398154e+003	3.579848e+002
1.400082e+003	3.469927e+002
1.402010e+003	3.454517e+002
1.403939e+003	3.330421e+002
1.405867e+003	3.235722e+002
1.407796e+003	3.588943e+002
1.409724e+003	3.877324e+002
1.411653e+003	3.734398e+002
1.413581e+003	3.562554e+002
1.415510e+003	3.676200e+002
1.417438e+003	3.653412e+002
1.419367e+003	3.195219e+002
1.421295e+003	3.007582e+002
1.423224e+003	3.373231e+002
1.425152e+003	3.305586e+002
1.427081e+003	3.982610e+002
1.429009e+003	3.575010e+002
1.430938e+003	3.520119e+002
1.432866e+003	3.781123e+002
1.434794e+003	4.165261e+002
1.436723e+003	4.133385e+002
1.438651e+003	3.821516e+002
1.440580e+003	3.794739e+002
1.442508e+003	3.932260e+002
1.444437e+003	3.848956e+002
1.446365e+003	3.869193e+002
1.448294e+003	4.039912e+002
1.450222e+003	4.321266e+002
1.452151e+003	4.088810e+002
1.454079e+003	4.619982e+002
1.456008e+003	4.506836e+002
1.457936e+003	4.513870e+002
1.459865e+003	4.444411e+002
1.461793e+003	4.124129e+002
1.463721e+003	4.193013e+002
1.465650e+003	4.326603e+002
1.467578e+003	3.879250e+002
1.469507e+003	4.318969e+002
1.471435e+003	4.163012e+002
1.473364e+003	4.179643e+002
1.475292e+003	4.688234e+002
1.477221e+003	4.544716e+002
1.479149e+003	3.949858e+002
1.481078e+003	3.898049e+002
1.483006e+003	4.265287e+002
1.484935e+003	4.284074e+002
1.486863e+003	3.958798e+002
1.488792e+003	3.664274e+002
1.490720e+003	3.194627e+002
1.492648e+003	3.463153e+002
1.494577e+003	3.952672e+002
1.496505e+003	4.175193e+002
1.498434e+003	3.439981e+002
1.500362e+003	3.768339e+002
1.502291e+003	3.842898e+002
1.504219e+003	3.448498e+002
1.506148e+003	3.448894e+002
1.508076e+003	3.878797e+002
1.510005e+003	4.417831e+002
1.511933e+003	4.744533e+002
1.513862e+003	4.353430e+002
1.515790e+003	4.070577e+002
1.517719e+003	5.026077e+002
1.519647e+003	4.674253e+002
1.521575e+003	4.357039e+002
1.523504e+003	4.676855e+002
1.525432e+003	4.570024e+002
1.527361e+003	4.559572e+002
1.529289e+003	4.406787e+002
1.531218e+003	3.893508e+002
1.533146e+003	3.544702e+002
1.535075e+003	3.626971e+002
1.537003e+003	3.683005e+002
1.538932e+003	3.656483e+002
1.540860e+003	4.032872e+002
1.542789e+003	4.016710e+002
1.544717e+003	4.726907e+002
1.546646e+003	4.372451e+002
1.548574e+003	4.515775e+002
1.550502e+003	3.593881e+002
1.552431e+003	4.102774e+002
1.554359e+003	4.346377e+002
1.556288e+003	4.116443e+002
1.558216e+003	3.661752e+002
1.560145e+003	3.581660e+002
1.562073e+003	4.029433e+002
1.564002e+003	4.045869e+002
1.565930e+003	3.600108e+002
1.567859e+003	3.786090e+002
1.569787e+003	3.952556e+002
1.571716e+003	3.486406e+002
1.573644e+003	4.565834e+002
1.575573e+003	3.898242e+002
1.577501e+003	3.962003e+002
1.579429e+003	4.277768e+002
1.581358e+003	4.061295e+002
1.583286e+003	3.640331e+002
1.585215e+003	3.447029e+002
1.587143e+003	3.665466e+002
1.589072e+003	4.131236e+002
1.591000e+003	4.366749e+002
1.592929e+003	4.279366e+002
1.594857e+003	4.333075e+002
1.596786e+003	4.504698e+002
1.598714e+003	4.514576e+002
1.600643e+003	4.239881e+002
1.602571e+003	4.389385e+002
1.604500e+003	4.895164e+002
1.606428e+003	4.203087e+002
1.608356e+003	3.992867e+002
1.610285e+003	4.173380e+002
1.612213e+003	4.104907e+002
1.614142e+003	4.160823e+002
1.616070e+003	4.240352e+002
1.617999e+003	3.791330e+002
1.619927e+003	3.115217e+002
1.621856e+003	2.792740e+002
1.623784e+003	3.468431e+002
1.625713e+003	4.060592e+002
1.627641e+003	3.641431e+002
1.629570e+003	4.097379e+002
1.631498e+003	3.810722e+002
1.633427e+003	3.532403e+002
1.635355e+003	3.695511e+002
1.637283e+003	3.399373e+002
1.639212e+003	3.253235e+002
1.641140e+003	3.190198e+002
1.643069e+003	3.409342e+002
1.644997e+003	3.527784e+002
1.646926e+003	3.331230e+002
1.648854e+003	3.410730e+002
1.650783e+003	3.596990e+002
1.652711e+003	3.969317e+002
1.654640e+003	4.263345e+002
1.656568e+003	3.568763e+002
1.658497e+003	3.020240e+002
1.660425e+003	3.280395e+002
1.662354e+003	3.017390e+002
1.664282e+003	3.143505e+002
1.666210e+003	2.844436e+002
1.668139e+003	2.481547e+002
1.670067e+003	3.099124e+002
1.671996e+003	3.186876e+002
1.673924e+003	2.848962e+002
1.675853e+003	2.837404e+002
1.677781e+003	2.895267e+002
1.679710e+003	2.873394e+002
1.681638e+003	2.903887e+002
1.683567e+003	3.098261e+002
1.685495e+003	3.173999e+002
1.687424e+003	2.880666e+002
1.689352e+003	2.236627e+002
1.691281e+003	2.132928e+002
1.693209e+003	2.472740e+002
1.695137e+003	2.476821e+002
1.697066e+003	2.840396e+002
1.698994e+003	3.094896e+002
1.700923e+003	2.454339e+002
1.702851e+003	1.871907e+002
1.704780e+003	1.684614e+002
1.706708e+003	1.511345e+002
1.708637e+003	1.551906e+002
1.710565e+003	1.928298e+002
1.712494e+003	2.110836e+002
1.714422e+003	2.081244e+002
1.716351e+003	2.262320e+002
1.718279e+003	2.311323e+002
1.720208e+003	2.633356e+002
1.722136e+003	2.333845e+002
1.724064e+003	2.621776e+002
1.725993e+003	2.971750e+002
1.727921e+003	3.019422e+002
1.729850e+003	2.826695e+002
1.731778e+003	2.783910e+002
1.733707e+003	2.916073e+002
1.735635e+003	2.707303e+002
1.737564e+003	2.192513e+002
1.739492e+003	1.925496e+002
1.741421e+003	1.807174e+002
1.743349e+003	2.271313e+002
1.745278e+003	2.755706e+002
1.747206e+003	2.684074e+002
1.749135e+003	2.976887e+002
1.751063e+003	3.072650e+002
1.752991e+003	2.394916e+002
1.754920e+003	2.415781e+002
1.756848e+003	2.240679e+002
1.758777e+003	2.594818e+002
1.760705e+003	2.006140e+002
1.762634e+003	2.072302e+002
1.764562e+003	2.537226e+002
1.766491e+003	2.407935e+002
1.768419e+003	2.203634e+002
1.770348e+003	2.079355e+002
1.772276e+003	1.248207e+002
1.774205e+003	2.162423e+002
1.776133e+003	2.343930e+002
1.778062e+003	2.523107e+002
1.779990e+003	2.885710e+002
1.781918e+003	2.595610e+002
1.783847e+003	2.190559e+002
1.785775e+003	2.008407e+002
1.787704e+003	1.655137e+002
1.789632e+003	1.081080e+002
1.791561e+003	7.876442e+001
1.793489e+003	1.003158e+002
1.795418e+003	1.280563e+002
1.797346e+003	1.417873e+002
1.799275e+003	1.539022e+002
1.801203e+003	2.448901e+002
1.803132e+003	2.261035e+002
1.805060e+003	2.063895e+002
1.806989e+003	2.544672e+002
1.808917e+003	1.692325e+002
1.810845e+003	9.232047e+001
1.812774e+003	1.062728e+002
1.814702e+003	1.415262e+002
1.816631e+003	1.917034e+002
1.818559e+003	2.284611e+002
1.820488e+003	2.317929e+002
1.822416e+003	2.165400e+002
1.824345e+003	1.782690e+002
1.826273e+003	1.336675e+002
1.828202e+003	1.589573e+002
1.830130e+003	2.131266e+002
1.832059e+003	1.874042e+002
1.833987e+003	1.909061e+002
1.835916e+003	2.171531e+002
1.837844e+003	2.512537e+002
1.839772e+003	2.995721e+002
1.841701e+003	2.407068e+002
1.843629e+003	2.486566e+002
1.845558e+003	2.112979e+002
1.847486e+003	1.608150e+002
1.849415e+003	1.750044e+002
1.851343e+003	1.779369e+002
1.853272e+003	1.202843e+002
1.855200e+003	9.811243e+001
1.857129e+003	1.818207e+002
1.859057e+003	1.435380e+002
1.860986e+003	1.041620e+002
1.862914e+003	1.622155e+002
1.864843e+003	1.610245e+002
1.866771e+003	1.373827e+002
1.868699e+003	1.408448e+002
1.870628e+003	1.765511e+002
1.872556e+003	1.761957e+002
1.874485e+003	1.228319e+002
1.876413e+003	1.215053e+002
1.878342e+003	1.464340e+002
1.880270e+003	1.576083e+002
1.882199e+003	1.417545e+002
1.884127e+003	1.003044e+002
1.886056e+003	1.208818e+002
1.887984e+003	8.181436e+001
1.889913e+003	1.165632e+002
1.891841e+003	1.033917e+002
1.893770e+003	1.531306e+002
1.895698e+003	1.646561e+002
1.897626e+003	1.267260e+002
1.899555e+003	1.794925e+002
1.901483e+003	2.042225e+002
1.903412e+003	1.642581e+002
1.905340e+003	1.612943e+002
1.907269e+003	1.722032e+002
1.909197e+003	1.495027e+002
1.911126e+003	1.529555e+002
1.913054e+003	1.844367e+002
1.914983e+003	1.157545e+002
1.916911e+003	1.027342e+002
1.918840e+003	1.448527e+002
1.920768e+003	1.788933e+002
1.922697e+003	1.645555e+002
1.924625e+003	1.131268e+002
1.926553e+003	1.038343e+002
1.928482e+003	1.388583e+002
1.930410e+003	1.778108e+002
1.932339e+003	1.910534e+002
1.934267e+003	1.359508e+002
1.936196e+003	9.436273e+001
1.938124e+003	1.209275e+002
1.940053e+003	1.245510e+002
1.941981e+003	1.465214e+002
1.943910e+003	1.676014e+002
1.945838e+003	1.739617e+002
1.947767e+003	1.145618e+002
1.949695e+003	1.429911e+002
1.951624e+003	1.795267e+002
1.953552e+003	1.588184e+002
1.955480e+003	1.266236e+002
1.957409e+003	1.791463e+002
1.959337e+003	1.872548e+002
1.961266e+003	1.474872e+002
1.963194e+003	1.122626e+002
1.965123e+003	5.854325e+001
1.967051e+003	1.749861e+002
1.968980e+003	1.037938e+002
1.970908e+003	7.133471e+001
1.972837e+003	4.497349e+001
1.974765e+003	6.951613e+001
1.976694e+003	6.351593e+001
1.978622e+003	1.268671e+002
1.980551e+003	1.296079e+002
1.982479e+003	1.135297e+002
1.984407e+003	7.899461e+001
1.986336e+003	2.969384e+001
1.988264e+003	5.066835e+001
1.990193e+003	8.251143e+001
1.992121e+003	5.169110e+001
1.994050e+003	3.724964e+001
1.995978e+003	8.844240e+001
1.997907e+003	1.165737e+002
1.999835e+003	7.691578e+001
2.001764e+003	7.365806e+001
2.003692e+003	1.098064e+002
2.005621e+003	8.579675e+001
2.007549e+003	5.176992e+001
2.009478e+003	4.025101e+001
2.011406e+003	9.016253e+001
2.013334e+003	1.105535e+002
2.015263e+003	1.031510e+002
2.017191e+003	1.293132e+002
2.019120e+003	1.588118e+002
2.021048e+003	1.412433e+002
2.022977e+003	1.874948e+002
2.024905e+003	8.921925e+001
2.026834e+003	7.621864e+001
2.028762e+003	1.260398e+002
2.030691e+003	1.085486e+002
2.032619e+003	9.970404e+001
2.034548e+003	1.557025e+002
2.036476e+003	1.808715e+002
2.038405e+003	1.619591e+002
2.040333e+003	1.236754e+002
2.042261e+003	1.434973e+002
2.044190e+003	1.518119e+002
2.046118e+003	7.599056e+001
2.048047e+003	1.102136e+002
2.049975e+003	1.322417e+002
2.051904e+003	1.534025e+002
2.053832e+003	1.354557e+002
2.055761e+003	1.302248e+002
2.057689e+003	1.639449e+002
2.059618e+003	1.537537e+002
2.061546e+003	1.274273e+002
2.063475e+003	1.844181e+002
2.065403e+003	2.164625e+002
2.067332e+003	1.687461e+002
2.069260e+003	1.259651e+002
2.071188e+003	1.366984e+002
2.073117e+003	1.441026e+002
2.075045e+003	1.041274e+002
2.076974e+003	1.023663e+002
2.078902e+003	1.081445e+002
2.080831e+003	1.770240e+002
2.082759e+003	1.346711e+002
2.084688e+003	4.655993e+001
2.086616e+003	1.942481e+001
2.088545e+003	5.392759e+001
2.090473e+003	1.316216e+002
2.092402e+003	1.336163e+002
2.094330e+003	7.462714e+001
2.096259e+003	8.314950e+001
2.098187e+003	1.183409e+002
2.100115e+003	1.111693e+002
2.102044e+003	1.096142e+002
2.103972e+003	8.526176e+001
2.105901e+003	9.915364e+001
2.107829e+003	1.544108e+002
2.109758e+003	1.665660e+002
2.111686e+003	1.563716e+002
2.113615e+003	1.373241e+002
2.115543e+003	1.238183e+002
2.117472e+003	1.401126e+002
2.119400e+003	2.117284e+002
2.121329e+003	2.085949e+002
2.123257e+003	1.816279e+002
2.125186e+003	1.386667e+002
2.127114e+003	1.132637e+002
2.129042e+003	1.994572e+002
2.130971e+003	2.239448e+002
2.132899e+003	1.920078e+002
2.134828e+003	2.263463e+002
2.136756e+003	2.312040e+002
2.138685e+003	1.970802e+002
2.140613e+003	1.874474e+002
2.142542e+003	2.229523e+002
2.144470e+003	2.353990e+002
2.146399e+003	1.686551e+002
2.148327e+003	1.666808e+002
2.150256e+003	2.216047e+002
2.152184e+003	2.136458e+002
2.154113e+003	2.125662e+002
2.156041e+003	2.297093e+002
2.157969e+003	1.872772e+002
2.159898e+003	2.134332e+002
2.161826e+003	1.839715e+002
2.163755e+003	2.441934e+002
2.165683e+003	2.052190e+002
2.167612e+003	2.116705e+002
2.169540e+003	1.723660e+002
2.171469e+003	1.626484e+002
2.173397e+003	1.981252e+002
2.175326e+003	2.401276e+002
2.177254e+003	2.205315e+002
2.179183e+003	1.962527e+002
2.181111e+003	2.715771e+002
2.183040e+003	2.135618e+002
2.184968e+003	1.818614e+002
2.186896e+003	1.459358e+002
2.188825e+003	1.952214e+002
2.190753e+003	2.373875e+002
2.192682e+003	1.616275e+002
2.194610e+003	1.211048e+002
2.196539e+003	2.089535e+002
2.198467e+003	2.685960e+002
2.200396e+003	2.337050e+002
2.202324e+003	2.331323e+002
2.204253e+003	2.660450e+002
2.206181e+003	2.432418e+002
2.208110e+003	2.131495e+002
2.210038e+003	1.543446e+002
2.211967e+003	1.326564e+002
2.213895e+003	2.878864e+002
2.215823e+003	2.631420e+002
2.217752e+003	1.972369e+002
2.219680e+003	2.224035e+002
2.221609e+003	2.609599e+002
2.223537e+003	2.638296e+002
2.225466e+003	2.819631e+002
2.227394e+003	3.050955e+002
2.229323e+003	2.837118e+002
2.231251e+003	2.566894e+002
2.233180e+003	2.527246e+002
2.235108e+003	2.544753e+002
2.237037e+003	2.394998e+002
2.238965e+003	2.725403e+002
2.240894e+003	2.425304e+002
2.242822e+003	2.822379e+002
2.244750e+003	3.003938e+002
2.246679e+003	2.897130e+002
2.248607e+003	2.813346e+002
2.250536e+003	2.854773e+002
2.252464e+003	3.307184e+002
2.254393e+003	3.458484e+002
2.256321e+003	3.161359e+002
2.258250e+003	3.147395e+002
2.260178e+003	3.365830e+002
2.262107e+003	4.039075e+002
2.264035e+003	3.569413e+002
2.265964e+003	2.685471e+002
2.267892e+003	3.019410e+002
2.269821e+003	2.698444e+002
2.271749e+003	2.525613e+002
2.273677e+003	2.751507e+002
2.275606e+003	2.980744e+002
2.277534e+003	2.553935e+002
2.279463e+003	2.518657e+002
2.281391e+003	3.174817e+002
2.283320e+003	3.240070e+002
2.285248e+003	3.153553e+002
2.287177e+003	3.178589e+002
2.289105e+003	3.135457e+002
2.291034e+003	3.389668e+002
2.292962e+003	3.375933e+002
2.294891e+003	3.781373e+002
2.296819e+003	3.708628e+002
2.298748e+003	3.527161e+002
2.300676e+003	3.829070e+002
2.302604e+003	3.684661e+002
2.304533e+003	3.490084e+002
2.306461e+003	3.380370e+002
2.308390e+003	3.724866e+002
2.310318e+003	4.410831e+002
2.312247e+003	4.537086e+002
2.314175e+003	4.452202e+002
2.316104e+003	4.105429e+002
2.318032e+003	3.555938e+002
2.319961e+003	3.375244e+002
2.321889e+003	3.017037e+002
2.323818e+003	3.507964e+002
2.325746e+003	4.331505e+002
2.327675e+003	3.747093e+002
2.329603e+003	2.865504e+002
2.331531e+003	3.245486e+002
2.333460e+003	3.997130e+002
2.335388e+003	4.174121e+002
2.337317e+003	4.337646e+002
2.339245e+003	4.456848e+002
2.341174e+003	3.714597e+002
2.343102e+003	4.310248e+002
2.345031e+003	3.611425e+002
2.346959e+003	3.920814e+002
2.348888e+003	3.470271e+002
2.350816e+003	3.336672e+002
2.352745e+003	3.800548e+002
2.354673e+003	4.197719e+002
2.356602e+003	4.326376e+002
2.358530e+003	4.124623e+002
2.360458e+003	4.068481e+002
2.362387e+003	4.160404e+002
2.364315e+003	4.838743e+002
2.366244e+003	4.502682e+002
2.368172e+003	4.310797e+002
2.370101e+003	4.670819e+002
2.372029e+003	4.363950e+002
2.373958e+003	4.479535e+002
2.375886e+003	4.369390e+002
2.377815e+003	4.419626e+002
2.379743e+003	4.266066e+002
2.381672e+003	4.413857e+002
2.383600e+003	4.731736e+002
2.385529e+003	4.469823e+002
2.387457e+003	4.205547e+002
2.389385e+003	4.276697e+002
2.391314e+003	4.557878e+002
2.393242e+003	4.466725e+002
2.395171e+003	4.183401e+002
2.397099e+003	4.479522e+002
2.399028e+003	4.270775e+002
2.400956e+003	4.205796e+002
2.402885e+003	4.013217e+002
2.404813e+003	4.448489e+002
2.406742e+003	5.294097e+002
2.408670e+003	4.494368e+002
2.410599e+003	3.924834e+002
2.412527e+003	4.222012e+002
2.414456e+003	4.472642e+002
2.416384e+003	4.551617e+002
2.418313e+003	4.195152e+002
2.420241e+003	4.419371e+002
2.422169e+003	5.013513e+002
2.424098e+003	4.390168e+002
2.426026e+003	4.403797e+002
2.427955e+003	4.559756e+002
2.429883e+003	4.513643e+002
2.431812e+003	5.094451e+002
2.433740e+003	5.763192e+002
2.435669e+003	5.248573e+002
2.437597e+003	5.790106e+002
2.439526e+003	5.188839e+002
2.441454e+003	5.320327e+002
2.443383e+003	5.185401e+002
2.445311e+003	5.444237e+002
2.447240e+003	5.328519e+002
2.449168e+003	5.219487e+002
2.451096e+003	5.232425e+002
2.453025e+003	5.346248e+002
2.454953e+003	5.483769e+002
2.456882e+003	5.747454e+002
2.458810e+003	5.197910e+002
2.460739e+003	5.059280e+002
2.462667e+003	5.591879e+002
2.464596e+003	5.150633e+002
2.466524e+003	4.955823e+002
2.468453e+003	5.045724e+002
2.470381e+003	4.886103e+002
2.472310e+003	4.397690e+002
2.474238e+003	4.997242e+002
2.476167e+003	5.381484e+002
2.478095e+003	5.154077e+002
2.480023e+003	4.949866e+002
2.481952e+003	4.989356e+002
2.483880e+003	5.302865e+002
2.485809e+003	5.220044e+002
2.487737e+003	5.457402e+002
2.489666e+003	5.255315e+002
2.491594e+003	5.729781e+002
2.493523e+003	5.012637e+002
2.495451e+003	4.137431e+002
2.497380e+003	4.048045e+002
2.499308e+003	4.680692e+002
2.501237e+003	4.385091e+002
2.503165e+003	4.993789e+002
2.505094e+003	5.345057e+002
2.507022e+003	4.871399e+002
2.508950e+003	4.792995e+002
2.510879e+003	4.200223e+002
2.512807e+003	3.996468e+002
2.514736e+003	4.508123e+002
2.516664e+003	4.855854e+002
2.518593e+003	5.065528e+002
2.520521e+003	4.711017e+002
2.522450e+003	5.001611e+002
2.524378e+003	4.537759e+002
2.526307e+003	4.438166e+002
2.528235e+003	5.121957e+002
2.530164e+003	5.162873e+002
2.532092e+003	5.475377e+002
2.534021e+003	5.734678e+002
2.535949e+003	5.843774e+002
2.537877e+003	5.516635e+002
2.539806e+003	4.922699e+002
2.541734e+003	4.473552e+002
2.543663e+003	4.838723e+002
2.545591e+003	5.377629e+002
2.547520e+003	5.329321e+002
2.549448e+003	5.077717e+002
2.551377e+003	5.172616e+002
2.553305e+003	5.283561e+002
2.555234e+003	5.187988e+002
2.557162e+003	5.452255e+002
2.559091e+003	5.634130e+002
2.561019e+003	5.691547e+002
2.562948e+003	5.898543e+002
2.564876e+003	5.392356e+002
2.566804e+003	5.091581e+002
2.568733e+003	5.341221e+002
2.570661e+003	5.195359e+002
2.572590e+003	5.193542e+002
2.574518e+003	5.476283e+002
2.576447e+003	5.507087e+002
2.578375e+003	5.211884e+002
2.580304e+003	5.401633e+002
2.582232e+003	5.915934e+002
2.584161e+003	5.888083e+002
2.586089e+003	5.370689e+002
2.588018e+003	5.387998e+002
2.589946e+003	4.784488e+002
2.591875e+003	5.471113e+002
2.593803e+003	5.514720e+002
2.595731e+003	4.742992e+002
2.597660e+003	4.980481e+002
2.599588e+003	5.287646e+002
2.601517e+003	5.418978e+002
2.603445e+003	5.013962e+002
2.605374e+003	5.160113e+002
2.607302e+003	5.240777e+002
2.609231e+003	4.826476e+002
2.611159e+003	5.138431e+002
2.613088e+003	5.319659e+002
2.615016e+003	5.523359e+002
2.616945e+003	5.285702e+002
2.618873e+003	4.956458e+002
2.620802e+003	5.380565e+002
2.622730e+003	4.848141e+002
2.624658e+003	4.850799e+002
2.626587e+003	5.566797e+002
2.628515e+003	5.423577e+002
2.630444e+003	4.839740e+002
2.632372e+003	4.585139e+002
2.634301e+003	4.650064e+002
2.636229e+003	4.282619e+002
2.638158e+003	4.851410e+002
2.640086e+003	4.369149e+002
2.642015e+003	4.143193e+002
2.643943e+003	4.959122e+002
2.645872e+003	5.688302e+002
2.647800e+003	5.499260e+002
2.649729e+003	4.766569e+002
2.651657e+003	4.215845e+002
2.653585e+003	4.418229e+002
2.655514e+003	4.991663e+002
2.657442e+003	5.261450e+002
2.659371e+003	4.724304e+002
2.661299e+003	4.876208e+002
2.663228e+003	4.832322e+002
2.665156e+003	4.765671e+002
2.667085e+003	4.487033e+002
2.669013e+003	4.868952e+002
2.670942e+003	5.012455e+002
2.672870e+003	5.261980e+002
2.674799e+003	4.624939e+002
2.676727e+003	4.892086e+002
2.678656e+003	5.207320e+002
2.680584e+003	4.838918e+002
2.682512e+003	4.522485e+002
2.684441e+003	5.000768e+002
2.686369e+003	4.911630e+002
2.688298e+003	5.230598e+002
2.690226e+003	4.581853e+002
2.692155e+003	4.895502e+002
2.694083e+003	4.815170e+002
2.696012e+003	4.773837e+002
2.697940e+003	4.375881e+002
2.699869e+003	4.161287e+002
2.701797e+003	4.292110e+002
2.703726e+003	3.907972e+002
2.705654e+003	3.829933e+002
2.707583e+003	4.715834e+002
2.709511e+003	4.630641e+002
2.711439e+003	4.049401e+002
2.713368e+003	3.420920e+002
2.715296e+003	3.414944e+002
2.717225e+003	4.048722e+002
2.719153e+003	4.100974e+002
2.721082e+003	3.778693e+002
2.723010e+003	4.049545e+002
2.724939e+003	4.248092e+002
2.726867e+003	4.002625e+002
2.728796e+003	4.275983e+002
2.730724e+003	4.553761e+002
2.732653e+003	4.025131e+002
2.734581e+003	3.364479e+002
2.736510e+003	3.391134e+002
2.738438e+003	3.645307e+002
2.740366e+003	4.136377e+002
2.742295e+003	4.278144e+002
2.744223e+003	3.568082e+002
2.746152e+003	2.900544e+002
2.748080e+003	3.041296e+002
2.750009e+003	3.693456e+002
2.751937e+003	4.022044e+002
2.753866e+003	3.922754e+002
2.755794e+003	3.856795e+002
2.757723e+003	3.355734e+002
2.759651e+003	3.011663e+002
2.761580e+003	3.248097e+002
2.763508e+003	3.674037e+002
2.765437e+003	3.814196e+002
2.767365e+003	3.787921e+002
2.769293e+003	4.038674e+002
2.771222e+003	3.602345e+002
2.773150e+003	3.818243e+002
2.775079e+003	4.022142e+002
2.777007e+003	4.080814e+002
2.778936e+003	3.564211e+002
2.780864e+003	2.691759e+002
2.782793e+003	2.722018e+002
2.784721e+003	2.923103e+002
2.786650e+003	2.887213e+002
2.788578e+003	3.025309e+002
2.790507e+003	3.474550e+002
2.792435e+003	3.238915e+002
2.794364e+003	3.372070e+002
2.796292e+003	2.791155e+002
2.798220e+003	1.927579e+002
2.800149e+003	2.288327e+002
2.802077e+003	2.132797e+002
2.804006e+003	2.326361e+002
2.805934e+003	3.036730e+002
2.807863e+003	2.739426e+002
2.809791e+003	2.776277e+002
2.811720e+003	2.915969e+002
2.813648e+003	2.274564e+002
2.815577e+003	2.448044e+002
2.817505e+003	2.870695e+002
2.819434e+003	1.976923e+002
2.821362e+003	2.148323e+002
2.823291e+003	1.984692e+002
2.825219e+003	1.571395e+002
2.827147e+003	2.142112e+002
2.829076e+003	2.332315e+002
2.831004e+003	2.280796e+002
2.832933e+003	2.049400e+002
2.834861e+003	1.491905e+002
2.836790e+003	1.624632e+002
2.838718e+003	1.955600e+002
2.840647e+003	1.530463e+002
2.842575e+003	1.864981e+002
2.844504e+003	2.084796e+002
2.846432e+003	2.963984e+002
2.848361e+003	2.416870e+002
2.850289e+003	1.529904e+002
2.852218e+003	1.701289e+002
2.854146e+003	1.785426e+002
2.856074e+003	2.132792e+002
2.858003e+003	1.185878e+002
2.859931e+003	1.163324e+002
2.861860e+003	1.723710e+002
2.863788e+003	1.404894e+002
2.865717e+003	1.324745e+002
2.867645e+003	1.014669e+002
2.869574e+003	1.480793e+002
2.871502e+003	9.872353e+001
2.873431e+003	1.197846e+002
2.875359e+003	1.420312e+002
2.877288e+003	1.385445e+002
2.879216e+003	1.824787e+002
2.881145e+003	1.037715e+002
2.883073e+003	1.057850e+002
2.885001e+003	1.197532e+002
2.886930e+003	8.787147e+001
2.888858e+003	8.628864e+001
2.890787e+003	1.582341e+002
2.892715e+003	8.081724e+001
2.894644e+003	8.688669e+001
2.896572e+003	1.195971e+002
2.898501e+003	9.208759e+001
2.900429e+003	3.362888e+001
2.902358e+003	1.412653e+002
2.904286e+003	1.405485e+002
2.906215e+003	8.089855e+001
2.908143e+003	9.050447e+001
2.910072e+003	1.062742e+002
2.912000e+003	5.478337e+001
2.913928e+003	1.097395e+001
2.915857e+003	3.285707e+001
2.917785e+003	3.090369e+001
2.919714e+003	4.791770e+000
2.921642e+003	7.518700e+001
2.923571e+003	8.875911e+001
2.925499e+003	3.699792e+001
2.927428e+003	1.157256e+001
2.929356e+003	-4.591450e-001
2.931285e+003	-6.444738e+001
2.933213e+003	-3.321760e+001
2.935142e+003	-3.458563e+001
2.937070e+003	5.292784e+001
2.938999e+003	9.804433e+001
2.940927e+003	-1.905358e+001
2.942855e+003	-5.084249e+001
2.944784e+003	1.497638e+001
2.946712e+003	-2.141041e+000
2.948641e+003	-6.289759e+001
2.950569e+003	-1.034824e+002
2.952498e+003	-9.211967e+001
2.954426e+003	-1.020383e+002
2.956355e+003	-9.508034e+001
2.958283e+003	-3.455226e+001
2.960212e+003	-5.095236e+001
2.962140e+003	-6.171146e+001
2.964069e+003	-6.455350e+001
2.965997e+003	-6.945339e+001
2.967926e+003	-1.220899e+002
2.969854e+003	-1.064500e+002
2.971782e+003	-1.156016e+002
2.973711e+003	-1.578022e+002
2.975639e+003	-1.770597e+002
2.977568e+003	-1.520795e+002
2.979496e+003	-9.683449e+001
2.981425e+003	-1.780676e+002
2.983353e+003	-1.911841e+002
2.985282e+003	-1.246533e+002
2.987210e+003	-1.935753e+002
2.989139e+003	-2.299480e+002
2.991067e+003	-2.236510e+002
2.992996e+003	-1.906635e+002
2.994924e+003	-1.497990e+002
2.996853e+003	-2.093435e+002
2.998781e+003	-1.742791e+002
3.000709e+003	-1.898224e+002
3.002638e+003	-2.266369e+002
3.004566e+003	-2.666620e+002
3.006495e+003	-2.897243e+002
3.008423e+003	-2.448820e+002
3.010352e+003	-2.196715e+002
3.012280e+003	-2.541612e+002
3.014209e+003	-2.478923e+002
3.016137e+003	-2.215226e+002
3.018066e+003	-2.463877e+002
3.019994e+003	-2.086090e+002
3.021923e+003	-2.163954e+002
3.023851e+003	-2.418448e+002
3.025780e+003	-2.339922e+002
3.027708e+003	-2.553476e+002
3.029636e+003	-2.461295e+002
3.031565e+003	-1.995003e+002
3.033493e+003	-2.412778e+002
3.035422e+003	-2.127577e+002
3.037350e+003	-2.667050e+002
3.039279e+003	-2.772560e+002
3.041207e+003	-2.443130e+002
3.043136e+003	-2.340912e+002
3.045064e+003	-1.574534e+002
3.046993e+003	-1.870491e+002
3.048921e+003	-2.121471e+002
3.050850e+003	-2.748130e+002
3.052778e+003	-2.107262e+002
3.054707e+003	-1.842704e+002
3.056635e+003	-2.403951e+002
3.058563e+003	-2.520408e+002
3.060492e+003	-2.176567e+002
3.062420e+003	-1.814064e+002
3.064349e+003	-1.326069e+002
3.066277e+003	-1.654272e+002
3.068206e+003	-2.552655e+002
3.070134e+003	-2.426238e+002
3.072063e+003	-2.264711e+002
3.073991e+003	-2.104622e+002
3.075920e+003	-1.635895e+002
3.077848e+003	-2.051717e+002
3.079777e+003	-1.615641e+002
3.081705e+003	-2.077605e+002
3.083634e+003	-1.839119e+002
3.085562e+003	-1.370782e+002
3.087490e+003	-1.191835e+002
3.089419e+003	-7.085155e+001
3.091347e+003	-4.891258e+001
3.093276e+003	-1.648314e+002
3.095204e+003	-1.259535e+002
3.097133e+003	-1.049976e+002
3.099061e+003	-1.015389e+002
3.100990e+003	-1.116059e+002
3.102918e+003	-8.959486e+001
3.104847e+003	-1.247508e+002
3.106775e+003	-9.695107e+001
3.108704e+003	-4.576018e+001
3.110632e+003	5.054873e+000
3.112561e+003	2.585952e+001
3.114489e+003	6.677554e+001
3.116417e+003	6.466567e+001
3.118346e+003	4.947281e+001
3.120274e+003	1.216235e+001
3.122203e+003	1.071594e+002
3.124131e+003	3.785552e+001
3.126060e+003	9.919362e+000
3.127988e+003	1.734935e+001
3.129917e+003	3.611872e+001
3.131845e+003	9.197401e+001
3.133774e+003	1.044942e+002
3.135702e+003	1.489630e+002
3.137631e+003	2.240678e+002
3.139559e+003	1.841217e+002
3.141488e+003	1.771799e+002
3.143416e+003	2.315892e+002
3.145344e+003	2.515882e+002
3.147273e+003	1.903993e+002
3.149201e+003	1.965085e+002
3.151130e+003	3.147530e+002
3.153058e+003	3.109080e+002
3.154987e+003	3.268694e+002
3.156915e+003	3.161046e+002
3.158844e+003	3.270982e+002
3.160772e+003	4.308217e+002
3.162701e+003	3.965122e+002
3.164629e+003	4.385188e+002
3.166558e+003	4.813099e+002
3.168486e+003	4.745851e+002
3.170415e+003	4.722837e+002
3.172343e+003	4.990380e+002
3.174271e+003	5.118336e+002
3.176200e+003	5.365475e+002
3.178128e+003	5.461597e+002
3.180057e+003	6.015955e+002
3.181985e+003	6.495024e+002
3.183914e+003	6.630895e+002
3.185842e+003	6.550803e+002
3.187771e+003	6.718951e+002
3.189699e+003	6.867961e+002
3.191628e+003	7.840326e+002
3.193556e+003	7.856020e+002
3.195485e+003	8.614102e+002
3.197413e+003	8.994717e+002
3.199342e+003	9.284747e+002
3.201270e+003	9.683022e+002
3.203198e+003	9.856108e+002
3.205127e+003	1.017931e+003
3.207055e+003	1.052825e+003
3.208984e+003	1.122020e+003
3.210912e+003	1.160509e+003
3.212841e+003	1.186944e+003
3.214769e+003	1.197593e+003
3.216698e+003	1.303977e+003
3.218626e+003	1.347069e+003
3.220555e+003	1.323377e+003
3.222483e+003	1.376056e+003
3.224412e+003	1.387499e+003
3.226340e+003	1.459145e+003
3.228269e+003	1.518092e+003
3.230197e+003	1.537497e+003
3.232125e+003	1.625313e+003
3.234054e+003	1.712355e+003
3.235982e+003	1.739398e+003
3.237911e+003	1.716052e+003
3.239839e+003	1.776267e+003
3.241768e+003	1.902520e+003
3.243696e+003	1.881509e+003
3.245625e+003	1.861788e+003
3.247553e+003	1.987118e+003
3.249482e+003	2.043750e+003
3.251410e+003	2.122626e+003
3.253339e+003	2.163411e+003
3.255267e+003	2.258850e+003
3.257196e+003	2.308596e+003
3.259124e+003	2.343044e+003
3.261052e+003	2.407046e+003
3.262981e+003	2.466907e+003
3.264909e+003	2.518007e+003
3.266838e+003	2.560571e+003
3.268766e+003	2.593932e+003
3.270695e+003	2.715785e+003
3.272623e+003	2.722828e+003
3.274552e+003	2.798325e+003
3.276480e+003	2.861306e+003
3.278409e+003	2.964431e+003
3.280337e+003	3.012885e+003
3.282266e+003	3.035660e+003
3.284194e+003	3.130574e+003
3.286123e+003	3.261354e+003
3.288051e+003	3.331287e+003
3.289979e+003	3.401431e+003
3.291908e+003	3.469081e+003
3.293836e+003	3.597033e+003
3.295765e+003	3.664799e+003
3.297693e+003	3.716419e+003
3.299622e+003	3.750741e+003
3.301550e+003	3.854862e+003
3.303479e+003	3.936610e+003
3.305407e+003	4.004242e+003
3.307336e+003	4.130675e+003
3.309264e+003	4.152846e+003
3.311193e+003	4.244583e+003
3.313121e+003	4.396633e+003
3.315050e+003	4.506501e+003
3.316978e+003	4.597018e+003
3.318906e+003	4.674654e+003
3.320835e+003	4.719108e+003
3.322763e+003	4.812117e+003
3.324692e+003	4.939449e+003
3.326620e+003	5.026859e+003
3.328549e+003	5.190492e+003
3.330477e+003	5.248417e+003
3.332406e+003	5.355459e+003
3.334334e+003	5.477943e+003
3.336263e+003	5.593867e+003
3.338191e+003	5.676508e+003
3.340120e+003	5.786031e+003
3.342048e+003	5.948102e+003
3.343977e+003	6.035567e+003
3.345905e+003	6.123904e+003
3.347833e+003	6.219250e+003
3.349762e+003	6.269382e+003
3.351690e+003	6.401847e+003
3.353619e+003	6.534033e+003
3.355547e+003	6.732489e+003
3.357476e+003	6.825105e+003
3.359404e+003	6.874447e+003
3.361333e+003	7.019548e+003
3.363261e+003	7.154304e+003
3.365190e+003	7.232370e+003
3.367118e+003	7.349090e+003
3.369047e+003	7.524286e+003
3.370975e+003	7.670762e+003
3.372904e+003	7.795800e+003
3.374832e+003	7.947780e+003
3.376760e+003	8.097429e+003
3.378689e+003	8.205655e+003
3.380617e+003	8.350058e+003
3.382546e+003	8.483332e+003
3.384474e+003	8.691133e+003
3.386403e+003	8.837386e+003
3.388331e+003	8.963036e+003
3.390260e+003	9.028540e+003
3.392188e+003	9.196905e+003
3.394117e+003	9.395690e+003
3.396045e+003	9.537281e+003
3.397974e+003	9.650139e+003
3.399902e+003	9.841000e+003
