# Supplementary material for: Machine learning classification of mango maturity based on carotene content from Raman spectra
Source: PeerJ. 2025 Nov 18;13:e20288. doi: 10.7717/peerj.20288 (PMC12637035; doi:10.7717/peerj.20288)
Supplement: Supplemental Information 1 — Raman spectra from 29 mango samples, with measurements taken from the top, middle, and bottom parts of each mango. These data were used for Raman spectral processing, statistical analysis, and classification analysis. [file peerj-13-20288-s001.zip › Raw Data_Mango/M4/M4-M.CSV]

5.015522e+001	1.114453e+003
5.208368e+001	7.839916e+002
5.401215e+001	5.866995e+002
5.594062e+001	5.048887e+002
5.786908e+001	4.703477e+002
5.979755e+001	4.834588e+002
6.172602e+001	5.120217e+002
6.365448e+001	5.244052e+002
6.558295e+001	4.990301e+002
6.751141e+001	4.889875e+002
6.943988e+001	4.708755e+002
7.136835e+001	4.649448e+002
7.329681e+001	4.693233e+002
7.522528e+001	4.338084e+002
7.715375e+001	4.225434e+002
7.908221e+001	4.043286e+002
8.101068e+001	3.863222e+002
8.293915e+001	3.794232e+002
8.486761e+001	3.502068e+002
8.679608e+001	3.632051e+002
8.872455e+001	3.636324e+002
9.065302e+001	3.470364e+002
9.258148e+001	3.483001e+002
9.450995e+001	3.568754e+002
9.643842e+001	3.347480e+002
9.836688e+001	3.002626e+002
1.002953e+002	2.801640e+002
1.022238e+002	2.969189e+002
1.041523e+002	2.964829e+002
1.060807e+002	2.635619e+002
1.080092e+002	2.498079e+002
1.099377e+002	2.811524e+002
1.118661e+002	2.598111e+002
1.137946e+002	2.955526e+002
1.157231e+002	2.726863e+002
1.176516e+002	2.355998e+002
1.195800e+002	2.783950e+002
1.215085e+002	2.978643e+002
1.234370e+002	2.978408e+002
1.253654e+002	2.665507e+002
1.272939e+002	2.219345e+002
1.292224e+002	2.046930e+002
1.311508e+002	2.205534e+002
1.330793e+002	2.368803e+002
1.350078e+002	2.407424e+002
1.369362e+002	2.365574e+002
1.388647e+002	2.462639e+002
1.407932e+002	2.521558e+002
1.427216e+002	2.168446e+002
1.446501e+002	1.795421e+002
1.465786e+002	1.744357e+002
1.485070e+002	1.791762e+002
1.504355e+002	2.001853e+002
1.523640e+002	1.860412e+002
1.542924e+002	1.805685e+002
1.562209e+002	2.183562e+002
1.581494e+002	1.761262e+002
1.600778e+002	2.007153e+002
1.620063e+002	2.156654e+002
1.639348e+002	2.065867e+002
1.658632e+002	1.992858e+002
1.677917e+002	2.160667e+002
1.697202e+002	2.137752e+002
1.716486e+002	1.972841e+002
1.735771e+002	1.857948e+002
1.755056e+002	2.010964e+002
1.774340e+002	2.300089e+002
1.793625e+002	2.397213e+002
1.812910e+002	2.378402e+002
1.832194e+002	2.188945e+002
1.851479e+002	1.679917e+002
1.870764e+002	1.471059e+002
1.890048e+002	1.862270e+002
1.909333e+002	1.807879e+002
1.928618e+002	1.314148e+002
1.947902e+002	1.755102e+002
1.967187e+002	1.634090e+002
1.986472e+002	1.446236e+002
2.005756e+002	1.707759e+002
2.025041e+002	2.296699e+002
2.044326e+002	2.226676e+002
2.063610e+002	2.116774e+002
2.082895e+002	2.063441e+002
2.102180e+002	2.052849e+002
2.121464e+002	2.062189e+002
2.140749e+002	2.108726e+002
2.160034e+002	1.992074e+002
2.179318e+002	1.907491e+002
2.198603e+002	1.706719e+002
2.217888e+002	1.541135e+002
2.237172e+002	2.204296e+002
2.256457e+002	2.176157e+002
2.275742e+002	1.995727e+002
2.295026e+002	1.918398e+002
2.314311e+002	1.884870e+002
2.333596e+002	1.415484e+002
2.352880e+002	1.885679e+002
2.372165e+002	2.034284e+002
2.391450e+002	1.875789e+002
2.410734e+002	1.830569e+002
2.430019e+002	2.284892e+002
2.449304e+002	2.463433e+002
2.468588e+002	2.317126e+002
2.487873e+002	2.092097e+002
2.507158e+002	2.010041e+002
2.526442e+002	2.047212e+002
2.545727e+002	2.255612e+002
2.565012e+002	2.351639e+002
2.584296e+002	2.383929e+002
2.603581e+002	2.351101e+002
2.622866e+002	2.016600e+002
2.642150e+002	2.110779e+002
2.661435e+002	2.120161e+002
2.680720e+002	2.176350e+002
2.700004e+002	2.252950e+002
2.719289e+002	1.868565e+002
2.738574e+002	1.818705e+002
2.757858e+002	1.963034e+002
2.777143e+002	2.103631e+002
2.796428e+002	2.094137e+002
2.815712e+002	1.932960e+002
2.834997e+002	2.129566e+002
2.854282e+002	2.290244e+002
2.873566e+002	2.107676e+002
2.892851e+002	1.822386e+002
2.912136e+002	2.168730e+002
2.931420e+002	2.647220e+002
2.950705e+002	2.846882e+002
2.969990e+002	3.126199e+002
2.989274e+002	3.287112e+002
3.008559e+002	2.757482e+002
3.027844e+002	2.887805e+002
3.047128e+002	2.970379e+002
3.066413e+002	2.953633e+002
3.085698e+002	2.816757e+002
3.104982e+002	2.602108e+002
3.124267e+002	2.740755e+002
3.143552e+002	2.591926e+002
3.162836e+002	2.690236e+002
3.182121e+002	2.883347e+002
3.201406e+002	2.763262e+002
3.220690e+002	2.555480e+002
3.239975e+002	2.714783e+002
3.259260e+002	2.689612e+002
3.278544e+002	2.625073e+002
3.297829e+002	2.780400e+002
3.317114e+002	2.949431e+002
3.336398e+002	3.222467e+002
3.355683e+002	2.925771e+002
3.374968e+002	2.613445e+002
3.394252e+002	2.665435e+002
3.413537e+002	2.629017e+002
3.432822e+002	2.702185e+002
3.452106e+002	2.806055e+002
3.471391e+002	3.016397e+002
3.490676e+002	3.293804e+002
3.509960e+002	3.440069e+002
3.529245e+002	3.174500e+002
3.548530e+002	2.905877e+002
3.567814e+002	2.919525e+002
3.587099e+002	3.158429e+002
3.606384e+002	3.343698e+002
3.625668e+002	3.292313e+002
3.644953e+002	3.092899e+002
3.664238e+002	2.907923e+002
3.683522e+002	2.792927e+002
3.702807e+002	2.773526e+002
3.722092e+002	2.920215e+002
3.741376e+002	2.718916e+002
3.760661e+002	3.066141e+002
3.779946e+002	3.137035e+002
3.799230e+002	2.733806e+002
3.818515e+002	2.955002e+002
3.837800e+002	3.300657e+002
3.857084e+002	3.631791e+002
3.876369e+002	3.740928e+002
3.895654e+002	3.631573e+002
3.914938e+002	3.482843e+002
3.934223e+002	3.462144e+002
3.953508e+002	3.390225e+002
3.972792e+002	3.345190e+002
3.992077e+002	3.509139e+002
4.011362e+002	3.843943e+002
4.030646e+002	3.801603e+002
4.049931e+002	3.803699e+002
4.069216e+002	3.832365e+002
4.088500e+002	3.676791e+002
4.107785e+002	3.483040e+002
4.127070e+002	3.691320e+002
4.146354e+002	3.503014e+002
4.165639e+002	3.378874e+002
4.184924e+002	3.131545e+002
4.204208e+002	3.030078e+002
4.223493e+002	3.356888e+002
4.242778e+002	3.513245e+002
4.262062e+002	3.470238e+002
4.281347e+002	3.512554e+002
4.300632e+002	3.595764e+002
4.319916e+002	3.560930e+002
4.339201e+002	3.301263e+002
4.358486e+002	3.183896e+002
4.377770e+002	3.178730e+002
4.397055e+002	3.434688e+002
4.416340e+002	3.610924e+002
4.435624e+002	3.382552e+002
4.454909e+002	3.675855e+002
4.474194e+002	3.675870e+002
4.493478e+002	3.737529e+002
4.512763e+002	3.732201e+002
4.532048e+002	3.637771e+002
4.551332e+002	3.795353e+002
4.570617e+002	4.086548e+002
4.589902e+002	4.296653e+002
4.609186e+002	4.071918e+002
4.628471e+002	3.592514e+002
4.647756e+002	3.371534e+002
4.667040e+002	3.713358e+002
4.686325e+002	3.876071e+002
4.705610e+002	3.801444e+002
4.724894e+002	3.955890e+002
4.744179e+002	4.260201e+002
4.763464e+002	3.920512e+002
4.782748e+002	3.645361e+002
4.802033e+002	4.002889e+002
4.821318e+002	3.765737e+002
4.840602e+002	3.207207e+002
4.859887e+002	3.160040e+002
4.879172e+002	3.391472e+002
4.898456e+002	3.949726e+002
4.917741e+002	3.757902e+002
4.937026e+002	3.543129e+002
4.956310e+002	3.605934e+002
4.975595e+002	3.551494e+002
4.994880e+002	3.705251e+002
5.014164e+002	3.898287e+002
5.033449e+002	3.694623e+002
5.052734e+002	3.345769e+002
5.072018e+002	3.241442e+002
5.091303e+002	3.452546e+002
5.110588e+002	3.503085e+002
5.129872e+002	3.576365e+002
5.149157e+002	3.585035e+002
5.168442e+002	3.796941e+002
5.187726e+002	4.256233e+002
5.207011e+002	3.927410e+002
5.226296e+002	3.749748e+002
5.245580e+002	3.780777e+002
5.264865e+002	3.813250e+002
5.284150e+002	3.789374e+002
5.303434e+002	3.862373e+002
5.322719e+002	4.205987e+002
5.342004e+002	4.006220e+002
5.361288e+002	3.651305e+002
5.380573e+002	3.600831e+002
5.399858e+002	3.833644e+002
5.419142e+002	3.810564e+002
5.438427e+002	3.775938e+002
5.457712e+002	3.787973e+002
5.476996e+002	3.758914e+002
5.496281e+002	3.663701e+002
5.515566e+002	3.618051e+002
5.534850e+002	3.851944e+002
5.554135e+002	4.014047e+002
5.573420e+002	3.620840e+002
5.592704e+002	3.736359e+002
5.611989e+002	3.964237e+002
5.631274e+002	3.586402e+002
5.650558e+002	3.435704e+002
5.669843e+002	3.147856e+002
5.689128e+002	3.166460e+002
5.708412e+002	3.598059e+002
5.727697e+002	4.049463e+002
5.746982e+002	4.055513e+002
5.766266e+002	3.862905e+002
5.785551e+002	4.104622e+002
5.804836e+002	4.207282e+002
5.824120e+002	3.906478e+002
5.843405e+002	3.702946e+002
5.862690e+002	4.113467e+002
5.881974e+002	3.796272e+002
5.901259e+002	4.180425e+002
5.920544e+002	4.167913e+002
5.939828e+002	3.843947e+002
5.959113e+002	3.548746e+002
5.978398e+002	3.505312e+002
5.997682e+002	3.760893e+002
6.016967e+002	3.921581e+002
6.036252e+002	3.497057e+002
6.055536e+002	3.102746e+002
6.074821e+002	3.147289e+002
6.094106e+002	3.366321e+002
6.113391e+002	3.079578e+002
6.132675e+002	3.390411e+002
6.151960e+002	3.317999e+002
6.171245e+002	3.127778e+002
6.190529e+002	3.248602e+002
6.209814e+002	3.596380e+002
6.229099e+002	3.059481e+002
6.248383e+002	3.091856e+002
6.267668e+002	3.024546e+002
6.286953e+002	2.765251e+002
6.306237e+002	2.741822e+002
6.325522e+002	3.327911e+002
6.344807e+002	3.548454e+002
6.364091e+002	3.349869e+002
6.383376e+002	3.209011e+002
6.402661e+002	3.200356e+002
6.421945e+002	3.259806e+002
6.441230e+002	3.332512e+002
6.460515e+002	3.469973e+002
6.479799e+002	3.411075e+002
6.499084e+002	3.183843e+002
6.518369e+002	2.707949e+002
6.537653e+002	2.639760e+002
6.556938e+002	3.334185e+002
6.576223e+002	2.934113e+002
6.595507e+002	3.524135e+002
6.614792e+002	3.005690e+002
6.634077e+002	2.769753e+002
6.653361e+002	3.046812e+002
6.672646e+002	3.122932e+002
6.691931e+002	2.969074e+002
6.711215e+002	2.802226e+002
6.730500e+002	2.682956e+002
6.749785e+002	2.712195e+002
6.769069e+002	2.827492e+002
6.788354e+002	2.878985e+002
6.807639e+002	2.783838e+002
6.826923e+002	2.859433e+002
6.846208e+002	2.658562e+002
6.865493e+002	2.423746e+002
6.884777e+002	2.214737e+002
6.904062e+002	2.327632e+002
6.923347e+002	2.953316e+002
6.942631e+002	1.762943e+002
6.961916e+002	2.190557e+002
6.981201e+002	2.385677e+002
7.000485e+002	2.448684e+002
7.019770e+002	2.561298e+002
7.039055e+002	2.539846e+002
7.058339e+002	2.652965e+002
7.077624e+002	2.392858e+002
7.096909e+002	2.326161e+002
7.116193e+002	2.613895e+002
7.135478e+002	2.901687e+002
7.154763e+002	2.912402e+002
7.174047e+002	3.027881e+002
7.193332e+002	2.776338e+002
7.212617e+002	2.486681e+002
7.231901e+002	2.651978e+002
7.251186e+002	3.155171e+002
7.270471e+002	3.234437e+002
7.289755e+002	2.326319e+002
7.309040e+002	2.697866e+002
7.328325e+002	2.700310e+002
7.347609e+002	2.865171e+002
7.366894e+002	2.518992e+002
7.386179e+002	1.926468e+002
7.405463e+002	1.992330e+002
7.424748e+002	2.461552e+002
7.444033e+002	2.404431e+002
7.463317e+002	2.280740e+002
7.482602e+002	2.409346e+002
7.501887e+002	2.391464e+002
7.521171e+002	2.042998e+002
7.540456e+002	1.951815e+002
7.559741e+002	2.230508e+002
7.579025e+002	2.270090e+002
7.598310e+002	2.259002e+002
7.617595e+002	2.348095e+002
7.636879e+002	2.472766e+002
7.656164e+002	2.419297e+002
7.675449e+002	2.115356e+002
7.694733e+002	2.714248e+002
7.714018e+002	2.908557e+002
7.733303e+002	2.703351e+002
7.752587e+002	2.403963e+002
7.771872e+002	2.216848e+002
7.791157e+002	2.089973e+002
7.810441e+002	1.907281e+002
7.829726e+002	1.795662e+002
7.849011e+002	1.828319e+002
7.868295e+002	1.811086e+002
7.887580e+002	1.751860e+002
7.906865e+002	1.962815e+002
7.926149e+002	2.705893e+002
7.945434e+002	2.095107e+002
7.964719e+002	2.065531e+002
7.984003e+002	2.245096e+002
8.003288e+002	2.023660e+002
8.022573e+002	1.537596e+002
8.041857e+002	1.514188e+002
8.061142e+002	2.048589e+002
8.080427e+002	2.096408e+002
8.099711e+002	1.552890e+002
8.118996e+002	1.421757e+002
8.138281e+002	1.851747e+002
8.157565e+002	2.150755e+002
8.176850e+002	1.694931e+002
8.196135e+002	1.637396e+002
8.215419e+002	1.506936e+002
8.234704e+002	1.540750e+002
8.253989e+002	1.532317e+002
8.273273e+002	1.559440e+002
8.292558e+002	1.709315e+002
8.311843e+002	1.797386e+002
8.331127e+002	2.100808e+002
8.350412e+002	1.944251e+002
8.369697e+002	1.360457e+002
8.388981e+002	1.192380e+002
8.408266e+002	1.449823e+002
8.427551e+002	1.681818e+002
8.446835e+002	1.996848e+002
8.466120e+002	2.403952e+002
8.485405e+002	2.137476e+002
8.504689e+002	1.818825e+002
8.523974e+002	1.965316e+002
8.543259e+002	1.860989e+002
8.562543e+002	1.128301e+002
8.581828e+002	1.551855e+002
8.601113e+002	1.719322e+002
8.620397e+002	2.165683e+002
8.639682e+002	1.671839e+002
8.658967e+002	1.383623e+002
8.678251e+002	1.682200e+002
8.697536e+002	1.976251e+002
8.716821e+002	2.312727e+002
8.736105e+002	2.226017e+002
8.755390e+002	2.316575e+002
8.774675e+002	2.424686e+002
8.793959e+002	2.211126e+002
8.813244e+002	1.771653e+002
8.832529e+002	1.368138e+002
8.851813e+002	8.792511e+001
8.871098e+002	7.664402e+001
8.890383e+002	9.105365e+001
8.909667e+002	1.286265e+002
8.928952e+002	1.368980e+002
8.948237e+002	1.257846e+002
8.967521e+002	1.391245e+002
8.986806e+002	1.713519e+002
9.006091e+002	2.004352e+002
9.025375e+002	1.685963e+002
9.044660e+002	1.429544e+002
9.063945e+002	1.492117e+002
9.083229e+002	1.552713e+002
9.102514e+002	1.449307e+002
9.121799e+002	1.599198e+002
9.141083e+002	1.697061e+002
9.160368e+002	1.095501e+002
9.179653e+002	1.682073e+002
9.198937e+002	1.608118e+002
9.218222e+002	1.255490e+002
9.237507e+002	1.480619e+002
9.256791e+002	1.752499e+002
9.276076e+002	1.949268e+002
9.295361e+002	1.980301e+002
9.314645e+002	2.185910e+002
9.333930e+002	2.327915e+002
9.353215e+002	2.361255e+002
9.372499e+002	2.238449e+002
9.391784e+002	2.042260e+002
9.411069e+002	2.274665e+002
9.430353e+002	2.006913e+002
9.449638e+002	1.603222e+002
9.468923e+002	1.904602e+002
9.488207e+002	2.289321e+002
9.507492e+002	2.361702e+002
9.526777e+002	2.204619e+002
9.546061e+002	1.975164e+002
9.565346e+002	2.454269e+002
9.584631e+002	2.162208e+002
9.603915e+002	1.860052e+002
9.623200e+002	1.873232e+002
9.642485e+002	1.959945e+002
9.661769e+002	2.119532e+002
9.681054e+002	2.466391e+002
9.700339e+002	2.032758e+002
9.719623e+002	2.091621e+002
9.738908e+002	2.237842e+002
9.758193e+002	2.058244e+002
9.777477e+002	1.999868e+002
9.796762e+002	2.085411e+002
9.816047e+002	1.824103e+002
9.835331e+002	1.133839e+002
9.854616e+002	1.430612e+002
9.873901e+002	2.215441e+002
9.893185e+002	2.635300e+002
9.912470e+002	2.088682e+002
9.931755e+002	1.548413e+002
9.951039e+002	1.479917e+002
9.970324e+002	1.488602e+002
9.989609e+002	2.059606e+002
1.000889e+003	2.376859e+002
1.002818e+003	2.397117e+002
1.004746e+003	2.254977e+002
1.006675e+003	2.176280e+002
1.008603e+003	2.104154e+002
1.010532e+003	1.986261e+002
1.012460e+003	2.018540e+002
1.014389e+003	2.305066e+002
1.016317e+003	1.954759e+002
1.018246e+003	2.075108e+002
1.020174e+003	2.037458e+002
1.022102e+003	2.210133e+002
1.024031e+003	2.584727e+002
1.025959e+003	2.739770e+002
1.027888e+003	2.614802e+002
1.029816e+003	2.641142e+002
1.031745e+003	1.915792e+002
1.033673e+003	2.273268e+002
1.035602e+003	2.315004e+002
1.037530e+003	2.194350e+002
1.039459e+003	2.165911e+002
1.041387e+003	2.105641e+002
1.043316e+003	2.174023e+002
1.045244e+003	2.799276e+002
1.047173e+003	2.661978e+002
1.049101e+003	1.938746e+002
1.051030e+003	1.726770e+002
1.052958e+003	1.980373e+002
1.054886e+003	2.057610e+002
1.056815e+003	1.907752e+002
1.058743e+003	2.232088e+002
1.060672e+003	2.053012e+002
1.062600e+003	1.921228e+002
1.064529e+003	2.332421e+002
1.066457e+003	2.257176e+002
1.068386e+003	2.040063e+002
1.070314e+003	2.055012e+002
1.072243e+003	2.185894e+002
1.074171e+003	2.340633e+002
1.076100e+003	2.646342e+002
1.078028e+003	2.547308e+002
1.079957e+003	1.693311e+002
1.081885e+003	1.696228e+002
1.083813e+003	1.854454e+002
1.085742e+003	2.409875e+002
1.087670e+003	3.195956e+002
1.089599e+003	2.439485e+002
1.091527e+003	1.296057e+002
1.093456e+003	2.246928e+002
1.095384e+003	2.826115e+002
1.097313e+003	3.128719e+002
1.099241e+003	3.130348e+002
1.101170e+003	2.834480e+002
1.103098e+003	2.554877e+002
1.105027e+003	2.657084e+002
1.106955e+003	2.842446e+002
1.108884e+003	2.502259e+002
1.110812e+003	2.040881e+002
1.112740e+003	2.002114e+002
1.114669e+003	2.662844e+002
1.116597e+003	2.560186e+002
1.118526e+003	2.029605e+002
1.120454e+003	2.371974e+002
1.122383e+003	2.573783e+002
1.124311e+003	3.123703e+002
1.126240e+003	3.720813e+002
1.128168e+003	3.113854e+002
1.130097e+003	2.961640e+002
1.132025e+003	2.816270e+002
1.133954e+003	2.787165e+002
1.135882e+003	3.107602e+002
1.137811e+003	3.133358e+002
1.139739e+003	2.751624e+002
1.141667e+003	3.217235e+002
1.143596e+003	3.022386e+002
1.145524e+003	2.835521e+002
1.147453e+003	3.102965e+002
1.149381e+003	2.945005e+002
1.151310e+003	2.829969e+002
1.153238e+003	3.450738e+002
1.155167e+003	3.585029e+002
1.157095e+003	3.767401e+002
1.159024e+003	3.589097e+002
1.160952e+003	4.001627e+002
1.162881e+003	3.479430e+002
1.164809e+003	2.927590e+002
1.166738e+003	3.111396e+002
1.168666e+003	3.573571e+002
1.170594e+003	3.397192e+002
1.172523e+003	2.642411e+002
1.174451e+003	2.512778e+002
1.176380e+003	2.963020e+002
1.178308e+003	3.118404e+002
1.180237e+003	2.818048e+002
1.182165e+003	3.238249e+002
1.184094e+003	3.620387e+002
1.186022e+003	3.491441e+002
1.187951e+003	3.569677e+002
1.189879e+003	3.438448e+002
1.191808e+003	3.932273e+002
1.193736e+003	3.292027e+002
1.195665e+003	3.346369e+002
1.197593e+003	3.708983e+002
1.199521e+003	3.666444e+002
1.201450e+003	3.298788e+002
1.203378e+003	3.189097e+002
1.205307e+003	3.569030e+002
1.207235e+003	3.863116e+002
1.209164e+003	3.188144e+002
1.211092e+003	3.981446e+002
1.213021e+003	3.592657e+002
1.214949e+003	3.068161e+002
1.216878e+003	2.989568e+002
1.218806e+003	2.793822e+002
1.220735e+003	2.748975e+002
1.222663e+003	3.398479e+002
1.224592e+003	3.625051e+002
1.226520e+003	3.457723e+002
1.228448e+003	2.716139e+002
1.230377e+003	1.908250e+002
1.232305e+003	2.152389e+002
1.234234e+003	2.932715e+002
1.236162e+003	2.975004e+002
1.238091e+003	2.891281e+002
1.240019e+003	3.273478e+002
1.241948e+003	3.019843e+002
1.243876e+003	3.345629e+002
1.245805e+003	3.428117e+002
1.247733e+003	3.828673e+002
1.249662e+003	3.320716e+002
1.251590e+003	3.086448e+002
1.253519e+003	3.309996e+002
1.255447e+003	3.554772e+002
1.257375e+003	3.623533e+002
1.259304e+003	3.855370e+002
1.261232e+003	4.516222e+002
1.263161e+003	4.498674e+002
1.265089e+003	3.802808e+002
1.267018e+003	3.996068e+002
1.268946e+003	3.897867e+002
1.270875e+003	3.389394e+002
1.272803e+003	3.422892e+002
1.274732e+003	3.955270e+002
1.276660e+003	4.056696e+002
1.278589e+003	3.775968e+002
1.280517e+003	4.257646e+002
1.282446e+003	3.240838e+002
1.284374e+003	3.217230e+002
1.286302e+003	3.611697e+002
1.288231e+003	3.816502e+002
1.290159e+003	3.723527e+002
1.292088e+003	3.702531e+002
1.294016e+003	3.924232e+002
1.295945e+003	4.169583e+002
1.297873e+003	4.229061e+002
1.299802e+003	4.214434e+002
1.301730e+003	4.484839e+002
1.303659e+003	4.013043e+002
1.305587e+003	3.860220e+002
1.307516e+003	3.685191e+002
1.309444e+003	3.256494e+002
1.311373e+003	3.754127e+002
1.313301e+003	4.389768e+002
1.315229e+003	4.186213e+002
1.317158e+003	4.487189e+002
1.319086e+003	4.784227e+002
1.321015e+003	4.556066e+002
1.322943e+003	4.020487e+002
1.324872e+003	3.398370e+002
1.326800e+003	3.403530e+002
1.328729e+003	4.109371e+002
1.330657e+003	4.281451e+002
1.332586e+003	4.225456e+002
1.334514e+003	4.413129e+002
1.336443e+003	4.085168e+002
1.338371e+003	3.758947e+002
1.340300e+003	3.878724e+002
1.342228e+003	3.747084e+002
1.344156e+003	3.916036e+002
1.346085e+003	3.674374e+002
1.348013e+003	3.702856e+002
1.349942e+003	3.927353e+002
1.351870e+003	4.380265e+002
1.353799e+003	4.758668e+002
1.355727e+003	4.500433e+002
1.357656e+003	3.900238e+002
1.359584e+003	3.766318e+002
1.361513e+003	3.718683e+002
1.363441e+003	4.451674e+002
1.365370e+003	4.073728e+002
1.367298e+003	4.651986e+002
1.369227e+003	4.693027e+002
1.371155e+003	4.389143e+002
1.373083e+003	4.017467e+002
1.375012e+003	3.652621e+002
1.376940e+003	3.872165e+002
1.378869e+003	4.562629e+002
1.380797e+003	4.498504e+002
1.382726e+003	3.908932e+002
1.384654e+003	3.856581e+002
1.386583e+003	3.613979e+002
1.388511e+003	3.099203e+002
1.390440e+003	3.467744e+002
1.392368e+003	3.618297e+002
1.394297e+003	3.370616e+002
1.396225e+003	3.408246e+002
1.398154e+003	3.403360e+002
1.400082e+003	3.197435e+002
1.402010e+003	3.734662e+002
1.403939e+003	4.228038e+002
1.405867e+003	3.757618e+002
1.407796e+003	3.321658e+002
1.409724e+003	3.833152e+002
1.411653e+003	3.908214e+002
1.413581e+003	3.676413e+002
1.415510e+003	3.795804e+002
1.417438e+003	3.703093e+002
1.419367e+003	2.914094e+002
1.421295e+003	2.735449e+002
1.423224e+003	3.655098e+002
1.425152e+003	4.241110e+002
1.427081e+003	3.491183e+002
1.429009e+003	3.886062e+002
1.430938e+003	3.765581e+002
1.432866e+003	3.589446e+002
1.434794e+003	3.606884e+002
1.436723e+003	3.976388e+002
1.438651e+003	4.417673e+002
1.440580e+003	4.524655e+002
1.442508e+003	4.252652e+002
1.444437e+003	3.707484e+002
1.446365e+003	3.783665e+002
1.448294e+003	4.094669e+002
1.450222e+003	3.912491e+002
1.452151e+003	3.917494e+002
1.454079e+003	4.621434e+002
1.456008e+003	4.455738e+002
1.457936e+003	4.090395e+002
1.459865e+003	3.918293e+002
1.461793e+003	3.647526e+002
1.463721e+003	3.829641e+002
1.465650e+003	4.617389e+002
1.467578e+003	4.092429e+002
1.469507e+003	4.273009e+002
1.471435e+003	4.404920e+002
1.473364e+003	3.904590e+002
1.475292e+003	3.901817e+002
1.477221e+003	4.236437e+002
1.479149e+003	4.197889e+002
1.481078e+003	4.445960e+002
1.483006e+003	4.489665e+002
1.484935e+003	4.297771e+002
1.486863e+003	4.289102e+002
1.488792e+003	4.271859e+002
1.490720e+003	4.410352e+002
1.492648e+003	3.769864e+002
1.494577e+003	3.941895e+002
1.496505e+003	4.438468e+002
1.498434e+003	3.777452e+002
1.500362e+003	3.460975e+002
1.502291e+003	3.586127e+002
1.504219e+003	3.873784e+002
1.506148e+003	3.863703e+002
1.508076e+003	3.573123e+002
1.510005e+003	3.914199e+002
1.511933e+003	4.826525e+002
1.513862e+003	4.980792e+002
1.515790e+003	5.031143e+002
1.517719e+003	4.682850e+002
1.519647e+003	6.228766e+002
1.521575e+003	5.395438e+002
1.523504e+003	4.048002e+002
1.525432e+003	3.818896e+002
1.527361e+003	3.885804e+002
1.529289e+003	4.210006e+002
1.531218e+003	4.407001e+002
1.533146e+003	4.207132e+002
1.535075e+003	3.865289e+002
1.537003e+003	3.636702e+002
1.538932e+003	3.629126e+002
1.540860e+003	4.079123e+002
1.542789e+003	4.348003e+002
1.544717e+003	3.733521e+002
1.546646e+003	3.960308e+002
1.548574e+003	3.647577e+002
1.550502e+003	3.867184e+002
1.552431e+003	4.341241e+002
1.554359e+003	4.384275e+002
1.556288e+003	4.347186e+002
1.558216e+003	4.256613e+002
1.560145e+003	3.986478e+002
1.562073e+003	3.809044e+002
1.564002e+003	3.852511e+002
1.565930e+003	3.772681e+002
1.567859e+003	3.550090e+002
1.569787e+003	3.750261e+002
1.571716e+003	4.477049e+002
1.573644e+003	3.869409e+002
1.575573e+003	4.738381e+002
1.577501e+003	4.933811e+002
1.579429e+003	4.663889e+002
1.581358e+003	4.358401e+002
1.583286e+003	3.874667e+002
1.585215e+003	3.720857e+002
1.587143e+003	3.950351e+002
1.589072e+003	4.171378e+002
1.591000e+003	4.392482e+002
1.592929e+003	4.438757e+002
1.594857e+003	4.241042e+002
1.596786e+003	4.404388e+002
1.598714e+003	4.875822e+002
1.600643e+003	3.659720e+002
1.602571e+003	4.737281e+002
1.604500e+003	4.819121e+002
1.606428e+003	4.187386e+002
1.608356e+003	3.997507e+002
1.610285e+003	3.996862e+002
1.612213e+003	4.125935e+002
1.614142e+003	4.100775e+002
1.616070e+003	3.802929e+002
1.617999e+003	3.662693e+002
1.619927e+003	3.540816e+002
1.621856e+003	2.957014e+002
1.623784e+003	3.055272e+002
1.625713e+003	3.825794e+002
1.627641e+003	3.800762e+002
1.629570e+003	3.989910e+002
1.631498e+003	3.380472e+002
1.633427e+003	4.316928e+002
1.635355e+003	3.589281e+002
1.637283e+003	3.293596e+002
1.639212e+003	3.255143e+002
1.641140e+003	3.095785e+002
1.643069e+003	3.386122e+002
1.644997e+003	3.673315e+002
1.646926e+003	3.427491e+002
1.648854e+003	3.132514e+002
1.650783e+003	3.027885e+002
1.652711e+003	3.608137e+002
1.654640e+003	4.234537e+002
1.656568e+003	3.852638e+002
1.658497e+003	4.027772e+002
1.660425e+003	2.696538e+002
1.662354e+003	3.289585e+002
1.664282e+003	2.881690e+002
1.666210e+003	3.125655e+002
1.668139e+003	2.980689e+002
1.670067e+003	3.207477e+002
1.671996e+003	3.314591e+002
1.673924e+003	2.857639e+002
1.675853e+003	2.517337e+002
1.677781e+003	2.512871e+002
1.679710e+003	2.525081e+002
1.681638e+003	2.779843e+002
1.683567e+003	2.916121e+002
1.685495e+003	2.180282e+002
1.687424e+003	2.149611e+002
1.689352e+003	2.004975e+002
1.691281e+003	3.801823e+002
1.693209e+003	2.255505e+002
1.695137e+003	3.321642e+002
1.697066e+003	2.833460e+002
1.698994e+003	2.833192e+002
1.700923e+003	1.565878e+002
1.702851e+003	1.231254e+002
1.704780e+003	1.521489e+002
1.706708e+003	1.035629e+002
1.708637e+003	6.806613e+001
1.710565e+003	1.176401e+002
1.712494e+003	1.362944e+002
1.714422e+003	1.186225e+002
1.716351e+003	1.990487e+002
1.718279e+003	2.652675e+002
1.720208e+003	2.302346e+002
1.722136e+003	2.365983e+002
1.724064e+003	3.142270e+002
1.725993e+003	2.959946e+002
1.727921e+003	3.013096e+002
1.729850e+003	2.422799e+002
1.731778e+003	2.716862e+002
1.733707e+003	2.447793e+002
1.735635e+003	2.136704e+002
1.737564e+003	2.495377e+002
1.739492e+003	2.515455e+002
1.741421e+003	1.823648e+002
1.743349e+003	2.019384e+002
1.745278e+003	2.296976e+002
1.747206e+003	2.204432e+002
1.749135e+003	2.800236e+002
1.751063e+003	2.541927e+002
1.752991e+003	2.784047e+002
1.754920e+003	2.365710e+002
1.756848e+003	2.545610e+002
1.758777e+003	2.354411e+002
1.760705e+003	1.679169e+002
1.762634e+003	1.923081e+002
1.764562e+003	2.615514e+002
1.766491e+003	2.573187e+002
1.768419e+003	2.048542e+002
1.770348e+003	2.057074e+002
1.772276e+003	2.078954e+002
1.774205e+003	1.593683e+002
1.776133e+003	2.291295e+002
1.778062e+003	2.393186e+002
1.779990e+003	2.216005e+002
1.781918e+003	2.791566e+002
1.783847e+003	2.652986e+002
1.785775e+003	1.775103e+002
1.787704e+003	1.429529e+002
1.789632e+003	9.302493e+001
1.791561e+003	5.479505e+001
1.793489e+003	5.985680e+001
1.795418e+003	1.314086e+002
1.797346e+003	2.374891e+002
1.799275e+003	2.090616e+002
1.801203e+003	1.700538e+002
1.803132e+003	3.079595e+002
1.805060e+003	1.827044e+002
1.806989e+003	2.374555e+002
1.808917e+003	1.845612e+002
1.810845e+003	2.145632e+002
1.812774e+003	2.031278e+002
1.814702e+003	1.816938e+002
1.816631e+003	2.283292e+002
1.818559e+003	2.707823e+002
1.820488e+003	2.355430e+002
1.822416e+003	1.508826e+002
1.824345e+003	9.316011e+001
1.826273e+003	1.230313e+002
1.828202e+003	1.990300e+002
1.830130e+003	2.141934e+002
1.832059e+003	1.753913e+002
1.833987e+003	1.564642e+002
1.835916e+003	1.846150e+002
1.837844e+003	2.701792e+002
1.839772e+003	2.104348e+002
1.841701e+003	2.039757e+002
1.843629e+003	1.613179e+002
1.845558e+003	1.267930e+002
1.847486e+003	1.140777e+002
1.849415e+003	1.296063e+002
1.851343e+003	1.427332e+002
1.853272e+003	1.292452e+002
1.855200e+003	1.238339e+002
1.857129e+003	1.757178e+002
1.859057e+003	1.817385e+002
1.860986e+003	1.016280e+002
1.862914e+003	1.601823e+002
1.864843e+003	2.171937e+002
1.866771e+003	1.927381e+002
1.868699e+003	1.801135e+002
1.870628e+003	2.429010e+002
1.872556e+003	2.422136e+002
1.874485e+003	1.382166e+002
1.876413e+003	8.976769e+001
1.878342e+003	1.025084e+002
1.880270e+003	1.783526e+002
1.882199e+003	2.298743e+002
1.884127e+003	1.294295e+002
1.886056e+003	1.544961e+002
1.887984e+003	2.017468e+002
1.889913e+003	5.027034e+001
1.891841e+003	1.045868e+002
1.893770e+003	1.182708e+002
1.895698e+003	8.055721e+001
1.897626e+003	4.904904e+001
1.899555e+003	1.223118e+002
1.901483e+003	1.569840e+002
1.903412e+003	1.386991e+002
1.905340e+003	1.662730e+002
1.907269e+003	2.084247e+002
1.909197e+003	1.960170e+002
1.911126e+003	1.287848e+002
1.913054e+003	9.131264e+001
1.914983e+003	1.497451e+002
1.916911e+003	1.783641e+002
1.918840e+003	1.747984e+002
1.920768e+003	1.434322e+002
1.922697e+003	1.090976e+002
1.924625e+003	9.573501e+001
1.926553e+003	1.068222e+002
1.928482e+003	1.470369e+002
1.930410e+003	2.109159e+002
1.932339e+003	2.479981e+002
1.934267e+003	2.016283e+002
1.936196e+003	1.614611e+002
1.938124e+003	1.649759e+002
1.940053e+003	1.364597e+002
1.941981e+003	1.706070e+002
1.943910e+003	1.579347e+002
1.945838e+003	1.429327e+002
1.947767e+003	9.547588e+001
1.949695e+003	5.719915e+001
1.951624e+003	1.893970e+002
1.953552e+003	1.657654e+002
1.955480e+003	1.579292e+002
1.957409e+003	1.724719e+002
1.959337e+003	1.828724e+002
1.961266e+003	1.513710e+002
1.963194e+003	9.309144e+001
1.965123e+003	1.361205e+002
1.967051e+003	1.853532e+002
1.968980e+003	8.843343e+001
1.970908e+003	9.325639e+001
1.972837e+003	1.210156e+002
1.974765e+003	6.031597e+001
1.976694e+003	5.607832e+001
1.978622e+003	1.098823e+002
1.980551e+003	8.937832e+001
1.982479e+003	1.135180e+002
1.984407e+003	1.375086e+002
1.986336e+003	1.025544e+002
1.988264e+003	7.004238e+001
1.990193e+003	2.828600e+001
1.992121e+003	2.718595e+001
1.994050e+003	7.168758e+001
1.995978e+003	1.212028e+002
1.997907e+003	1.177123e+002
1.999835e+003	8.101637e+001
2.001764e+003	8.654117e+001
2.003692e+003	6.970688e+001
2.005621e+003	8.388316e+001
2.007549e+003	1.092950e+002
2.009478e+003	8.075430e+001
2.011406e+003	8.320533e+001
2.013334e+003	1.092486e+002
2.015263e+003	1.333101e+002
2.017191e+003	1.465913e+002
2.019120e+003	1.348000e+002
2.021048e+003	1.126975e+002
2.022977e+003	2.036407e+002
2.024905e+003	1.561502e+002
2.026834e+003	-5.578441e+000
2.028762e+003	1.601803e+002
2.030691e+003	1.785836e+002
2.032619e+003	1.703567e+002
2.034548e+003	1.090588e+002
2.036476e+003	1.153493e+002
2.038405e+003	1.563199e+002
2.040333e+003	1.266456e+002
2.042261e+003	1.143928e+002
2.044190e+003	1.322339e+002
2.046118e+003	9.370628e+001
2.048047e+003	1.236438e+002
2.049975e+003	1.005782e+002
2.051904e+003	1.528724e+002
2.053832e+003	6.997652e+001
2.055761e+003	2.692782e+002
2.057689e+003	2.351483e+002
2.059618e+003	1.817195e+002
2.061546e+003	1.076559e+002
2.063475e+003	1.028812e+002
2.065403e+003	1.977894e+002
2.067332e+003	2.017271e+002
2.069260e+003	9.357062e+001
2.071188e+003	8.898820e+001
2.073117e+003	1.668037e+002
2.075045e+003	1.612028e+002
2.076974e+003	7.819210e+001
2.078902e+003	1.316001e+002
2.080831e+003	1.416981e+002
2.082759e+003	1.091964e+002
2.084688e+003	-3.059649e+001
2.086616e+003	2.090934e+000
2.088545e+003	8.884955e+001
2.090473e+003	9.509181e+001
2.092402e+003	9.976493e+001
2.094330e+003	1.215509e+002
2.096259e+003	1.429120e+002
2.098187e+003	1.227775e+002
2.100115e+003	1.201438e+002
2.102044e+003	1.604021e+002
2.103972e+003	7.631831e+001
2.105901e+003	4.157502e+001
2.107829e+003	9.957720e+001
2.109758e+003	1.506822e+002
2.111686e+003	2.769470e+002
2.113615e+003	2.460642e+002
2.115543e+003	1.293267e+002
2.117472e+003	1.774995e+002
2.119400e+003	2.542861e+002
2.121329e+003	1.793739e+002
2.123257e+003	9.488332e+001
2.125186e+003	1.183634e+002
2.127114e+003	1.831694e+002
2.129042e+003	2.216680e+002
2.130971e+003	2.366705e+002
2.132899e+003	2.676400e+002
2.134828e+003	2.651613e+002
2.136756e+003	2.135900e+002
2.138685e+003	2.309163e+002
2.140613e+003	2.178576e+002
2.142542e+003	2.339596e+002
2.144470e+003	2.783480e+002
2.146399e+003	2.431181e+002
2.148327e+003	2.591267e+002
2.150256e+003	2.886219e+002
2.152184e+003	2.354183e+002
2.154113e+003	2.016899e+002
2.156041e+003	1.519235e+002
2.157969e+003	1.553383e+002
2.159898e+003	2.107420e+002
2.161826e+003	2.474744e+002
2.163755e+003	2.747436e+002
2.165683e+003	2.246760e+002
2.167612e+003	2.107387e+002
2.169540e+003	2.021367e+002
2.171469e+003	1.969837e+002
2.173397e+003	2.023688e+002
2.175326e+003	2.521531e+002
2.177254e+003	2.854750e+002
2.179183e+003	2.238378e+002
2.181111e+003	1.813034e+002
2.183040e+003	2.029926e+002
2.184968e+003	2.146453e+002
2.186896e+003	1.636820e+002
2.188825e+003	1.370178e+002
2.190753e+003	1.859129e+002
2.192682e+003	2.024787e+002
2.194610e+003	2.550759e+002
2.196539e+003	1.775583e+002
2.198467e+003	1.802730e+002
2.200396e+003	2.433153e+002
2.202324e+003	2.545637e+002
2.204253e+003	2.122650e+002
2.206181e+003	1.962691e+002
2.208110e+003	2.796304e+002
2.210038e+003	2.211110e+002
2.211967e+003	1.743786e+002
2.213895e+003	2.254182e+002
2.215823e+003	2.474365e+002
2.217752e+003	2.593113e+002
2.219680e+003	2.047532e+002
2.221609e+003	2.801165e+002
2.223537e+003	3.091967e+002
2.225466e+003	2.506384e+002
2.227394e+003	2.503270e+002
2.229323e+003	2.398251e+002
2.231251e+003	2.154989e+002
2.233180e+003	3.138688e+002
2.235108e+003	3.184482e+002
2.237037e+003	2.345843e+002
2.238965e+003	1.557601e+002
2.240894e+003	2.542784e+002
2.242822e+003	3.277572e+002
2.244750e+003	3.087264e+002
2.246679e+003	2.996466e+002
2.248607e+003	2.170660e+002
2.250536e+003	2.500559e+002
2.252464e+003	2.920621e+002
2.254393e+003	2.657702e+002
2.256321e+003	2.612921e+002
2.258250e+003	3.089044e+002
2.260178e+003	3.653562e+002
2.262107e+003	3.348977e+002
2.264035e+003	2.697239e+002
2.265964e+003	2.786982e+002
2.267892e+003	3.509912e+002
2.269821e+003	2.608883e+002
2.271749e+003	1.924204e+002
2.273677e+003	2.590859e+002
2.275606e+003	2.816049e+002
2.277534e+003	2.352776e+002
2.279463e+003	2.921359e+002
2.281391e+003	3.593207e+002
2.283320e+003	3.178055e+002
2.285248e+003	2.852491e+002
2.287177e+003	3.124016e+002
2.289105e+003	3.489575e+002
2.291034e+003	3.739639e+002
2.292962e+003	3.734580e+002
2.294891e+003	3.006681e+002
2.296819e+003	3.220020e+002
2.298748e+003	3.485599e+002
2.300676e+003	2.871693e+002
2.302604e+003	2.828659e+002
2.304533e+003	2.890405e+002
2.306461e+003	2.870101e+002
2.308390e+003	3.616288e+002
2.310318e+003	3.688789e+002
2.312247e+003	3.450961e+002
2.314175e+003	3.541253e+002
2.316104e+003	3.807852e+002
2.318032e+003	3.335009e+002
2.319961e+003	3.816377e+002
2.321889e+003	3.992357e+002
2.323818e+003	4.456000e+002
2.325746e+003	3.480671e+002
2.327675e+003	2.480916e+002
2.329603e+003	2.940223e+002
2.331531e+003	3.073564e+002
2.333460e+003	3.565826e+002
2.335388e+003	4.379110e+002
2.337317e+003	4.507095e+002
2.339245e+003	3.719831e+002
2.341174e+003	3.072804e+002
2.343102e+003	4.538419e+002
2.345031e+003	3.811927e+002
2.346959e+003	2.862895e+002
2.348888e+003	3.410749e+002
2.350816e+003	4.279385e+002
2.352745e+003	3.678519e+002
2.354673e+003	3.209355e+002
2.356602e+003	4.217227e+002
2.358530e+003	4.807242e+002
2.360458e+003	4.634818e+002
2.362387e+003	4.778793e+002
2.364315e+003	4.658610e+002
2.366244e+003	4.844786e+002
2.368172e+003	4.303426e+002
2.370101e+003	4.687721e+002
2.372029e+003	4.848324e+002
2.373958e+003	4.176275e+002
2.375886e+003	4.278305e+002
2.377815e+003	4.245976e+002
2.379743e+003	4.096302e+002
2.381672e+003	4.385767e+002
2.383600e+003	4.582426e+002
2.385529e+003	4.250405e+002
2.387457e+003	4.542667e+002
2.389385e+003	4.893657e+002
2.391314e+003	3.860068e+002
2.393242e+003	4.717463e+002
2.395171e+003	5.214266e+002
2.397099e+003	4.682752e+002
2.399028e+003	3.941389e+002
2.400956e+003	4.240140e+002
2.402885e+003	4.848752e+002
2.404813e+003	5.264993e+002
2.406742e+003	4.976797e+002
2.408670e+003	4.239709e+002
2.410599e+003	4.087239e+002
2.412527e+003	4.295050e+002
2.414456e+003	4.794814e+002
2.416384e+003	4.222734e+002
2.418313e+003	4.181847e+002
2.420241e+003	4.193317e+002
2.422169e+003	4.947314e+002
2.424098e+003	4.763063e+002
2.426026e+003	4.548244e+002
2.427955e+003	4.856075e+002
2.429883e+003	4.868565e+002
2.431812e+003	4.819424e+002
2.433740e+003	5.500654e+002
2.435669e+003	5.370433e+002
2.437597e+003	5.235093e+002
2.439526e+003	5.598580e+002
2.441454e+003	4.822382e+002
2.443383e+003	5.476415e+002
2.445311e+003	4.797206e+002
2.447240e+003	5.242646e+002
2.449168e+003	5.961987e+002
2.451096e+003	5.161247e+002
2.453025e+003	5.341789e+002
2.454953e+003	4.993778e+002
2.456882e+003	4.426848e+002
2.458810e+003	5.225051e+002
2.460739e+003	5.723875e+002
2.462667e+003	5.243917e+002
2.464596e+003	5.022988e+002
2.466524e+003	5.490280e+002
2.468453e+003	5.482610e+002
2.470381e+003	5.089684e+002
2.472310e+003	4.885964e+002
2.474238e+003	4.729095e+002
2.476167e+003	4.240181e+002
2.478095e+003	4.707201e+002
2.480023e+003	5.522350e+002
2.481952e+003	5.024680e+002
2.483880e+003	4.506725e+002
2.485809e+003	4.796027e+002
2.487737e+003	4.471605e+002
2.489666e+003	5.500810e+002
2.491594e+003	4.414388e+002
2.493523e+003	4.771259e+002
2.495451e+003	5.406520e+002
2.497380e+003	4.509218e+002
2.499308e+003	4.882794e+002
2.501237e+003	4.742536e+002
2.503165e+003	5.358821e+002
2.505094e+003	4.859928e+002
2.507022e+003	4.354339e+002
2.508950e+003	4.870984e+002
2.510879e+003	4.500990e+002
2.512807e+003	4.860417e+002
2.514736e+003	4.375579e+002
2.516664e+003	4.229594e+002
2.518593e+003	5.177374e+002
2.520521e+003	5.494930e+002
2.522450e+003	5.147377e+002
2.524378e+003	5.050687e+002
2.526307e+003	4.652446e+002
2.528235e+003	4.707928e+002
2.530164e+003	5.584074e+002
2.532092e+003	6.242442e+002
2.534021e+003	5.663527e+002
2.535949e+003	6.072855e+002
2.537877e+003	6.348702e+002
2.539806e+003	5.282939e+002
2.541734e+003	4.721788e+002
2.543663e+003	4.713931e+002
2.545591e+003	6.158330e+002
2.547520e+003	5.133531e+002
2.549448e+003	4.402993e+002
2.551377e+003	4.762561e+002
2.553305e+003	4.993669e+002
2.555234e+003	4.987562e+002
2.557162e+003	5.534083e+002
2.559091e+003	6.130576e+002
2.561019e+003	5.789528e+002
2.562948e+003	5.482529e+002
2.564876e+003	4.806156e+002
2.566804e+003	4.201741e+002
2.568733e+003	4.928529e+002
2.570661e+003	5.477232e+002
2.572590e+003	5.335759e+002
2.574518e+003	4.898065e+002
2.576447e+003	5.312576e+002
2.578375e+003	5.856214e+002
2.580304e+003	5.476938e+002
2.582232e+003	5.141174e+002
2.584161e+003	5.583986e+002
2.586089e+003	5.271427e+002
2.588018e+003	5.042353e+002
2.589946e+003	5.723139e+002
2.591875e+003	6.027482e+002
2.593803e+003	5.735318e+002
2.595731e+003	5.750173e+002
2.597660e+003	5.194493e+002
2.599588e+003	5.452019e+002
2.601517e+003	5.176644e+002
2.603445e+003	4.685810e+002
2.605374e+003	4.700600e+002
2.607302e+003	4.767501e+002
2.609231e+003	5.904659e+002
2.611159e+003	5.230603e+002
2.613088e+003	4.965678e+002
2.615016e+003	5.439399e+002
2.616945e+003	4.908344e+002
2.618873e+003	4.771402e+002
2.620802e+003	5.142048e+002
2.622730e+003	5.395841e+002
2.624658e+003	4.859858e+002
2.626587e+003	4.799712e+002
2.628515e+003	4.673714e+002
2.630444e+003	4.696434e+002
2.632372e+003	5.194407e+002
2.634301e+003	4.541346e+002
2.636229e+003	4.356535e+002
2.638158e+003	4.380837e+002
2.640086e+003	4.982462e+002
2.642015e+003	4.268103e+002
2.643943e+003	3.962892e+002
2.645872e+003	5.068207e+002
2.647800e+003	5.314852e+002
2.649729e+003	4.931560e+002
2.651657e+003	4.719323e+002
2.653585e+003	4.351142e+002
2.655514e+003	4.267890e+002
2.657442e+003	4.427353e+002
2.659371e+003	4.718762e+002
2.661299e+003	4.516310e+002
2.663228e+003	4.966182e+002
2.665156e+003	5.424924e+002
2.667085e+003	5.168860e+002
2.669013e+003	5.497306e+002
2.670942e+003	5.769440e+002
2.672870e+003	4.725727e+002
2.674799e+003	4.468767e+002
2.676727e+003	4.103445e+002
2.678656e+003	4.604890e+002
2.680584e+003	5.297664e+002
2.682512e+003	4.679889e+002
2.684441e+003	5.305994e+002
2.686369e+003	4.832434e+002
2.688298e+003	4.889779e+002
2.690226e+003	4.364545e+002
2.692155e+003	4.226183e+002
2.694083e+003	4.673366e+002
2.696012e+003	4.024782e+002
2.697940e+003	3.440663e+002
2.699869e+003	3.679217e+002
2.701797e+003	4.034569e+002
2.703726e+003	4.199535e+002
2.705654e+003	4.553296e+002
2.707583e+003	4.730415e+002
2.709511e+003	4.144994e+002
2.711439e+003	3.533056e+002
2.713368e+003	3.045591e+002
2.715296e+003	3.760636e+002
2.717225e+003	4.587333e+002
2.719153e+003	4.704761e+002
2.721082e+003	4.304520e+002
2.723010e+003	4.171875e+002
2.724939e+003	4.042620e+002
2.726867e+003	3.729063e+002
2.728796e+003	3.875379e+002
2.730724e+003	3.862448e+002
2.732653e+003	3.568436e+002
2.734581e+003	3.025211e+002
2.736510e+003	3.586254e+002
2.738438e+003	3.911762e+002
2.740366e+003	3.378846e+002
2.742295e+003	3.012741e+002
2.744223e+003	2.754150e+002
2.746152e+003	2.699687e+002
2.748080e+003	2.691794e+002
2.750009e+003	2.738975e+002
2.751937e+003	3.088148e+002
2.753866e+003	2.272636e+002
2.755794e+003	3.203683e+002
2.757723e+003	2.948074e+002
2.759651e+003	3.691631e+002
2.761580e+003	4.021458e+002
2.763508e+003	3.394502e+002
2.765437e+003	3.064488e+002
2.767365e+003	3.277003e+002
2.769293e+003	3.784611e+002
2.771222e+003	3.714042e+002
2.773150e+003	2.837540e+002
2.775079e+003	3.679240e+002
2.777007e+003	3.953064e+002
2.778936e+003	2.859650e+002
2.780864e+003	3.350662e+002
2.782793e+003	2.931142e+002
2.784721e+003	2.757048e+002
2.786650e+003	2.604816e+002
2.788578e+003	3.073499e+002
2.790507e+003	3.206090e+002
2.792435e+003	2.981580e+002
2.794364e+003	2.531624e+002
2.796292e+003	2.239374e+002
2.798220e+003	2.606498e+002
2.800149e+003	1.645620e+002
2.802077e+003	1.557882e+002
2.804006e+003	2.033725e+002
2.805934e+003	1.935825e+002
2.807863e+003	3.007469e+002
2.809791e+003	2.261769e+002
2.811720e+003	2.390305e+002
2.813648e+003	1.937140e+002
2.815577e+003	2.078668e+002
2.817505e+003	2.469055e+002
2.819434e+003	2.339897e+002
2.821362e+003	8.285233e+001
2.823291e+003	1.081144e+002
2.825219e+003	2.173432e+002
2.827147e+003	1.077090e+002
2.829076e+003	7.680120e+001
2.831004e+003	1.568032e+002
2.832933e+003	2.142531e+002
2.834861e+003	1.561856e+002
2.836790e+003	9.609239e+001
2.838718e+003	1.564744e+002
2.840647e+003	1.615660e+002
2.842575e+003	1.829757e+002
2.844504e+003	2.129653e+002
2.846432e+003	9.278191e+001
2.848361e+003	1.920693e+002
2.850289e+003	2.292941e+002
2.852218e+003	1.998409e+002
2.854146e+003	8.871481e+001
2.856074e+003	1.338606e+002
2.858003e+003	8.241049e+001
2.859931e+003	5.286024e+001
2.861860e+003	7.544982e+001
2.863788e+003	5.810812e+001
2.865717e+003	6.007125e+001
2.867645e+003	1.434946e+002
2.869574e+003	9.635103e+001
2.871502e+003	5.879279e+001
2.873431e+003	1.214771e+002
2.875359e+003	4.748942e+001
2.877288e+003	5.813288e+001
2.879216e+003	8.523419e+001
2.881145e+003	1.028801e+002
2.883073e+003	1.097020e+002
2.885001e+003	1.143970e+002
2.886930e+003	6.567468e+001
2.888858e+003	4.957818e+001
2.890787e+003	8.053196e+001
2.892715e+003	1.621094e+002
2.894644e+003	1.736248e+002
2.896572e+003	1.377539e+001
2.898501e+003	4.441102e+001
2.900429e+003	-8.588131e+000
2.902358e+003	-6.578936e+001
2.904286e+003	-3.031330e+001
2.906215e+003	3.073622e+001
2.908143e+003	7.285089e+001
2.910072e+003	3.117006e+001
2.912000e+003	-4.491489e+001
2.913928e+003	2.489080e+001
2.915857e+003	-5.928702e+000
2.917785e+003	6.066946e+001
2.919714e+003	-6.609013e+000
2.921642e+003	4.668804e+001
2.923571e+003	-7.868412e+001
2.925499e+003	-3.533890e+001
2.927428e+003	-6.642614e+000
2.929356e+003	-3.791256e+001
2.931285e+003	-6.866637e+001
2.933213e+003	7.104309e+000
2.935142e+003	-1.309119e+001
2.937070e+003	-6.373846e+001
2.938999e+003	-5.777382e+001
2.940927e+003	-8.722730e+001
2.942855e+003	-1.252715e+002
2.944784e+003	-8.166898e+001
2.946712e+003	-3.484888e+001
2.948641e+003	-6.309337e+001
2.950569e+003	-1.003215e+002
2.952498e+003	-1.069448e+002
2.954426e+003	-9.334319e+001
2.956355e+003	-5.971457e+001
2.958283e+003	-5.010735e+001
2.960212e+003	-1.342914e+002
2.962140e+003	-1.096205e+002
2.964069e+003	-1.579085e+002
2.965997e+003	-1.105578e+002
2.967926e+003	-1.443688e+002
2.969854e+003	-2.394373e+002
2.971782e+003	-1.873808e+002
2.973711e+003	-2.695073e+002
2.975639e+003	-1.915399e+002
2.977568e+003	-2.000973e+002
2.979496e+003	-3.938065e+002
2.981425e+003	-2.512543e+002
2.983353e+003	-2.294940e+002
2.985282e+003	-2.023706e+002
2.987210e+003	-2.019264e+002
2.989139e+003	-2.460172e+002
2.991067e+003	-2.402080e+002
2.992996e+003	-2.674269e+002
2.994924e+003	-2.254511e+002
2.996853e+003	-2.514735e+002
2.998781e+003	-2.467726e+002
3.000709e+003	-2.146350e+002
3.002638e+003	-3.062253e+002
3.004566e+003	-3.126880e+002
3.006495e+003	-3.347732e+002
3.008423e+003	-2.492084e+002
3.010352e+003	-3.045659e+002
3.012280e+003	-1.652361e+002
3.014209e+003	-3.136976e+002
3.016137e+003	-3.045462e+002
3.018066e+003	-2.640468e+002
3.019994e+003	-2.606556e+002
3.021923e+003	-2.633290e+002
3.023851e+003	-2.772070e+002
3.025780e+003	-3.092740e+002
3.027708e+003	-2.886219e+002
3.029636e+003	-2.574009e+002
3.031565e+003	-1.848076e+002
3.033493e+003	-2.619423e+002
3.035422e+003	-2.608240e+002
3.037350e+003	-3.166139e+002
3.039279e+003	-2.578371e+002
3.041207e+003	-2.576728e+002
3.043136e+003	-2.646422e+002
3.045064e+003	-1.675003e+002
3.046993e+003	-2.069744e+002
3.048921e+003	-3.269095e+002
3.050850e+003	-2.412047e+002
3.052778e+003	-2.811376e+002
3.054707e+003	-2.688947e+002
3.056635e+003	-3.344363e+002
3.058563e+003	-3.186235e+002
3.060492e+003	-2.946378e+002
3.062420e+003	-2.715895e+002
3.064349e+003	-2.313538e+002
3.066277e+003	-2.453384e+002
3.068206e+003	-3.034109e+002
3.070134e+003	-2.795303e+002
3.072063e+003	-2.018851e+002
3.073991e+003	-2.743085e+002
3.075920e+003	-2.243187e+002
3.077848e+003	-2.588434e+002
3.079777e+003	-2.174322e+002
3.081705e+003	-2.493143e+002
3.083634e+003	-2.142612e+002
3.085562e+003	-2.695892e+002
3.087490e+003	-2.306526e+002
3.089419e+003	-1.854796e+002
3.091347e+003	-1.546194e+002
3.093276e+003	-2.290360e+002
3.095204e+003	-1.855719e+002
3.097133e+003	-1.945959e+002
3.099061e+003	-1.989125e+002
3.100990e+003	-7.329534e+001
3.102918e+003	-9.754112e+001
3.104847e+003	-1.196994e+002
3.106775e+003	-1.055403e+002
3.108704e+003	-1.169240e+002
3.110632e+003	-1.593340e+002
3.112561e+003	-1.157159e+002
3.114489e+003	-6.669466e+001
3.116417e+003	-6.576073e+001
3.118346e+003	-6.386197e+001
3.120274e+003	-4.752394e+001
3.122203e+003	-8.789608e+001
3.124131e+003	-3.044529e+001
3.126060e+003	-8.980355e+001
3.127988e+003	-8.145296e+001
3.129917e+003	3.583882e+000
3.131845e+003	4.329600e+001
3.133774e+003	7.886841e+001
3.135702e+003	9.494795e+001
3.137631e+003	7.670938e+001
3.139559e+003	8.512170e+001
3.141488e+003	4.205326e+001
3.143416e+003	3.710548e+001
3.145344e+003	4.287073e+001
3.147273e+003	6.135762e+001
3.149201e+003	1.313904e+002
3.151130e+003	2.109055e+002
3.153058e+003	1.956859e+002
3.154987e+003	1.891286e+002
3.156915e+003	3.188442e+002
3.158844e+003	2.783185e+002
3.160772e+003	3.469388e+002
3.162701e+003	3.180633e+002
3.164629e+003	3.493858e+002
3.166558e+003	4.026679e+002
3.168486e+003	3.609326e+002
3.170415e+003	3.800729e+002
3.172343e+003	3.854968e+002
3.174271e+003	4.167118e+002
3.176200e+003	4.397475e+002
3.178128e+003	4.855411e+002
3.180057e+003	4.931199e+002
3.181985e+003	4.919574e+002
3.183914e+003	5.655499e+002
3.185842e+003	5.546300e+002
3.187771e+003	5.187925e+002
3.189699e+003	5.800639e+002
3.191628e+003	7.253807e+002
3.193556e+003	7.549311e+002
3.195485e+003	7.428774e+002
3.197413e+003	7.180742e+002
3.199342e+003	7.981924e+002
3.201270e+003	8.037972e+002
3.203198e+003	8.645076e+002
3.205127e+003	8.799417e+002
3.207055e+003	9.378693e+002
3.208984e+003	9.907712e+002
3.210912e+003	1.011951e+003
3.212841e+003	1.057064e+003
3.214769e+003	1.063428e+003
3.216698e+003	1.132365e+003
3.218626e+003	1.236929e+003
3.220555e+003	1.204094e+003
3.222483e+003	1.158253e+003
3.224412e+003	1.284448e+003
3.226340e+003	1.311954e+003
3.228269e+003	1.407167e+003
3.230197e+003	1.450798e+003
3.232125e+003	1.374235e+003
3.234054e+003	1.468254e+003
3.235982e+003	1.557470e+003
3.237911e+003	1.607159e+003
3.239839e+003	1.688921e+003
3.241768e+003	1.684795e+003
3.243696e+003	1.719930e+003
3.245625e+003	1.771926e+003
3.247553e+003	1.856252e+003
3.249482e+003	1.815279e+003
3.251410e+003	1.891712e+003
3.253339e+003	1.952253e+003
3.255267e+003	2.060741e+003
3.257196e+003	2.049758e+003
3.259124e+003	2.088266e+003
3.261052e+003	2.193016e+003
3.262981e+003	2.286561e+003
3.264909e+003	2.291979e+003
3.266838e+003	2.403929e+003
3.268766e+003	2.492135e+003
3.270695e+003	2.521748e+003
3.272623e+003	2.496375e+003
3.274552e+003	2.608232e+003
3.276480e+003	2.721518e+003
3.278409e+003	2.747624e+003
3.280337e+003	2.795036e+003
3.282266e+003	2.843453e+003
3.284194e+003	2.889874e+003
3.286123e+003	3.048778e+003
3.288051e+003	3.155911e+003
3.289979e+003	3.139397e+003
3.291908e+003	3.243633e+003
3.293836e+003	3.288914e+003
3.295765e+003	3.367095e+003
3.297693e+003	3.407437e+003
3.299622e+003	3.559837e+003
3.301550e+003	3.722423e+003
3.303479e+003	3.718961e+003
3.305407e+003	3.750503e+003
3.307336e+003	3.820833e+003
3.309264e+003	3.905335e+003
3.311193e+003	3.951412e+003
3.313121e+003	4.218460e+003
3.315050e+003	4.160033e+003
3.316978e+003	4.311723e+003
3.318906e+003	4.410747e+003
3.320835e+003	4.513033e+003
3.322763e+003	4.540969e+003
3.324692e+003	4.600178e+003
3.326620e+003	4.741805e+003
3.328549e+003	4.802549e+003
3.330477e+003	4.969419e+003
3.332406e+003	5.064968e+003
3.334334e+003	5.180025e+003
3.336263e+003	5.251481e+003
3.338191e+003	5.321369e+003
3.340120e+003	5.383395e+003
3.342048e+003	5.552886e+003
3.343977e+003	5.722366e+003
3.345905e+003	5.745779e+003
3.347833e+003	5.856146e+003
3.349762e+003	6.003403e+003
3.351690e+003	6.129606e+003
3.353619e+003	6.147541e+003
3.355547e+003	6.357087e+003
3.357476e+003	6.480719e+003
3.359404e+003	6.542494e+003
3.361333e+003	6.620015e+003
3.363261e+003	6.794389e+003
3.365190e+003	6.932872e+003
3.367118e+003	7.057936e+003
3.369047e+003	7.141235e+003
3.370975e+003	7.263744e+003
3.372904e+003	7.461669e+003
3.374832e+003	7.537118e+003
3.376760e+003	7.635177e+003
3.378689e+003	7.856509e+003
3.380617e+003	7.907204e+003
3.382546e+003	8.094976e+003
3.384474e+003	8.214740e+003
3.386403e+003	8.349404e+003
3.388331e+003	8.464049e+003
3.390260e+003	8.616447e+003
3.392188e+003	8.719471e+003
3.394117e+003	8.895881e+003
3.396045e+003	9.029874e+003
3.397974e+003	9.147879e+003
3.399902e+003	9.309957e+003
