# Supplementary material for: Machine learning classification of mango maturity based on carotene content from Raman spectra
Source: PeerJ. 2025 Nov 18;13:e20288. doi: 10.7717/peerj.20288 (PMC12637035; doi:10.7717/peerj.20288)
Supplement: Supplemental Information 1 — Raman spectra from 29 mango samples, with measurements taken from the top, middle, and bottom parts of each mango. These data were used for Raman spectral processing, statistical analysis, and classification analysis. [file peerj-13-20288-s001.zip › Raw Data_Mango/M4/M4-M-2.CSV]

5.015522e+001	1.407918e+003
5.208368e+001	9.500792e+002
5.401215e+001	6.591406e+002
5.594062e+001	5.472655e+002
5.786908e+001	5.341324e+002
5.979755e+001	5.449111e+002
6.172602e+001	5.464009e+002
6.365448e+001	5.256427e+002
6.558295e+001	4.890079e+002
6.751141e+001	4.782959e+002
6.943988e+001	4.832736e+002
7.136835e+001	4.907823e+002
7.329681e+001	4.904062e+002
7.522528e+001	4.788307e+002
7.715375e+001	4.693412e+002
7.908221e+001	4.384831e+002
8.101068e+001	3.939460e+002
8.293915e+001	3.614167e+002
8.486761e+001	3.874496e+002
8.679608e+001	3.991811e+002
8.872455e+001	3.914314e+002
9.065302e+001	3.805148e+002
9.258148e+001	3.899323e+002
9.450995e+001	3.812384e+002
9.643842e+001	3.631263e+002
9.836688e+001	3.462892e+002
1.002953e+002	3.332861e+002
1.022238e+002	3.145899e+002
1.041523e+002	3.053866e+002
1.060807e+002	3.061580e+002
1.080092e+002	3.082720e+002
1.099377e+002	3.076661e+002
1.118661e+002	3.208492e+002
1.137946e+002	3.082426e+002
1.157231e+002	3.118117e+002
1.176516e+002	3.183240e+002
1.195800e+002	2.974174e+002
1.215085e+002	2.883099e+002
1.234370e+002	2.745851e+002
1.253654e+002	2.620653e+002
1.272939e+002	2.526273e+002
1.292224e+002	2.436982e+002
1.311508e+002	2.356516e+002
1.330793e+002	2.477880e+002
1.350078e+002	2.628520e+002
1.369362e+002	2.663328e+002
1.388647e+002	2.574896e+002
1.407932e+002	2.612658e+002
1.427216e+002	2.518680e+002
1.446501e+002	2.368566e+002
1.465786e+002	2.308537e+002
1.485070e+002	2.439516e+002
1.504355e+002	2.218508e+002
1.523640e+002	2.176846e+002
1.542924e+002	2.240947e+002
1.562209e+002	2.206969e+002
1.581494e+002	2.272505e+002
1.600778e+002	2.378763e+002
1.620063e+002	2.361372e+002
1.639348e+002	2.340416e+002
1.658632e+002	2.484813e+002
1.677917e+002	2.396403e+002
1.697202e+002	2.316101e+002
1.716486e+002	2.324643e+002
1.735771e+002	2.362158e+002
1.755056e+002	2.300761e+002
1.774340e+002	2.255841e+002
1.793625e+002	2.198883e+002
1.812910e+002	2.146621e+002
1.832194e+002	2.081223e+002
1.851479e+002	1.979883e+002
1.870764e+002	2.178125e+002
1.890048e+002	2.255147e+002
1.909333e+002	2.075627e+002
1.928618e+002	1.811963e+002
1.947902e+002	1.894374e+002
1.967187e+002	1.897459e+002
1.986472e+002	2.021177e+002
2.005756e+002	2.179626e+002
2.025041e+002	2.307357e+002
2.044326e+002	2.443921e+002
2.063610e+002	2.506096e+002
2.082895e+002	2.546292e+002
2.102180e+002	2.511896e+002
2.121464e+002	2.408252e+002
2.140749e+002	2.370363e+002
2.160034e+002	2.443948e+002
2.179318e+002	2.311394e+002
2.198603e+002	2.194993e+002
2.217888e+002	2.298749e+002
2.237172e+002	2.509983e+002
2.256457e+002	2.637373e+002
2.275742e+002	2.555694e+002
2.295026e+002	2.502771e+002
2.314311e+002	2.564045e+002
2.333596e+002	2.338218e+002
2.352880e+002	2.204315e+002
2.372165e+002	2.259750e+002
2.391450e+002	2.423392e+002
2.410734e+002	2.576226e+002
2.430019e+002	2.653134e+002
2.449304e+002	2.572872e+002
2.468588e+002	2.644503e+002
2.487873e+002	2.826144e+002
2.507158e+002	2.913277e+002
2.526442e+002	2.640127e+002
2.545727e+002	2.699695e+002
2.565012e+002	2.902047e+002
2.584296e+002	2.745616e+002
2.603581e+002	2.392841e+002
2.622866e+002	3.211216e+002
2.642150e+002	3.077797e+002
2.661435e+002	2.893859e+002
2.680720e+002	2.571833e+002
2.700004e+002	2.218161e+002
2.719289e+002	2.551517e+002
2.738574e+002	2.662534e+002
2.757858e+002	2.558585e+002
2.777143e+002	2.456696e+002
2.796428e+002	2.464678e+002
2.815712e+002	2.463767e+002
2.834997e+002	2.592508e+002
2.854282e+002	2.712700e+002
2.873566e+002	2.669058e+002
2.892851e+002	2.629668e+002
2.912136e+002	3.037974e+002
2.931420e+002	3.348197e+002
2.950705e+002	3.168828e+002
2.969990e+002	3.268936e+002
2.989274e+002	3.621247e+002
3.008559e+002	3.449059e+002
3.027844e+002	3.371637e+002
3.047128e+002	3.410106e+002
3.066413e+002	3.350670e+002
3.085698e+002	3.099745e+002
3.104982e+002	2.772986e+002
3.124267e+002	2.890159e+002
3.143552e+002	3.208735e+002
3.162836e+002	3.460237e+002
3.182121e+002	3.535587e+002
3.201406e+002	3.431458e+002
3.220690e+002	3.127240e+002
3.239975e+002	2.988072e+002
3.259260e+002	3.141299e+002
3.278544e+002	3.286508e+002
3.297829e+002	3.180951e+002
3.317114e+002	3.127716e+002
3.336398e+002	2.994946e+002
3.355683e+002	3.207289e+002
3.374968e+002	3.618389e+002
3.394252e+002	3.890900e+002
3.413537e+002	3.734401e+002
3.432822e+002	3.586311e+002
3.452106e+002	3.651716e+002
3.471391e+002	3.829102e+002
3.490676e+002	3.987536e+002
3.509960e+002	4.046323e+002
3.529245e+002	3.930871e+002
3.548530e+002	4.051235e+002
3.567814e+002	4.179915e+002
3.587099e+002	4.127617e+002
3.606384e+002	3.897646e+002
3.625668e+002	3.915701e+002
3.644953e+002	3.799330e+002
3.664238e+002	3.723661e+002
3.683522e+002	3.552821e+002
3.702807e+002	3.282365e+002
3.722092e+002	3.487827e+002
3.741376e+002	3.380389e+002
3.760661e+002	3.397754e+002
3.779946e+002	3.466873e+002
3.799230e+002	3.461758e+002
3.818515e+002	3.408612e+002
3.837800e+002	3.738635e+002
3.857084e+002	4.020094e+002
3.876369e+002	4.142596e+002
3.895654e+002	4.139422e+002
3.914938e+002	4.111690e+002
3.934223e+002	4.077807e+002
3.953508e+002	4.046850e+002
3.972792e+002	4.070048e+002
3.992077e+002	4.187981e+002
4.011362e+002	4.347010e+002
4.030646e+002	4.330707e+002
4.049931e+002	4.414950e+002
4.069216e+002	4.207429e+002
4.088500e+002	4.124584e+002
4.107785e+002	4.226255e+002
4.127070e+002	4.055521e+002
4.146354e+002	4.089129e+002
4.165639e+002	3.987426e+002
4.184924e+002	3.871905e+002
4.204208e+002	3.734796e+002
4.223493e+002	3.617158e+002
4.242778e+002	4.005059e+002
4.262062e+002	4.160587e+002
4.281347e+002	4.071207e+002
4.300632e+002	3.979442e+002
4.319916e+002	3.992190e+002
4.339201e+002	3.925244e+002
4.358486e+002	3.892304e+002
4.377770e+002	3.763451e+002
4.397055e+002	3.570018e+002
4.416340e+002	3.579597e+002
4.435624e+002	3.953147e+002
4.454909e+002	4.012229e+002
4.474194e+002	4.324693e+002
4.493478e+002	4.336446e+002
4.512763e+002	4.335878e+002
4.532048e+002	4.502719e+002
4.551332e+002	4.467547e+002
4.570617e+002	4.538984e+002
4.589902e+002	4.388214e+002
4.609186e+002	4.268539e+002
4.628471e+002	4.294803e+002
4.647756e+002	4.380801e+002
4.667040e+002	4.313113e+002
4.686325e+002	4.254945e+002
4.705610e+002	4.348054e+002
4.724894e+002	4.515663e+002
4.744179e+002	4.617696e+002
4.763464e+002	4.556839e+002
4.782748e+002	4.423281e+002
4.802033e+002	4.033772e+002
4.821318e+002	4.045014e+002
4.840602e+002	4.121968e+002
4.859887e+002	3.802914e+002
4.879172e+002	3.798285e+002
4.898456e+002	3.938500e+002
4.917741e+002	3.918042e+002
4.937026e+002	3.890618e+002
4.956310e+002	3.961960e+002
4.975595e+002	4.084135e+002
4.994880e+002	4.247786e+002
5.014164e+002	4.199654e+002
5.033449e+002	4.136012e+002
5.052734e+002	4.140837e+002
5.072018e+002	4.093222e+002
5.091303e+002	3.769718e+002
5.110588e+002	4.297628e+002
5.129872e+002	4.369709e+002
5.149157e+002	4.346969e+002
5.168442e+002	4.467069e+002
5.187726e+002	4.637184e+002
5.207011e+002	4.503837e+002
5.226296e+002	4.865490e+002
5.245580e+002	4.620992e+002
5.264865e+002	4.388677e+002
5.284150e+002	4.402260e+002
5.303434e+002	4.281518e+002
5.322719e+002	4.140267e+002
5.342004e+002	4.353198e+002
5.361288e+002	4.496145e+002
5.380573e+002	4.465886e+002
5.399858e+002	4.371158e+002
5.419142e+002	4.350533e+002
5.438427e+002	3.978126e+002
5.457712e+002	3.994396e+002
5.476996e+002	3.994984e+002
5.496281e+002	3.976039e+002
5.515566e+002	4.018135e+002
5.534850e+002	3.963453e+002
5.554135e+002	3.887333e+002
5.573420e+002	3.864923e+002
5.592704e+002	3.984224e+002
5.611989e+002	4.199518e+002
5.631274e+002	4.386017e+002
5.650558e+002	4.440295e+002
5.669843e+002	4.203435e+002
5.689128e+002	4.148046e+002
5.708412e+002	4.139062e+002
5.727697e+002	4.064343e+002
5.746982e+002	4.035067e+002
5.766266e+002	4.457638e+002
5.785551e+002	4.622420e+002
5.804836e+002	4.536451e+002
5.824120e+002	4.346665e+002
5.843405e+002	4.319565e+002
5.862690e+002	4.584638e+002
5.881974e+002	4.646821e+002
5.901259e+002	4.423413e+002
5.920544e+002	4.550776e+002
5.939828e+002	4.535153e+002
5.959113e+002	4.203622e+002
5.978398e+002	3.940439e+002
5.997682e+002	3.912483e+002
6.016967e+002	3.927668e+002
6.036252e+002	4.016253e+002
6.055536e+002	4.026264e+002
6.074821e+002	3.882281e+002
6.094106e+002	3.706429e+002
6.113391e+002	3.856535e+002
6.132675e+002	3.851041e+002
6.151960e+002	3.526516e+002
6.171245e+002	3.512940e+002
6.190529e+002	3.668919e+002
6.209814e+002	3.268321e+002
6.229099e+002	3.301632e+002
6.248383e+002	3.279092e+002
6.267668e+002	3.367177e+002
6.286953e+002	3.385118e+002
6.306237e+002	3.436247e+002
6.325522e+002	3.751951e+002
6.344807e+002	3.683005e+002
6.364091e+002	3.682973e+002
6.383376e+002	3.657645e+002
6.402661e+002	3.427223e+002
6.421945e+002	3.224585e+002
6.441230e+002	3.490878e+002
6.460515e+002	4.070121e+002
6.479799e+002	3.836384e+002
6.499084e+002	3.704959e+002
6.518369e+002	3.675365e+002
6.537653e+002	3.708419e+002
6.556938e+002	3.828044e+002
6.576223e+002	3.877578e+002
6.595507e+002	3.743676e+002
6.614792e+002	3.502938e+002
6.634077e+002	3.422891e+002
6.653361e+002	3.463906e+002
6.672646e+002	3.384068e+002
6.691931e+002	3.059878e+002
6.711215e+002	2.725063e+002
6.730500e+002	2.424848e+002
6.749785e+002	2.528732e+002
6.769069e+002	2.962019e+002
6.788354e+002	3.283867e+002
6.807639e+002	3.081249e+002
6.826923e+002	3.194250e+002
6.846208e+002	3.052678e+002
6.865493e+002	2.595596e+002
6.884777e+002	2.413282e+002
6.904062e+002	2.615580e+002
6.923347e+002	2.578426e+002
6.942631e+002	2.756761e+002
6.961916e+002	2.629453e+002
6.981201e+002	2.614874e+002
7.000485e+002	2.671672e+002
7.019770e+002	2.820721e+002
7.039055e+002	3.166451e+002
7.058339e+002	3.474435e+002
7.077624e+002	3.498744e+002
7.096909e+002	3.335243e+002
7.116193e+002	3.075979e+002
7.135478e+002	2.863208e+002
7.154763e+002	2.763227e+002
7.174047e+002	2.689771e+002
7.193332e+002	3.194167e+002
7.212617e+002	3.169450e+002
7.231901e+002	2.969149e+002
7.251186e+002	2.908349e+002
7.270471e+002	3.030814e+002
7.289755e+002	3.092567e+002
7.309040e+002	2.695913e+002
7.328325e+002	2.472607e+002
7.347609e+002	2.535605e+002
7.366894e+002	2.694091e+002
7.386179e+002	2.754232e+002
7.405463e+002	2.652879e+002
7.424748e+002	2.483402e+002
7.444033e+002	2.764603e+002
7.463317e+002	3.136784e+002
7.482602e+002	3.133115e+002
7.501887e+002	3.052725e+002
7.521171e+002	3.072907e+002
7.540456e+002	2.741627e+002
7.559741e+002	2.458274e+002
7.579025e+002	2.260588e+002
7.598310e+002	2.303702e+002
7.617595e+002	2.276601e+002
7.636879e+002	2.196882e+002
7.656164e+002	2.345477e+002
7.675449e+002	2.620590e+002
7.694733e+002	2.639422e+002
7.714018e+002	2.591185e+002
7.733303e+002	2.373229e+002
7.752587e+002	2.135984e+002
7.771872e+002	2.126354e+002
7.791157e+002	2.386533e+002
7.810441e+002	2.380116e+002
7.829726e+002	2.170749e+002
7.849011e+002	2.177242e+002
7.868295e+002	2.175869e+002
7.887580e+002	2.101329e+002
7.906865e+002	2.196039e+002
7.926149e+002	2.679705e+002
7.945434e+002	2.425536e+002
7.964719e+002	2.168330e+002
7.984003e+002	2.085358e+002
8.003288e+002	2.039669e+002
8.022573e+002	1.918616e+002
8.041857e+002	1.808986e+002
8.061142e+002	1.927943e+002
8.080427e+002	1.720763e+002
8.099711e+002	1.701923e+002
8.118996e+002	1.985367e+002
8.138281e+002	2.255738e+002
8.157565e+002	2.345883e+002
8.176850e+002	2.370275e+002
8.196135e+002	1.820817e+002
8.215419e+002	1.437581e+002
8.234704e+002	1.564124e+002
8.253989e+002	1.790446e+002
8.273273e+002	1.768203e+002
8.292558e+002	1.589053e+002
8.311843e+002	1.683949e+002
8.331127e+002	1.821066e+002
8.350412e+002	2.032482e+002
8.369697e+002	1.675286e+002
8.388981e+002	1.463082e+002
8.408266e+002	1.485500e+002
8.427551e+002	1.469005e+002
8.446835e+002	1.751123e+002
8.466120e+002	2.353461e+002
8.485405e+002	2.263178e+002
8.504689e+002	1.962330e+002
8.523974e+002	1.965055e+002
8.543259e+002	2.210403e+002
8.562543e+002	2.248549e+002
8.581828e+002	1.926613e+002
8.601113e+002	2.168579e+002
8.620397e+002	2.410027e+002
8.639682e+002	2.677588e+002
8.658967e+002	2.659270e+002
8.678251e+002	2.323841e+002
8.697536e+002	2.033568e+002
8.716821e+002	2.173089e+002
8.736105e+002	2.419527e+002
8.755390e+002	2.598269e+002
8.774675e+002	2.477803e+002
8.793959e+002	2.078046e+002
8.813244e+002	1.721616e+002
8.832529e+002	1.649296e+002
8.851813e+002	1.628877e+002
8.871098e+002	1.769385e+002
8.890383e+002	1.770801e+002
8.909667e+002	2.273161e+002
8.928952e+002	2.216713e+002
8.948237e+002	1.787192e+002
8.967521e+002	1.795353e+002
8.986806e+002	1.826784e+002
9.006091e+002	1.993708e+002
9.025375e+002	2.031151e+002
9.044660e+002	1.838459e+002
9.063945e+002	1.784982e+002
9.083229e+002	1.839745e+002
9.102514e+002	1.843535e+002
9.121799e+002	1.957606e+002
9.141083e+002	2.221308e+002
9.160368e+002	1.893871e+002
9.179653e+002	1.806149e+002
9.198937e+002	1.585985e+002
9.218222e+002	1.416335e+002
9.237507e+002	1.566274e+002
9.256791e+002	1.822948e+002
9.276076e+002	1.898646e+002
9.295361e+002	1.983074e+002
9.314645e+002	2.079634e+002
9.333930e+002	2.431375e+002
9.353215e+002	2.423739e+002
9.372499e+002	2.070208e+002
9.391784e+002	2.034802e+002
9.411069e+002	2.105264e+002
9.430353e+002	2.008754e+002
9.449638e+002	2.092739e+002
9.468923e+002	2.252978e+002
9.488207e+002	2.309074e+002
9.507492e+002	2.383786e+002
9.526777e+002	2.607734e+002
9.546061e+002	2.753616e+002
9.565346e+002	2.743328e+002
9.584631e+002	2.685215e+002
9.603915e+002	2.665412e+002
9.623200e+002	2.490620e+002
9.642485e+002	2.338794e+002
9.661769e+002	2.400624e+002
9.681054e+002	2.616380e+002
9.700339e+002	2.892404e+002
9.719623e+002	2.931352e+002
9.738908e+002	2.484066e+002
9.758193e+002	2.247605e+002
9.777477e+002	2.482562e+002
9.796762e+002	2.582979e+002
9.816047e+002	2.139847e+002
9.835331e+002	1.962148e+002
9.854616e+002	2.709139e+002
9.873901e+002	2.684273e+002
9.893185e+002	2.217784e+002
9.912470e+002	2.178362e+002
9.931755e+002	2.311840e+002
9.951039e+002	2.165269e+002
9.970324e+002	1.966234e+002
9.989609e+002	2.386602e+002
1.000889e+003	2.697327e+002
1.002818e+003	2.703119e+002
1.004746e+003	2.982088e+002
1.006675e+003	3.063222e+002
1.008603e+003	2.842565e+002
1.010532e+003	2.636619e+002
1.012460e+003	2.610383e+002
1.014389e+003	2.444946e+002
1.016317e+003	2.749546e+002
1.018246e+003	2.447563e+002
1.020174e+003	2.407541e+002
1.022102e+003	2.796240e+002
1.024031e+003	3.180709e+002
1.025959e+003	3.253185e+002
1.027888e+003	3.175479e+002
1.029816e+003	2.761329e+002
1.031745e+003	2.806859e+002
1.033673e+003	2.845603e+002
1.035602e+003	3.053835e+002
1.037530e+003	3.215814e+002
1.039459e+003	3.024007e+002
1.041387e+003	2.609399e+002
1.043316e+003	2.561796e+002
1.045244e+003	2.736546e+002
1.047173e+003	2.396538e+002
1.049101e+003	2.336140e+002
1.051030e+003	2.311104e+002
1.052958e+003	2.227420e+002
1.054886e+003	2.284875e+002
1.056815e+003	2.437518e+002
1.058743e+003	2.234764e+002
1.060672e+003	2.431773e+002
1.062600e+003	2.430701e+002
1.064529e+003	2.340025e+002
1.066457e+003	2.010510e+002
1.068386e+003	2.038713e+002
1.070314e+003	2.435269e+002
1.072243e+003	2.639307e+002
1.074171e+003	2.505468e+002
1.076100e+003	2.507614e+002
1.078028e+003	2.680705e+002
1.079957e+003	2.488245e+002
1.081885e+003	2.550261e+002
1.083813e+003	3.050148e+002
1.085742e+003	3.155806e+002
1.087670e+003	2.727201e+002
1.089599e+003	2.838126e+002
1.091527e+003	2.581373e+002
1.093456e+003	3.131231e+002
1.095384e+003	3.120877e+002
1.097313e+003	2.991515e+002
1.099241e+003	3.018530e+002
1.101170e+003	3.069796e+002
1.103098e+003	3.135508e+002
1.105027e+003	3.378224e+002
1.106955e+003	3.443501e+002
1.108884e+003	3.215399e+002
1.110812e+003	3.520788e+002
1.112740e+003	3.441817e+002
1.114669e+003	3.308072e+002
1.116597e+003	3.460962e+002
1.118526e+003	3.481779e+002
1.120454e+003	3.203237e+002
1.122383e+003	3.538918e+002
1.124311e+003	3.368762e+002
1.126240e+003	3.283012e+002
1.128168e+003	3.578687e+002
1.130097e+003	3.439211e+002
1.132025e+003	3.276556e+002
1.133954e+003	3.489237e+002
1.135882e+003	3.705088e+002
1.137811e+003	3.353871e+002
1.139739e+003	2.979655e+002
1.141667e+003	3.548006e+002
1.143596e+003	3.692196e+002
1.145524e+003	3.326161e+002
1.147453e+003	3.335931e+002
1.149381e+003	3.705591e+002
1.151310e+003	4.259190e+002
1.153238e+003	4.728029e+002
1.155167e+003	4.649081e+002
1.157095e+003	4.956522e+002
1.159024e+003	4.639507e+002
1.160952e+003	4.426691e+002
1.162881e+003	3.920076e+002
1.164809e+003	3.509030e+002
1.166738e+003	3.610414e+002
1.168666e+003	4.013615e+002
1.170594e+003	4.105483e+002
1.172523e+003	3.790527e+002
1.174451e+003	3.961395e+002
1.176380e+003	3.710529e+002
1.178308e+003	3.739630e+002
1.180237e+003	3.763314e+002
1.182165e+003	4.056405e+002
1.184094e+003	4.130524e+002
1.186022e+003	3.808138e+002
1.187951e+003	3.641990e+002
1.189879e+003	3.610708e+002
1.191808e+003	3.492968e+002
1.193736e+003	4.016823e+002
1.195665e+003	4.245555e+002
1.197593e+003	4.202747e+002
1.199521e+003	4.101980e+002
1.201450e+003	4.008931e+002
1.203378e+003	4.055025e+002
1.205307e+003	4.218152e+002
1.207235e+003	4.025554e+002
1.209164e+003	4.110354e+002
1.211092e+003	4.160796e+002
1.213021e+003	3.905467e+002
1.214949e+003	3.714757e+002
1.216878e+003	3.694183e+002
1.218806e+003	3.967743e+002
1.220735e+003	4.141438e+002
1.222663e+003	3.979747e+002
1.224592e+003	4.205599e+002
1.226520e+003	4.180111e+002
1.228448e+003	3.601845e+002
1.230377e+003	3.323303e+002
1.232305e+003	3.378566e+002
1.234234e+003	3.402526e+002
1.236162e+003	3.328912e+002
1.238091e+003	3.185500e+002
1.240019e+003	3.162979e+002
1.241948e+003	3.496628e+002
1.243876e+003	3.654397e+002
1.245805e+003	3.587198e+002
1.247733e+003	3.604131e+002
1.249662e+003	3.881277e+002
1.251590e+003	3.809966e+002
1.253519e+003	3.634536e+002
1.255447e+003	3.909709e+002
1.257375e+003	4.225441e+002
1.259304e+003	3.917420e+002
1.261232e+003	3.807254e+002
1.263161e+003	4.016391e+002
1.265089e+003	4.004242e+002
1.267018e+003	4.154853e+002
1.268946e+003	3.996368e+002
1.270875e+003	4.500055e+002
1.272803e+003	4.221072e+002
1.274732e+003	3.834047e+002
1.276660e+003	4.191786e+002
1.278589e+003	3.909946e+002
1.280517e+003	4.018342e+002
1.282446e+003	3.868747e+002
1.284374e+003	3.381181e+002
1.286302e+003	3.746476e+002
1.288231e+003	4.340575e+002
1.290159e+003	4.512128e+002
1.292088e+003	4.622380e+002
1.294016e+003	4.729623e+002
1.295945e+003	4.482375e+002
1.297873e+003	4.223392e+002
1.299802e+003	4.687553e+002
1.301730e+003	4.687249e+002
1.303659e+003	5.120140e+002
1.305587e+003	4.836880e+002
1.307516e+003	4.362607e+002
1.309444e+003	4.368349e+002
1.311373e+003	4.628370e+002
1.313301e+003	4.771310e+002
1.315229e+003	4.802893e+002
1.317158e+003	4.791940e+002
1.319086e+003	4.611431e+002
1.321015e+003	4.408786e+002
1.322943e+003	4.418956e+002
1.324872e+003	4.588504e+002
1.326800e+003	4.635343e+002
1.328729e+003	4.481102e+002
1.330657e+003	4.714685e+002
1.332586e+003	5.161776e+002
1.334514e+003	5.183764e+002
1.336443e+003	4.736581e+002
1.338371e+003	4.220779e+002
1.340300e+003	4.351668e+002
1.342228e+003	4.500461e+002
1.344156e+003	5.017590e+002
1.346085e+003	4.622166e+002
1.348013e+003	4.831652e+002
1.349942e+003	5.052570e+002
1.351870e+003	5.034022e+002
1.353799e+003	4.935469e+002
1.355727e+003	4.569909e+002
1.357656e+003	4.051846e+002
1.359584e+003	4.049413e+002
1.361513e+003	4.052850e+002
1.363441e+003	4.121258e+002
1.365370e+003	5.200835e+002
1.367298e+003	5.110775e+002
1.369227e+003	5.247996e+002
1.371155e+003	4.937574e+002
1.373083e+003	4.553425e+002
1.375012e+003	4.863038e+002
1.376940e+003	5.110724e+002
1.378869e+003	4.960806e+002
1.380797e+003	5.081895e+002
1.382726e+003	4.814535e+002
1.384654e+003	4.385172e+002
1.386583e+003	4.265543e+002
1.388511e+003	4.484482e+002
1.390440e+003	4.764463e+002
1.392368e+003	4.406960e+002
1.394297e+003	4.155407e+002
1.396225e+003	4.250580e+002
1.398154e+003	3.819928e+002
1.400082e+003	3.596386e+002
1.402010e+003	3.504069e+002
1.403939e+003	4.136408e+002
1.405867e+003	4.096838e+002
1.407796e+003	4.306295e+002
1.409724e+003	4.228420e+002
1.411653e+003	4.179588e+002
1.413581e+003	4.173954e+002
1.415510e+003	3.888812e+002
1.417438e+003	3.321678e+002
1.419367e+003	3.033383e+002
1.421295e+003	3.355871e+002
1.423224e+003	3.465876e+002
1.425152e+003	3.366301e+002
1.427081e+003	4.166816e+002
1.429009e+003	4.256018e+002
1.430938e+003	4.176962e+002
1.432866e+003	4.352477e+002
1.434794e+003	4.435771e+002
1.436723e+003	4.423401e+002
1.438651e+003	4.429618e+002
1.440580e+003	4.411081e+002
1.442508e+003	4.250196e+002
1.444437e+003	3.907538e+002
1.446365e+003	4.273430e+002
1.448294e+003	4.589175e+002
1.450222e+003	4.302374e+002
1.452151e+003	4.477497e+002
1.454079e+003	4.748983e+002
1.456008e+003	5.037544e+002
1.457936e+003	5.133237e+002
1.459865e+003	4.857834e+002
1.461793e+003	4.852126e+002
1.463721e+003	5.323549e+002
1.465650e+003	5.282272e+002
1.467578e+003	4.890429e+002
1.469507e+003	5.038652e+002
1.471435e+003	5.348458e+002
1.473364e+003	4.839765e+002
1.475292e+003	4.387859e+002
1.477221e+003	4.708351e+002
1.479149e+003	4.964556e+002
1.481078e+003	4.729028e+002
1.483006e+003	4.684488e+002
1.484935e+003	4.788848e+002
1.486863e+003	4.507875e+002
1.488792e+003	4.297605e+002
1.490720e+003	4.590718e+002
1.492648e+003	4.471380e+002
1.494577e+003	4.928898e+002
1.496505e+003	4.192093e+002
1.498434e+003	3.962535e+002
1.500362e+003	4.155005e+002
1.502291e+003	3.918121e+002
1.504219e+003	3.699265e+002
1.506148e+003	3.985412e+002
1.508076e+003	4.635630e+002
1.510005e+003	5.298236e+002
1.511933e+003	5.442853e+002
1.513862e+003	5.041328e+002
1.515790e+003	5.483313e+002
1.517719e+003	5.569446e+002
1.519647e+003	6.582805e+002
1.521575e+003	6.032900e+002
1.523504e+003	5.922523e+002
1.525432e+003	5.504041e+002
1.527361e+003	5.230527e+002
1.529289e+003	5.203219e+002
1.531218e+003	5.222876e+002
1.533146e+003	4.926262e+002
1.535075e+003	4.360264e+002
1.537003e+003	4.099729e+002
1.538932e+003	4.430829e+002
1.540860e+003	4.823811e+002
1.542789e+003	4.647961e+002
1.544717e+003	4.192224e+002
1.546646e+003	4.216473e+002
1.548574e+003	4.609324e+002
1.550502e+003	4.657257e+002
1.552431e+003	4.856386e+002
1.554359e+003	5.242681e+002
1.556288e+003	4.753394e+002
1.558216e+003	4.351886e+002
1.560145e+003	4.612894e+002
1.562073e+003	4.674902e+002
1.564002e+003	4.239965e+002
1.565930e+003	3.814098e+002
1.567859e+003	4.093375e+002
1.569787e+003	4.942717e+002
1.571716e+003	4.892193e+002
1.573644e+003	4.562887e+002
1.575573e+003	4.275407e+002
1.577501e+003	4.643828e+002
1.579429e+003	4.752738e+002
1.581358e+003	4.587355e+002
1.583286e+003	4.703348e+002
1.585215e+003	4.707232e+002
1.587143e+003	4.502658e+002
1.589072e+003	4.615901e+002
1.591000e+003	4.861234e+002
1.592929e+003	4.707250e+002
1.594857e+003	4.689550e+002
1.596786e+003	4.889601e+002
1.598714e+003	4.716278e+002
1.600643e+003	4.694471e+002
1.602571e+003	5.293001e+002
1.604500e+003	5.323070e+002
1.606428e+003	5.237883e+002
1.608356e+003	4.569208e+002
1.610285e+003	4.238607e+002
1.612213e+003	4.427043e+002
1.614142e+003	4.772051e+002
1.616070e+003	4.829412e+002
1.617999e+003	4.422575e+002
1.619927e+003	3.864978e+002
1.621856e+003	3.434576e+002
1.623784e+003	3.567603e+002
1.625713e+003	4.246986e+002
1.627641e+003	4.903514e+002
1.629570e+003	4.363044e+002
1.631498e+003	4.298501e+002
1.633427e+003	4.297003e+002
1.635355e+003	4.094604e+002
1.637283e+003	4.236058e+002
1.639212e+003	3.931947e+002
1.641140e+003	3.572383e+002
1.643069e+003	3.715389e+002
1.644997e+003	3.781942e+002
1.646926e+003	3.807458e+002
1.648854e+003	4.144612e+002
1.650783e+003	3.840760e+002
1.652711e+003	3.464242e+002
1.654640e+003	3.844214e+002
1.656568e+003	3.855344e+002
1.658497e+003	3.789383e+002
1.660425e+003	3.519709e+002
1.662354e+003	3.202825e+002
1.664282e+003	2.846334e+002
1.666210e+003	3.357869e+002
1.668139e+003	3.045043e+002
1.670067e+003	3.203540e+002
1.671996e+003	3.166771e+002
1.673924e+003	2.866171e+002
1.675853e+003	2.637860e+002
1.677781e+003	2.627681e+002
1.679710e+003	3.153065e+002
1.681638e+003	3.641160e+002
1.683567e+003	3.394561e+002
1.685495e+003	2.802899e+002
1.687424e+003	2.627644e+002
1.689352e+003	1.858781e+002
1.691281e+003	1.802191e+002
1.693209e+003	2.643468e+002
1.695137e+003	2.961056e+002
1.697066e+003	2.204261e+002
1.698994e+003	2.277016e+002
1.700923e+003	1.773492e+002
1.702851e+003	1.140476e+002
1.704780e+003	8.365227e+001
1.706708e+003	8.520203e+001
1.708637e+003	1.311797e+002
1.710565e+003	1.712648e+002
1.712494e+003	1.540040e+002
1.714422e+003	1.710253e+002
1.716351e+003	2.415601e+002
1.718279e+003	1.966454e+002
1.720208e+003	2.505864e+002
1.722136e+003	3.001310e+002
1.724064e+003	3.329622e+002
1.725993e+003	3.172253e+002
1.727921e+003	2.994977e+002
1.729850e+003	2.883331e+002
1.731778e+003	2.582440e+002
1.733707e+003	2.592722e+002
1.735635e+003	2.461824e+002
1.737564e+003	1.931982e+002
1.739492e+003	1.965722e+002
1.741421e+003	2.426950e+002
1.743349e+003	2.661918e+002
1.745278e+003	2.589750e+002
1.747206e+003	2.968230e+002
1.749135e+003	3.491038e+002
1.751063e+003	3.119140e+002
1.752991e+003	3.326933e+002
1.754920e+003	2.166581e+002
1.756848e+003	2.573901e+002
1.758777e+003	2.398621e+002
1.760705e+003	1.899441e+002
1.762634e+003	2.638330e+002
1.764562e+003	2.845932e+002
1.766491e+003	2.174887e+002
1.768419e+003	2.054948e+002
1.770348e+003	2.306157e+002
1.772276e+003	2.271006e+002
1.774205e+003	2.208945e+002
1.776133e+003	2.138057e+002
1.778062e+003	2.676399e+002
1.779990e+003	2.533980e+002
1.781918e+003	2.320130e+002
1.783847e+003	2.607873e+002
1.785775e+003	2.194089e+002
1.787704e+003	1.422918e+002
1.789632e+003	8.365025e+001
1.791561e+003	7.164411e+001
1.793489e+003	9.179853e+001
1.795418e+003	8.865358e+001
1.797346e+003	1.209273e+002
1.799275e+003	1.912527e+002
1.801203e+003	2.131323e+002
1.803132e+003	2.446323e+002
1.805060e+003	2.340354e+002
1.806989e+003	2.328488e+002
1.808917e+003	1.611280e+002
1.810845e+003	1.100763e+002
1.812774e+003	1.562014e+002
1.814702e+003	1.828494e+002
1.816631e+003	1.689066e+002
1.818559e+003	1.997366e+002
1.820488e+003	2.290679e+002
1.822416e+003	1.824255e+002
1.824345e+003	1.319356e+002
1.826273e+003	1.541747e+002
1.828202e+003	1.905701e+002
1.830130e+003	1.903216e+002
1.832059e+003	1.891831e+002
1.833987e+003	1.995878e+002
1.835916e+003	2.377862e+002
1.837844e+003	2.597802e+002
1.839772e+003	2.617315e+002
1.841701e+003	2.086753e+002
1.843629e+003	2.195585e+002
1.845558e+003	2.382017e+002
1.847486e+003	1.917307e+002
1.849415e+003	1.645581e+002
1.851343e+003	1.705285e+002
1.853272e+003	1.409465e+002
1.855200e+003	9.466544e+001
1.857129e+003	1.180795e+002
1.859057e+003	9.362119e+001
1.860986e+003	6.334338e+001
1.862914e+003	1.471783e+002
1.864843e+003	1.108782e+002
1.866771e+003	1.196017e+002
1.868699e+003	2.209704e+002
1.870628e+003	2.101375e+002
1.872556e+003	1.487401e+002
1.874485e+003	1.330105e+002
1.876413e+003	9.825819e+001
1.878342e+003	8.972028e+001
1.880270e+003	1.506845e+002
1.882199e+003	1.910070e+002
1.884127e+003	1.771361e+002
1.886056e+003	1.049845e+002
1.887984e+003	5.983416e+001
1.889913e+003	1.396418e+002
1.891841e+003	9.421310e+001
1.893770e+003	1.733351e+002
1.895698e+003	1.144528e+002
1.897626e+003	1.413168e+002
1.899555e+003	1.881559e+002
1.901483e+003	1.830524e+002
1.903412e+003	1.175934e+002
1.905340e+003	1.237780e+002
1.907269e+003	1.599444e+002
1.909197e+003	1.355011e+002
1.911126e+003	1.652177e+002
1.913054e+003	1.992456e+002
1.914983e+003	1.559118e+002
1.916911e+003	9.175860e+001
1.918840e+003	9.797632e+001
1.920768e+003	1.352168e+002
1.922697e+003	1.548720e+002
1.924625e+003	1.647555e+002
1.926553e+003	1.559173e+002
1.928482e+003	1.481167e+002
1.930410e+003	1.897295e+002
1.932339e+003	2.234565e+002
1.934267e+003	1.772854e+002
1.936196e+003	1.409431e+002
1.938124e+003	1.645883e+002
1.940053e+003	1.583123e+002
1.941981e+003	1.690932e+002
1.943910e+003	2.091967e+002
1.945838e+003	1.064637e+002
1.947767e+003	1.258743e+002
1.949695e+003	1.315658e+002
1.951624e+003	1.548986e+002
1.953552e+003	1.351342e+002
1.955480e+003	2.007088e+002
1.957409e+003	2.172897e+002
1.959337e+003	1.753685e+002
1.961266e+003	1.591144e+002
1.963194e+003	1.488077e+002
1.965123e+003	1.415220e+002
1.967051e+003	1.508966e+002
1.968980e+003	1.072266e+002
1.970908e+003	5.821356e+001
1.972837e+003	9.286401e+001
1.974765e+003	5.514343e+001
1.976694e+003	9.679751e+001
1.978622e+003	5.731119e+001
1.980551e+003	6.055787e+001
1.982479e+003	6.813931e+001
1.984407e+003	5.836580e+001
1.986336e+003	7.130556e+001
1.988264e+003	8.786031e+001
1.990193e+003	6.519517e+001
1.992121e+003	4.529083e+001
1.994050e+003	1.039337e+002
1.995978e+003	1.584647e+002
1.997907e+003	1.040672e+002
1.999835e+003	5.428835e+001
2.001764e+003	7.671893e+001
2.003692e+003	4.736041e+001
2.005621e+003	3.808035e+001
2.007549e+003	1.143733e+002
2.009478e+003	8.516319e+001
2.011406e+003	8.126350e+001
2.013334e+003	1.113809e+002
2.015263e+003	1.619463e+002
2.017191e+003	1.956795e+002
2.019120e+003	1.850274e+002
2.021048e+003	1.703884e+002
2.022977e+003	2.070896e+002
2.024905e+003	1.323296e+002
2.026834e+003	1.111979e+002
2.028762e+003	1.734970e+002
2.030691e+003	1.107267e+002
2.032619e+003	1.421846e+002
2.034548e+003	1.809378e+002
2.036476e+003	1.613947e+002
2.038405e+003	1.891338e+002
2.040333e+003	1.665531e+002
2.042261e+003	1.677231e+002
2.044190e+003	2.130987e+002
2.046118e+003	1.651032e+002
2.048047e+003	1.966566e+002
2.049975e+003	1.419810e+002
2.051904e+003	1.471452e+002
2.053832e+003	1.883789e+002
2.055761e+003	1.348470e+002
2.057689e+003	1.664322e+002
2.059618e+003	2.485472e+002
2.061546e+003	1.800489e+002
2.063475e+003	1.661560e+002
2.065403e+003	1.934241e+002
2.067332e+003	1.768200e+002
2.069260e+003	1.561691e+002
2.071188e+003	1.724743e+002
2.073117e+003	1.884120e+002
2.075045e+003	1.762039e+002
2.076974e+003	2.260409e+002
2.078902e+003	2.615588e+002
2.080831e+003	1.917066e+002
2.082759e+003	1.252941e+002
2.084688e+003	1.150112e+002
2.086616e+003	1.110653e+002
2.088545e+003	9.958098e+001
2.090473e+003	1.098120e+002
2.092402e+003	1.434968e+002
2.094330e+003	1.414505e+002
2.096259e+003	9.059747e+001
2.098187e+003	9.257284e+001
2.100115e+003	1.274968e+002
2.102044e+003	1.446514e+002
2.103972e+003	1.457777e+002
2.105901e+003	1.691814e+002
2.107829e+003	1.853171e+002
2.109758e+003	1.827312e+002
2.111686e+003	1.936565e+002
2.113615e+003	1.791769e+002
2.115543e+003	1.902341e+002
2.117472e+003	2.017935e+002
2.119400e+003	1.875653e+002
2.121329e+003	1.791212e+002
2.123257e+003	1.832557e+002
2.125186e+003	2.110238e+002
2.127114e+003	2.565435e+002
2.129042e+003	2.336653e+002
2.130971e+003	2.226962e+002
2.132899e+003	2.350377e+002
2.134828e+003	2.410441e+002
2.136756e+003	3.139367e+002
2.138685e+003	2.931109e+002
2.140613e+003	2.762720e+002
2.142542e+003	2.398566e+002
2.144470e+003	2.613622e+002
2.146399e+003	2.411983e+002
2.148327e+003	2.551648e+002
2.150256e+003	2.914445e+002
2.152184e+003	2.737400e+002
2.154113e+003	2.872708e+002
2.156041e+003	2.993886e+002
2.157969e+003	2.596209e+002
2.159898e+003	2.790381e+002
2.161826e+003	3.353188e+002
2.163755e+003	3.558762e+002
2.165683e+003	3.044735e+002
2.167612e+003	3.481988e+002
2.169540e+003	2.787600e+002
2.171469e+003	2.421306e+002
2.173397e+003	2.908443e+002
2.175326e+003	3.492422e+002
2.177254e+003	3.526150e+002
2.179183e+003	3.094290e+002
2.181111e+003	2.973701e+002
2.183040e+003	2.581382e+002
2.184968e+003	2.090039e+002
2.186896e+003	1.844002e+002
2.188825e+003	2.060330e+002
2.190753e+003	2.948445e+002
2.192682e+003	2.553011e+002
2.194610e+003	2.598400e+002
2.196539e+003	2.327097e+002
2.198467e+003	2.490702e+002
2.200396e+003	2.937947e+002
2.202324e+003	3.187406e+002
2.204253e+003	2.997547e+002
2.206181e+003	2.558109e+002
2.208110e+003	2.387559e+002
2.210038e+003	2.244225e+002
2.211967e+003	2.085447e+002
2.213895e+003	2.309149e+002
2.215823e+003	2.743458e+002
2.217752e+003	3.691749e+002
2.219680e+003	3.947484e+002
2.221609e+003	3.794041e+002
2.223537e+003	3.705857e+002
2.225466e+003	3.960213e+002
2.227394e+003	3.790897e+002
2.229323e+003	2.807263e+002
2.231251e+003	2.810945e+002
2.233180e+003	3.802384e+002
2.235108e+003	3.601378e+002
2.237037e+003	3.825336e+002
2.238965e+003	3.561040e+002
2.240894e+003	2.906478e+002
2.242822e+003	4.227637e+002
2.244750e+003	4.141325e+002
2.246679e+003	3.415421e+002
2.248607e+003	3.544494e+002
2.250536e+003	3.614182e+002
2.252464e+003	3.557838e+002
2.254393e+003	3.997774e+002
2.256321e+003	4.189468e+002
2.258250e+003	4.004441e+002
2.260178e+003	4.258201e+002
2.262107e+003	4.362453e+002
2.264035e+003	4.311068e+002
2.265964e+003	3.939425e+002
2.267892e+003	3.514628e+002
2.269821e+003	3.453565e+002
2.271749e+003	3.112155e+002
2.273677e+003	2.894378e+002
2.275606e+003	2.848770e+002
2.277534e+003	3.394424e+002
2.279463e+003	3.856317e+002
2.281391e+003	3.738269e+002
2.283320e+003	3.210835e+002
2.285248e+003	3.306539e+002
2.287177e+003	3.559200e+002
2.289105e+003	4.021143e+002
2.291034e+003	4.366916e+002
2.292962e+003	3.869897e+002
2.294891e+003	4.730723e+002
2.296819e+003	4.853177e+002
2.298748e+003	4.126440e+002
2.300676e+003	4.327723e+002
2.302604e+003	4.148617e+002
2.304533e+003	3.627355e+002
2.306461e+003	4.062930e+002
2.308390e+003	4.929229e+002
2.310318e+003	5.221511e+002
2.312247e+003	4.710594e+002
2.314175e+003	4.936956e+002
2.316104e+003	4.809001e+002
2.318032e+003	4.235681e+002
2.319961e+003	4.607328e+002
2.321889e+003	4.891384e+002
2.323818e+003	4.687318e+002
2.325746e+003	4.507593e+002
2.327675e+003	4.268658e+002
2.329603e+003	4.122559e+002
2.331531e+003	3.820361e+002
2.333460e+003	3.884014e+002
2.335388e+003	5.396669e+002
2.337317e+003	5.464841e+002
2.339245e+003	5.816245e+002
2.341174e+003	5.170752e+002
2.343102e+003	4.824207e+002
2.345031e+003	4.527407e+002
2.346959e+003	4.405636e+002
2.348888e+003	4.801268e+002
2.350816e+003	4.557142e+002
2.352745e+003	4.079846e+002
2.354673e+003	4.564114e+002
2.356602e+003	5.253686e+002
2.358530e+003	5.024766e+002
2.360458e+003	5.335930e+002
2.362387e+003	5.290081e+002
2.364315e+003	5.114017e+002
2.366244e+003	6.001140e+002
2.368172e+003	5.567974e+002
2.370101e+003	5.896333e+002
2.372029e+003	5.472085e+002
2.373958e+003	4.921456e+002
2.375886e+003	5.815666e+002
2.377815e+003	5.664635e+002
2.379743e+003	5.111865e+002
2.381672e+003	5.425352e+002
2.383600e+003	5.537071e+002
2.385529e+003	5.367235e+002
2.387457e+003	5.243950e+002
2.389385e+003	5.048490e+002
2.391314e+003	5.219504e+002
2.393242e+003	5.801890e+002
2.395171e+003	5.674330e+002
2.397099e+003	5.521932e+002
2.399028e+003	5.494236e+002
2.400956e+003	5.403131e+002
2.402885e+003	5.745839e+002
2.404813e+003	6.436635e+002
2.406742e+003	6.457284e+002
2.408670e+003	5.222398e+002
2.410599e+003	5.209807e+002
2.412527e+003	5.814543e+002
2.414456e+003	5.979595e+002
2.416384e+003	5.909133e+002
2.418313e+003	5.663016e+002
2.420241e+003	4.618622e+002
2.422169e+003	5.081773e+002
2.424098e+003	5.716022e+002
2.426026e+003	5.565579e+002
2.427955e+003	5.619868e+002
2.429883e+003	6.284847e+002
2.431812e+003	6.487486e+002
2.433740e+003	6.371660e+002
2.435669e+003	6.343849e+002
2.437597e+003	6.928029e+002
2.439526e+003	6.180765e+002
2.441454e+003	6.156364e+002
2.443383e+003	6.205300e+002
2.445311e+003	6.187111e+002
2.447240e+003	6.451559e+002
2.449168e+003	6.662681e+002
2.451096e+003	6.435454e+002
2.453025e+003	6.262856e+002
2.454953e+003	5.939243e+002
2.456882e+003	5.715336e+002
2.458810e+003	5.807080e+002
2.460739e+003	6.334605e+002
2.462667e+003	6.508970e+002
2.464596e+003	6.304115e+002
2.466524e+003	5.529750e+002
2.468453e+003	5.632901e+002
2.470381e+003	5.798127e+002
2.472310e+003	5.387210e+002
2.474238e+003	4.879466e+002
2.476167e+003	4.645391e+002
2.478095e+003	5.458634e+002
2.480023e+003	5.937378e+002
2.481952e+003	5.711565e+002
2.483880e+003	5.622968e+002
2.485809e+003	5.953330e+002
2.487737e+003	6.568013e+002
2.489666e+003	5.279898e+002
2.491594e+003	5.534271e+002
2.493523e+003	4.987351e+002
2.495451e+003	5.134799e+002
2.497380e+003	4.989681e+002
2.499308e+003	4.823857e+002
2.501237e+003	4.885006e+002
2.503165e+003	6.011179e+002
2.505094e+003	6.357411e+002
2.507022e+003	5.553442e+002
2.508950e+003	5.123262e+002
2.510879e+003	4.773150e+002
2.512807e+003	4.634264e+002
2.514736e+003	4.851898e+002
2.516664e+003	5.316559e+002
2.518593e+003	5.788686e+002
2.520521e+003	6.000042e+002
2.522450e+003	6.048082e+002
2.524378e+003	5.407848e+002
2.526307e+003	5.411376e+002
2.528235e+003	5.882487e+002
2.530164e+003	5.655199e+002
2.532092e+003	6.156796e+002
2.534021e+003	6.727662e+002
2.535949e+003	6.673018e+002
2.537877e+003	6.683890e+002
2.539806e+003	5.317064e+002
2.541734e+003	5.580639e+002
2.543663e+003	5.983944e+002
2.545591e+003	6.193448e+002
2.547520e+003	6.264634e+002
2.549448e+003	5.804836e+002
2.551377e+003	6.012490e+002
2.553305e+003	5.747311e+002
2.555234e+003	5.719015e+002
2.557162e+003	6.382454e+002
2.559091e+003	6.597172e+002
2.561019e+003	6.481104e+002
2.562948e+003	6.255363e+002
2.564876e+003	6.173619e+002
2.566804e+003	6.218154e+002
2.568733e+003	6.648726e+002
2.570661e+003	6.152121e+002
2.572590e+003	6.163647e+002
2.574518e+003	6.381968e+002
2.576447e+003	6.408913e+002
2.578375e+003	6.184545e+002
2.580304e+003	5.879065e+002
2.582232e+003	5.692404e+002
2.584161e+003	5.510800e+002
2.586089e+003	5.841865e+002
2.588018e+003	5.639835e+002
2.589946e+003	5.632885e+002
2.591875e+003	5.827654e+002
2.593803e+003	5.629520e+002
2.595731e+003	4.956797e+002
2.597660e+003	5.582448e+002
2.599588e+003	5.997130e+002
2.601517e+003	5.641635e+002
2.603445e+003	5.687830e+002
2.605374e+003	5.701000e+002
2.607302e+003	5.389449e+002
2.609231e+003	5.967946e+002
2.611159e+003	6.190149e+002
2.613088e+003	5.412140e+002
2.615016e+003	5.318779e+002
2.616945e+003	5.933386e+002
2.618873e+003	5.637609e+002
2.620802e+003	5.380337e+002
2.622730e+003	5.341428e+002
2.624658e+003	5.634050e+002
2.626587e+003	6.009183e+002
2.628515e+003	5.454293e+002
2.630444e+003	5.326559e+002
2.632372e+003	5.925099e+002
2.634301e+003	5.425781e+002
2.636229e+003	4.187610e+002
2.638158e+003	4.248487e+002
2.640086e+003	4.724613e+002
2.642015e+003	4.542542e+002
2.643943e+003	4.792856e+002
2.645872e+003	5.389789e+002
2.647800e+003	5.115896e+002
2.649729e+003	4.843861e+002
2.651657e+003	4.905457e+002
2.653585e+003	4.681263e+002
2.655514e+003	4.852553e+002
2.657442e+003	4.884852e+002
2.659371e+003	5.467702e+002
2.661299e+003	5.472792e+002
2.663228e+003	4.469623e+002
2.665156e+003	5.230839e+002
2.667085e+003	4.725629e+002
2.669013e+003	5.535853e+002
2.670942e+003	5.924077e+002
2.672870e+003	5.315923e+002
2.674799e+003	5.222020e+002
2.676727e+003	5.426706e+002
2.678656e+003	5.192986e+002
2.680584e+003	4.418276e+002
2.682512e+003	4.397702e+002
2.684441e+003	5.325624e+002
2.686369e+003	4.330968e+002
2.688298e+003	4.684883e+002
2.690226e+003	5.357717e+002
2.692155e+003	5.293682e+002
2.694083e+003	5.323643e+002
2.696012e+003	4.988587e+002
2.697940e+003	4.923923e+002
2.699869e+003	4.048409e+002
2.701797e+003	3.532186e+002
2.703726e+003	4.260142e+002
2.705654e+003	4.434355e+002
2.707583e+003	4.845623e+002
2.709511e+003	4.454747e+002
2.711439e+003	3.889920e+002
2.713368e+003	3.509861e+002
2.715296e+003	3.498010e+002
2.717225e+003	3.534071e+002
2.719153e+003	3.593663e+002
2.721082e+003	4.362533e+002
2.723010e+003	4.518795e+002
2.724939e+003	3.834954e+002
2.726867e+003	4.004071e+002
2.728796e+003	3.989939e+002
2.730724e+003	4.618800e+002
2.732653e+003	4.742579e+002
2.734581e+003	3.963743e+002
2.736510e+003	3.658106e+002
2.738438e+003	3.879362e+002
2.740366e+003	3.918480e+002
2.742295e+003	3.814652e+002
2.744223e+003	3.750809e+002
2.746152e+003	3.662787e+002
2.748080e+003	3.361755e+002
2.750009e+003	3.431965e+002
2.751937e+003	4.326398e+002
2.753866e+003	3.335131e+002
2.755794e+003	3.925631e+002
2.757723e+003	3.977487e+002
2.759651e+003	3.163311e+002
2.761580e+003	2.798474e+002
2.763508e+003	3.413769e+002
2.765437e+003	3.904238e+002
2.767365e+003	3.835033e+002
2.769293e+003	3.656790e+002
2.771222e+003	3.938069e+002
2.773150e+003	4.325178e+002
2.775079e+003	2.987115e+002
2.777007e+003	3.098682e+002
2.778936e+003	3.210307e+002
2.780864e+003	2.741538e+002
2.782793e+003	2.494434e+002
2.784721e+003	2.218023e+002
2.786650e+003	2.459632e+002
2.788578e+003	2.938718e+002
2.790507e+003	2.646898e+002
2.792435e+003	2.543707e+002
2.794364e+003	3.129591e+002
2.796292e+003	2.271990e+002
2.798220e+003	1.813633e+002
2.800149e+003	2.071459e+002
2.802077e+003	2.378757e+002
2.804006e+003	2.563411e+002
2.805934e+003	2.272175e+002
2.807863e+003	2.516250e+002
2.809791e+003	2.668008e+002
2.811720e+003	2.267204e+002
2.813648e+003	1.780287e+002
2.815577e+003	1.520286e+002
2.817505e+003	1.856007e+002
2.819434e+003	1.910338e+002
2.821362e+003	2.307516e+002
2.823291e+003	2.137205e+002
2.825219e+003	1.364749e+002
2.827147e+003	1.681577e+002
2.829076e+003	1.785877e+002
2.831004e+003	2.521693e+002
2.832933e+003	1.602177e+002
2.834861e+003	1.078435e+002
2.836790e+003	3.618715e+001
2.838718e+003	6.431725e+001
2.840647e+003	1.745297e+002
2.842575e+003	1.838524e+002
2.844504e+003	2.085834e+002
2.846432e+003	1.491586e+002
2.848361e+003	2.297835e+002
2.850289e+003	1.347690e+002
2.852218e+003	1.934137e+002
2.854146e+003	9.359062e+001
2.856074e+003	4.786199e+001
2.858003e+003	7.410045e+001
2.859931e+003	1.519179e+002
2.861860e+003	1.872609e+002
2.863788e+003	1.139902e+002
2.865717e+003	1.186049e+002
2.867645e+003	1.396239e+002
2.869574e+003	4.865191e+001
2.871502e+003	1.705048e+002
2.873431e+003	1.939787e+002
2.875359e+003	1.718334e+002
2.877288e+003	8.978973e+001
2.879216e+003	6.145510e+001
2.881145e+003	6.072048e+001
2.883073e+003	6.023994e+001
2.885001e+003	4.121330e+001
2.886930e+003	5.331652e+001
2.888858e+003	7.808060e+001
2.890787e+003	1.486728e+002
2.892715e+003	1.267178e+002
2.894644e+003	1.143315e+002
2.896572e+003	7.419073e+001
2.898501e+003	7.872745e+001
2.900429e+003	7.757271e+001
2.902358e+003	7.731648e+001
2.904286e+003	5.334409e+001
2.906215e+003	6.063037e+001
2.908143e+003	4.371057e+001
2.910072e+003	1.155548e+001
2.912000e+003	-4.267260e+001
2.913928e+003	1.765899e+001
2.915857e+003	1.063461e+002
2.917785e+003	-2.897063e+000
2.919714e+003	-1.450666e+001
2.921642e+003	-2.903834e+001
2.923571e+003	1.848590e+000
2.925499e+003	-2.383158e+000
2.927428e+003	3.995402e+000
2.929356e+003	-3.996836e+000
2.931285e+003	-8.142095e+001
2.933213e+003	-7.853859e+001
2.935142e+003	-4.611170e+001
2.937070e+003	-3.664504e+001
2.938999e+003	-2.507623e+001
2.940927e+003	-3.207388e+001
2.942855e+003	-5.910753e+001
2.944784e+003	-4.611802e+001
2.946712e+003	-8.004391e+001
2.948641e+003	-1.211014e+002
2.950569e+003	-1.304160e+002
2.952498e+003	-1.389167e+002
2.954426e+003	-1.487844e+002
2.956355e+003	-1.214152e+002
2.958283e+003	-1.361710e+002
2.960212e+003	-1.600701e+002
2.962140e+003	-8.834389e+001
2.964069e+003	-9.267744e+001
2.965997e+003	-9.846664e+001
2.967926e+003	-1.015769e+002
2.969854e+003	-1.547689e+002
2.971782e+003	-1.382512e+002
2.973711e+003	-1.675274e+002
2.975639e+003	-1.550541e+002
2.977568e+003	-1.448326e+002
2.979496e+003	-2.136001e+002
2.981425e+003	-1.700605e+002
2.983353e+003	-1.493091e+002
2.985282e+003	-2.616141e+002
2.987210e+003	-2.630207e+002
2.989139e+003	-1.967021e+002
2.991067e+003	-2.555043e+002
2.992996e+003	-2.464856e+002
2.994924e+003	-1.979795e+002
2.996853e+003	-2.220922e+002
2.998781e+003	-2.334257e+002
3.000709e+003	-1.980830e+002
3.002638e+003	-2.060900e+002
3.004566e+003	-2.406358e+002
3.006495e+003	-2.684162e+002
3.008423e+003	-3.047204e+002
3.010352e+003	-3.013875e+002
3.012280e+003	-2.214875e+002
3.014209e+003	-2.443866e+002
3.016137e+003	-2.548715e+002
3.018066e+003	-2.626191e+002
3.019994e+003	-2.763634e+002
3.021923e+003	-2.299857e+002
3.023851e+003	-2.454609e+002
3.025780e+003	-3.155403e+002
3.027708e+003	-2.388750e+002
3.029636e+003	-2.120490e+002
3.031565e+003	-1.997262e+002
3.033493e+003	-2.293060e+002
3.035422e+003	-2.233387e+002
3.037350e+003	-2.378397e+002
3.039279e+003	-2.476016e+002
3.041207e+003	-2.159906e+002
3.043136e+003	-1.899697e+002
3.045064e+003	-1.562283e+002
3.046993e+003	-1.661567e+002
3.048921e+003	-2.540172e+002
3.050850e+003	-2.596961e+002
3.052778e+003	-2.241798e+002
3.054707e+003	-2.313414e+002
3.056635e+003	-2.325996e+002
3.058563e+003	-2.049820e+002
3.060492e+003	-2.262397e+002
3.062420e+003	-2.050109e+002
3.064349e+003	-1.546003e+002
3.066277e+003	-1.900220e+002
3.068206e+003	-2.064331e+002
3.070134e+003	-1.932369e+002
3.072063e+003	-1.949798e+002
3.073991e+003	-1.619942e+002
3.075920e+003	-1.528698e+002
3.077848e+003	-1.214946e+002
3.079777e+003	-8.731939e+001
3.081705e+003	-1.396234e+002
3.083634e+003	-1.432105e+002
3.085562e+003	-8.712641e+001
3.087490e+003	-2.876546e+001
3.089419e+003	-5.935801e+001
3.091347e+003	-7.744704e+001
3.093276e+003	-6.036401e+001
3.095204e+003	-6.101292e+001
3.097133e+003	-2.746837e+001
3.099061e+003	7.919473e+001
3.100990e+003	-3.446895e+000
3.102918e+003	-3.479617e+001
3.104847e+003	-3.206612e+001
3.106775e+003	-5.602551e+001
3.108704e+003	3.370305e+001
3.110632e+003	1.325796e+002
3.112561e+003	1.986049e+002
3.114489e+003	1.680452e+002
3.116417e+003	2.265829e+002
3.118346e+003	1.552589e+002
3.120274e+003	1.371827e+002
3.122203e+003	1.738739e+002
3.124131e+003	1.742275e+002
3.126060e+003	1.113907e+002
3.127988e+003	1.611732e+002
3.129917e+003	1.632355e+002
3.131845e+003	2.182941e+002
3.133774e+003	2.814394e+002
3.135702e+003	2.391742e+002
3.137631e+003	3.353246e+002
3.139559e+003	3.873067e+002
3.141488e+003	3.510877e+002
3.143416e+003	3.287383e+002
3.145344e+003	3.086788e+002
3.147273e+003	3.898770e+002
3.149201e+003	4.205994e+002
3.151130e+003	4.609529e+002
3.153058e+003	5.161824e+002
3.154987e+003	5.716664e+002
3.156915e+003	5.196635e+002
3.158844e+003	5.714758e+002
3.160772e+003	5.728323e+002
3.162701e+003	6.288181e+002
3.164629e+003	6.301718e+002
3.166558e+003	6.956005e+002
3.168486e+003	7.404767e+002
3.170415e+003	7.540203e+002
3.172343e+003	7.337971e+002
3.174271e+003	7.075204e+002
3.176200e+003	7.705319e+002
3.178128e+003	8.368879e+002
3.180057e+003	8.630343e+002
3.181985e+003	9.098219e+002
3.183914e+003	9.314175e+002
3.185842e+003	9.399484e+002
3.187771e+003	9.605152e+002
3.189699e+003	9.786138e+002
3.191628e+003	1.046694e+003
3.193556e+003	1.128392e+003
3.195485e+003	1.183332e+003
3.197413e+003	1.210374e+003
3.199342e+003	1.240694e+003
3.201270e+003	1.335708e+003
3.203198e+003	1.276208e+003
3.205127e+003	1.392566e+003
3.207055e+003	1.465402e+003
3.208984e+003	1.565516e+003
3.210912e+003	1.576603e+003
3.212841e+003	1.551025e+003
3.214769e+003	1.590360e+003
3.216698e+003	1.646721e+003
3.218626e+003	1.660365e+003
3.220555e+003	1.683339e+003
3.222483e+003	1.802152e+003
3.224412e+003	1.798953e+003
3.226340e+003	1.883761e+003
3.228269e+003	1.985322e+003
3.230197e+003	1.911099e+003
3.232125e+003	1.999783e+003
3.234054e+003	2.092887e+003
3.235982e+003	2.181666e+003
3.237911e+003	2.248149e+003
3.239839e+003	2.354310e+003
3.241768e+003	2.410758e+003
3.243696e+003	2.418788e+003
3.245625e+003	2.465158e+003
3.247553e+003	2.484688e+003
3.249482e+003	2.526833e+003
3.251410e+003	2.625217e+003
3.253339e+003	2.695394e+003
3.255267e+003	2.824836e+003
3.257196e+003	2.882542e+003
3.259124e+003	2.908988e+003
3.261052e+003	3.026391e+003
3.262981e+003	3.093368e+003
3.264909e+003	3.179675e+003
3.266838e+003	3.218201e+003
3.268766e+003	3.314328e+003
3.270695e+003	3.370008e+003
3.272623e+003	3.436441e+003
3.274552e+003	3.519823e+003
3.276480e+003	3.514801e+003
3.278409e+003	3.608340e+003
3.280337e+003	3.725258e+003
3.282266e+003	3.786223e+003
3.284194e+003	3.884594e+003
3.286123e+003	3.986843e+003
3.288051e+003	4.126005e+003
3.289979e+003	4.177436e+003
3.291908e+003	4.282498e+003
3.293836e+003	4.339359e+003
3.295765e+003	4.441533e+003
3.297693e+003	4.511457e+003
3.299622e+003	4.636364e+003
3.301550e+003	4.758127e+003
3.303479e+003	4.768886e+003
3.305407e+003	4.852780e+003
3.307336e+003	5.008063e+003
3.309264e+003	5.108763e+003
3.311193e+003	5.176657e+003
3.313121e+003	5.322702e+003
3.315050e+003	5.466991e+003
3.316978e+003	5.556922e+003
3.318906e+003	5.624252e+003
3.320835e+003	5.691502e+003
3.322763e+003	5.776144e+003
3.324692e+003	5.953631e+003
3.326620e+003	6.132117e+003
3.328549e+003	6.227835e+003
3.330477e+003	6.279422e+003
3.332406e+003	6.395861e+003
3.334334e+003	6.557922e+003
3.336263e+003	6.693091e+003
3.338191e+003	6.766660e+003
3.340120e+003	6.868260e+003
3.342048e+003	7.050982e+003
3.343977e+003	7.183023e+003
3.345905e+003	7.302811e+003
3.347833e+003	7.454447e+003
3.349762e+003	7.549064e+003
3.351690e+003	7.755194e+003
3.353619e+003	7.795805e+003
3.355547e+003	7.949216e+003
3.357476e+003	8.058240e+003
3.359404e+003	8.198793e+003
3.361333e+003	8.388425e+003
3.363261e+003	8.459732e+003
3.365190e+003	8.574929e+003
3.367118e+003	8.772398e+003
3.369047e+003	8.895743e+003
3.370975e+003	9.069802e+003
3.372904e+003	9.270195e+003
3.374832e+003	9.416344e+003
3.376760e+003	9.603767e+003
3.378689e+003	9.698477e+003
3.380617e+003	9.891417e+003
3.382546e+003	1.007468e+004
3.384474e+003	1.025970e+004
3.386403e+003	1.043031e+004
3.388331e+003	1.059042e+004
3.390260e+003	1.071114e+004
3.392188e+003	1.079115e+004
3.394117e+003	1.099132e+004
3.396045e+003	1.119856e+004
3.397974e+003	1.133101e+004
3.399902e+003	1.163231e+004
