# Supplementary material for: Machine learning classification of mango maturity based on carotene content from Raman spectra
Source: PeerJ. 2025 Nov 18;13:e20288. doi: 10.7717/peerj.20288 (PMC12637035; doi:10.7717/peerj.20288)
Supplement: Supplemental Information 1 — Raman spectra from 29 mango samples, with measurements taken from the top, middle, and bottom parts of each mango. These data were used for Raman spectral processing, statistical analysis, and classification analysis. [file peerj-13-20288-s001.zip › Raw Data_Mango/M4/M4-M-3.CSV]

5.015522e+001	1.376300e+003
5.208368e+001	8.998609e+002
5.401215e+001	6.062559e+002
5.594062e+001	5.179921e+002
5.786908e+001	5.145781e+002
5.979755e+001	5.197010e+002
6.172602e+001	5.222160e+002
6.365448e+001	5.125598e+002
6.558295e+001	4.829977e+002
6.751141e+001	4.553413e+002
6.943988e+001	4.358069e+002
7.136835e+001	4.479706e+002
7.329681e+001	4.785190e+002
7.522528e+001	4.495207e+002
7.715375e+001	4.243336e+002
7.908221e+001	4.110558e+002
8.101068e+001	4.008606e+002
8.293915e+001	3.840679e+002
8.486761e+001	3.750868e+002
8.679608e+001	3.835663e+002
8.872455e+001	3.880504e+002
9.065302e+001	3.804095e+002
9.258148e+001	3.663772e+002
9.450995e+001	3.655358e+002
9.643842e+001	3.634413e+002
9.836688e+001	3.494143e+002
1.002953e+002	3.241097e+002
1.022238e+002	3.034125e+002
1.041523e+002	2.965467e+002
1.060807e+002	2.892313e+002
1.080092e+002	2.862901e+002
1.099377e+002	2.938601e+002
1.118661e+002	3.078928e+002
1.137946e+002	2.666360e+002
1.157231e+002	2.668924e+002
1.176516e+002	2.956060e+002
1.195800e+002	2.919480e+002
1.215085e+002	2.707745e+002
1.234370e+002	2.420367e+002
1.253654e+002	2.365983e+002
1.272939e+002	2.409933e+002
1.292224e+002	2.100012e+002
1.311508e+002	1.838233e+002
1.330793e+002	2.047884e+002
1.350078e+002	2.373027e+002
1.369362e+002	2.516534e+002
1.388647e+002	2.475105e+002
1.407932e+002	2.598079e+002
1.427216e+002	2.450756e+002
1.446501e+002	2.252253e+002
1.465786e+002	2.236891e+002
1.485070e+002	2.292208e+002
1.504355e+002	2.332079e+002
1.523640e+002	2.321015e+002
1.542924e+002	2.313819e+002
1.562209e+002	2.293248e+002
1.581494e+002	1.870691e+002
1.600778e+002	1.917306e+002
1.620063e+002	2.114082e+002
1.639348e+002	2.279527e+002
1.658632e+002	2.331967e+002
1.677917e+002	2.143807e+002
1.697202e+002	2.039510e+002
1.716486e+002	2.074019e+002
1.735771e+002	2.160484e+002
1.755056e+002	2.157337e+002
1.774340e+002	2.213504e+002
1.793625e+002	2.237933e+002
1.812910e+002	2.103645e+002
1.832194e+002	1.854236e+002
1.851479e+002	1.687700e+002
1.870764e+002	1.585471e+002
1.890048e+002	1.607206e+002
1.909333e+002	1.690607e+002
1.928618e+002	1.771102e+002
1.947902e+002	1.813613e+002
1.967187e+002	1.851672e+002
1.986472e+002	1.836792e+002
2.005756e+002	1.772509e+002
2.025041e+002	1.841774e+002
2.044326e+002	2.399678e+002
2.063610e+002	2.460111e+002
2.082895e+002	2.389241e+002
2.102180e+002	2.426924e+002
2.121464e+002	2.568541e+002
2.140749e+002	2.460075e+002
2.160034e+002	2.175539e+002
2.179318e+002	2.030747e+002
2.198603e+002	2.146414e+002
2.217888e+002	2.377193e+002
2.237172e+002	2.241667e+002
2.256457e+002	2.211243e+002
2.275742e+002	2.070982e+002
2.295026e+002	2.106530e+002
2.314311e+002	2.279277e+002
2.333596e+002	1.711495e+002
2.352880e+002	1.782139e+002
2.372165e+002	1.855415e+002
2.391450e+002	1.962554e+002
2.410734e+002	2.202215e+002
2.430019e+002	2.417439e+002
2.449304e+002	2.364778e+002
2.468588e+002	2.283196e+002
2.487873e+002	2.381092e+002
2.507158e+002	2.668762e+002
2.526442e+002	2.816816e+002
2.545727e+002	2.628577e+002
2.565012e+002	2.395211e+002
2.584296e+002	2.332536e+002
2.603581e+002	2.483097e+002
2.622866e+002	2.632376e+002
2.642150e+002	2.712686e+002
2.661435e+002	2.375886e+002
2.680720e+002	2.240876e+002
2.700004e+002	2.441888e+002
2.719289e+002	2.018408e+002
2.738574e+002	2.089693e+002
2.757858e+002	2.057753e+002
2.777143e+002	2.078043e+002
2.796428e+002	2.233831e+002
2.815712e+002	2.283814e+002
2.834997e+002	2.067232e+002
2.854282e+002	2.101743e+002
2.873566e+002	2.260109e+002
2.892851e+002	2.341646e+002
2.912136e+002	2.281528e+002
2.931420e+002	2.715214e+002
2.950705e+002	3.026008e+002
2.969990e+002	3.127050e+002
2.989274e+002	3.174383e+002
3.008559e+002	3.357314e+002
3.027844e+002	2.914656e+002
3.047128e+002	3.017603e+002
3.066413e+002	2.892223e+002
3.085698e+002	2.595783e+002
3.104982e+002	2.750100e+002
3.124267e+002	2.875430e+002
3.143552e+002	2.811763e+002
3.162836e+002	2.867785e+002
3.182121e+002	2.980865e+002
3.201406e+002	2.942351e+002
3.220690e+002	2.855871e+002
3.239975e+002	2.920932e+002
3.259260e+002	2.884365e+002
3.278544e+002	2.846169e+002
3.297829e+002	2.920046e+002
3.317114e+002	2.894093e+002
3.336398e+002	3.035493e+002
3.355683e+002	3.075167e+002
3.374968e+002	3.129123e+002
3.394252e+002	3.228963e+002
3.413537e+002	3.123798e+002
3.432822e+002	2.994962e+002
3.452106e+002	3.151005e+002
3.471391e+002	3.368799e+002
3.490676e+002	3.464233e+002
3.509960e+002	3.452131e+002
3.529245e+002	3.609405e+002
3.548530e+002	3.631375e+002
3.567814e+002	3.482306e+002
3.587099e+002	3.297468e+002
3.606384e+002	3.255704e+002
3.625668e+002	3.316754e+002
3.644953e+002	3.232397e+002
3.664238e+002	3.301377e+002
3.683522e+002	3.392231e+002
3.702807e+002	3.359251e+002
3.722092e+002	3.469590e+002
3.741376e+002	2.965255e+002
3.760661e+002	2.976209e+002
3.779946e+002	3.223952e+002
3.799230e+002	3.310723e+002
3.818515e+002	3.263198e+002
3.837800e+002	3.663510e+002
3.857084e+002	3.730723e+002
3.876369e+002	3.858511e+002
3.895654e+002	4.099753e+002
3.914938e+002	4.167458e+002
3.934223e+002	4.036118e+002
3.953508e+002	3.953683e+002
3.972792e+002	3.830368e+002
3.992077e+002	3.814848e+002
4.011362e+002	4.042624e+002
4.030646e+002	4.369216e+002
4.049931e+002	4.429965e+002
4.069216e+002	4.114865e+002
4.088500e+002	3.995881e+002
4.107785e+002	4.133630e+002
4.127070e+002	3.914949e+002
4.146354e+002	3.559352e+002
4.165639e+002	3.629753e+002
4.184924e+002	3.754598e+002
4.204208e+002	3.754818e+002
4.223493e+002	3.674695e+002
4.242778e+002	3.647828e+002
4.262062e+002	3.831552e+002
4.281347e+002	3.991504e+002
4.300632e+002	3.982102e+002
4.319916e+002	3.831035e+002
4.339201e+002	3.748111e+002
4.358486e+002	3.830132e+002
4.377770e+002	3.538166e+002
4.397055e+002	3.363928e+002
4.416340e+002	3.423835e+002
4.435624e+002	3.512064e+002
4.454909e+002	3.615095e+002
4.474194e+002	4.249115e+002
4.493478e+002	4.408077e+002
4.512763e+002	4.159391e+002
4.532048e+002	3.965160e+002
4.551332e+002	4.177256e+002
4.570617e+002	4.346767e+002
4.589902e+002	4.231165e+002
4.609186e+002	4.247852e+002
4.628471e+002	4.293384e+002
4.647756e+002	4.046046e+002
4.667040e+002	3.845510e+002
4.686325e+002	4.192852e+002
4.705610e+002	4.332611e+002
4.724894e+002	4.252373e+002
4.744179e+002	4.197592e+002
4.763464e+002	4.323197e+002
4.782748e+002	4.019922e+002
4.802033e+002	3.801945e+002
4.821318e+002	3.777210e+002
4.840602e+002	3.842910e+002
4.859887e+002	3.801251e+002
4.879172e+002	3.513246e+002
4.898456e+002	3.577911e+002
4.917741e+002	3.703326e+002
4.937026e+002	3.638447e+002
4.956310e+002	3.494945e+002
4.975595e+002	3.627600e+002
4.994880e+002	3.910878e+002
5.014164e+002	4.050230e+002
5.033449e+002	4.179514e+002
5.052734e+002	4.209158e+002
5.072018e+002	4.024193e+002
5.091303e+002	3.685338e+002
5.110588e+002	3.865865e+002
5.129872e+002	3.971259e+002
5.149157e+002	4.028345e+002
5.168442e+002	4.157740e+002
5.187726e+002	4.398223e+002
5.207011e+002	4.555537e+002
5.226296e+002	4.567705e+002
5.245580e+002	4.385497e+002
5.264865e+002	4.311204e+002
5.284150e+002	4.395950e+002
5.303434e+002	4.426602e+002
5.322719e+002	4.409437e+002
5.342004e+002	4.192927e+002
5.361288e+002	3.946804e+002
5.380573e+002	3.951796e+002
5.399858e+002	4.188898e+002
5.419142e+002	4.239150e+002
5.438427e+002	3.835842e+002
5.457712e+002	3.828001e+002
5.476996e+002	4.035486e+002
5.496281e+002	3.931993e+002
5.515566e+002	3.444975e+002
5.534850e+002	3.423190e+002
5.554135e+002	3.970458e+002
5.573420e+002	3.948024e+002
5.592704e+002	3.649412e+002
5.611989e+002	3.591786e+002
5.631274e+002	3.922477e+002
5.650558e+002	3.990554e+002
5.669843e+002	4.365385e+002
5.689128e+002	4.456794e+002
5.708412e+002	4.221567e+002
5.727697e+002	3.948983e+002
5.746982e+002	3.936021e+002
5.766266e+002	4.015670e+002
5.785551e+002	4.188521e+002
5.804836e+002	4.063751e+002
5.824120e+002	3.944012e+002
5.843405e+002	3.967386e+002
5.862690e+002	4.081814e+002
5.881974e+002	4.557928e+002
5.901259e+002	4.418791e+002
5.920544e+002	4.267034e+002
5.939828e+002	4.026446e+002
5.959113e+002	3.848471e+002
5.978398e+002	4.032817e+002
5.997682e+002	4.022821e+002
6.016967e+002	3.833183e+002
6.036252e+002	3.821320e+002
6.055536e+002	3.840306e+002
6.074821e+002	3.695529e+002
6.094106e+002	3.424937e+002
6.113391e+002	3.518948e+002
6.132675e+002	3.693072e+002
6.151960e+002	3.587213e+002
6.171245e+002	3.452983e+002
6.190529e+002	3.536870e+002
6.209814e+002	3.776401e+002
6.229099e+002	3.740915e+002
6.248383e+002	3.416578e+002
6.267668e+002	3.077419e+002
6.286953e+002	3.078979e+002
6.306237e+002	3.315827e+002
6.325522e+002	3.400798e+002
6.344807e+002	3.644437e+002
6.364091e+002	3.420526e+002
6.383376e+002	3.200785e+002
6.402661e+002	3.264719e+002
6.421945e+002	3.513413e+002
6.441230e+002	3.666643e+002
6.460515e+002	3.818617e+002
6.479799e+002	3.906829e+002
6.499084e+002	3.522836e+002
6.518369e+002	3.286345e+002
6.537653e+002	3.382234e+002
6.556938e+002	3.467879e+002
6.576223e+002	3.312283e+002
6.595507e+002	3.035335e+002
6.614792e+002	3.076189e+002
6.634077e+002	2.888950e+002
6.653361e+002	2.690522e+002
6.672646e+002	2.884024e+002
6.691931e+002	2.930885e+002
6.711215e+002	3.118759e+002
6.730500e+002	3.165865e+002
6.749785e+002	3.083972e+002
6.769069e+002	2.987001e+002
6.788354e+002	2.941819e+002
6.807639e+002	2.908708e+002
6.826923e+002	3.184891e+002
6.846208e+002	2.889366e+002
6.865493e+002	2.751259e+002
6.884777e+002	2.530233e+002
6.904062e+002	2.315598e+002
6.923347e+002	2.802234e+002
6.942631e+002	2.752105e+002
6.961916e+002	2.697616e+002
6.981201e+002	3.224129e+002
7.000485e+002	3.306087e+002
7.019770e+002	2.774165e+002
7.039055e+002	2.563254e+002
7.058339e+002	2.962398e+002
7.077624e+002	3.380310e+002
7.096909e+002	3.515985e+002
7.116193e+002	3.362180e+002
7.135478e+002	3.191823e+002
7.154763e+002	3.211814e+002
7.174047e+002	3.214188e+002
7.193332e+002	3.029651e+002
7.212617e+002	2.882085e+002
7.231901e+002	2.685585e+002
7.251186e+002	2.882796e+002
7.270471e+002	3.327335e+002
7.289755e+002	3.108093e+002
7.309040e+002	2.761761e+002
7.328325e+002	2.898271e+002
7.347609e+002	2.704402e+002
7.366894e+002	2.438632e+002
7.386179e+002	2.348627e+002
7.405463e+002	2.451671e+002
7.424748e+002	2.844458e+002
7.444033e+002	3.161556e+002
7.463317e+002	3.043997e+002
7.482602e+002	2.880038e+002
7.501887e+002	2.760988e+002
7.521171e+002	2.608090e+002
7.540456e+002	2.425155e+002
7.559741e+002	2.301279e+002
7.579025e+002	1.935069e+002
7.598310e+002	1.796732e+002
7.617595e+002	2.144492e+002
7.636879e+002	2.610572e+002
7.656164e+002	2.661970e+002
7.675449e+002	2.552793e+002
7.694733e+002	2.643468e+002
7.714018e+002	2.585251e+002
7.733303e+002	2.396578e+002
7.752587e+002	2.221937e+002
7.771872e+002	2.221656e+002
7.791157e+002	2.417681e+002
7.810441e+002	2.423989e+002
7.829726e+002	2.116254e+002
7.849011e+002	2.031517e+002
7.868295e+002	2.272911e+002
7.887580e+002	2.536603e+002
7.906865e+002	2.546382e+002
7.926149e+002	2.489884e+002
7.945434e+002	2.393654e+002
7.964719e+002	2.006856e+002
7.984003e+002	1.944489e+002
8.003288e+002	2.264303e+002
8.022573e+002	2.366077e+002
8.041857e+002	1.874215e+002
8.061142e+002	2.071618e+002
8.080427e+002	2.059707e+002
8.099711e+002	1.836184e+002
8.118996e+002	1.886482e+002
8.138281e+002	2.071755e+002
8.157565e+002	2.098152e+002
8.176850e+002	1.991286e+002
8.196135e+002	1.978322e+002
8.215419e+002	1.995563e+002
8.234704e+002	1.672185e+002
8.253989e+002	1.588859e+002
8.273273e+002	1.661891e+002
8.292558e+002	1.552954e+002
8.311843e+002	1.436314e+002
8.331127e+002	1.761394e+002
8.350412e+002	1.642295e+002
8.369697e+002	1.529767e+002
8.388981e+002	1.473988e+002
8.408266e+002	1.497643e+002
8.427551e+002	1.650064e+002
8.446835e+002	1.892218e+002
8.466120e+002	1.979812e+002
8.485405e+002	1.799650e+002
8.504689e+002	1.630140e+002
8.523974e+002	1.859732e+002
8.543259e+002	2.228409e+002
8.562543e+002	2.227422e+002
8.581828e+002	1.991175e+002
8.601113e+002	1.949840e+002
8.620397e+002	2.375854e+002
8.639682e+002	2.439996e+002
8.658967e+002	2.374294e+002
8.678251e+002	2.295241e+002
8.697536e+002	2.098751e+002
8.716821e+002	2.032769e+002
8.736105e+002	2.248918e+002
8.755390e+002	2.379443e+002
8.774675e+002	2.297394e+002
8.793959e+002	2.086133e+002
8.813244e+002	1.944286e+002
8.832529e+002	1.964997e+002
8.851813e+002	1.943751e+002
8.871098e+002	1.557539e+002
8.890383e+002	1.755581e+002
8.909667e+002	1.735601e+002
8.928952e+002	1.929831e+002
8.948237e+002	2.121459e+002
8.967521e+002	1.863420e+002
8.986806e+002	1.664852e+002
9.006091e+002	1.737409e+002
9.025375e+002	1.341142e+002
9.044660e+002	1.186054e+002
9.063945e+002	1.258634e+002
9.083229e+002	1.466806e+002
9.102514e+002	1.719209e+002
9.121799e+002	1.864692e+002
9.141083e+002	1.967303e+002
9.160368e+002	1.834977e+002
9.179653e+002	1.151534e+002
9.198937e+002	1.187605e+002
9.218222e+002	1.316387e+002
9.237507e+002	1.229608e+002
9.256791e+002	1.812758e+002
9.276076e+002	1.475230e+002
9.295361e+002	1.319011e+002
9.314645e+002	1.503069e+002
9.333930e+002	2.059359e+002
9.353215e+002	2.577848e+002
9.372499e+002	2.668221e+002
9.391784e+002	2.354074e+002
9.411069e+002	2.098506e+002
9.430353e+002	1.995903e+002
9.449638e+002	2.042460e+002
9.468923e+002	2.192779e+002
9.488207e+002	2.228408e+002
9.507492e+002	2.023628e+002
9.526777e+002	1.773703e+002
9.546061e+002	1.920531e+002
9.565346e+002	2.430559e+002
9.584631e+002	2.210016e+002
9.603915e+002	2.261791e+002
9.623200e+002	2.126246e+002
9.642485e+002	2.162020e+002
9.661769e+002	2.405870e+002
9.681054e+002	2.324967e+002
9.700339e+002	2.537131e+002
9.719623e+002	2.524430e+002
9.738908e+002	2.246061e+002
9.758193e+002	2.121964e+002
9.777477e+002	2.328599e+002
9.796762e+002	2.388107e+002
9.816047e+002	1.860210e+002
9.835331e+002	1.307097e+002
9.854616e+002	2.169060e+002
9.873901e+002	2.205122e+002
9.893185e+002	2.790391e+002
9.912470e+002	2.403645e+002
9.931755e+002	1.837383e+002
9.951039e+002	1.638959e+002
9.970324e+002	1.427987e+002
9.989609e+002	2.204682e+002
1.000889e+003	2.530527e+002
1.002818e+003	2.583680e+002
1.004746e+003	2.376992e+002
1.006675e+003	2.275590e+002
1.008603e+003	2.343144e+002
1.010532e+003	2.361033e+002
1.012460e+003	2.216887e+002
1.014389e+003	2.223103e+002
1.016317e+003	2.025961e+002
1.018246e+003	1.819877e+002
1.020174e+003	2.245995e+002
1.022102e+003	2.760597e+002
1.024031e+003	2.838342e+002
1.025959e+003	2.554648e+002
1.027888e+003	2.439409e+002
1.029816e+003	2.969534e+002
1.031745e+003	2.283284e+002
1.033673e+003	2.375068e+002
1.035602e+003	2.323095e+002
1.037530e+003	2.349800e+002
1.039459e+003	2.559721e+002
1.041387e+003	2.550373e+002
1.043316e+003	2.196448e+002
1.045244e+003	2.235735e+002
1.047173e+003	2.300375e+002
1.049101e+003	1.936262e+002
1.051030e+003	1.931946e+002
1.052958e+003	2.125877e+002
1.054886e+003	2.069581e+002
1.056815e+003	1.940721e+002
1.058743e+003	2.369038e+002
1.060672e+003	2.297629e+002
1.062600e+003	1.724773e+002
1.064529e+003	2.388339e+002
1.066457e+003	2.078252e+002
1.068386e+003	1.671875e+002
1.070314e+003	1.896880e+002
1.072243e+003	2.153015e+002
1.074171e+003	1.967123e+002
1.076100e+003	1.882639e+002
1.078028e+003	1.835372e+002
1.079957e+003	1.659304e+002
1.081885e+003	2.001155e+002
1.083813e+003	2.319923e+002
1.085742e+003	2.625952e+002
1.087670e+003	2.764086e+002
1.089599e+003	2.083453e+002
1.091527e+003	2.251836e+002
1.093456e+003	2.601910e+002
1.095384e+003	2.752316e+002
1.097313e+003	2.656325e+002
1.099241e+003	2.604440e+002
1.101170e+003	2.683103e+002
1.103098e+003	2.775722e+002
1.105027e+003	2.823802e+002
1.106955e+003	2.946873e+002
1.108884e+003	3.002491e+002
1.110812e+003	3.010745e+002
1.112740e+003	3.323900e+002
1.114669e+003	3.173148e+002
1.116597e+003	2.999766e+002
1.118526e+003	3.050708e+002
1.120454e+003	2.999506e+002
1.122383e+003	2.979882e+002
1.124311e+003	3.199377e+002
1.126240e+003	2.602210e+002
1.128168e+003	2.904044e+002
1.130097e+003	3.242285e+002
1.132025e+003	3.296727e+002
1.133954e+003	3.201839e+002
1.135882e+003	3.126818e+002
1.137811e+003	3.021424e+002
1.139739e+003	2.681194e+002
1.141667e+003	2.393764e+002
1.143596e+003	2.582265e+002
1.145524e+003	2.986892e+002
1.147453e+003	3.163912e+002
1.149381e+003	3.233192e+002
1.151310e+003	3.488989e+002
1.153238e+003	3.761801e+002
1.155167e+003	3.642525e+002
1.157095e+003	4.011270e+002
1.159024e+003	4.481838e+002
1.160952e+003	3.809709e+002
1.162881e+003	3.476578e+002
1.164809e+003	3.545622e+002
1.166738e+003	3.472311e+002
1.168666e+003	3.311784e+002
1.170594e+003	3.465991e+002
1.172523e+003	3.567696e+002
1.174451e+003	3.290948e+002
1.176380e+003	3.232016e+002
1.178308e+003	3.556473e+002
1.180237e+003	3.910123e+002
1.182165e+003	3.873043e+002
1.184094e+003	3.637913e+002
1.186022e+003	3.578524e+002
1.187951e+003	3.735710e+002
1.189879e+003	3.822899e+002
1.191808e+003	3.235305e+002
1.193736e+003	3.321620e+002
1.195665e+003	3.553531e+002
1.197593e+003	3.555417e+002
1.199521e+003	3.454064e+002
1.201450e+003	3.404080e+002
1.203378e+003	3.444991e+002
1.205307e+003	3.484585e+002
1.207235e+003	3.438176e+002
1.209164e+003	3.940268e+002
1.211092e+003	3.273566e+002
1.213021e+003	3.678626e+002
1.214949e+003	3.206530e+002
1.216878e+003	2.683444e+002
1.218806e+003	2.866310e+002
1.220735e+003	3.472197e+002
1.222663e+003	3.892403e+002
1.224592e+003	3.934464e+002
1.226520e+003	3.516095e+002
1.228448e+003	3.074446e+002
1.230377e+003	3.110749e+002
1.232305e+003	3.099451e+002
1.234234e+003	2.930835e+002
1.236162e+003	2.958189e+002
1.238091e+003	2.857514e+002
1.240019e+003	2.486250e+002
1.241948e+003	2.824238e+002
1.243876e+003	3.951114e+002
1.245805e+003	3.588809e+002
1.247733e+003	3.181471e+002
1.249662e+003	3.286345e+002
1.251590e+003	3.563651e+002
1.253519e+003	3.243983e+002
1.255447e+003	2.927664e+002
1.257375e+003	3.304632e+002
1.259304e+003	3.910537e+002
1.261232e+003	4.102564e+002
1.263161e+003	4.000596e+002
1.265089e+003	3.806267e+002
1.267018e+003	3.738665e+002
1.268946e+003	3.872553e+002
1.270875e+003	3.778713e+002
1.272803e+003	3.801418e+002
1.274732e+003	3.729120e+002
1.276660e+003	3.431178e+002
1.278589e+003	3.545457e+002
1.280517e+003	3.777756e+002
1.282446e+003	3.632162e+002
1.284374e+003	4.091698e+002
1.286302e+003	4.056589e+002
1.288231e+003	4.205476e+002
1.290159e+003	4.378177e+002
1.292088e+003	4.679217e+002
1.294016e+003	4.873357e+002
1.295945e+003	4.491609e+002
1.297873e+003	3.915247e+002
1.299802e+003	4.262079e+002
1.301730e+003	4.312994e+002
1.303659e+003	4.599180e+002
1.305587e+003	4.757226e+002
1.307516e+003	4.185680e+002
1.309444e+003	3.886012e+002
1.311373e+003	4.335724e+002
1.313301e+003	4.659826e+002
1.315229e+003	4.370415e+002
1.317158e+003	4.334571e+002
1.319086e+003	4.557552e+002
1.321015e+003	4.487851e+002
1.322943e+003	4.143753e+002
1.324872e+003	3.605081e+002
1.326800e+003	3.381107e+002
1.328729e+003	3.797370e+002
1.330657e+003	4.202184e+002
1.332586e+003	4.476790e+002
1.334514e+003	4.603914e+002
1.336443e+003	4.097962e+002
1.338371e+003	3.524460e+002
1.340300e+003	4.460200e+002
1.342228e+003	4.414251e+002
1.344156e+003	4.623683e+002
1.346085e+003	4.229041e+002
1.348013e+003	4.512658e+002
1.349942e+003	4.998234e+002
1.351870e+003	5.099247e+002
1.353799e+003	4.786904e+002
1.355727e+003	4.314477e+002
1.357656e+003	4.077771e+002
1.359584e+003	4.191417e+002
1.361513e+003	4.031616e+002
1.363441e+003	4.084843e+002
1.365370e+003	4.725847e+002
1.367298e+003	4.961327e+002
1.369227e+003	4.805564e+002
1.371155e+003	4.440706e+002
1.373083e+003	4.421043e+002
1.375012e+003	4.625742e+002
1.376940e+003	4.471035e+002
1.378869e+003	4.496493e+002
1.380797e+003	4.548360e+002
1.382726e+003	4.343940e+002
1.384654e+003	4.199921e+002
1.386583e+003	4.064969e+002
1.388511e+003	3.851433e+002
1.390440e+003	3.896388e+002
1.392368e+003	4.311006e+002
1.394297e+003	4.324680e+002
1.396225e+003	3.996432e+002
1.398154e+003	4.200482e+002
1.400082e+003	4.225231e+002
1.402010e+003	3.724629e+002
1.403939e+003	3.623559e+002
1.405867e+003	3.598574e+002
1.407796e+003	4.213598e+002
1.409724e+003	4.519223e+002
1.411653e+003	4.230397e+002
1.413581e+003	3.788871e+002
1.415510e+003	3.481110e+002
1.417438e+003	3.186814e+002
1.419367e+003	2.928796e+002
1.421295e+003	2.972322e+002
1.423224e+003	3.081913e+002
1.425152e+003	4.192198e+002
1.427081e+003	3.932534e+002
1.429009e+003	4.536802e+002
1.430938e+003	3.919498e+002
1.432866e+003	4.127251e+002
1.434794e+003	4.253983e+002
1.436723e+003	4.217777e+002
1.438651e+003	4.384232e+002
1.440580e+003	4.395394e+002
1.442508e+003	3.961438e+002
1.444437e+003	3.444262e+002
1.446365e+003	3.744052e+002
1.448294e+003	4.408243e+002
1.450222e+003	4.851796e+002
1.452151e+003	4.653245e+002
1.454079e+003	4.567004e+002
1.456008e+003	4.309220e+002
1.457936e+003	4.331674e+002
1.459865e+003	4.690772e+002
1.461793e+003	4.965934e+002
1.463721e+003	4.795993e+002
1.465650e+003	4.535433e+002
1.467578e+003	5.196375e+002
1.469507e+003	5.224218e+002
1.471435e+003	4.549047e+002
1.473364e+003	4.468900e+002
1.475292e+003	4.799410e+002
1.477221e+003	4.671565e+002
1.479149e+003	4.321220e+002
1.481078e+003	4.254214e+002
1.483006e+003	4.571917e+002
1.484935e+003	4.865979e+002
1.486863e+003	4.624612e+002
1.488792e+003	4.064518e+002
1.490720e+003	4.102086e+002
1.492648e+003	4.331485e+002
1.494577e+003	4.207857e+002
1.496505e+003	4.046435e+002
1.498434e+003	4.022681e+002
1.500362e+003	4.216670e+002
1.502291e+003	4.214694e+002
1.504219e+003	4.117551e+002
1.506148e+003	4.220858e+002
1.508076e+003	4.559407e+002
1.510005e+003	4.861725e+002
1.511933e+003	4.838927e+002
1.513862e+003	4.669260e+002
1.515790e+003	5.040331e+002
1.517719e+003	5.708937e+002
1.519647e+003	5.654312e+002
1.521575e+003	5.056191e+002
1.523504e+003	5.048341e+002
1.525432e+003	4.563276e+002
1.527361e+003	4.467984e+002
1.529289e+003	4.702420e+002
1.531218e+003	4.737659e+002
1.533146e+003	4.262083e+002
1.535075e+003	3.649971e+002
1.537003e+003	3.522053e+002
1.538932e+003	3.799215e+002
1.540860e+003	3.951270e+002
1.542789e+003	4.143086e+002
1.544717e+003	4.049862e+002
1.546646e+003	4.458658e+002
1.548574e+003	4.224413e+002
1.550502e+003	4.413278e+002
1.552431e+003	4.654685e+002
1.554359e+003	4.981982e+002
1.556288e+003	4.928499e+002
1.558216e+003	4.371747e+002
1.560145e+003	3.912987e+002
1.562073e+003	4.024106e+002
1.564002e+003	4.366063e+002
1.565930e+003	4.394644e+002
1.567859e+003	4.342930e+002
1.569787e+003	4.627380e+002
1.571716e+003	5.006456e+002
1.573644e+003	4.353614e+002
1.575573e+003	4.154329e+002
1.577501e+003	4.184585e+002
1.579429e+003	4.503255e+002
1.581358e+003	4.430035e+002
1.583286e+003	4.632446e+002
1.585215e+003	4.552473e+002
1.587143e+003	4.153611e+002
1.589072e+003	4.281312e+002
1.591000e+003	4.665595e+002
1.592929e+003	4.625027e+002
1.594857e+003	4.349410e+002
1.596786e+003	4.066543e+002
1.598714e+003	4.036840e+002
1.600643e+003	4.462618e+002
1.602571e+003	4.649014e+002
1.604500e+003	5.243820e+002
1.606428e+003	4.336478e+002
1.608356e+003	4.262108e+002
1.610285e+003	4.419435e+002
1.612213e+003	4.423054e+002
1.614142e+003	4.500460e+002
1.616070e+003	4.589717e+002
1.617999e+003	4.376656e+002
1.619927e+003	3.709465e+002
1.621856e+003	3.127173e+002
1.623784e+003	3.391737e+002
1.625713e+003	4.066454e+002
1.627641e+003	4.338564e+002
1.629570e+003	3.976617e+002
1.631498e+003	4.196837e+002
1.633427e+003	3.872400e+002
1.635355e+003	4.042792e+002
1.637283e+003	3.802820e+002
1.639212e+003	3.692650e+002
1.641140e+003	3.738333e+002
1.643069e+003	3.740797e+002
1.644997e+003	3.550154e+002
1.646926e+003	3.641786e+002
1.648854e+003	4.184268e+002
1.650783e+003	3.995321e+002
1.652711e+003	3.480176e+002
1.654640e+003	3.780941e+002
1.656568e+003	4.005362e+002
1.658497e+003	3.605106e+002
1.660425e+003	3.302344e+002
1.662354e+003	2.843907e+002
1.664282e+003	3.217507e+002
1.666210e+003	3.042410e+002
1.668139e+003	3.066096e+002
1.670067e+003	3.264356e+002
1.671996e+003	3.443018e+002
1.673924e+003	3.169689e+002
1.675853e+003	2.931461e+002
1.677781e+003	3.040699e+002
1.679710e+003	2.910278e+002
1.681638e+003	2.813834e+002
1.683567e+003	3.031104e+002
1.685495e+003	2.537474e+002
1.687424e+003	2.098713e+002
1.689352e+003	2.420636e+002
1.691281e+003	2.372124e+002
1.693209e+003	2.905119e+002
1.695137e+003	2.504655e+002
1.697066e+003	2.641101e+002
1.698994e+003	2.722759e+002
1.700923e+003	1.652036e+002
1.702851e+003	1.065300e+002
1.704780e+003	1.158361e+002
1.706708e+003	1.279058e+002
1.708637e+003	1.429633e+002
1.710565e+003	1.613503e+002
1.712494e+003	1.676376e+002
1.714422e+003	1.694591e+002
1.716351e+003	1.880524e+002
1.718279e+003	2.557915e+002
1.720208e+003	2.013453e+002
1.722136e+003	1.929887e+002
1.724064e+003	2.491159e+002
1.725993e+003	2.639131e+002
1.727921e+003	2.329877e+002
1.729850e+003	2.579393e+002
1.731778e+003	3.029156e+002
1.733707e+003	2.925948e+002
1.735635e+003	2.475505e+002
1.737564e+003	2.108569e+002
1.739492e+003	2.094655e+002
1.741421e+003	1.951717e+002
1.743349e+003	1.637184e+002
1.745278e+003	2.082454e+002
1.747206e+003	2.978774e+002
1.749135e+003	2.603706e+002
1.751063e+003	2.043859e+002
1.752991e+003	3.347986e+002
1.754920e+003	2.420378e+002
1.756848e+003	2.762829e+002
1.758777e+003	2.756059e+002
1.760705e+003	2.124348e+002
1.762634e+003	1.940490e+002
1.764562e+003	2.319462e+002
1.766491e+003	2.135586e+002
1.768419e+003	1.896402e+002
1.770348e+003	2.938592e+002
1.772276e+003	2.908147e+002
1.774205e+003	2.431451e+002
1.776133e+003	2.279598e+002
1.778062e+003	2.270477e+002
1.779990e+003	2.571952e+002
1.781918e+003	2.382181e+002
1.783847e+003	1.984244e+002
1.785775e+003	1.793744e+002
1.787704e+003	1.206268e+002
1.789632e+003	1.053374e+002
1.791561e+003	6.417429e+001
1.793489e+003	8.970583e+001
1.795418e+003	1.317164e+002
1.797346e+003	1.218151e+002
1.799275e+003	1.551126e+002
1.801203e+003	1.916678e+002
1.803132e+003	2.810578e+002
1.805060e+003	2.526773e+002
1.806989e+003	1.960553e+002
1.808917e+003	2.118172e+002
1.810845e+003	1.880009e+002
1.812774e+003	1.759881e+002
1.814702e+003	1.094025e+002
1.816631e+003	1.280240e+002
1.818559e+003	1.696732e+002
1.820488e+003	1.836964e+002
1.822416e+003	1.871323e+002
1.824345e+003	1.362703e+002
1.826273e+003	9.260623e+001
1.828202e+003	1.417674e+002
1.830130e+003	1.894974e+002
1.832059e+003	2.005314e+002
1.833987e+003	2.232680e+002
1.835916e+003	1.921573e+002
1.837844e+003	1.698237e+002
1.839772e+003	2.246760e+002
1.841701e+003	2.862902e+002
1.843629e+003	2.175916e+002
1.845558e+003	2.071522e+002
1.847486e+003	1.434769e+002
1.849415e+003	1.243505e+002
1.851343e+003	1.615619e+002
1.853272e+003	1.253698e+002
1.855200e+003	1.163867e+002
1.857129e+003	1.211128e+002
1.859057e+003	1.129025e+002
1.860986e+003	7.445614e+001
1.862914e+003	1.538547e+002
1.864843e+003	1.918363e+002
1.866771e+003	1.006221e+002
1.868699e+003	8.983583e+001
1.870628e+003	1.600215e+002
1.872556e+003	1.767891e+002
1.874485e+003	1.473741e+002
1.876413e+003	1.032598e+002
1.878342e+003	8.573679e+001
1.880270e+003	1.096198e+002
1.882199e+003	1.261280e+002
1.884127e+003	1.210702e+002
1.886056e+003	1.121266e+002
1.887984e+003	1.019194e+002
1.889913e+003	9.249451e+001
1.891841e+003	6.766845e+001
1.893770e+003	8.880950e+001
1.895698e+003	1.666940e+002
1.897626e+003	1.791664e+002
1.899555e+003	1.308441e+002
1.901483e+003	1.367041e+002
1.903412e+003	1.230110e+002
1.905340e+003	7.381824e+001
1.907269e+003	5.432436e+001
1.909197e+003	8.535417e+001
1.911126e+003	9.797707e+001
1.913054e+003	9.004768e+001
1.914983e+003	1.437579e+002
1.916911e+003	1.766583e+002
1.918840e+003	1.596351e+002
1.920768e+003	1.482095e+002
1.922697e+003	1.554582e+002
1.924625e+003	1.440865e+002
1.926553e+003	9.041621e+001
1.928482e+003	8.520441e+001
1.930410e+003	1.659148e+002
1.932339e+003	2.166437e+002
1.934267e+003	2.037736e+002
1.936196e+003	1.369473e+002
1.938124e+003	7.108321e+001
1.940053e+003	1.390464e+002
1.941981e+003	1.786653e+002
1.943910e+003	1.204074e+002
1.945838e+003	1.029861e+002
1.947767e+003	8.716317e+001
1.949695e+003	1.824975e+002
1.951624e+003	1.052064e+002
1.953552e+003	7.675182e+001
1.955480e+003	1.782865e+002
1.957409e+003	1.736486e+002
1.959337e+003	1.369349e+002
1.961266e+003	1.471930e+002
1.963194e+003	1.267593e+002
1.965123e+003	1.300689e+002
1.967051e+003	1.352974e+002
1.968980e+003	1.401166e+002
1.970908e+003	1.411206e+002
1.972837e+003	6.895758e+001
1.974765e+003	1.084080e+002
1.976694e+003	7.334090e+001
1.978622e+003	9.787093e+001
1.980551e+003	7.932459e+001
1.982479e+003	4.675725e+001
1.984407e+003	3.057863e+001
1.986336e+003	1.981256e+001
1.988264e+003	3.162056e+001
1.990193e+003	2.600795e+001
1.992121e+003	2.865895e+001
1.994050e+003	7.194978e+001
1.995978e+003	6.034121e+001
1.997907e+003	2.688185e+001
1.999835e+003	3.491560e+001
2.001764e+003	6.412141e+001
2.003692e+003	8.746877e+001
2.005621e+003	3.821186e+001
2.007549e+003	1.242408e+001
2.009478e+003	-1.187004e+001
2.011406e+003	7.156121e+001
2.013334e+003	1.331924e+002
2.015263e+003	1.547350e+002
2.017191e+003	1.617357e+002
2.019120e+003	1.534062e+002
2.021048e+003	1.630967e+002
2.022977e+003	1.364421e+002
2.024905e+003	5.358823e+001
2.026834e+003	6.435984e+001
2.028762e+003	8.173700e+001
2.030691e+003	1.110388e+002
2.032619e+003	1.019918e+002
2.034548e+003	1.437063e+002
2.036476e+003	1.127525e+002
2.038405e+003	1.157312e+002
2.040333e+003	1.591774e+002
2.042261e+003	1.718607e+002
2.044190e+003	1.565137e+002
2.046118e+003	1.386895e+002
2.048047e+003	7.590428e+001
2.049975e+003	9.146267e+001
2.051904e+003	1.907274e+002
2.053832e+003	1.570966e+002
2.055761e+003	1.520049e+002
2.057689e+003	1.592935e+002
2.059618e+003	2.477335e+002
2.061546e+003	1.988386e+002
2.063475e+003	1.291753e+002
2.065403e+003	1.523493e+002
2.067332e+003	1.343619e+002
2.069260e+003	9.722248e+001
2.071188e+003	1.453874e+002
2.073117e+003	1.321252e+002
2.075045e+003	1.653291e+002
2.076974e+003	7.762115e+001
2.078902e+003	1.863658e+002
2.080831e+003	2.462898e+002
2.082759e+003	1.070414e+002
2.084688e+003	2.496829e+001
2.086616e+003	4.819310e+001
2.088545e+003	6.822405e+001
2.090473e+003	1.156292e+002
2.092402e+003	1.427885e+002
2.094330e+003	1.359900e+002
2.096259e+003	1.501591e+002
2.098187e+003	1.280426e+002
2.100115e+003	1.102612e+002
2.102044e+003	1.079215e+002
2.103972e+003	5.173903e+001
2.105901e+003	4.819789e+001
2.107829e+003	9.978674e+001
2.109758e+003	1.209836e+002
2.111686e+003	1.751766e+002
2.113615e+003	2.122751e+002
2.115543e+003	1.877869e+002
2.117472e+003	1.792337e+002
2.119400e+003	1.749227e+002
2.121329e+003	1.799507e+002
2.123257e+003	1.945719e+002
2.125186e+003	1.954817e+002
2.127114e+003	1.824037e+002
2.129042e+003	1.622812e+002
2.130971e+003	1.783984e+002
2.132899e+003	2.031155e+002
2.134828e+003	2.704131e+002
2.136756e+003	3.266902e+002
2.138685e+003	2.571552e+002
2.140613e+003	2.238170e+002
2.142542e+003	2.022044e+002
2.144470e+003	1.955565e+002
2.146399e+003	1.951096e+002
2.148327e+003	2.092255e+002
2.150256e+003	2.342773e+002
2.152184e+003	2.475407e+002
2.154113e+003	2.264401e+002
2.156041e+003	2.075419e+002
2.157969e+003	2.070630e+002
2.159898e+003	1.475616e+002
2.161826e+003	2.591566e+002
2.163755e+003	3.009692e+002
2.165683e+003	2.519279e+002
2.167612e+003	2.332290e+002
2.169540e+003	1.987951e+002
2.171469e+003	1.991920e+002
2.173397e+003	2.410818e+002
2.175326e+003	2.890916e+002
2.177254e+003	3.084632e+002
2.179183e+003	3.144504e+002
2.181111e+003	3.139033e+002
2.183040e+003	1.986220e+002
2.184968e+003	1.626327e+002
2.186896e+003	1.598654e+002
2.188825e+003	2.056789e+002
2.190753e+003	2.226826e+002
2.192682e+003	1.936404e+002
2.194610e+003	1.826565e+002
2.196539e+003	2.303641e+002
2.198467e+003	2.285502e+002
2.200396e+003	1.970815e+002
2.202324e+003	2.309157e+002
2.204253e+003	2.379515e+002
2.206181e+003	1.863004e+002
2.208110e+003	2.119959e+002
2.210038e+003	2.063077e+002
2.211967e+003	2.062435e+002
2.213895e+003	2.419814e+002
2.215823e+003	2.874746e+002
2.217752e+003	2.958085e+002
2.219680e+003	3.337751e+002
2.221609e+003	3.248592e+002
2.223537e+003	2.819850e+002
2.225466e+003	3.087223e+002
2.227394e+003	3.426359e+002
2.229323e+003	2.878134e+002
2.231251e+003	2.476051e+002
2.233180e+003	2.824601e+002
2.235108e+003	2.903546e+002
2.237037e+003	2.389830e+002
2.238965e+003	2.892166e+002
2.240894e+003	3.188277e+002
2.242822e+003	2.972680e+002
2.244750e+003	2.523153e+002
2.246679e+003	2.995038e+002
2.248607e+003	2.859345e+002
2.250536e+003	2.628495e+002
2.252464e+003	2.958211e+002
2.254393e+003	3.533516e+002
2.256321e+003	3.782789e+002
2.258250e+003	3.955090e+002
2.260178e+003	3.989888e+002
2.262107e+003	3.589430e+002
2.264035e+003	3.556740e+002
2.265964e+003	3.088303e+002
2.267892e+003	3.182273e+002
2.269821e+003	2.896956e+002
2.271749e+003	2.132663e+002
2.273677e+003	2.706999e+002
2.275606e+003	2.958196e+002
2.277534e+003	2.377271e+002
2.279463e+003	2.261270e+002
2.281391e+003	2.621480e+002
2.283320e+003	2.915918e+002
2.285248e+003	3.237276e+002
2.287177e+003	3.211181e+002
2.289105e+003	3.761136e+002
2.291034e+003	3.599896e+002
2.292962e+003	2.977028e+002
2.294891e+003	3.171259e+002
2.296819e+003	3.853424e+002
2.298748e+003	4.185515e+002
2.300676e+003	3.792771e+002
2.302604e+003	3.550004e+002
2.304533e+003	3.360394e+002
2.306461e+003	3.698640e+002
2.308390e+003	3.951844e+002
2.310318e+003	4.240377e+002
2.312247e+003	4.858528e+002
2.314175e+003	4.607078e+002
2.316104e+003	3.930078e+002
2.318032e+003	3.522016e+002
2.319961e+003	2.968040e+002
2.321889e+003	3.179728e+002
2.323818e+003	4.135599e+002
2.325746e+003	4.068013e+002
2.327675e+003	3.493123e+002
2.329603e+003	3.633451e+002
2.331531e+003	3.631576e+002
2.333460e+003	3.529502e+002
2.335388e+003	4.087164e+002
2.337317e+003	4.544229e+002
2.339245e+003	4.377881e+002
2.341174e+003	4.976303e+002
2.343102e+003	4.161790e+002
2.345031e+003	4.524128e+002
2.346959e+003	3.870611e+002
2.348888e+003	4.167421e+002
2.350816e+003	4.298418e+002
2.352745e+003	3.975303e+002
2.354673e+003	4.206510e+002
2.356602e+003	4.890798e+002
2.358530e+003	4.877749e+002
2.360458e+003	4.576340e+002
2.362387e+003	4.632449e+002
2.364315e+003	5.211671e+002
2.366244e+003	4.959519e+002
2.368172e+003	5.493937e+002
2.370101e+003	5.752165e+002
2.372029e+003	5.495035e+002
2.373958e+003	5.447139e+002
2.375886e+003	5.036947e+002
2.377815e+003	4.589393e+002
2.379743e+003	4.286202e+002
2.381672e+003	4.617691e+002
2.383600e+003	4.955857e+002
2.385529e+003	4.837533e+002
2.387457e+003	4.649847e+002
2.389385e+003	4.418560e+002
2.391314e+003	4.897286e+002
2.393242e+003	5.118112e+002
2.395171e+003	4.904342e+002
2.397099e+003	5.218826e+002
2.399028e+003	4.743123e+002
2.400956e+003	4.793640e+002
2.402885e+003	5.559708e+002
2.404813e+003	5.259367e+002
2.406742e+003	4.917734e+002
2.408670e+003	5.314900e+002
2.410599e+003	4.982490e+002
2.412527e+003	5.168270e+002
2.414456e+003	5.368480e+002
2.416384e+003	4.528957e+002
2.418313e+003	4.974648e+002
2.420241e+003	5.560806e+002
2.422169e+003	5.387026e+002
2.424098e+003	5.475566e+002
2.426026e+003	5.332137e+002
2.427955e+003	5.122440e+002
2.429883e+003	5.342657e+002
2.431812e+003	5.533229e+002
2.433740e+003	5.631761e+002
2.435669e+003	5.638954e+002
2.437597e+003	6.452394e+002
2.439526e+003	6.073226e+002
2.441454e+003	6.350405e+002
2.443383e+003	5.228973e+002
2.445311e+003	5.712202e+002
2.447240e+003	5.632315e+002
2.449168e+003	5.935226e+002
2.451096e+003	6.120897e+002
2.453025e+003	6.034921e+002
2.454953e+003	5.665313e+002
2.456882e+003	5.880612e+002
2.458810e+003	6.124716e+002
2.460739e+003	5.901993e+002
2.462667e+003	5.533528e+002
2.464596e+003	5.361581e+002
2.466524e+003	5.940404e+002
2.468453e+003	6.490418e+002
2.470381e+003	6.324539e+002
2.472310e+003	5.263351e+002
2.474238e+003	5.084828e+002
2.476167e+003	5.446006e+002
2.478095e+003	5.540575e+002
2.480023e+003	5.171583e+002
2.481952e+003	4.999279e+002
2.483880e+003	5.749436e+002
2.485809e+003	6.487609e+002
2.487737e+003	6.472622e+002
2.489666e+003	6.601048e+002
2.491594e+003	5.671187e+002
2.493523e+003	5.457036e+002
2.495451e+003	5.071436e+002
2.497380e+003	4.576747e+002
2.499308e+003	4.542115e+002
2.501237e+003	5.372638e+002
2.503165e+003	6.141129e+002
2.505094e+003	5.553062e+002
2.507022e+003	4.963136e+002
2.508950e+003	5.272162e+002
2.510879e+003	4.853997e+002
2.512807e+003	4.453325e+002
2.514736e+003	4.774798e+002
2.516664e+003	5.507089e+002
2.518593e+003	5.762213e+002
2.520521e+003	5.240175e+002
2.522450e+003	5.044867e+002
2.524378e+003	4.973826e+002
2.526307e+003	4.949492e+002
2.528235e+003	5.609231e+002
2.530164e+003	6.194316e+002
2.532092e+003	6.093936e+002
2.534021e+003	6.780863e+002
2.535949e+003	6.707699e+002
2.537877e+003	6.294154e+002
2.539806e+003	5.871955e+002
2.541734e+003	5.502229e+002
2.543663e+003	5.481022e+002
2.545591e+003	5.810492e+002
2.547520e+003	5.145305e+002
2.549448e+003	5.347925e+002
2.551377e+003	5.442752e+002
2.553305e+003	5.221860e+002
2.555234e+003	5.018008e+002
2.557162e+003	5.593549e+002
2.559091e+003	6.458279e+002
2.561019e+003	6.480467e+002
2.562948e+003	6.212098e+002
2.564876e+003	5.997647e+002
2.566804e+003	6.443134e+002
2.568733e+003	6.522108e+002
2.570661e+003	6.110627e+002
2.572590e+003	5.734517e+002
2.574518e+003	5.359379e+002
2.576447e+003	5.859663e+002
2.578375e+003	6.527923e+002
2.580304e+003	6.107892e+002
2.582232e+003	5.547962e+002
2.584161e+003	6.203696e+002
2.586089e+003	5.445340e+002
2.588018e+003	5.362778e+002
2.589946e+003	5.657820e+002
2.591875e+003	5.932827e+002
2.593803e+003	5.486718e+002
2.595731e+003	5.878869e+002
2.597660e+003	5.695076e+002
2.599588e+003	5.779771e+002
2.601517e+003	5.941944e+002
2.603445e+003	5.608176e+002
2.605374e+003	5.381013e+002
2.607302e+003	5.331840e+002
2.609231e+003	5.128514e+002
2.611159e+003	5.517775e+002
2.613088e+003	5.298228e+002
2.615016e+003	5.873674e+002
2.616945e+003	5.733135e+002
2.618873e+003	5.832650e+002
2.620802e+003	5.411114e+002
2.622730e+003	5.422805e+002
2.624658e+003	5.626489e+002
2.626587e+003	5.623197e+002
2.628515e+003	5.658824e+002
2.630444e+003	6.033094e+002
2.632372e+003	5.529780e+002
2.634301e+003	4.584991e+002
2.636229e+003	4.868356e+002
2.638158e+003	5.250739e+002
2.640086e+003	4.557751e+002
2.642015e+003	4.477346e+002
2.643943e+003	4.508604e+002
2.645872e+003	4.984185e+002
2.647800e+003	5.271496e+002
2.649729e+003	5.031925e+002
2.651657e+003	4.684836e+002
2.653585e+003	4.653520e+002
2.655514e+003	4.808966e+002
2.657442e+003	5.131938e+002
2.659371e+003	5.249592e+002
2.661299e+003	4.826653e+002
2.663228e+003	4.940712e+002
2.665156e+003	5.138930e+002
2.667085e+003	4.968591e+002
2.669013e+003	5.439786e+002
2.670942e+003	5.703693e+002
2.672870e+003	5.766318e+002
2.674799e+003	5.681655e+002
2.676727e+003	5.698356e+002
2.678656e+003	5.579793e+002
2.680584e+003	5.103879e+002
2.682512e+003	4.938265e+002
2.684441e+003	4.996156e+002
2.686369e+003	4.449337e+002
2.688298e+003	5.238549e+002
2.690226e+003	4.613381e+002
2.692155e+003	4.902182e+002
2.694083e+003	5.058104e+002
2.696012e+003	4.563420e+002
2.697940e+003	4.378842e+002
2.699869e+003	4.395010e+002
2.701797e+003	4.188568e+002
2.703726e+003	4.697537e+002
2.705654e+003	5.257417e+002
2.707583e+003	5.059898e+002
2.709511e+003	5.019923e+002
2.711439e+003	4.301924e+002
2.713368e+003	4.130568e+002
2.715296e+003	4.046795e+002
2.717225e+003	4.098314e+002
2.719153e+003	4.058661e+002
2.721082e+003	4.674905e+002
2.723010e+003	4.834328e+002
2.724939e+003	4.025766e+002
2.726867e+003	3.605551e+002
2.728796e+003	3.217000e+002
2.730724e+003	3.595793e+002
2.732653e+003	4.423552e+002
2.734581e+003	4.318043e+002
2.736510e+003	3.794684e+002
2.738438e+003	3.968229e+002
2.740366e+003	4.118202e+002
2.742295e+003	3.849394e+002
2.744223e+003	3.461698e+002
2.746152e+003	3.412392e+002
2.748080e+003	3.574335e+002
2.750009e+003	3.932382e+002
2.751937e+003	3.751669e+002
2.753866e+003	3.547916e+002
2.755794e+003	3.883093e+002
2.757723e+003	3.069669e+002
2.759651e+003	3.388298e+002
2.761580e+003	3.582037e+002
2.763508e+003	3.454135e+002
2.765437e+003	3.977192e+002
2.767365e+003	3.315742e+002
2.769293e+003	3.041390e+002
2.771222e+003	3.780928e+002
2.773150e+003	3.001853e+002
2.775079e+003	2.960149e+002
2.777007e+003	3.719435e+002
2.778936e+003	2.974630e+002
2.780864e+003	3.278502e+002
2.782793e+003	2.859190e+002
2.784721e+003	2.846252e+002
2.786650e+003	2.988583e+002
2.788578e+003	3.506733e+002
2.790507e+003	3.278976e+002
2.792435e+003	3.005675e+002
2.794364e+003	3.323917e+002
2.796292e+003	2.497227e+002
2.798220e+003	2.158392e+002
2.800149e+003	2.358967e+002
2.802077e+003	2.331627e+002
2.804006e+003	2.523882e+002
2.805934e+003	2.243777e+002
2.807863e+003	2.371695e+002
2.809791e+003	2.843662e+002
2.811720e+003	2.643937e+002
2.813648e+003	2.051272e+002
2.815577e+003	2.075905e+002
2.817505e+003	2.770219e+002
2.819434e+003	1.988167e+002
2.821362e+003	1.797676e+002
2.823291e+003	1.937430e+002
2.825219e+003	1.674597e+002
2.827147e+003	2.067892e+002
2.829076e+003	1.745414e+002
2.831004e+003	2.634372e+002
2.832933e+003	1.668461e+002
2.834861e+003	1.062042e+002
2.836790e+003	8.903323e+001
2.838718e+003	1.311998e+002
2.840647e+003	1.924933e+002
2.842575e+003	2.100893e+002
2.844504e+003	2.366901e+002
2.846432e+003	1.886298e+002
2.848361e+003	1.509936e+002
2.850289e+003	1.783886e+002
2.852218e+003	1.949080e+002
2.854146e+003	1.560182e+002
2.856074e+003	1.679573e+002
2.858003e+003	1.582083e+002
2.859931e+003	1.371406e+002
2.861860e+003	1.452534e+002
2.863788e+003	1.402501e+002
2.865717e+003	6.222621e+001
2.867645e+003	4.982101e+001
2.869574e+003	1.513610e+002
2.871502e+003	2.438423e+002
2.873431e+003	1.163626e+002
2.875359e+003	4.023640e+001
2.877288e+003	8.825780e+001
2.879216e+003	1.412016e+002
2.881145e+003	1.247000e+002
2.883073e+003	7.030403e+001
2.885001e+003	7.946425e+001
2.886930e+003	1.075410e+002
2.888858e+003	1.016717e+002
2.890787e+003	8.409894e+001
2.892715e+003	1.384918e+002
2.894644e+003	1.343182e+002
2.896572e+003	1.439376e+002
2.898501e+003	1.219076e+002
2.900429e+003	6.078899e+001
2.902358e+003	3.911172e+001
2.904286e+003	2.685136e+001
2.906215e+003	1.025635e+002
2.908143e+003	9.408269e+001
2.910072e+003	7.910484e+001
2.912000e+003	5.710253e+001
2.913928e+003	6.316083e+001
2.915857e+003	1.028795e+002
2.917785e+003	8.953570e+001
2.919714e+003	6.870461e+001
2.921642e+003	2.655880e+001
2.923571e+003	-1.788660e+001
2.925499e+003	3.833547e+001
2.927428e+003	2.618075e+001
2.929356e+003	-2.795610e+001
2.931285e+003	1.293001e+001
2.933213e+003	7.097083e+000
2.935142e+003	1.830257e+001
2.937070e+003	2.958146e+001
2.938999e+003	2.436662e+001
2.940927e+003	-1.696721e+000
2.942855e+003	-2.930738e+001
2.944784e+003	-2.270664e+001
2.946712e+003	-4.972088e+001
2.948641e+003	-7.186457e+001
2.950569e+003	-1.127052e+002
2.952498e+003	-1.025335e+002
2.954426e+003	-7.432745e+001
2.956355e+003	-1.448910e+002
2.958283e+003	-1.447145e+002
2.960212e+003	-8.865615e+001
2.962140e+003	-7.107056e+001
2.964069e+003	-6.644618e+001
2.965997e+003	-7.625706e+001
2.967926e+003	-1.333087e+002
2.969854e+003	-1.054584e+002
2.971782e+003	-1.454447e+002
2.973711e+003	-2.122324e+002
2.975639e+003	-1.664536e+002
2.977568e+003	-1.311341e+002
2.979496e+003	-1.338738e+002
2.981425e+003	-1.075804e+002
2.983353e+003	-1.618178e+002
2.985282e+003	-1.875461e+002
2.987210e+003	-1.386131e+002
2.989139e+003	-6.089186e+001
2.991067e+003	-7.699953e+001
2.992996e+003	-1.102868e+002
2.994924e+003	-1.994783e+002
2.996853e+003	-2.036150e+002
2.998781e+003	-1.904252e+002
3.000709e+003	-1.903745e+002
3.002638e+003	-1.629366e+002
3.004566e+003	-1.847682e+002
3.006495e+003	-2.465348e+002
3.008423e+003	-2.372585e+002
3.010352e+003	-2.192381e+002
3.012280e+003	-1.767097e+002
3.014209e+003	-1.517381e+002
3.016137e+003	-2.137077e+002
3.018066e+003	-2.243073e+002
3.019994e+003	-2.338694e+002
3.021923e+003	-2.305714e+002
3.023851e+003	-2.398057e+002
3.025780e+003	-1.985679e+002
3.027708e+003	-1.622424e+002
3.029636e+003	-1.766687e+002
3.031565e+003	-1.825146e+002
3.033493e+003	-1.709319e+002
3.035422e+003	-1.481040e+002
3.037350e+003	-1.479444e+002
3.039279e+003	-1.961807e+002
3.041207e+003	-1.710799e+002
3.043136e+003	-1.900852e+002
3.045064e+003	-1.592278e+002
3.046993e+003	-1.825633e+002
3.048921e+003	-1.768706e+002
3.050850e+003	-1.782707e+002
3.052778e+003	-1.412222e+002
3.054707e+003	-1.532977e+002
3.056635e+003	-1.405477e+002
3.058563e+003	-1.520472e+002
3.060492e+003	-1.391263e+002
3.062420e+003	-1.208844e+002
3.064349e+003	-1.582093e+002
3.066277e+003	-1.537361e+002
3.068206e+003	-1.321693e+002
3.070134e+003	-1.787494e+002
3.072063e+003	-1.518669e+002
3.073991e+003	-1.711722e+002
3.075920e+003	-1.062766e+002
3.077848e+003	-8.071169e+001
3.079777e+003	-1.343127e+002
3.081705e+003	-1.235003e+002
3.083634e+003	-1.378384e+002
3.085562e+003	-6.723299e+001
3.087490e+003	2.129585e-001
3.089419e+003	-4.255109e+000
3.091347e+003	-2.139129e+001
3.093276e+003	-5.884933e+001
3.095204e+003	2.585542e+001
3.097133e+003	-7.490884e+000
3.099061e+003	-2.594601e+001
3.100990e+003	3.368279e+000
3.102918e+003	2.413251e+001
3.104847e+003	-2.900433e+001
3.106775e+003	-4.881089e+001
3.108704e+003	5.684099e+001
3.110632e+003	1.406825e+002
3.112561e+003	1.626124e+002
3.114489e+003	1.891264e+002
3.116417e+003	1.310580e+002
3.118346e+003	1.653223e+002
3.120274e+003	1.397170e+002
3.122203e+003	1.973203e+002
3.124131e+003	1.235987e+002
3.126060e+003	1.299871e+002
3.127988e+003	1.382207e+002
3.129917e+003	1.211118e+002
3.131845e+003	2.285404e+002
3.133774e+003	2.733135e+002
3.135702e+003	2.609178e+002
3.137631e+003	2.693610e+002
3.139559e+003	2.163269e+002
3.141488e+003	3.330226e+002
3.143416e+003	2.758878e+002
3.145344e+003	3.406772e+002
3.147273e+003	2.797046e+002
3.149201e+003	3.629863e+002
3.151130e+003	4.571477e+002
3.153058e+003	4.470306e+002
3.154987e+003	4.285062e+002
3.156915e+003	4.494122e+002
3.158844e+003	4.697858e+002
3.160772e+003	4.689634e+002
3.162701e+003	5.410992e+002
3.164629e+003	5.540966e+002
3.166558e+003	5.557721e+002
3.168486e+003	5.888116e+002
3.170415e+003	6.726691e+002
3.172343e+003	6.522594e+002
3.174271e+003	5.877247e+002
3.176200e+003	6.870614e+002
3.178128e+003	7.661030e+002
3.180057e+003	7.637569e+002
3.181985e+003	7.743235e+002
3.183914e+003	8.151893e+002
3.185842e+003	8.691133e+002
3.187771e+003	8.717083e+002
3.189699e+003	8.937552e+002
3.191628e+003	9.321954e+002
3.193556e+003	9.551938e+002
3.195485e+003	1.032914e+003
3.197413e+003	1.098409e+003
3.199342e+003	1.053760e+003
3.201270e+003	1.078160e+003
3.203198e+003	1.170809e+003
3.205127e+003	1.104917e+003
3.207055e+003	1.236735e+003
3.208984e+003	1.304258e+003
3.210912e+003	1.352743e+003
3.212841e+003	1.405988e+003
3.214769e+003	1.431961e+003
3.216698e+003	1.457001e+003
3.218626e+003	1.485435e+003
3.220555e+003	1.515426e+003
3.222483e+003	1.529494e+003
3.224412e+003	1.584037e+003
3.226340e+003	1.596653e+003
3.228269e+003	1.731213e+003
3.230197e+003	1.712677e+003
3.232125e+003	1.746119e+003
3.234054e+003	1.837540e+003
3.235982e+003	1.929874e+003
3.237911e+003	1.952912e+003
3.239839e+003	2.018254e+003
3.241768e+003	2.123396e+003
3.243696e+003	2.110428e+003
3.245625e+003	2.180622e+003
3.247553e+003	2.201916e+003
3.249482e+003	2.249947e+003
3.251410e+003	2.311254e+003
3.253339e+003	2.342745e+003
3.255267e+003	2.499062e+003
3.257196e+003	2.532728e+003
3.259124e+003	2.599470e+003
3.261052e+003	2.681952e+003
3.262981e+003	2.666691e+003
3.264909e+003	2.785012e+003
3.266838e+003	2.807705e+003
3.268766e+003	2.873438e+003
3.270695e+003	2.967091e+003
3.272623e+003	2.975717e+003
3.274552e+003	3.056817e+003
3.276480e+003	3.174304e+003
3.278409e+003	3.217241e+003
3.280337e+003	3.264588e+003
3.282266e+003	3.311522e+003
3.284194e+003	3.363549e+003
3.286123e+003	3.506768e+003
3.288051e+003	3.683103e+003
3.289979e+003	3.662736e+003
3.291908e+003	3.735544e+003
3.293836e+003	3.777802e+003
3.295765e+003	3.892605e+003
3.297693e+003	3.979563e+003
3.299622e+003	4.033141e+003
3.301550e+003	4.124008e+003
3.303479e+003	4.214415e+003
3.305407e+003	4.284925e+003
3.307336e+003	4.410039e+003
3.309264e+003	4.476087e+003
3.311193e+003	4.519982e+003
3.313121e+003	4.676756e+003
3.315050e+003	4.732760e+003
3.316978e+003	4.901567e+003
3.318906e+003	4.943251e+003
3.320835e+003	5.022008e+003
3.322763e+003	5.104598e+003
3.324692e+003	5.228407e+003
3.326620e+003	5.362435e+003
3.328549e+003	5.358426e+003
3.330477e+003	5.514962e+003
3.332406e+003	5.663309e+003
3.334334e+003	5.807033e+003
3.336263e+003	5.847297e+003
3.338191e+003	6.009867e+003
3.340120e+003	5.932009e+003
3.342048e+003	6.119684e+003
3.343977e+003	6.318190e+003
3.345905e+003	6.366715e+003
3.347833e+003	6.495603e+003
3.349762e+003	6.571120e+003
3.351690e+003	6.761736e+003
3.353619e+003	6.900126e+003
3.355547e+003	6.964027e+003
3.357476e+003	7.057119e+003
3.359404e+003	7.189520e+003
3.361333e+003	7.329936e+003
3.363261e+003	7.468523e+003
3.365190e+003	7.622975e+003
3.367118e+003	7.730196e+003
3.369047e+003	7.841725e+003
3.370975e+003	8.016124e+003
3.372904e+003	8.121772e+003
3.374832e+003	8.290685e+003
3.376760e+003	8.371719e+003
3.378689e+003	8.484122e+003
3.380617e+003	8.699902e+003
3.382546e+003	8.883768e+003
3.384474e+003	9.050151e+003
3.386403e+003	9.165712e+003
3.388331e+003	9.348703e+003
3.390260e+003	9.429867e+003
3.392188e+003	9.554479e+003
3.394117e+003	9.683638e+003
3.396045e+003	9.845056e+003
3.397974e+003	9.957824e+003
3.399902e+003	1.021767e+004
