# Supplementary material for: Machine learning classification of mango maturity based on carotene content from Raman spectra
Source: PeerJ. 2025 Nov 18;13:e20288. doi: 10.7717/peerj.20288 (PMC12637035; doi:10.7717/peerj.20288)
Supplement: Supplemental Information 1 — Raman spectra from 29 mango samples, with measurements taken from the top, middle, and bottom parts of each mango. These data were used for Raman spectral processing, statistical analysis, and classification analysis. [file peerj-13-20288-s001.zip › Raw Data_Mango/M4/M4-T-1.CSV]

5.015522e+001	2.431964e+003
5.208368e+001	1.516284e+003
5.401215e+001	9.471012e+002
5.594062e+001	7.304799e+002
5.786908e+001	7.224023e+002
5.979755e+001	7.447640e+002
6.172602e+001	7.413884e+002
6.365448e+001	7.099103e+002
6.558295e+001	6.856352e+002
6.751141e+001	6.757970e+002
6.943988e+001	6.778972e+002
7.136835e+001	6.772928e+002
7.329681e+001	6.696824e+002
7.522528e+001	6.720246e+002
7.715375e+001	6.413053e+002
7.908221e+001	5.947761e+002
8.101068e+001	5.697283e+002
8.293915e+001	5.809658e+002
8.486761e+001	5.275566e+002
8.679608e+001	5.578942e+002
8.872455e+001	5.635771e+002
9.065302e+001	5.416012e+002
9.258148e+001	5.661348e+002
9.450995e+001	5.675460e+002
9.643842e+001	5.483022e+002
9.836688e+001	5.127059e+002
1.002953e+002	4.684183e+002
1.022238e+002	4.266460e+002
1.041523e+002	4.426162e+002
1.060807e+002	4.305700e+002
1.080092e+002	4.099411e+002
1.099377e+002	4.142043e+002
1.118661e+002	4.279448e+002
1.137946e+002	4.198583e+002
1.157231e+002	4.354191e+002
1.176516e+002	4.612609e+002
1.195800e+002	4.609134e+002
1.215085e+002	4.504029e+002
1.234370e+002	4.124096e+002
1.253654e+002	3.649442e+002
1.272939e+002	3.273739e+002
1.292224e+002	3.147903e+002
1.311508e+002	3.214285e+002
1.330793e+002	3.381636e+002
1.350078e+002	3.578322e+002
1.369362e+002	3.774236e+002
1.388647e+002	3.982771e+002
1.407932e+002	3.970137e+002
1.427216e+002	3.642953e+002
1.446501e+002	3.459712e+002
1.465786e+002	3.620860e+002
1.485070e+002	3.470344e+002
1.504355e+002	3.525943e+002
1.523640e+002	3.551670e+002
1.542924e+002	3.429716e+002
1.562209e+002	3.205579e+002
1.581494e+002	3.274380e+002
1.600778e+002	3.297184e+002
1.620063e+002	3.129179e+002
1.639348e+002	3.085928e+002
1.658632e+002	3.528738e+002
1.677917e+002	3.839103e+002
1.697202e+002	3.724391e+002
1.716486e+002	3.624021e+002
1.735771e+002	3.613086e+002
1.755056e+002	3.467079e+002
1.774340e+002	3.187778e+002
1.793625e+002	3.193835e+002
1.812910e+002	3.146236e+002
1.832194e+002	2.905450e+002
1.851479e+002	2.645883e+002
1.870764e+002	2.790622e+002
1.890048e+002	2.530019e+002
1.909333e+002	2.415705e+002
1.928618e+002	2.687517e+002
1.947902e+002	2.932371e+002
1.967187e+002	2.712664e+002
1.986472e+002	2.796608e+002
2.005756e+002	2.929353e+002
2.025041e+002	3.000284e+002
2.044326e+002	3.373244e+002
2.063610e+002	3.664641e+002
2.082895e+002	3.768539e+002
2.102180e+002	3.686536e+002
2.121464e+002	3.524369e+002
2.140749e+002	3.488202e+002
2.160034e+002	3.579578e+002
2.179318e+002	3.483817e+002
2.198603e+002	3.336801e+002
2.217888e+002	3.299407e+002
2.237172e+002	3.333299e+002
2.256457e+002	3.007747e+002
2.275742e+002	2.857759e+002
2.295026e+002	2.810323e+002
2.314311e+002	2.760764e+002
2.333596e+002	2.889769e+002
2.352880e+002	3.064453e+002
2.372165e+002	2.979433e+002
2.391450e+002	3.051026e+002
2.410734e+002	3.504941e+002
2.430019e+002	3.772014e+002
2.449304e+002	3.848324e+002
2.468588e+002	3.773640e+002
2.487873e+002	3.728574e+002
2.507158e+002	3.816211e+002
2.526442e+002	3.909618e+002
2.545727e+002	3.686537e+002
2.565012e+002	3.764246e+002
2.584296e+002	3.857989e+002
2.603581e+002	3.841008e+002
2.622866e+002	4.287208e+002
2.642150e+002	4.135228e+002
2.661435e+002	3.882153e+002
2.680720e+002	3.551761e+002
2.700004e+002	3.214475e+002
2.719289e+002	3.162450e+002
2.738574e+002	2.939837e+002
2.757858e+002	2.795594e+002
2.777143e+002	2.872747e+002
2.796428e+002	3.064536e+002
2.815712e+002	2.988258e+002
2.834997e+002	2.737386e+002
2.854282e+002	2.657331e+002
2.873566e+002	2.767483e+002
2.892851e+002	3.136201e+002
2.912136e+002	3.874269e+002
2.931420e+002	4.189064e+002
2.950705e+002	4.573341e+002
2.969990e+002	4.627879e+002
2.989274e+002	4.449027e+002
3.008559e+002	4.583371e+002
3.027844e+002	4.546415e+002
3.047128e+002	4.494249e+002
3.066413e+002	4.337198e+002
3.085698e+002	4.162623e+002
3.104982e+002	4.133662e+002
3.124267e+002	4.050607e+002
3.143552e+002	4.038442e+002
3.162836e+002	4.134814e+002
3.182121e+002	4.270885e+002
3.201406e+002	4.317602e+002
3.220690e+002	4.146196e+002
3.239975e+002	4.041932e+002
3.259260e+002	4.171670e+002
3.278544e+002	4.356874e+002
3.297829e+002	4.300804e+002
3.317114e+002	3.813591e+002
3.336398e+002	3.929135e+002
3.355683e+002	4.197690e+002
3.374968e+002	4.381173e+002
3.394252e+002	4.395729e+002
3.413537e+002	4.328167e+002
3.432822e+002	4.620761e+002
3.452106e+002	4.851972e+002
3.471391e+002	4.965736e+002
3.490676e+002	5.017847e+002
3.509960e+002	5.080148e+002
3.529245e+002	4.977259e+002
3.548530e+002	4.986052e+002
3.567814e+002	5.155799e+002
3.587099e+002	5.255453e+002
3.606384e+002	4.998552e+002
3.625668e+002	4.557990e+002
3.644953e+002	4.344730e+002
3.664238e+002	4.528538e+002
3.683522e+002	4.454012e+002
3.702807e+002	3.849591e+002
3.722092e+002	4.042138e+002
3.741376e+002	4.100233e+002
3.760661e+002	4.000650e+002
3.779946e+002	3.936242e+002
3.799230e+002	4.019220e+002
3.818515e+002	4.170278e+002
3.837800e+002	4.415713e+002
3.857084e+002	4.945715e+002
3.876369e+002	5.401360e+002
3.895654e+002	5.480798e+002
3.914938e+002	5.168526e+002
3.934223e+002	5.099405e+002
3.953508e+002	5.559055e+002
3.972792e+002	6.037440e+002
3.992077e+002	6.231646e+002
4.011362e+002	6.051738e+002
4.030646e+002	5.611797e+002
4.049931e+002	5.777229e+002
4.069216e+002	5.948062e+002
4.088500e+002	5.793170e+002
4.107785e+002	5.430889e+002
4.127070e+002	5.267923e+002
4.146354e+002	4.490191e+002
4.165639e+002	4.384732e+002
4.184924e+002	4.600328e+002
4.204208e+002	4.806484e+002
4.223493e+002	4.911547e+002
4.242778e+002	5.176199e+002
4.262062e+002	5.101963e+002
4.281347e+002	4.901155e+002
4.300632e+002	4.854799e+002
4.319916e+002	4.935189e+002
4.339201e+002	4.725147e+002
4.358486e+002	4.524582e+002
4.377770e+002	4.528499e+002
4.397055e+002	4.374136e+002
4.416340e+002	4.328642e+002
4.435624e+002	4.880041e+002
4.454909e+002	5.565006e+002
4.474194e+002	5.882537e+002
4.493478e+002	5.950262e+002
4.512763e+002	5.929044e+002
4.532048e+002	5.889674e+002
4.551332e+002	5.801880e+002
4.570617e+002	6.300633e+002
4.589902e+002	6.093450e+002
4.609186e+002	5.650541e+002
4.628471e+002	5.344669e+002
4.647756e+002	5.243406e+002
4.667040e+002	5.214034e+002
4.686325e+002	5.489755e+002
4.705610e+002	5.760122e+002
4.724894e+002	5.811262e+002
4.744179e+002	5.721794e+002
4.763464e+002	5.799093e+002
4.782748e+002	5.579388e+002
4.802033e+002	5.250333e+002
4.821318e+002	4.977563e+002
4.840602e+002	4.751711e+002
4.859887e+002	4.530093e+002
4.879172e+002	4.449237e+002
4.898456e+002	5.117897e+002
4.917741e+002	4.891307e+002
4.937026e+002	4.520792e+002
4.956310e+002	4.542554e+002
4.975595e+002	4.697455e+002
4.994880e+002	4.673023e+002
5.014164e+002	4.844536e+002
5.033449e+002	5.138970e+002
5.052734e+002	5.224257e+002
5.072018e+002	5.079896e+002
5.091303e+002	5.245832e+002
5.110588e+002	5.497144e+002
5.129872e+002	5.345258e+002
5.149157e+002	5.435878e+002
5.168442e+002	5.763369e+002
5.187726e+002	5.940195e+002
5.207011e+002	5.947213e+002
5.226296e+002	6.169290e+002
5.245580e+002	6.151304e+002
5.264865e+002	6.076309e+002
5.284150e+002	6.007972e+002
5.303434e+002	5.861259e+002
5.322719e+002	5.959327e+002
5.342004e+002	5.847180e+002
5.361288e+002	5.603137e+002
5.380573e+002	5.512736e+002
5.399858e+002	5.554716e+002
5.419142e+002	5.315132e+002
5.438427e+002	4.945984e+002
5.457712e+002	4.998861e+002
5.476996e+002	5.312342e+002
5.496281e+002	5.208762e+002
5.515566e+002	4.628086e+002
5.534850e+002	4.746726e+002
5.554135e+002	4.599524e+002
5.573420e+002	4.483930e+002
5.592704e+002	4.449894e+002
5.611989e+002	4.692971e+002
5.631274e+002	5.205158e+002
5.650558e+002	5.359978e+002
5.669843e+002	5.238330e+002
5.689128e+002	5.374734e+002
5.708412e+002	5.469343e+002
5.727697e+002	5.383482e+002
5.746982e+002	5.335681e+002
5.766266e+002	5.811827e+002
5.785551e+002	5.882388e+002
5.804836e+002	5.932752e+002
5.824120e+002	5.872828e+002
5.843405e+002	5.883972e+002
5.862690e+002	6.273074e+002
5.881974e+002	6.722736e+002
5.901259e+002	6.242169e+002
5.920544e+002	5.886151e+002
5.939828e+002	5.746994e+002
5.959113e+002	5.697675e+002
5.978398e+002	5.648205e+002
5.997682e+002	5.508734e+002
6.016967e+002	5.148223e+002
6.036252e+002	4.941376e+002
6.055536e+002	4.937876e+002
6.074821e+002	4.995207e+002
6.094106e+002	4.956104e+002
6.113391e+002	4.961050e+002
6.132675e+002	4.794438e+002
6.151960e+002	4.687636e+002
6.171245e+002	4.772165e+002
6.190529e+002	4.947150e+002
6.209814e+002	4.920268e+002
6.229099e+002	4.445607e+002
6.248383e+002	4.095674e+002
6.267668e+002	4.219112e+002
6.286953e+002	4.622679e+002
6.306237e+002	4.822027e+002
6.325522e+002	4.589022e+002
6.344807e+002	4.970553e+002
6.364091e+002	5.043619e+002
6.383376e+002	4.772081e+002
6.402661e+002	4.539819e+002
6.421945e+002	4.574199e+002
6.441230e+002	4.821677e+002
6.460515e+002	5.170811e+002
6.479799e+002	5.283458e+002
6.499084e+002	4.814194e+002
6.518369e+002	4.513601e+002
6.537653e+002	4.588315e+002
6.556938e+002	4.747960e+002
6.576223e+002	5.117862e+002
6.595507e+002	4.913925e+002
6.614792e+002	4.415010e+002
6.634077e+002	4.186616e+002
6.653361e+002	4.256573e+002
6.672646e+002	4.384189e+002
6.691931e+002	4.622094e+002
6.711215e+002	4.424092e+002
6.730500e+002	4.136509e+002
6.749785e+002	4.086504e+002
6.769069e+002	4.230636e+002
6.788354e+002	4.330964e+002
6.807639e+002	4.230451e+002
6.826923e+002	4.058925e+002
6.846208e+002	3.661582e+002
6.865493e+002	3.472808e+002
6.884777e+002	3.633230e+002
6.904062e+002	3.961395e+002
6.923347e+002	4.101694e+002
6.942631e+002	3.881072e+002
6.961916e+002	3.723227e+002
6.981201e+002	3.886204e+002
7.000485e+002	4.033339e+002
7.019770e+002	4.024165e+002
7.039055e+002	4.074843e+002
7.058339e+002	4.342407e+002
7.077624e+002	4.357525e+002
7.096909e+002	4.353054e+002
7.116193e+002	4.222521e+002
7.135478e+002	3.902693e+002
7.154763e+002	3.583791e+002
7.174047e+002	3.757236e+002
7.193332e+002	4.643284e+002
7.212617e+002	4.503144e+002
7.231901e+002	4.542636e+002
7.251186e+002	4.454291e+002
7.270471e+002	4.000998e+002
7.289755e+002	3.905366e+002
7.309040e+002	3.972446e+002
7.328325e+002	3.961600e+002
7.347609e+002	3.817842e+002
7.366894e+002	3.506262e+002
7.386179e+002	3.265124e+002
7.405463e+002	3.405216e+002
7.424748e+002	3.839232e+002
7.444033e+002	4.117453e+002
7.463317e+002	4.320470e+002
7.482602e+002	4.595264e+002
7.501887e+002	4.405559e+002
7.521171e+002	3.580955e+002
7.540456e+002	2.976328e+002
7.559741e+002	3.240461e+002
7.579025e+002	3.172523e+002
7.598310e+002	3.472924e+002
7.617595e+002	3.687419e+002
7.636879e+002	3.621592e+002
7.656164e+002	3.619268e+002
7.675449e+002	3.946326e+002
7.694733e+002	3.981799e+002
7.714018e+002	3.960395e+002
7.733303e+002	3.650009e+002
7.752587e+002	3.286047e+002
7.771872e+002	3.307803e+002
7.791157e+002	3.805581e+002
7.810441e+002	3.764871e+002
7.829726e+002	3.132656e+002
7.849011e+002	2.919101e+002
7.868295e+002	3.267133e+002
7.887580e+002	3.773533e+002
7.906865e+002	4.076300e+002
7.926149e+002	4.272096e+002
7.945434e+002	3.510664e+002
7.964719e+002	3.558037e+002
7.984003e+002	3.430154e+002
8.003288e+002	3.010578e+002
8.022573e+002	2.748259e+002
8.041857e+002	2.939819e+002
8.061142e+002	3.009310e+002
8.080427e+002	2.845866e+002
8.099711e+002	2.899119e+002
8.118996e+002	3.202626e+002
8.138281e+002	3.433781e+002
8.157565e+002	3.386328e+002
8.176850e+002	3.193741e+002
8.196135e+002	2.929155e+002
8.215419e+002	2.677651e+002
8.234704e+002	2.741294e+002
8.253989e+002	2.681668e+002
8.273273e+002	2.389874e+002
8.292558e+002	2.052996e+002
8.311843e+002	1.887269e+002
8.331127e+002	2.386721e+002
8.350412e+002	2.655477e+002
8.369697e+002	2.226712e+002
8.388981e+002	1.628224e+002
8.408266e+002	1.561946e+002
8.427551e+002	2.238100e+002
8.446835e+002	3.086619e+002
8.466120e+002	3.445817e+002
8.485405e+002	3.291406e+002
8.504689e+002	2.926845e+002
8.523974e+002	2.796751e+002
8.543259e+002	2.758599e+002
8.562543e+002	2.671325e+002
8.581828e+002	3.191752e+002
8.601113e+002	3.316619e+002
8.620397e+002	3.763703e+002
8.639682e+002	3.868929e+002
8.658967e+002	3.839284e+002
8.678251e+002	3.759641e+002
8.697536e+002	3.540977e+002
8.716821e+002	3.444748e+002
8.736105e+002	3.601077e+002
8.755390e+002	3.705640e+002
8.774675e+002	3.970937e+002
8.793959e+002	3.953508e+002
8.813244e+002	3.342073e+002
8.832529e+002	2.563669e+002
8.851813e+002	2.624507e+002
8.871098e+002	2.441757e+002
8.890383e+002	2.142411e+002
8.909667e+002	2.725259e+002
8.928952e+002	3.116538e+002
8.948237e+002	2.959275e+002
8.967521e+002	2.738098e+002
8.986806e+002	2.556710e+002
9.006091e+002	2.331506e+002
9.025375e+002	2.564607e+002
9.044660e+002	2.517245e+002
9.063945e+002	2.387429e+002
9.083229e+002	2.499589e+002
9.102514e+002	2.885170e+002
9.121799e+002	3.240240e+002
9.141083e+002	3.273707e+002
9.160368e+002	2.561522e+002
9.179653e+002	1.959853e+002
9.198937e+002	1.528595e+002
9.218222e+002	1.730830e+002
9.237507e+002	2.508773e+002
9.256791e+002	2.929994e+002
9.276076e+002	2.720899e+002
9.295361e+002	2.867155e+002
9.314645e+002	3.042950e+002
9.333930e+002	3.691663e+002
9.353215e+002	3.990051e+002
9.372499e+002	3.730996e+002
9.391784e+002	3.665783e+002
9.411069e+002	3.854236e+002
9.430353e+002	3.546650e+002
9.449638e+002	3.235947e+002
9.468923e+002	3.235781e+002
9.488207e+002	3.295527e+002
9.507492e+002	3.560400e+002
9.526777e+002	4.066043e+002
9.546061e+002	4.158253e+002
9.565346e+002	4.122700e+002
9.584631e+002	4.334694e+002
9.603915e+002	3.747521e+002
9.623200e+002	3.533248e+002
9.642485e+002	3.752020e+002
9.661769e+002	3.832773e+002
9.681054e+002	3.740017e+002
9.700339e+002	4.213121e+002
9.719623e+002	4.119323e+002
9.738908e+002	3.783332e+002
9.758193e+002	3.559803e+002
9.777477e+002	3.514538e+002
9.796762e+002	3.514153e+002
9.816047e+002	3.485708e+002
9.835331e+002	3.536550e+002
9.854616e+002	3.539073e+002
9.873901e+002	3.627265e+002
9.893185e+002	4.163868e+002
9.912470e+002	3.698113e+002
9.931755e+002	3.112797e+002
9.951039e+002	2.925210e+002
9.970324e+002	2.701626e+002
9.989609e+002	3.479615e+002
1.000889e+003	4.006882e+002
1.002818e+003	3.839297e+002
1.004746e+003	3.910867e+002
1.006675e+003	4.198370e+002
1.008603e+003	4.296606e+002
1.010532e+003	4.110350e+002
1.012460e+003	3.998993e+002
1.014389e+003	4.086332e+002
1.016317e+003	3.857764e+002
1.018246e+003	3.558203e+002
1.020174e+003	3.327646e+002
1.022102e+003	3.444054e+002
1.024031e+003	4.032379e+002
1.025959e+003	4.434048e+002
1.027888e+003	3.799431e+002
1.029816e+003	4.099207e+002
1.031745e+003	4.108303e+002
1.033673e+003	4.465977e+002
1.035602e+003	4.355104e+002
1.037530e+003	3.748198e+002
1.039459e+003	3.226899e+002
1.041387e+003	3.239367e+002
1.043316e+003	3.571019e+002
1.045244e+003	3.695146e+002
1.047173e+003	3.688104e+002
1.049101e+003	3.575876e+002
1.051030e+003	3.198289e+002
1.052958e+003	3.066945e+002
1.054886e+003	3.303398e+002
1.056815e+003	3.410008e+002
1.058743e+003	3.110741e+002
1.060672e+003	3.402064e+002
1.062600e+003	3.557529e+002
1.064529e+003	3.315511e+002
1.066457e+003	2.797732e+002
1.068386e+003	2.841217e+002
1.070314e+003	3.248673e+002
1.072243e+003	3.320192e+002
1.074171e+003	3.271947e+002
1.076100e+003	3.328013e+002
1.078028e+003	3.102248e+002
1.079957e+003	3.067208e+002
1.081885e+003	3.285104e+002
1.083813e+003	3.867529e+002
1.085742e+003	3.954215e+002
1.087670e+003	3.503272e+002
1.089599e+003	3.815315e+002
1.091527e+003	3.489753e+002
1.093456e+003	3.447698e+002
1.095384e+003	3.532307e+002
1.097313e+003	3.436661e+002
1.099241e+003	3.794643e+002
1.101170e+003	4.301830e+002
1.103098e+003	4.344728e+002
1.105027e+003	4.072286e+002
1.106955e+003	4.113801e+002
1.108884e+003	4.149105e+002
1.110812e+003	4.109492e+002
1.112740e+003	4.596545e+002
1.114669e+003	4.813069e+002
1.116597e+003	4.707402e+002
1.118526e+003	4.450269e+002
1.120454e+003	4.186811e+002
1.122383e+003	4.338511e+002
1.124311e+003	4.842289e+002
1.126240e+003	5.066010e+002
1.128168e+003	5.168759e+002
1.130097e+003	4.894212e+002
1.132025e+003	4.633004e+002
1.133954e+003	4.693941e+002
1.135882e+003	4.857773e+002
1.137811e+003	4.669401e+002
1.139739e+003	4.229139e+002
1.141667e+003	4.281017e+002
1.143596e+003	4.261587e+002
1.145524e+003	4.481968e+002
1.147453e+003	4.690215e+002
1.149381e+003	4.943562e+002
1.151310e+003	5.286371e+002
1.153238e+003	5.692447e+002
1.155167e+003	6.206973e+002
1.157095e+003	6.507021e+002
1.159024e+003	5.981738e+002
1.160952e+003	5.831555e+002
1.162881e+003	5.273199e+002
1.164809e+003	4.725955e+002
1.166738e+003	4.505997e+002
1.168666e+003	4.533413e+002
1.170594e+003	4.566287e+002
1.172523e+003	4.524986e+002
1.174451e+003	4.945490e+002
1.176380e+003	4.890932e+002
1.178308e+003	4.551437e+002
1.180237e+003	4.794352e+002
1.182165e+003	5.156628e+002
1.184094e+003	5.021183e+002
1.186022e+003	4.797378e+002
1.187951e+003	5.058662e+002
1.189879e+003	4.951708e+002
1.191808e+003	4.872256e+002
1.193736e+003	4.768431e+002
1.195665e+003	5.033736e+002
1.197593e+003	5.382209e+002
1.199521e+003	5.490941e+002
1.201450e+003	5.185032e+002
1.203378e+003	4.757574e+002
1.205307e+003	4.708677e+002
1.207235e+003	5.058158e+002
1.209164e+003	5.601736e+002
1.211092e+003	5.174531e+002
1.213021e+003	5.113945e+002
1.214949e+003	4.141506e+002
1.216878e+003	4.078753e+002
1.218806e+003	4.441271e+002
1.220735e+003	4.480856e+002
1.222663e+003	4.675659e+002
1.224592e+003	4.891461e+002
1.226520e+003	4.690522e+002
1.228448e+003	4.305667e+002
1.230377e+003	3.898857e+002
1.232305e+003	3.973707e+002
1.234234e+003	4.502290e+002
1.236162e+003	4.427050e+002
1.238091e+003	3.936532e+002
1.240019e+003	4.126302e+002
1.241948e+003	4.755930e+002
1.243876e+003	4.307167e+002
1.245805e+003	4.174410e+002
1.247733e+003	4.814271e+002
1.249662e+003	4.230157e+002
1.251590e+003	4.189558e+002
1.253519e+003	4.145410e+002
1.255447e+003	4.236898e+002
1.257375e+003	4.593356e+002
1.259304e+003	4.742499e+002
1.261232e+003	5.189459e+002
1.263161e+003	5.466517e+002
1.265089e+003	4.856450e+002
1.267018e+003	4.645261e+002
1.268946e+003	4.733773e+002
1.270875e+003	5.352073e+002
1.272803e+003	5.138703e+002
1.274732e+003	5.105609e+002
1.276660e+003	5.574279e+002
1.278589e+003	4.669344e+002
1.280517e+003	4.951364e+002
1.282446e+003	5.130352e+002
1.284374e+003	5.401388e+002
1.286302e+003	5.291797e+002
1.288231e+003	5.330840e+002
1.290159e+003	5.859078e+002
1.292088e+003	6.382589e+002
1.294016e+003	6.230172e+002
1.295945e+003	5.681803e+002
1.297873e+003	5.681190e+002
1.299802e+003	5.847307e+002
1.301730e+003	5.473289e+002
1.303659e+003	5.437947e+002
1.305587e+003	5.766095e+002
1.307516e+003	5.787360e+002
1.309444e+003	5.109862e+002
1.311373e+003	5.053376e+002
1.313301e+003	5.447862e+002
1.315229e+003	5.496287e+002
1.317158e+003	5.871050e+002
1.319086e+003	5.946781e+002
1.321015e+003	5.211486e+002
1.322943e+003	4.803127e+002
1.324872e+003	4.577664e+002
1.326800e+003	4.276999e+002
1.328729e+003	4.561867e+002
1.330657e+003	5.168160e+002
1.332586e+003	5.434119e+002
1.334514e+003	5.043001e+002
1.336443e+003	4.438185e+002
1.338371e+003	4.645471e+002
1.340300e+003	5.165009e+002
1.342228e+003	5.259049e+002
1.344156e+003	5.366190e+002
1.346085e+003	5.548315e+002
1.348013e+003	5.689302e+002
1.349942e+003	5.705402e+002
1.351870e+003	5.663197e+002
1.353799e+003	5.671459e+002
1.355727e+003	5.748873e+002
1.357656e+003	5.705921e+002
1.359584e+003	5.183602e+002
1.361513e+003	5.013617e+002
1.363441e+003	5.961203e+002
1.365370e+003	6.044561e+002
1.367298e+003	6.448069e+002
1.369227e+003	6.817866e+002
1.371155e+003	6.478945e+002
1.373083e+003	5.884617e+002
1.375012e+003	5.845160e+002
1.376940e+003	6.255003e+002
1.378869e+003	6.389401e+002
1.380797e+003	6.050408e+002
1.382726e+003	5.465789e+002
1.384654e+003	5.277281e+002
1.386583e+003	5.261477e+002
1.388511e+003	5.206810e+002
1.390440e+003	5.190820e+002
1.392368e+003	4.991260e+002
1.394297e+003	4.693956e+002
1.396225e+003	4.729401e+002
1.398154e+003	4.836241e+002
1.400082e+003	4.188461e+002
1.402010e+003	4.155235e+002
1.403939e+003	4.080265e+002
1.405867e+003	5.193585e+002
1.407796e+003	5.020206e+002
1.409724e+003	4.929775e+002
1.411653e+003	4.778074e+002
1.413581e+003	4.376907e+002
1.415510e+003	4.040392e+002
1.417438e+003	3.788494e+002
1.419367e+003	3.521088e+002
1.421295e+003	3.586460e+002
1.423224e+003	3.633784e+002
1.425152e+003	4.595833e+002
1.427081e+003	4.485681e+002
1.429009e+003	4.537162e+002
1.430938e+003	4.674923e+002
1.432866e+003	4.532557e+002
1.434794e+003	4.292114e+002
1.436723e+003	4.466616e+002
1.438651e+003	4.897398e+002
1.440580e+003	5.006883e+002
1.442508e+003	4.756895e+002
1.444437e+003	4.567719e+002
1.446365e+003	4.707015e+002
1.448294e+003	5.019144e+002
1.450222e+003	6.308834e+002
1.452151e+003	5.984063e+002
1.454079e+003	6.181572e+002
1.456008e+003	5.931867e+002
1.457936e+003	5.860148e+002
1.459865e+003	6.042079e+002
1.461793e+003	5.882657e+002
1.463721e+003	5.957708e+002
1.465650e+003	6.815381e+002
1.467578e+003	6.702471e+002
1.469507e+003	6.723190e+002
1.471435e+003	6.080417e+002
1.473364e+003	6.132001e+002
1.475292e+003	6.508009e+002
1.477221e+003	5.893260e+002
1.479149e+003	5.228237e+002
1.481078e+003	5.226238e+002
1.483006e+003	5.447039e+002
1.484935e+003	5.651880e+002
1.486863e+003	5.596544e+002
1.488792e+003	5.060097e+002
1.490720e+003	5.115193e+002
1.492648e+003	5.494475e+002
1.494577e+003	5.228137e+002
1.496505e+003	5.524035e+002
1.498434e+003	4.859137e+002
1.500362e+003	4.420717e+002
1.502291e+003	4.420474e+002
1.504219e+003	4.608590e+002
1.506148e+003	4.996406e+002
1.508076e+003	5.625549e+002
1.510005e+003	6.099056e+002
1.511933e+003	6.178915e+002
1.513862e+003	6.276744e+002
1.515790e+003	6.507448e+002
1.517719e+003	6.936525e+002
1.519647e+003	7.039880e+002
1.521575e+003	6.603448e+002
1.523504e+003	6.905886e+002
1.525432e+003	6.133176e+002
1.527361e+003	6.161704e+002
1.529289e+003	6.219448e+002
1.531218e+003	6.002617e+002
1.533146e+003	5.657411e+002
1.535075e+003	5.036558e+002
1.537003e+003	4.256236e+002
1.538932e+003	4.029583e+002
1.540860e+003	4.807163e+002
1.542789e+003	5.828467e+002
1.544717e+003	5.438151e+002
1.546646e+003	5.285056e+002
1.548574e+003	5.588066e+002
1.550502e+003	5.763940e+002
1.552431e+003	5.434901e+002
1.554359e+003	5.980549e+002
1.556288e+003	5.850139e+002
1.558216e+003	5.441792e+002
1.560145e+003	5.641219e+002
1.562073e+003	5.750330e+002
1.564002e+003	5.366385e+002
1.565930e+003	5.215742e+002
1.567859e+003	5.612560e+002
1.569787e+003	5.467666e+002
1.571716e+003	5.305292e+002
1.573644e+003	6.465774e+002
1.575573e+003	5.983816e+002
1.577501e+003	5.615510e+002
1.579429e+003	5.109279e+002
1.581358e+003	5.251329e+002
1.583286e+003	5.693934e+002
1.585215e+003	5.537409e+002
1.587143e+003	4.977129e+002
1.589072e+003	4.943156e+002
1.591000e+003	5.387685e+002
1.592929e+003	5.484010e+002
1.594857e+003	5.657167e+002
1.596786e+003	5.999572e+002
1.598714e+003	5.956744e+002
1.600643e+003	5.805148e+002
1.602571e+003	5.814207e+002
1.604500e+003	5.923278e+002
1.606428e+003	6.117044e+002
1.608356e+003	5.615610e+002
1.610285e+003	5.251417e+002
1.612213e+003	5.470911e+002
1.614142e+003	5.842872e+002
1.616070e+003	5.797286e+002
1.617999e+003	5.359625e+002
1.619927e+003	4.761146e+002
1.621856e+003	3.913362e+002
1.623784e+003	3.856671e+002
1.625713e+003	4.967285e+002
1.627641e+003	5.933041e+002
1.629570e+003	5.184032e+002
1.631498e+003	5.163840e+002
1.633427e+003	5.630519e+002
1.635355e+003	4.770985e+002
1.637283e+003	4.565156e+002
1.639212e+003	5.072265e+002
1.641140e+003	4.667079e+002
1.643069e+003	4.432270e+002
1.644997e+003	4.509814e+002
1.646926e+003	4.574362e+002
1.648854e+003	5.176556e+002
1.650783e+003	5.017372e+002
1.652711e+003	4.725967e+002
1.654640e+003	5.274749e+002
1.656568e+003	4.706591e+002
1.658497e+003	3.784059e+002
1.660425e+003	4.691303e+002
1.662354e+003	4.414955e+002
1.664282e+003	4.454773e+002
1.666210e+003	3.664958e+002
1.668139e+003	3.481290e+002
1.670067e+003	4.230411e+002
1.671996e+003	4.242770e+002
1.673924e+003	3.880009e+002
1.675853e+003	3.542024e+002
1.677781e+003	3.456585e+002
1.679710e+003	4.067952e+002
1.681638e+003	4.224419e+002
1.683567e+003	3.709418e+002
1.685495e+003	3.817935e+002
1.687424e+003	3.813369e+002
1.689352e+003	2.955511e+002
1.691281e+003	3.342760e+002
1.693209e+003	3.409165e+002
1.695137e+003	3.114257e+002
1.697066e+003	3.957840e+002
1.698994e+003	4.034872e+002
1.700923e+003	3.016709e+002
1.702851e+003	2.046131e+002
1.704780e+003	1.809266e+002
1.706708e+003	1.485862e+002
1.708637e+003	1.217050e+002
1.710565e+003	1.706440e+002
1.712494e+003	2.199738e+002
1.714422e+003	2.227048e+002
1.716351e+003	2.624888e+002
1.718279e+003	2.802950e+002
1.720208e+003	3.173131e+002
1.722136e+003	3.814692e+002
1.724064e+003	3.756906e+002
1.725993e+003	4.441858e+002
1.727921e+003	4.023574e+002
1.729850e+003	4.137180e+002
1.731778e+003	4.083666e+002
1.733707e+003	3.814175e+002
1.735635e+003	3.315891e+002
1.737564e+003	2.843126e+002
1.739492e+003	2.945214e+002
1.741421e+003	2.802948e+002
1.743349e+003	2.919108e+002
1.745278e+003	3.628900e+002
1.747206e+003	4.416564e+002
1.749135e+003	5.048635e+002
1.751063e+003	4.988788e+002
1.752991e+003	4.815289e+002
1.754920e+003	3.439548e+002
1.756848e+003	4.107354e+002
1.758777e+003	3.827046e+002
1.760705e+003	3.061997e+002
1.762634e+003	3.556500e+002
1.764562e+003	3.881668e+002
1.766491e+003	3.550098e+002
1.768419e+003	3.730199e+002
1.770348e+003	3.994860e+002
1.772276e+003	2.831999e+002
1.774205e+003	3.071045e+002
1.776133e+003	3.780057e+002
1.778062e+003	4.145343e+002
1.779990e+003	3.993720e+002
1.781918e+003	4.328836e+002
1.783847e+003	4.282744e+002
1.785775e+003	3.063671e+002
1.787704e+003	2.445917e+002
1.789632e+003	1.857133e+002
1.791561e+003	1.221076e+002
1.793489e+003	1.355738e+002
1.795418e+003	1.356985e+002
1.797346e+003	1.360143e+002
1.799275e+003	2.236855e+002
1.801203e+003	3.457221e+002
1.803132e+003	4.627043e+002
1.805060e+003	4.487599e+002
1.806989e+003	3.839863e+002
1.808917e+003	3.011705e+002
1.810845e+003	1.998010e+002
1.812774e+003	1.992370e+002
1.814702e+003	2.548349e+002
1.816631e+003	3.394521e+002
1.818559e+003	3.613567e+002
1.820488e+003	3.347896e+002
1.822416e+003	3.076934e+002
1.824345e+003	2.686711e+002
1.826273e+003	2.778484e+002
1.828202e+003	3.205658e+002
1.830130e+003	3.107599e+002
1.832059e+003	3.536089e+002
1.833987e+003	4.164342e+002
1.835916e+003	3.889686e+002
1.837844e+003	3.638362e+002
1.839772e+003	4.493650e+002
1.841701e+003	4.764061e+002
1.843629e+003	4.103055e+002
1.845558e+003	4.281430e+002
1.847486e+003	3.295687e+002
1.849415e+003	2.673563e+002
1.851343e+003	2.887931e+002
1.853272e+003	2.314834e+002
1.855200e+003	2.227350e+002
1.857129e+003	2.836360e+002
1.859057e+003	2.649098e+002
1.860986e+003	2.860305e+002
1.862914e+003	2.736182e+002
1.864843e+003	2.774922e+002
1.866771e+003	3.281167e+002
1.868699e+003	3.807887e+002
1.870628e+003	3.768033e+002
1.872556e+003	3.231198e+002
1.874485e+003	2.713829e+002
1.876413e+003	2.361309e+002
1.878342e+003	2.453953e+002
1.880270e+003	3.049409e+002
1.882199e+003	3.437032e+002
1.884127e+003	3.116565e+002
1.886056e+003	2.143242e+002
1.887984e+003	2.260371e+002
1.889913e+003	1.936210e+002
1.891841e+003	1.820246e+002
1.893770e+003	3.261914e+002
1.895698e+003	2.496746e+002
1.897626e+003	2.339310e+002
1.899555e+003	2.965712e+002
1.901483e+003	2.989787e+002
1.903412e+003	3.009993e+002
1.905340e+003	2.985389e+002
1.907269e+003	2.411954e+002
1.909197e+003	2.578600e+002
1.911126e+003	2.887352e+002
1.913054e+003	3.223804e+002
1.914983e+003	2.539535e+002
1.916911e+003	2.426116e+002
1.918840e+003	2.800631e+002
1.920768e+003	3.259438e+002
1.922697e+003	3.122297e+002
1.924625e+003	2.717761e+002
1.926553e+003	2.692390e+002
1.928482e+003	2.612867e+002
1.930410e+003	3.004319e+002
1.932339e+003	3.927247e+002
1.934267e+003	3.677874e+002
1.936196e+003	2.912752e+002
1.938124e+003	3.070154e+002
1.940053e+003	3.059303e+002
1.941981e+003	3.119550e+002
1.943910e+003	3.053573e+002
1.945838e+003	3.170005e+002
1.947767e+003	2.521806e+002
1.949695e+003	2.785900e+002
1.951624e+003	3.128100e+002
1.953552e+003	2.861920e+002
1.955480e+003	3.246552e+002
1.957409e+003	3.541110e+002
1.959337e+003	3.370457e+002
1.961266e+003	3.252302e+002
1.963194e+003	3.303684e+002
1.965123e+003	3.391389e+002
1.967051e+003	3.037081e+002
1.968980e+003	2.208921e+002
1.970908e+003	1.903043e+002
1.972837e+003	1.689396e+002
1.974765e+003	1.745967e+002
1.976694e+003	2.624895e+002
1.978622e+003	3.080450e+002
1.980551e+003	2.251932e+002
1.982479e+003	1.121385e+002
1.984407e+003	8.745197e+001
1.986336e+003	1.017285e+002
1.988264e+003	1.274399e+002
1.990193e+003	1.455619e+002
1.992121e+003	1.069315e+002
1.994050e+003	1.533119e+002
1.995978e+003	2.212112e+002
1.997907e+003	1.913546e+002
1.999835e+003	1.936198e+002
2.001764e+003	2.107348e+002
2.003692e+003	1.741185e+002
2.005621e+003	1.559857e+002
2.007549e+003	1.898392e+002
2.009478e+003	1.578579e+002
2.011406e+003	1.976256e+002
2.013334e+003	2.192805e+002
2.015263e+003	2.871006e+002
2.017191e+003	3.971555e+002
2.019120e+003	3.985176e+002
2.021048e+003	3.201035e+002
2.022977e+003	3.416590e+002
2.024905e+003	2.564605e+002
2.026834e+003	2.729364e+002
2.028762e+003	2.287206e+002
2.030691e+003	2.263968e+002
2.032619e+003	2.341882e+002
2.034548e+003	3.032704e+002
2.036476e+003	3.035672e+002
2.038405e+003	3.374857e+002
2.040333e+003	3.777488e+002
2.042261e+003	3.510545e+002
2.044190e+003	2.742088e+002
2.046118e+003	2.628751e+002
2.048047e+003	3.299705e+002
2.049975e+003	2.912771e+002
2.051904e+003	2.130007e+002
2.053832e+003	3.129174e+002
2.055761e+003	3.575073e+002
2.057689e+003	3.282241e+002
2.059618e+003	3.593795e+002
2.061546e+003	2.937014e+002
2.063475e+003	2.622885e+002
2.065403e+003	3.057732e+002
2.067332e+003	2.862664e+002
2.069260e+003	2.305217e+002
2.071188e+003	2.598542e+002
2.073117e+003	2.794763e+002
2.075045e+003	3.271104e+002
2.076974e+003	3.687029e+002
2.078902e+003	3.124804e+002
2.080831e+003	2.962773e+002
2.082759e+003	2.336457e+002
2.084688e+003	1.913889e+002
2.086616e+003	1.237133e+002
2.088545e+003	9.164437e+001
2.090473e+003	2.172838e+002
2.092402e+003	3.149536e+002
2.094330e+003	2.876205e+002
2.096259e+003	2.514376e+002
2.098187e+003	2.193983e+002
2.100115e+003	1.803426e+002
2.102044e+003	2.225341e+002
2.103972e+003	1.662478e+002
2.105901e+003	1.478273e+002
2.107829e+003	2.898118e+002
2.109758e+003	3.098759e+002
2.111686e+003	3.090616e+002
2.113615e+003	2.983217e+002
2.115543e+003	2.399247e+002
2.117472e+003	2.857049e+002
2.119400e+003	3.443805e+002
2.121329e+003	2.988324e+002
2.123257e+003	2.537754e+002
2.125186e+003	2.940236e+002
2.127114e+003	3.588883e+002
2.129042e+003	3.903276e+002
2.130971e+003	4.185611e+002
2.132899e+003	3.827109e+002
2.134828e+003	3.864618e+002
2.136756e+003	4.452550e+002
2.138685e+003	4.340616e+002
2.140613e+003	3.301460e+002
2.142542e+003	3.031438e+002
2.144470e+003	3.327121e+002
2.146399e+003	3.333531e+002
2.148327e+003	4.126725e+002
2.150256e+003	4.601653e+002
2.152184e+003	4.102500e+002
2.154113e+003	4.362440e+002
2.156041e+003	4.190846e+002
2.157969e+003	3.151579e+002
2.159898e+003	2.735417e+002
2.161826e+003	3.863324e+002
2.163755e+003	4.525098e+002
2.165683e+003	4.141817e+002
2.167612e+003	3.922589e+002
2.169540e+003	3.489702e+002
2.171469e+003	3.240252e+002
2.173397e+003	3.168002e+002
2.175326e+003	3.672947e+002
2.177254e+003	4.214129e+002
2.179183e+003	3.903028e+002
2.181111e+003	3.814460e+002
2.183040e+003	3.589836e+002
2.184968e+003	3.528540e+002
2.186896e+003	3.669438e+002
2.188825e+003	3.007920e+002
2.190753e+003	3.537212e+002
2.192682e+003	3.757263e+002
2.194610e+003	2.779703e+002
2.196539e+003	2.985610e+002
2.198467e+003	2.913713e+002
2.200396e+003	3.185266e+002
2.202324e+003	3.937715e+002
2.204253e+003	3.588356e+002
2.206181e+003	3.466038e+002
2.208110e+003	3.957566e+002
2.210038e+003	3.761703e+002
2.211967e+003	2.978433e+002
2.213895e+003	3.329857e+002
2.215823e+003	3.922415e+002
2.217752e+003	3.899133e+002
2.219680e+003	4.860198e+002
2.221609e+003	5.091204e+002
2.223537e+003	4.305468e+002
2.225466e+003	4.718689e+002
2.227394e+003	5.341672e+002
2.229323e+003	4.469558e+002
2.231251e+003	3.942972e+002
2.233180e+003	4.261852e+002
2.235108e+003	4.240221e+002
2.237037e+003	4.033742e+002
2.238965e+003	3.955230e+002
2.240894e+003	4.448904e+002
2.242822e+003	4.657429e+002
2.244750e+003	4.870044e+002
2.246679e+003	4.294352e+002
2.248607e+003	4.011772e+002
2.250536e+003	4.247362e+002
2.252464e+003	4.402618e+002
2.254393e+003	4.677703e+002
2.256321e+003	5.343934e+002
2.258250e+003	5.639183e+002
2.260178e+003	4.802441e+002
2.262107e+003	4.218176e+002
2.264035e+003	4.341143e+002
2.265964e+003	3.876268e+002
2.267892e+003	3.708091e+002
2.269821e+003	3.532873e+002
2.271749e+003	3.385859e+002
2.273677e+003	3.582655e+002
2.275606e+003	3.727070e+002
2.277534e+003	3.837389e+002
2.279463e+003	3.625119e+002
2.281391e+003	4.125630e+002
2.283320e+003	4.676941e+002
2.285248e+003	4.585270e+002
2.287177e+003	4.704395e+002
2.289105e+003	4.381180e+002
2.291034e+003	4.485110e+002
2.292962e+003	5.270685e+002
2.294891e+003	5.614113e+002
2.296819e+003	5.318733e+002
2.298748e+003	4.689826e+002
2.300676e+003	4.671510e+002
2.302604e+003	4.873906e+002
2.304533e+003	4.321476e+002
2.306461e+003	4.228122e+002
2.308390e+003	5.429086e+002
2.310318e+003	5.970656e+002
2.312247e+003	5.565681e+002
2.314175e+003	5.850219e+002
2.316104e+003	5.260483e+002
2.318032e+003	4.615782e+002
2.319961e+003	4.306779e+002
2.321889e+003	4.512377e+002
2.323818e+003	5.419457e+002
2.325746e+003	5.243978e+002
2.327675e+003	4.220627e+002
2.329603e+003	3.847465e+002
2.331531e+003	3.746257e+002
2.333460e+003	4.523375e+002
2.335388e+003	6.174124e+002
2.337317e+003	6.702912e+002
2.339245e+003	5.316106e+002
2.341174e+003	5.336806e+002
2.343102e+003	4.931905e+002
2.345031e+003	5.041141e+002
2.346959e+003	4.924078e+002
2.348888e+003	5.831252e+002
2.350816e+003	5.609122e+002
2.352745e+003	4.900004e+002
2.354673e+003	4.978233e+002
2.356602e+003	5.524472e+002
2.358530e+003	5.838459e+002
2.360458e+003	6.082103e+002
2.362387e+003	5.194341e+002
2.364315e+003	6.019161e+002
2.366244e+003	6.095089e+002
2.368172e+003	7.192582e+002
2.370101e+003	6.408275e+002
2.372029e+003	5.965753e+002
2.373958e+003	5.919265e+002
2.375886e+003	5.641669e+002
2.377815e+003	5.760546e+002
2.379743e+003	5.713225e+002
2.381672e+003	6.050501e+002
2.383600e+003	6.255955e+002
2.385529e+003	5.810454e+002
2.387457e+003	5.277675e+002
2.389385e+003	4.919738e+002
2.391314e+003	5.550546e+002
2.393242e+003	6.433052e+002
2.395171e+003	6.361617e+002
2.397099e+003	6.145164e+002
2.399028e+003	6.268538e+002
2.400956e+003	6.044948e+002
2.402885e+003	6.142459e+002
2.404813e+003	6.231309e+002
2.406742e+003	6.131116e+002
2.408670e+003	5.978401e+002
2.410599e+003	6.100434e+002
2.412527e+003	6.480881e+002
2.414456e+003	6.133042e+002
2.416384e+003	6.145026e+002
2.418313e+003	6.149891e+002
2.420241e+003	5.613931e+002
2.422169e+003	5.855583e+002
2.424098e+003	5.873704e+002
2.426026e+003	6.301320e+002
2.427955e+003	6.257176e+002
2.429883e+003	6.541141e+002
2.431812e+003	7.301069e+002
2.433740e+003	7.670315e+002
2.435669e+003	7.245657e+002
2.437597e+003	7.154868e+002
2.439526e+003	6.686999e+002
2.441454e+003	6.976392e+002
2.443383e+003	7.300219e+002
2.445311e+003	7.517018e+002
2.447240e+003	7.797494e+002
2.449168e+003	7.828975e+002
2.451096e+003	7.191863e+002
2.453025e+003	7.046921e+002
2.454953e+003	6.676643e+002
2.456882e+003	6.764609e+002
2.458810e+003	7.022632e+002
2.460739e+003	7.386503e+002
2.462667e+003	7.155721e+002
2.464596e+003	7.398370e+002
2.466524e+003	7.533227e+002
2.468453e+003	6.707243e+002
2.470381e+003	7.305215e+002
2.472310e+003	6.733306e+002
2.474238e+003	5.349932e+002
2.476167e+003	5.080466e+002
2.478095e+003	6.026300e+002
2.480023e+003	6.418256e+002
2.481952e+003	5.935197e+002
2.483880e+003	5.317365e+002
2.485809e+003	5.961694e+002
2.487737e+003	6.986495e+002
2.489666e+003	6.575986e+002
2.491594e+003	6.627072e+002
2.493523e+003	5.606763e+002
2.495451e+003	5.225302e+002
2.497380e+003	5.569031e+002
2.499308e+003	5.324165e+002
2.501237e+003	4.690885e+002
2.503165e+003	6.241984e+002
2.505094e+003	7.299857e+002
2.507022e+003	6.853256e+002
2.508950e+003	6.220883e+002
2.510879e+003	5.381784e+002
2.512807e+003	5.244984e+002
2.514736e+003	5.076951e+002
2.516664e+003	6.278487e+002
2.518593e+003	6.444750e+002
2.520521e+003	5.948318e+002
2.522450e+003	6.148890e+002
2.524378e+003	6.062181e+002
2.526307e+003	5.678992e+002
2.528235e+003	6.257195e+002
2.530164e+003	7.160917e+002
2.532092e+003	7.513792e+002
2.534021e+003	7.839232e+002
2.535949e+003	8.088290e+002
2.537877e+003	7.322661e+002
2.539806e+003	6.370652e+002
2.541734e+003	6.423193e+002
2.543663e+003	6.963048e+002
2.545591e+003	7.016973e+002
2.547520e+003	7.137614e+002
2.549448e+003	6.735510e+002
2.551377e+003	6.664764e+002
2.553305e+003	6.546299e+002
2.555234e+003	6.573467e+002
2.557162e+003	6.993979e+002
2.559091e+003	7.076327e+002
2.561019e+003	7.154457e+002
2.562948e+003	7.533545e+002
2.564876e+003	7.679920e+002
2.566804e+003	7.744341e+002
2.568733e+003	7.394058e+002
2.570661e+003	7.040288e+002
2.572590e+003	6.895302e+002
2.574518e+003	6.915495e+002
2.576447e+003	6.799706e+002
2.578375e+003	7.019302e+002
2.580304e+003	7.887947e+002
2.582232e+003	7.422237e+002
2.584161e+003	7.231085e+002
2.586089e+003	7.114153e+002
2.588018e+003	6.501487e+002
2.589946e+003	6.076916e+002
2.591875e+003	6.603353e+002
2.593803e+003	6.463022e+002
2.595731e+003	5.510601e+002
2.597660e+003	6.018378e+002
2.599588e+003	6.110723e+002
2.601517e+003	6.333527e+002
2.603445e+003	6.659297e+002
2.605374e+003	7.061759e+002
2.607302e+003	7.038358e+002
2.609231e+003	7.141000e+002
2.611159e+003	6.979271e+002
2.613088e+003	6.286945e+002
2.615016e+003	7.075789e+002
2.616945e+003	7.171875e+002
2.618873e+003	6.824375e+002
2.620802e+003	7.335510e+002
2.622730e+003	7.585204e+002
2.624658e+003	7.118898e+002
2.626587e+003	7.446887e+002
2.628515e+003	7.464652e+002
2.630444e+003	6.999792e+002
2.632372e+003	7.010598e+002
2.634301e+003	7.010762e+002
2.636229e+003	6.227547e+002
2.638158e+003	5.623510e+002
2.640086e+003	5.278115e+002
2.642015e+003	5.314036e+002
2.643943e+003	6.097637e+002
2.645872e+003	7.014286e+002
2.647800e+003	6.556388e+002
2.649729e+003	6.299892e+002
2.651657e+003	6.495874e+002
2.653585e+003	5.776503e+002
2.655514e+003	5.530223e+002
2.657442e+003	6.742154e+002
2.659371e+003	5.729781e+002
2.661299e+003	5.637825e+002
2.663228e+003	6.308218e+002
2.665156e+003	6.298061e+002
2.667085e+003	6.346165e+002
2.669013e+003	6.869110e+002
2.670942e+003	7.278365e+002
2.672870e+003	7.147050e+002
2.674799e+003	7.143863e+002
2.676727e+003	7.458658e+002
2.678656e+003	6.858504e+002
2.680584e+003	6.331922e+002
2.682512e+003	6.022486e+002
2.684441e+003	6.706373e+002
2.686369e+003	6.452346e+002
2.688298e+003	6.898737e+002
2.690226e+003	6.704217e+002
2.692155e+003	6.606047e+002
2.694083e+003	6.556206e+002
2.696012e+003	6.347785e+002
2.697940e+003	5.708071e+002
2.699869e+003	5.201287e+002
2.701797e+003	5.151048e+002
2.703726e+003	6.473539e+002
2.705654e+003	6.321097e+002
2.707583e+003	5.761716e+002
2.709511e+003	6.288712e+002
2.711439e+003	5.184119e+002
2.713368e+003	4.380085e+002
2.715296e+003	4.745871e+002
2.717225e+003	4.569773e+002
2.719153e+003	5.488450e+002
2.721082e+003	6.445925e+002
2.723010e+003	6.111274e+002
2.724939e+003	5.733424e+002
2.726867e+003	6.161533e+002
2.728796e+003	5.959008e+002
2.730724e+003	5.747080e+002
2.732653e+003	6.217277e+002
2.734581e+003	5.212026e+002
2.736510e+003	5.150942e+002
2.738438e+003	6.172203e+002
2.740366e+003	5.948112e+002
2.742295e+003	5.487672e+002
2.744223e+003	5.945763e+002
2.746152e+003	5.818586e+002
2.748080e+003	5.326708e+002
2.750009e+003	6.203423e+002
2.751937e+003	5.764250e+002
2.753866e+003	5.166042e+002
2.755794e+003	5.542094e+002
2.757723e+003	5.364858e+002
2.759651e+003	4.886596e+002
2.761580e+003	5.056306e+002
2.763508e+003	5.504536e+002
2.765437e+003	6.022014e+002
2.767365e+003	5.780912e+002
2.769293e+003	5.361323e+002
2.771222e+003	5.157095e+002
2.773150e+003	5.369898e+002
2.775079e+003	5.186479e+002
2.777007e+003	4.756455e+002
2.778936e+003	4.209194e+002
2.780864e+003	4.774839e+002
2.782793e+003	4.530930e+002
2.784721e+003	4.331409e+002
2.786650e+003	4.898480e+002
2.788578e+003	4.644990e+002
2.790507e+003	4.254133e+002
2.792435e+003	4.390316e+002
2.794364e+003	4.137033e+002
2.796292e+003	3.835734e+002
2.798220e+003	3.217900e+002
2.800149e+003	3.570513e+002
2.802077e+003	3.205820e+002
2.804006e+003	4.008678e+002
2.805934e+003	4.090309e+002
2.807863e+003	4.202569e+002
2.809791e+003	3.626752e+002
2.811720e+003	3.826986e+002
2.813648e+003	3.351244e+002
2.815577e+003	3.415346e+002
2.817505e+003	4.224499e+002
2.819434e+003	4.351345e+002
2.821362e+003	3.678713e+002
2.823291e+003	3.164366e+002
2.825219e+003	2.921431e+002
2.827147e+003	2.581896e+002
2.829076e+003	3.872930e+002
2.831004e+003	3.922870e+002
2.832933e+003	2.488048e+002
2.834861e+003	1.840501e+002
2.836790e+003	1.901369e+002
2.838718e+003	2.427477e+002
2.840647e+003	2.813408e+002
2.842575e+003	3.251549e+002
2.844504e+003	4.412940e+002
2.846432e+003	3.395314e+002
2.848361e+003	3.522024e+002
2.850289e+003	2.355315e+002
2.852218e+003	3.441804e+002
2.854146e+003	2.548825e+002
2.856074e+003	2.606566e+002
2.858003e+003	2.557808e+002
2.859931e+003	2.356774e+002
2.861860e+003	2.171920e+002
2.863788e+003	2.316615e+002
2.865717e+003	2.481138e+002
2.867645e+003	2.932165e+002
2.869574e+003	2.377352e+002
2.871502e+003	2.076413e+002
2.873431e+003	2.879026e+002
2.875359e+003	2.255491e+002
2.877288e+003	1.598844e+002
2.879216e+003	2.141668e+002
2.881145e+003	2.111905e+002
2.883073e+003	1.891856e+002
2.885001e+003	1.896615e+002
2.886930e+003	2.142560e+002
2.888858e+003	2.371462e+002
2.890787e+003	1.736049e+002
2.892715e+003	2.651046e+002
2.894644e+003	3.405352e+002
2.896572e+003	1.817541e+002
2.898501e+003	1.765946e+002
2.900429e+003	9.618339e+001
2.902358e+003	7.103889e+001
2.904286e+003	1.015900e+002
2.906215e+003	1.493971e+002
2.908143e+003	1.815124e+002
2.910072e+003	1.292067e+002
2.912000e+003	8.344072e+001
2.913928e+003	1.958752e+002
2.915857e+003	1.335079e+002
2.917785e+003	1.695928e+002
2.919714e+003	1.004894e+002
2.921642e+003	8.631065e+001
2.923571e+003	3.160037e+001
2.925499e+003	1.056903e+002
2.927428e+003	1.423925e+002
2.929356e+003	6.816173e+001
2.931285e+003	-6.644861e+000
2.933213e+003	2.236218e+001
2.935142e+003	3.519926e+001
2.937070e+003	1.242645e+002
2.938999e+003	4.986554e+001
2.940927e+003	8.001963e+001
2.942855e+003	7.699066e+001
2.944784e+003	6.566872e+001
2.946712e+003	-3.181188e+000
2.948641e+003	-2.087560e+001
2.950569e+003	-4.722634e+001
2.952498e+003	-9.815237e+001
2.954426e+003	-7.220058e+001
2.956355e+003	-1.619976e+001
2.958283e+003	-8.814275e+001
2.960212e+003	-7.765075e+001
2.962140e+003	-1.006761e+002
2.964069e+003	-1.797493e+001
2.965997e+003	-1.246195e+001
2.967926e+003	-8.506853e+001
2.969854e+003	-1.782246e+002
2.971782e+003	-1.905332e+002
2.973711e+003	-1.558638e+002
2.975639e+003	-1.201395e+002
2.977568e+003	-1.394205e+002
2.979496e+003	-1.443224e+002
2.981425e+003	-1.819787e+002
2.983353e+003	-1.833860e+002
2.985282e+003	-2.430634e+002
2.987210e+003	-2.653492e+002
2.989139e+003	-1.437216e+002
2.991067e+003	-1.579961e+002
2.992996e+003	-1.800052e+002
2.994924e+003	-2.270427e+002
2.996853e+003	-3.177883e+002
2.998781e+003	-2.159278e+002
3.000709e+003	-1.999182e+002
3.002638e+003	-2.849275e+002
3.004566e+003	-2.409495e+002
3.006495e+003	-4.249774e+002
3.008423e+003	-3.088164e+002
3.010352e+003	-3.003459e+002
3.012280e+003	-2.804188e+002
3.014209e+003	-2.717338e+002
3.016137e+003	-1.922793e+002
3.018066e+003	-2.887698e+002
3.019994e+003	-2.706385e+002
3.021923e+003	-2.526521e+002
3.023851e+003	-2.910580e+002
3.025780e+003	-3.020749e+002
3.027708e+003	-2.184865e+002
3.029636e+003	-2.260828e+002
3.031565e+003	-2.219910e+002
3.033493e+003	-2.344460e+002
3.035422e+003	-2.621264e+002
3.037350e+003	-2.874673e+002
3.039279e+003	-2.760507e+002
3.041207e+003	-3.028129e+002
3.043136e+003	-2.692469e+002
3.045064e+003	-2.056059e+002
3.046993e+003	-2.684618e+002
3.048921e+003	-2.418991e+002
3.050850e+003	-1.939135e+002
3.052778e+003	-2.556270e+002
3.054707e+003	-3.286115e+002
3.056635e+003	-3.714685e+002
3.058563e+003	-3.242706e+002
3.060492e+003	-3.196717e+002
3.062420e+003	-1.929971e+002
3.064349e+003	-1.006874e+002
3.066277e+003	-2.321774e+002
3.068206e+003	-3.187746e+002
3.070134e+003	-2.836008e+002
3.072063e+003	-2.401307e+002
3.073991e+003	-2.220781e+002
3.075920e+003	-1.946043e+002
3.077848e+003	-1.844680e+002
3.079777e+003	-2.225265e+002
3.081705e+003	-3.232975e+002
3.083634e+003	-2.190904e+002
3.085562e+003	-1.688464e+002
3.087490e+003	-1.524937e+002
3.089419e+003	-1.603749e+002
3.091347e+003	-1.374480e+002
3.093276e+003	-1.592693e+002
3.095204e+003	-8.300833e+001
3.097133e+003	-5.899475e+001
3.099061e+003	-1.117199e+001
3.100990e+003	-7.187288e+001
3.102918e+003	-9.980540e+001
3.104847e+003	-1.081989e+002
3.106775e+003	-1.143455e+002
3.108704e+003	-2.853680e+001
3.110632e+003	8.272278e+001
3.112561e+003	1.068408e+002
3.114489e+003	1.318112e+002
3.116417e+003	1.563492e+002
3.118346e+003	1.922336e+002
3.120274e+003	1.066112e+002
3.122203e+003	1.342576e+002
3.124131e+003	6.449873e+001
3.126060e+003	1.288822e+001
3.127988e+003	1.192403e+002
3.129917e+003	1.109685e+002
3.131845e+003	1.752690e+002
3.133774e+003	2.486381e+002
3.135702e+003	2.763104e+002
3.137631e+003	3.297749e+002
3.139559e+003	2.622989e+002
3.141488e+003	2.146494e+002
3.143416e+003	2.747746e+002
3.145344e+003	2.607508e+002
3.147273e+003	3.935155e+002
3.149201e+003	4.555726e+002
3.151130e+003	4.936902e+002
3.153058e+003	4.886867e+002
3.154987e+003	5.231344e+002
3.156915e+003	4.953486e+002
3.158844e+003	5.566634e+002
3.160772e+003	5.892177e+002
3.162701e+003	6.516788e+002
3.164629e+003	5.703126e+002
3.166558e+003	6.277933e+002
3.168486e+003	6.409247e+002
3.170415e+003	7.185728e+002
3.172343e+003	7.351287e+002
3.174271e+003	7.481182e+002
3.176200e+003	8.188347e+002
3.178128e+003	8.494485e+002
3.180057e+003	8.910388e+002
3.181985e+003	9.737536e+002
3.183914e+003	1.028382e+003
3.185842e+003	1.085780e+003
3.187771e+003	1.096732e+003
3.189699e+003	1.043083e+003
3.191628e+003	1.137344e+003
3.193556e+003	1.199124e+003
3.195485e+003	1.289594e+003
3.197413e+003	1.394207e+003
3.199342e+003	1.410132e+003
3.201270e+003	1.400328e+003
3.203198e+003	1.520443e+003
3.205127e+003	1.587042e+003
3.207055e+003	1.682733e+003
3.208984e+003	1.694425e+003
3.210912e+003	1.733022e+003
3.212841e+003	1.801353e+003
3.214769e+003	1.886152e+003
3.216698e+003	1.965439e+003
3.218626e+003	1.951734e+003
3.220555e+003	1.874408e+003
3.222483e+003	1.957684e+003
3.224412e+003	2.033295e+003
3.226340e+003	2.155337e+003
3.228269e+003	2.289089e+003
3.230197e+003	2.239579e+003
3.232125e+003	2.358670e+003
3.234054e+003	2.458506e+003
3.235982e+003	2.511315e+003
3.237911e+003	2.605675e+003
3.239839e+003	2.652070e+003
3.241768e+003	2.785054e+003
3.243696e+003	2.860025e+003
3.245625e+003	2.843586e+003
3.247553e+003	2.921311e+003
3.249482e+003	3.046021e+003
3.251410e+003	3.092847e+003
3.253339e+003	3.089884e+003
3.255267e+003	3.273629e+003
3.257196e+003	3.410694e+003
3.259124e+003	3.486188e+003
3.261052e+003	3.569391e+003
3.262981e+003	3.574936e+003
3.264909e+003	3.659290e+003
3.266838e+003	3.741156e+003
3.268766e+003	3.901468e+003
3.270695e+003	3.998559e+003
3.272623e+003	4.054168e+003
3.274552e+003	4.120017e+003
3.276480e+003	4.147760e+003
3.278409e+003	4.246554e+003
3.280337e+003	4.389567e+003
3.282266e+003	4.514685e+003
3.284194e+003	4.661848e+003
3.286123e+003	4.846455e+003
3.288051e+003	4.967377e+003
3.289979e+003	4.940622e+003
3.291908e+003	5.112597e+003
3.293836e+003	5.197230e+003
3.295765e+003	5.334657e+003
3.297693e+003	5.430749e+003
3.299622e+003	5.520578e+003
3.301550e+003	5.654912e+003
3.303479e+003	5.716916e+003
3.305407e+003	5.804979e+003
3.307336e+003	6.013641e+003
3.309264e+003	6.102636e+003
3.311193e+003	6.296502e+003
3.313121e+003	6.385812e+003
3.315050e+003	6.593795e+003
3.316978e+003	6.664393e+003
3.318906e+003	6.815343e+003
3.320835e+003	6.888036e+003
3.322763e+003	7.004585e+003
3.324692e+003	7.241125e+003
3.326620e+003	7.423353e+003
3.328549e+003	7.520896e+003
3.330477e+003	7.653164e+003
3.332406e+003	7.797818e+003
3.334334e+003	7.977407e+003
3.336263e+003	8.174212e+003
3.338191e+003	8.283162e+003
3.340120e+003	8.318432e+003
3.342048e+003	8.527236e+003
3.343977e+003	8.785594e+003
3.345905e+003	8.969354e+003
3.347833e+003	9.078702e+003
3.349762e+003	9.183655e+003
3.351690e+003	9.354679e+003
3.353619e+003	9.532547e+003
3.355547e+003	9.736797e+003
3.357476e+003	9.884063e+003
3.359404e+003	1.010251e+004
3.361333e+003	1.030060e+004
3.363261e+003	1.044182e+004
3.365190e+003	1.059884e+004
3.367118e+003	1.081360e+004
3.369047e+003	1.096462e+004
3.370975e+003	1.115090e+004
3.372904e+003	1.139581e+004
3.374832e+003	1.166274e+004
3.376760e+003	1.176210e+004
3.378689e+003	1.205125e+004
3.380617e+003	1.224015e+004
3.382546e+003	1.247310e+004
3.384474e+003	1.273809e+004
3.386403e+003	1.293726e+004
3.388331e+003	1.306319e+004
3.390260e+003	1.323670e+004
3.392188e+003	1.343756e+004
3.394117e+003	1.362315e+004
3.396045e+003	1.386431e+004
3.397974e+003	1.396966e+004
3.399902e+003	1.439249e+004
