# Supplementary material for: Machine learning classification of mango maturity based on carotene content from Raman spectra
Source: PeerJ. 2025 Nov 18;13:e20288. doi: 10.7717/peerj.20288 (PMC12637035; doi:10.7717/peerj.20288)
Supplement: Supplemental Information 1 — Raman spectra from 29 mango samples, with measurements taken from the top, middle, and bottom parts of each mango. These data were used for Raman spectral processing, statistical analysis, and classification analysis. [file peerj-13-20288-s001.zip › Raw Data_Mango/M4/M4-T-2.CSV]

5.015522e+001	2.541461e+003
5.208368e+001	1.545058e+003
5.401215e+001	9.585831e+002
5.594062e+001	7.944659e+002
5.786908e+001	7.756005e+002
5.979755e+001	7.643215e+002
6.172602e+001	7.457710e+002
6.365448e+001	7.109529e+002
6.558295e+001	6.578474e+002
6.751141e+001	6.608671e+002
6.943988e+001	6.861468e+002
7.136835e+001	7.082265e+002
7.329681e+001	7.083685e+002
7.522528e+001	6.792092e+002
7.715375e+001	6.558791e+002
7.908221e+001	5.952883e+002
8.101068e+001	5.519324e+002
8.293915e+001	5.743691e+002
8.486761e+001	5.464855e+002
8.679608e+001	5.308791e+002
8.872455e+001	5.399260e+002
9.065302e+001	5.677698e+002
9.258148e+001	5.899279e+002
9.450995e+001	5.297847e+002
9.643842e+001	4.817881e+002
9.836688e+001	4.560724e+002
1.002953e+002	4.390904e+002
1.022238e+002	4.046354e+002
1.041523e+002	4.392902e+002
1.060807e+002	4.572246e+002
1.080092e+002	4.362918e+002
1.099377e+002	3.981811e+002
1.118661e+002	4.255125e+002
1.137946e+002	4.419686e+002
1.157231e+002	4.449568e+002
1.176516e+002	4.498997e+002
1.195800e+002	4.590239e+002
1.215085e+002	3.585211e+002
1.234370e+002	2.924149e+002
1.253654e+002	3.118568e+002
1.272939e+002	3.538058e+002
1.292224e+002	2.918767e+002
1.311508e+002	3.120940e+002
1.330793e+002	3.409680e+002
1.350078e+002	3.513616e+002
1.369362e+002	3.482454e+002
1.388647e+002	3.703858e+002
1.407932e+002	3.862766e+002
1.427216e+002	4.045594e+002
1.446501e+002	3.556703e+002
1.465786e+002	2.425806e+002
1.485070e+002	2.585402e+002
1.504355e+002	2.642747e+002
1.523640e+002	2.705996e+002
1.542924e+002	2.690524e+002
1.562209e+002	2.540697e+002
1.581494e+002	2.499482e+002
1.600778e+002	2.599484e+002
1.620063e+002	2.903282e+002
1.639348e+002	3.205555e+002
1.658632e+002	3.278236e+002
1.677917e+002	3.506609e+002
1.697202e+002	3.749088e+002
1.716486e+002	3.536891e+002
1.735771e+002	3.030772e+002
1.755056e+002	2.861553e+002
1.774340e+002	3.441216e+002
1.793625e+002	3.276416e+002
1.812910e+002	2.787477e+002
1.832194e+002	2.431087e+002
1.851479e+002	2.395412e+002
1.870764e+002	2.133835e+002
1.890048e+002	2.342147e+002
1.909333e+002	2.239326e+002
1.928618e+002	1.795527e+002
1.947902e+002	2.039770e+002
1.967187e+002	1.840285e+002
1.986472e+002	1.913593e+002
2.005756e+002	2.279451e+002
2.025041e+002	2.615108e+002
2.044326e+002	2.392667e+002
2.063610e+002	2.913260e+002
2.082895e+002	3.255494e+002
2.102180e+002	3.146212e+002
2.121464e+002	2.815220e+002
2.140749e+002	3.005796e+002
2.160034e+002	2.924318e+002
2.179318e+002	2.611350e+002
2.198603e+002	2.639199e+002
2.217888e+002	3.034336e+002
2.237172e+002	2.627657e+002
2.256457e+002	2.540367e+002
2.275742e+002	3.047278e+002
2.295026e+002	3.013473e+002
2.314311e+002	2.105097e+002
2.333596e+002	2.262907e+002
2.352880e+002	2.496933e+002
2.372165e+002	2.571946e+002
2.391450e+002	2.795677e+002
2.410734e+002	3.252198e+002
2.430019e+002	3.275811e+002
2.449304e+002	3.425417e+002
2.468588e+002	3.698316e+002
2.487873e+002	3.852246e+002
2.507158e+002	3.701827e+002
2.526442e+002	3.332804e+002
2.545727e+002	3.306305e+002
2.565012e+002	3.933280e+002
2.584296e+002	4.086113e+002
2.603581e+002	3.485841e+002
2.622866e+002	3.978936e+002
2.642150e+002	3.686365e+002
2.661435e+002	3.471201e+002
2.680720e+002	3.300541e+002
2.700004e+002	2.979802e+002
2.719289e+002	2.452629e+002
2.738574e+002	2.213240e+002
2.757858e+002	2.610667e+002
2.777143e+002	2.923665e+002
2.796428e+002	2.662749e+002
2.815712e+002	2.101776e+002
2.834997e+002	2.332249e+002
2.854282e+002	3.027668e+002
2.873566e+002	3.569491e+002
2.892851e+002	3.817926e+002
2.912136e+002	4.184459e+002
2.931420e+002	3.914547e+002
2.950705e+002	3.970322e+002
2.969990e+002	4.415556e+002
2.989274e+002	4.597798e+002
3.008559e+002	3.748911e+002
3.027844e+002	4.099703e+002
3.047128e+002	4.326021e+002
3.066413e+002	4.536264e+002
3.085698e+002	4.366700e+002
3.104982e+002	3.438324e+002
3.124267e+002	3.410928e+002
3.143552e+002	3.530837e+002
3.162836e+002	3.700708e+002
3.182121e+002	3.912567e+002
3.201406e+002	4.121734e+002
3.220690e+002	4.032589e+002
3.239975e+002	3.887347e+002
3.259260e+002	3.808770e+002
3.278544e+002	3.651885e+002
3.297829e+002	3.401960e+002
3.317114e+002	3.579416e+002
3.336398e+002	4.271827e+002
3.355683e+002	4.402180e+002
3.374968e+002	4.077954e+002
3.394252e+002	3.943437e+002
3.413537e+002	4.711571e+002
3.432822e+002	4.668591e+002
3.452106e+002	4.825987e+002
3.471391e+002	5.076777e+002
3.490676e+002	5.089943e+002
3.509960e+002	4.658268e+002
3.529245e+002	4.497302e+002
3.548530e+002	5.222025e+002
3.567814e+002	5.705164e+002
3.587099e+002	5.367690e+002
3.606384e+002	4.495139e+002
3.625668e+002	4.506241e+002
3.644953e+002	4.413094e+002
3.664238e+002	4.460496e+002
3.683522e+002	4.492169e+002
3.702807e+002	4.329384e+002
3.722092e+002	4.171988e+002
3.741376e+002	3.423821e+002
3.760661e+002	3.781487e+002
3.779946e+002	4.066960e+002
3.799230e+002	3.910382e+002
3.818515e+002	4.735306e+002
3.837800e+002	4.493973e+002
3.857084e+002	4.830053e+002
3.876369e+002	5.461184e+002
3.895654e+002	5.691102e+002
3.914938e+002	5.082216e+002
3.934223e+002	4.696739e+002
3.953508e+002	5.380963e+002
3.972792e+002	5.964335e+002
3.992077e+002	5.925355e+002
4.011362e+002	5.628275e+002
4.030646e+002	6.395063e+002
4.049931e+002	6.153282e+002
4.069216e+002	6.252314e+002
4.088500e+002	5.853843e+002
4.107785e+002	4.959678e+002
4.127070e+002	4.846724e+002
4.146354e+002	4.619222e+002
4.165639e+002	4.975475e+002
4.184924e+002	4.960326e+002
4.204208e+002	4.780878e+002
4.223493e+002	5.017771e+002
4.242778e+002	4.873969e+002
4.262062e+002	4.752341e+002
4.281347e+002	5.007914e+002
4.300632e+002	5.348457e+002
4.319916e+002	5.292043e+002
4.339201e+002	4.563226e+002
4.358486e+002	4.243020e+002
4.377770e+002	4.547995e+002
4.397055e+002	4.144310e+002
4.416340e+002	3.795179e+002
4.435624e+002	4.888507e+002
4.454909e+002	5.328611e+002
4.474194e+002	5.215461e+002
4.493478e+002	5.498697e+002
4.512763e+002	5.807571e+002
4.532048e+002	5.818841e+002
4.551332e+002	5.974336e+002
4.570617e+002	6.540302e+002
4.589902e+002	6.525732e+002
4.609186e+002	6.089619e+002
4.628471e+002	5.491223e+002
4.647756e+002	5.060052e+002
4.667040e+002	5.426050e+002
4.686325e+002	6.014404e+002
4.705610e+002	5.736183e+002
4.724894e+002	5.459775e+002
4.744179e+002	5.806674e+002
4.763464e+002	6.183608e+002
4.782748e+002	5.606044e+002
4.802033e+002	5.543148e+002
4.821318e+002	5.340267e+002
4.840602e+002	5.163081e+002
4.859887e+002	5.277534e+002
4.879172e+002	4.840048e+002
4.898456e+002	4.900720e+002
4.917741e+002	5.010582e+002
4.937026e+002	4.734882e+002
4.956310e+002	4.235606e+002
4.975595e+002	4.121551e+002
4.994880e+002	4.341455e+002
5.014164e+002	4.794902e+002
5.033449e+002	5.332513e+002
5.052734e+002	5.441743e+002
5.072018e+002	5.050315e+002
5.091303e+002	4.955021e+002
5.110588e+002	5.622380e+002
5.129872e+002	6.208818e+002
5.149157e+002	6.143256e+002
5.168442e+002	5.938234e+002
5.187726e+002	6.193425e+002
5.207011e+002	6.061940e+002
5.226296e+002	6.325781e+002
5.245580e+002	6.159785e+002
5.264865e+002	5.917139e+002
5.284150e+002	6.029714e+002
5.303434e+002	6.459896e+002
5.322719e+002	6.107990e+002
5.342004e+002	5.250087e+002
5.361288e+002	4.762509e+002
5.380573e+002	4.776486e+002
5.399858e+002	5.066741e+002
5.419142e+002	5.386746e+002
5.438427e+002	6.001422e+002
5.457712e+002	5.541302e+002
5.476996e+002	5.279102e+002
5.496281e+002	5.545388e+002
5.515566e+002	5.613680e+002
5.534850e+002	4.351230e+002
5.554135e+002	5.233273e+002
5.573420e+002	5.263686e+002
5.592704e+002	5.337208e+002
5.611989e+002	5.502372e+002
5.631274e+002	5.388943e+002
5.650558e+002	5.483193e+002
5.669843e+002	5.901854e+002
5.689128e+002	5.677377e+002
5.708412e+002	5.623125e+002
5.727697e+002	5.935677e+002
5.746982e+002	6.016987e+002
5.766266e+002	5.164420e+002
5.785551e+002	5.810734e+002
5.804836e+002	5.516534e+002
5.824120e+002	5.571640e+002
5.843405e+002	6.227435e+002
5.862690e+002	6.510694e+002
5.881974e+002	6.875933e+002
5.901259e+002	6.578126e+002
5.920544e+002	5.826940e+002
5.939828e+002	5.318572e+002
5.959113e+002	5.397632e+002
5.978398e+002	5.725208e+002
5.997682e+002	5.272994e+002
6.016967e+002	5.015894e+002
6.036252e+002	5.545307e+002
6.055536e+002	6.073873e+002
6.074821e+002	5.827151e+002
6.094106e+002	4.829576e+002
6.113391e+002	4.347611e+002
6.132675e+002	4.507886e+002
6.151960e+002	4.774241e+002
6.171245e+002	4.275765e+002
6.190529e+002	4.008946e+002
6.209814e+002	5.488745e+002
6.229099e+002	4.696298e+002
6.248383e+002	4.214936e+002
6.267668e+002	4.471590e+002
6.286953e+002	5.044795e+002
6.306237e+002	5.166575e+002
6.325522e+002	4.652686e+002
6.344807e+002	5.554130e+002
6.364091e+002	5.467921e+002
6.383376e+002	4.878317e+002
6.402661e+002	4.429135e+002
6.421945e+002	4.389560e+002
6.441230e+002	4.679682e+002
6.460515e+002	5.385708e+002
6.479799e+002	5.402983e+002
6.499084e+002	5.328696e+002
6.518369e+002	5.095936e+002
6.537653e+002	4.822913e+002
6.556938e+002	4.863783e+002
6.576223e+002	5.416247e+002
6.595507e+002	4.601112e+002
6.614792e+002	5.025146e+002
6.634077e+002	5.089660e+002
6.653361e+002	4.431214e+002
6.672646e+002	3.933169e+002
6.691931e+002	4.039109e+002
6.711215e+002	3.890528e+002
6.730500e+002	3.576305e+002
6.749785e+002	3.651444e+002
6.769069e+002	4.042042e+002
6.788354e+002	4.276779e+002
6.807639e+002	4.024807e+002
6.826923e+002	3.916891e+002
6.846208e+002	3.196635e+002
6.865493e+002	3.444402e+002
6.884777e+002	4.148293e+002
6.904062e+002	4.340355e+002
6.923347e+002	3.933185e+002
6.942631e+002	3.617151e+002
6.961916e+002	3.822121e+002
6.981201e+002	3.701637e+002
7.000485e+002	2.950519e+002
7.019770e+002	2.634481e+002
7.039055e+002	3.887360e+002
7.058339e+002	4.790492e+002
7.077624e+002	4.993241e+002
7.096909e+002	4.634210e+002
7.116193e+002	3.902404e+002
7.135478e+002	3.718625e+002
7.154763e+002	4.527566e+002
7.174047e+002	5.013652e+002
7.193332e+002	4.761334e+002
7.212617e+002	4.614101e+002
7.231901e+002	4.285074e+002
7.251186e+002	3.968533e+002
7.270471e+002	3.749694e+002
7.289755e+002	3.388906e+002
7.309040e+002	3.375932e+002
7.328325e+002	3.802704e+002
7.347609e+002	3.489754e+002
7.366894e+002	3.152057e+002
7.386179e+002	3.220834e+002
7.405463e+002	3.458620e+002
7.424748e+002	3.760861e+002
7.444033e+002	4.315094e+002
7.463317e+002	4.654292e+002
7.482602e+002	4.687801e+002
7.501887e+002	4.362957e+002
7.521171e+002	3.523271e+002
7.540456e+002	2.313763e+002
7.559741e+002	3.259800e+002
7.579025e+002	3.003405e+002
7.598310e+002	3.015352e+002
7.617595e+002	3.136936e+002
7.636879e+002	2.990595e+002
7.656164e+002	2.723568e+002
7.675449e+002	3.038796e+002
7.694733e+002	3.514211e+002
7.714018e+002	3.517340e+002
7.733303e+002	3.369449e+002
7.752587e+002	3.396363e+002
7.771872e+002	3.562574e+002
7.791157e+002	3.492881e+002
7.810441e+002	3.076666e+002
7.829726e+002	2.865778e+002
7.849011e+002	2.575111e+002
7.868295e+002	3.101093e+002
7.887580e+002	3.339033e+002
7.906865e+002	2.564223e+002
7.926149e+002	3.482976e+002
7.945434e+002	4.350899e+002
7.964719e+002	3.069838e+002
7.984003e+002	2.314541e+002
8.003288e+002	2.328533e+002
8.022573e+002	2.513382e+002
8.041857e+002	2.631811e+002
8.061142e+002	2.872643e+002
8.080427e+002	2.769589e+002
8.099711e+002	2.408060e+002
8.118996e+002	2.526889e+002
8.138281e+002	3.046949e+002
8.157565e+002	3.400532e+002
8.176850e+002	3.293127e+002
8.196135e+002	3.524559e+002
8.215419e+002	2.249870e+002
8.234704e+002	1.473944e+002
8.253989e+002	1.842095e+002
8.273273e+002	1.838658e+002
8.292558e+002	1.223054e+002
8.311843e+002	2.502827e+002
8.331127e+002	2.203270e+002
8.350412e+002	1.752513e+002
8.369697e+002	1.538825e+002
8.388981e+002	1.527520e+002
8.408266e+002	1.625676e+002
8.427551e+002	1.905196e+002
8.446835e+002	2.534410e+002
8.466120e+002	2.842997e+002
8.485405e+002	2.492412e+002
8.504689e+002	2.373010e+002
8.523974e+002	2.367331e+002
8.543259e+002	2.713379e+002
8.562543e+002	3.545236e+002
8.581828e+002	3.784088e+002
8.601113e+002	2.708240e+002
8.620397e+002	3.857965e+002
8.639682e+002	3.515272e+002
8.658967e+002	3.522720e+002
8.678251e+002	3.950006e+002
8.697536e+002	3.107896e+002
8.716821e+002	2.124236e+002
8.736105e+002	2.920857e+002
8.755390e+002	4.061933e+002
8.774675e+002	4.020686e+002
8.793959e+002	3.398019e+002
8.813244e+002	3.175782e+002
8.832529e+002	3.248849e+002
8.851813e+002	2.308058e+002
8.871098e+002	2.012446e+002
8.890383e+002	1.738208e+002
8.909667e+002	2.602005e+002
8.928952e+002	2.449855e+002
8.948237e+002	2.090680e+002
8.967521e+002	2.856514e+002
8.986806e+002	2.318623e+002
9.006091e+002	2.462548e+002
9.025375e+002	2.909128e+002
9.044660e+002	2.550004e+002
9.063945e+002	2.195552e+002
9.083229e+002	2.277295e+002
9.102514e+002	2.563127e+002
9.121799e+002	2.738878e+002
9.141083e+002	2.647914e+002
9.160368e+002	1.971565e+002
9.179653e+002	2.401395e+002
9.198937e+002	2.567794e+002
9.218222e+002	2.660441e+002
9.237507e+002	2.709681e+002
9.256791e+002	1.958657e+002
9.276076e+002	2.574619e+002
9.295361e+002	3.012033e+002
9.314645e+002	2.943298e+002
9.333930e+002	3.212990e+002
9.353215e+002	3.357524e+002
9.372499e+002	3.120464e+002
9.391784e+002	2.969699e+002
9.411069e+002	3.043199e+002
9.430353e+002	3.185523e+002
9.449638e+002	3.119541e+002
9.468923e+002	2.860244e+002
9.488207e+002	3.042295e+002
9.507492e+002	3.641278e+002
9.526777e+002	3.791453e+002
9.546061e+002	2.923575e+002
9.565346e+002	3.358452e+002
9.584631e+002	4.186868e+002
9.603915e+002	4.091524e+002
9.623200e+002	4.114061e+002
9.642485e+002	4.012184e+002
9.661769e+002	3.475027e+002
9.681054e+002	3.227572e+002
9.700339e+002	3.955476e+002
9.719623e+002	3.580555e+002
9.738908e+002	3.053188e+002
9.758193e+002	2.736926e+002
9.777477e+002	2.771862e+002
9.796762e+002	3.124106e+002
9.816047e+002	3.323448e+002
9.835331e+002	2.726071e+002
9.854616e+002	2.532794e+002
9.873901e+002	4.051108e+002
9.893185e+002	4.306616e+002
9.912470e+002	3.610117e+002
9.931755e+002	2.728401e+002
9.951039e+002	2.015376e+002
9.970324e+002	1.926313e+002
9.989609e+002	3.551832e+002
1.000889e+003	3.696931e+002
1.002818e+003	3.337882e+002
1.004746e+003	3.499829e+002
1.006675e+003	3.645263e+002
1.008603e+003	3.489025e+002
1.010532e+003	3.371497e+002
1.012460e+003	3.633578e+002
1.014389e+003	3.775798e+002
1.016317e+003	3.690603e+002
1.018246e+003	3.878485e+002
1.020174e+003	3.287106e+002
1.022102e+003	3.274928e+002
1.024031e+003	3.929090e+002
1.025959e+003	4.022673e+002
1.027888e+003	3.440141e+002
1.029816e+003	4.549358e+002
1.031745e+003	4.183775e+002
1.033673e+003	3.227486e+002
1.035602e+003	3.350427e+002
1.037530e+003	3.514172e+002
1.039459e+003	3.033884e+002
1.041387e+003	2.639957e+002
1.043316e+003	3.109978e+002
1.045244e+003	3.685755e+002
1.047173e+003	3.989440e+002
1.049101e+003	3.428331e+002
1.051030e+003	3.638047e+002
1.052958e+003	3.515309e+002
1.054886e+003	2.977243e+002
1.056815e+003	3.252129e+002
1.058743e+003	4.139551e+002
1.060672e+003	3.699534e+002
1.062600e+003	3.472085e+002
1.064529e+003	3.195656e+002
1.066457e+003	2.667747e+002
1.068386e+003	2.978302e+002
1.070314e+003	3.260486e+002
1.072243e+003	2.273322e+002
1.074171e+003	1.540802e+002
1.076100e+003	2.756337e+002
1.078028e+003	3.686505e+002
1.079957e+003	3.444924e+002
1.081885e+003	3.321576e+002
1.083813e+003	4.275690e+002
1.085742e+003	4.496961e+002
1.087670e+003	3.242080e+002
1.089599e+003	2.928355e+002
1.091527e+003	2.472386e+002
1.093456e+003	2.151587e+002
1.095384e+003	3.384662e+002
1.097313e+003	3.425460e+002
1.099241e+003	3.716194e+002
1.101170e+003	4.018202e+002
1.103098e+003	3.693046e+002
1.105027e+003	3.682961e+002
1.106955e+003	4.487363e+002
1.108884e+003	4.586509e+002
1.110812e+003	4.727093e+002
1.112740e+003	5.216504e+002
1.114669e+003	4.890797e+002
1.116597e+003	3.835807e+002
1.118526e+003	3.500649e+002
1.120454e+003	4.136917e+002
1.122383e+003	3.848027e+002
1.124311e+003	5.301408e+002
1.126240e+003	4.886546e+002
1.128168e+003	4.757324e+002
1.130097e+003	4.453049e+002
1.132025e+003	4.049566e+002
1.133954e+003	4.007281e+002
1.135882e+003	4.231108e+002
1.137811e+003	4.077952e+002
1.139739e+003	3.764245e+002
1.141667e+003	4.205206e+002
1.143596e+003	4.020277e+002
1.145524e+003	4.144157e+002
1.147453e+003	4.647913e+002
1.149381e+003	4.925782e+002
1.151310e+003	5.049154e+002
1.153238e+003	5.441518e+002
1.155167e+003	5.921768e+002
1.157095e+003	6.672486e+002
1.159024e+003	6.035102e+002
1.160952e+003	5.207451e+002
1.162881e+003	4.307100e+002
1.164809e+003	4.371427e+002
1.166738e+003	4.624283e+002
1.168666e+003	4.405010e+002
1.170594e+003	4.335808e+002
1.172523e+003	4.677369e+002
1.174451e+003	4.193813e+002
1.176380e+003	3.767444e+002
1.178308e+003	4.560294e+002
1.180237e+003	4.525698e+002
1.182165e+003	5.188260e+002
1.184094e+003	5.255626e+002
1.186022e+003	4.347418e+002
1.187951e+003	4.314412e+002
1.189879e+003	4.193348e+002
1.191808e+003	3.831351e+002
1.193736e+003	4.685903e+002
1.195665e+003	6.209690e+002
1.197593e+003	5.903740e+002
1.199521e+003	4.650875e+002
1.201450e+003	4.052288e+002
1.203378e+003	4.252881e+002
1.205307e+003	4.561057e+002
1.207235e+003	5.128271e+002
1.209164e+003	4.999361e+002
1.211092e+003	4.168434e+002
1.213021e+003	4.265218e+002
1.214949e+003	4.692360e+002
1.216878e+003	5.308888e+002
1.218806e+003	5.073714e+002
1.220735e+003	4.538154e+002
1.222663e+003	4.897084e+002
1.224592e+003	5.039713e+002
1.226520e+003	5.588737e+002
1.228448e+003	5.466238e+002
1.230377e+003	4.677074e+002
1.232305e+003	3.601500e+002
1.234234e+003	3.114813e+002
1.236162e+003	3.867458e+002
1.238091e+003	4.700094e+002
1.240019e+003	4.527807e+002
1.241948e+003	4.432555e+002
1.243876e+003	5.066365e+002
1.245805e+003	4.283384e+002
1.247733e+003	4.738555e+002
1.249662e+003	4.365845e+002
1.251590e+003	4.700137e+002
1.253519e+003	4.782230e+002
1.255447e+003	4.635126e+002
1.257375e+003	4.820151e+002
1.259304e+003	4.985489e+002
1.261232e+003	4.880134e+002
1.263161e+003	5.182944e+002
1.265089e+003	5.652192e+002
1.267018e+003	5.411381e+002
1.268946e+003	4.735736e+002
1.270875e+003	4.509745e+002
1.272803e+003	4.392712e+002
1.274732e+003	4.437910e+002
1.276660e+003	4.782895e+002
1.278589e+003	4.857551e+002
1.280517e+003	4.788775e+002
1.282446e+003	5.165670e+002
1.284374e+003	5.266547e+002
1.286302e+003	5.194514e+002
1.288231e+003	5.306495e+002
1.290159e+003	5.835090e+002
1.292088e+003	6.295514e+002
1.294016e+003	6.141654e+002
1.295945e+003	5.668572e+002
1.297873e+003	5.651918e+002
1.299802e+003	5.885454e+002
1.301730e+003	6.671060e+002
1.303659e+003	6.590355e+002
1.305587e+003	5.615801e+002
1.307516e+003	6.402311e+002
1.309444e+003	6.281663e+002
1.311373e+003	5.481307e+002
1.313301e+003	5.513002e+002
1.315229e+003	5.913964e+002
1.317158e+003	5.609990e+002
1.319086e+003	5.780286e+002
1.321015e+003	4.721702e+002
1.322943e+003	4.466284e+002
1.324872e+003	4.858883e+002
1.326800e+003	4.790220e+002
1.328729e+003	5.156725e+002
1.330657e+003	5.018922e+002
1.332586e+003	5.593478e+002
1.334514e+003	6.198530e+002
1.336443e+003	4.527814e+002
1.338371e+003	4.907477e+002
1.340300e+003	4.132853e+002
1.342228e+003	5.981364e+002
1.344156e+003	5.755939e+002
1.346085e+003	5.996803e+002
1.348013e+003	6.454641e+002
1.349942e+003	6.219514e+002
1.351870e+003	5.760746e+002
1.353799e+003	5.516897e+002
1.355727e+003	5.152101e+002
1.357656e+003	4.903069e+002
1.359584e+003	5.587626e+002
1.361513e+003	6.298760e+002
1.363441e+003	5.779987e+002
1.365370e+003	6.382142e+002
1.367298e+003	6.726327e+002
1.369227e+003	6.260293e+002
1.371155e+003	6.319195e+002
1.373083e+003	6.578348e+002
1.375012e+003	6.460165e+002
1.376940e+003	6.857451e+002
1.378869e+003	7.571813e+002
1.380797e+003	6.877971e+002
1.382726e+003	5.639338e+002
1.384654e+003	5.204496e+002
1.386583e+003	5.654492e+002
1.388511e+003	6.079346e+002
1.390440e+003	5.488668e+002
1.392368e+003	5.495976e+002
1.394297e+003	5.932349e+002
1.396225e+003	5.692764e+002
1.398154e+003	5.373214e+002
1.400082e+003	5.364418e+002
1.402010e+003	4.931343e+002
1.403939e+003	4.292881e+002
1.405867e+003	4.852315e+002
1.407796e+003	4.843588e+002
1.409724e+003	5.544373e+002
1.411653e+003	5.723357e+002
1.413581e+003	5.222200e+002
1.415510e+003	5.008169e+002
1.417438e+003	4.933670e+002
1.419367e+003	4.125854e+002
1.421295e+003	3.244922e+002
1.423224e+003	3.415512e+002
1.425152e+003	5.097302e+002
1.427081e+003	4.169194e+002
1.429009e+003	4.698720e+002
1.430938e+003	5.763192e+002
1.432866e+003	6.747113e+002
1.434794e+003	5.428224e+002
1.436723e+003	4.512018e+002
1.438651e+003	5.300833e+002
1.440580e+003	5.616732e+002
1.442508e+003	4.922387e+002
1.444437e+003	4.754703e+002
1.446365e+003	5.663953e+002
1.448294e+003	6.215007e+002
1.450222e+003	6.936768e+002
1.452151e+003	6.553533e+002
1.454079e+003	5.848497e+002
1.456008e+003	5.371177e+002
1.457936e+003	5.508605e+002
1.459865e+003	5.792362e+002
1.461793e+003	6.142670e+002
1.463721e+003	6.536021e+002
1.465650e+003	6.584080e+002
1.467578e+003	6.823878e+002
1.469507e+003	5.559607e+002
1.471435e+003	5.349712e+002
1.473364e+003	5.547224e+002
1.475292e+003	5.521289e+002
1.477221e+003	5.478319e+002
1.479149e+003	5.435931e+002
1.481078e+003	6.026362e+002
1.483006e+003	6.402131e+002
1.484935e+003	6.295727e+002
1.486863e+003	5.949134e+002
1.488792e+003	5.510048e+002
1.490720e+003	6.063848e+002
1.492648e+003	5.687463e+002
1.494577e+003	5.177804e+002
1.496505e+003	4.855919e+002
1.498434e+003	4.417677e+002
1.500362e+003	5.168300e+002
1.502291e+003	5.594288e+002
1.504219e+003	5.251950e+002
1.506148e+003	5.073086e+002
1.508076e+003	5.790889e+002
1.510005e+003	7.087815e+002
1.511933e+003	7.514528e+002
1.513862e+003	6.646951e+002
1.515790e+003	7.036737e+002
1.517719e+003	7.115436e+002
1.519647e+003	7.751237e+002
1.521575e+003	7.336374e+002
1.523504e+003	7.809228e+002
1.525432e+003	5.583083e+002
1.527361e+003	5.452553e+002
1.529289e+003	6.173041e+002
1.531218e+003	6.629291e+002
1.533146e+003	6.558195e+002
1.535075e+003	5.449987e+002
1.537003e+003	3.969010e+002
1.538932e+003	4.073212e+002
1.540860e+003	5.564445e+002
1.542789e+003	5.443148e+002
1.544717e+003	4.914320e+002
1.546646e+003	5.928672e+002
1.548574e+003	5.586550e+002
1.550502e+003	5.292000e+002
1.552431e+003	6.376318e+002
1.554359e+003	6.475492e+002
1.556288e+003	6.212149e+002
1.558216e+003	6.130776e+002
1.560145e+003	6.320140e+002
1.562073e+003	6.478279e+002
1.564002e+003	6.126839e+002
1.565930e+003	6.232848e+002
1.567859e+003	6.925469e+002
1.569787e+003	6.275362e+002
1.571716e+003	7.105464e+002
1.573644e+003	6.506039e+002
1.575573e+003	5.388918e+002
1.577501e+003	7.333785e+002
1.579429e+003	6.893362e+002
1.581358e+003	6.044963e+002
1.583286e+003	5.823798e+002
1.585215e+003	6.207834e+002
1.587143e+003	6.344963e+002
1.589072e+003	6.246716e+002
1.591000e+003	6.935453e+002
1.592929e+003	7.413389e+002
1.594857e+003	6.625909e+002
1.596786e+003	5.255425e+002
1.598714e+003	5.459587e+002
1.600643e+003	7.340249e+002
1.602571e+003	6.636234e+002
1.604500e+003	5.967258e+002
1.606428e+003	5.961540e+002
1.608356e+003	5.381172e+002
1.610285e+003	5.121412e+002
1.612213e+003	5.639821e+002
1.614142e+003	6.451353e+002
1.616070e+003	6.671902e+002
1.617999e+003	6.294694e+002
1.619927e+003	5.860876e+002
1.621856e+003	4.854535e+002
1.623784e+003	4.357246e+002
1.625713e+003	5.624741e+002
1.627641e+003	7.397829e+002
1.629570e+003	6.899719e+002
1.631498e+003	5.324279e+002
1.633427e+003	5.541194e+002
1.635355e+003	5.113724e+002
1.637283e+003	5.945560e+002
1.639212e+003	5.875968e+002
1.641140e+003	5.241559e+002
1.643069e+003	4.902681e+002
1.644997e+003	4.494037e+002
1.646926e+003	4.459614e+002
1.648854e+003	5.357281e+002
1.650783e+003	5.908621e+002
1.652711e+003	5.453398e+002
1.654640e+003	4.855587e+002
1.656568e+003	4.858131e+002
1.658497e+003	5.448045e+002
1.660425e+003	5.223879e+002
1.662354e+003	5.210724e+002
1.664282e+003	4.940407e+002
1.666210e+003	4.089910e+002
1.668139e+003	4.538502e+002
1.670067e+003	4.644185e+002
1.671996e+003	4.539126e+002
1.673924e+003	4.344542e+002
1.675853e+003	4.358238e+002
1.677781e+003	4.615446e+002
1.679710e+003	4.409392e+002
1.681638e+003	4.383082e+002
1.683567e+003	5.124866e+002
1.685495e+003	4.665627e+002
1.687424e+003	3.181770e+002
1.689352e+003	3.178874e+002
1.691281e+003	4.089692e+002
1.693209e+003	4.101848e+002
1.695137e+003	4.197052e+002
1.697066e+003	3.187607e+002
1.698994e+003	3.513263e+002
1.700923e+003	2.945755e+002
1.702851e+003	1.892429e+002
1.704780e+003	1.039618e+002
1.706708e+003	3.989197e+001
1.708637e+003	7.201727e+001
1.710565e+003	2.100969e+002
1.712494e+003	3.203007e+002
1.714422e+003	3.486533e+002
1.716351e+003	3.192521e+002
1.718279e+003	2.383218e+002
1.720208e+003	3.888035e+002
1.722136e+003	2.080093e+002
1.724064e+003	3.867511e+002
1.725993e+003	4.954961e+002
1.727921e+003	4.099186e+002
1.729850e+003	3.967411e+002
1.731778e+003	4.688507e+002
1.733707e+003	4.857379e+002
1.735635e+003	4.458368e+002
1.737564e+003	3.987356e+002
1.739492e+003	3.338142e+002
1.741421e+003	2.072736e+002
1.743349e+003	2.143183e+002
1.745278e+003	3.634054e+002
1.747206e+003	4.543425e+002
1.749135e+003	4.558766e+002
1.751063e+003	4.192421e+002
1.752991e+003	4.428138e+002
1.754920e+003	2.927707e+002
1.756848e+003	3.292155e+002
1.758777e+003	3.661412e+002
1.760705e+003	2.868450e+002
1.762634e+003	4.364661e+002
1.764562e+003	4.156595e+002
1.766491e+003	2.641105e+002
1.768419e+003	2.878672e+002
1.770348e+003	3.037959e+002
1.772276e+003	4.397875e+002
1.774205e+003	3.828160e+002
1.776133e+003	3.040949e+002
1.778062e+003	3.117669e+002
1.779990e+003	4.140013e+002
1.781918e+003	4.234133e+002
1.783847e+003	3.822831e+002
1.785775e+003	3.664862e+002
1.787704e+003	2.412807e+002
1.789632e+003	1.814021e+002
1.791561e+003	1.188381e+002
1.793489e+003	9.419717e+001
1.795418e+003	1.371266e+002
1.797346e+003	2.078147e+002
1.799275e+003	3.079201e+002
1.801203e+003	5.238638e+002
1.803132e+003	3.839167e+002
1.805060e+003	2.175064e+002
1.806989e+003	2.843544e+002
1.808917e+003	1.750015e+002
1.810845e+003	1.457921e+002
1.812774e+003	2.029856e+002
1.814702e+003	2.874298e+002
1.816631e+003	3.652846e+002
1.818559e+003	3.748686e+002
1.820488e+003	2.795324e+002
1.822416e+003	1.926570e+002
1.824345e+003	2.054961e+002
1.826273e+003	2.285367e+002
1.828202e+003	2.692485e+002
1.830130e+003	3.428829e+002
1.832059e+003	2.687531e+002
1.833987e+003	2.424179e+002
1.835916e+003	3.695730e+002
1.837844e+003	2.705329e+002
1.839772e+003	2.946431e+002
1.841701e+003	3.799360e+002
1.843629e+003	4.295621e+002
1.845558e+003	4.369333e+002
1.847486e+003	2.749010e+002
1.849415e+003	1.726529e+002
1.851343e+003	1.785269e+002
1.853272e+003	1.490931e+002
1.855200e+003	1.804812e+002
1.857129e+003	2.230183e+002
1.859057e+003	2.464066e+002
1.860986e+003	7.660984e+001
1.862914e+003	2.864361e+002
1.864843e+003	3.041996e+002
1.866771e+003	2.258840e+002
1.868699e+003	2.929197e+002
1.870628e+003	3.255781e+002
1.872556e+003	2.306301e+002
1.874485e+003	1.429753e+002
1.876413e+003	1.506337e+002
1.878342e+003	1.106832e+002
1.880270e+003	1.204149e+002
1.882199e+003	2.689543e+002
1.884127e+003	3.251902e+002
1.886056e+003	2.869840e+002
1.887984e+003	1.797523e+002
1.889913e+003	1.690525e+002
1.891841e+003	7.536259e+001
1.893770e+003	2.307849e+002
1.895698e+003	2.033498e+002
1.897626e+003	2.302737e+002
1.899555e+003	2.390209e+002
1.901483e+003	1.353754e+002
1.903412e+003	1.080871e+002
1.905340e+003	2.103815e+002
1.907269e+003	2.372331e+002
1.909197e+003	2.069189e+002
1.911126e+003	2.326793e+002
1.913054e+003	2.608980e+002
1.914983e+003	2.278359e+002
1.916911e+003	1.625758e+002
1.918840e+003	1.902089e+002
1.920768e+003	1.723264e+002
1.922697e+003	2.394860e+002
1.924625e+003	2.829334e+002
1.926553e+003	1.499709e+002
1.928482e+003	1.004738e+002
1.930410e+003	2.403804e+002
1.932339e+003	3.581275e+002
1.934267e+003	3.047522e+002
1.936196e+003	2.198463e+002
1.938124e+003	2.332058e+002
1.940053e+003	2.530425e+002
1.941981e+003	2.001715e+002
1.943910e+003	2.064324e+002
1.945838e+003	9.360893e+001
1.947767e+003	2.921089e+002
1.949695e+003	2.181557e+002
1.951624e+003	2.699618e+002
1.953552e+003	2.496280e+002
1.955480e+003	2.572465e+002
1.957409e+003	2.865665e+002
1.959337e+003	2.150995e+002
1.961266e+003	1.344776e+002
1.963194e+003	1.383677e+002
1.965123e+003	1.624602e+002
1.967051e+003	2.649168e+002
1.968980e+003	2.463329e+002
1.970908e+003	1.664645e+002
1.972837e+003	-1.171907e+001
1.974765e+003	1.121755e+002
1.976694e+003	7.801463e+001
1.978622e+003	1.504640e+002
1.980551e+003	1.347373e+002
1.982479e+003	1.176007e+002
1.984407e+003	8.726097e+001
1.986336e+003	3.384116e+001
1.988264e+003	1.046023e+002
1.990193e+003	1.695324e+002
1.992121e+003	1.206474e+002
1.994050e+003	1.203875e+002
1.995978e+003	1.330271e+002
1.997907e+003	8.163335e+001
1.999835e+003	4.199171e+001
2.001764e+003	5.496879e+001
2.003692e+003	9.004567e+001
2.005621e+003	5.475434e+001
2.007549e+003	5.572725e+001
2.009478e+003	8.480831e+001
2.011406e+003	1.373758e+002
2.013334e+003	2.212251e+002
2.015263e+003	2.822074e+002
2.017191e+003	2.908257e+002
2.019120e+003	2.766204e+002
2.021048e+003	2.338912e+002
2.022977e+003	3.458608e+002
2.024905e+003	1.104005e+002
2.026834e+003	1.625040e+002
2.028762e+003	2.743658e+002
2.030691e+003	1.929397e+002
2.032619e+003	2.732228e+002
2.034548e+003	1.500900e+002
2.036476e+003	1.652014e+002
2.038405e+003	2.530527e+002
2.040333e+003	2.084196e+002
2.042261e+003	1.675519e+002
2.044190e+003	1.841277e+002
2.046118e+003	1.433906e+002
2.048047e+003	1.547966e+002
2.049975e+003	1.863841e+002
2.051904e+003	2.112053e+002
2.053832e+003	2.184863e+002
2.055761e+003	2.526220e+002
2.057689e+003	2.169699e+002
2.059618e+003	3.092880e+002
2.061546e+003	1.806405e+002
2.063475e+003	1.620646e+002
2.065403e+003	2.550851e+002
2.067332e+003	3.384449e+002
2.069260e+003	3.595077e+002
2.071188e+003	2.771951e+002
2.073117e+003	2.004195e+002
2.075045e+003	1.867740e+002
2.076974e+003	2.187339e+002
2.078902e+003	2.966735e+002
2.080831e+003	2.357635e+002
2.082759e+003	7.039307e+001
2.084688e+003	1.338396e+002
2.086616e+003	1.821269e+002
2.088545e+003	1.583130e+002
2.090473e+003	2.378026e+002
2.092402e+003	3.053670e+002
2.094330e+003	2.721438e+002
2.096259e+003	2.032339e+002
2.098187e+003	1.460957e+002
2.100115e+003	1.249817e+002
2.102044e+003	1.239117e+002
2.103972e+003	7.986636e+001
2.105901e+003	1.114061e+002
2.107829e+003	2.008510e+002
2.109758e+003	2.354164e+002
2.111686e+003	2.755103e+002
2.113615e+003	2.273164e+002
2.115543e+003	1.538126e+002
2.117472e+003	2.068356e+002
2.119400e+003	2.597482e+002
2.121329e+003	2.617869e+002
2.123257e+003	2.943046e+002
2.125186e+003	3.392629e+002
2.127114e+003	3.612385e+002
2.129042e+003	3.656388e+002
2.130971e+003	3.968897e+002
2.132899e+003	4.341175e+002
2.134828e+003	4.586945e+002
2.136756e+003	4.492641e+002
2.138685e+003	3.324047e+002
2.140613e+003	2.749990e+002
2.142542e+003	4.220988e+002
2.144470e+003	3.493041e+002
2.146399e+003	1.563755e+002
2.148327e+003	2.335178e+002
2.150256e+003	4.218498e+002
2.152184e+003	4.644812e+002
2.154113e+003	5.046714e+002
2.156041e+003	5.011868e+002
2.157969e+003	3.302787e+002
2.159898e+003	2.467891e+002
2.161826e+003	4.031371e+002
2.163755e+003	3.338322e+002
2.165683e+003	3.878437e+002
2.167612e+003	3.890168e+002
2.169540e+003	3.944442e+002
2.171469e+003	3.185533e+002
2.173397e+003	2.398682e+002
2.175326e+003	2.680297e+002
2.177254e+003	4.002325e+002
2.179183e+003	4.792499e+002
2.181111e+003	3.610323e+002
2.183040e+003	2.407637e+002
2.184968e+003	2.706374e+002
2.186896e+003	1.900509e+002
2.188825e+003	2.723217e+002
2.190753e+003	3.284833e+002
2.192682e+003	3.913168e+002
2.194610e+003	3.228837e+002
2.196539e+003	3.011921e+002
2.198467e+003	3.159047e+002
2.200396e+003	3.333396e+002
2.202324e+003	3.552278e+002
2.204253e+003	3.068089e+002
2.206181e+003	2.400862e+002
2.208110e+003	2.907936e+002
2.210038e+003	3.995620e+002
2.211967e+003	3.140812e+002
2.213895e+003	3.697846e+002
2.215823e+003	3.387515e+002
2.217752e+003	3.855362e+002
2.219680e+003	3.568579e+002
2.221609e+003	4.885446e+002
2.223537e+003	4.709603e+002
2.225466e+003	4.249153e+002
2.227394e+003	4.464672e+002
2.229323e+003	4.894237e+002
2.231251e+003	5.307954e+002
2.233180e+003	4.718547e+002
2.235108e+003	4.534660e+002
2.237037e+003	3.382972e+002
2.238965e+003	3.665091e+002
2.240894e+003	4.252454e+002
2.242822e+003	5.668836e+002
2.244750e+003	4.029902e+002
2.246679e+003	3.897468e+002
2.248607e+003	3.608077e+002
2.250536e+003	3.804503e+002
2.252464e+003	4.259557e+002
2.254393e+003	4.745297e+002
2.256321e+003	5.115778e+002
2.258250e+003	5.605042e+002
2.260178e+003	6.401200e+002
2.262107e+003	6.118112e+002
2.264035e+003	5.824858e+002
2.265964e+003	4.771513e+002
2.267892e+003	4.197408e+002
2.269821e+003	4.779171e+002
2.271749e+003	3.236379e+002
2.273677e+003	2.870995e+002
2.275606e+003	3.880989e+002
2.277534e+003	4.541906e+002
2.279463e+003	3.552569e+002
2.281391e+003	3.159542e+002
2.283320e+003	3.775019e+002
2.285248e+003	4.116148e+002
2.287177e+003	4.645812e+002
2.289105e+003	4.128376e+002
2.291034e+003	4.762927e+002
2.292962e+003	5.897972e+002
2.294891e+003	5.333563e+002
2.296819e+003	5.997894e+002
2.298748e+003	6.283842e+002
2.300676e+003	5.074291e+002
2.302604e+003	4.454175e+002
2.304533e+003	4.354848e+002
2.306461e+003	4.661035e+002
2.308390e+003	6.124514e+002
2.310318e+003	5.608344e+002
2.312247e+003	5.691288e+002
2.314175e+003	7.044542e+002
2.316104e+003	6.552328e+002
2.318032e+003	5.430258e+002
2.319961e+003	4.643704e+002
2.321889e+003	4.172254e+002
2.323818e+003	4.794463e+002
2.325746e+003	5.535915e+002
2.327675e+003	5.010296e+002
2.329603e+003	4.621278e+002
2.331531e+003	4.843081e+002
2.333460e+003	5.038169e+002
2.335388e+003	6.205200e+002
2.337317e+003	6.261417e+002
2.339245e+003	7.273801e+002
2.341174e+003	5.771303e+002
2.343102e+003	6.329976e+002
2.345031e+003	6.149694e+002
2.346959e+003	5.798658e+002
2.348888e+003	5.266815e+002
2.350816e+003	5.582493e+002
2.352745e+003	5.421614e+002
2.354673e+003	5.678593e+002
2.356602e+003	6.242620e+002
2.358530e+003	5.333981e+002
2.360458e+003	5.749399e+002
2.362387e+003	6.251998e+002
2.364315e+003	5.202430e+002
2.366244e+003	6.515496e+002
2.368172e+003	6.626673e+002
2.370101e+003	6.527593e+002
2.372029e+003	6.178988e+002
2.373958e+003	5.696129e+002
2.375886e+003	6.949136e+002
2.377815e+003	6.551227e+002
2.379743e+003	5.395822e+002
2.381672e+003	6.563195e+002
2.383600e+003	7.416588e+002
2.385529e+003	6.161507e+002
2.387457e+003	4.516483e+002
2.389385e+003	4.089405e+002
2.391314e+003	6.301624e+002
2.393242e+003	6.988546e+002
2.395171e+003	6.024121e+002
2.397099e+003	5.581841e+002
2.399028e+003	5.224352e+002
2.400956e+003	5.081308e+002
2.402885e+003	6.563534e+002
2.404813e+003	7.371816e+002
2.406742e+003	6.715654e+002
2.408670e+003	6.410345e+002
2.410599e+003	6.165331e+002
2.412527e+003	5.480805e+002
2.414456e+003	6.414236e+002
2.416384e+003	5.225400e+002
2.418313e+003	6.044612e+002
2.420241e+003	5.615939e+002
2.422169e+003	6.348275e+002
2.424098e+003	5.915076e+002
2.426026e+003	6.570400e+002
2.427955e+003	6.560348e+002
2.429883e+003	7.110430e+002
2.431812e+003	7.503240e+002
2.433740e+003	6.172224e+002
2.435669e+003	7.101380e+002
2.437597e+003	8.990515e+002
2.439526e+003	7.081631e+002
2.441454e+003	6.621190e+002
2.443383e+003	6.296409e+002
2.445311e+003	6.565235e+002
2.447240e+003	7.983812e+002
2.449168e+003	8.062547e+002
2.451096e+003	7.284019e+002
2.453025e+003	7.257773e+002
2.454953e+003	7.175021e+002
2.456882e+003	6.832943e+002
2.458810e+003	6.841196e+002
2.460739e+003	7.618693e+002
2.462667e+003	7.548022e+002
2.464596e+003	6.798453e+002
2.466524e+003	7.134082e+002
2.468453e+003	7.393880e+002
2.470381e+003	6.879013e+002
2.472310e+003	5.933925e+002
2.474238e+003	5.027065e+002
2.476167e+003	4.997993e+002
2.478095e+003	5.453302e+002
2.480023e+003	5.338217e+002
2.481952e+003	6.010402e+002
2.483880e+003	6.674365e+002
2.485809e+003	5.934614e+002
2.487737e+003	7.564016e+002
2.489666e+003	7.095580e+002
2.491594e+003	6.368841e+002
2.493523e+003	6.199133e+002
2.495451e+003	4.743102e+002
2.497380e+003	5.093245e+002
2.499308e+003	5.605129e+002
2.501237e+003	5.175173e+002
2.503165e+003	6.795643e+002
2.505094e+003	7.616841e+002
2.507022e+003	6.837716e+002
2.508950e+003	6.083795e+002
2.510879e+003	5.099250e+002
2.512807e+003	4.846771e+002
2.514736e+003	4.253745e+002
2.516664e+003	5.727202e+002
2.518593e+003	6.757190e+002
2.520521e+003	6.917490e+002
2.522450e+003	6.199125e+002
2.524378e+003	5.366411e+002
2.526307e+003	5.157960e+002
2.528235e+003	5.779990e+002
2.530164e+003	6.589050e+002
2.532092e+003	7.135175e+002
2.534021e+003	8.639060e+002
2.535949e+003	8.980037e+002
2.537877e+003	7.096211e+002
2.539806e+003	6.787057e+002
2.541734e+003	7.190587e+002
2.543663e+003	5.364213e+002
2.545591e+003	6.236893e+002
2.547520e+003	7.072636e+002
2.549448e+003	6.002961e+002
2.551377e+003	6.605289e+002
2.553305e+003	6.750242e+002
2.555234e+003	6.351237e+002
2.557162e+003	6.609206e+002
2.559091e+003	6.729631e+002
2.561019e+003	7.525931e+002
2.562948e+003	7.800500e+002
2.564876e+003	7.714186e+002
2.566804e+003	7.071198e+002
2.568733e+003	7.050348e+002
2.570661e+003	6.299684e+002
2.572590e+003	6.730518e+002
2.574518e+003	7.517390e+002
2.576447e+003	7.244457e+002
2.578375e+003	6.816920e+002
2.580304e+003	6.952878e+002
2.582232e+003	7.279425e+002
2.584161e+003	8.087461e+002
2.586089e+003	7.511012e+002
2.588018e+003	7.324375e+002
2.589946e+003	6.115217e+002
2.591875e+003	6.679692e+002
2.593803e+003	7.135087e+002
2.595731e+003	5.823134e+002
2.597660e+003	5.724612e+002
2.599588e+003	5.546336e+002
2.601517e+003	5.438299e+002
2.603445e+003	6.393365e+002
2.605374e+003	6.853503e+002
2.607302e+003	7.064517e+002
2.609231e+003	7.530624e+002
2.611159e+003	6.590352e+002
2.613088e+003	7.491599e+002
2.615016e+003	7.197566e+002
2.616945e+003	6.610595e+002
2.618873e+003	7.782049e+002
2.620802e+003	7.406454e+002
2.622730e+003	6.769067e+002
2.624658e+003	6.759643e+002
2.626587e+003	6.903229e+002
2.628515e+003	6.791166e+002
2.630444e+003	6.651268e+002
2.632372e+003	6.091498e+002
2.634301e+003	6.724449e+002
2.636229e+003	6.308089e+002
2.638158e+003	5.194147e+002
2.640086e+003	4.713022e+002
2.642015e+003	5.388597e+002
2.643943e+003	5.874341e+002
2.645872e+003	6.286118e+002
2.647800e+003	5.734426e+002
2.649729e+003	5.231945e+002
2.651657e+003	5.759846e+002
2.653585e+003	5.662124e+002
2.655514e+003	5.633331e+002
2.657442e+003	6.637854e+002
2.659371e+003	7.139582e+002
2.661299e+003	6.307987e+002
2.663228e+003	5.139523e+002
2.665156e+003	4.723268e+002
2.667085e+003	5.981691e+002
2.669013e+003	5.733273e+002
2.670942e+003	6.074832e+002
2.672870e+003	6.315883e+002
2.674799e+003	5.697236e+002
2.676727e+003	6.618973e+002
2.678656e+003	6.414681e+002
2.680584e+003	6.679875e+002
2.682512e+003	6.324689e+002
2.684441e+003	6.160198e+002
2.686369e+003	6.518297e+002
2.688298e+003	7.114628e+002
2.690226e+003	5.328367e+002
2.692155e+003	5.491476e+002
2.694083e+003	6.685030e+002
2.696012e+003	5.954805e+002
2.697940e+003	4.569269e+002
2.699869e+003	4.144090e+002
2.701797e+003	4.208674e+002
2.703726e+003	6.051080e+002
2.705654e+003	5.551283e+002
2.707583e+003	5.205499e+002
2.709511e+003	5.940828e+002
2.711439e+003	4.060378e+002
2.713368e+003	3.956225e+002
2.715296e+003	4.242959e+002
2.717225e+003	3.833150e+002
2.719153e+003	4.931948e+002
2.721082e+003	5.971497e+002
2.723010e+003	4.731231e+002
2.724939e+003	3.588477e+002
2.726867e+003	4.499118e+002
2.728796e+003	4.962403e+002
2.730724e+003	5.347968e+002
2.732653e+003	5.024182e+002
2.734581e+003	4.126491e+002
2.736510e+003	4.499228e+002
2.738438e+003	4.973615e+002
2.740366e+003	5.423956e+002
2.742295e+003	5.255720e+002
2.744223e+003	4.636654e+002
2.746152e+003	4.173584e+002
2.748080e+003	4.708253e+002
2.750009e+003	5.917753e+002
2.751937e+003	4.563547e+002
2.753866e+003	4.946236e+002
2.755794e+003	4.825025e+002
2.757723e+003	4.752744e+002
2.759651e+003	4.153719e+002
2.761580e+003	5.420844e+002
2.763508e+003	6.014137e+002
2.765437e+003	5.586769e+002
2.767365e+003	5.091228e+002
2.769293e+003	4.936714e+002
2.771222e+003	5.490829e+002
2.773150e+003	4.766048e+002
2.775079e+003	3.956239e+002
2.777007e+003	3.994638e+002
2.778936e+003	4.553296e+002
2.780864e+003	2.859600e+002
2.782793e+003	4.367172e+002
2.784721e+003	3.162897e+002
2.786650e+003	3.279074e+002
2.788578e+003	3.532345e+002
2.790507e+003	2.642688e+002
2.792435e+003	2.913929e+002
2.794364e+003	2.992254e+002
2.796292e+003	2.201210e+002
2.798220e+003	1.913941e+002
2.800149e+003	2.111454e+002
2.802077e+003	3.116936e+002
2.804006e+003	3.846559e+002
2.805934e+003	3.383332e+002
2.807863e+003	2.904535e+002
2.809791e+003	2.015603e+002
2.811720e+003	3.437155e+002
2.813648e+003	3.282060e+002
2.815577e+003	1.800395e+002
2.817505e+003	1.995429e+002
2.819434e+003	2.253927e+002
2.821362e+003	2.853476e+002
2.823291e+003	3.911188e+002
2.825219e+003	2.277738e+002
2.827147e+003	1.218084e+002
2.829076e+003	2.337914e+002
2.831004e+003	3.901251e+002
2.832933e+003	2.354845e+002
2.834861e+003	1.043961e+002
2.836790e+003	-1.742807e+001
2.838718e+003	1.124100e+002
2.840647e+003	1.569321e+002
2.842575e+003	2.500594e+002
2.844504e+003	2.769480e+002
2.846432e+003	1.415009e+002
2.848361e+003	4.251148e+002
2.850289e+003	2.486059e+002
2.852218e+003	2.980930e+002
2.854146e+003	1.268589e+002
2.856074e+003	2.430996e+002
2.858003e+003	2.022930e+002
2.859931e+003	2.355211e+002
2.861860e+003	1.848101e+002
2.863788e+003	4.447149e+001
2.865717e+003	1.592201e+002
2.867645e+003	7.376897e+001
2.869574e+003	9.328323e+001
2.871502e+003	1.954350e+002
2.873431e+003	1.944173e+002
2.875359e+003	1.000517e+002
2.877288e+003	4.227436e+001
2.879216e+003	1.066358e+002
2.881145e+003	2.059887e+002
2.883073e+003	1.284378e+002
2.885001e+003	5.398587e+001
2.886930e+003	3.725469e+001
2.888858e+003	1.396488e+002
2.890787e+003	2.858978e+002
2.892715e+003	2.275812e+002
2.894644e+003	9.514893e+001
2.896572e+003	1.930085e+002
2.898501e+003	9.507018e+001
2.900429e+003	2.310358e+002
2.902358e+003	1.529272e+002
2.904286e+003	9.592434e+001
2.906215e+003	1.841918e+002
2.908143e+003	2.342941e+002
2.910072e+003	1.510099e+002
2.912000e+003	7.133001e+001
2.913928e+003	1.216978e+002
2.915857e+003	1.267891e+001
2.917785e+003	1.673950e+002
2.919714e+003	9.495966e+001
2.921642e+003	5.375529e+001
2.923571e+003	7.615687e+001
2.925499e+003	1.209817e+001
2.927428e+003	-4.562856e+001
2.929356e+003	2.389239e+001
2.931285e+003	6.611644e+001
2.933213e+003	4.958199e+001
2.935142e+003	2.542649e+001
2.937070e+003	-4.682833e+001
2.938999e+003	3.836885e+001
2.940927e+003	-7.720804e+000
2.942855e+003	-7.606579e+001
2.944784e+003	1.027835e+001
2.946712e+003	4.916353e+001
2.948641e+003	-4.678399e+001
2.950569e+003	-1.580800e+002
2.952498e+003	-1.377350e+002
2.954426e+003	-9.914057e+001
2.956355e+003	-1.187565e+000
2.958283e+003	8.706136e+000
2.960212e+003	2.884740e+001
2.962140e+003	-5.928085e+001
2.964069e+003	-3.969196e+001
2.965997e+003	1.306447e+002
2.967926e+003	-1.828304e+001
2.969854e+003	-9.180368e+001
2.971782e+003	-1.123407e+002
2.973711e+003	-1.664364e+002
2.975639e+003	-1.281786e+002
2.977568e+003	-9.435825e+001
2.979496e+003	-2.940429e+001
2.981425e+003	-5.490934e+001
2.983353e+003	-1.808109e+002
2.985282e+003	-2.660678e+002
2.987210e+003	-1.571592e+002
2.989139e+003	-2.141107e+002
2.991067e+003	-6.997478e+001
2.992996e+003	-1.221338e+002
2.994924e+003	-2.703502e+002
2.996853e+003	-2.650416e+002
2.998781e+003	-1.583706e+002
3.000709e+003	-2.088725e+002
3.002638e+003	-2.543688e+002
3.004566e+003	-1.990329e+002
3.006495e+003	-3.518975e+002
3.008423e+003	-2.026404e+002
3.010352e+003	-1.468717e+002
3.012280e+003	-1.165937e+002
3.014209e+003	-3.141029e+002
3.016137e+003	-1.078405e+002
3.018066e+003	-1.962384e+002
3.019994e+003	-1.894538e+002
3.021923e+003	-1.667178e+002
3.023851e+003	-2.513047e+002
3.025780e+003	-2.595757e+002
3.027708e+003	-2.762440e+002
3.029636e+003	-1.681464e+002
3.031565e+003	-4.106554e+001
3.033493e+003	-2.184793e+002
3.035422e+003	-6.808404e+001
3.037350e+003	-2.309276e+002
3.039279e+003	-1.369026e+002
3.041207e+003	-1.070621e+002
3.043136e+003	-1.926190e+002
3.045064e+003	-1.420456e+002
3.046993e+003	-5.434614e+001
3.048921e+003	-9.642518e+001
3.050850e+003	-9.086295e+001
3.052778e+003	-8.866602e+001
3.054707e+003	-1.618235e+002
3.056635e+003	-1.830360e+002
3.058563e+003	-1.422464e+002
3.060492e+003	-1.822209e+002
3.062420e+003	-3.167238e+001
3.064349e+003	7.001914e+001
3.066277e+003	-2.320662e+001
3.068206e+003	-7.435624e+001
3.070134e+003	-1.639085e+002
3.072063e+003	-8.043285e+001
3.073991e+003	-6.553407e+000
3.075920e+003	-4.299099e+001
3.077848e+003	1.806456e+001
3.079777e+003	4.481553e+001
3.081705e+003	-2.830014e+001
3.083634e+003	-1.028928e+001
3.085562e+003	-4.287010e+000
3.087490e+003	4.226170e+001
3.089419e+003	7.645394e+001
3.091347e+003	8.507681e+001
3.093276e+003	1.383101e+002
3.095204e+003	1.790319e+002
3.097133e+003	3.021051e+002
3.099061e+003	1.282441e+002
3.100990e+003	2.651845e+002
3.102918e+003	2.092864e+002
3.104847e+003	1.739473e+002
3.106775e+003	2.450162e+002
3.108704e+003	3.655353e+002
3.110632e+003	3.975944e+002
3.112561e+003	4.259314e+002
3.114489e+003	4.654117e+002
3.116417e+003	4.982395e+002
3.118346e+003	4.970238e+002
3.120274e+003	5.084568e+002
3.122203e+003	4.656840e+002
3.124131e+003	5.157334e+002
3.126060e+003	4.024792e+002
3.127988e+003	4.296508e+002
3.129917e+003	4.692003e+002
3.131845e+003	4.916354e+002
3.133774e+003	6.005059e+002
3.135702e+003	7.001196e+002
3.137631e+003	6.376740e+002
3.139559e+003	6.341034e+002
3.141488e+003	7.632899e+002
3.143416e+003	7.464096e+002
3.145344e+003	8.048273e+002
3.147273e+003	7.744980e+002
3.149201e+003	8.787618e+002
3.151130e+003	1.025725e+003
3.153058e+003	1.015544e+003
3.154987e+003	1.091261e+003
3.156915e+003	1.032342e+003
3.158844e+003	1.131326e+003
3.160772e+003	1.096483e+003
3.162701e+003	1.225439e+003
3.164629e+003	1.131574e+003
3.166558e+003	1.276395e+003
3.168486e+003	1.270743e+003
3.170415e+003	1.407670e+003
3.172343e+003	1.418179e+003
3.174271e+003	1.249112e+003
3.176200e+003	1.275300e+003
3.178128e+003	1.476620e+003
3.180057e+003	1.602134e+003
3.181985e+003	1.548295e+003
3.183914e+003	1.685201e+003
3.185842e+003	1.660036e+003
3.187771e+003	1.785625e+003
3.189699e+003	1.806527e+003
3.191628e+003	1.860137e+003
3.193556e+003	1.892818e+003
3.195485e+003	1.976854e+003
3.197413e+003	2.053099e+003
3.199342e+003	2.078448e+003
3.201270e+003	2.099086e+003
3.203198e+003	2.039664e+003
3.205127e+003	2.314130e+003
3.207055e+003	2.442735e+003
3.208984e+003	2.405194e+003
3.210912e+003	2.537245e+003
3.212841e+003	2.568579e+003
3.214769e+003	2.434275e+003
3.216698e+003	2.717472e+003
3.218626e+003	2.879699e+003
3.220555e+003	2.734598e+003
3.222483e+003	2.890655e+003
3.224412e+003	2.991128e+003
3.226340e+003	3.046277e+003
3.228269e+003	3.112618e+003
3.230197e+003	3.147114e+003
3.232125e+003	3.295805e+003
3.234054e+003	3.419219e+003
3.235982e+003	3.478109e+003
3.237911e+003	3.515880e+003
3.239839e+003	3.620370e+003
3.241768e+003	3.790449e+003
3.243696e+003	3.882071e+003
3.245625e+003	3.914571e+003
3.247553e+003	3.869333e+003
3.249482e+003	3.987426e+003
3.251410e+003	4.151689e+003
3.253339e+003	4.288682e+003
3.255267e+003	4.446828e+003
3.257196e+003	4.473455e+003
3.259124e+003	4.604094e+003
3.261052e+003	4.754087e+003
3.262981e+003	4.682893e+003
3.264909e+003	4.840874e+003
3.266838e+003	5.028000e+003
3.268766e+003	5.152748e+003
3.270695e+003	5.089681e+003
3.272623e+003	5.278171e+003
3.274552e+003	5.405860e+003
3.276480e+003	5.477424e+003
3.278409e+003	5.576158e+003
3.280337e+003	5.633680e+003
3.282266e+003	5.752230e+003
3.284194e+003	5.931198e+003
3.286123e+003	6.091969e+003
3.288051e+003	6.094982e+003
3.289979e+003	6.258895e+003
3.291908e+003	6.594249e+003
3.293836e+003	6.654081e+003
3.295765e+003	6.754273e+003
3.297693e+003	6.933514e+003
3.299622e+003	7.001694e+003
3.301550e+003	7.120960e+003
3.303479e+003	7.286703e+003
3.305407e+003	7.368719e+003
3.307336e+003	7.504112e+003
3.309264e+003	7.681926e+003
3.311193e+003	7.729068e+003
3.313121e+003	7.918643e+003
3.315050e+003	8.197190e+003
3.316978e+003	8.402715e+003
3.318906e+003	8.516816e+003
3.320835e+003	8.595478e+003
3.322763e+003	8.766492e+003
3.324692e+003	8.892884e+003
3.326620e+003	8.968105e+003
3.328549e+003	9.221257e+003
3.330477e+003	9.484681e+003
3.332406e+003	9.534391e+003
3.334334e+003	9.800820e+003
3.336263e+003	9.998364e+003
3.338191e+003	1.014392e+004
3.340120e+003	1.022988e+004
3.342048e+003	1.055715e+004
3.343977e+003	1.083594e+004
3.345905e+003	1.084667e+004
3.347833e+003	1.087025e+004
3.349762e+003	1.125514e+004
3.351690e+003	1.136669e+004
3.353619e+003	1.167427e+004
3.355547e+003	1.178851e+004
3.357476e+003	1.188656e+004
3.359404e+003	1.208884e+004
3.361333e+003	1.237223e+004
3.363261e+003	1.247952e+004
3.365190e+003	1.268078e+004
3.367118e+003	1.299425e+004
3.369047e+003	1.317993e+004
3.370975e+003	1.342653e+004
3.372904e+003	1.356047e+004
3.374832e+003	1.389756e+004
3.376760e+003	1.401085e+004
3.378689e+003	1.436096e+004
3.380617e+003	1.449989e+004
3.382546e+003	1.471420e+004
3.384474e+003	1.507939e+004
3.386403e+003	1.535930e+004
3.388331e+003	1.557647e+004
3.390260e+003	1.575340e+004
3.392188e+003	1.596866e+004
3.394117e+003	1.609940e+004
3.396045e+003	1.642722e+004
3.397974e+003	1.670195e+004
3.399902e+003	1.694093e+004
