# Supplementary material for: Machine learning classification of mango maturity based on carotene content from Raman spectra
Source: PeerJ. 2025 Nov 18;13:e20288. doi: 10.7717/peerj.20288 (PMC12637035; doi:10.7717/peerj.20288)
Supplement: Supplemental Information 1 — Raman spectra from 29 mango samples, with measurements taken from the top, middle, and bottom parts of each mango. These data were used for Raman spectral processing, statistical analysis, and classification analysis. [file peerj-13-20288-s001.zip › Raw Data_Mango/M4/M4-T-3.CSV]

5.015522e+001	2.337593e+003
5.208368e+001	1.447450e+003
5.401215e+001	9.331092e+002
5.594062e+001	7.156165e+002
5.786908e+001	6.401202e+002
5.979755e+001	6.593981e+002
6.172602e+001	7.045775e+002
6.365448e+001	7.179510e+002
6.558295e+001	6.663109e+002
6.751141e+001	6.366147e+002
6.943988e+001	6.811470e+002
7.136835e+001	6.912197e+002
7.329681e+001	6.115250e+002
7.522528e+001	5.292482e+002
7.715375e+001	5.887747e+002
7.908221e+001	5.706327e+002
8.101068e+001	5.228347e+002
8.293915e+001	5.504030e+002
8.486761e+001	5.676512e+002
8.679608e+001	5.736503e+002
8.872455e+001	5.644108e+002
9.065302e+001	5.357253e+002
9.258148e+001	4.906300e+002
9.450995e+001	4.971646e+002
9.643842e+001	5.103932e+002
9.836688e+001	4.864724e+002
1.002953e+002	4.294162e+002
1.022238e+002	4.099062e+002
1.041523e+002	4.552802e+002
1.060807e+002	4.565323e+002
1.080092e+002	4.338067e+002
1.099377e+002	4.273747e+002
1.118661e+002	4.202027e+002
1.137946e+002	4.699752e+002
1.157231e+002	4.696213e+002
1.176516e+002	4.553163e+002
1.195800e+002	4.953212e+002
1.215085e+002	4.115603e+002
1.234370e+002	3.924543e+002
1.253654e+002	3.704333e+002
1.272939e+002	3.368742e+002
1.292224e+002	3.397177e+002
1.311508e+002	2.871395e+002
1.330793e+002	2.906503e+002
1.350078e+002	3.435474e+002
1.369362e+002	4.016874e+002
1.388647e+002	4.018895e+002
1.407932e+002	3.998558e+002
1.427216e+002	3.696198e+002
1.446501e+002	3.381753e+002
1.465786e+002	3.340954e+002
1.485070e+002	3.597938e+002
1.504355e+002	3.171910e+002
1.523640e+002	3.167158e+002
1.542924e+002	3.507592e+002
1.562209e+002	3.677091e+002
1.581494e+002	3.346288e+002
1.600778e+002	3.603083e+002
1.620063e+002	3.934979e+002
1.639348e+002	3.951476e+002
1.658632e+002	3.565251e+002
1.677917e+002	3.572103e+002
1.697202e+002	3.483316e+002
1.716486e+002	3.473700e+002
1.735771e+002	3.609057e+002
1.755056e+002	3.787526e+002
1.774340e+002	3.590781e+002
1.793625e+002	3.221920e+002
1.812910e+002	3.019846e+002
1.832194e+002	3.039020e+002
1.851479e+002	3.050221e+002
1.870764e+002	3.124994e+002
1.890048e+002	2.883234e+002
1.909333e+002	2.685343e+002
1.928618e+002	2.670367e+002
1.947902e+002	2.590407e+002
1.967187e+002	2.798370e+002
1.986472e+002	2.578288e+002
2.005756e+002	2.793594e+002
2.025041e+002	3.509619e+002
2.044326e+002	3.310703e+002
2.063610e+002	3.613122e+002
2.082895e+002	4.197460e+002
2.102180e+002	4.300021e+002
2.121464e+002	3.692209e+002
2.140749e+002	3.258219e+002
2.160034e+002	3.714774e+002
2.179318e+002	4.129690e+002
2.198603e+002	4.143490e+002
2.217888e+002	3.847852e+002
2.237172e+002	3.821451e+002
2.256457e+002	3.499521e+002
2.275742e+002	3.712143e+002
2.295026e+002	3.612817e+002
2.314311e+002	2.900496e+002
2.333596e+002	3.196529e+002
2.352880e+002	2.633628e+002
2.372165e+002	2.514909e+002
2.391450e+002	3.026780e+002
2.410734e+002	3.801907e+002
2.430019e+002	4.127044e+002
2.449304e+002	4.320667e+002
2.468588e+002	4.309499e+002
2.487873e+002	4.159865e+002
2.507158e+002	4.019631e+002
2.526442e+002	4.091947e+002
2.545727e+002	4.156465e+002
2.565012e+002	4.207435e+002
2.584296e+002	4.072589e+002
2.603581e+002	3.813083e+002
2.622866e+002	3.941093e+002
2.642150e+002	4.101474e+002
2.661435e+002	4.072707e+002
2.680720e+002	3.788121e+002
2.700004e+002	3.442048e+002
2.719289e+002	3.500589e+002
2.738574e+002	3.319901e+002
2.757858e+002	2.936317e+002
2.777143e+002	2.848444e+002
2.796428e+002	3.058666e+002
2.815712e+002	2.826827e+002
2.834997e+002	2.994218e+002
2.854282e+002	3.394230e+002
2.873566e+002	3.412198e+002
2.892851e+002	3.189290e+002
2.912136e+002	3.691624e+002
2.931420e+002	4.088365e+002
2.950705e+002	5.153399e+002
2.969990e+002	5.313392e+002
2.989274e+002	4.666808e+002
3.008559e+002	4.838780e+002
3.027844e+002	4.346295e+002
3.047128e+002	4.678067e+002
3.066413e+002	4.791682e+002
3.085698e+002	4.223631e+002
3.104982e+002	3.426466e+002
3.124267e+002	4.054008e+002
3.143552e+002	4.410889e+002
3.162836e+002	4.398702e+002
3.182121e+002	4.189508e+002
3.201406e+002	3.984188e+002
3.220690e+002	3.675700e+002
3.239975e+002	3.658336e+002
3.259260e+002	4.056888e+002
3.278544e+002	4.531673e+002
3.297829e+002	4.687635e+002
3.317114e+002	4.482823e+002
3.336398e+002	4.451923e+002
3.355683e+002	4.695274e+002
3.374968e+002	4.817753e+002
3.394252e+002	4.787286e+002
3.413537e+002	5.261229e+002
3.432822e+002	5.037061e+002
3.452106e+002	5.003964e+002
3.471391e+002	4.893197e+002
3.490676e+002	4.894764e+002
3.509960e+002	5.584711e+002
3.529245e+002	5.252448e+002
3.548530e+002	4.649166e+002
3.567814e+002	4.577488e+002
3.587099e+002	4.990784e+002
3.606384e+002	5.287358e+002
3.625668e+002	5.211339e+002
3.644953e+002	4.951876e+002
3.664238e+002	4.900395e+002
3.683522e+002	4.849576e+002
3.702807e+002	4.471859e+002
3.722092e+002	3.832107e+002
3.741376e+002	4.250015e+002
3.760661e+002	4.479783e+002
3.779946e+002	4.376158e+002
3.799230e+002	4.186739e+002
3.818515e+002	4.239377e+002
3.837800e+002	4.510490e+002
3.857084e+002	5.238581e+002
3.876369e+002	5.780844e+002
3.895654e+002	5.902890e+002
3.914938e+002	5.757016e+002
3.934223e+002	5.205212e+002
3.953508e+002	5.302144e+002
3.972792e+002	5.880339e+002
3.992077e+002	5.922231e+002
4.011362e+002	5.190915e+002
4.030646e+002	5.739418e+002
4.049931e+002	6.486277e+002
4.069216e+002	6.435201e+002
4.088500e+002	5.782282e+002
4.107785e+002	5.345013e+002
4.127070e+002	5.833737e+002
4.146354e+002	4.784044e+002
4.165639e+002	4.865809e+002
4.184924e+002	5.046941e+002
4.204208e+002	4.892067e+002
4.223493e+002	4.575928e+002
4.242778e+002	4.248514e+002
4.262062e+002	4.531699e+002
4.281347e+002	5.032174e+002
4.300632e+002	5.380593e+002
4.319916e+002	5.318411e+002
4.339201e+002	4.792075e+002
4.358486e+002	4.166423e+002
4.377770e+002	4.064711e+002
4.397055e+002	4.220153e+002
4.416340e+002	4.386773e+002
4.435624e+002	4.631025e+002
4.454909e+002	5.692484e+002
4.474194e+002	5.796951e+002
4.493478e+002	5.724152e+002
4.512763e+002	5.656110e+002
4.532048e+002	5.583794e+002
4.551332e+002	5.565579e+002
4.570617e+002	5.955112e+002
4.589902e+002	6.084142e+002
4.609186e+002	5.889108e+002
4.628471e+002	5.614514e+002
4.647756e+002	5.535007e+002
4.667040e+002	5.514301e+002
4.686325e+002	5.458587e+002
4.705610e+002	5.492804e+002
4.724894e+002	5.473146e+002
4.744179e+002	5.475016e+002
4.763464e+002	5.808570e+002
4.782748e+002	5.588602e+002
4.802033e+002	5.388784e+002
4.821318e+002	5.219146e+002
4.840602e+002	5.067009e+002
4.859887e+002	4.968936e+002
4.879172e+002	5.035107e+002
4.898456e+002	4.835217e+002
4.917741e+002	4.739243e+002
4.937026e+002	4.747338e+002
4.956310e+002	4.829187e+002
4.975595e+002	4.911044e+002
4.994880e+002	4.456373e+002
5.014164e+002	4.511399e+002
5.033449e+002	5.238759e+002
5.052734e+002	5.659542e+002
5.072018e+002	5.308619e+002
5.091303e+002	5.161155e+002
5.110588e+002	5.084768e+002
5.129872e+002	6.275547e+002
5.149157e+002	6.610378e+002
5.168442e+002	6.062109e+002
5.187726e+002	5.768794e+002
5.207011e+002	5.630040e+002
5.226296e+002	6.074932e+002
5.245580e+002	5.987163e+002
5.264865e+002	5.838845e+002
5.284150e+002	5.880198e+002
5.303434e+002	5.916772e+002
5.322719e+002	6.241119e+002
5.342004e+002	5.896115e+002
5.361288e+002	5.326634e+002
5.380573e+002	5.210909e+002
5.399858e+002	5.507054e+002
5.419142e+002	5.336048e+002
5.438427e+002	4.947692e+002
5.457712e+002	5.209054e+002
5.476996e+002	4.652347e+002
5.496281e+002	4.207242e+002
5.515566e+002	4.663905e+002
5.534850e+002	4.646197e+002
5.554135e+002	5.740616e+002
5.573420e+002	5.335599e+002
5.592704e+002	5.444119e+002
5.611989e+002	5.890159e+002
5.631274e+002	5.596116e+002
5.650558e+002	5.325814e+002
5.669843e+002	5.121865e+002
5.689128e+002	4.887968e+002
5.708412e+002	4.987643e+002
5.727697e+002	5.354567e+002
5.746982e+002	5.526827e+002
5.766266e+002	5.081931e+002
5.785551e+002	4.884734e+002
5.804836e+002	5.027838e+002
5.824120e+002	5.662735e+002
5.843405e+002	6.553495e+002
5.862690e+002	7.092159e+002
5.881974e+002	6.602992e+002
5.901259e+002	6.294142e+002
5.920544e+002	5.831064e+002
5.939828e+002	5.548706e+002
5.959113e+002	5.655692e+002
5.978398e+002	5.851788e+002
5.997682e+002	5.096733e+002
6.016967e+002	4.655722e+002
6.036252e+002	5.078682e+002
6.055536e+002	5.401536e+002
6.074821e+002	5.018472e+002
6.094106e+002	4.379343e+002
6.113391e+002	4.694261e+002
6.132675e+002	4.767947e+002
6.151960e+002	4.924730e+002
6.171245e+002	4.960175e+002
6.190529e+002	4.955329e+002
6.209814e+002	5.115202e+002
6.229099e+002	4.396453e+002
6.248383e+002	3.670923e+002
6.267668e+002	4.254398e+002
6.286953e+002	4.666694e+002
6.306237e+002	4.449198e+002
6.325522e+002	4.698428e+002
6.344807e+002	5.419384e+002
6.364091e+002	4.758777e+002
6.383376e+002	4.494260e+002
6.402661e+002	4.644337e+002
6.421945e+002	4.657353e+002
6.441230e+002	4.347563e+002
6.460515e+002	4.853742e+002
6.479799e+002	4.789402e+002
6.499084e+002	4.931236e+002
6.518369e+002	5.279504e+002
6.537653e+002	5.500979e+002
6.556938e+002	5.263421e+002
6.576223e+002	4.619450e+002
6.595507e+002	5.156027e+002
6.614792e+002	4.454183e+002
6.634077e+002	4.439406e+002
6.653361e+002	4.852340e+002
6.672646e+002	4.536274e+002
6.691931e+002	4.676644e+002
6.711215e+002	4.292173e+002
6.730500e+002	3.950327e+002
6.749785e+002	3.952013e+002
6.769069e+002	4.105229e+002
6.788354e+002	4.138344e+002
6.807639e+002	4.083484e+002
6.826923e+002	3.800177e+002
6.846208e+002	3.707416e+002
6.865493e+002	4.185505e+002
6.884777e+002	3.798941e+002
6.904062e+002	2.863055e+002
6.923347e+002	3.693207e+002
6.942631e+002	2.788397e+002
6.961916e+002	3.605986e+002
6.981201e+002	3.895231e+002
7.000485e+002	3.860481e+002
7.019770e+002	3.911519e+002
7.039055e+002	3.936714e+002
7.058339e+002	3.955307e+002
7.077624e+002	4.226324e+002
7.096909e+002	4.496487e+002
7.116193e+002	4.345100e+002
7.135478e+002	3.970605e+002
7.154763e+002	3.810085e+002
7.174047e+002	3.887096e+002
7.193332e+002	4.411647e+002
7.212617e+002	4.358869e+002
7.231901e+002	4.661542e+002
7.251186e+002	4.543604e+002
7.270471e+002	3.936269e+002
7.289755e+002	4.195440e+002
7.309040e+002	3.871243e+002
7.328325e+002	3.407421e+002
7.347609e+002	2.722379e+002
7.366894e+002	2.972132e+002
7.386179e+002	3.543412e+002
7.405463e+002	3.154361e+002
7.424748e+002	3.242245e+002
7.444033e+002	4.162871e+002
7.463317e+002	4.108706e+002
7.482602e+002	3.967248e+002
7.501887e+002	4.225093e+002
7.521171e+002	4.238681e+002
7.540456e+002	3.069086e+002
7.559741e+002	3.639648e+002
7.579025e+002	3.378819e+002
7.598310e+002	3.342220e+002
7.617595e+002	3.037500e+002
7.636879e+002	2.903846e+002
7.656164e+002	3.809986e+002
7.675449e+002	4.663027e+002
7.694733e+002	3.927277e+002
7.714018e+002	3.843819e+002
7.733303e+002	3.902726e+002
7.752587e+002	3.752503e+002
7.771872e+002	3.504112e+002
7.791157e+002	3.461453e+002
7.810441e+002	3.465194e+002
7.829726e+002	3.856146e+002
7.849011e+002	3.732942e+002
7.868295e+002	3.561915e+002
7.887580e+002	3.448188e+002
7.906865e+002	3.303592e+002
7.926149e+002	3.535917e+002
7.945434e+002	3.526067e+002
7.964719e+002	2.904427e+002
7.984003e+002	3.142811e+002
8.003288e+002	3.087351e+002
8.022573e+002	2.603878e+002
8.041857e+002	2.870094e+002
8.061142e+002	3.006307e+002
8.080427e+002	2.906003e+002
8.099711e+002	2.767053e+002
8.118996e+002	2.853638e+002
8.138281e+002	3.073496e+002
8.157565e+002	3.182936e+002
8.176850e+002	3.157616e+002
8.196135e+002	3.594439e+002
8.215419e+002	2.833556e+002
8.234704e+002	2.259540e+002
8.253989e+002	2.030432e+002
8.273273e+002	2.073678e+002
8.292558e+002	2.253603e+002
8.311843e+002	2.463563e+002
8.331127e+002	3.294738e+002
8.350412e+002	3.046357e+002
8.369697e+002	2.415172e+002
8.388981e+002	2.217100e+002
8.408266e+002	2.168148e+002
8.427551e+002	2.081177e+002
8.446835e+002	3.153674e+002
8.466120e+002	4.649051e+002
8.485405e+002	4.072458e+002
8.504689e+002	2.923654e+002
8.523974e+002	2.142510e+002
8.543259e+002	2.183692e+002
8.562543e+002	2.837614e+002
8.581828e+002	3.198083e+002
8.601113e+002	3.475131e+002
8.620397e+002	3.643174e+002
8.639682e+002	3.501298e+002
8.658967e+002	3.760215e+002
8.678251e+002	3.970631e+002
8.697536e+002	3.494978e+002
8.716821e+002	3.620941e+002
8.736105e+002	4.189402e+002
8.755390e+002	4.208273e+002
8.774675e+002	3.720918e+002
8.793959e+002	3.371350e+002
8.813244e+002	3.580148e+002
8.832529e+002	3.975155e+002
8.851813e+002	3.500886e+002
8.871098e+002	2.475206e+002
8.890383e+002	2.681480e+002
8.909667e+002	2.527540e+002
8.928952e+002	3.167097e+002
8.948237e+002	3.803884e+002
8.967521e+002	3.184952e+002
8.986806e+002	2.877557e+002
9.006091e+002	3.174820e+002
9.025375e+002	3.701815e+002
9.044660e+002	2.841088e+002
9.063945e+002	2.467850e+002
9.083229e+002	2.674297e+002
9.102514e+002	2.469844e+002
9.121799e+002	2.166124e+002
9.141083e+002	2.805378e+002
9.160368e+002	2.419856e+002
9.179653e+002	2.543017e+002
9.198937e+002	2.265674e+002
9.218222e+002	2.115292e+002
9.237507e+002	2.367591e+002
9.256791e+002	2.253756e+002
9.276076e+002	2.971534e+002
9.295361e+002	3.315000e+002
9.314645e+002	3.870670e+002
9.333930e+002	4.325443e+002
9.353215e+002	4.412285e+002
9.372499e+002	4.340291e+002
9.391784e+002	4.417021e+002
9.411069e+002	4.268835e+002
9.430353e+002	4.058706e+002
9.449638e+002	4.250682e+002
9.468923e+002	4.404519e+002
9.488207e+002	4.466873e+002
9.507492e+002	4.735446e+002
9.526777e+002	4.937263e+002
9.546061e+002	4.252992e+002
9.565346e+002	4.974664e+002
9.584631e+002	4.418724e+002
9.603915e+002	4.282995e+002
9.623200e+002	3.905023e+002
9.642485e+002	3.913245e+002
9.661769e+002	4.336750e+002
9.681054e+002	4.210174e+002
9.700339e+002	4.427086e+002
9.719623e+002	4.112130e+002
9.738908e+002	3.889327e+002
9.758193e+002	3.778405e+002
9.777477e+002	3.861630e+002
9.796762e+002	3.882981e+002
9.816047e+002	3.380517e+002
9.835331e+002	2.511964e+002
9.854616e+002	3.544539e+002
9.873901e+002	3.526862e+002
9.893185e+002	4.347195e+002
9.912470e+002	4.356328e+002
9.931755e+002	3.699496e+002
9.951039e+002	3.256292e+002
9.970324e+002	3.313563e+002
9.989609e+002	3.744911e+002
1.000889e+003	4.391763e+002
1.002818e+003	4.071066e+002
1.004746e+003	4.181198e+002
1.006675e+003	4.532104e+002
1.008603e+003	4.529421e+002
1.010532e+003	4.215222e+002
1.012460e+003	4.196241e+002
1.014389e+003	4.247759e+002
1.016317e+003	3.683369e+002
1.018246e+003	3.339602e+002
1.020174e+003	2.943491e+002
1.022102e+003	3.619604e+002
1.024031e+003	4.417199e+002
1.025959e+003	4.269066e+002
1.027888e+003	4.543567e+002
1.029816e+003	5.281978e+002
1.031745e+003	4.516894e+002
1.033673e+003	4.732837e+002
1.035602e+003	4.814589e+002
1.037530e+003	4.353180e+002
1.039459e+003	3.420727e+002
1.041387e+003	2.591035e+002
1.043316e+003	2.859142e+002
1.045244e+003	3.849954e+002
1.047173e+003	3.240342e+002
1.049101e+003	3.021762e+002
1.051030e+003	3.548241e+002
1.052958e+003	3.647465e+002
1.054886e+003	3.254848e+002
1.056815e+003	3.158587e+002
1.058743e+003	3.291260e+002
1.060672e+003	3.916902e+002
1.062600e+003	3.753755e+002
1.064529e+003	4.082493e+002
1.066457e+003	3.520013e+002
1.068386e+003	3.144267e+002
1.070314e+003	3.297781e+002
1.072243e+003	3.258825e+002
1.074171e+003	3.146898e+002
1.076100e+003	3.681083e+002
1.078028e+003	4.100321e+002
1.079957e+003	4.014806e+002
1.081885e+003	4.374274e+002
1.083813e+003	4.777115e+002
1.085742e+003	4.848335e+002
1.087670e+003	4.401652e+002
1.089599e+003	3.651281e+002
1.091527e+003	4.635899e+002
1.093456e+003	4.618106e+002
1.095384e+003	3.378769e+002
1.097313e+003	3.151496e+002
1.099241e+003	4.216928e+002
1.101170e+003	5.267166e+002
1.103098e+003	5.280360e+002
1.105027e+003	4.745479e+002
1.106955e+003	4.934817e+002
1.108884e+003	5.470449e+002
1.110812e+003	5.195865e+002
1.112740e+003	4.992841e+002
1.114669e+003	5.336270e+002
1.116597e+003	5.677194e+002
1.118526e+003	5.216748e+002
1.120454e+003	4.565533e+002
1.122383e+003	5.509731e+002
1.124311e+003	5.485474e+002
1.126240e+003	4.501914e+002
1.128168e+003	4.654961e+002
1.130097e+003	4.614106e+002
1.132025e+003	4.656651e+002
1.133954e+003	4.832025e+002
1.135882e+003	4.740609e+002
1.137811e+003	4.404330e+002
1.139739e+003	4.475204e+002
1.141667e+003	5.427962e+002
1.143596e+003	5.988599e+002
1.145524e+003	4.892309e+002
1.147453e+003	5.174499e+002
1.149381e+003	5.812238e+002
1.151310e+003	5.529946e+002
1.153238e+003	5.223917e+002
1.155167e+003	5.971041e+002
1.157095e+003	6.711472e+002
1.159024e+003	6.798206e+002
1.160952e+003	6.231193e+002
1.162881e+003	5.248652e+002
1.164809e+003	5.280561e+002
1.166738e+003	5.674044e+002
1.168666e+003	5.340573e+002
1.170594e+003	4.591005e+002
1.172523e+003	4.531306e+002
1.174451e+003	5.403626e+002
1.176380e+003	5.944066e+002
1.178308e+003	4.276924e+002
1.180237e+003	6.327513e+002
1.182165e+003	7.068092e+002
1.184094e+003	5.936810e+002
1.186022e+003	5.682292e+002
1.187951e+003	6.148561e+002
1.189879e+003	5.246450e+002
1.191808e+003	4.815922e+002
1.193736e+003	5.200898e+002
1.195665e+003	5.859896e+002
1.197593e+003	6.147277e+002
1.199521e+003	6.591082e+002
1.201450e+003	6.811907e+002
1.203378e+003	6.124208e+002
1.205307e+003	5.168925e+002
1.207235e+003	5.536136e+002
1.209164e+003	5.638249e+002
1.211092e+003	5.888888e+002
1.213021e+003	5.358192e+002
1.214949e+003	4.691877e+002
1.216878e+003	4.267020e+002
1.218806e+003	4.262254e+002
1.220735e+003	4.756791e+002
1.222663e+003	5.382563e+002
1.224592e+003	5.378079e+002
1.226520e+003	5.177684e+002
1.228448e+003	4.633656e+002
1.230377e+003	4.391805e+002
1.232305e+003	4.165945e+002
1.234234e+003	3.738785e+002
1.236162e+003	3.591865e+002
1.238091e+003	3.773063e+002
1.240019e+003	4.272364e+002
1.241948e+003	5.339567e+002
1.243876e+003	5.697239e+002
1.245805e+003	4.889058e+002
1.247733e+003	6.195052e+002
1.249662e+003	5.590189e+002
1.251590e+003	4.303532e+002
1.253519e+003	4.302815e+002
1.255447e+003	4.733763e+002
1.257375e+003	4.782211e+002
1.259304e+003	5.210620e+002
1.261232e+003	5.647202e+002
1.263161e+003	5.548279e+002
1.265089e+003	5.348271e+002
1.267018e+003	5.314901e+002
1.268946e+003	5.154339e+002
1.270875e+003	5.436028e+002
1.272803e+003	5.451533e+002
1.274732e+003	5.452536e+002
1.276660e+003	5.687886e+002
1.278589e+003	5.385080e+002
1.280517e+003	5.408751e+002
1.282446e+003	5.891487e+002
1.284374e+003	5.039451e+002
1.286302e+003	5.429061e+002
1.288231e+003	6.005558e+002
1.290159e+003	5.750862e+002
1.292088e+003	5.716751e+002
1.294016e+003	6.146636e+002
1.295945e+003	6.045419e+002
1.297873e+003	5.628744e+002
1.299802e+003	6.383845e+002
1.301730e+003	6.208767e+002
1.303659e+003	6.606641e+002
1.305587e+003	6.254429e+002
1.307516e+003	6.312507e+002
1.309444e+003	5.716003e+002
1.311373e+003	5.791348e+002
1.313301e+003	5.982752e+002
1.315229e+003	5.504491e+002
1.317158e+003	6.124282e+002
1.319086e+003	6.211730e+002
1.321015e+003	4.943761e+002
1.322943e+003	4.557927e+002
1.324872e+003	5.192299e+002
1.326800e+003	5.142434e+002
1.328729e+003	4.399460e+002
1.330657e+003	4.472008e+002
1.332586e+003	5.791974e+002
1.334514e+003	6.281196e+002
1.336443e+003	4.697952e+002
1.338371e+003	4.352162e+002
1.340300e+003	5.009699e+002
1.342228e+003	5.452133e+002
1.344156e+003	6.489655e+002
1.346085e+003	5.786839e+002
1.348013e+003	5.099920e+002
1.349942e+003	5.760003e+002
1.351870e+003	6.811959e+002
1.353799e+003	6.929068e+002
1.355727e+003	6.222084e+002
1.357656e+003	5.557849e+002
1.359584e+003	5.076655e+002
1.361513e+003	5.364971e+002
1.363441e+003	5.719411e+002
1.365370e+003	5.891400e+002
1.367298e+003	6.225559e+002
1.369227e+003	6.012745e+002
1.371155e+003	5.743050e+002
1.373083e+003	6.165628e+002
1.375012e+003	6.426633e+002
1.376940e+003	5.842762e+002
1.378869e+003	6.121187e+002
1.380797e+003	5.932729e+002
1.382726e+003	5.314119e+002
1.384654e+003	5.702643e+002
1.386583e+003	6.102726e+002
1.388511e+003	5.761033e+002
1.390440e+003	5.667525e+002
1.392368e+003	5.581873e+002
1.394297e+003	5.484110e+002
1.396225e+003	5.043811e+002
1.398154e+003	4.411746e+002
1.400082e+003	5.231286e+002
1.402010e+003	3.669505e+002
1.403939e+003	4.422611e+002
1.405867e+003	3.757349e+002
1.407796e+003	4.186687e+002
1.409724e+003	4.912694e+002
1.411653e+003	5.364841e+002
1.413581e+003	5.198858e+002
1.415510e+003	4.605276e+002
1.417438e+003	4.125571e+002
1.419367e+003	4.121972e+002
1.421295e+003	4.275767e+002
1.423224e+003	3.601356e+002
1.425152e+003	3.060786e+002
1.427081e+003	4.364256e+002
1.429009e+003	5.564017e+002
1.430938e+003	6.217184e+002
1.432866e+003	5.781613e+002
1.434794e+003	4.794585e+002
1.436723e+003	4.678589e+002
1.438651e+003	5.011955e+002
1.440580e+003	4.686909e+002
1.442508e+003	4.312487e+002
1.444437e+003	4.498747e+002
1.446365e+003	4.747236e+002
1.448294e+003	4.838863e+002
1.450222e+003	6.006387e+002
1.452151e+003	4.873047e+002
1.454079e+003	4.646346e+002
1.456008e+003	6.226067e+002
1.457936e+003	6.008849e+002
1.459865e+003	5.292579e+002
1.461793e+003	5.920198e+002
1.463721e+003	6.403358e+002
1.465650e+003	6.334634e+002
1.467578e+003	7.118280e+002
1.469507e+003	6.504360e+002
1.471435e+003	5.680405e+002
1.473364e+003	5.147491e+002
1.475292e+003	5.779286e+002
1.477221e+003	6.004917e+002
1.479149e+003	4.756200e+002
1.481078e+003	5.108396e+002
1.483006e+003	5.764213e+002
1.484935e+003	6.131221e+002
1.486863e+003	6.667404e+002
1.488792e+003	5.895402e+002
1.490720e+003	4.878541e+002
1.492648e+003	4.411959e+002
1.494577e+003	4.232544e+002
1.496505e+003	4.736841e+002
1.498434e+003	5.001088e+002
1.500362e+003	4.539333e+002
1.502291e+003	4.529846e+002
1.504219e+003	4.843583e+002
1.506148e+003	5.226371e+002
1.508076e+003	6.137649e+002
1.510005e+003	6.830519e+002
1.511933e+003	6.423207e+002
1.513862e+003	6.162990e+002
1.515790e+003	6.626882e+002
1.517719e+003	7.399058e+002
1.519647e+003	8.426310e+002
1.521575e+003	6.373619e+002
1.523504e+003	6.910229e+002
1.525432e+003	6.744959e+002
1.527361e+003	6.680832e+002
1.529289e+003	6.795949e+002
1.531218e+003	6.559639e+002
1.533146e+003	6.410276e+002
1.535075e+003	6.201935e+002
1.537003e+003	5.150649e+002
1.538932e+003	4.568532e+002
1.540860e+003	6.028812e+002
1.542789e+003	5.252179e+002
1.544717e+003	5.388071e+002
1.546646e+003	6.428616e+002
1.548574e+003	6.152225e+002
1.550502e+003	4.836903e+002
1.552431e+003	4.893924e+002
1.554359e+003	5.387715e+002
1.556288e+003	5.631565e+002
1.558216e+003	5.290541e+002
1.560145e+003	4.639878e+002
1.562073e+003	4.503892e+002
1.564002e+003	5.105317e+002
1.565930e+003	5.679710e+002
1.567859e+003	5.613776e+002
1.569787e+003	5.133685e+002
1.571716e+003	5.696325e+002
1.573644e+003	6.496301e+002
1.575573e+003	5.423220e+002
1.577501e+003	5.423290e+002
1.579429e+003	5.153574e+002
1.581358e+003	5.520146e+002
1.583286e+003	5.632216e+002
1.585215e+003	5.556461e+002
1.587143e+003	5.308558e+002
1.589072e+003	5.253469e+002
1.591000e+003	5.857192e+002
1.592929e+003	5.566019e+002
1.594857e+003	5.004321e+002
1.596786e+003	5.414100e+002
1.598714e+003	5.612881e+002
1.600643e+003	5.686286e+002
1.602571e+003	5.905687e+002
1.604500e+003	7.039360e+002
1.606428e+003	6.143836e+002
1.608356e+003	6.363308e+002
1.610285e+003	4.566357e+002
1.612213e+003	3.806337e+002
1.614142e+003	4.888909e+002
1.616070e+003	5.384407e+002
1.617999e+003	5.118198e+002
1.619927e+003	4.607136e+002
1.621856e+003	4.080055e+002
1.623784e+003	4.556646e+002
1.625713e+003	4.843712e+002
1.627641e+003	3.717708e+002
1.629570e+003	4.132053e+002
1.631498e+003	5.271554e+002
1.633427e+003	5.138817e+002
1.635355e+003	5.795270e+002
1.637283e+003	3.774558e+002
1.639212e+003	3.550422e+002
1.641140e+003	4.112925e+002
1.643069e+003	4.240085e+002
1.644997e+003	3.801545e+002
1.646926e+003	3.183846e+002
1.648854e+003	3.890577e+002
1.650783e+003	5.189019e+002
1.652711e+003	4.967335e+002
1.654640e+003	3.583695e+002
1.656568e+003	3.358181e+002
1.658497e+003	3.882748e+002
1.660425e+003	4.167019e+002
1.662354e+003	4.254588e+002
1.664282e+003	4.022182e+002
1.666210e+003	3.836776e+002
1.668139e+003	2.631884e+002
1.670067e+003	3.276487e+002
1.671996e+003	4.153282e+002
1.673924e+003	4.603005e+002
1.675853e+003	4.575087e+002
1.677781e+003	4.368085e+002
1.679710e+003	4.731154e+002
1.681638e+003	4.430692e+002
1.683567e+003	3.550770e+002
1.685495e+003	3.288168e+002
1.687424e+003	1.896167e+002
1.689352e+003	2.003825e+002
1.691281e+003	2.796277e+002
1.693209e+003	2.913867e+002
1.695137e+003	2.657003e+002
1.697066e+003	3.634261e+002
1.698994e+003	3.460242e+002
1.700923e+003	2.355338e+002
1.702851e+003	2.094088e+002
1.704780e+003	1.290014e+002
1.706708e+003	2.784743e+001
1.708637e+003	1.049513e+002
1.710565e+003	2.433221e+002
1.712494e+003	2.365646e+002
1.714422e+003	2.380118e+002
1.716351e+003	3.171772e+002
1.718279e+003	2.273015e+002
1.720208e+003	2.984916e+002
1.722136e+003	3.631517e+002
1.724064e+003	5.277491e+002
1.725993e+003	3.559108e+002
1.727921e+003	3.883107e+002
1.729850e+003	3.530665e+002
1.731778e+003	3.426595e+002
1.733707e+003	4.091975e+002
1.735635e+003	3.759104e+002
1.737564e+003	2.578046e+002
1.739492e+003	2.052649e+002
1.741421e+003	1.529142e+002
1.743349e+003	2.443044e+002
1.745278e+003	4.427033e+002
1.747206e+003	4.556983e+002
1.749135e+003	4.281566e+002
1.751063e+003	5.443218e+002
1.752991e+003	4.814782e+002
1.754920e+003	2.950132e+002
1.756848e+003	3.568029e+002
1.758777e+003	3.260857e+002
1.760705e+003	2.980772e+002
1.762634e+003	2.786315e+002
1.764562e+003	2.522921e+002
1.766491e+003	2.558348e+002
1.768419e+003	2.623260e+002
1.770348e+003	2.970362e+002
1.772276e+003	3.645264e+002
1.774205e+003	3.634786e+002
1.776133e+003	3.282413e+002
1.778062e+003	2.540609e+002
1.779990e+003	4.033048e+002
1.781918e+003	4.764835e+002
1.783847e+003	3.991297e+002
1.785775e+003	3.654362e+002
1.787704e+003	1.978707e+002
1.789632e+003	1.365046e+002
1.791561e+003	9.625395e+001
1.793489e+003	1.112375e+002
1.795418e+003	2.149685e+002
1.797346e+003	2.135266e+002
1.799275e+003	1.016345e+002
1.801203e+003	4.195544e+002
1.803132e+003	3.646564e+002
1.805060e+003	3.485410e+002
1.806989e+003	2.901936e+002
1.808917e+003	2.883851e+002
1.810845e+003	1.793894e+002
1.812774e+003	1.716331e+002
1.814702e+003	2.946698e+002
1.816631e+003	2.972750e+002
1.818559e+003	2.881634e+002
1.820488e+003	2.968101e+002
1.822416e+003	2.597350e+002
1.824345e+003	2.867155e+002
1.826273e+003	3.521406e+002
1.828202e+003	2.920920e+002
1.830130e+003	1.995878e+002
1.832059e+003	2.458272e+002
1.833987e+003	3.564137e+002
1.835916e+003	3.708534e+002
1.837844e+003	4.109818e+002
1.839772e+003	4.638592e+002
1.841701e+003	3.809698e+002
1.843629e+003	3.342467e+002
1.845558e+003	4.387712e+002
1.847486e+003	2.611775e+002
1.849415e+003	1.671570e+002
1.851343e+003	2.699589e+002
1.853272e+003	2.005780e+002
1.855200e+003	2.127386e+002
1.857129e+003	3.647605e+002
1.859057e+003	2.931615e+002
1.860986e+003	2.662992e+002
1.862914e+003	2.447473e+002
1.864843e+003	2.222330e+002
1.866771e+003	3.345472e+002
1.868699e+003	3.157877e+002
1.870628e+003	2.936017e+002
1.872556e+003	3.478323e+002
1.874485e+003	2.458794e+002
1.876413e+003	1.472922e+002
1.878342e+003	1.896500e+002
1.880270e+003	2.914730e+002
1.882199e+003	3.080106e+002
1.884127e+003	2.157232e+002
1.886056e+003	1.546082e+002
1.887984e+003	2.125609e+002
1.889913e+003	2.224090e+002
1.891841e+003	3.195778e+002
1.893770e+003	3.757849e+002
1.895698e+003	2.058062e+002
1.897626e+003	2.670056e+002
1.899555e+003	4.056895e+002
1.901483e+003	3.341206e+002
1.903412e+003	3.286299e+002
1.905340e+003	3.330416e+002
1.907269e+003	2.208407e+002
1.909197e+003	2.924620e+002
1.911126e+003	3.444415e+002
1.913054e+003	2.659697e+002
1.914983e+003	2.725928e+002
1.916911e+003	2.433450e+002
1.918840e+003	3.517508e+002
1.920768e+003	3.831341e+002
1.922697e+003	3.205281e+002
1.924625e+003	2.851237e+002
1.926553e+003	2.555866e+002
1.928482e+003	2.223912e+002
1.930410e+003	2.459407e+002
1.932339e+003	3.416522e+002
1.934267e+003	3.283702e+002
1.936196e+003	2.607137e+002
1.938124e+003	2.645886e+002
1.940053e+003	2.623933e+002
1.941981e+003	3.208186e+002
1.943910e+003	2.270619e+002
1.945838e+003	4.151881e+002
1.947767e+003	3.743683e+002
1.949695e+003	2.294823e+002
1.951624e+003	2.829041e+002
1.953552e+003	2.593009e+002
1.955480e+003	3.094604e+002
1.957409e+003	3.773126e+002
1.959337e+003	4.402170e+002
1.961266e+003	3.669235e+002
1.963194e+003	2.118372e+002
1.965123e+003	3.035140e+002
1.967051e+003	3.341363e+002
1.968980e+003	1.845677e+002
1.970908e+003	8.990182e+001
1.972837e+003	2.263940e+002
1.974765e+003	3.086681e+002
1.976694e+003	2.762770e+002
1.978622e+003	3.233442e+002
1.980551e+003	2.141595e+002
1.982479e+003	1.340447e+002
1.984407e+003	1.469216e+002
1.986336e+003	1.333856e+002
1.988264e+003	1.502216e+002
1.990193e+003	2.067090e+002
1.992121e+003	2.447937e+002
1.994050e+003	2.197413e+002
1.995978e+003	2.707203e+002
1.997907e+003	2.962583e+002
1.999835e+003	1.690672e+002
2.001764e+003	1.096133e+002
2.003692e+003	1.459376e+002
2.005621e+003	1.676924e+002
2.007549e+003	5.881097e+001
2.009478e+003	6.072119e+001
2.011406e+003	1.047784e+002
2.013334e+003	2.779076e+002
2.015263e+003	4.521737e+002
2.017191e+003	4.407913e+002
2.019120e+003	3.931610e+002
2.021048e+003	3.556687e+002
2.022977e+003	3.266765e+002
2.024905e+003	2.105714e+002
2.026834e+003	2.986328e+002
2.028762e+003	3.475986e+002
2.030691e+003	2.788880e+002
2.032619e+003	3.823163e+002
2.034548e+003	4.247901e+002
2.036476e+003	3.981914e+002
2.038405e+003	3.947946e+002
2.040333e+003	3.878814e+002
2.042261e+003	3.518964e+002
2.044190e+003	3.094597e+002
2.046118e+003	3.605351e+002
2.048047e+003	4.602408e+002
2.049975e+003	3.475850e+002
2.051904e+003	3.536700e+002
2.053832e+003	3.219200e+002
2.055761e+003	3.089989e+002
2.057689e+003	3.498217e+002
2.059618e+003	4.216309e+002
2.061546e+003	3.084998e+002
2.063475e+003	3.027205e+002
2.065403e+003	3.630964e+002
2.067332e+003	3.692379e+002
2.069260e+003	3.083721e+002
2.071188e+003	2.880020e+002
2.073117e+003	4.032615e+002
2.075045e+003	3.329040e+002
2.076974e+003	3.432299e+002
2.078902e+003	4.053757e+002
2.080831e+003	4.044092e+002
2.082759e+003	2.774767e+002
2.084688e+003	2.519412e+002
2.086616e+003	2.217036e+002
2.088545e+003	2.076154e+002
2.090473e+003	2.552770e+002
2.092402e+003	2.487052e+002
2.094330e+003	2.990025e+002
2.096259e+003	3.876203e+002
2.098187e+003	2.844883e+002
2.100115e+003	1.999667e+002
2.102044e+003	2.255575e+002
2.103972e+003	1.230895e+002
2.105901e+003	1.823414e+002
2.107829e+003	3.187922e+002
2.109758e+003	2.880290e+002
2.111686e+003	3.067423e+002
2.113615e+003	3.580700e+002
2.115543e+003	3.943476e+002
2.117472e+003	3.769381e+002
2.119400e+003	3.560291e+002
2.121329e+003	3.302922e+002
2.123257e+003	4.111948e+002
2.125186e+003	5.046024e+002
2.127114e+003	5.042793e+002
2.129042e+003	4.567798e+002
2.130971e+003	4.472895e+002
2.132899e+003	5.112454e+002
2.134828e+003	5.123070e+002
2.136756e+003	5.735508e+002
2.138685e+003	4.741639e+002
2.140613e+003	4.773576e+002
2.142542e+003	4.170305e+002
2.144470e+003	3.444053e+002
2.146399e+003	4.229323e+002
2.148327e+003	4.704518e+002
2.150256e+003	5.082402e+002
2.152184e+003	5.667767e+002
2.154113e+003	4.393279e+002
2.156041e+003	3.632790e+002
2.157969e+003	3.927978e+002
2.159898e+003	4.249428e+002
2.161826e+003	4.195665e+002
2.163755e+003	4.860100e+002
2.165683e+003	4.726821e+002
2.167612e+003	3.678381e+002
2.169540e+003	3.179668e+002
2.171469e+003	3.542527e+002
2.173397e+003	4.276576e+002
2.175326e+003	4.784153e+002
2.177254e+003	4.851096e+002
2.179183e+003	4.358536e+002
2.181111e+003	4.396651e+002
2.183040e+003	5.210515e+002
2.184968e+003	3.122239e+002
2.186896e+003	3.701550e+002
2.188825e+003	3.354488e+002
2.190753e+003	5.041625e+002
2.192682e+003	5.094354e+002
2.194610e+003	4.246411e+002
2.196539e+003	4.030539e+002
2.198467e+003	2.955763e+002
2.200396e+003	2.941803e+002
2.202324e+003	3.662885e+002
2.204253e+003	3.059051e+002
2.206181e+003	3.251624e+002
2.208110e+003	3.378190e+002
2.210038e+003	3.365946e+002
2.211967e+003	5.411693e+002
2.213895e+003	4.102285e+002
2.215823e+003	4.881044e+002
2.217752e+003	5.724626e+002
2.219680e+003	4.618251e+002
2.221609e+003	5.061248e+002
2.223537e+003	5.208140e+002
2.225466e+003	5.688521e+002
2.227394e+003	6.421681e+002
2.229323e+003	5.945297e+002
2.231251e+003	5.136237e+002
2.233180e+003	4.535885e+002
2.235108e+003	4.583218e+002
2.237037e+003	5.180132e+002
2.238965e+003	4.272072e+002
2.240894e+003	5.377762e+002
2.242822e+003	5.503734e+002
2.244750e+003	5.156095e+002
2.246679e+003	4.991983e+002
2.248607e+003	4.772397e+002
2.250536e+003	4.256593e+002
2.252464e+003	4.003889e+002
2.254393e+003	4.822178e+002
2.256321e+003	5.626149e+002
2.258250e+003	5.679857e+002
2.260178e+003	5.565116e+002
2.262107e+003	4.713938e+002
2.264035e+003	4.366096e+002
2.265964e+003	5.009261e+002
2.267892e+003	4.828346e+002
2.269821e+003	3.887130e+002
2.271749e+003	3.727013e+002
2.273677e+003	3.239276e+002
2.275606e+003	3.406789e+002
2.277534e+003	4.969456e+002
2.279463e+003	5.654073e+002
2.281391e+003	4.977162e+002
2.283320e+003	4.679327e+002
2.285248e+003	4.454799e+002
2.287177e+003	5.121827e+002
2.289105e+003	4.847723e+002
2.291034e+003	4.606102e+002
2.292962e+003	6.086765e+002
2.294891e+003	6.522189e+002
2.296819e+003	6.563309e+002
2.298748e+003	6.340213e+002
2.300676e+003	5.718375e+002
2.302604e+003	4.957794e+002
2.304533e+003	4.785424e+002
2.306461e+003	4.826963e+002
2.308390e+003	5.457044e+002
2.310318e+003	6.951122e+002
2.312247e+003	6.764888e+002
2.314175e+003	6.490306e+002
2.316104e+003	4.796002e+002
2.318032e+003	3.831298e+002
2.319961e+003	5.561989e+002
2.321889e+003	6.085988e+002
2.323818e+003	5.622007e+002
2.325746e+003	5.971616e+002
2.327675e+003	6.119480e+002
2.329603e+003	5.191140e+002
2.331531e+003	4.260767e+002
2.333460e+003	5.184987e+002
2.335388e+003	6.327722e+002
2.337317e+003	6.504515e+002
2.339245e+003	6.408464e+002
2.341174e+003	5.483480e+002
2.343102e+003	5.973180e+002
2.345031e+003	6.986497e+002
2.346959e+003	6.084655e+002
2.348888e+003	6.085244e+002
2.350816e+003	5.809454e+002
2.352745e+003	5.124780e+002
2.354673e+003	5.124575e+002
2.356602e+003	6.193122e+002
2.358530e+003	6.540363e+002
2.360458e+003	5.747350e+002
2.362387e+003	6.133972e+002
2.364315e+003	6.416607e+002
2.366244e+003	6.619940e+002
2.368172e+003	6.086366e+002
2.370101e+003	6.718958e+002
2.372029e+003	5.953232e+002
2.373958e+003	4.855857e+002
2.375886e+003	5.201198e+002
2.377815e+003	4.821100e+002
2.379743e+003	4.869688e+002
2.381672e+003	6.457048e+002
2.383600e+003	7.006756e+002
2.385529e+003	6.348216e+002
2.387457e+003	5.598237e+002
2.389385e+003	4.878713e+002
2.391314e+003	5.791841e+002
2.393242e+003	6.702326e+002
2.395171e+003	6.081653e+002
2.397099e+003	6.014938e+002
2.399028e+003	5.976046e+002
2.400956e+003	6.218188e+002
2.402885e+003	6.993090e+002
2.404813e+003	6.755447e+002
2.406742e+003	6.361561e+002
2.408670e+003	6.074835e+002
2.410599e+003	5.580817e+002
2.412527e+003	5.740284e+002
2.414456e+003	5.891638e+002
2.416384e+003	6.246014e+002
2.418313e+003	5.619507e+002
2.420241e+003	5.570276e+002
2.422169e+003	6.211379e+002
2.424098e+003	6.904952e+002
2.426026e+003	6.432942e+002
2.427955e+003	6.745739e+002
2.429883e+003	6.855537e+002
2.431812e+003	5.930492e+002
2.433740e+003	7.152833e+002
2.435669e+003	8.330681e+002
2.437597e+003	7.852515e+002
2.439526e+003	6.780480e+002
2.441454e+003	6.598933e+002
2.443383e+003	7.270219e+002
2.445311e+003	6.284487e+002
2.447240e+003	6.599749e+002
2.449168e+003	7.791804e+002
2.451096e+003	7.912335e+002
2.453025e+003	6.996899e+002
2.454953e+003	6.012134e+002
2.456882e+003	5.905661e+002
2.458810e+003	6.861738e+002
2.460739e+003	7.127750e+002
2.462667e+003	6.572209e+002
2.464596e+003	6.934705e+002
2.466524e+003	6.548411e+002
2.468453e+003	6.418612e+002
2.470381e+003	6.338782e+002
2.472310e+003	6.076502e+002
2.474238e+003	4.532350e+002
2.476167e+003	4.335435e+002
2.478095e+003	5.971775e+002
2.480023e+003	6.083404e+002
2.481952e+003	5.035898e+002
2.483880e+003	4.096369e+002
2.485809e+003	5.181878e+002
2.487737e+003	6.456044e+002
2.489666e+003	6.504167e+002
2.491594e+003	5.139998e+002
2.493523e+003	4.061984e+002
2.495451e+003	5.097391e+002
2.497380e+003	5.665573e+002
2.499308e+003	5.860904e+002
2.501237e+003	5.395501e+002
2.503165e+003	6.141693e+002
2.505094e+003	7.015629e+002
2.507022e+003	6.298259e+002
2.508950e+003	5.572340e+002
2.510879e+003	4.902553e+002
2.512807e+003	3.949899e+002
2.514736e+003	3.995296e+002
2.516664e+003	4.602422e+002
2.518593e+003	6.591041e+002
2.520521e+003	6.834122e+002
2.522450e+003	6.074923e+002
2.524378e+003	5.480522e+002
2.526307e+003	5.801115e+002
2.528235e+003	6.880886e+002
2.530164e+003	6.949745e+002
2.532092e+003	6.699370e+002
2.534021e+003	6.968257e+002
2.535949e+003	7.145500e+002
2.537877e+003	6.355889e+002
2.539806e+003	6.712591e+002
2.541734e+003	5.085839e+002
2.543663e+003	6.227698e+002
2.545591e+003	6.700923e+002
2.547520e+003	7.401708e+002
2.549448e+003	6.265176e+002
2.551377e+003	5.649724e+002
2.553305e+003	6.351230e+002
2.555234e+003	6.282529e+002
2.557162e+003	6.413308e+002
2.559091e+003	7.189655e+002
2.561019e+003	6.687226e+002
2.562948e+003	5.666808e+002
2.564876e+003	6.292264e+002
2.566804e+003	6.599492e+002
2.568733e+003	5.970275e+002
2.570661e+003	5.410928e+002
2.572590e+003	4.780968e+002
2.574518e+003	4.673227e+002
2.576447e+003	5.403442e+002
2.578375e+003	6.155419e+002
2.580304e+003	6.414144e+002
2.582232e+003	6.030203e+002
2.584161e+003	6.528113e+002
2.586089e+003	5.696356e+002
2.588018e+003	5.270017e+002
2.589946e+003	5.933994e+002
2.591875e+003	4.737369e+002
2.593803e+003	4.630638e+002
2.595731e+003	3.972933e+002
2.597660e+003	5.573519e+002
2.599588e+003	6.044005e+002
2.601517e+003	6.107056e+002
2.603445e+003	7.187965e+002
2.605374e+003	6.775150e+002
2.607302e+003	5.904689e+002
2.609231e+003	5.987563e+002
2.611159e+003	6.046960e+002
2.613088e+003	4.814044e+002
2.615016e+003	5.561102e+002
2.616945e+003	5.682793e+002
2.618873e+003	5.512308e+002
2.620802e+003	5.881860e+002
2.622730e+003	6.374019e+002
2.624658e+003	6.258127e+002
2.626587e+003	6.661137e+002
2.628515e+003	7.114216e+002
2.630444e+003	6.762141e+002
2.632372e+003	5.760781e+002
2.634301e+003	6.036649e+002
2.636229e+003	5.838217e+002
2.638158e+003	5.023673e+002
2.640086e+003	4.920214e+002
2.642015e+003	5.287507e+002
2.643943e+003	5.883739e+002
2.645872e+003	5.862396e+002
2.647800e+003	5.068944e+002
2.649729e+003	5.201263e+002
2.651657e+003	5.551036e+002
2.653585e+003	5.630190e+002
2.655514e+003	6.166638e+002
2.657442e+003	5.527961e+002
2.659371e+003	4.570587e+002
2.661299e+003	5.370394e+002
2.663228e+003	5.645624e+002
2.665156e+003	4.566886e+002
2.667085e+003	5.956320e+002
2.669013e+003	6.421812e+002
2.670942e+003	6.381462e+002
2.672870e+003	6.789846e+002
2.674799e+003	6.016507e+002
2.676727e+003	5.464324e+002
2.678656e+003	6.167994e+002
2.680584e+003	6.078631e+002
2.682512e+003	5.226652e+002
2.684441e+003	4.656469e+002
2.686369e+003	4.722166e+002
2.688298e+003	4.627952e+002
2.690226e+003	5.448285e+002
2.692155e+003	5.318673e+002
2.694083e+003	5.373513e+002
2.696012e+003	4.995762e+002
2.697940e+003	4.784122e+002
2.699869e+003	4.434844e+002
2.701797e+003	3.659996e+002
2.703726e+003	4.216046e+002
2.705654e+003	5.954767e+002
2.707583e+003	5.393008e+002
2.709511e+003	4.927104e+002
2.711439e+003	2.870446e+002
2.713368e+003	3.297546e+002
2.715296e+003	3.827883e+002
2.717225e+003	4.235345e+002
2.719153e+003	4.993935e+002
2.721082e+003	5.242724e+002
2.723010e+003	5.025644e+002
2.724939e+003	5.342449e+002
2.726867e+003	5.425998e+002
2.728796e+003	4.976673e+002
2.730724e+003	6.409671e+002
2.732653e+003	5.662960e+002
2.734581e+003	4.260293e+002
2.736510e+003	4.357753e+002
2.738438e+003	4.945622e+002
2.740366e+003	5.749702e+002
2.742295e+003	5.559954e+002
2.744223e+003	4.835247e+002
2.746152e+003	4.559997e+002
2.748080e+003	4.661519e+002
2.750009e+003	5.452853e+002
2.751937e+003	5.496483e+002
2.753866e+003	5.102582e+002
2.755794e+003	4.741768e+002
2.757723e+003	4.080715e+002
2.759651e+003	4.312890e+002
2.761580e+003	4.296702e+002
2.763508e+003	4.913221e+002
2.765437e+003	5.273153e+002
2.767365e+003	5.193210e+002
2.769293e+003	5.483794e+002
2.771222e+003	4.859688e+002
2.773150e+003	4.263544e+002
2.775079e+003	4.676478e+002
2.777007e+003	4.713282e+002
2.778936e+003	3.746899e+002
2.780864e+003	3.444508e+002
2.782793e+003	4.403628e+002
2.784721e+003	3.970340e+002
2.786650e+003	3.960977e+002
2.788578e+003	4.383462e+002
2.790507e+003	4.479174e+002
2.792435e+003	3.985865e+002
2.794364e+003	2.629854e+002
2.796292e+003	3.201128e+002
2.798220e+003	2.061788e+002
2.800149e+003	2.672566e+002
2.802077e+003	3.161463e+002
2.804006e+003	4.210673e+002
2.805934e+003	1.989534e+002
2.807863e+003	3.135857e+002
2.809791e+003	2.574594e+002
2.811720e+003	3.857183e+002
2.813648e+003	3.792664e+002
2.815577e+003	3.003262e+002
2.817505e+003	3.835340e+002
2.819434e+003	4.177280e+002
2.821362e+003	2.754097e+002
2.823291e+003	2.981989e+002
2.825219e+003	2.285306e+002
2.827147e+003	4.140636e+002
2.829076e+003	3.956883e+002
2.831004e+003	3.790577e+002
2.832933e+003	3.920389e+002
2.834861e+003	2.261931e+002
2.836790e+003	8.211563e+001
2.838718e+003	2.279172e+002
2.840647e+003	4.726540e+002
2.842575e+003	4.313440e+002
2.844504e+003	3.658640e+002
2.846432e+003	4.120216e+002
2.848361e+003	4.867590e+002
2.850289e+003	4.119321e+002
2.852218e+003	2.917372e+002
2.854146e+003	1.771337e+002
2.856074e+003	2.505652e+002
2.858003e+003	2.446496e+002
2.859931e+003	1.591583e+002
2.861860e+003	2.117093e+002
2.863788e+003	2.826769e+002
2.865717e+003	2.920405e+002
2.867645e+003	2.380749e+002
2.869574e+003	2.086973e+002
2.871502e+003	2.444832e+002
2.873431e+003	1.636898e+002
2.875359e+003	2.520937e+002
2.877288e+003	2.365911e+002
2.879216e+003	1.371526e+002
2.881145e+003	9.844891e+001
2.883073e+003	1.638506e+002
2.885001e+003	2.094773e+002
2.886930e+003	2.055714e+002
2.888858e+003	1.617586e+002
2.890787e+003	1.978224e+002
2.892715e+003	1.257325e+002
2.894644e+003	2.704638e+002
2.896572e+003	1.385545e+002
2.898501e+003	2.840164e+002
2.900429e+003	3.233065e+001
2.902358e+003	1.617715e+002
2.904286e+003	1.569583e+002
2.906215e+003	1.607666e+002
2.908143e+003	2.014543e+002
2.910072e+003	1.180318e+002
2.912000e+003	-4.093913e+001
2.913928e+003	9.380338e+001
2.915857e+003	1.860231e+002
2.917785e+003	1.627657e+002
2.919714e+003	9.706552e+001
2.921642e+003	2.428798e+001
2.923571e+003	2.357341e+000
2.925499e+003	8.885578e+001
2.927428e+003	1.953405e+002
2.929356e+003	1.117501e+002
2.931285e+003	7.802911e+000
2.933213e+003	4.747626e+001
2.935142e+003	7.046655e+001
2.937070e+003	2.289039e+001
2.938999e+003	1.398287e+002
2.940927e+003	1.529550e+002
2.942855e+003	9.221891e+001
2.944784e+003	1.734646e+002
2.946712e+003	1.580735e+002
2.948641e+003	4.399041e+001
2.950569e+003	3.589585e+001
2.952498e+003	-1.510118e+001
2.954426e+003	-1.434662e+002
2.956355e+003	-6.825719e+001
2.958283e+003	1.354140e+002
2.960212e+003	4.124083e+001
2.962140e+003	-2.326341e+001
2.964069e+003	-1.124196e+002
2.965997e+003	4.274462e+001
2.967926e+003	-2.033521e+000
2.969854e+003	-6.119272e+001
2.971782e+003	-1.095873e+002
2.973711e+003	-1.141288e+002
2.975639e+003	-3.948613e+001
2.977568e+003	-5.177097e+001
2.979496e+003	-5.625262e+001
2.981425e+003	-1.271489e+002
2.983353e+003	-1.136500e+002
2.985282e+003	-1.062304e+002
2.987210e+003	-2.739449e+002
2.989139e+003	-9.531031e+001
2.991067e+003	-4.662041e+001
2.992996e+003	-1.679866e+002
2.994924e+003	-2.657377e+002
2.996853e+003	-1.723670e+002
2.998781e+003	-1.027495e+002
3.000709e+003	-1.405284e+002
3.002638e+003	-2.026793e+002
3.004566e+003	-1.730470e+002
3.006495e+003	-3.072318e+002
3.008423e+003	-2.212430e+002
3.010352e+003	-2.883232e+002
3.012280e+003	-8.576823e+001
3.014209e+003	-1.783058e+002
3.016137e+003	-1.693965e+002
3.018066e+003	-2.215986e+002
3.019994e+003	-2.009453e+002
3.021923e+003	-2.139778e+002
3.023851e+003	-2.237248e+002
3.025780e+003	-2.009805e+002
3.027708e+003	-3.585609e+002
3.029636e+003	-1.669371e+002
3.031565e+003	-3.057147e+002
3.033493e+003	-1.482905e+002
3.035422e+003	-1.326993e+002
3.037350e+003	-2.330655e+002
3.039279e+003	-2.022916e+002
3.041207e+003	-1.683627e+002
3.043136e+003	-1.191385e+002
3.045064e+003	-8.251746e+001
3.046993e+003	-1.773786e+002
3.048921e+003	-1.931643e+002
3.050850e+003	-1.474758e+002
3.052778e+003	-2.213195e+002
3.054707e+003	-1.681098e+002
3.056635e+003	-1.812725e+002
3.058563e+003	-3.034282e+002
3.060492e+003	-2.983279e+002
3.062420e+003	-1.762934e+002
3.064349e+003	-1.933787e+001
3.066277e+003	-9.487704e+001
3.068206e+003	-2.560023e+002
3.070134e+003	-2.306231e+002
3.072063e+003	-2.455240e+002
3.073991e+003	-2.723807e+002
3.075920e+003	-1.303749e+002
3.077848e+003	-1.735760e+002
3.079777e+003	-9.633730e+001
3.081705e+003	-1.205516e+002
3.083634e+003	-1.599184e+002
3.085562e+003	-7.306490e+001
3.087490e+003	1.041126e+002
3.089419e+003	1.554888e+001
3.091347e+003	-7.812332e+001
3.093276e+003	-3.416195e+001
3.095204e+003	-6.724628e+001
3.097133e+003	8.819952e+001
3.099061e+003	6.250200e+001
3.100990e+003	-1.476622e+001
3.102918e+003	-4.472101e+001
3.104847e+003	-2.219149e+002
3.106775e+003	-1.791033e+002
3.108704e+003	9.833107e+001
3.110632e+003	1.322679e+002
3.112561e+003	1.209858e+002
3.114489e+003	1.592264e+002
3.116417e+003	2.308151e+002
3.118346e+003	7.876230e+001
3.120274e+003	-2.848327e+001
3.122203e+003	3.582075e+001
3.124131e+003	1.183700e+002
3.126060e+003	1.092779e+002
3.127988e+003	3.686162e+001
3.129917e+003	-2.392862e-001
3.131845e+003	1.654176e+002
3.133774e+003	2.885048e+002
3.135702e+003	1.909628e+002
3.137631e+003	1.930544e+002
3.139559e+003	2.306697e+002
3.141488e+003	2.466184e+002
3.143416e+003	3.042851e+002
3.145344e+003	2.510282e+002
3.147273e+003	2.431426e+002
3.149201e+003	3.238167e+002
3.151130e+003	3.719012e+002
3.153058e+003	4.813121e+002
3.154987e+003	5.757204e+002
3.156915e+003	5.266901e+002
3.158844e+003	3.543921e+002
3.160772e+003	4.606496e+002
3.162701e+003	6.369645e+002
3.164629e+003	4.457099e+002
3.166558e+003	5.653750e+002
3.168486e+003	6.097626e+002
3.170415e+003	5.064284e+002
3.172343e+003	5.182470e+002
3.174271e+003	6.000132e+002
3.176200e+003	6.348157e+002
3.178128e+003	7.402451e+002
3.180057e+003	7.287037e+002
3.181985e+003	7.259025e+002
3.183914e+003	8.070243e+002
3.185842e+003	8.695788e+002
3.187771e+003	7.249820e+002
3.189699e+003	7.944510e+002
3.191628e+003	8.386187e+002
3.193556e+003	9.197635e+002
3.195485e+003	1.114775e+003
3.197413e+003	1.281973e+003
3.199342e+003	1.194753e+003
3.201270e+003	1.178474e+003
3.203198e+003	1.323932e+003
3.205127e+003	1.260126e+003
3.207055e+003	1.353343e+003
3.208984e+003	1.475890e+003
3.210912e+003	1.526126e+003
3.212841e+003	1.609230e+003
3.214769e+003	1.593994e+003
3.216698e+003	1.580514e+003
3.218626e+003	1.692917e+003
3.220555e+003	1.809733e+003
3.222483e+003	1.642869e+003
3.224412e+003	1.673337e+003
3.226340e+003	1.695937e+003
3.228269e+003	2.015584e+003
3.230197e+003	1.888569e+003
3.232125e+003	1.924793e+003
3.234054e+003	2.042769e+003
3.235982e+003	2.053055e+003
3.237911e+003	2.153697e+003
3.239839e+003	2.296401e+003
3.241768e+003	2.481808e+003
3.243696e+003	2.445970e+003
3.245625e+003	2.358647e+003
3.247553e+003	2.409932e+003
3.249482e+003	2.393407e+003
3.251410e+003	2.596257e+003
3.253339e+003	2.617056e+003
3.255267e+003	2.775109e+003
3.257196e+003	2.817482e+003
3.259124e+003	2.863214e+003
3.261052e+003	3.001424e+003
3.262981e+003	3.046440e+003
3.264909e+003	3.136452e+003
3.266838e+003	3.140064e+003
3.268766e+003	3.218264e+003
3.270695e+003	3.260294e+003
3.272623e+003	3.428229e+003
3.274552e+003	3.389899e+003
3.276480e+003	3.517068e+003
3.278409e+003	3.729122e+003
3.280337e+003	3.724751e+003
3.282266e+003	3.788705e+003
3.284194e+003	3.946230e+003
3.286123e+003	4.034253e+003
3.288051e+003	4.229912e+003
3.289979e+003	4.240162e+003
3.291908e+003	4.397180e+003
3.293836e+003	4.350307e+003
3.295765e+003	4.431565e+003
3.297693e+003	4.670424e+003
3.299622e+003	4.802003e+003
3.301550e+003	4.901673e+003
3.303479e+003	4.822535e+003
3.305407e+003	4.834135e+003
3.307336e+003	5.194277e+003
3.309264e+003	5.126335e+003
3.311193e+003	5.263135e+003
3.313121e+003	5.454618e+003
3.315050e+003	5.569917e+003
3.316978e+003	5.743538e+003
3.318906e+003	5.814528e+003
3.320835e+003	5.886655e+003
3.322763e+003	6.082174e+003
3.324692e+003	6.191524e+003
3.326620e+003	6.382246e+003
3.328549e+003	6.480979e+003
3.330477e+003	6.622453e+003
3.332406e+003	6.750951e+003
3.334334e+003	6.789217e+003
3.336263e+003	6.862613e+003
3.338191e+003	6.999006e+003
3.340120e+003	7.114713e+003
3.342048e+003	7.331020e+003
3.343977e+003	7.534936e+003
3.345905e+003	7.696527e+003
3.347833e+003	7.751734e+003
3.349762e+003	7.858340e+003
3.351690e+003	7.885855e+003
3.353619e+003	8.139615e+003
3.355547e+003	8.281311e+003
3.357476e+003	8.512768e+003
3.359404e+003	8.627614e+003
3.361333e+003	8.735413e+003
3.363261e+003	8.968249e+003
3.365190e+003	9.120505e+003
3.367118e+003	9.232092e+003
3.369047e+003	9.464305e+003
3.370975e+003	9.569996e+003
3.372904e+003	9.783676e+003
3.374832e+003	1.007800e+004
3.376760e+003	1.020599e+004
3.378689e+003	1.023961e+004
3.380617e+003	1.040886e+004
3.382546e+003	1.068039e+004
3.384474e+003	1.086800e+004
3.386403e+003	1.094517e+004
3.388331e+003	1.111375e+004
3.390260e+003	1.138674e+004
3.392188e+003	1.143881e+004
3.394117e+003	1.161179e+004
3.396045e+003	1.200690e+004
3.397974e+003	1.199295e+004
3.399902e+003	1.249049e+004
