# Supplementary material for: Machine learning classification of mango maturity based on carotene content from Raman spectra
Source: PeerJ. 2025 Nov 18;13:e20288. doi: 10.7717/peerj.20288 (PMC12637035; doi:10.7717/peerj.20288)
Supplement: Supplemental Information 1 — Raman spectra from 29 mango samples, with measurements taken from the top, middle, and bottom parts of each mango. These data were used for Raman spectral processing, statistical analysis, and classification analysis. [file peerj-13-20288-s001.zip › Raw Data_Mango/M5/3 spectra- Average-M5-B.CSV]

5.015522e+001	6.972457e+003
5.208368e+001	4.604980e+003
5.401215e+001	3.119703e+003
5.594062e+001	2.534193e+003
5.786908e+001	2.471548e+003
5.979755e+001	2.507266e+003
6.172602e+001	2.484466e+003
6.365448e+001	2.375144e+003
6.558295e+001	2.251326e+003
6.751141e+001	2.195906e+003
6.943988e+001	2.212297e+003
7.136835e+001	2.260551e+003
7.329681e+001	2.260443e+003
7.522528e+001	2.085640e+003
7.715375e+001	1.958053e+003
7.908221e+001	1.878752e+003
8.101068e+001	1.823696e+003
8.293915e+001	1.762937e+003
8.486761e+001	1.687499e+003
8.679608e+001	1.705009e+003
8.872455e+001	1.680417e+003
9.065302e+001	1.618904e+003
9.258148e+001	1.619447e+003
9.450995e+001	1.537612e+003
9.643842e+001	1.456269e+003
9.836688e+001	1.380683e+003
1.002953e+002	1.298401e+003
1.022238e+002	1.190984e+003
1.041523e+002	1.199205e+003
1.060807e+002	1.152732e+003
1.080092e+002	1.095215e+003
1.099377e+002	1.103670e+003
1.118661e+002	1.173800e+003
1.137946e+002	1.076161e+003
1.157231e+002	1.018509e+003
1.176516e+002	1.029643e+003
1.195800e+002	1.027555e+003
1.215085e+002	9.004109e+002
1.234370e+002	8.560989e+002
1.253654e+002	7.745948e+002
1.272939e+002	6.615056e+002
1.292224e+002	6.377793e+002
1.311508e+002	6.299573e+002
1.330793e+002	6.439159e+002
1.350078e+002	6.728358e+002
1.369362e+002	7.068013e+002
1.388647e+002	7.337098e+002
1.407932e+002	7.412051e+002
1.427216e+002	6.861501e+002
1.446501e+002	6.281876e+002
1.465786e+002	5.916119e+002
1.485070e+002	4.665451e+002
1.504355e+002	4.835763e+002
1.523640e+002	5.032881e+002
1.542924e+002	4.844775e+002
1.562209e+002	4.438179e+002
1.581494e+002	4.462691e+002
1.600778e+002	4.301631e+002
1.620063e+002	4.419955e+002
1.639348e+002	4.716768e+002
1.658632e+002	4.853273e+002
1.677917e+002	5.084042e+002
1.697202e+002	4.576492e+002
1.716486e+002	4.190883e+002
1.735771e+002	4.170950e+002
1.755056e+002	4.154619e+002
1.774340e+002	3.668130e+002
1.793625e+002	3.447868e+002
1.812910e+002	3.202076e+002
1.832194e+002	2.671766e+002
1.851479e+002	1.861160e+002
1.870764e+002	1.930714e+002
1.890048e+002	1.280701e+002
1.909333e+002	4.504502e+001
1.928618e+002	-2.239677e+001
1.947902e+002	-9.349073e+001
1.967187e+002	4.960427e+001
1.986472e+002	8.515261e+001
2.005756e+002	1.126243e+002
2.025041e+002	2.180463e+002
2.044326e+002	3.409493e+002
2.063610e+002	4.046775e+002
2.082895e+002	4.134045e+002
2.102180e+002	3.836852e+002
2.121464e+002	3.283375e+002
2.140749e+002	2.474189e+002
2.160034e+002	1.765714e+002
2.179318e+002	2.013865e+002
2.198603e+002	2.011881e+002
2.217888e+002	1.375291e+002
2.237172e+002	2.143948e+002
2.256457e+002	1.592559e+002
2.275742e+002	1.507508e+002
2.295026e+002	1.148625e+002
2.314311e+002	-1.625231e+000
2.333596e+002	-7.244221e+001
2.352880e+002	-5.943845e+000
2.372165e+002	6.225265e+001
2.391450e+002	1.438283e+002
2.410734e+002	2.575959e+002
2.430019e+002	3.469233e+002
2.449304e+002	2.871997e+002
2.468588e+002	2.188474e+002
2.487873e+002	2.158838e+002
2.507158e+002	2.673274e+002
2.526442e+002	2.500930e+002
2.545727e+002	2.384657e+002
2.565012e+002	2.180097e+002
2.584296e+002	2.198630e+002
2.603581e+002	2.467650e+002
2.622866e+002	2.334664e+002
2.642150e+002	2.148851e+002
2.661435e+002	2.474200e+002
2.680720e+002	2.057969e+002
2.700004e+002	7.221400e+001
2.719289e+002	5.961481e+001
2.738574e+002	-1.204612e+001
2.757858e+002	-3.705936e+001
2.777143e+002	-1.549560e+001
2.796428e+002	9.517665e+000
2.815712e+002	-2.019883e+001
2.834997e+002	-2.007599e+001
2.854282e+002	2.900465e+001
2.873566e+002	7.503609e+001
2.892851e+002	1.279171e+002
2.912136e+002	2.620107e+002
2.931420e+002	2.879518e+002
2.950705e+002	2.943399e+002
2.969990e+002	3.444694e+002
2.989274e+002	4.117616e+002
3.008559e+002	3.999275e+002
3.027844e+002	3.129233e+002
3.047128e+002	2.562428e+002
3.066413e+002	2.379992e+002
3.085698e+002	2.407039e+002
3.104982e+002	2.381221e+002
3.124267e+002	2.197626e+002
3.143552e+002	2.016759e+002
3.162836e+002	1.825179e+002
3.182121e+002	1.865644e+002
3.201406e+002	2.299245e+002
3.220690e+002	2.543168e+002
3.239975e+002	2.597646e+002
3.259260e+002	2.764340e+002
3.278544e+002	2.747297e+002
3.297829e+002	2.384908e+002
3.317114e+002	2.388703e+002
3.336398e+002	2.118108e+002
3.355683e+002	2.727186e+002
3.374968e+002	3.218287e+002
3.394252e+002	3.033417e+002
3.413537e+002	3.279768e+002
3.432822e+002	4.373582e+002
3.452106e+002	4.475935e+002
3.471391e+002	4.141984e+002
3.490676e+002	4.133044e+002
3.509960e+002	4.706345e+002
3.529245e+002	4.761745e+002
3.548530e+002	4.208540e+002
3.567814e+002	3.930587e+002
3.587099e+002	4.070740e+002
3.606384e+002	4.142490e+002
3.625668e+002	3.667629e+002
3.644953e+002	3.240633e+002
3.664238e+002	3.480023e+002
3.683522e+002	3.769514e+002
3.702807e+002	3.365502e+002
3.722092e+002	2.559142e+002
3.741376e+002	3.153519e+002
3.760661e+002	3.562938e+002
3.779946e+002	3.341008e+002
3.799230e+002	2.999993e+002
3.818515e+002	3.652430e+002
3.837800e+002	4.008843e+002
3.857084e+002	5.270309e+002
3.876369e+002	6.385100e+002
3.895654e+002	6.705226e+002
3.914938e+002	6.266155e+002
3.934223e+002	5.382379e+002
3.953508e+002	5.349686e+002
3.972792e+002	6.113624e+002
3.992077e+002	6.768762e+002
4.011362e+002	6.691005e+002
4.030646e+002	6.608699e+002
4.049931e+002	5.862308e+002
4.069216e+002	6.198762e+002
4.088500e+002	6.387944e+002
4.107785e+002	5.605908e+002
4.127070e+002	4.451210e+002
4.146354e+002	3.934590e+002
4.165639e+002	3.636545e+002
4.184924e+002	3.513888e+002
4.204208e+002	3.472043e+002
4.223493e+002	3.552720e+002
4.242778e+002	4.306656e+002
4.262062e+002	5.069740e+002
4.281347e+002	5.734532e+002
4.300632e+002	6.196724e+002
4.319916e+002	6.108807e+002
4.339201e+002	4.984506e+002
4.358486e+002	4.219440e+002
4.377770e+002	4.034863e+002
4.397055e+002	3.826707e+002
4.416340e+002	3.962855e+002
4.435624e+002	5.109344e+002
4.454909e+002	6.313551e+002
4.474194e+002	6.872936e+002
4.493478e+002	6.740109e+002
4.512763e+002	6.545025e+002
4.532048e+002	6.612871e+002
4.551332e+002	6.576214e+002
4.570617e+002	7.462077e+002
4.589902e+002	7.182375e+002
4.609186e+002	6.646423e+002
4.628471e+002	6.306708e+002
4.647756e+002	5.981011e+002
4.667040e+002	5.420005e+002
4.686325e+002	5.825286e+002
4.705610e+002	6.738164e+002
4.724894e+002	7.141030e+002
4.744179e+002	6.936903e+002
4.763464e+002	7.162914e+002
4.782748e+002	6.631291e+002
4.802033e+002	6.257585e+002
4.821318e+002	5.989775e+002
4.840602e+002	5.495020e+002
4.859887e+002	4.891938e+002
4.879172e+002	5.505513e+002
4.898456e+002	5.383016e+002
4.917741e+002	5.438519e+002
4.937026e+002	5.425333e+002
4.956310e+002	5.387671e+002
4.975595e+002	5.716944e+002
4.994880e+002	5.958690e+002
5.014164e+002	6.243015e+002
5.033449e+002	6.974943e+002
5.052734e+002	7.463625e+002
5.072018e+002	7.201629e+002
5.091303e+002	6.700611e+002
5.110588e+002	6.308748e+002
5.129872e+002	6.874982e+002
5.149157e+002	7.392031e+002
5.168442e+002	7.671393e+002
5.187726e+002	7.714079e+002
5.207011e+002	6.396195e+002
5.226296e+002	7.457833e+002
5.245580e+002	7.151030e+002
5.264865e+002	7.096893e+002
5.284150e+002	7.511763e+002
5.303434e+002	6.864221e+002
5.322719e+002	6.466671e+002
5.342004e+002	6.215739e+002
5.361288e+002	5.869431e+002
5.380573e+002	5.799459e+002
5.399858e+002	6.037745e+002
5.419142e+002	6.009418e+002
5.438427e+002	5.862581e+002
5.457712e+002	6.139439e+002
5.476996e+002	6.472559e+002
5.496281e+002	6.297466e+002
5.515566e+002	5.747497e+002
5.534850e+002	6.032020e+002
5.554135e+002	6.225216e+002
5.573420e+002	5.525779e+002
5.592704e+002	5.392218e+002
5.611989e+002	5.839183e+002
5.631274e+002	6.195173e+002
5.650558e+002	6.701993e+002
5.669843e+002	6.817701e+002
5.689128e+002	7.189114e+002
5.708412e+002	7.398097e+002
5.727697e+002	7.317669e+002
5.746982e+002	7.298277e+002
5.766266e+002	7.919996e+002
5.785551e+002	7.370591e+002
5.804836e+002	7.943901e+002
5.824120e+002	8.506622e+002
5.843405e+002	8.578509e+002
5.862690e+002	8.739476e+002
5.881974e+002	8.869810e+002
5.901259e+002	8.458691e+002
5.920544e+002	7.115145e+002
5.939828e+002	6.040984e+002
5.959113e+002	5.989505e+002
5.978398e+002	6.560646e+002
5.997682e+002	6.428775e+002
6.016967e+002	6.030298e+002
6.036252e+002	6.359738e+002
6.055536e+002	6.862157e+002
6.074821e+002	6.841666e+002
6.094106e+002	6.276650e+002
6.113391e+002	6.353024e+002
6.132675e+002	6.129145e+002
6.151960e+002	5.634997e+002
6.171245e+002	5.625406e+002
6.190529e+002	6.236343e+002
6.209814e+002	6.630928e+002
6.229099e+002	5.583381e+002
6.248383e+002	5.984185e+002
6.267668e+002	5.889047e+002
6.286953e+002	6.244662e+002
6.306237e+002	6.982242e+002
6.325522e+002	6.912598e+002
6.344807e+002	7.445261e+002
6.364091e+002	7.158008e+002
6.383376e+002	6.832042e+002
6.402661e+002	6.517030e+002
6.421945e+002	6.275755e+002
6.441230e+002	6.408167e+002
6.460515e+002	7.332073e+002
6.479799e+002	6.810972e+002
6.499084e+002	6.700025e+002
6.518369e+002	6.029454e+002
6.537653e+002	5.478296e+002
6.556938e+002	6.232115e+002
6.576223e+002	6.070322e+002
6.595507e+002	5.960918e+002
6.614792e+002	5.414996e+002
6.634077e+002	4.846209e+002
6.653361e+002	4.753342e+002
6.672646e+002	5.228699e+002
6.691931e+002	5.646948e+002
6.711215e+002	5.400308e+002
6.730500e+002	4.915337e+002
6.749785e+002	5.071133e+002
6.769069e+002	5.737651e+002
6.788354e+002	6.125773e+002
6.807639e+002	5.672339e+002
6.826923e+002	5.936167e+002
6.846208e+002	5.645158e+002
6.865493e+002	5.135558e+002
6.884777e+002	5.060638e+002
6.904062e+002	5.391830e+002
6.923347e+002	5.310126e+002
6.942631e+002	4.894847e+002
6.961916e+002	5.130859e+002
6.981201e+002	5.927076e+002
7.000485e+002	6.074097e+002
7.019770e+002	5.714318e+002
7.039055e+002	6.091782e+002
7.058339e+002	6.874041e+002
7.077624e+002	6.659370e+002
7.096909e+002	6.576351e+002
7.116193e+002	6.417776e+002
7.135478e+002	5.813960e+002
7.154763e+002	5.019200e+002
7.174047e+002	5.187712e+002
7.193332e+002	5.777600e+002
7.212617e+002	5.462592e+002
7.231901e+002	5.402936e+002
7.251186e+002	5.725796e+002
7.270471e+002	5.625295e+002
7.289755e+002	4.437524e+002
7.309040e+002	4.043750e+002
7.328325e+002	3.605408e+002
7.347609e+002	3.803916e+002
7.366894e+002	3.754345e+002
7.386179e+002	3.375984e+002
7.405463e+002	3.531331e+002
7.424748e+002	4.636874e+002
7.444033e+002	5.394425e+002
7.463317e+002	5.289411e+002
7.482602e+002	5.125079e+002
7.501887e+002	4.794349e+002
7.521171e+002	4.242890e+002
7.540456e+002	4.179963e+002
7.559741e+002	4.478538e+002
7.579025e+002	4.361624e+002
7.598310e+002	4.537607e+002
7.617595e+002	5.219785e+002
7.636879e+002	5.569323e+002
7.656164e+002	5.033670e+002
7.675449e+002	5.421099e+002
7.694733e+002	5.453419e+002
7.714018e+002	5.074417e+002
7.733303e+002	4.702487e+002
7.752587e+002	4.628771e+002
7.771872e+002	4.872226e+002
7.791157e+002	5.122119e+002
7.810441e+002	4.642470e+002
7.829726e+002	4.082102e+002
7.849011e+002	3.939933e+002
7.868295e+002	4.331842e+002
7.887580e+002	4.140451e+002
7.906865e+002	3.387546e+002
7.926149e+002	5.012410e+002
7.945434e+002	4.704591e+002
7.964719e+002	3.992470e+002
7.984003e+002	3.285656e+002
8.003288e+002	2.606957e+002
8.022573e+002	2.245869e+002
8.041857e+002	2.559126e+002
8.061142e+002	2.981925e+002
8.080427e+002	2.544193e+002
8.099711e+002	2.385331e+002
8.118996e+002	2.896959e+002
8.138281e+002	3.377750e+002
8.157565e+002	3.336993e+002
8.176850e+002	3.156005e+002
8.196135e+002	2.923615e+002
8.215419e+002	3.274252e+002
8.234704e+002	2.898873e+002
8.253989e+002	2.691174e+002
8.273273e+002	2.672315e+002
8.292558e+002	2.557687e+002
8.311843e+002	2.775847e+002
8.331127e+002	3.130091e+002
8.350412e+002	3.107307e+002
8.369697e+002	2.534331e+002
8.388981e+002	1.963346e+002
8.408266e+002	1.727831e+002
8.427551e+002	2.005404e+002
8.446835e+002	3.114438e+002
8.466120e+002	4.602732e+002
8.485405e+002	4.777513e+002
8.504689e+002	3.700375e+002
8.523974e+002	3.045267e+002
8.543259e+002	3.166071e+002
8.562543e+002	3.370346e+002
8.581828e+002	3.762646e+002
8.601113e+002	4.142456e+002
8.620397e+002	4.204204e+002
8.639682e+002	3.851051e+002
8.658967e+002	3.768211e+002
8.678251e+002	3.775692e+002
8.697536e+002	3.253496e+002
8.716821e+002	2.675011e+002
8.736105e+002	3.125427e+002
8.755390e+002	3.518949e+002
8.774675e+002	3.630202e+002
8.793959e+002	3.352401e+002
8.813244e+002	2.635916e+002
8.832529e+002	1.736903e+002
8.851813e+002	1.355461e+002
8.871098e+002	1.476518e+002
8.890383e+002	9.951035e+001
8.909667e+002	1.579352e+002
8.928952e+002	2.109822e+002
8.948237e+002	2.150932e+002
8.967521e+002	2.275354e+002
8.986806e+002	2.633689e+002
9.006091e+002	2.802412e+002
9.025375e+002	2.159033e+002
9.044660e+002	1.821315e+002
9.063945e+002	1.773010e+002
9.083229e+002	2.366919e+002
9.102514e+002	3.693198e+002
9.121799e+002	4.725438e+002
9.141083e+002	4.364862e+002
9.160368e+002	3.118868e+002
9.179653e+002	2.432114e+002
9.198937e+002	2.117185e+002
9.218222e+002	2.017182e+002
9.237507e+002	2.178228e+002
9.256791e+002	2.820739e+002
9.276076e+002	4.498100e+002
9.295361e+002	3.255949e+002
9.314645e+002	2.935069e+002
9.333930e+002	3.539734e+002
9.353215e+002	4.024001e+002
9.372499e+002	4.169718e+002
9.391784e+002	4.287440e+002
9.411069e+002	3.491716e+002
9.430353e+002	2.513163e+002
9.449638e+002	2.194880e+002
9.468923e+002	2.286264e+002
9.488207e+002	2.995368e+002
9.507492e+002	3.602879e+002
9.526777e+002	3.450422e+002
9.546061e+002	3.256463e+002
9.565346e+002	3.352056e+002
9.584631e+002	2.632784e+002
9.603915e+002	2.193352e+002
9.623200e+002	1.906590e+002
9.642485e+002	2.267081e+002
9.661769e+002	3.119900e+002
9.681054e+002	3.447401e+002
9.700339e+002	3.322213e+002
9.719623e+002	2.839995e+002
9.738908e+002	2.520834e+002
9.758193e+002	2.422912e+002
9.777477e+002	2.770683e+002
9.796762e+002	3.078273e+002
9.816047e+002	2.684082e+002
9.835331e+002	1.958078e+002
9.854616e+002	2.645266e+002
9.873901e+002	3.563129e+002
9.893185e+002	4.188356e+002
9.912470e+002	3.651229e+002
9.931755e+002	2.974438e+002
9.951039e+002	2.701929e+002
9.970324e+002	2.492390e+002
9.989609e+002	3.219591e+002
1.000889e+003	4.385262e+002
1.002818e+003	4.685811e+002
1.004746e+003	4.984140e+002
1.006675e+003	5.058746e+002
1.008603e+003	4.670267e+002
1.010532e+003	4.134445e+002
1.012460e+003	4.046868e+002
1.014389e+003	4.262878e+002
1.016317e+003	4.024948e+002
1.018246e+003	2.964477e+002
1.020174e+003	2.438298e+002
1.022102e+003	2.748926e+002
1.024031e+003	2.991444e+002
1.025959e+003	2.718768e+002
1.027888e+003	2.856233e+002
1.029816e+003	3.226565e+002
1.031745e+003	2.389562e+002
1.033673e+003	2.376421e+002
1.035602e+003	1.906996e+002
1.037530e+003	1.452071e+002
1.039459e+003	1.196460e+002
1.041387e+003	8.731112e+001
1.043316e+003	9.741539e+001
1.045244e+003	2.030745e+002
1.047173e+003	2.002302e+002
1.049101e+003	1.449101e+002
1.051030e+003	1.205042e+002
1.052958e+003	1.192202e+002
1.054886e+003	1.045205e+002
1.056815e+003	1.009324e+002
1.058743e+003	1.723714e+002
1.060672e+003	1.682463e+002
1.062600e+003	1.836967e+002
1.064529e+003	2.427246e+002
1.066457e+003	1.944297e+002
1.068386e+003	2.239424e+002
1.070314e+003	3.230180e+002
1.072243e+003	3.169737e+002
1.074171e+003	2.432174e+002
1.076100e+003	2.856444e+002
1.078028e+003	3.657928e+002
1.079957e+003	3.576810e+002
1.081885e+003	3.551147e+002
1.083813e+003	4.532143e+002
1.085742e+003	5.264750e+002
1.087670e+003	4.559734e+002
1.089599e+003	3.665765e+002
1.091527e+003	3.775525e+002
1.093456e+003	2.742402e+002
1.095384e+003	2.521358e+002
1.097313e+003	2.845954e+002
1.099241e+003	3.347943e+002
1.101170e+003	3.733290e+002
1.103098e+003	3.885852e+002
1.105027e+003	3.782513e+002
1.106955e+003	3.316703e+002
1.108884e+003	2.934515e+002
1.110812e+003	3.550770e+002
1.112740e+003	3.683987e+002
1.114669e+003	3.717428e+002
1.116597e+003	3.602338e+002
1.118526e+003	3.212470e+002
1.120454e+003	2.908302e+002
1.122383e+003	3.231688e+002
1.124311e+003	3.815285e+002
1.126240e+003	2.947325e+002
1.128168e+003	3.283816e+002
1.130097e+003	3.286184e+002
1.132025e+003	3.405695e+002
1.133954e+003	3.527742e+002
1.135882e+003	3.250971e+002
1.137811e+003	2.971400e+002
1.139739e+003	3.014884e+002
1.141667e+003	3.364366e+002
1.143596e+003	4.173257e+002
1.145524e+003	4.662276e+002
1.147453e+003	5.635120e+002
1.149381e+003	6.612504e+002
1.151310e+003	7.542665e+002
1.153238e+003	8.605509e+002
1.155167e+003	9.196102e+002
1.157095e+003	1.016888e+003
1.159024e+003	8.628132e+002
1.160952e+003	7.835279e+002
1.162881e+003	7.312625e+002
1.164809e+003	7.117992e+002
1.166738e+003	7.113652e+002
1.168666e+003	7.043730e+002
1.170594e+003	6.610898e+002
1.172523e+003	5.666267e+002
1.174451e+003	5.727523e+002
1.176380e+003	6.238280e+002
1.178308e+003	5.981725e+002
1.180237e+003	5.937589e+002
1.182165e+003	6.015807e+002
1.184094e+003	5.564431e+002
1.186022e+003	4.841924e+002
1.187951e+003	4.645781e+002
1.189879e+003	4.509071e+002
1.191808e+003	4.055011e+002
1.193736e+003	5.201138e+002
1.195665e+003	5.842059e+002
1.197593e+003	5.280536e+002
1.199521e+003	4.653304e+002
1.201450e+003	4.292079e+002
1.203378e+003	3.929896e+002
1.205307e+003	3.680165e+002
1.207235e+003	3.909172e+002
1.209164e+003	4.583588e+002
1.211092e+003	3.875687e+002
1.213021e+003	4.132806e+002
1.214949e+003	3.633474e+002
1.216878e+003	2.436380e+002
1.218806e+003	2.087958e+002
1.220735e+003	2.693961e+002
1.222663e+003	3.192541e+002
1.224592e+003	3.766862e+002
1.226520e+003	3.881238e+002
1.228448e+003	3.230078e+002
1.230377e+003	2.936823e+002
1.232305e+003	2.789093e+002
1.234234e+003	2.631021e+002
1.236162e+003	2.822388e+002
1.238091e+003	3.176939e+002
1.240019e+003	3.534718e+002
1.241948e+003	4.347661e+002
1.243876e+003	5.040103e+002
1.245805e+003	5.598446e+002
1.247733e+003	5.324310e+002
1.249662e+003	5.688688e+002
1.251590e+003	5.077388e+002
1.253519e+003	4.914858e+002
1.255447e+003	5.418772e+002
1.257375e+003	5.755301e+002
1.259304e+003	5.845353e+002
1.261232e+003	6.001584e+002
1.263161e+003	6.364536e+002
1.265089e+003	5.936497e+002
1.267018e+003	5.298265e+002
1.268946e+003	5.761232e+002
1.270875e+003	5.298549e+002
1.272803e+003	4.954617e+002
1.274732e+003	5.188110e+002
1.276660e+003	4.689044e+002
1.278589e+003	3.512025e+002
1.280517e+003	4.100490e+002
1.282446e+003	4.278291e+002
1.284374e+003	3.839638e+002
1.286302e+003	3.355439e+002
1.288231e+003	3.674621e+002
1.290159e+003	4.295387e+002
1.292088e+003	4.681232e+002
1.294016e+003	4.677883e+002
1.295945e+003	4.542446e+002
1.297873e+003	4.529867e+002
1.299802e+003	4.286961e+002
1.301730e+003	4.925089e+002
1.303659e+003	5.097309e+002
1.305587e+003	5.436160e+002
1.307516e+003	4.209123e+002
1.309444e+003	4.055822e+002
1.311373e+003	4.453080e+002
1.313301e+003	5.149146e+002
1.315229e+003	6.079431e+002
1.317158e+003	5.800118e+002
1.319086e+003	6.016577e+002
1.321015e+003	5.551588e+002
1.322943e+003	5.062731e+002
1.324872e+003	5.225519e+002
1.326800e+003	5.403516e+002
1.328729e+003	5.674988e+002
1.330657e+003	6.728594e+002
1.332586e+003	7.518710e+002
1.334514e+003	6.704719e+002
1.336443e+003	5.366686e+002
1.338371e+003	5.680442e+002
1.340300e+003	6.332908e+002
1.342228e+003	6.886840e+002
1.344156e+003	7.136558e+002
1.346085e+003	7.520795e+002
1.348013e+003	7.304285e+002
1.349942e+003	7.416464e+002
1.351870e+003	7.921146e+002
1.353799e+003	7.794882e+002
1.355727e+003	6.846386e+002
1.357656e+003	6.136522e+002
1.359584e+003	5.632148e+002
1.361513e+003	5.265260e+002
1.363441e+003	6.288824e+002
1.365370e+003	6.704886e+002
1.367298e+003	6.494028e+002
1.369227e+003	6.517194e+002
1.371155e+003	6.201462e+002
1.373083e+003	5.589852e+002
1.375012e+003	5.504265e+002
1.376940e+003	6.008116e+002
1.378869e+003	6.245570e+002
1.380797e+003	5.759238e+002
1.382726e+003	4.369861e+002
1.384654e+003	4.105796e+002
1.386583e+003	4.525089e+002
1.388511e+003	4.312331e+002
1.390440e+003	4.374715e+002
1.392368e+003	4.774921e+002
1.394297e+003	4.652182e+002
1.396225e+003	4.393719e+002
1.398154e+003	4.712827e+002
1.400082e+003	4.146254e+002
1.402010e+003	3.319502e+002
1.403939e+003	4.373010e+002
1.405867e+003	5.032859e+002
1.407796e+003	5.227275e+002
1.409724e+003	6.036442e+002
1.411653e+003	6.409962e+002
1.413581e+003	5.891093e+002
1.415510e+003	5.199797e+002
1.417438e+003	4.735438e+002
1.419367e+003	4.538654e+002
1.421295e+003	5.022212e+002
1.423224e+003	5.369939e+002
1.425152e+003	6.142707e+002
1.427081e+003	7.101783e+002
1.429009e+003	7.572837e+002
1.430938e+003	7.902957e+002
1.432866e+003	7.944419e+002
1.434794e+003	7.875449e+002
1.436723e+003	8.253922e+002
1.438651e+003	8.886584e+002
1.440580e+003	8.988854e+002
1.442508e+003	8.292604e+002
1.444437e+003	7.458356e+002
1.446365e+003	8.032686e+002
1.448294e+003	8.559516e+002
1.450222e+003	9.169489e+002
1.452151e+003	9.683331e+002
1.454079e+003	9.178265e+002
1.456008e+003	8.099854e+002
1.457936e+003	7.991021e+002
1.459865e+003	7.339029e+002
1.461793e+003	6.601859e+002
1.463721e+003	7.371327e+002
1.465650e+003	8.010342e+002
1.467578e+003	8.026823e+002
1.469507e+003	7.005727e+002
1.471435e+003	6.078493e+002
1.473364e+003	5.909034e+002
1.475292e+003	6.006960e+002
1.477221e+003	5.819182e+002
1.479149e+003	5.523307e+002
1.481078e+003	5.302039e+002
1.483006e+003	5.451297e+002
1.484935e+003	5.503735e+002
1.486863e+003	5.528780e+002
1.488792e+003	5.990930e+002
1.490720e+003	5.597758e+002
1.492648e+003	5.392219e+002
1.494577e+003	5.907959e+002
1.496505e+003	5.475018e+002
1.498434e+003	6.225818e+002
1.500362e+003	6.618602e+002
1.502291e+003	6.378198e+002
1.504219e+003	6.517705e+002
1.506148e+003	7.077949e+002
1.508076e+003	7.929816e+002
1.510005e+003	9.115811e+002
1.511933e+003	9.882656e+002
1.513862e+003	9.990923e+002
1.515790e+003	1.128167e+003
1.517719e+003	1.096809e+003
1.519647e+003	1.236149e+003
1.521575e+003	1.207495e+003
1.523504e+003	1.255192e+003
1.525432e+003	1.152340e+003
1.527361e+003	1.096442e+003
1.529289e+003	1.059870e+003
1.531218e+003	9.895921e+002
1.533146e+003	8.853474e+002
1.535075e+003	7.864876e+002
1.537003e+003	7.335731e+002
1.538932e+003	7.311511e+002
1.540860e+003	7.832418e+002
1.542789e+003	8.721575e+002
1.544717e+003	7.755742e+002
1.546646e+003	7.502046e+002
1.548574e+003	7.217867e+002
1.550502e+003	7.363236e+002
1.552431e+003	7.049439e+002
1.554359e+003	6.670004e+002
1.556288e+003	6.793483e+002
1.558216e+003	6.617465e+002
1.560145e+003	5.933156e+002
1.562073e+003	5.646937e+002
1.564002e+003	5.928452e+002
1.565930e+003	6.044251e+002
1.567859e+003	5.950769e+002
1.569787e+003	5.855786e+002
1.571716e+003	6.224736e+002
1.573644e+003	6.094609e+002
1.575573e+003	6.918525e+002
1.577501e+003	6.616073e+002
1.579429e+003	6.853508e+002
1.581358e+003	6.997310e+002
1.583286e+003	6.746877e+002
1.585215e+003	6.496799e+002
1.587143e+003	6.430922e+002
1.589072e+003	6.775212e+002
1.591000e+003	7.420703e+002
1.592929e+003	7.572462e+002
1.594857e+003	7.907324e+002
1.596786e+003	9.052354e+002
1.598714e+003	1.043158e+003
1.600643e+003	1.050615e+003
1.602571e+003	1.030532e+003
1.604500e+003	1.122253e+003
1.606428e+003	1.120491e+003
1.608356e+003	9.574481e+002
1.610285e+003	9.194932e+002
1.612213e+003	9.293029e+002
1.614142e+003	9.424717e+002
1.616070e+003	9.604843e+002
1.617999e+003	9.094059e+002
1.619927e+003	8.241390e+002
1.621856e+003	7.726421e+002
1.623784e+003	7.881528e+002
1.625713e+003	8.589210e+002
1.627641e+003	1.006575e+003
1.629570e+003	9.655561e+002
1.631498e+003	9.465070e+002
1.633427e+003	8.671199e+002
1.635355e+003	8.789962e+002
1.637283e+003	8.479152e+002
1.639212e+003	7.166191e+002
1.641140e+003	6.173759e+002
1.643069e+003	6.245997e+002
1.644997e+003	5.717402e+002
1.646926e+003	4.834305e+002
1.648854e+003	5.302155e+002
1.650783e+003	5.504784e+002
1.652711e+003	5.549048e+002
1.654640e+003	6.116808e+002
1.656568e+003	5.233217e+002
1.658497e+003	4.301569e+002
1.660425e+003	3.904772e+002
1.662354e+003	4.766340e+002
1.664282e+003	4.897073e+002
1.666210e+003	3.584937e+002
1.668139e+003	3.406147e+002
1.670067e+003	3.796707e+002
1.671996e+003	4.142635e+002
1.673924e+003	4.180994e+002
1.675853e+003	3.968576e+002
1.677781e+003	4.206802e+002
1.679710e+003	4.907627e+002
1.681638e+003	5.045233e+002
1.683567e+003	4.672392e+002
1.685495e+003	4.399374e+002
1.687424e+003	4.365589e+002
1.689352e+003	4.000268e+002
1.691281e+003	5.115095e+002
1.693209e+003	6.237152e+002
1.695137e+003	6.112153e+002
1.697066e+003	6.847573e+002
1.698994e+003	7.108948e+002
1.700923e+003	5.302122e+002
1.702851e+003	4.179749e+002
1.704780e+003	3.534464e+002
1.706708e+003	3.330493e+002
1.708637e+003	3.999669e+002
1.710565e+003	4.358621e+002
1.712494e+003	4.393128e+002
1.714422e+003	5.097243e+002
1.716351e+003	5.455024e+002
1.718279e+003	6.439268e+002
1.720208e+003	5.920738e+002
1.722136e+003	7.248978e+002
1.724064e+003	6.567000e+002
1.725993e+003	8.208608e+002
1.727921e+003	7.338481e+002
1.729850e+003	6.472234e+002
1.731778e+003	5.870234e+002
1.733707e+003	6.071760e+002
1.735635e+003	5.944971e+002
1.737564e+003	4.753310e+002
1.739492e+003	3.817682e+002
1.741421e+003	3.033354e+002
1.743349e+003	2.984020e+002
1.745278e+003	4.085415e+002
1.747206e+003	4.621504e+002
1.749135e+003	4.192525e+002
1.751063e+003	4.613936e+002
1.752991e+003	4.965556e+002
1.754920e+003	3.230080e+002
1.756848e+003	3.758364e+002
1.758777e+003	3.637371e+002
1.760705e+003	2.711599e+002
1.762634e+003	3.240500e+002
1.764562e+003	3.330511e+002
1.766491e+003	2.956567e+002
1.768419e+003	3.154362e+002
1.770348e+003	3.010101e+002
1.772276e+003	3.044914e+002
1.774205e+003	3.518203e+002
1.776133e+003	4.198218e+002
1.778062e+003	4.398145e+002
1.779990e+003	4.975741e+002
1.781918e+003	5.650540e+002
1.783847e+003	5.227139e+002
1.785775e+003	4.214230e+002
1.787704e+003	3.370605e+002
1.789632e+003	2.463865e+002
1.791561e+003	1.785707e+002
1.793489e+003	1.945800e+002
1.795418e+003	2.573543e+002
1.797346e+003	3.590966e+002
1.799275e+003	4.509626e+002
1.801203e+003	6.406792e+002
1.803132e+003	6.595280e+002
1.805060e+003	6.521945e+002
1.806989e+003	5.907370e+002
1.808917e+003	4.997480e+002
1.810845e+003	3.302759e+002
1.812774e+003	4.129622e+002
1.814702e+003	4.874526e+002
1.816631e+003	5.551336e+002
1.818559e+003	5.969899e+002
1.820488e+003	5.651304e+002
1.822416e+003	4.921943e+002
1.824345e+003	4.100243e+002
1.826273e+003	3.755495e+002
1.828202e+003	4.250984e+002
1.830130e+003	4.626872e+002
1.832059e+003	4.896930e+002
1.833987e+003	5.628494e+002
1.835916e+003	4.220680e+002
1.837844e+003	4.027424e+002
1.839772e+003	4.677119e+002
1.841701e+003	4.480282e+002
1.843629e+003	4.447206e+002
1.845558e+003	4.306855e+002
1.847486e+003	2.671690e+002
1.849415e+003	1.868217e+002
1.851343e+003	2.339200e+002
1.853272e+003	2.213359e+002
1.855200e+003	1.639209e+002
1.857129e+003	1.253834e+002
1.859057e+003	1.437233e+002
1.860986e+003	1.912450e+002
1.862914e+003	3.003330e+002
1.864843e+003	2.415279e+002
1.866771e+003	2.089433e+002
1.868699e+003	2.696724e+002
1.870628e+003	2.855820e+002
1.872556e+003	2.900289e+002
1.874485e+003	2.902082e+002
1.876413e+003	2.207622e+002
1.878342e+003	1.514040e+002
1.880270e+003	2.013597e+002
1.882199e+003	3.373817e+002
1.884127e+003	3.990968e+002
1.886056e+003	2.879176e+002
1.887984e+003	3.991820e+002
1.889913e+003	2.517204e+002
1.891841e+003	3.364684e+002
1.893770e+003	4.106074e+002
1.895698e+003	4.353734e+002
1.897626e+003	4.100252e+002
1.899555e+003	4.829249e+002
1.901483e+003	5.035227e+002
1.903412e+003	5.097346e+002
1.905340e+003	4.809854e+002
1.907269e+003	4.028483e+002
1.909197e+003	4.525769e+002
1.911126e+003	4.640975e+002
1.913054e+003	4.997215e+002
1.914983e+003	4.560862e+002
1.916911e+003	3.802777e+002
1.918840e+003	3.462740e+002
1.920768e+003	4.121707e+002
1.922697e+003	4.149474e+002
1.924625e+003	3.517416e+002
1.926553e+003	3.579608e+002
1.928482e+003	3.830590e+002
1.930410e+003	4.063499e+002
1.932339e+003	4.396902e+002
1.934267e+003	3.869532e+002
1.936196e+003	2.937434e+002
1.938124e+003	3.042540e+002
1.940053e+003	3.249341e+002
1.941981e+003	2.468232e+002
1.943910e+003	3.161786e+002
1.945838e+003	1.366371e+002
1.947767e+003	1.373167e+002
1.949695e+003	1.411238e+002
1.951624e+003	1.992786e+002
1.953552e+003	1.714972e+002
1.955480e+003	2.241048e+002
1.957409e+003	2.568833e+002
1.959337e+003	1.851895e+002
1.961266e+003	1.582552e+002
1.963194e+003	1.880983e+002
1.965123e+003	1.794450e+002
1.967051e+003	2.713080e+002
1.968980e+003	1.754524e+002
1.970908e+003	6.554564e+001
1.972837e+003	5.788957e+001
1.974765e+003	1.934077e+002
1.976694e+003	1.539306e+002
1.978622e+003	1.744974e+002
1.980551e+003	1.895918e+002
1.982479e+003	2.024550e+002
1.984407e+003	2.038721e+002
1.986336e+003	1.846564e+002
1.988264e+003	1.929672e+002
1.990193e+003	1.775188e+002
1.992121e+003	2.022185e+002
1.994050e+003	2.877801e+002
1.995978e+003	2.846231e+002
1.997907e+003	2.303981e+002
1.999835e+003	2.307377e+002
2.001764e+003	2.459859e+002
2.003692e+003	2.736093e+002
2.005621e+003	3.232031e+002
2.007549e+003	3.467510e+002
2.009478e+003	3.176225e+002
2.011406e+003	3.150338e+002
2.013334e+003	3.675678e+002
2.015263e+003	4.479679e+002
2.017191e+003	4.746066e+002
2.019120e+003	4.717364e+002
2.021048e+003	4.470159e+002
2.022977e+003	4.378178e+002
2.024905e+003	3.074539e+002
2.026834e+003	2.631229e+002
2.028762e+003	3.376750e+002
2.030691e+003	2.489284e+002
2.032619e+003	3.239746e+002
2.034548e+003	2.573303e+002
2.036476e+003	2.008622e+002
2.038405e+003	2.476130e+002
2.040333e+003	2.859851e+002
2.042261e+003	2.876334e+002
2.044190e+003	2.740384e+002
2.046118e+003	2.642756e+002
2.048047e+003	2.143022e+002
2.049975e+003	8.680124e+001
2.051904e+003	1.912234e+002
2.053832e+003	1.666722e+002
2.055761e+003	1.020647e+002
2.057689e+003	1.823061e+002
2.059618e+003	2.553661e+002
2.061546e+003	1.844778e+002
2.063475e+003	1.778604e+002
2.065403e+003	1.947878e+002
2.067332e+003	2.066197e+002
2.069260e+003	2.151766e+002
2.071188e+003	1.904108e+002
2.073117e+003	1.845879e+002
2.075045e+003	2.003464e+002
2.076974e+003	2.868451e+002
2.078902e+003	3.015245e+002
2.080831e+003	2.482397e+002
2.082759e+003	1.297465e+002
2.084688e+003	1.248878e+002
2.086616e+003	1.768248e+002
2.088545e+003	2.344086e+002
2.090473e+003	2.638307e+002
2.092402e+003	2.818161e+002
2.094330e+003	3.331386e+002
2.096259e+003	3.114381e+002
2.098187e+003	2.340640e+002
2.100115e+003	2.312137e+002
2.102044e+003	2.324398e+002
2.103972e+003	2.225070e+002
2.105901e+003	3.411352e+002
2.107829e+003	4.560290e+002
2.109758e+003	4.013216e+002
2.111686e+003	3.957711e+002
2.113615e+003	4.583030e+002
2.115543e+003	4.261773e+002
2.117472e+003	4.259699e+002
2.119400e+003	4.397553e+002
2.121329e+003	4.207154e+002
2.123257e+003	4.137236e+002
2.125186e+003	3.834479e+002
2.127114e+003	3.922319e+002
2.129042e+003	4.395489e+002
2.130971e+003	4.440305e+002
2.132899e+003	4.577543e+002
2.134828e+003	4.400406e+002
2.136756e+003	5.038572e+002
2.138685e+003	4.367013e+002
2.140613e+003	3.194666e+002
2.142542e+003	3.317390e+002
2.144470e+003	2.896232e+002
2.146399e+003	2.324119e+002
2.148327e+003	2.792165e+002
2.150256e+003	3.304982e+002
2.152184e+003	2.963287e+002
2.154113e+003	2.581696e+002
2.156041e+003	2.512693e+002
2.157969e+003	2.165083e+002
2.159898e+003	1.931094e+002
2.161826e+003	2.562827e+002
2.163755e+003	3.124770e+002
2.165683e+003	2.650144e+002
2.167612e+003	2.777891e+002
2.169540e+003	2.130532e+002
2.171469e+003	1.485649e+002
2.173397e+003	1.756044e+002
2.175326e+003	3.244943e+002
2.177254e+003	3.954388e+002
2.179183e+003	3.165508e+002
2.181111e+003	3.316745e+002
2.183040e+003	2.592729e+002
2.184968e+003	3.178167e+002
2.186896e+003	2.943921e+002
2.188825e+003	3.180386e+002
2.190753e+003	4.267136e+002
2.192682e+003	4.297833e+002
2.194610e+003	3.626502e+002
2.196539e+003	4.017667e+002
2.198467e+003	3.808489e+002
2.200396e+003	4.076812e+002
2.202324e+003	4.817604e+002
2.204253e+003	4.489514e+002
2.206181e+003	4.510416e+002
2.208110e+003	4.217003e+002
2.210038e+003	3.675573e+002
2.211967e+003	3.711967e+002
2.213895e+003	4.067928e+002
2.215823e+003	4.823228e+002
2.217752e+003	5.388481e+002
2.219680e+003	5.492945e+002
2.221609e+003	5.877243e+002
2.223537e+003	6.043912e+002
2.225466e+003	6.323000e+002
2.227394e+003	6.330415e+002
2.229323e+003	5.363513e+002
2.231251e+003	4.806879e+002
2.233180e+003	5.219922e+002
2.235108e+003	5.135049e+002
2.237037e+003	4.123380e+002
2.238965e+003	4.133950e+002
2.240894e+003	4.061896e+002
2.242822e+003	3.997404e+002
2.244750e+003	4.166985e+002
2.246679e+003	4.484261e+002
2.248607e+003	3.589516e+002
2.250536e+003	3.537180e+002
2.252464e+003	3.802476e+002
2.254393e+003	3.781658e+002
2.256321e+003	4.234627e+002
2.258250e+003	5.079986e+002
2.260178e+003	5.307263e+002
2.262107e+003	4.455543e+002
2.264035e+003	3.311377e+002
2.265964e+003	3.235959e+002
2.267892e+003	4.318327e+002
2.269821e+003	3.551969e+002
2.271749e+003	2.340921e+002
2.273677e+003	2.754941e+002
2.275606e+003	3.315805e+002
2.277534e+003	3.326292e+002
2.279463e+003	3.526489e+002
2.281391e+003	3.807697e+002
2.283320e+003	3.980884e+002
2.285248e+003	4.143513e+002
2.287177e+003	4.299662e+002
2.289105e+003	4.518410e+002
2.291034e+003	5.178867e+002
2.292962e+003	6.296082e+002
2.294891e+003	6.723646e+002
2.296819e+003	6.856618e+002
2.298748e+003	6.553193e+002
2.300676e+003	6.320923e+002
2.302604e+003	6.297450e+002
2.304533e+003	5.608928e+002
2.306461e+003	5.313759e+002
2.308390e+003	6.243513e+002
2.310318e+003	7.719306e+002
2.312247e+003	7.665898e+002
2.314175e+003	7.036147e+002
2.316104e+003	6.724408e+002
2.318032e+003	6.842126e+002
2.319961e+003	6.664510e+002
2.321889e+003	6.073351e+002
2.323818e+003	6.023434e+002
2.325746e+003	6.037572e+002
2.327675e+003	5.794165e+002
2.329603e+003	5.376455e+002
2.331531e+003	4.606871e+002
2.333460e+003	5.308284e+002
2.335388e+003	7.165201e+002
2.337317e+003	7.172820e+002
2.339245e+003	6.884877e+002
2.341174e+003	6.135867e+002
2.343102e+003	5.290105e+002
2.345031e+003	5.592554e+002
2.346959e+003	5.211198e+002
2.348888e+003	5.101411e+002
2.350816e+003	5.229091e+002
2.352745e+003	4.674319e+002
2.354673e+003	4.157932e+002
2.356602e+003	4.905447e+002
2.358530e+003	5.603219e+002
2.360458e+003	5.656261e+002
2.362387e+003	5.885262e+002
2.364315e+003	5.454306e+002
2.366244e+003	5.776970e+002
2.368172e+003	5.616591e+002
2.370101e+003	6.156335e+002
2.372029e+003	5.889521e+002
2.373958e+003	5.575580e+002
2.375886e+003	5.628272e+002
2.377815e+003	5.521648e+002
2.379743e+003	5.274873e+002
2.381672e+003	6.275176e+002
2.383600e+003	6.984763e+002
2.385529e+003	6.163046e+002
2.387457e+003	5.702739e+002
2.389385e+003	5.513308e+002
2.391314e+003	5.750242e+002
2.393242e+003	7.012214e+002
2.395171e+003	7.035021e+002
2.397099e+003	7.118033e+002
2.399028e+003	7.218975e+002
2.400956e+003	7.147363e+002
2.402885e+003	7.398060e+002
2.404813e+003	7.971783e+002
2.406742e+003	8.461038e+002
2.408670e+003	7.966671e+002
2.410599e+003	7.126480e+002
2.412527e+003	7.689482e+002
2.414456e+003	7.570997e+002
2.416384e+003	6.794456e+002
2.418313e+003	6.863250e+002
2.420241e+003	6.730575e+002
2.422169e+003	7.473539e+002
2.424098e+003	7.713989e+002
2.426026e+003	8.036599e+002
2.427955e+003	8.630401e+002
2.429883e+003	8.464338e+002
2.431812e+003	7.951870e+002
2.433740e+003	8.484842e+002
2.435669e+003	8.029096e+002
2.437597e+003	8.343318e+002
2.439526e+003	7.372820e+002
2.441454e+003	7.407976e+002
2.443383e+003	7.112306e+002
2.445311e+003	7.007459e+002
2.447240e+003	7.813522e+002
2.449168e+003	8.448838e+002
2.451096e+003	7.803280e+002
2.453025e+003	7.511551e+002
2.454953e+003	7.022516e+002
2.456882e+003	7.007149e+002
2.458810e+003	7.099329e+002
2.460739e+003	7.299376e+002
2.462667e+003	7.584603e+002
2.464596e+003	6.694158e+002
2.466524e+003	7.046525e+002
2.468453e+003	7.523384e+002
2.470381e+003	6.950454e+002
2.472310e+003	6.724880e+002
2.474238e+003	5.705790e+002
2.476167e+003	5.184803e+002
2.478095e+003	5.918543e+002
2.480023e+003	5.758300e+002
2.481952e+003	5.661290e+002
2.483880e+003	6.385085e+002
2.485809e+003	6.457830e+002
2.487737e+003	7.242880e+002
2.489666e+003	6.695049e+002
2.491594e+003	6.951125e+002
2.493523e+003	6.740013e+002
2.495451e+003	5.785966e+002
2.497380e+003	5.512064e+002
2.499308e+003	5.997870e+002
2.501237e+003	7.296671e+002
2.503165e+003	7.894078e+002
2.505094e+003	8.221164e+002
2.507022e+003	8.235233e+002
2.508950e+003	7.498434e+002
2.510879e+003	6.549512e+002
2.512807e+003	6.280964e+002
2.514736e+003	7.136417e+002
2.516664e+003	7.532330e+002
2.518593e+003	7.934895e+002
2.520521e+003	8.366006e+002
2.522450e+003	8.504998e+002
2.524378e+003	8.012316e+002
2.526307e+003	7.402367e+002
2.528235e+003	7.568400e+002
2.530164e+003	8.481360e+002
2.532092e+003	9.431116e+002
2.534021e+003	9.566830e+002
2.535949e+003	9.280069e+002
2.537877e+003	8.489171e+002
2.539806e+003	8.849316e+002
2.541734e+003	8.258271e+002
2.543663e+003	7.625226e+002
2.545591e+003	7.696318e+002
2.547520e+003	7.898215e+002
2.549448e+003	7.565613e+002
2.551377e+003	7.410474e+002
2.553305e+003	7.272593e+002
2.555234e+003	6.911371e+002
2.557162e+003	7.261924e+002
2.559091e+003	7.837979e+002
2.561019e+003	7.666376e+002
2.562948e+003	7.591018e+002
2.564876e+003	7.434582e+002
2.566804e+003	7.952029e+002
2.568733e+003	7.350420e+002
2.570661e+003	6.531758e+002
2.572590e+003	6.377733e+002
2.574518e+003	6.679160e+002
2.576447e+003	6.962921e+002
2.578375e+003	6.766038e+002
2.580304e+003	6.973754e+002
2.582232e+003	6.784301e+002
2.584161e+003	6.237498e+002
2.586089e+003	6.089069e+002
2.588018e+003	6.076973e+002
2.589946e+003	5.787697e+002
2.591875e+003	5.760271e+002
2.593803e+003	6.129725e+002
2.595731e+003	5.904231e+002
2.597660e+003	6.381313e+002
2.599588e+003	6.464012e+002
2.601517e+003	6.354670e+002
2.603445e+003	6.968358e+002
2.605374e+003	7.403342e+002
2.607302e+003	6.821647e+002
2.609231e+003	7.396976e+002
2.611159e+003	7.467464e+002
2.613088e+003	6.405942e+002
2.615016e+003	7.842689e+002
2.616945e+003	7.455897e+002
2.618873e+003	7.431693e+002
2.620802e+003	7.255386e+002
2.622730e+003	7.141176e+002
2.624658e+003	7.208438e+002
2.626587e+003	7.762849e+002
2.628515e+003	7.462225e+002
2.630444e+003	6.978520e+002
2.632372e+003	6.953461e+002
2.634301e+003	6.883632e+002
2.636229e+003	6.705096e+002
2.638158e+003	6.359781e+002
2.640086e+003	5.712852e+002
2.642015e+003	5.826921e+002
2.643943e+003	6.919268e+002
2.645872e+003	7.364096e+002
2.647800e+003	6.939020e+002
2.649729e+003	6.994429e+002
2.651657e+003	6.886040e+002
2.653585e+003	5.887672e+002
2.655514e+003	5.514528e+002
2.657442e+003	5.201000e+002
2.659371e+003	6.551919e+002
2.661299e+003	6.353746e+002
2.663228e+003	5.603746e+002
2.665156e+003	6.296623e+002
2.667085e+003	6.113175e+002
2.669013e+003	6.151304e+002
2.670942e+003	6.720278e+002
2.672870e+003	7.297817e+002
2.674799e+003	7.090530e+002
2.676727e+003	6.953469e+002
2.678656e+003	6.420626e+002
2.680584e+003	5.783160e+002
2.682512e+003	6.307392e+002
2.684441e+003	5.514265e+002
2.686369e+003	4.761979e+002
2.688298e+003	6.464731e+002
2.690226e+003	5.900370e+002
2.692155e+003	6.190140e+002
2.694083e+003	6.016830e+002
2.696012e+003	5.275087e+002
2.697940e+003	4.833893e+002
2.699869e+003	4.786250e+002
2.701797e+003	4.625313e+002
2.703726e+003	5.430171e+002
2.705654e+003	5.868445e+002
2.707583e+003	5.479405e+002
2.709511e+003	5.369707e+002
2.711439e+003	4.953906e+002
2.713368e+003	4.228816e+002
2.715296e+003	4.761964e+002
2.717225e+003	5.204368e+002
2.719153e+003	5.974911e+002
2.721082e+003	6.009340e+002
2.723010e+003	5.557832e+002
2.724939e+003	5.558393e+002
2.726867e+003	5.321509e+002
2.728796e+003	4.867857e+002
2.730724e+003	5.408441e+002
2.732653e+003	6.408085e+002
2.734581e+003	5.843845e+002
2.736510e+003	4.990043e+002
2.738438e+003	5.082322e+002
2.740366e+003	5.037283e+002
2.742295e+003	5.498488e+002
2.744223e+003	5.310681e+002
2.746152e+003	4.737330e+002
2.748080e+003	5.126674e+002
2.750009e+003	5.267845e+002
2.751937e+003	4.754113e+002
2.753866e+003	4.215704e+002
2.755794e+003	4.357213e+002
2.757723e+003	4.115022e+002
2.759651e+003	4.903146e+002
2.761580e+003	4.450212e+002
2.763508e+003	4.091598e+002
2.765437e+003	5.099211e+002
2.767365e+003	4.994918e+002
2.769293e+003	3.962628e+002
2.771222e+003	3.942437e+002
2.773150e+003	3.744595e+002
2.775079e+003	3.715685e+002
2.777007e+003	3.324066e+002
2.778936e+003	2.689037e+002
2.780864e+003	2.554921e+002
2.782793e+003	2.792707e+002
2.784721e+003	2.373735e+002
2.786650e+003	1.410647e+002
2.788578e+003	1.739594e+002
2.790507e+003	2.465464e+002
2.792435e+003	2.487693e+002
2.794364e+003	1.671655e+002
2.796292e+003	1.434397e+002
2.798220e+003	1.806385e+002
2.800149e+003	1.384785e+002
2.802077e+003	1.507888e+002
2.804006e+003	1.530984e+002
2.805934e+003	1.374415e+002
2.807863e+003	1.998916e+002
2.809791e+003	2.193331e+002
2.811720e+003	2.049558e+002
2.813648e+003	9.116818e+001
2.815577e+003	6.090156e+001
2.817505e+003	2.090713e+002
2.819434e+003	2.486586e+002
2.821362e+003	1.999345e+002
2.823291e+003	2.119627e+002
2.825219e+003	1.462979e+002
2.827147e+003	1.657478e+002
2.829076e+003	2.209466e+002
2.831004e+003	2.509039e+002
2.832933e+003	2.581512e+002
2.834861e+003	1.748566e+002
2.836790e+003	1.268807e+002
2.838718e+003	2.041791e+002
2.840647e+003	2.843866e+002
2.842575e+003	3.331908e+002
2.844504e+003	3.819463e+002
2.846432e+003	3.960556e+002
2.848361e+003	4.957450e+002
2.850289e+003	4.659866e+002
2.852218e+003	4.666017e+002
2.854146e+003	3.258145e+002
2.856074e+003	3.359154e+002
2.858003e+003	3.589318e+002
2.859931e+003	3.822769e+002
2.861860e+003	3.480435e+002
2.863788e+003	2.443267e+002
2.865717e+003	2.778658e+002
2.867645e+003	2.542141e+002
2.869574e+003	3.017942e+002
2.871502e+003	3.272491e+002
2.873431e+003	3.979476e+002
2.875359e+003	3.070921e+002
2.877288e+003	2.281795e+002
2.879216e+003	2.668592e+002
2.881145e+003	3.162325e+002
2.883073e+003	2.613732e+002
2.885001e+003	2.714132e+002
2.886930e+003	3.345795e+002
2.888858e+003	3.283265e+002
2.890787e+003	3.373671e+002
2.892715e+003	2.640004e+002
2.894644e+003	3.914346e+002
2.896572e+003	3.552273e+002
2.898501e+003	3.039073e+002
2.900429e+003	2.576876e+002
2.902358e+003	2.043729e+002
2.904286e+003	1.924764e+002
2.906215e+003	2.500995e+002
2.908143e+003	2.911343e+002
2.910072e+003	3.058879e+002
2.912000e+003	2.319677e+002
2.913928e+003	1.750412e+002
2.915857e+003	2.844804e+002
2.917785e+003	2.321009e+002
2.919714e+003	2.738710e+002
2.921642e+003	2.443990e+002
2.923571e+003	1.820873e+002
2.925499e+003	1.550354e+002
2.927428e+003	1.943876e+002
2.929356e+003	2.499225e+002
2.931285e+003	1.748220e+002
2.933213e+003	2.064135e+002
2.935142e+003	1.714417e+002
2.937070e+003	2.053406e+002
2.938999e+003	2.844312e+002
2.940927e+003	2.008346e+002
2.942855e+003	9.890885e+001
2.944784e+003	9.501266e+001
2.946712e+003	1.061889e+002
2.948641e+003	5.478711e+001
2.950569e+003	-1.223413e+001
2.952498e+003	-6.423682e+001
2.954426e+003	-2.337251e+001
2.956355e+003	8.806892e+000
2.958283e+003	-3.478661e+001
2.960212e+003	-5.840749e+000
2.962140e+003	-2.382286e+001
2.964069e+003	-6.777851e+001
2.965997e+003	2.140573e+001
2.967926e+003	-6.800167e+001
2.969854e+003	-1.482467e+002
2.971782e+003	-7.691900e+001
2.973711e+003	-9.476418e+001
2.975639e+003	-1.006379e+002
2.977568e+003	-8.704592e+001
2.979496e+003	-1.635602e+002
2.981425e+003	-1.864047e+002
2.983353e+003	-1.834631e+002
2.985282e+003	-2.020934e+002
2.987210e+003	-2.205971e+002
2.989139e+003	-2.177109e+002
2.991067e+003	-2.305787e+002
2.992996e+003	-2.503493e+002
2.994924e+003	-2.900081e+002
2.996853e+003	-2.986265e+002
2.998781e+003	-2.602738e+002
3.000709e+003	-2.441026e+002
3.002638e+003	-2.609946e+002
3.004566e+003	-2.996829e+002
3.006495e+003	-4.039954e+002
3.008423e+003	-4.517346e+002
3.010352e+003	-2.799916e+002
3.012280e+003	-2.790161e+002
3.014209e+003	-2.513610e+002
3.016137e+003	-2.472770e+002
3.018066e+003	-2.533289e+002
3.019994e+003	-2.868713e+002
3.021923e+003	-2.793669e+002
3.023851e+003	-3.257711e+002
3.025780e+003	-2.807282e+002
3.027708e+003	-2.014342e+002
3.029636e+003	-1.753223e+002
3.031565e+003	-2.356221e+002
3.033493e+003	-1.301712e+002
3.035422e+003	-1.440435e+002
3.037350e+003	-1.754782e+002
3.039279e+003	-1.688544e+002
3.041207e+003	-2.299542e+002
3.043136e+003	-2.230147e+002
3.045064e+003	-1.063171e+002
3.046993e+003	-6.169417e+001
3.048921e+003	-1.865028e+002
3.050850e+003	-1.382489e+002
3.052778e+003	-8.399417e+001
3.054707e+003	-1.107888e+002
3.056635e+003	-1.398808e+002
3.058563e+003	-1.463456e+002
3.060492e+003	-6.968266e+001
3.062420e+003	-9.976705e-002
3.064349e+003	1.543978e+001
3.066277e+003	-7.636789e+001
3.068206e+003	-1.127358e+002
3.070134e+003	-2.576492e+001
3.072063e+003	2.055912e+001
3.073991e+003	9.959612e+001
3.075920e+003	8.914550e+001
3.077848e+003	5.375210e+001
3.079777e+003	6.371017e+001
3.081705e+003	2.978973e+001
3.083634e+003	2.481620e+001
3.085562e+003	1.362965e+002
3.087490e+003	2.168982e+002
3.089419e+003	2.328477e+002
3.091347e+003	2.305833e+002
3.093276e+003	1.766859e+002
3.095204e+003	2.256798e+002
3.097133e+003	2.714807e+002
3.099061e+003	3.142338e+002
3.100990e+003	2.382799e+002
3.102918e+003	3.027045e+002
3.104847e+003	2.387856e+002
3.106775e+003	2.562366e+002
3.108704e+003	3.784836e+002
3.110632e+003	4.693253e+002
3.112561e+003	5.018873e+002
3.114489e+003	5.668042e+002
3.116417e+003	5.589870e+002
3.118346e+003	5.132686e+002
3.120274e+003	5.305061e+002
3.122203e+003	5.591733e+002
3.124131e+003	5.261147e+002
3.126060e+003	4.555772e+002
3.127988e+003	4.758731e+002
3.129917e+003	5.362969e+002
3.131845e+003	6.791371e+002
3.133774e+003	7.631832e+002
3.135702e+003	7.728624e+002
3.137631e+003	7.645432e+002
3.139559e+003	7.423709e+002
3.141488e+003	8.221310e+002
3.143416e+003	7.885109e+002
3.145344e+003	8.682147e+002
3.147273e+003	9.117021e+002
3.149201e+003	9.422548e+002
3.151130e+003	1.077375e+003
3.153058e+003	1.107064e+003
3.154987e+003	1.163825e+003
3.156915e+003	1.157103e+003
3.158844e+003	1.264041e+003
3.160772e+003	1.311468e+003
3.162701e+003	1.276632e+003
3.164629e+003	1.308334e+003
3.166558e+003	1.385009e+003
3.168486e+003	1.385161e+003
3.170415e+003	1.426493e+003
3.172343e+003	1.432397e+003
3.174271e+003	1.411978e+003
3.176200e+003	1.517717e+003
3.178128e+003	1.596080e+003
3.180057e+003	1.686773e+003
3.181985e+003	1.684342e+003
3.183914e+003	1.795878e+003
3.185842e+003	1.845870e+003
3.187771e+003	1.849676e+003
3.189699e+003	1.866844e+003
3.191628e+003	1.933401e+003
3.193556e+003	2.044813e+003
3.195485e+003	2.130038e+003
3.197413e+003	2.156360e+003
3.199342e+003	2.140611e+003
3.201270e+003	2.252594e+003
3.203198e+003	2.317241e+003
3.205127e+003	2.594155e+003
3.207055e+003	2.436272e+003
3.208984e+003	2.671369e+003
3.210912e+003	2.638359e+003
3.212841e+003	2.637390e+003
3.214769e+003	2.742729e+003
3.216698e+003	2.835387e+003
3.218626e+003	2.827102e+003
3.220555e+003	2.798760e+003
3.222483e+003	2.889836e+003
3.224412e+003	2.889827e+003
3.226340e+003	2.991052e+003
3.228269e+003	3.168196e+003
3.230197e+003	3.188420e+003
3.232125e+003	3.285441e+003
3.234054e+003	3.414193e+003
3.235982e+003	3.486327e+003
3.237911e+003	3.586424e+003
3.239839e+003	3.687022e+003
3.241768e+003	3.771304e+003
3.243696e+003	3.754216e+003
3.245625e+003	3.834678e+003
3.247553e+003	3.896371e+003
3.249482e+003	3.967125e+003
3.251410e+003	4.141326e+003
3.253339e+003	4.145766e+003
3.255267e+003	4.316052e+003
3.257196e+003	4.438744e+003
3.259124e+003	4.448683e+003
3.261052e+003	4.533569e+003
3.262981e+003	4.580401e+003
3.264909e+003	4.711115e+003
3.266838e+003	4.830091e+003
3.268766e+003	4.936510e+003
3.270695e+003	5.108759e+003
3.272623e+003	5.132039e+003
3.274552e+003	5.280145e+003
3.276480e+003	5.392125e+003
3.278409e+003	5.420368e+003
3.280337e+003	5.483772e+003
3.282266e+003	5.663425e+003
3.284194e+003	5.784444e+003
3.286123e+003	5.873095e+003
3.288051e+003	6.050196e+003
3.289979e+003	6.156320e+003
3.291908e+003	6.291607e+003
3.293836e+003	6.282765e+003
3.295765e+003	6.419080e+003
3.297693e+003	6.565598e+003
3.299622e+003	6.724220e+003
3.301550e+003	6.823591e+003
3.303479e+003	6.848405e+003
3.305407e+003	6.927673e+003
3.307336e+003	7.183657e+003
3.309264e+003	7.280483e+003
3.311193e+003	7.453327e+003
3.313121e+003	7.533350e+003
3.315050e+003	7.656957e+003
3.316978e+003	7.781436e+003
3.318906e+003	7.935948e+003
3.320835e+003	8.016206e+003
3.322763e+003	8.153513e+003
3.324692e+003	8.328380e+003
3.326620e+003	8.606498e+003
3.328549e+003	8.695615e+003
3.330477e+003	8.804886e+003
3.332406e+003	8.995644e+003
3.334334e+003	9.082755e+003
3.336263e+003	9.245757e+003
3.338191e+003	9.350879e+003
3.340120e+003	9.432022e+003
3.342048e+003	9.686713e+003
3.343977e+003	9.823616e+003
3.345905e+003	9.977249e+003
3.347833e+003	1.016812e+004
3.349762e+003	1.026326e+004
3.351690e+003	1.037039e+004
3.353619e+003	1.057571e+004
3.355547e+003	1.078013e+004
3.357476e+003	1.083719e+004
3.359404e+003	1.102698e+004
3.361333e+003	1.125889e+004
3.363261e+003	1.145798e+004
3.365190e+003	1.170661e+004
3.367118e+003	1.185067e+004
3.369047e+003	1.194411e+004
3.370975e+003	1.212085e+004
3.372904e+003	1.235656e+004
3.374832e+003	1.259321e+004
3.376760e+003	1.273051e+004
3.378689e+003	1.291618e+004
3.380617e+003	1.305806e+004
3.382546e+003	1.334882e+004
3.384474e+003	1.366131e+004
3.386403e+003	1.388958e+004
3.388331e+003	1.400364e+004
3.390260e+003	1.411374e+004
3.392188e+003	1.435370e+004
3.394117e+003	1.453198e+004
3.396045e+003	1.472238e+004
3.397974e+003	1.487144e+004
3.399902e+003	1.515504e+004
