# Supplementary material for: Machine learning classification of mango maturity based on carotene content from Raman spectra
Source: PeerJ. 2025 Nov 18;13:e20288. doi: 10.7717/peerj.20288 (PMC12637035; doi:10.7717/peerj.20288)
Supplement: Supplemental Information 1 — Raman spectra from 29 mango samples, with measurements taken from the top, middle, and bottom parts of each mango. These data were used for Raman spectral processing, statistical analysis, and classification analysis. [file peerj-13-20288-s001.zip › Raw Data_Mango/M5/3 spectra- Average-M5-M.CSV]

5.015522e+001	5.574985e+003
5.208368e+001	3.401486e+003
5.401215e+001	2.073408e+003
5.594062e+001	1.516053e+003
5.786908e+001	1.462209e+003
5.979755e+001	1.538170e+003
6.172602e+001	1.550802e+003
6.365448e+001	1.466342e+003
6.558295e+001	1.375391e+003
6.751141e+001	1.323799e+003
6.943988e+001	1.326907e+003
7.136835e+001	1.383428e+003
7.329681e+001	1.428546e+003
7.522528e+001	1.303240e+003
7.715375e+001	1.254942e+003
7.908221e+001	1.168608e+003
8.101068e+001	1.087361e+003
8.293915e+001	1.075558e+003
8.486761e+001	1.047044e+003
8.679608e+001	1.043995e+003
8.872455e+001	1.070586e+003
9.065302e+001	1.101327e+003
9.258148e+001	1.093321e+003
9.450995e+001	1.040775e+003
9.643842e+001	9.659801e+002
9.836688e+001	8.722800e+002
1.002953e+002	7.775803e+002
1.022238e+002	7.227040e+002
1.041523e+002	7.336187e+002
1.060807e+002	7.120850e+002
1.080092e+002	6.820837e+002
1.099377e+002	6.870494e+002
1.118661e+002	7.191990e+002
1.137946e+002	7.627703e+002
1.157231e+002	8.129862e+002
1.176516e+002	7.936939e+002
1.195800e+002	6.544578e+002
1.215085e+002	6.553168e+002
1.234370e+002	5.733702e+002
1.253654e+002	4.765207e+002
1.272939e+002	4.106104e+002
1.292224e+002	3.818988e+002
1.311508e+002	4.007263e+002
1.330793e+002	4.831534e+002
1.350078e+002	5.577791e+002
1.369362e+002	5.775444e+002
1.388647e+002	5.530831e+002
1.407932e+002	5.465076e+002
1.427216e+002	4.940468e+002
1.446501e+002	4.479944e+002
1.465786e+002	4.462408e+002
1.485070e+002	4.310343e+002
1.504355e+002	4.072550e+002
1.523640e+002	4.342803e+002
1.542924e+002	4.261074e+002
1.562209e+002	3.256740e+002
1.581494e+002	3.583519e+002
1.600778e+002	3.326909e+002
1.620063e+002	3.765132e+002
1.639348e+002	4.493078e+002
1.658632e+002	4.456391e+002
1.677917e+002	4.459064e+002
1.697202e+002	4.225785e+002
1.716486e+002	3.997188e+002
1.735771e+002	3.793954e+002
1.755056e+002	3.478382e+002
1.774340e+002	3.179671e+002
1.793625e+002	3.091904e+002
1.812910e+002	3.029128e+002
1.832194e+002	2.949291e+002
1.851479e+002	2.897260e+002
1.870764e+002	1.737089e+002
1.890048e+002	1.389476e+002
1.909333e+002	1.136021e+002
1.928618e+002	7.198649e+001
1.947902e+002	8.613965e+001
1.967187e+002	6.305069e+001
1.986472e+002	1.498162e+002
2.005756e+002	2.395696e+002
2.025041e+002	2.727874e+002
2.044326e+002	3.288974e+002
2.063610e+002	3.477997e+002
2.082895e+002	3.438423e+002
2.102180e+002	3.205506e+002
2.121464e+002	2.914019e+002
2.140749e+002	2.864160e+002
2.160034e+002	2.808736e+002
2.179318e+002	1.992917e+002
2.198603e+002	1.527734e+002
2.217888e+002	1.988546e+002
2.237172e+002	2.067921e+002
2.256457e+002	2.153855e+002
2.275742e+002	1.658972e+002
2.295026e+002	1.025513e+002
2.314311e+002	7.837530e+001
2.333596e+002	9.987831e+001
2.352880e+002	9.547363e+001
2.372165e+002	1.320393e+002
2.391450e+002	1.901178e+002
2.410734e+002	2.380118e+002
2.430019e+002	2.735477e+002
2.449304e+002	2.528569e+002
2.468588e+002	2.300606e+002
2.487873e+002	2.337197e+002
2.507158e+002	2.514411e+002
2.526442e+002	2.147061e+002
2.545727e+002	2.072822e+002
2.565012e+002	2.390264e+002
2.584296e+002	2.574456e+002
2.603581e+002	2.496459e+002
2.622866e+002	3.001603e+002
2.642150e+002	3.059449e+002
2.661435e+002	2.981922e+002
2.680720e+002	2.146368e+002
2.700004e+002	7.370464e+001
2.719289e+002	4.716547e+001
2.738574e+002	1.069298e+002
2.757858e+002	1.334453e+002
2.777143e+002	1.170447e+002
2.796428e+002	7.434749e+001
2.815712e+002	2.384124e+001
2.834997e+002	3.908856e+001
2.854282e+002	9.625333e+001
2.873566e+002	1.229968e+002
2.892851e+002	1.314686e+002
2.912136e+002	2.235303e+002
2.931420e+002	2.844768e+002
2.950705e+002	3.126989e+002
2.969990e+002	3.375507e+002
2.989274e+002	3.598637e+002
3.008559e+002	3.512812e+002
3.027844e+002	3.073235e+002
3.047128e+002	3.408242e+002
3.066413e+002	3.261311e+002
3.085698e+002	2.547048e+002
3.104982e+002	2.203810e+002
3.124267e+002	2.800573e+002
3.143552e+002	2.513965e+002
3.162836e+002	1.877087e+002
3.182121e+002	1.833730e+002
3.201406e+002	2.756461e+002
3.220690e+002	2.741128e+002
3.239975e+002	2.195622e+002
3.259260e+002	2.595569e+002
3.278544e+002	2.970652e+002
3.297829e+002	2.381371e+002
3.317114e+002	2.401202e+002
3.336398e+002	2.616416e+002
3.355683e+002	2.813689e+002
3.374968e+002	3.138569e+002
3.394252e+002	3.407128e+002
3.413537e+002	2.891041e+002
3.432822e+002	2.869995e+002
3.452106e+002	3.369563e+002
3.471391e+002	3.629785e+002
3.490676e+002	3.565383e+002
3.509960e+002	3.839050e+002
3.529245e+002	4.027977e+002
3.548530e+002	3.364636e+002
3.567814e+002	2.905430e+002
3.587099e+002	2.993501e+002
3.606384e+002	3.203149e+002
3.625668e+002	2.745515e+002
3.644953e+002	2.695916e+002
3.664238e+002	2.814996e+002
3.683522e+002	2.623225e+002
3.702807e+002	2.139355e+002
3.722092e+002	2.585157e+002
3.741376e+002	2.205926e+002
3.760661e+002	2.244716e+002
3.779946e+002	2.656170e+002
3.799230e+002	3.021982e+002
3.818515e+002	3.044680e+002
3.837800e+002	3.803333e+002
3.857084e+002	4.897578e+002
3.876369e+002	5.523241e+002
3.895654e+002	5.550474e+002
3.914938e+002	5.389797e+002
3.934223e+002	5.102847e+002
3.953508e+002	5.041206e+002
3.972792e+002	5.447873e+002
3.992077e+002	6.096411e+002
4.011362e+002	6.536519e+002
4.030646e+002	6.369493e+002
4.049931e+002	6.022369e+002
4.069216e+002	5.613805e+002
4.088500e+002	5.018300e+002
4.107785e+002	4.400985e+002
4.127070e+002	4.181079e+002
4.146354e+002	3.674466e+002
4.165639e+002	3.676297e+002
4.184924e+002	3.440343e+002
4.204208e+002	3.314069e+002
4.223493e+002	3.983172e+002
4.242778e+002	4.835724e+002
4.262062e+002	4.252371e+002
4.281347e+002	3.842647e+002
4.300632e+002	4.332250e+002
4.319916e+002	5.158609e+002
4.339201e+002	4.669580e+002
4.358486e+002	3.749828e+002
4.377770e+002	3.162338e+002
4.397055e+002	3.480753e+002
4.416340e+002	3.945195e+002
4.435624e+002	3.675681e+002
4.454909e+002	4.492448e+002
4.474194e+002	5.495150e+002
4.493478e+002	6.006106e+002
4.512763e+002	6.064022e+002
4.532048e+002	5.785473e+002
4.551332e+002	5.142635e+002
4.570617e+002	5.645439e+002
4.589902e+002	5.758727e+002
4.609186e+002	5.489814e+002
4.628471e+002	5.011231e+002
4.647756e+002	4.592309e+002
4.667040e+002	4.802386e+002
4.686325e+002	5.417772e+002
4.705610e+002	5.640872e+002
4.724894e+002	6.044813e+002
4.744179e+002	6.667673e+002
4.763464e+002	6.408383e+002
4.782748e+002	4.986107e+002
4.802033e+002	4.279052e+002
4.821318e+002	4.559297e+002
4.840602e+002	4.843142e+002
4.859887e+002	4.327848e+002
4.879172e+002	4.142899e+002
4.898456e+002	4.771089e+002
4.917741e+002	4.993953e+002
4.937026e+002	4.700967e+002
4.956310e+002	4.384359e+002
4.975595e+002	4.628084e+002
4.994880e+002	4.950505e+002
5.014164e+002	5.579680e+002
5.033449e+002	6.232226e+002
5.052734e+002	6.095911e+002
5.072018e+002	5.345880e+002
5.091303e+002	5.731388e+002
5.110588e+002	6.368434e+002
5.129872e+002	7.024828e+002
5.149157e+002	6.800795e+002
5.168442e+002	6.327451e+002
5.187726e+002	6.454424e+002
5.207011e+002	6.036982e+002
5.226296e+002	5.923611e+002
5.245580e+002	6.046777e+002
5.264865e+002	6.315171e+002
5.284150e+002	6.419893e+002
5.303434e+002	6.047615e+002
5.322719e+002	5.558688e+002
5.342004e+002	5.351667e+002
5.361288e+002	5.234052e+002
5.380573e+002	5.088546e+002
5.399858e+002	4.886095e+002
5.419142e+002	4.716742e+002
5.438427e+002	4.964567e+002
5.457712e+002	5.381216e+002
5.476996e+002	5.454680e+002
5.496281e+002	5.241824e+002
5.515566e+002	5.064564e+002
5.534850e+002	5.160657e+002
5.554135e+002	5.753478e+002
5.573420e+002	5.163795e+002
5.592704e+002	5.042810e+002
5.611989e+002	5.573765e+002
5.631274e+002	6.014036e+002
5.650558e+002	6.262507e+002
5.669843e+002	6.291292e+002
5.689128e+002	6.152379e+002
5.708412e+002	6.196850e+002
5.727697e+002	6.555583e+002
5.746982e+002	7.068267e+002
5.766266e+002	7.394550e+002
5.785551e+002	7.449645e+002
5.804836e+002	7.273846e+002
5.824120e+002	6.984934e+002
5.843405e+002	7.100740e+002
5.862690e+002	7.869299e+002
5.881974e+002	7.695468e+002
5.901259e+002	7.732650e+002
5.920544e+002	6.901776e+002
5.939828e+002	6.249338e+002
5.959113e+002	6.156446e+002
5.978398e+002	6.012809e+002
5.997682e+002	6.026513e+002
6.016967e+002	5.482194e+002
6.036252e+002	5.566392e+002
6.055536e+002	5.849988e+002
6.074821e+002	5.753564e+002
6.094106e+002	5.363203e+002
6.113391e+002	5.942692e+002
6.132675e+002	5.579669e+002
6.151960e+002	5.307395e+002
6.171245e+002	5.173303e+002
6.190529e+002	5.234519e+002
6.209814e+002	5.654064e+002
6.229099e+002	5.816665e+002
6.248383e+002	5.071679e+002
6.267668e+002	5.557402e+002
6.286953e+002	6.367719e+002
6.306237e+002	6.653019e+002
6.325522e+002	6.614184e+002
6.344807e+002	6.661545e+002
6.364091e+002	6.228580e+002
6.383376e+002	5.624114e+002
6.402661e+002	5.166212e+002
6.421945e+002	5.162737e+002
6.441230e+002	5.733813e+002
6.460515e+002	6.496208e+002
6.479799e+002	5.974219e+002
6.499084e+002	5.337654e+002
6.518369e+002	5.466434e+002
6.537653e+002	5.752842e+002
6.556938e+002	5.185046e+002
6.576223e+002	4.739258e+002
6.595507e+002	5.487287e+002
6.614792e+002	5.002204e+002
6.634077e+002	4.128586e+002
6.653361e+002	4.135501e+002
6.672646e+002	5.104196e+002
6.691931e+002	5.087175e+002
6.711215e+002	4.465183e+002
6.730500e+002	4.121211e+002
6.749785e+002	4.305395e+002
6.769069e+002	4.847689e+002
6.788354e+002	5.302527e+002
6.807639e+002	5.226205e+002
6.826923e+002	5.040350e+002
6.846208e+002	4.922394e+002
6.865493e+002	4.720015e+002
6.884777e+002	4.595464e+002
6.904062e+002	4.654608e+002
6.923347e+002	4.791226e+002
6.942631e+002	5.155534e+002
6.961916e+002	5.125121e+002
6.981201e+002	5.545416e+002
7.000485e+002	5.621125e+002
7.019770e+002	5.207747e+002
7.039055e+002	5.147090e+002
7.058339e+002	5.821924e+002
7.077624e+002	6.052100e+002
7.096909e+002	6.056519e+002
7.116193e+002	5.760052e+002
7.135478e+002	5.212568e+002
7.154763e+002	4.739619e+002
7.174047e+002	4.914708e+002
7.193332e+002	6.044155e+002
7.212617e+002	5.642883e+002
7.231901e+002	5.360936e+002
7.251186e+002	5.336204e+002
7.270471e+002	5.012457e+002
7.289755e+002	4.241705e+002
7.309040e+002	3.569932e+002
7.328325e+002	3.883083e+002
7.347609e+002	3.597805e+002
7.366894e+002	3.333968e+002
7.386179e+002	3.362809e+002
7.405463e+002	3.333061e+002
7.424748e+002	3.444783e+002
7.444033e+002	4.140069e+002
7.463317e+002	4.974019e+002
7.482602e+002	5.387271e+002
7.501887e+002	4.818333e+002
7.521171e+002	3.964738e+002
7.540456e+002	4.503762e+002
7.559741e+002	3.990840e+002
7.579025e+002	3.671443e+002
7.598310e+002	4.130405e+002
7.617595e+002	4.867663e+002
7.636879e+002	5.476458e+002
7.656164e+002	5.666989e+002
7.675449e+002	4.719848e+002
7.694733e+002	4.924886e+002
7.714018e+002	5.189735e+002
7.733303e+002	5.054724e+002
7.752587e+002	4.789062e+002
7.771872e+002	4.883912e+002
7.791157e+002	5.421093e+002
7.810441e+002	5.495558e+002
7.829726e+002	4.723069e+002
7.849011e+002	3.564959e+002
7.868295e+002	3.719951e+002
7.887580e+002	4.490592e+002
7.906865e+002	4.495686e+002
7.926149e+002	4.786737e+002
7.945434e+002	5.422626e+002
7.964719e+002	5.314322e+002
7.984003e+002	3.940076e+002
8.003288e+002	2.565088e+002
8.022573e+002	2.405900e+002
8.041857e+002	3.362290e+002
8.061142e+002	3.813780e+002
8.080427e+002	2.801785e+002
8.099711e+002	2.286789e+002
8.118996e+002	2.835381e+002
8.138281e+002	3.365457e+002
8.157565e+002	3.159926e+002
8.176850e+002	2.939462e+002
8.196135e+002	3.296716e+002
8.215419e+002	2.872182e+002
8.234704e+002	2.643442e+002
8.253989e+002	2.749876e+002
8.273273e+002	2.636333e+002
8.292558e+002	2.428992e+002
8.311843e+002	3.307522e+002
8.331127e+002	3.629447e+002
8.350412e+002	3.642975e+002
8.369697e+002	3.017055e+002
8.388981e+002	2.248833e+002
8.408266e+002	2.028658e+002
8.427551e+002	2.649096e+002
8.446835e+002	3.679687e+002
8.466120e+002	4.432316e+002
8.485405e+002	4.688401e+002
8.504689e+002	4.419627e+002
8.523974e+002	3.856938e+002
8.543259e+002	3.518629e+002
8.562543e+002	3.668707e+002
8.581828e+002	3.785187e+002
8.601113e+002	3.693003e+002
8.620397e+002	4.200004e+002
8.639682e+002	4.265949e+002
8.658967e+002	3.977163e+002
8.678251e+002	3.500481e+002
8.697536e+002	3.002387e+002
8.716821e+002	3.070417e+002
8.736105e+002	3.507770e+002
8.755390e+002	3.705050e+002
8.774675e+002	3.601513e+002
8.793959e+002	3.207408e+002
8.813244e+002	2.646019e+002
8.832529e+002	2.023989e+002
8.851813e+002	1.354544e+002
8.871098e+002	1.345248e+002
8.890383e+002	2.091216e+002
8.909667e+002	2.111625e+002
8.928952e+002	2.232994e+002
8.948237e+002	2.669875e+002
8.967521e+002	2.781458e+002
8.986806e+002	2.463419e+002
9.006091e+002	3.122753e+002
9.025375e+002	2.842104e+002
9.044660e+002	2.293916e+002
9.063945e+002	1.920444e+002
9.083229e+002	2.353565e+002
9.102514e+002	3.619331e+002
9.121799e+002	4.580041e+002
9.141083e+002	4.269504e+002
9.160368e+002	3.206428e+002
9.179653e+002	2.723881e+002
9.198937e+002	2.998943e+002
9.218222e+002	2.849424e+002
9.237507e+002	2.444085e+002
9.256791e+002	3.348732e+002
9.276076e+002	3.501301e+002
9.295361e+002	3.169592e+002
9.314645e+002	3.416242e+002
9.333930e+002	4.177129e+002
9.353215e+002	4.026605e+002
9.372499e+002	3.318813e+002
9.391784e+002	3.570265e+002
9.411069e+002	3.606240e+002
9.430353e+002	2.628251e+002
9.449638e+002	2.419586e+002
9.468923e+002	2.770651e+002
9.488207e+002	2.733287e+002
9.507492e+002	2.866515e+002
9.526777e+002	3.721495e+002
9.546061e+002	3.860817e+002
9.565346e+002	2.636271e+002
9.584631e+002	2.614374e+002
9.603915e+002	1.847556e+002
9.623200e+002	1.794170e+002
9.642485e+002	2.432928e+002
9.661769e+002	2.919817e+002
9.681054e+002	3.113244e+002
9.700339e+002	3.710974e+002
9.719623e+002	2.918586e+002
9.738908e+002	2.262530e+002
9.758193e+002	2.219711e+002
9.777477e+002	2.772523e+002
9.796762e+002	3.229666e+002
9.816047e+002	2.761830e+002
9.835331e+002	1.631120e+002
9.854616e+002	2.871592e+002
9.873901e+002	2.952579e+002
9.893185e+002	3.786268e+002
9.912470e+002	4.140976e+002
9.931755e+002	3.186273e+002
9.951039e+002	2.001212e+002
9.970324e+002	2.365114e+002
9.989609e+002	3.869092e+002
1.000889e+003	4.393767e+002
1.002818e+003	4.893522e+002
1.004746e+003	5.026455e+002
1.006675e+003	4.593505e+002
1.008603e+003	4.076404e+002
1.010532e+003	4.002261e+002
1.012460e+003	4.250476e+002
1.014389e+003	4.184006e+002
1.016317e+003	3.448952e+002
1.018246e+003	2.578086e+002
1.020174e+003	2.369692e+002
1.022102e+003	2.728829e+002
1.024031e+003	2.936104e+002
1.025959e+003	3.084316e+002
1.027888e+003	3.990754e+002
1.029816e+003	3.254074e+002
1.031745e+003	2.524966e+002
1.033673e+003	2.648833e+002
1.035602e+003	2.825503e+002
1.037530e+003	2.447145e+002
1.039459e+003	1.629338e+002
1.041387e+003	1.154106e+002
1.043316e+003	1.765013e+002
1.045244e+003	2.727690e+002
1.047173e+003	2.562995e+002
1.049101e+003	1.922656e+002
1.051030e+003	1.451765e+002
1.052958e+003	1.270027e+002
1.054886e+003	1.251999e+002
1.056815e+003	1.424314e+002
1.058743e+003	1.974836e+002
1.060672e+003	2.472465e+002
1.062600e+003	2.717455e+002
1.064529e+003	2.683265e+002
1.066457e+003	2.437283e+002
1.068386e+003	2.368568e+002
1.070314e+003	2.588474e+002
1.072243e+003	2.927131e+002
1.074171e+003	3.244635e+002
1.076100e+003	3.268011e+002
1.078028e+003	3.309671e+002
1.079957e+003	3.228926e+002
1.081885e+003	3.274012e+002
1.083813e+003	3.680275e+002
1.085742e+003	3.959199e+002
1.087670e+003	3.882663e+002
1.089599e+003	4.027202e+002
1.091527e+003	3.978702e+002
1.093456e+003	3.887386e+002
1.095384e+003	3.715070e+002
1.097313e+003	3.431748e+002
1.099241e+003	3.658588e+002
1.101170e+003	4.085865e+002
1.103098e+003	3.856467e+002
1.105027e+003	2.982877e+002
1.106955e+003	2.993222e+002
1.108884e+003	3.838926e+002
1.110812e+003	3.519147e+002
1.112740e+003	3.114229e+002
1.114669e+003	3.898134e+002
1.116597e+003	4.109431e+002
1.118526e+003	3.237274e+002
1.120454e+003	2.743217e+002
1.122383e+003	2.902652e+002
1.124311e+003	3.295237e+002
1.126240e+003	3.358410e+002
1.128168e+003	3.678111e+002
1.130097e+003	3.332118e+002
1.132025e+003	3.164702e+002
1.133954e+003	3.308340e+002
1.135882e+003	3.332594e+002
1.137811e+003	3.265281e+002
1.139739e+003	3.175857e+002
1.141667e+003	3.184686e+002
1.143596e+003	3.700849e+002
1.145524e+003	4.363037e+002
1.147453e+003	4.979278e+002
1.149381e+003	5.134247e+002
1.151310e+003	5.812593e+002
1.153238e+003	7.295023e+002
1.155167e+003	7.409437e+002
1.157095e+003	7.142880e+002
1.159024e+003	6.332480e+002
1.160952e+003	6.448988e+002
1.162881e+003	6.367257e+002
1.164809e+003	6.256920e+002
1.166738e+003	6.390724e+002
1.168666e+003	6.450213e+002
1.170594e+003	5.797123e+002
1.172523e+003	4.584599e+002
1.174451e+003	5.026633e+002
1.176380e+003	5.804612e+002
1.178308e+003	5.434355e+002
1.180237e+003	5.531719e+002
1.182165e+003	5.664465e+002
1.184094e+003	5.036652e+002
1.186022e+003	4.639447e+002
1.187951e+003	5.269265e+002
1.189879e+003	4.450267e+002
1.191808e+003	3.780404e+002
1.193736e+003	4.352201e+002
1.195665e+003	4.773199e+002
1.197593e+003	4.747204e+002
1.199521e+003	4.175426e+002
1.201450e+003	3.158808e+002
1.203378e+003	2.552215e+002
1.205307e+003	2.975187e+002
1.207235e+003	3.379810e+002
1.209164e+003	3.938707e+002
1.211092e+003	4.068644e+002
1.213021e+003	3.227756e+002
1.214949e+003	2.853911e+002
1.216878e+003	2.513784e+002
1.218806e+003	2.348423e+002
1.220735e+003	3.099358e+002
1.222663e+003	4.146027e+002
1.224592e+003	3.609122e+002
1.226520e+003	3.703952e+002
1.228448e+003	3.054743e+002
1.230377e+003	2.206207e+002
1.232305e+003	2.483004e+002
1.234234e+003	3.305786e+002
1.236162e+003	3.529288e+002
1.238091e+003	3.354504e+002
1.240019e+003	3.711446e+002
1.241948e+003	4.336183e+002
1.243876e+003	4.008956e+002
1.245805e+003	4.847339e+002
1.247733e+003	4.802219e+002
1.249662e+003	4.025858e+002
1.251590e+003	4.642483e+002
1.253519e+003	4.992226e+002
1.255447e+003	4.724444e+002
1.257375e+003	4.694808e+002
1.259304e+003	5.072657e+002
1.261232e+003	5.729967e+002
1.263161e+003	6.052632e+002
1.265089e+003	5.335847e+002
1.267018e+003	4.759825e+002
1.268946e+003	4.905428e+002
1.270875e+003	5.135145e+002
1.272803e+003	4.592217e+002
1.274732e+003	4.241160e+002
1.276660e+003	4.352430e+002
1.278589e+003	3.898154e+002
1.280517e+003	4.782859e+002
1.282446e+003	3.787891e+002
1.284374e+003	3.379056e+002
1.286302e+003	3.170066e+002
1.288231e+003	3.788418e+002
1.290159e+003	4.649069e+002
1.292088e+003	5.164499e+002
1.294016e+003	4.935204e+002
1.295945e+003	4.181916e+002
1.297873e+003	3.865301e+002
1.299802e+003	4.363222e+002
1.301730e+003	4.907093e+002
1.303659e+003	5.081936e+002
1.305587e+003	4.817251e+002
1.307516e+003	4.481680e+002
1.309444e+003	3.753381e+002
1.311373e+003	3.589819e+002
1.313301e+003	4.176094e+002
1.315229e+003	4.729394e+002
1.317158e+003	5.043759e+002
1.319086e+003	5.116317e+002
1.321015e+003	4.934096e+002
1.322943e+003	4.791317e+002
1.324872e+003	4.621260e+002
1.326800e+003	4.739695e+002
1.328729e+003	5.212322e+002
1.330657e+003	5.592050e+002
1.332586e+003	5.876558e+002
1.334514e+003	5.734664e+002
1.336443e+003	5.007303e+002
1.338371e+003	5.418054e+002
1.340300e+003	5.549045e+002
1.342228e+003	5.681105e+002
1.344156e+003	5.941677e+002
1.346085e+003	5.846073e+002
1.348013e+003	6.285125e+002
1.349942e+003	6.999482e+002
1.351870e+003	7.402244e+002
1.353799e+003	6.972234e+002
1.355727e+003	5.861031e+002
1.357656e+003	5.149443e+002
1.359584e+003	5.017520e+002
1.361513e+003	4.586997e+002
1.363441e+003	5.837956e+002
1.365370e+003	6.413805e+002
1.367298e+003	6.437464e+002
1.369227e+003	6.466233e+002
1.371155e+003	5.626997e+002
1.373083e+003	4.804639e+002
1.375012e+003	5.233339e+002
1.376940e+003	5.911027e+002
1.378869e+003	5.519172e+002
1.380797e+003	5.170547e+002
1.382726e+003	4.465109e+002
1.384654e+003	3.917764e+002
1.386583e+003	3.701544e+002
1.388511e+003	3.810563e+002
1.390440e+003	4.424266e+002
1.392368e+003	4.578774e+002
1.394297e+003	4.559103e+002
1.396225e+003	4.458864e+002
1.398154e+003	3.645509e+002
1.400082e+003	3.303180e+002
1.402010e+003	3.234876e+002
1.403939e+003	3.879318e+002
1.405867e+003	3.840021e+002
1.407796e+003	4.199439e+002
1.409724e+003	4.950197e+002
1.411653e+003	5.051486e+002
1.413581e+003	4.557920e+002
1.415510e+003	4.301066e+002
1.417438e+003	4.382305e+002
1.419367e+003	4.318527e+002
1.421295e+003	4.082808e+002
1.423224e+003	3.633326e+002
1.425152e+003	5.474349e+002
1.427081e+003	6.065823e+002
1.429009e+003	6.247126e+002
1.430938e+003	6.379137e+002
1.432866e+003	7.077383e+002
1.434794e+003	7.049472e+002
1.436723e+003	6.934897e+002
1.438651e+003	7.275289e+002
1.440580e+003	7.400309e+002
1.442508e+003	6.894915e+002
1.444437e+003	5.935920e+002
1.446365e+003	6.050892e+002
1.448294e+003	7.030740e+002
1.450222e+003	8.389493e+002
1.452151e+003	7.995885e+002
1.454079e+003	7.483885e+002
1.456008e+003	6.965449e+002
1.457936e+003	7.000860e+002
1.459865e+003	7.025013e+002
1.461793e+003	6.673761e+002
1.463721e+003	6.499360e+002
1.465650e+003	6.550699e+002
1.467578e+003	6.257162e+002
1.469507e+003	5.729946e+002
1.471435e+003	5.218735e+002
1.473364e+003	5.042276e+002
1.475292e+003	4.848513e+002
1.477221e+003	4.667231e+002
1.479149e+003	4.954967e+002
1.481078e+003	5.010114e+002
1.483006e+003	4.737717e+002
1.484935e+003	4.380583e+002
1.486863e+003	4.619190e+002
1.488792e+003	5.065078e+002
1.490720e+003	3.730612e+002
1.492648e+003	4.663703e+002
1.494577e+003	5.215012e+002
1.496505e+003	5.040243e+002
1.498434e+003	5.208216e+002
1.500362e+003	5.529838e+002
1.502291e+003	5.522382e+002
1.504219e+003	5.655552e+002
1.506148e+003	6.070514e+002
1.508076e+003	6.685103e+002
1.510005e+003	7.523596e+002
1.511933e+003	8.145997e+002
1.513862e+003	8.271973e+002
1.515790e+003	9.084285e+002
1.517719e+003	9.230958e+002
1.519647e+003	1.003096e+003
1.521575e+003	9.707321e+002
1.523504e+003	9.681365e+002
1.525432e+003	9.489720e+002
1.527361e+003	9.757013e+002
1.529289e+003	9.525813e+002
1.531218e+003	8.295997e+002
1.533146e+003	7.081443e+002
1.535075e+003	6.794846e+002
1.537003e+003	6.855533e+002
1.538932e+003	6.457155e+002
1.540860e+003	6.267480e+002
1.542789e+003	6.498571e+002
1.544717e+003	6.623043e+002
1.546646e+003	6.072852e+002
1.548574e+003	5.855027e+002
1.550502e+003	6.861990e+002
1.552431e+003	6.715112e+002
1.554359e+003	6.207827e+002
1.556288e+003	5.419086e+002
1.558216e+003	4.825356e+002
1.560145e+003	5.075389e+002
1.562073e+003	5.614113e+002
1.564002e+003	5.526855e+002
1.565930e+003	5.291569e+002
1.567859e+003	5.621256e+002
1.569787e+003	5.313241e+002
1.571716e+003	4.971420e+002
1.573644e+003	4.843697e+002
1.575573e+003	5.520070e+002
1.577501e+003	6.172527e+002
1.579429e+003	6.158682e+002
1.581358e+003	5.881061e+002
1.583286e+003	6.053178e+002
1.585215e+003	6.055433e+002
1.587143e+003	5.778754e+002
1.589072e+003	6.103870e+002
1.591000e+003	6.748303e+002
1.592929e+003	6.701050e+002
1.594857e+003	7.009977e+002
1.596786e+003	7.778094e+002
1.598714e+003	7.884711e+002
1.600643e+003	8.586804e+002
1.602571e+003	9.312806e+002
1.604500e+003	9.767297e+002
1.606428e+003	9.466002e+002
1.608356e+003	8.336102e+002
1.610285e+003	7.995442e+002
1.612213e+003	7.838323e+002
1.614142e+003	7.880867e+002
1.616070e+003	8.187952e+002
1.617999e+003	7.964082e+002
1.619927e+003	7.334789e+002
1.621856e+003	6.938506e+002
1.623784e+003	7.103429e+002
1.625713e+003	7.336026e+002
1.627641e+003	7.919769e+002
1.629570e+003	7.884604e+002
1.631498e+003	8.181836e+002
1.633427e+003	8.116833e+002
1.635355e+003	6.967344e+002
1.637283e+003	6.988641e+002
1.639212e+003	6.805323e+002
1.641140e+003	6.082286e+002
1.643069e+003	5.734881e+002
1.644997e+003	5.196384e+002
1.646926e+003	4.689788e+002
1.648854e+003	5.228052e+002
1.650783e+003	5.311016e+002
1.652711e+003	4.795332e+002
1.654640e+003	5.135137e+002
1.656568e+003	5.480959e+002
1.658497e+003	4.734342e+002
1.660425e+003	4.407572e+002
1.662354e+003	3.799351e+002
1.664282e+003	3.215127e+002
1.666210e+003	3.436658e+002
1.668139e+003	3.305956e+002
1.670067e+003	3.777780e+002
1.671996e+003	4.196212e+002
1.673924e+003	4.205478e+002
1.675853e+003	4.212072e+002
1.677781e+003	3.988781e+002
1.679710e+003	3.686399e+002
1.681638e+003	4.278192e+002
1.683567e+003	4.831462e+002
1.685495e+003	3.764160e+002
1.687424e+003	4.294545e+002
1.689352e+003	4.073885e+002
1.691281e+003	4.013831e+002
1.693209e+003	5.682861e+002
1.695137e+003	5.086709e+002
1.697066e+003	5.510674e+002
1.698994e+003	5.321905e+002
1.700923e+003	4.281287e+002
1.702851e+003	3.355313e+002
1.704780e+003	2.368760e+002
1.706708e+003	2.074512e+002
1.708637e+003	3.012708e+002
1.710565e+003	3.896930e+002
1.712494e+003	4.233608e+002
1.714422e+003	4.731054e+002
1.716351e+003	4.746404e+002
1.718279e+003	4.979711e+002
1.720208e+003	5.093983e+002
1.722136e+003	5.528062e+002
1.724064e+003	6.008295e+002
1.725993e+003	7.255012e+002
1.727921e+003	6.272793e+002
1.729850e+003	5.691630e+002
1.731778e+003	5.556466e+002
1.733707e+003	5.603837e+002
1.735635e+003	4.955107e+002
1.737564e+003	3.715257e+002
1.739492e+003	3.338594e+002
1.741421e+003	3.310750e+002
1.743349e+003	3.462739e+002
1.745278e+003	3.979531e+002
1.747206e+003	4.166860e+002
1.749135e+003	4.290722e+002
1.751063e+003	4.695756e+002
1.752991e+003	4.077313e+002
1.754920e+003	3.626975e+002
1.756848e+003	4.230927e+002
1.758777e+003	3.142604e+002
1.760705e+003	2.887566e+002
1.762634e+003	3.396765e+002
1.764562e+003	2.867425e+002
1.766491e+003	2.578796e+002
1.768419e+003	3.064173e+002
1.770348e+003	2.872212e+002
1.772276e+003	2.706146e+002
1.774205e+003	2.962029e+002
1.776133e+003	3.489471e+002
1.778062e+003	4.052553e+002
1.779990e+003	4.392622e+002
1.781918e+003	4.362562e+002
1.783847e+003	4.091344e+002
1.785775e+003	3.373842e+002
1.787704e+003	2.342282e+002
1.789632e+003	1.855731e+002
1.791561e+003	1.598873e+002
1.793489e+003	2.040456e+002
1.795418e+003	2.770632e+002
1.797346e+003	3.483623e+002
1.799275e+003	3.931658e+002
1.801203e+003	4.593129e+002
1.803132e+003	5.241540e+002
1.805060e+003	5.948818e+002
1.806989e+003	6.259036e+002
1.808917e+003	4.668030e+002
1.810845e+003	3.308291e+002
1.812774e+003	3.363445e+002
1.814702e+003	3.928400e+002
1.816631e+003	4.874079e+002
1.818559e+003	5.202900e+002
1.820488e+003	4.664254e+002
1.822416e+003	3.894381e+002
1.824345e+003	3.373909e+002
1.826273e+003	3.667824e+002
1.828202e+003	4.087718e+002
1.830130e+003	3.957490e+002
1.832059e+003	4.428787e+002
1.833987e+003	4.744289e+002
1.835916e+003	5.000852e+002
1.837844e+003	4.272898e+002
1.839772e+003	4.712161e+002
1.841701e+003	5.037558e+002
1.843629e+003	3.911869e+002
1.845558e+003	3.514865e+002
1.847486e+003	2.462778e+002
1.849415e+003	2.330255e+002
1.851343e+003	3.114290e+002
1.853272e+003	2.582803e+002
1.855200e+003	1.573640e+002
1.857129e+003	9.432895e+001
1.859057e+003	1.517631e+002
1.860986e+003	1.176296e+002
1.862914e+003	2.057248e+002
1.864843e+003	2.354507e+002
1.866771e+003	2.074742e+002
1.868699e+003	2.362732e+002
1.870628e+003	2.939471e+002
1.872556e+003	3.162490e+002
1.874485e+003	2.894302e+002
1.876413e+003	2.417550e+002
1.878342e+003	2.059936e+002
1.880270e+003	2.431912e+002
1.882199e+003	3.020975e+002
1.884127e+003	3.000153e+002
1.886056e+003	3.201840e+002
1.887984e+003	3.870423e+002
1.889913e+003	3.296875e+002
1.891841e+003	2.627431e+002
1.893770e+003	4.228212e+002
1.895698e+003	4.025866e+002
1.897626e+003	3.120631e+002
1.899555e+003	3.847923e+002
1.901483e+003	5.036496e+002
1.903412e+003	4.905157e+002
1.905340e+003	4.349518e+002
1.907269e+003	3.749824e+002
1.909197e+003	3.394644e+002
1.911126e+003	3.996862e+002
1.913054e+003	4.065455e+002
1.914983e+003	3.923144e+002
1.916911e+003	3.644644e+002
1.918840e+003	3.726489e+002
1.920768e+003	3.520460e+002
1.922697e+003	3.456680e+002
1.924625e+003	3.476607e+002
1.926553e+003	2.965211e+002
1.928482e+003	2.730914e+002
1.930410e+003	3.326474e+002
1.932339e+003	3.627096e+002
1.934267e+003	2.925243e+002
1.936196e+003	2.655588e+002
1.938124e+003	2.971827e+002
1.940053e+003	2.588487e+002
1.941981e+003	2.945432e+002
1.943910e+003	3.848717e+002
1.945838e+003	2.184331e+002
1.947767e+003	1.437147e+002
1.949695e+003	1.296399e+002
1.951624e+003	1.874660e+002
1.953552e+003	1.929897e+002
1.955480e+003	2.454535e+002
1.957409e+003	2.060503e+002
1.959337e+003	1.864281e+002
1.961266e+003	2.064655e+002
1.963194e+003	1.813150e+002
1.965123e+003	2.206323e+002
1.967051e+003	1.939189e+002
1.968980e+003	2.076981e+002
1.970908e+003	1.029605e+002
1.972837e+003	1.350291e+002
1.974765e+003	1.627387e+002
1.976694e+003	2.082999e+002
1.978622e+003	2.592877e+002
1.980551e+003	2.318333e+002
1.982479e+003	1.473496e+002
1.984407e+003	9.299329e+001
1.986336e+003	1.039568e+002
1.988264e+003	1.964075e+002
1.990193e+003	2.807108e+002
1.992121e+003	2.558707e+002
1.994050e+003	2.062202e+002
1.995978e+003	2.204501e+002
1.997907e+003	2.336493e+002
1.999835e+003	2.261190e+002
2.001764e+003	2.697570e+002
2.003692e+003	2.868924e+002
2.005621e+003	2.407324e+002
2.007549e+003	2.566749e+002
2.009478e+003	2.289261e+002
2.011406e+003	2.415340e+002
2.013334e+003	3.286183e+002
2.015263e+003	4.300804e+002
2.017191e+003	4.962489e+002
2.019120e+003	4.815634e+002
2.021048e+003	3.386471e+002
2.022977e+003	4.194930e+002
2.024905e+003	4.091932e+002
2.026834e+003	3.211990e+002
2.028762e+003	2.798373e+002
2.030691e+003	2.634696e+002
2.032619e+003	2.969883e+002
2.034548e+003	3.720920e+002
2.036476e+003	2.725154e+002
2.038405e+003	2.956128e+002
2.040333e+003	2.854362e+002
2.042261e+003	2.478810e+002
2.044190e+003	2.938593e+002
2.046118e+003	2.296874e+002
2.048047e+003	1.649609e+002
2.049975e+003	2.386669e+002
2.051904e+003	1.878093e+002
2.053832e+003	2.448587e+002
2.055761e+003	1.743641e+002
2.057689e+003	2.045745e+002
2.059618e+003	2.370204e+002
2.061546e+003	2.179876e+002
2.063475e+003	1.765233e+002
2.065403e+003	2.051236e+002
2.067332e+003	2.237675e+002
2.069260e+003	1.730110e+002
2.071188e+003	1.700077e+002
2.073117e+003	2.062322e+002
2.075045e+003	2.457302e+002
2.076974e+003	3.113969e+002
2.078902e+003	2.724143e+002
2.080831e+003	2.866314e+002
2.082759e+003	1.806348e+002
2.084688e+003	1.834095e+002
2.086616e+003	2.829935e+002
2.088545e+003	3.017439e+002
2.090473e+003	2.846919e+002
2.092402e+003	2.611475e+002
2.094330e+003	2.773020e+002
2.096259e+003	3.284447e+002
2.098187e+003	3.147160e+002
2.100115e+003	2.644722e+002
2.102044e+003	2.660804e+002
2.103972e+003	2.745786e+002
2.105901e+003	3.051564e+002
2.107829e+003	3.403936e+002
2.109758e+003	3.450883e+002
2.111686e+003	3.688498e+002
2.113615e+003	3.966216e+002
2.115543e+003	3.838380e+002
2.117472e+003	3.540410e+002
2.119400e+003	3.703863e+002
2.121329e+003	3.549584e+002
2.123257e+003	3.694327e+002
2.125186e+003	4.261620e+002
2.127114e+003	4.226274e+002
2.129042e+003	3.816023e+002
2.130971e+003	4.043196e+002
2.132899e+003	3.945756e+002
2.134828e+003	3.933586e+002
2.136756e+003	4.425679e+002
2.138685e+003	3.950705e+002
2.140613e+003	3.354743e+002
2.142542e+003	2.779181e+002
2.144470e+003	2.585828e+002
2.146399e+003	2.694480e+002
2.148327e+003	3.094172e+002
2.150256e+003	3.512080e+002
2.152184e+003	3.501264e+002
2.154113e+003	2.889670e+002
2.156041e+003	2.225655e+002
2.157969e+003	2.073868e+002
2.159898e+003	1.943908e+002
2.161826e+003	2.019053e+002
2.163755e+003	3.267696e+002
2.165683e+003	2.606505e+002
2.167612e+003	2.147658e+002
2.169540e+003	1.893119e+002
2.171469e+003	2.199749e+002
2.173397e+003	2.612414e+002
2.175326e+003	3.097522e+002
2.177254e+003	3.605451e+002
2.179183e+003	3.096283e+002
2.181111e+003	2.353806e+002
2.183040e+003	2.842001e+002
2.184968e+003	2.304197e+002
2.186896e+003	2.852392e+002
2.188825e+003	2.679416e+002
2.190753e+003	3.183019e+002
2.192682e+003	2.912998e+002
2.194610e+003	2.584774e+002
2.196539e+003	3.363315e+002
2.198467e+003	3.399433e+002
2.200396e+003	3.530800e+002
2.202324e+003	4.480420e+002
2.204253e+003	4.162308e+002
2.206181e+003	3.248264e+002
2.208110e+003	3.746519e+002
2.210038e+003	3.780888e+002
2.211967e+003	3.189670e+002
2.213895e+003	3.263074e+002
2.215823e+003	3.833403e+002
2.217752e+003	4.439502e+002
2.219680e+003	4.569764e+002
2.221609e+003	4.397379e+002
2.223537e+003	4.754426e+002
2.225466e+003	5.081265e+002
2.227394e+003	5.108878e+002
2.229323e+003	4.818272e+002
2.231251e+003	4.443693e+002
2.233180e+003	4.364002e+002
2.235108e+003	4.567042e+002
2.237037e+003	3.787474e+002
2.238965e+003	3.321243e+002
2.240894e+003	4.370591e+002
2.242822e+003	4.747123e+002
2.244750e+003	4.045493e+002
2.246679e+003	4.063092e+002
2.248607e+003	3.403588e+002
2.250536e+003	3.350362e+002
2.252464e+003	3.593018e+002
2.254393e+003	3.420418e+002
2.256321e+003	3.440636e+002
2.258250e+003	3.918271e+002
2.260178e+003	4.219838e+002
2.262107e+003	3.980399e+002
2.264035e+003	3.478944e+002
2.265964e+003	3.582643e+002
2.267892e+003	3.265088e+002
2.269821e+003	2.788468e+002
2.271749e+003	2.939684e+002
2.273677e+003	3.070029e+002
2.275606e+003	3.378583e+002
2.277534e+003	3.648107e+002
2.279463e+003	3.555011e+002
2.281391e+003	3.880808e+002
2.283320e+003	3.961942e+002
2.285248e+003	4.244131e+002
2.287177e+003	4.535169e+002
2.289105e+003	4.521409e+002
2.291034e+003	4.679295e+002
2.292962e+003	4.893813e+002
2.294891e+003	5.618975e+002
2.296819e+003	5.807170e+002
2.298748e+003	5.838497e+002
2.300676e+003	5.938085e+002
2.302604e+003	5.488147e+002
2.304533e+003	4.678126e+002
2.306461e+003	4.622519e+002
2.308390e+003	5.135684e+002
2.310318e+003	6.347098e+002
2.312247e+003	6.812687e+002
2.314175e+003	5.745287e+002
2.316104e+003	5.532035e+002
2.318032e+003	4.961941e+002
2.319961e+003	4.657151e+002
2.321889e+003	4.874921e+002
2.323818e+003	5.123685e+002
2.325746e+003	5.597571e+002
2.327675e+003	5.768775e+002
2.329603e+003	4.977900e+002
2.331531e+003	3.838014e+002
2.333460e+003	4.379805e+002
2.335388e+003	5.790569e+002
2.337317e+003	6.309951e+002
2.339245e+003	5.395473e+002
2.341174e+003	5.729482e+002
2.343102e+003	5.627229e+002
2.345031e+003	4.967632e+002
2.346959e+003	4.834473e+002
2.348888e+003	4.462194e+002
2.350816e+003	4.419899e+002
2.352745e+003	4.663694e+002
2.354673e+003	4.546785e+002
2.356602e+003	4.742029e+002
2.358530e+003	5.521725e+002
2.360458e+003	5.803272e+002
2.362387e+003	4.916381e+002
2.364315e+003	6.111140e+002
2.366244e+003	5.717803e+002
2.368172e+003	4.966713e+002
2.370101e+003	5.282662e+002
2.372029e+003	5.459265e+002
2.373958e+003	5.147625e+002
2.375886e+003	4.931433e+002
2.377815e+003	5.009212e+002
2.379743e+003	5.056227e+002
2.381672e+003	5.399605e+002
2.383600e+003	5.835200e+002
2.385529e+003	5.705234e+002
2.387457e+003	5.031743e+002
2.389385e+003	4.827514e+002
2.391314e+003	4.951239e+002
2.393242e+003	5.780432e+002
2.395171e+003	5.860215e+002
2.397099e+003	5.638828e+002
2.399028e+003	5.470549e+002
2.400956e+003	5.349908e+002
2.402885e+003	5.788663e+002
2.404813e+003	6.355441e+002
2.406742e+003	7.100093e+002
2.408670e+003	6.719896e+002
2.410599e+003	5.912645e+002
2.412527e+003	6.255173e+002
2.414456e+003	6.177974e+002
2.416384e+003	6.632198e+002
2.418313e+003	6.350575e+002
2.420241e+003	6.162708e+002
2.422169e+003	6.194040e+002
2.424098e+003	6.345309e+002
2.426026e+003	6.518419e+002
2.427955e+003	6.285987e+002
2.429883e+003	6.408259e+002
2.431812e+003	6.452704e+002
2.433740e+003	7.000054e+002
2.435669e+003	8.039932e+002
2.437597e+003	6.777742e+002
2.439526e+003	7.027859e+002
2.441454e+003	7.280594e+002
2.443383e+003	6.238164e+002
2.445311e+003	6.241946e+002
2.447240e+003	7.261891e+002
2.449168e+003	6.922166e+002
2.451096e+003	6.779200e+002
2.453025e+003	6.336476e+002
2.454953e+003	5.857103e+002
2.456882e+003	6.168685e+002
2.458810e+003	6.733804e+002
2.460739e+003	7.061201e+002
2.462667e+003	6.397897e+002
2.464596e+003	5.434615e+002
2.466524e+003	6.135297e+002
2.468453e+003	6.576241e+002
2.470381e+003	6.244360e+002
2.472310e+003	5.645797e+002
2.474238e+003	5.108931e+002
2.476167e+003	5.002293e+002
2.478095e+003	5.269818e+002
2.480023e+003	5.140344e+002
2.481952e+003	5.440506e+002
2.483880e+003	6.112866e+002
2.485809e+003	5.551727e+002
2.487737e+003	6.676331e+002
2.489666e+003	5.277407e+002
2.491594e+003	6.498853e+002
2.493523e+003	5.228126e+002
2.495451e+003	5.186251e+002
2.497380e+003	5.290156e+002
2.499308e+003	5.259863e+002
2.501237e+003	5.714973e+002
2.503165e+003	6.208021e+002
2.505094e+003	6.519995e+002
2.507022e+003	6.414150e+002
2.508950e+003	5.736053e+002
2.510879e+003	5.052963e+002
2.512807e+003	5.155020e+002
2.514736e+003	5.725825e+002
2.516664e+003	6.225253e+002
2.518593e+003	7.028706e+002
2.520521e+003	6.779715e+002
2.522450e+003	6.142363e+002
2.524378e+003	6.483415e+002
2.526307e+003	5.981992e+002
2.528235e+003	5.743144e+002
2.530164e+003	7.021726e+002
2.532092e+003	7.896844e+002
2.534021e+003	8.157136e+002
2.535949e+003	8.044037e+002
2.537877e+003	7.578766e+002
2.539806e+003	6.823882e+002
2.541734e+003	6.819567e+002
2.543663e+003	5.937667e+002
2.545591e+003	6.107029e+002
2.547520e+003	6.824824e+002
2.549448e+003	5.921797e+002
2.551377e+003	6.202822e+002
2.553305e+003	6.355748e+002
2.555234e+003	6.436341e+002
2.557162e+003	7.023947e+002
2.559091e+003	6.876250e+002
2.561019e+003	6.584523e+002
2.562948e+003	6.572147e+002
2.564876e+003	7.131739e+002
2.566804e+003	7.096246e+002
2.568733e+003	6.645091e+002
2.570661e+003	6.248353e+002
2.572590e+003	6.054600e+002
2.574518e+003	5.537734e+002
2.576447e+003	5.551140e+002
2.578375e+003	6.005300e+002
2.580304e+003	6.143494e+002
2.582232e+003	5.791940e+002
2.584161e+003	5.515815e+002
2.586089e+003	5.664316e+002
2.588018e+003	5.166250e+002
2.589946e+003	5.309677e+002
2.591875e+003	5.254299e+002
2.593803e+003	5.217808e+002
2.595731e+003	5.031778e+002
2.597660e+003	5.248613e+002
2.599588e+003	4.989399e+002
2.601517e+003	5.214092e+002
2.603445e+003	5.864041e+002
2.605374e+003	5.762906e+002
2.607302e+003	5.842595e+002
2.609231e+003	6.012042e+002
2.611159e+003	6.521185e+002
2.613088e+003	5.506830e+002
2.615016e+003	5.347367e+002
2.616945e+003	6.223829e+002
2.618873e+003	5.666003e+002
2.620802e+003	6.424052e+002
2.622730e+003	6.370698e+002
2.624658e+003	6.374609e+002
2.626587e+003	7.005456e+002
2.628515e+003	6.765569e+002
2.630444e+003	6.329444e+002
2.632372e+003	5.939255e+002
2.634301e+003	5.599709e+002
2.636229e+003	5.055083e+002
2.638158e+003	5.301614e+002
2.640086e+003	5.101241e+002
2.642015e+003	5.376600e+002
2.643943e+003	5.615656e+002
2.645872e+003	5.715956e+002
2.647800e+003	5.384919e+002
2.649729e+003	5.131707e+002
2.651657e+003	5.392025e+002
2.653585e+003	5.277648e+002
2.655514e+003	4.963500e+002
2.657442e+003	5.033761e+002
2.659371e+003	5.492029e+002
2.661299e+003	5.320293e+002
2.663228e+003	5.592817e+002
2.665156e+003	5.685695e+002
2.667085e+003	5.441267e+002
2.669013e+003	5.409702e+002
2.670942e+003	5.904526e+002
2.672870e+003	6.627567e+002
2.674799e+003	6.390555e+002
2.676727e+003	6.105115e+002
2.678656e+003	5.497405e+002
2.680584e+003	4.331267e+002
2.682512e+003	4.884277e+002
2.684441e+003	4.723423e+002
2.686369e+003	5.567202e+002
2.688298e+003	4.349330e+002
2.690226e+003	4.812440e+002
2.692155e+003	5.242615e+002
2.694083e+003	4.781496e+002
2.696012e+003	5.011725e+002
2.697940e+003	4.327834e+002
2.699869e+003	3.238638e+002
2.701797e+003	3.118206e+002
2.703726e+003	4.238477e+002
2.705654e+003	5.322060e+002
2.707583e+003	5.287867e+002
2.709511e+003	4.605127e+002
2.711439e+003	4.663679e+002
2.713368e+003	4.128807e+002
2.715296e+003	4.533441e+002
2.717225e+003	3.959965e+002
2.719153e+003	4.037773e+002
2.721082e+003	5.107270e+002
2.723010e+003	5.154686e+002
2.724939e+003	4.591096e+002
2.726867e+003	4.640081e+002
2.728796e+003	4.518166e+002
2.730724e+003	4.873317e+002
2.732653e+003	4.687832e+002
2.734581e+003	4.526340e+002
2.736510e+003	3.957233e+002
2.738438e+003	4.117130e+002
2.740366e+003	4.956496e+002
2.742295e+003	4.936320e+002
2.744223e+003	4.652819e+002
2.746152e+003	4.238259e+002
2.748080e+003	3.745962e+002
2.750009e+003	4.514237e+002
2.751937e+003	4.655938e+002
2.753866e+003	4.129961e+002
2.755794e+003	4.386370e+002
2.757723e+003	3.997156e+002
2.759651e+003	3.843385e+002
2.761580e+003	3.640398e+002
2.763508e+003	3.522557e+002
2.765437e+003	4.141174e+002
2.767365e+003	4.621022e+002
2.769293e+003	4.218038e+002
2.771222e+003	3.495782e+002
2.773150e+003	3.738541e+002
2.775079e+003	3.575531e+002
2.777007e+003	3.434302e+002
2.778936e+003	2.664945e+002
2.780864e+003	3.244269e+002
2.782793e+003	3.161938e+002
2.784721e+003	3.397220e+002
2.786650e+003	2.781229e+002
2.788578e+003	2.399495e+002
2.790507e+003	2.299653e+002
2.792435e+003	2.378357e+002
2.794364e+003	2.459164e+002
2.796292e+003	2.192087e+002
2.798220e+003	1.438356e+002
2.800149e+003	1.351793e+002
2.802077e+003	1.750713e+002
2.804006e+003	2.242430e+002
2.805934e+003	2.558634e+002
2.807863e+003	2.366371e+002
2.809791e+003	2.262398e+002
2.811720e+003	2.059295e+002
2.813648e+003	1.455965e+002
2.815577e+003	1.370012e+002
2.817505e+003	1.687458e+002
2.819434e+003	1.503933e+002
2.821362e+003	2.135836e+002
2.823291e+003	2.523435e+002
2.825219e+003	1.464993e+002
2.827147e+003	1.963644e+002
2.829076e+003	1.933335e+002
2.831004e+003	2.709558e+002
2.832933e+003	2.113032e+002
2.834861e+003	9.927267e+001
2.836790e+003	7.857542e+001
2.838718e+003	1.494292e+002
2.840647e+003	2.468818e+002
2.842575e+003	3.856810e+002
2.844504e+003	4.661396e+002
2.846432e+003	4.521570e+002
2.848361e+003	4.136648e+002
2.850289e+003	3.925110e+002
2.852218e+003	4.004248e+002
2.854146e+003	3.820073e+002
2.856074e+003	3.882198e+002
2.858003e+003	3.971771e+002
2.859931e+003	3.514645e+002
2.861860e+003	3.521985e+002
2.863788e+003	3.038928e+002
2.865717e+003	3.724616e+002
2.867645e+003	3.567913e+002
2.869574e+003	2.597438e+002
2.871502e+003	2.975077e+002
2.873431e+003	3.374727e+002
2.875359e+003	2.975452e+002
2.877288e+003	2.928776e+002
2.879216e+003	3.083071e+002
2.881145e+003	2.938412e+002
2.883073e+003	3.211154e+002
2.885001e+003	3.364360e+002
2.886930e+003	3.251609e+002
2.888858e+003	3.549326e+002
2.890787e+003	3.932268e+002
2.892715e+003	2.658809e+002
2.894644e+003	3.570936e+002
2.896572e+003	3.346311e+002
2.898501e+003	2.880652e+002
2.900429e+003	2.025512e+002
2.902358e+003	3.010066e+002
2.904286e+003	3.209603e+002
2.906215e+003	3.011725e+002
2.908143e+003	3.584423e+002
2.910072e+003	2.759845e+002
2.912000e+003	1.817571e+002
2.913928e+003	2.946028e+002
2.915857e+003	2.741852e+002
2.917785e+003	1.922179e+002
2.919714e+003	1.804921e+002
2.921642e+003	2.107553e+002
2.923571e+003	2.417862e+002
2.925499e+003	2.135452e+002
2.927428e+003	2.474967e+002
2.929356e+003	2.297993e+002
2.931285e+003	9.909267e+001
2.933213e+003	1.654416e+002
2.935142e+003	2.584648e+002
2.937070e+003	3.387672e+002
2.938999e+003	2.212106e+002
2.940927e+003	2.031675e+002
2.942855e+003	1.520735e+002
2.944784e+003	1.835911e+002
2.946712e+003	1.500580e+002
2.948641e+003	7.439481e+001
2.950569e+003	-1.242232e+001
2.952498e+003	-8.035437e+001
2.954426e+003	-4.718053e+001
2.956355e+003	3.530289e+001
2.958283e+003	4.447496e+001
2.960212e+003	2.472344e+001
2.962140e+003	-2.652871e+000
2.964069e+003	-2.886960e+001
2.965997e+003	6.215595e+001
2.967926e+003	1.575311e+001
2.969854e+003	-3.176626e+001
2.971782e+003	-8.839439e+001
2.973711e+003	-1.394715e+002
2.975639e+003	-1.320054e+002
2.977568e+003	-1.435593e+002
2.979496e+003	-1.810067e+002
2.981425e+003	-1.944409e+002
2.983353e+003	-1.231673e+002
2.985282e+003	-2.123078e+002
2.987210e+003	-2.767733e+002
2.989139e+003	-2.361001e+002
2.991067e+003	-2.354948e+002
2.992996e+003	-1.797594e+002
2.994924e+003	-1.842333e+002
2.996853e+003	-2.314426e+002
2.998781e+003	-2.107071e+002
3.000709e+003	-2.360945e+002
3.002638e+003	-2.695404e+002
3.004566e+003	-2.478964e+002
3.006495e+003	-3.507173e+002
3.008423e+003	-3.434794e+002
3.010352e+003	-3.455674e+002
3.012280e+003	-2.929532e+002
3.014209e+003	-2.897177e+002
3.016137e+003	-2.822867e+002
3.018066e+003	-3.000446e+002
3.019994e+003	-3.069453e+002
3.021923e+003	-2.706777e+002
3.023851e+003	-2.969089e+002
3.025780e+003	-2.857516e+002
3.027708e+003	-2.330541e+002
3.029636e+003	-2.868363e+002
3.031565e+003	-2.163306e+002
3.033493e+003	-2.382957e+002
3.035422e+003	-2.460594e+002
3.037350e+003	-3.041455e+002
3.039279e+003	-2.890418e+002
3.041207e+003	-2.641470e+002
3.043136e+003	-2.402234e+002
3.045064e+003	-1.315284e+002
3.046993e+003	-1.791591e+002
3.048921e+003	-2.212494e+002
3.050850e+003	-1.863784e+002
3.052778e+003	-1.236705e+002
3.054707e+003	-1.678459e+002
3.056635e+003	-2.932179e+002
3.058563e+003	-2.416050e+002
3.060492e+003	-1.547991e+002
3.062420e+003	-1.138877e+002
3.064349e+003	-1.260981e+002
3.066277e+003	-1.788119e+002
3.068206e+003	-1.307010e+002
3.070134e+003	-1.205428e+002
3.072063e+003	-1.520056e+002
3.073991e+003	-8.636164e+001
3.075920e+003	-1.807632e+002
3.077848e+003	-1.241313e+002
3.079777e+003	-1.234742e+002
3.081705e+003	-2.150223e+002
3.083634e+003	-1.734478e+002
3.085562e+003	-1.102466e+002
3.087490e+003	-9.330357e+001
3.089419e+003	-7.767801e+001
3.091347e+003	-6.146367e+001
3.093276e+003	-1.084307e+001
3.095204e+003	-8.140494e+000
3.097133e+003	-5.239998e+001
3.099061e+003	-3.881750e+001
3.100990e+003	-6.968097e+001
3.102918e+003	-2.973538e+001
3.104847e+003	-2.327209e+001
3.106775e+003	-6.596073e+001
3.108704e+003	2.855496e+001
3.110632e+003	1.406634e+002
3.112561e+003	1.569910e+002
3.114489e+003	2.144976e+002
3.116417e+003	2.357354e+002
3.118346e+003	2.062180e+002
3.120274e+003	2.286695e+002
3.122203e+003	1.800196e+002
3.124131e+003	1.483755e+002
3.126060e+003	1.329230e+002
3.127988e+003	1.763015e+002
3.129917e+003	2.295560e+002
3.131845e+003	3.048659e+002
3.133774e+003	2.873219e+002
3.135702e+003	2.817424e+002
3.137631e+003	2.718351e+002
3.139559e+003	3.229545e+002
3.141488e+003	3.462581e+002
3.143416e+003	3.602466e+002
3.145344e+003	4.527730e+002
3.147273e+003	4.272219e+002
3.149201e+003	4.662224e+002
3.151130e+003	5.369507e+002
3.153058e+003	5.687206e+002
3.154987e+003	5.736057e+002
3.156915e+003	6.727375e+002
3.158844e+003	6.318582e+002
3.160772e+003	6.213088e+002
3.162701e+003	6.994012e+002
3.164629e+003	6.580093e+002
3.166558e+003	6.497559e+002
3.168486e+003	7.576149e+002
3.170415e+003	8.153817e+002
3.172343e+003	7.967678e+002
3.174271e+003	8.300091e+002
3.176200e+003	8.971143e+002
3.178128e+003	9.401594e+002
3.180057e+003	9.411192e+002
3.181985e+003	9.695198e+002
3.183914e+003	1.067222e+003
3.185842e+003	1.016928e+003
3.187771e+003	1.033467e+003
3.189699e+003	1.124811e+003
3.191628e+003	1.152289e+003
3.193556e+003	1.204032e+003
3.195485e+003	1.310026e+003
3.197413e+003	1.322964e+003
3.199342e+003	1.371507e+003
3.201270e+003	1.423112e+003
3.203198e+003	1.477772e+003
3.205127e+003	1.378359e+003
3.207055e+003	1.542361e+003
3.208984e+003	1.594528e+003
3.210912e+003	1.663554e+003
3.212841e+003	1.719908e+003
3.214769e+003	1.719880e+003
3.216698e+003	1.799965e+003
3.218626e+003	1.842920e+003
3.220555e+003	1.820783e+003
3.222483e+003	1.842387e+003
3.224412e+003	1.933536e+003
3.226340e+003	2.047072e+003
3.228269e+003	2.111399e+003
3.230197e+003	2.082722e+003
3.232125e+003	2.262255e+003
3.234054e+003	2.261254e+003
3.235982e+003	2.256751e+003
3.237911e+003	2.327232e+003
3.239839e+003	2.409986e+003
3.241768e+003	2.504756e+003
3.243696e+003	2.529490e+003
3.245625e+003	2.576836e+003
3.247553e+003	2.546184e+003
3.249482e+003	2.728006e+003
3.251410e+003	2.791403e+003
3.253339e+003	2.842672e+003
3.255267e+003	2.903009e+003
3.257196e+003	2.934523e+003
3.259124e+003	3.012028e+003
3.261052e+003	3.137230e+003
3.262981e+003	3.221456e+003
3.264909e+003	3.275665e+003
3.266838e+003	3.353005e+003
3.268766e+003	3.416858e+003
3.270695e+003	3.522284e+003
3.272623e+003	3.519947e+003
3.274552e+003	3.614668e+003
3.276480e+003	3.756279e+003
3.278409e+003	3.795089e+003
3.280337e+003	3.826910e+003
3.282266e+003	3.890377e+003
3.284194e+003	3.991617e+003
3.286123e+003	4.212225e+003
3.288051e+003	4.359241e+003
3.289979e+003	4.434993e+003
3.291908e+003	4.409181e+003
3.293836e+003	4.504374e+003
3.295765e+003	4.648985e+003
3.297693e+003	4.688273e+003
3.299622e+003	4.745998e+003
3.301550e+003	4.880214e+003
3.303479e+003	4.909762e+003
3.305407e+003	4.995613e+003
3.307336e+003	5.147634e+003
3.309264e+003	5.253845e+003
3.311193e+003	5.292239e+003
3.313121e+003	5.331660e+003
3.315050e+003	5.472034e+003
3.316978e+003	5.713556e+003
3.318906e+003	5.783897e+003
3.320835e+003	5.799135e+003
3.322763e+003	5.894054e+003
3.324692e+003	6.025715e+003
3.326620e+003	6.132187e+003
3.328549e+003	6.287112e+003
3.330477e+003	6.339381e+003
3.332406e+003	6.470386e+003
3.334334e+003	6.698779e+003
3.336263e+003	6.872011e+003
3.338191e+003	6.911374e+003
3.340120e+003	6.872340e+003
3.342048e+003	7.082044e+003
3.343977e+003	7.267859e+003
3.345905e+003	7.380493e+003
3.347833e+003	7.470996e+003
3.349762e+003	7.529765e+003
3.351690e+003	7.684499e+003
3.353619e+003	7.783248e+003
3.355547e+003	8.024339e+003
3.357476e+003	8.110550e+003
3.359404e+003	8.256121e+003
3.361333e+003	8.336885e+003
3.363261e+003	8.490651e+003
3.365190e+003	8.696167e+003
3.367118e+003	8.831578e+003
3.369047e+003	8.972545e+003
3.370975e+003	9.086508e+003
3.372904e+003	9.315132e+003
3.374832e+003	9.484238e+003
3.376760e+003	9.605826e+003
3.378689e+003	9.721868e+003
3.380617e+003	9.998597e+003
3.382546e+003	1.009405e+004
3.384474e+003	1.023931e+004
3.386403e+003	1.045200e+004
3.388331e+003	1.053598e+004
3.390260e+003	1.062547e+004
3.392188e+003	1.079208e+004
3.394117e+003	1.099021e+004
3.396045e+003	1.118842e+004
3.397974e+003	1.122175e+004
3.399902e+003	1.151403e+004
