# Supplementary material for: Machine learning classification of mango maturity based on carotene content from Raman spectra
Source: PeerJ. 2025 Nov 18;13:e20288. doi: 10.7717/peerj.20288 (PMC12637035; doi:10.7717/peerj.20288)
Supplement: Supplemental Information 1 — Raman spectra from 29 mango samples, with measurements taken from the top, middle, and bottom parts of each mango. These data were used for Raman spectral processing, statistical analysis, and classification analysis. [file peerj-13-20288-s001.zip › Raw Data_Mango/M5/3 spectra- Average-MT-5.CSV]

5.015522e+001	5.108771e+003
5.208368e+001	3.197689e+003
5.401215e+001	1.937684e+003
5.594062e+001	1.417388e+003
5.786908e+001	1.379625e+003
5.979755e+001	1.437658e+003
6.172602e+001	1.450030e+003
6.365448e+001	1.400056e+003
6.558295e+001	1.359041e+003
6.751141e+001	1.316734e+003
6.943988e+001	1.278575e+003
7.136835e+001	1.235850e+003
7.329681e+001	1.211537e+003
7.522528e+001	1.283849e+003
7.715375e+001	1.229489e+003
7.908221e+001	1.160002e+003
8.101068e+001	1.104254e+003
8.293915e+001	1.059322e+003
8.486761e+001	1.022016e+003
8.679608e+001	1.062440e+003
8.872455e+001	1.074052e+003
9.065302e+001	1.032763e+003
9.258148e+001	9.842935e+002
9.450995e+001	9.356292e+002
9.643842e+001	8.956525e+002
9.836688e+001	8.664476e+002
1.002953e+002	8.349371e+002
1.022238e+002	7.707640e+002
1.041523e+002	6.969868e+002
1.060807e+002	6.729180e+002
1.080092e+002	6.879581e+002
1.099377e+002	7.069063e+002
1.118661e+002	6.886630e+002
1.137946e+002	7.814052e+002
1.157231e+002	7.829984e+002
1.176516e+002	7.409640e+002
1.195800e+002	7.822314e+002
1.215085e+002	7.275718e+002
1.234370e+002	6.235681e+002
1.253654e+002	5.064301e+002
1.272939e+002	4.458944e+002
1.292224e+002	5.118862e+002
1.311508e+002	5.211613e+002
1.330793e+002	5.244915e+002
1.350078e+002	5.454443e+002
1.369362e+002	5.774341e+002
1.388647e+002	5.783905e+002
1.407932e+002	5.797649e+002
1.427216e+002	5.793882e+002
1.446501e+002	5.637359e+002
1.465786e+002	5.210880e+002
1.485070e+002	4.498231e+002
1.504355e+002	4.931947e+002
1.523640e+002	5.110909e+002
1.542924e+002	4.583532e+002
1.562209e+002	3.670637e+002
1.581494e+002	3.768578e+002
1.600778e+002	4.193678e+002
1.620063e+002	4.703976e+002
1.639348e+002	4.985911e+002
1.658632e+002	4.815496e+002
1.677917e+002	4.481164e+002
1.697202e+002	4.531718e+002
1.716486e+002	4.579588e+002
1.735771e+002	4.250513e+002
1.755056e+002	3.426851e+002
1.774340e+002	3.162545e+002
1.793625e+002	3.229451e+002
1.812910e+002	3.340407e+002
1.832194e+002	3.143507e+002
1.851479e+002	2.351819e+002
1.870764e+002	1.438986e+002
1.890048e+002	2.053671e+002
1.909333e+002	2.450817e+002
1.928618e+002	2.016033e+002
1.947902e+002	2.069532e+002
1.967187e+002	1.446854e+002
1.986472e+002	1.685547e+002
2.005756e+002	2.162193e+002
2.025041e+002	2.548445e+002
2.044326e+002	3.506859e+002
2.063610e+002	3.992073e+002
2.082895e+002	4.330895e+002
2.102180e+002	4.326291e+002
2.121464e+002	3.862608e+002
2.140749e+002	3.168003e+002
2.160034e+002	3.251597e+002
2.179318e+002	3.431415e+002
2.198603e+002	3.386979e+002
2.217888e+002	3.051586e+002
2.237172e+002	2.648230e+002
2.256457e+002	2.808329e+002
2.275742e+002	2.125459e+002
2.295026e+002	1.222298e+002
2.314311e+002	9.535172e+001
2.333596e+002	1.379489e+002
2.352880e+002	1.353217e+002
2.372165e+002	1.490412e+002
2.391450e+002	1.780554e+002
2.410734e+002	2.310659e+002
2.430019e+002	3.666930e+002
2.449304e+002	3.796270e+002
2.468588e+002	3.343433e+002
2.487873e+002	3.143870e+002
2.507158e+002	3.473314e+002
2.526442e+002	3.456687e+002
2.545727e+002	3.720753e+002
2.565012e+002	3.607990e+002
2.584296e+002	3.554611e+002
2.603581e+002	3.825082e+002
2.622866e+002	3.820940e+002
2.642150e+002	2.981256e+002
2.661435e+002	2.961441e+002
2.680720e+002	2.797151e+002
2.700004e+002	1.966877e+002
2.719289e+002	1.722055e+002
2.738574e+002	1.763296e+002
2.757858e+002	1.260557e+002
2.777143e+002	9.154507e+001
2.796428e+002	1.071694e+002
2.815712e+002	1.094975e+002
2.834997e+002	9.438272e+001
2.854282e+002	1.488721e+002
2.873566e+002	2.039134e+002
2.892851e+002	2.231598e+002
2.912136e+002	2.481746e+002
2.931420e+002	3.428775e+002
2.950705e+002	3.961866e+002
2.969990e+002	4.450247e+002
2.989274e+002	4.687821e+002
3.008559e+002	4.034273e+002
3.027844e+002	4.093227e+002
3.047128e+002	4.033378e+002
3.066413e+002	3.512521e+002
3.085698e+002	2.891962e+002
3.104982e+002	2.836338e+002
3.124267e+002	3.066757e+002
3.143552e+002	2.677208e+002
3.162836e+002	2.439042e+002
3.182121e+002	2.873272e+002
3.201406e+002	3.833449e+002
3.220690e+002	3.793380e+002
3.239975e+002	3.395381e+002
3.259260e+002	3.646804e+002
3.278544e+002	3.787592e+002
3.297829e+002	3.079623e+002
3.317114e+002	2.601023e+002
3.336398e+002	2.549366e+002
3.355683e+002	2.813123e+002
3.374968e+002	3.120090e+002
3.394252e+002	3.309759e+002
3.413537e+002	3.456901e+002
3.432822e+002	3.195834e+002
3.452106e+002	2.994827e+002
3.471391e+002	3.542005e+002
3.490676e+002	4.438616e+002
3.509960e+002	4.380125e+002
3.529245e+002	4.077543e+002
3.548530e+002	3.838763e+002
3.567814e+002	3.886018e+002
3.587099e+002	4.048213e+002
3.606384e+002	3.951392e+002
3.625668e+002	3.486407e+002
3.644953e+002	2.994884e+002
3.664238e+002	2.769449e+002
3.683522e+002	3.261422e+002
3.702807e+002	4.269314e+002
3.722092e+002	4.126071e+002
3.741376e+002	2.936905e+002
3.760661e+002	2.504277e+002
3.779946e+002	2.704539e+002
3.799230e+002	3.128591e+002
3.818515e+002	3.711044e+002
3.837800e+002	4.223882e+002
3.857084e+002	4.745405e+002
3.876369e+002	5.410181e+002
3.895654e+002	5.784020e+002
3.914938e+002	5.332715e+002
3.934223e+002	4.949815e+002
3.953508e+002	5.283584e+002
3.972792e+002	5.605663e+002
3.992077e+002	5.927750e+002
4.011362e+002	6.321393e+002
4.030646e+002	6.205881e+002
4.049931e+002	5.506500e+002
4.069216e+002	4.889206e+002
4.088500e+002	4.965282e+002
4.107785e+002	5.152557e+002
4.127070e+002	4.008811e+002
4.146354e+002	3.437073e+002
4.165639e+002	3.497967e+002
4.184924e+002	3.141570e+002
4.204208e+002	2.799326e+002
4.223493e+002	3.512779e+002
4.242778e+002	5.093099e+002
4.262062e+002	5.082341e+002
4.281347e+002	4.462361e+002
4.300632e+002	4.219099e+002
4.319916e+002	4.481153e+002
4.339201e+002	4.292244e+002
4.358486e+002	4.024561e+002
4.377770e+002	3.120596e+002
4.397055e+002	2.927923e+002
4.416340e+002	3.600010e+002
4.435624e+002	4.380611e+002
4.454909e+002	5.109420e+002
4.474194e+002	5.496414e+002
4.493478e+002	6.126749e+002
4.512763e+002	6.273343e+002
4.532048e+002	5.754273e+002
4.551332e+002	5.737871e+002
4.570617e+002	6.057817e+002
4.589902e+002	5.703318e+002
4.609186e+002	5.041725e+002
4.628471e+002	4.604357e+002
4.647756e+002	4.669995e+002
4.667040e+002	4.836224e+002
4.686325e+002	4.985186e+002
4.705610e+002	5.354149e+002
4.724894e+002	5.710699e+002
4.744179e+002	5.906701e+002
4.763464e+002	6.036542e+002
4.782748e+002	5.677700e+002
4.802033e+002	4.739271e+002
4.821318e+002	4.525533e+002
4.840602e+002	4.908067e+002
4.859887e+002	4.843911e+002
4.879172e+002	3.525810e+002
4.898456e+002	4.323980e+002
4.917741e+002	4.085852e+002
4.937026e+002	3.617240e+002
4.956310e+002	3.675210e+002
4.975595e+002	4.014557e+002
4.994880e+002	4.195715e+002
5.014164e+002	4.715176e+002
5.033449e+002	5.338336e+002
5.052734e+002	5.392144e+002
5.072018e+002	4.859057e+002
5.091303e+002	4.865526e+002
5.110588e+002	5.266154e+002
5.129872e+002	5.350686e+002
5.149157e+002	5.264828e+002
5.168442e+002	5.263401e+002
5.187726e+002	5.457079e+002
5.207011e+002	5.606907e+002
5.226296e+002	5.343960e+002
5.245580e+002	5.360473e+002
5.264865e+002	5.794133e+002
5.284150e+002	5.935858e+002
5.303434e+002	5.134153e+002
5.322719e+002	5.543242e+002
5.342004e+002	5.474683e+002
5.361288e+002	4.894599e+002
5.380573e+002	4.804980e+002
5.399858e+002	5.314669e+002
5.419142e+002	5.170073e+002
5.438427e+002	4.743895e+002
5.457712e+002	5.243435e+002
5.476996e+002	5.300873e+002
5.496281e+002	5.376598e+002
5.515566e+002	5.687552e+002
5.534850e+002	4.648792e+002
5.554135e+002	4.005575e+002
5.573420e+002	4.093995e+002
5.592704e+002	4.629072e+002
5.611989e+002	5.170235e+002
5.631274e+002	5.513360e+002
5.650558e+002	5.996382e+002
5.669843e+002	5.942797e+002
5.689128e+002	5.969629e+002
5.708412e+002	5.850611e+002
5.727697e+002	5.570924e+002
5.746982e+002	5.462260e+002
5.766266e+002	6.000347e+002
5.785551e+002	5.425361e+002
5.804836e+002	5.529188e+002
5.824120e+002	5.849761e+002
5.843405e+002	6.428188e+002
5.862690e+002	7.411507e+002
5.881974e+002	6.508044e+002
5.901259e+002	6.363489e+002
5.920544e+002	6.021069e+002
5.939828e+002	5.649005e+002
5.959113e+002	5.535760e+002
5.978398e+002	5.664079e+002
5.997682e+002	5.557588e+002
6.016967e+002	5.247244e+002
6.036252e+002	5.276946e+002
6.055536e+002	5.532219e+002
6.074821e+002	5.652379e+002
6.094106e+002	5.433209e+002
6.113391e+002	5.407046e+002
6.132675e+002	5.215013e+002
6.151960e+002	4.626486e+002
6.171245e+002	4.862570e+002
6.190529e+002	5.623436e+002
6.209814e+002	5.392079e+002
6.229099e+002	5.674523e+002
6.248383e+002	4.800653e+002
6.267668e+002	4.520997e+002
6.286953e+002	4.782842e+002
6.306237e+002	5.292146e+002
6.325522e+002	5.989896e+002
6.344807e+002	6.598821e+002
6.364091e+002	6.012908e+002
6.383376e+002	5.188267e+002
6.402661e+002	4.536050e+002
6.421945e+002	4.258913e+002
6.441230e+002	4.543308e+002
6.460515e+002	5.707902e+002
6.479799e+002	6.069699e+002
6.499084e+002	5.671341e+002
6.518369e+002	5.507390e+002
6.537653e+002	5.665674e+002
6.556938e+002	5.498638e+002
6.576223e+002	4.957450e+002
6.595507e+002	5.403095e+002
6.614792e+002	4.566792e+002
6.634077e+002	4.078617e+002
6.653361e+002	4.315187e+002
6.672646e+002	4.520395e+002
6.691931e+002	4.496792e+002
6.711215e+002	4.339355e+002
6.730500e+002	4.362645e+002
6.749785e+002	4.465435e+002
6.769069e+002	4.674964e+002
6.788354e+002	5.041721e+002
6.807639e+002	5.428217e+002
6.826923e+002	5.232864e+002
6.846208e+002	4.879182e+002
6.865493e+002	4.606702e+002
6.884777e+002	4.338578e+002
6.904062e+002	4.291579e+002
6.923347e+002	4.865583e+002
6.942631e+002	4.793015e+002
6.961916e+002	4.089851e+002
6.981201e+002	4.282772e+002
7.000485e+002	4.513348e+002
7.019770e+002	4.502423e+002
7.039055e+002	4.999679e+002
7.058339e+002	5.966682e+002
7.077624e+002	6.136248e+002
7.096909e+002	5.835326e+002
7.116193e+002	5.360385e+002
7.135478e+002	4.985155e+002
7.154763e+002	4.792534e+002
7.174047e+002	4.621220e+002
7.193332e+002	5.187039e+002
7.212617e+002	5.095101e+002
7.231901e+002	5.238506e+002
7.251186e+002	5.332240e+002
7.270471e+002	4.831370e+002
7.289755e+002	3.991546e+002
7.309040e+002	4.401573e+002
7.328325e+002	4.504393e+002
7.347609e+002	3.741494e+002
7.366894e+002	3.149422e+002
7.386179e+002	3.345862e+002
7.405463e+002	4.014228e+002
7.424748e+002	4.462278e+002
7.444033e+002	4.402867e+002
7.463317e+002	4.448699e+002
7.482602e+002	4.942088e+002
7.501887e+002	4.932610e+002
7.521171e+002	4.240236e+002
7.540456e+002	4.348378e+002
7.559741e+002	4.526239e+002
7.579025e+002	3.994731e+002
7.598310e+002	4.352943e+002
7.617595e+002	4.555670e+002
7.636879e+002	4.565122e+002
7.656164e+002	5.223383e+002
7.675449e+002	5.652715e+002
7.694733e+002	5.262281e+002
7.714018e+002	4.271207e+002
7.733303e+002	3.818579e+002
7.752587e+002	3.986808e+002
7.771872e+002	4.395519e+002
7.791157e+002	4.798590e+002
7.810441e+002	4.734384e+002
7.829726e+002	4.076241e+002
7.849011e+002	3.839041e+002
7.868295e+002	3.924516e+002
7.887580e+002	4.156792e+002
7.906865e+002	4.579534e+002
7.926149e+002	5.163770e+002
7.945434e+002	3.893735e+002
7.964719e+002	3.953904e+002
7.984003e+002	3.883831e+002
8.003288e+002	3.689680e+002
8.022573e+002	3.409814e+002
8.041857e+002	2.891709e+002
8.061142e+002	3.068418e+002
8.080427e+002	3.122710e+002
8.099711e+002	2.976604e+002
8.118996e+002	3.315357e+002
8.138281e+002	3.973453e+002
8.157565e+002	4.376805e+002
8.176850e+002	4.254738e+002
8.196135e+002	4.042681e+002
8.215419e+002	3.352190e+002
8.234704e+002	3.524231e+002
8.253989e+002	2.966427e+002
8.273273e+002	1.921885e+002
8.292558e+002	1.587430e+002
8.311843e+002	2.155837e+002
8.331127e+002	3.600915e+002
8.350412e+002	3.590898e+002
8.369697e+002	2.741701e+002
8.388981e+002	1.968282e+002
8.408266e+002	1.807631e+002
8.427551e+002	2.458294e+002
8.446835e+002	3.954818e+002
8.466120e+002	5.274108e+002
8.485405e+002	5.140539e+002
8.504689e+002	4.193212e+002
8.523974e+002	3.395857e+002
8.543259e+002	3.265605e+002
8.562543e+002	3.743097e+002
8.581828e+002	4.444954e+002
8.601113e+002	4.589470e+002
8.620397e+002	4.825532e+002
8.639682e+002	4.631012e+002
8.658967e+002	4.303053e+002
8.678251e+002	4.134610e+002
8.697536e+002	3.942278e+002
8.716821e+002	3.285675e+002
8.736105e+002	3.488752e+002
8.755390e+002	3.773094e+002
8.774675e+002	3.830746e+002
8.793959e+002	3.649820e+002
8.813244e+002	3.177252e+002
8.832529e+002	2.486094e+002
8.851813e+002	2.113511e+002
8.871098e+002	2.690046e+002
8.890383e+002	2.672090e+002
8.909667e+002	3.145026e+002
8.928952e+002	3.133002e+002
8.948237e+002	2.813200e+002
8.967521e+002	3.012014e+002
8.986806e+002	3.202425e+002
9.006091e+002	2.548514e+002
9.025375e+002	2.810056e+002
9.044660e+002	2.607116e+002
9.063945e+002	2.543251e+002
9.083229e+002	3.034597e+002
9.102514e+002	3.767740e+002
9.121799e+002	4.129822e+002
9.141083e+002	3.958702e+002
9.160368e+002	2.604920e+002
9.179653e+002	1.940331e+002
9.198937e+002	2.240337e+002
9.218222e+002	2.726195e+002
9.237507e+002	2.884828e+002
9.256791e+002	3.080108e+002
9.276076e+002	3.577030e+002
9.295361e+002	3.544007e+002
9.314645e+002	3.550388e+002
9.333930e+002	3.826739e+002
9.353215e+002	3.956151e+002
9.372499e+002	3.735913e+002
9.391784e+002	3.435538e+002
9.411069e+002	3.243429e+002
9.430353e+002	2.952049e+002
9.449638e+002	2.831956e+002
9.468923e+002	2.914874e+002
9.488207e+002	3.334859e+002
9.507492e+002	4.208030e+002
9.526777e+002	4.829924e+002
9.546061e+002	3.902173e+002
9.565346e+002	3.343096e+002
9.584631e+002	3.879016e+002
9.603915e+002	3.470899e+002
9.623200e+002	2.902870e+002
9.642485e+002	3.217693e+002
9.661769e+002	3.868543e+002
9.681054e+002	3.666478e+002
9.700339e+002	4.041191e+002
9.719623e+002	3.531321e+002
9.738908e+002	3.447577e+002
9.758193e+002	3.474646e+002
9.777477e+002	3.326158e+002
9.796762e+002	3.169496e+002
9.816047e+002	3.170778e+002
9.835331e+002	3.161448e+002
9.854616e+002	3.890051e+002
9.873901e+002	4.297893e+002
9.893185e+002	4.677945e+002
9.912470e+002	4.271225e+002
9.931755e+002	3.467576e+002
9.951039e+002	2.630803e+002
9.970324e+002	2.041656e+002
9.989609e+002	2.991553e+002
1.000889e+003	3.635500e+002
1.002818e+003	4.675226e+002
1.004746e+003	4.838621e+002
1.006675e+003	4.691061e+002
1.008603e+003	4.605118e+002
1.010532e+003	4.388000e+002
1.012460e+003	3.965631e+002
1.014389e+003	4.067669e+002
1.016317e+003	3.259857e+002
1.018246e+003	2.977206e+002
1.020174e+003	2.679787e+002
1.022102e+003	3.155522e+002
1.024031e+003	4.021805e+002
1.025959e+003	4.126989e+002
1.027888e+003	3.555634e+002
1.029816e+003	4.174452e+002
1.031745e+003	3.405251e+002
1.033673e+003	3.332692e+002
1.035602e+003	2.990208e+002
1.037530e+003	2.287885e+002
1.039459e+003	1.652380e+002
1.041387e+003	1.472930e+002
1.043316e+003	1.906301e+002
1.045244e+003	2.807264e+002
1.047173e+003	3.267342e+002
1.049101e+003	2.644984e+002
1.051030e+003	1.945542e+002
1.052958e+003	1.759370e+002
1.054886e+003	1.653571e+002
1.056815e+003	1.547593e+002
1.058743e+003	2.473514e+002
1.060672e+003	2.814928e+002
1.062600e+003	2.508600e+002
1.064529e+003	1.950466e+002
1.066457e+003	1.422024e+002
1.068386e+003	1.542632e+002
1.070314e+003	2.118950e+002
1.072243e+003	2.598751e+002
1.074171e+003	3.043573e+002
1.076100e+003	3.264655e+002
1.078028e+003	3.178832e+002
1.079957e+003	3.344077e+002
1.081885e+003	3.633355e+002
1.083813e+003	3.685778e+002
1.085742e+003	3.714381e+002
1.087670e+003	3.802695e+002
1.089599e+003	3.375822e+002
1.091527e+003	2.594278e+002
1.093456e+003	2.898482e+002
1.095384e+003	3.351398e+002
1.097313e+003	3.100857e+002
1.099241e+003	3.296668e+002
1.101170e+003	3.846910e+002
1.103098e+003	3.961311e+002
1.105027e+003	3.671431e+002
1.106955e+003	3.678117e+002
1.108884e+003	3.475252e+002
1.110812e+003	3.098649e+002
1.112740e+003	3.556995e+002
1.114669e+003	3.659362e+002
1.116597e+003	3.482616e+002
1.118526e+003	3.430161e+002
1.120454e+003	3.472131e+002
1.122383e+003	3.558531e+002
1.124311e+003	3.529008e+002
1.126240e+003	3.522998e+002
1.128168e+003	3.784649e+002
1.130097e+003	3.847784e+002
1.132025e+003	3.423987e+002
1.133954e+003	3.048631e+002
1.135882e+003	3.295713e+002
1.137811e+003	3.760428e+002
1.139739e+003	3.341281e+002
1.141667e+003	2.994314e+002
1.143596e+003	3.450870e+002
1.145524e+003	3.179332e+002
1.147453e+003	3.816499e+002
1.149381e+003	4.300303e+002
1.151310e+003	4.787277e+002
1.153238e+003	5.994674e+002
1.155167e+003	6.408596e+002
1.157095e+003	7.032404e+002
1.159024e+003	6.496368e+002
1.160952e+003	5.704608e+002
1.162881e+003	5.735334e+002
1.164809e+003	5.928412e+002
1.166738e+003	5.992344e+002
1.168666e+003	6.139369e+002
1.170594e+003	6.043867e+002
1.172523e+003	4.827906e+002
1.174451e+003	4.236388e+002
1.176380e+003	4.501827e+002
1.178308e+003	4.379131e+002
1.180237e+003	5.136843e+002
1.182165e+003	5.157074e+002
1.184094e+003	4.818478e+002
1.186022e+003	4.741472e+002
1.187951e+003	4.356328e+002
1.189879e+003	3.960934e+002
1.191808e+003	3.224664e+002
1.193736e+003	3.908789e+002
1.195665e+003	4.468108e+002
1.197593e+003	4.165936e+002
1.199521e+003	3.878559e+002
1.201450e+003	3.792354e+002
1.203378e+003	3.515859e+002
1.205307e+003	3.120150e+002
1.207235e+003	3.277552e+002
1.209164e+003	4.254908e+002
1.211092e+003	4.255198e+002
1.213021e+003	3.595097e+002
1.214949e+003	2.919398e+002
1.216878e+003	2.154783e+002
1.218806e+003	1.791567e+002
1.220735e+003	2.116639e+002
1.222663e+003	2.918549e+002
1.224592e+003	3.892339e+002
1.226520e+003	3.677552e+002
1.228448e+003	3.324482e+002
1.230377e+003	2.367937e+002
1.232305e+003	1.670174e+002
1.234234e+003	2.468051e+002
1.236162e+003	3.078715e+002
1.238091e+003	2.699512e+002
1.240019e+003	2.918253e+002
1.241948e+003	4.387334e+002
1.243876e+003	3.892228e+002
1.245805e+003	3.982655e+002
1.247733e+003	4.520555e+002
1.249662e+003	4.407582e+002
1.251590e+003	4.284659e+002
1.253519e+003	3.790240e+002
1.255447e+003	3.886158e+002
1.257375e+003	4.734016e+002
1.259304e+003	5.006724e+002
1.261232e+003	4.833179e+002
1.263161e+003	4.677030e+002
1.265089e+003	4.481762e+002
1.267018e+003	4.700287e+002
1.268946e+003	4.388258e+002
1.270875e+003	4.561411e+002
1.272803e+003	4.371181e+002
1.274732e+003	4.138329e+002
1.276660e+003	4.075211e+002
1.278589e+003	3.422295e+002
1.280517e+003	4.245273e+002
1.282446e+003	3.720700e+002
1.284374e+003	3.625810e+002
1.286302e+003	3.684404e+002
1.288231e+003	4.208623e+002
1.290159e+003	4.353856e+002
1.292088e+003	4.390819e+002
1.294016e+003	4.295276e+002
1.295945e+003	3.651777e+002
1.297873e+003	3.217989e+002
1.299802e+003	4.334434e+002
1.301730e+003	4.724865e+002
1.303659e+003	4.821281e+002
1.305587e+003	5.048466e+002
1.307516e+003	3.896202e+002
1.309444e+003	2.538232e+002
1.311373e+003	2.843604e+002
1.313301e+003	4.124269e+002
1.315229e+003	4.671249e+002
1.317158e+003	4.674779e+002
1.319086e+003	4.664922e+002
1.321015e+003	4.149430e+002
1.322943e+003	3.847976e+002
1.324872e+003	3.882151e+002
1.326800e+003	3.829579e+002
1.328729e+003	3.919257e+002
1.330657e+003	4.517692e+002
1.332586e+003	4.777622e+002
1.334514e+003	3.922811e+002
1.336443e+003	3.148271e+002
1.338371e+003	4.008297e+002
1.340300e+003	3.652865e+002
1.342228e+003	4.465833e+002
1.344156e+003	4.622129e+002
1.346085e+003	5.430553e+002
1.348013e+003	5.141012e+002
1.349942e+003	4.892581e+002
1.351870e+003	5.530548e+002
1.353799e+003	6.041655e+002
1.355727e+003	5.396789e+002
1.357656e+003	4.255793e+002
1.359584e+003	3.630736e+002
1.361513e+003	4.068518e+002
1.363441e+003	4.602349e+002
1.365370e+003	5.723596e+002
1.367298e+003	5.413196e+002
1.369227e+003	5.544580e+002
1.371155e+003	5.448608e+002
1.373083e+003	4.984254e+002
1.375012e+003	4.902090e+002
1.376940e+003	5.102416e+002
1.378869e+003	5.200397e+002
1.380797e+003	4.678531e+002
1.382726e+003	3.456831e+002
1.384654e+003	3.313152e+002
1.386583e+003	3.749581e+002
1.388511e+003	3.670417e+002
1.390440e+003	3.729876e+002
1.392368e+003	3.628205e+002
1.394297e+003	3.498221e+002
1.396225e+003	3.490637e+002
1.398154e+003	3.537248e+002
1.400082e+003	4.014319e+002
1.402010e+003	2.564306e+002
1.403939e+003	2.730885e+002
1.405867e+003	3.661259e+002
1.407796e+003	4.217495e+002
1.409724e+003	3.951116e+002
1.411653e+003	4.061457e+002
1.413581e+003	4.050341e+002
1.415510e+003	3.547896e+002
1.417438e+003	3.219998e+002
1.419367e+003	3.434499e+002
1.421295e+003	3.510249e+002
1.423224e+003	3.247888e+002
1.425152e+003	3.883196e+002
1.427081e+003	4.777536e+002
1.429009e+003	4.637617e+002
1.430938e+003	5.504375e+002
1.432866e+003	5.869193e+002
1.434794e+003	5.771870e+002
1.436723e+003	5.776741e+002
1.438651e+003	5.823354e+002
1.440580e+003	5.832645e+002
1.442508e+003	5.735646e+002
1.444437e+003	4.998352e+002
1.446365e+003	5.384935e+002
1.448294e+003	6.141990e+002
1.450222e+003	6.168430e+002
1.452151e+003	6.489651e+002
1.454079e+003	6.098889e+002
1.456008e+003	6.210587e+002
1.457936e+003	5.963638e+002
1.459865e+003	5.767096e+002
1.461793e+003	5.823541e+002
1.463721e+003	6.183279e+002
1.465650e+003	6.870263e+002
1.467578e+003	5.282840e+002
1.469507e+003	4.680548e+002
1.471435e+003	5.248993e+002
1.473364e+003	5.128989e+002
1.475292e+003	4.490999e+002
1.477221e+003	4.313949e+002
1.479149e+003	4.567668e+002
1.481078e+003	4.603809e+002
1.483006e+003	4.339612e+002
1.484935e+003	4.247756e+002
1.486863e+003	4.364086e+002
1.488792e+003	4.194005e+002
1.490720e+003	3.964905e+002
1.492648e+003	4.582966e+002
1.494577e+003	4.741781e+002
1.496505e+003	4.732301e+002
1.498434e+003	5.016161e+002
1.500362e+003	4.821321e+002
1.502291e+003	4.064506e+002
1.504219e+003	4.274278e+002
1.506148e+003	5.335846e+002
1.508076e+003	5.965738e+002
1.510005e+003	6.197032e+002
1.511933e+003	6.568735e+002
1.513862e+003	6.802409e+002
1.515790e+003	7.793334e+002
1.517719e+003	8.716142e+002
1.519647e+003	8.493277e+002
1.521575e+003	8.738162e+002
1.523504e+003	9.325800e+002
1.525432e+003	8.751314e+002
1.527361e+003	8.344862e+002
1.529289e+003	8.362616e+002
1.531218e+003	7.674439e+002
1.533146e+003	6.393843e+002
1.535075e+003	5.622866e+002
1.537003e+003	5.365914e+002
1.538932e+003	5.017146e+002
1.540860e+003	5.387598e+002
1.542789e+003	6.499518e+002
1.544717e+003	6.605810e+002
1.546646e+003	5.603834e+002
1.548574e+003	5.723198e+002
1.550502e+003	6.427859e+002
1.552431e+003	6.064313e+002
1.554359e+003	6.271679e+002
1.556288e+003	5.910720e+002
1.558216e+003	5.157426e+002
1.560145e+003	5.100991e+002
1.562073e+003	5.437238e+002
1.564002e+003	5.429373e+002
1.565930e+003	5.336337e+002
1.567859e+003	5.536400e+002
1.569787e+003	5.281673e+002
1.571716e+003	5.544346e+002
1.573644e+003	5.781571e+002
1.575573e+003	5.228391e+002
1.577501e+003	5.392617e+002
1.579429e+003	5.928130e+002
1.581358e+003	6.105769e+002
1.583286e+003	6.142450e+002
1.585215e+003	5.552703e+002
1.587143e+003	5.456108e+002
1.589072e+003	6.262460e+002
1.591000e+003	6.173018e+002
1.592929e+003	5.822221e+002
1.594857e+003	6.813544e+002
1.596786e+003	7.653345e+002
1.598714e+003	7.710270e+002
1.600643e+003	8.392407e+002
1.602571e+003	9.177001e+002
1.604500e+003	9.640399e+002
1.606428e+003	9.061350e+002
1.608356e+003	8.295931e+002
1.610285e+003	7.950908e+002
1.612213e+003	7.935950e+002
1.614142e+003	7.974583e+002
1.616070e+003	7.581523e+002
1.617999e+003	6.981674e+002
1.619927e+003	6.763907e+002
1.621856e+003	6.304410e+002
1.623784e+003	6.282626e+002
1.625713e+003	7.270112e+002
1.627641e+003	8.267844e+002
1.629570e+003	7.968083e+002
1.631498e+003	8.175095e+002
1.633427e+003	7.802751e+002
1.635355e+003	6.352603e+002
1.637283e+003	6.259975e+002
1.639212e+003	6.140483e+002
1.641140e+003	5.651940e+002
1.643069e+003	5.446729e+002
1.644997e+003	5.334410e+002
1.646926e+003	5.176342e+002
1.648854e+003	5.242991e+002
1.650783e+003	5.320454e+002
1.652711e+003	5.580980e+002
1.654640e+003	5.880282e+002
1.656568e+003	5.704702e+002
1.658497e+003	5.587581e+002
1.660425e+003	4.459679e+002
1.662354e+003	4.613000e+002
1.664282e+003	3.646443e+002
1.666210e+003	4.293871e+002
1.668139e+003	3.730890e+002
1.670067e+003	3.693751e+002
1.671996e+003	4.396711e+002
1.673924e+003	4.835122e+002
1.675853e+003	4.659410e+002
1.677781e+003	4.383573e+002
1.679710e+003	4.470784e+002
1.681638e+003	4.525444e+002
1.683567e+003	4.380186e+002
1.685495e+003	4.274826e+002
1.687424e+003	4.446948e+002
1.689352e+003	3.457585e+002
1.691281e+003	4.440230e+002
1.693209e+003	5.034847e+002
1.695137e+003	5.331810e+002
1.697066e+003	5.175367e+002
1.698994e+003	5.515844e+002
1.700923e+003	4.713784e+002
1.702851e+003	3.389371e+002
1.704780e+003	2.909178e+002
1.706708e+003	3.082891e+002
1.708637e+003	3.298035e+002
1.710565e+003	3.296313e+002
1.712494e+003	3.232777e+002
1.714422e+003	3.744834e+002
1.716351e+003	4.710335e+002
1.718279e+003	5.172618e+002
1.720208e+003	5.351467e+002
1.722136e+003	5.376694e+002
1.724064e+003	5.419341e+002
1.725993e+003	6.266809e+002
1.727921e+003	5.438299e+002
1.729850e+003	5.514633e+002
1.731778e+003	5.363744e+002
1.733707e+003	4.720796e+002
1.735635e+003	4.762871e+002
1.737564e+003	4.344544e+002
1.739492e+003	3.336859e+002
1.741421e+003	3.195060e+002
1.743349e+003	3.700816e+002
1.745278e+003	4.380988e+002
1.747206e+003	5.103857e+002
1.749135e+003	5.252661e+002
1.751063e+003	5.097451e+002
1.752991e+003	4.466783e+002
1.754920e+003	3.850456e+002
1.756848e+003	4.398513e+002
1.758777e+003	3.614951e+002
1.760705e+003	2.520322e+002
1.762634e+003	3.781792e+002
1.764562e+003	4.289134e+002
1.766491e+003	3.765987e+002
1.768419e+003	3.831746e+002
1.770348e+003	3.558363e+002
1.772276e+003	4.009897e+002
1.774205e+003	4.068736e+002
1.776133e+003	4.034885e+002
1.778062e+003	4.093383e+002
1.779990e+003	4.348859e+002
1.781918e+003	5.033934e+002
1.783847e+003	5.248761e+002
1.785775e+003	4.467621e+002
1.787704e+003	3.484164e+002
1.789632e+003	2.559875e+002
1.791561e+003	2.239778e+002
1.793489e+003	2.576862e+002
1.795418e+003	2.745992e+002
1.797346e+003	3.308254e+002
1.799275e+003	4.119807e+002
1.801203e+003	4.727579e+002
1.803132e+003	5.527463e+002
1.805060e+003	5.568066e+002
1.806989e+003	6.138248e+002
1.808917e+003	3.815000e+002
1.810845e+003	3.591492e+002
1.812774e+003	3.814106e+002
1.814702e+003	4.522874e+002
1.816631e+003	4.845803e+002
1.818559e+003	4.732567e+002
1.820488e+003	4.686086e+002
1.822416e+003	4.520668e+002
1.824345e+003	4.088813e+002
1.826273e+003	3.942852e+002
1.828202e+003	4.324992e+002
1.830130e+003	4.994223e+002
1.832059e+003	5.193505e+002
1.833987e+003	4.026568e+002
1.835916e+003	4.045878e+002
1.837844e+003	4.901528e+002
1.839772e+003	5.413597e+002
1.841701e+003	5.578719e+002
1.843629e+003	4.269023e+002
1.845558e+003	4.039178e+002
1.847486e+003	3.453087e+002
1.849415e+003	2.946689e+002
1.851343e+003	3.082210e+002
1.853272e+003	3.043154e+002
1.855200e+003	2.751959e+002
1.857129e+003	2.177604e+002
1.859057e+003	2.719141e+002
1.860986e+003	2.526367e+002
1.862914e+003	2.388571e+002
1.864843e+003	2.871401e+002
1.866771e+003	3.359618e+002
1.868699e+003	3.435427e+002
1.870628e+003	3.751508e+002
1.872556e+003	4.107985e+002
1.874485e+003	3.335164e+002
1.876413e+003	2.112107e+002
1.878342e+003	2.160093e+002
1.880270e+003	3.166163e+002
1.882199e+003	3.846474e+002
1.884127e+003	4.050757e+002
1.886056e+003	2.968714e+002
1.887984e+003	3.201618e+002
1.889913e+003	3.050850e+002
1.891841e+003	2.740527e+002
1.893770e+003	4.130158e+002
1.895698e+003	3.643174e+002
1.897626e+003	3.446002e+002
1.899555e+003	4.303838e+002
1.901483e+003	4.409435e+002
1.903412e+003	3.916458e+002
1.905340e+003	4.042027e+002
1.907269e+003	3.946252e+002
1.909197e+003	3.741247e+002
1.911126e+003	4.376313e+002
1.913054e+003	4.207636e+002
1.914983e+003	3.212645e+002
1.916911e+003	3.079164e+002
1.918840e+003	3.771451e+002
1.920768e+003	4.152407e+002
1.922697e+003	3.835563e+002
1.924625e+003	3.647349e+002
1.926553e+003	3.686224e+002
1.928482e+003	3.350006e+002
1.930410e+003	3.504197e+002
1.932339e+003	4.297217e+002
1.934267e+003	3.911926e+002
1.936196e+003	2.948564e+002
1.938124e+003	3.123872e+002
1.940053e+003	3.365489e+002
1.941981e+003	3.308412e+002
1.943910e+003	3.393890e+002
1.945838e+003	2.878650e+002
1.947767e+003	2.971756e+002
1.949695e+003	2.339112e+002
1.951624e+003	3.083850e+002
1.953552e+003	2.987189e+002
1.955480e+003	2.382118e+002
1.957409e+003	2.361825e+002
1.959337e+003	2.526898e+002
1.961266e+003	2.476683e+002
1.963194e+003	2.518550e+002
1.965123e+003	2.742722e+002
1.967051e+003	2.619819e+002
1.968980e+003	1.830551e+002
1.970908e+003	1.751606e+002
1.972837e+003	1.890184e+002
1.974765e+003	2.573951e+002
1.976694e+003	2.535265e+002
1.978622e+003	2.710306e+002
1.980551e+003	2.459663e+002
1.982479e+003	2.176784e+002
1.984407e+003	2.254650e+002
1.986336e+003	1.992520e+002
1.988264e+003	2.053108e+002
1.990193e+003	2.778989e+002
1.992121e+003	2.739897e+002
1.994050e+003	2.546971e+002
1.995978e+003	2.842377e+002
1.997907e+003	2.835657e+002
1.999835e+003	2.396564e+002
2.001764e+003	2.164414e+002
2.003692e+003	2.709710e+002
2.005621e+003	2.683062e+002
2.007549e+003	2.131160e+002
2.009478e+003	2.424838e+002
2.011406e+003	2.857505e+002
2.013334e+003	3.089946e+002
2.015263e+003	3.909665e+002
2.017191e+003	4.220372e+002
2.019120e+003	3.900034e+002
2.021048e+003	3.820082e+002
2.022977e+003	2.700123e+002
2.024905e+003	2.980427e+002
2.026834e+003	2.752961e+002
2.028762e+003	3.219957e+002
2.030691e+003	2.337337e+002
2.032619e+003	2.799756e+002
2.034548e+003	2.322327e+002
2.036476e+003	2.649757e+002
2.038405e+003	3.396577e+002
2.040333e+003	2.879919e+002
2.042261e+003	2.620774e+002
2.044190e+003	3.046222e+002
2.046118e+003	2.316208e+002
2.048047e+003	1.822675e+002
2.049975e+003	2.392844e+002
2.051904e+003	2.653762e+002
2.053832e+003	2.357926e+002
2.055761e+003	2.428363e+002
2.057689e+003	2.691403e+002
2.059618e+003	3.290971e+002
2.061546e+003	2.944765e+002
2.063475e+003	2.535901e+002
2.065403e+003	2.763690e+002
2.067332e+003	2.609070e+002
2.069260e+003	1.910947e+002
2.071188e+003	1.930575e+002
2.073117e+003	2.392894e+002
2.075045e+003	2.864037e+002
2.076974e+003	3.219864e+002
2.078902e+003	3.223227e+002
2.080831e+003	2.917572e+002
2.082759e+003	2.273030e+002
2.084688e+003	1.771640e+002
2.086616e+003	1.637038e+002
2.088545e+003	1.553188e+002
2.090473e+003	2.065400e+002
2.092402e+003	2.812946e+002
2.094330e+003	3.030107e+002
2.096259e+003	2.664444e+002
2.098187e+003	2.231228e+002
2.100115e+003	2.478642e+002
2.102044e+003	2.292324e+002
2.103972e+003	1.885215e+002
2.105901e+003	2.704898e+002
2.107829e+003	3.469441e+002
2.109758e+003	3.439155e+002
2.111686e+003	3.789163e+002
2.113615e+003	4.019839e+002
2.115543e+003	3.343445e+002
2.117472e+003	3.096353e+002
2.119400e+003	3.193923e+002
2.121329e+003	2.987739e+002
2.123257e+003	3.244112e+002
2.125186e+003	3.481570e+002
2.127114e+003	3.390267e+002
2.129042e+003	3.832818e+002
2.130971e+003	3.991219e+002
2.132899e+003	3.400240e+002
2.134828e+003	3.707952e+002
2.136756e+003	4.354021e+002
2.138685e+003	4.170372e+002
2.140613e+003	2.699355e+002
2.142542e+003	2.893995e+002
2.144470e+003	3.105529e+002
2.146399e+003	2.704297e+002
2.148327e+003	2.519861e+002
2.150256e+003	3.072823e+002
2.152184e+003	3.504908e+002
2.154113e+003	2.877672e+002
2.156041e+003	2.525640e+002
2.157969e+003	2.653098e+002
2.159898e+003	2.311206e+002
2.161826e+003	2.672742e+002
2.163755e+003	2.613231e+002
2.165683e+003	3.045147e+002
2.167612e+003	2.746334e+002
2.169540e+003	2.203968e+002
2.171469e+003	2.452110e+002
2.173397e+003	2.582469e+002
2.175326e+003	2.858390e+002
2.177254e+003	3.564713e+002
2.179183e+003	3.890076e+002
2.181111e+003	3.722245e+002
2.183040e+003	2.576301e+002
2.184968e+003	3.239293e+002
2.186896e+003	3.068325e+002
2.188825e+003	2.234511e+002
2.190753e+003	2.962979e+002
2.192682e+003	3.446015e+002
2.194610e+003	2.948010e+002
2.196539e+003	2.729598e+002
2.198467e+003	2.544576e+002
2.200396e+003	2.620799e+002
2.202324e+003	3.287231e+002
2.204253e+003	3.725395e+002
2.206181e+003	3.942262e+002
2.208110e+003	3.883281e+002
2.210038e+003	3.221420e+002
2.211967e+003	3.064681e+002
2.213895e+003	3.441611e+002
2.215823e+003	3.598159e+002
2.217752e+003	3.843162e+002
2.219680e+003	4.028390e+002
2.221609e+003	3.848743e+002
2.223537e+003	4.001957e+002
2.225466e+003	4.493759e+002
2.227394e+003	4.523513e+002
2.229323e+003	3.711438e+002
2.231251e+003	3.312202e+002
2.233180e+003	3.845823e+002
2.235108e+003	4.161443e+002
2.237037e+003	3.555328e+002
2.238965e+003	3.047797e+002
2.240894e+003	3.493774e+002
2.242822e+003	4.408821e+002
2.244750e+003	3.477064e+002
2.246679e+003	3.759247e+002
2.248607e+003	3.243544e+002
2.250536e+003	2.552172e+002
2.252464e+003	3.032978e+002
2.254393e+003	3.769039e+002
2.256321e+003	4.051381e+002
2.258250e+003	4.438559e+002
2.260178e+003	4.456044e+002
2.262107e+003	4.029977e+002
2.264035e+003	3.300235e+002
2.265964e+003	3.194958e+002
2.267892e+003	3.602678e+002
2.269821e+003	3.043148e+002
2.271749e+003	2.713975e+002
2.273677e+003	3.234826e+002
2.275606e+003	3.389530e+002
2.277534e+003	2.923305e+002
2.279463e+003	2.965357e+002
2.281391e+003	2.836262e+002
2.283320e+003	2.825735e+002
2.285248e+003	3.828280e+002
2.287177e+003	3.685388e+002
2.289105e+003	3.228315e+002
2.291034e+003	3.758539e+002
2.292962e+003	4.357668e+002
2.294891e+003	4.771873e+002
2.296819e+003	5.056818e+002
2.298748e+003	5.014186e+002
2.300676e+003	4.805005e+002
2.302604e+003	4.863732e+002
2.304533e+003	4.662969e+002
2.306461e+003	4.265532e+002
2.308390e+003	4.796703e+002
2.310318e+003	5.897535e+002
2.312247e+003	5.141255e+002
2.314175e+003	5.699406e+002
2.316104e+003	5.273979e+002
2.318032e+003	4.430237e+002
2.319961e+003	4.165117e+002
2.321889e+003	4.086403e+002
2.323818e+003	4.970688e+002
2.325746e+003	5.061636e+002
2.327675e+003	4.039200e+002
2.329603e+003	3.297523e+002
2.331531e+003	3.314759e+002
2.333460e+003	4.476349e+002
2.335388e+003	4.878167e+002
2.337317e+003	5.588556e+002
2.339245e+003	4.975081e+002
2.341174e+003	4.103498e+002
2.343102e+003	4.102212e+002
2.345031e+003	3.538575e+002
2.346959e+003	4.159134e+002
2.348888e+003	4.547295e+002
2.350816e+003	4.069873e+002
2.352745e+003	4.014701e+002
2.354673e+003	4.374573e+002
2.356602e+003	4.735361e+002
2.358530e+003	4.571127e+002
2.360458e+003	4.093805e+002
2.362387e+003	4.700338e+002
2.364315e+003	4.488351e+002
2.366244e+003	5.127452e+002
2.368172e+003	5.568563e+002
2.370101e+003	4.824835e+002
2.372029e+003	5.170734e+002
2.373958e+003	4.904202e+002
2.375886e+003	4.493918e+002
2.377815e+003	4.678030e+002
2.379743e+003	4.546295e+002
2.381672e+003	4.736761e+002
2.383600e+003	5.180232e+002
2.385529e+003	4.798701e+002
2.387457e+003	4.230260e+002
2.389385e+003	4.397682e+002
2.391314e+003	4.769055e+002
2.393242e+003	5.528109e+002
2.395171e+003	5.453664e+002
2.397099e+003	5.083711e+002
2.399028e+003	5.127945e+002
2.400956e+003	5.153918e+002
2.402885e+003	5.539447e+002
2.404813e+003	5.697008e+002
2.406742e+003	5.960429e+002
2.408670e+003	6.266362e+002
2.410599e+003	5.875519e+002
2.412527e+003	5.348477e+002
2.414456e+003	5.433375e+002
2.416384e+003	5.655386e+002
2.418313e+003	5.977549e+002
2.420241e+003	5.878480e+002
2.422169e+003	5.695039e+002
2.424098e+003	5.598018e+002
2.426026e+003	6.008406e+002
2.427955e+003	6.461279e+002
2.429883e+003	5.856072e+002
2.431812e+003	5.508719e+002
2.433740e+003	6.945228e+002
2.435669e+003	6.640537e+002
2.437597e+003	6.223876e+002
2.439526e+003	6.887034e+002
2.441454e+003	6.336055e+002
2.443383e+003	5.187859e+002
2.445311e+003	6.462180e+002
2.447240e+003	6.562322e+002
2.449168e+003	6.811979e+002
2.451096e+003	6.181239e+002
2.453025e+003	6.164661e+002
2.454953e+003	5.534404e+002
2.456882e+003	5.223679e+002
2.458810e+003	5.370668e+002
2.460739e+003	5.382065e+002
2.462667e+003	5.172657e+002
2.464596e+003	5.534418e+002
2.466524e+003	6.059792e+002
2.468453e+003	6.030589e+002
2.470381e+003	6.164623e+002
2.472310e+003	5.827527e+002
2.474238e+003	4.904912e+002
2.476167e+003	4.653403e+002
2.478095e+003	5.158188e+002
2.480023e+003	4.758070e+002
2.481952e+003	4.618184e+002
2.483880e+003	5.576047e+002
2.485809e+003	6.043962e+002
2.487737e+003	5.705762e+002
2.489666e+003	6.167201e+002
2.491594e+003	5.916934e+002
2.493523e+003	4.493599e+002
2.495451e+003	4.598976e+002
2.497380e+003	4.955333e+002
2.499308e+003	5.387960e+002
2.501237e+003	5.143496e+002
2.503165e+003	5.642638e+002
2.505094e+003	6.118605e+002
2.507022e+003	6.411098e+002
2.508950e+003	6.102222e+002
2.510879e+003	4.690122e+002
2.512807e+003	4.535407e+002
2.514736e+003	4.856346e+002
2.516664e+003	5.288241e+002
2.518593e+003	6.156793e+002
2.520521e+003	6.371686e+002
2.522450e+003	5.905635e+002
2.524378e+003	5.883978e+002
2.526307e+003	5.697145e+002
2.528235e+003	5.619491e+002
2.530164e+003	6.295091e+002
2.532092e+003	7.429969e+002
2.534021e+003	7.559541e+002
2.535949e+003	8.468063e+002
2.537877e+003	6.565621e+002
2.539806e+003	6.263835e+002
2.541734e+003	5.984698e+002
2.543663e+003	5.207547e+002
2.545591e+003	6.480708e+002
2.547520e+003	6.490024e+002
2.549448e+003	5.907391e+002
2.551377e+003	5.770104e+002
2.553305e+003	6.085701e+002
2.555234e+003	6.139124e+002
2.557162e+003	6.039167e+002
2.559091e+003	6.562156e+002
2.561019e+003	6.998109e+002
2.562948e+003	6.049901e+002
2.564876e+003	5.772800e+002
2.566804e+003	5.981229e+002
2.568733e+003	6.428919e+002
2.570661e+003	5.290591e+002
2.572590e+003	4.788648e+002
2.574518e+003	5.711469e+002
2.576447e+003	6.296212e+002
2.578375e+003	5.592293e+002
2.580304e+003	5.400432e+002
2.582232e+003	6.213558e+002
2.584161e+003	5.532385e+002
2.586089e+003	5.800702e+002
2.588018e+003	5.663599e+002
2.589946e+003	4.669836e+002
2.591875e+003	5.257720e+002
2.593803e+003	5.493626e+002
2.595731e+003	5.629136e+002
2.597660e+003	5.363806e+002
2.599588e+003	5.503101e+002
2.601517e+003	5.222831e+002
2.603445e+003	5.609047e+002
2.605374e+003	6.011708e+002
2.607302e+003	6.226730e+002
2.609231e+003	6.588147e+002
2.611159e+003	5.734930e+002
2.613088e+003	5.791667e+002
2.615016e+003	5.938531e+002
2.616945e+003	6.316693e+002
2.618873e+003	6.595605e+002
2.620802e+003	6.187944e+002
2.622730e+003	5.902968e+002
2.624658e+003	6.139045e+002
2.626587e+003	6.871887e+002
2.628515e+003	6.631296e+002
2.630444e+003	6.317172e+002
2.632372e+003	6.279259e+002
2.634301e+003	5.674100e+002
2.636229e+003	5.881260e+002
2.638158e+003	5.649691e+002
2.640086e+003	5.188355e+002
2.642015e+003	5.229114e+002
2.643943e+003	5.260937e+002
2.645872e+003	5.784623e+002
2.647800e+003	5.910380e+002
2.649729e+003	5.753355e+002
2.651657e+003	5.939330e+002
2.653585e+003	5.701365e+002
2.655514e+003	5.486247e+002
2.657442e+003	5.317870e+002
2.659371e+003	4.948063e+002
2.661299e+003	5.240682e+002
2.663228e+003	5.479661e+002
2.665156e+003	5.607949e+002
2.667085e+003	5.582003e+002
2.669013e+003	5.561729e+002
2.670942e+003	5.849489e+002
2.672870e+003	5.852496e+002
2.674799e+003	5.975947e+002
2.676727e+003	5.917185e+002
2.678656e+003	5.586317e+002
2.680584e+003	5.401078e+002
2.682512e+003	5.077305e+002
2.684441e+003	4.976981e+002
2.686369e+003	5.136535e+002
2.688298e+003	4.947946e+002
2.690226e+003	4.865676e+002
2.692155e+003	5.486911e+002
2.694083e+003	5.395627e+002
2.696012e+003	5.692253e+002
2.697940e+003	5.037224e+002
2.699869e+003	4.709203e+002
2.701797e+003	4.584055e+002
2.703726e+003	4.506496e+002
2.705654e+003	4.982300e+002
2.707583e+003	5.485409e+002
2.709511e+003	5.639982e+002
2.711439e+003	5.343765e+002
2.713368e+003	4.691269e+002
2.715296e+003	4.389820e+002
2.717225e+003	4.522116e+002
2.719153e+003	5.426438e+002
2.721082e+003	5.826474e+002
2.723010e+003	5.076208e+002
2.724939e+003	4.725530e+002
2.726867e+003	5.255707e+002
2.728796e+003	5.222412e+002
2.730724e+003	5.460745e+002
2.732653e+003	5.693049e+002
2.734581e+003	4.916847e+002
2.736510e+003	4.562464e+002
2.738438e+003	5.169475e+002
2.740366e+003	5.382194e+002
2.742295e+003	5.247397e+002
2.744223e+003	4.831008e+002
2.746152e+003	4.596284e+002
2.748080e+003	4.632411e+002
2.750009e+003	4.522674e+002
2.751937e+003	4.369995e+002
2.753866e+003	4.065340e+002
2.755794e+003	4.064941e+002
2.757723e+003	3.602104e+002
2.759651e+003	4.328540e+002
2.761580e+003	4.332859e+002
2.763508e+003	4.267003e+002
2.765437e+003	4.554069e+002
2.767365e+003	4.391267e+002
2.769293e+003	4.612787e+002
2.771222e+003	4.801186e+002
2.773150e+003	4.180073e+002
2.775079e+003	4.126149e+002
2.777007e+003	4.096303e+002
2.778936e+003	3.511990e+002
2.780864e+003	2.871526e+002
2.782793e+003	3.387055e+002
2.784721e+003	2.911486e+002
2.786650e+003	2.579256e+002
2.788578e+003	2.705384e+002
2.790507e+003	2.671037e+002
2.792435e+003	3.089453e+002
2.794364e+003	3.241202e+002
2.796292e+003	3.009919e+002
2.798220e+003	2.237903e+002
2.800149e+003	1.707421e+002
2.802077e+003	2.556008e+002
2.804006e+003	2.676711e+002
2.805934e+003	3.285149e+002
2.807863e+003	3.252196e+002
2.809791e+003	2.727769e+002
2.811720e+003	2.967227e+002
2.813648e+003	2.991684e+002
2.815577e+003	2.215620e+002
2.817505e+003	2.549993e+002
2.819434e+003	3.243053e+002
2.821362e+003	2.801405e+002
2.823291e+003	2.104215e+002
2.825219e+003	3.190625e+002
2.827147e+003	2.349940e+002
2.829076e+003	3.210345e+002
2.831004e+003	3.014598e+002
2.832933e+003	2.467495e+002
2.834861e+003	2.136176e+002
2.836790e+003	2.040907e+002
2.838718e+003	2.628444e+002
2.840647e+003	3.570119e+002
2.842575e+003	4.090562e+002
2.844504e+003	4.901838e+002
2.846432e+003	4.409479e+002
2.848361e+003	4.875469e+002
2.850289e+003	4.899482e+002
2.852218e+003	4.596233e+002
2.854146e+003	3.672290e+002
2.856074e+003	3.507824e+002
2.858003e+003	3.639338e+002
2.859931e+003	3.582610e+002
2.861860e+003	3.482020e+002
2.863788e+003	3.238465e+002
2.865717e+003	3.309684e+002
2.867645e+003	3.213052e+002
2.869574e+003	3.513499e+002
2.871502e+003	3.576322e+002
2.873431e+003	3.407845e+002
2.875359e+003	3.936491e+002
2.877288e+003	4.311384e+002
2.879216e+003	3.540580e+002
2.881145e+003	2.841394e+002
2.883073e+003	3.008047e+002
2.885001e+003	3.357796e+002
2.886930e+003	3.423020e+002
2.888858e+003	3.688349e+002
2.890787e+003	3.696269e+002
2.892715e+003	3.880535e+002
2.894644e+003	2.990196e+002
2.896572e+003	4.038704e+002
2.898501e+003	3.180940e+002
2.900429e+003	3.085636e+002
2.902358e+003	3.054073e+002
2.904286e+003	2.821771e+002
2.906215e+003	2.956660e+002
2.908143e+003	3.426562e+002
2.910072e+003	3.288204e+002
2.912000e+003	2.896831e+002
2.913928e+003	3.171353e+002
2.915857e+003	2.695103e+002
2.917785e+003	2.525701e+002
2.919714e+003	3.000236e+002
2.921642e+003	2.243440e+002
2.923571e+003	1.610437e+002
2.925499e+003	2.073099e+002
2.927428e+003	2.536221e+002
2.929356e+003	1.702020e+002
2.931285e+003	1.191801e+002
2.933213e+003	1.622085e+002
2.935142e+003	1.888873e+002
2.937070e+003	2.443387e+002
2.938999e+003	2.020371e+002
2.940927e+003	2.154686e+002
2.942855e+003	2.138491e+002
2.944784e+003	1.516462e+002
2.946712e+003	7.203901e+001
2.948641e+003	1.599539e+001
2.950569e+003	2.085478e+001
2.952498e+003	3.140739e+001
2.954426e+003	9.350140e+000
2.956355e+003	3.702285e+001
2.958283e+003	4.530375e+001
2.960212e+003	1.585887e+001
2.962140e+003	-4.940968e+000
2.964069e+003	3.703861e+001
2.965997e+003	5.279683e+001
2.967926e+003	-4.024281e+001
2.969854e+003	-1.109785e+002
2.971782e+003	-4.618601e+001
2.973711e+003	-9.947635e+001
2.975639e+003	-1.335038e+002
2.977568e+003	-6.804827e+001
2.979496e+003	-7.610103e+001
2.981425e+003	-1.386470e+002
2.983353e+003	-1.398289e+002
2.985282e+003	-1.842108e+002
2.987210e+003	-2.514021e+002
2.989139e+003	-2.282540e+002
2.991067e+003	-2.051419e+002
2.992996e+003	-1.960098e+002
2.994924e+003	-2.021392e+002
2.996853e+003	-2.178513e+002
2.998781e+003	-2.498014e+002
3.000709e+003	-2.173468e+002
3.002638e+003	-2.344641e+002
3.004566e+003	-3.037599e+002
3.006495e+003	-3.904017e+002
3.008423e+003	-3.640002e+002
3.010352e+003	-3.649332e+002
3.012280e+003	-2.581943e+002
3.014209e+003	-2.819940e+002
3.016137e+003	-3.068326e+002
3.018066e+003	-2.995685e+002
3.019994e+003	-3.011913e+002
3.021923e+003	-3.376346e+002
3.023851e+003	-2.997548e+002
3.025780e+003	-3.223965e+002
3.027708e+003	-2.718437e+002
3.029636e+003	-2.756339e+002
3.031565e+003	-1.783907e+002
3.033493e+003	-2.216382e+002
3.035422e+003	-3.029724e+002
3.037350e+003	-3.553281e+002
3.039279e+003	-3.051746e+002
3.041207e+003	-2.630287e+002
3.043136e+003	-2.130938e+002
3.045064e+003	-2.896889e+002
3.046993e+003	-2.362828e+002
3.048921e+003	-2.545169e+002
3.050850e+003	-2.483040e+002
3.052778e+003	-1.903441e+002
3.054707e+003	-2.442803e+002
3.056635e+003	-2.812164e+002
3.058563e+003	-3.173030e+002
3.060492e+003	-2.885483e+002
3.062420e+003	-2.294983e+002
3.064349e+003	-1.386733e+002
3.066277e+003	-1.483278e+002
3.068206e+003	-2.341430e+002
3.070134e+003	-2.130419e+002
3.072063e+003	-2.631108e+002
3.073991e+003	-1.951945e+002
3.075920e+003	-2.019487e+002
3.077848e+003	-1.832584e+002
3.079777e+003	-1.871461e+002
3.081705e+003	-2.610731e+002
3.083634e+003	-2.134286e+002
3.085562e+003	-2.300488e+002
3.087490e+003	-1.370499e+002
3.089419e+003	-1.102544e+002
3.091347e+003	-1.744128e+002
3.093276e+003	-1.948137e+002
3.095204e+003	-1.386730e+002
3.097133e+003	-2.075474e+002
3.099061e+003	-6.608004e+001
3.100990e+003	-1.136243e+002
3.102918e+003	-1.669682e+002
3.104847e+003	-1.544942e+002
3.106775e+003	-6.174035e+001
3.108704e+003	-3.653055e+001
3.110632e+003	-1.244227e+001
3.112561e+003	6.022377e+001
3.114489e+003	8.640562e+001
3.116417e+003	5.563116e+001
3.118346e+003	5.737855e+001
3.120274e+003	-8.693520e+001
3.122203e+003	-1.187670e+002
3.124131e+003	-6.928556e+000
3.126060e+003	-2.587746e+001
3.127988e+003	-4.397573e+001
3.129917e+003	1.889166e+001
3.131845e+003	2.489049e+001
3.133774e+003	8.086833e+000
3.135702e+003	1.414779e+002
3.137631e+003	1.615820e+002
3.139559e+003	9.014388e+001
3.141488e+003	1.178377e+002
3.143416e+003	9.032153e+001
3.145344e+003	1.952081e+002
3.147273e+003	1.790062e+002
3.149201e+003	2.073595e+002
3.151130e+003	2.874707e+002
3.153058e+003	3.141909e+002
3.154987e+003	3.686995e+002
3.156915e+003	3.632942e+002
3.158844e+003	4.090253e+002
3.160772e+003	4.062280e+002
3.162701e+003	4.120443e+002
3.164629e+003	3.759598e+002
3.166558e+003	4.370637e+002
3.168486e+003	4.777310e+002
3.170415e+003	6.044398e+002
3.172343e+003	5.624642e+002
3.174271e+003	5.085974e+002
3.176200e+003	5.394871e+002
3.178128e+003	6.259624e+002
3.180057e+003	7.319420e+002
3.181985e+003	7.033323e+002
3.183914e+003	7.555245e+002
3.185842e+003	7.201675e+002
3.187771e+003	8.163262e+002
3.189699e+003	8.119528e+002
3.191628e+003	8.187810e+002
3.193556e+003	9.189561e+002
3.195485e+003	9.969767e+002
3.197413e+003	1.058627e+003
3.199342e+003	1.033082e+003
3.201270e+003	9.820724e+002
3.203198e+003	1.039112e+003
3.205127e+003	1.068448e+003
3.207055e+003	1.177573e+003
3.208984e+003	1.194145e+003
3.210912e+003	1.231292e+003
3.212841e+003	1.308177e+003
3.214769e+003	1.338178e+003
3.216698e+003	1.338427e+003
3.218626e+003	1.350948e+003
3.220555e+003	1.383860e+003
3.222483e+003	1.407648e+003
3.224412e+003	1.419013e+003
3.226340e+003	1.461199e+003
3.228269e+003	1.646991e+003
3.230197e+003	1.602230e+003
3.232125e+003	1.628964e+003
3.234054e+003	1.711181e+003
3.235982e+003	1.731922e+003
3.237911e+003	1.809973e+003
3.239839e+003	1.892701e+003
3.241768e+003	1.933752e+003
3.243696e+003	2.000754e+003
3.245625e+003	2.075498e+003
3.247553e+003	2.030810e+003
3.249482e+003	2.061026e+003
3.251410e+003	2.098398e+003
3.253339e+003	2.172054e+003
3.255267e+003	2.347419e+003
3.257196e+003	2.344006e+003
3.259124e+003	2.371096e+003
3.261052e+003	2.504566e+003
3.262981e+003	2.564231e+003
3.264909e+003	2.592522e+003
3.266838e+003	2.646055e+003
3.268766e+003	2.699541e+003
3.270695e+003	2.795802e+003
3.272623e+003	2.852350e+003
3.274552e+003	2.969633e+003
3.276480e+003	3.004036e+003
3.278409e+003	3.077463e+003
3.280337e+003	3.098020e+003
3.282266e+003	3.158961e+003
3.284194e+003	3.288501e+003
3.286123e+003	3.370335e+003
3.288051e+003	3.502148e+003
3.289979e+003	3.584863e+003
3.291908e+003	3.665379e+003
3.293836e+003	3.774254e+003
3.295765e+003	3.769838e+003
3.297693e+003	3.832697e+003
3.299622e+003	3.905315e+003
3.301550e+003	3.955547e+003
3.303479e+003	4.015704e+003
3.305407e+003	4.116889e+003
3.307336e+003	4.286687e+003
3.309264e+003	4.284045e+003
3.311193e+003	4.373147e+003
3.313121e+003	4.521992e+003
3.315050e+003	4.523503e+003
3.316978e+003	4.664389e+003
3.318906e+003	4.816266e+003
3.320835e+003	4.820171e+003
3.322763e+003	4.933438e+003
3.324692e+003	4.964252e+003
3.326620e+003	5.068000e+003
3.328549e+003	5.242697e+003
3.330477e+003	5.314200e+003
3.332406e+003	5.407560e+003
3.334334e+003	5.521833e+003
3.336263e+003	5.644640e+003
3.338191e+003	5.744735e+003
3.340120e+003	5.866418e+003
3.342048e+003	5.961795e+003
3.343977e+003	6.092196e+003
3.345905e+003	6.205884e+003
3.347833e+003	6.328024e+003
3.349762e+003	6.427720e+003
3.351690e+003	6.623301e+003
3.353619e+003	6.593894e+003
3.355547e+003	6.733917e+003
3.357476e+003	6.852478e+003
3.359404e+003	6.963021e+003
3.361333e+003	7.121300e+003
3.363261e+003	7.210460e+003
3.365190e+003	7.337910e+003
3.367118e+003	7.547939e+003
3.369047e+003	7.626449e+003
3.370975e+003	7.708911e+003
3.372904e+003	7.933644e+003
3.374832e+003	8.111626e+003
3.376760e+003	8.133330e+003
3.378689e+003	8.323699e+003
3.380617e+003	8.433434e+003
3.382546e+003	8.580754e+003
3.384474e+003	8.824398e+003
3.386403e+003	8.982155e+003
3.388331e+003	9.030738e+003
3.390260e+003	9.153345e+003
3.392188e+003	9.264230e+003
3.394117e+003	9.403344e+003
3.396045e+003	9.549760e+003
3.397974e+003	9.671479e+003
3.399902e+003	1.004802e+004
