# Supplementary material for: Machine learning classification of mango maturity based on carotene content from Raman spectra
Source: PeerJ. 2025 Nov 18;13:e20288. doi: 10.7717/peerj.20288 (PMC12637035; doi:10.7717/peerj.20288)
Supplement: Supplemental Information 1 — Raman spectra from 29 mango samples, with measurements taken from the top, middle, and bottom parts of each mango. These data were used for Raman spectral processing, statistical analysis, and classification analysis. [file peerj-13-20288-s001.zip › Raw Data_Mango/M5/M5-B-1.CSV]

5.015522e+001	6.734416e+003
5.208368e+001	4.539703e+003
5.401215e+001	3.084497e+003
5.594062e+001	2.559540e+003
5.786908e+001	2.447703e+003
5.979755e+001	2.422763e+003
6.172602e+001	2.414369e+003
6.365448e+001	2.365954e+003
6.558295e+001	2.241962e+003
6.751141e+001	2.199729e+003
6.943988e+001	2.159536e+003
7.136835e+001	2.153219e+003
7.329681e+001	2.174976e+003
7.522528e+001	2.127215e+003
7.715375e+001	2.036607e+003
7.908221e+001	1.953383e+003
8.101068e+001	1.847201e+003
8.293915e+001	1.703359e+003
8.486761e+001	1.687129e+003
8.679608e+001	1.673672e+003
8.872455e+001	1.615510e+003
9.065302e+001	1.566725e+003
9.258148e+001	1.622785e+003
9.450995e+001	1.569795e+003
9.643842e+001	1.479469e+003
9.836688e+001	1.359510e+003
1.002953e+002	1.228553e+003
1.022238e+002	1.131487e+003
1.041523e+002	1.215825e+003
1.060807e+002	1.152476e+003
1.080092e+002	1.052015e+003
1.099377e+002	1.073607e+003
1.118661e+002	1.144530e+003
1.137946e+002	1.119240e+003
1.157231e+002	1.040089e+003
1.176516e+002	9.890625e+002
1.195800e+002	1.017193e+003
1.215085e+002	9.351064e+002
1.234370e+002	8.678160e+002
1.253654e+002	7.574536e+002
1.272939e+002	6.624437e+002
1.292224e+002	7.124462e+002
1.311508e+002	6.088057e+002
1.330793e+002	6.044595e+002
1.350078e+002	6.883050e+002
1.369362e+002	7.747899e+002
1.388647e+002	7.463660e+002
1.407932e+002	7.717931e+002
1.427216e+002	7.462149e+002
1.446501e+002	6.900850e+002
1.465786e+002	6.352062e+002
1.485070e+002	5.674728e+002
1.504355e+002	4.337548e+002
1.523640e+002	4.259358e+002
1.542924e+002	4.669888e+002
1.562209e+002	4.363773e+002
1.581494e+002	4.397804e+002
1.600778e+002	4.130996e+002
1.620063e+002	3.931617e+002
1.639348e+002	4.231009e+002
1.658632e+002	5.106346e+002
1.677917e+002	5.016347e+002
1.697202e+002	4.155758e+002
1.716486e+002	3.608841e+002
1.735771e+002	3.708677e+002
1.755056e+002	4.094892e+002
1.774340e+002	4.340301e+002
1.793625e+002	4.260530e+002
1.812910e+002	3.819142e+002
1.832194e+002	2.821037e+002
1.851479e+002	1.191795e+002
1.870764e+002	1.951001e+002
1.890048e+002	1.994378e+002
1.909333e+002	1.004681e+002
1.928618e+002	-1.684271e+001
1.947902e+002	7.418727e+000
1.967187e+002	1.796484e+002
1.986472e+002	1.428275e+002
2.005756e+002	1.148627e+002
2.025041e+002	2.395971e+002
2.044326e+002	3.758351e+002
2.063610e+002	3.844087e+002
2.082895e+002	3.870862e+002
2.102180e+002	3.998270e+002
2.121464e+002	3.828455e+002
2.140749e+002	2.560198e+002
2.160034e+002	1.822188e+002
2.179318e+002	3.162762e+002
2.198603e+002	3.966070e+002
2.217888e+002	2.751461e+002
2.237172e+002	2.194835e+002
2.256457e+002	2.701967e+002
2.275742e+002	2.454216e+002
2.295026e+002	1.754895e+002
2.314311e+002	1.221326e+002
2.333596e+002	7.969432e+001
2.352880e+002	5.173914e+001
2.372165e+002	6.617753e+001
2.391450e+002	1.582805e+002
2.410734e+002	3.095646e+002
2.430019e+002	4.004934e+002
2.449304e+002	3.545269e+002
2.468588e+002	2.963571e+002
2.487873e+002	3.052555e+002
2.507158e+002	3.732473e+002
2.526442e+002	3.638739e+002
2.545727e+002	2.679975e+002
2.565012e+002	2.223321e+002
2.584296e+002	2.654295e+002
2.603581e+002	3.357610e+002
2.622866e+002	2.674070e+002
2.642150e+002	2.977271e+002
2.661435e+002	3.190711e+002
2.680720e+002	2.988664e+002
2.700004e+002	2.459818e+002
2.719289e+002	2.009811e+002
2.738574e+002	9.095121e+001
2.757858e+002	1.109133e+002
2.777143e+002	1.552341e+002
2.796428e+002	1.025648e+002
2.815712e+002	-6.239368e+001
2.834997e+002	-7.123033e+000
2.854282e+002	1.347709e+002
2.873566e+002	1.763659e+002
2.892851e+002	1.533113e+002
2.912136e+002	3.258678e+002
2.931420e+002	4.253476e+002
2.950705e+002	3.508994e+002
2.969990e+002	3.182539e+002
2.989274e+002	3.991032e+002
3.008559e+002	4.664350e+002
3.027844e+002	3.595975e+002
3.047128e+002	1.774419e+002
3.066413e+002	1.637824e+002
3.085698e+002	2.737347e+002
3.104982e+002	2.804567e+002
3.124267e+002	2.260326e+002
3.143552e+002	2.176676e+002
3.162836e+002	2.260651e+002
3.182121e+002	2.535597e+002
3.201406e+002	3.120106e+002
3.220690e+002	3.688610e+002
3.239975e+002	4.142186e+002
3.259260e+002	4.062390e+002
3.278544e+002	3.237244e+002
3.297829e+002	2.428698e+002
3.317114e+002	4.170931e+002
3.336398e+002	2.770599e+002
3.355683e+002	3.726282e+002
3.374968e+002	4.482325e+002
3.394252e+002	3.577010e+002
3.413537e+002	4.695659e+002
3.432822e+002	5.618210e+002
3.452106e+002	5.037975e+002
3.471391e+002	4.923190e+002
3.490676e+002	5.650342e+002
3.509960e+002	5.529403e+002
3.529245e+002	5.540222e+002
3.548530e+002	4.684305e+002
3.567814e+002	4.144088e+002
3.587099e+002	4.371338e+002
3.606384e+002	4.819195e+002
3.625668e+002	3.831291e+002
3.644953e+002	3.388362e+002
3.664238e+002	4.066143e+002
3.683522e+002	5.026987e+002
3.702807e+002	5.138259e+002
3.722092e+002	4.143669e+002
3.741376e+002	4.971142e+002
3.760661e+002	4.888897e+002
3.779946e+002	4.281323e+002
3.799230e+002	4.102201e+002
3.818515e+002	4.762810e+002
3.837800e+002	5.370986e+002
3.857084e+002	6.310690e+002
3.876369e+002	6.784990e+002
3.895654e+002	6.914636e+002
3.914938e+002	7.291496e+002
3.934223e+002	6.825682e+002
3.953508e+002	6.327081e+002
3.972792e+002	6.757975e+002
3.992077e+002	7.350102e+002
4.011362e+002	7.251498e+002
4.030646e+002	7.178235e+002
4.049931e+002	6.599349e+002
4.069216e+002	7.750089e+002
4.088500e+002	7.727662e+002
4.107785e+002	5.862323e+002
4.127070e+002	5.051509e+002
4.146354e+002	4.395339e+002
4.165639e+002	4.637192e+002
4.184924e+002	3.890707e+002
4.204208e+002	3.171594e+002
4.223493e+002	4.194388e+002
4.242778e+002	4.854919e+002
4.262062e+002	5.317352e+002
4.281347e+002	6.356599e+002
4.300632e+002	7.435818e+002
4.319916e+002	7.606305e+002
4.339201e+002	6.275062e+002
4.358486e+002	5.413746e+002
4.377770e+002	5.392369e+002
4.397055e+002	5.478043e+002
4.416340e+002	5.512336e+002
4.435624e+002	6.013400e+002
4.454909e+002	7.912123e+002
4.474194e+002	8.430154e+002
4.493478e+002	8.096676e+002
4.512763e+002	7.863542e+002
4.532048e+002	7.912294e+002
4.551332e+002	7.345511e+002
4.570617e+002	8.131437e+002
4.589902e+002	7.954351e+002
4.609186e+002	7.529462e+002
4.628471e+002	7.027356e+002
4.647756e+002	6.259955e+002
4.667040e+002	5.925219e+002
4.686325e+002	6.889893e+002
4.705610e+002	7.455693e+002
4.724894e+002	7.570767e+002
4.744179e+002	7.762321e+002
4.763464e+002	8.372740e+002
4.782748e+002	8.197250e+002
4.802033e+002	6.947452e+002
4.821318e+002	6.963571e+002
4.840602e+002	6.752211e+002
4.859887e+002	4.889996e+002
4.879172e+002	5.578297e+002
4.898456e+002	6.180073e+002
4.917741e+002	6.123123e+002
4.937026e+002	5.391410e+002
4.956310e+002	5.053255e+002
4.975595e+002	6.347842e+002
4.994880e+002	7.407390e+002
5.014164e+002	7.437952e+002
5.033449e+002	7.503239e+002
5.052734e+002	7.568264e+002
5.072018e+002	7.519430e+002
5.091303e+002	7.756230e+002
5.110588e+002	7.108623e+002
5.129872e+002	7.331050e+002
5.149157e+002	7.684597e+002
5.168442e+002	7.831589e+002
5.187726e+002	7.738806e+002
5.207011e+002	7.052140e+002
5.226296e+002	8.500121e+002
5.245580e+002	8.049029e+002
5.264865e+002	7.831092e+002
5.284150e+002	8.285620e+002
5.303434e+002	7.653547e+002
5.322719e+002	7.084852e+002
5.342004e+002	6.575319e+002
5.361288e+002	6.046135e+002
5.380573e+002	5.865501e+002
5.399858e+002	6.167322e+002
5.419142e+002	6.628348e+002
5.438427e+002	7.374250e+002
5.457712e+002	6.935901e+002
5.476996e+002	7.035850e+002
5.496281e+002	7.038811e+002
5.515566e+002	6.535282e+002
5.534850e+002	7.319934e+002
5.554135e+002	7.199940e+002
5.573420e+002	6.242916e+002
5.592704e+002	5.656882e+002
5.611989e+002	6.098440e+002
5.631274e+002	7.280594e+002
5.650558e+002	7.979398e+002
5.669843e+002	7.893126e+002
5.689128e+002	8.029595e+002
5.708412e+002	7.911343e+002
5.727697e+002	7.460267e+002
5.746982e+002	7.227311e+002
5.766266e+002	8.004871e+002
5.785551e+002	7.629149e+002
5.804836e+002	8.107597e+002
5.824120e+002	8.777547e+002
5.843405e+002	9.128956e+002
5.862690e+002	9.375411e+002
5.881974e+002	9.872337e+002
5.901259e+002	8.833676e+002
5.920544e+002	7.165100e+002
5.939828e+002	6.676978e+002
5.959113e+002	7.014332e+002
5.978398e+002	6.396274e+002
5.997682e+002	6.333219e+002
6.016967e+002	6.479906e+002
6.036252e+002	7.391583e+002
6.055536e+002	8.204076e+002
6.074821e+002	8.038925e+002
6.094106e+002	6.947089e+002
6.113391e+002	6.786906e+002
6.132675e+002	6.642739e+002
6.151960e+002	6.199091e+002
6.171245e+002	5.443735e+002
6.190529e+002	5.466929e+002
6.209814e+002	7.010316e+002
6.229099e+002	5.745169e+002
6.248383e+002	6.124011e+002
6.267668e+002	5.840347e+002
6.286953e+002	6.439808e+002
6.306237e+002	7.751039e+002
6.325522e+002	7.734216e+002
6.344807e+002	7.761279e+002
6.364091e+002	7.062659e+002
6.383376e+002	6.498519e+002
6.402661e+002	6.259942e+002
6.421945e+002	6.306772e+002
6.441230e+002	6.578297e+002
6.460515e+002	7.091097e+002
6.479799e+002	6.302603e+002
6.499084e+002	6.171238e+002
6.518369e+002	5.893416e+002
6.537653e+002	5.429481e+002
6.556938e+002	5.718459e+002
6.576223e+002	7.118193e+002
6.595507e+002	6.055498e+002
6.614792e+002	5.643063e+002
6.634077e+002	5.362010e+002
6.653361e+002	5.129896e+002
6.672646e+002	5.290947e+002
6.691931e+002	5.514432e+002
6.711215e+002	5.242230e+002
6.730500e+002	4.733320e+002
6.749785e+002	5.137585e+002
6.769069e+002	6.094214e+002
6.788354e+002	6.424460e+002
6.807639e+002	5.604847e+002
6.826923e+002	6.551552e+002
6.846208e+002	6.330724e+002
6.865493e+002	5.828951e+002
6.884777e+002	4.919619e+002
6.904062e+002	4.412572e+002
6.923347e+002	5.738040e+002
6.942631e+002	4.460221e+002
6.961916e+002	4.636582e+002
6.981201e+002	5.343070e+002
7.000485e+002	4.909922e+002
7.019770e+002	4.262721e+002
7.039055e+002	5.594250e+002
7.058339e+002	6.950430e+002
7.077624e+002	6.731700e+002
7.096909e+002	6.898397e+002
7.116193e+002	7.016888e+002
7.135478e+002	6.227808e+002
7.154763e+002	4.767136e+002
7.174047e+002	4.722419e+002
7.193332e+002	6.392181e+002
7.212617e+002	5.586378e+002
7.231901e+002	5.595451e+002
7.251186e+002	5.900994e+002
7.270471e+002	5.342424e+002
7.289755e+002	4.604315e+002
7.309040e+002	4.136344e+002
7.328325e+002	3.830070e+002
7.347609e+002	3.599223e+002
7.366894e+002	3.047235e+002
7.386179e+002	2.670944e+002
7.405463e+002	3.353444e+002
7.424748e+002	4.813169e+002
7.444033e+002	5.814210e+002
7.463317e+002	5.596638e+002
7.482602e+002	4.704428e+002
7.501887e+002	3.980378e+002
7.521171e+002	3.862818e+002
7.540456e+002	4.037484e+002
7.559741e+002	3.805356e+002
7.579025e+002	3.885383e+002
7.598310e+002	4.530867e+002
7.617595e+002	4.981888e+002
7.636879e+002	5.002690e+002
7.656164e+002	4.990820e+002
7.675449e+002	5.056397e+002
7.694733e+002	4.686800e+002
7.714018e+002	4.450208e+002
7.733303e+002	4.206480e+002
7.752587e+002	3.976262e+002
7.771872e+002	4.193095e+002
7.791157e+002	5.246590e+002
7.810441e+002	5.766850e+002
7.829726e+002	4.717633e+002
7.849011e+002	3.709348e+002
7.868295e+002	4.022699e+002
7.887580e+002	3.969908e+002
7.906865e+002	2.626416e+002
7.926149e+002	3.797910e+002
7.945434e+002	4.315330e+002
7.964719e+002	3.586522e+002
7.984003e+002	3.516414e+002
8.003288e+002	3.399176e+002
8.022573e+002	3.090262e+002
8.041857e+002	3.227857e+002
8.061142e+002	2.298380e+002
8.080427e+002	1.851667e+002
8.099711e+002	2.367160e+002
8.118996e+002	2.896351e+002
8.138281e+002	2.885722e+002
8.157565e+002	2.534183e+002
8.176850e+002	2.452243e+002
8.196135e+002	2.634585e+002
8.215419e+002	3.226683e+002
8.234704e+002	3.255294e+002
8.253989e+002	2.789076e+002
8.273273e+002	2.503574e+002
8.292558e+002	2.492527e+002
8.311843e+002	2.071382e+002
8.331127e+002	3.394253e+002
8.350412e+002	2.661885e+002
8.369697e+002	2.290138e+002
8.388981e+002	1.882588e+002
8.408266e+002	1.407339e+002
8.427551e+002	1.537076e+002
8.446835e+002	2.604572e+002
8.466120e+002	4.224294e+002
8.485405e+002	4.887970e+002
8.504689e+002	3.299340e+002
8.523974e+002	2.229443e+002
8.543259e+002	2.742644e+002
8.562543e+002	3.497470e+002
8.581828e+002	3.467416e+002
8.601113e+002	3.990323e+002
8.620397e+002	3.551664e+002
8.639682e+002	3.294331e+002
8.658967e+002	3.400205e+002
8.678251e+002	3.524321e+002
8.697536e+002	3.226903e+002
8.716821e+002	2.417312e+002
8.736105e+002	2.882824e+002
8.755390e+002	2.782362e+002
8.774675e+002	2.658008e+002
8.793959e+002	2.851125e+002
8.813244e+002	2.741952e+002
8.832529e+002	1.895906e+002
8.851813e+002	1.429880e+002
8.871098e+002	8.522823e+001
8.890383e+002	3.279422e+001
8.909667e+002	1.278975e+002
8.928952e+002	2.060491e+002
8.948237e+002	2.201013e+002
8.967521e+002	2.449217e+002
8.986806e+002	2.821516e+002
9.006091e+002	3.304053e+002
9.025375e+002	1.980704e+002
9.044660e+002	9.858741e+001
9.063945e+002	1.478130e+002
9.083229e+002	2.735064e+002
9.102514e+002	3.664634e+002
9.121799e+002	4.334288e+002
9.141083e+002	4.845230e+002
9.160368e+002	3.145900e+002
9.179653e+002	1.524742e+002
9.198937e+002	1.201183e+002
9.218222e+002	1.901839e+002
9.237507e+002	2.624834e+002
9.256791e+002	2.832539e+002
9.276076e+002	3.347780e+002
9.295361e+002	3.209945e+002
9.314645e+002	2.972275e+002
9.333930e+002	2.593776e+002
9.353215e+002	3.385742e+002
9.372499e+002	4.408983e+002
9.391784e+002	3.556670e+002
9.411069e+002	2.637878e+002
9.430353e+002	2.586225e+002
9.449638e+002	2.584612e+002
9.468923e+002	2.682974e+002
9.488207e+002	2.891829e+002
9.507492e+002	2.832222e+002
9.526777e+002	2.660478e+002
9.546061e+002	3.427422e+002
9.565346e+002	4.098680e+002
9.584631e+002	2.276479e+002
9.603915e+002	1.875210e+002
9.623200e+002	1.308945e+002
9.642485e+002	1.577378e+002
9.661769e+002	2.829991e+002
9.681054e+002	2.998057e+002
9.700339e+002	2.579395e+002
9.719623e+002	2.273829e+002
9.738908e+002	2.142990e+002
9.758193e+002	2.121943e+002
9.777477e+002	2.699182e+002
9.796762e+002	3.111052e+002
9.816047e+002	2.169622e+002
9.835331e+002	5.700719e+001
9.854616e+002	2.128199e+002
9.873901e+002	2.245476e+002
9.893185e+002	3.872559e+002
9.912470e+002	3.165449e+002
9.931755e+002	2.083728e+002
9.951039e+002	2.425226e+002
9.970324e+002	2.559332e+002
9.989609e+002	1.869330e+002
1.000889e+003	3.793863e+002
1.002818e+003	3.818434e+002
1.004746e+003	4.261407e+002
1.006675e+003	4.668403e+002
1.008603e+003	4.337350e+002
1.010532e+003	3.706170e+002
1.012460e+003	3.675648e+002
1.014389e+003	3.301000e+002
1.016317e+003	2.799702e+002
1.018246e+003	2.683922e+002
1.020174e+003	2.525808e+002
1.022102e+003	2.528464e+002
1.024031e+003	2.580188e+002
1.025959e+003	2.592319e+002
1.027888e+003	2.936754e+002
1.029816e+003	3.208711e+002
1.031745e+003	2.055769e+002
1.033673e+003	2.109915e+002
1.035602e+003	1.712916e+002
1.037530e+003	1.508089e+002
1.039459e+003	1.321676e+002
1.041387e+003	5.335550e+001
1.043316e+003	3.688259e+001
1.045244e+003	1.991753e+002
1.047173e+003	1.636459e+002
1.049101e+003	8.115220e+001
1.051030e+003	3.731168e+001
1.052958e+003	5.367851e+001
1.054886e+003	1.132665e+002
1.056815e+003	1.818960e+002
1.058743e+003	2.163483e+002
1.060672e+003	1.710882e+002
1.062600e+003	2.101850e+002
1.064529e+003	3.176026e+002
1.066457e+003	2.347885e+002
1.068386e+003	2.021495e+002
1.070314e+003	2.712008e+002
1.072243e+003	2.660367e+002
1.074171e+003	2.062797e+002
1.076100e+003	2.607326e+002
1.078028e+003	3.123547e+002
1.079957e+003	2.741302e+002
1.081885e+003	2.612621e+002
1.083813e+003	3.703085e+002
1.085742e+003	4.979051e+002
1.087670e+003	4.567681e+002
1.089599e+003	2.635731e+002
1.091527e+003	2.818216e+002
1.093456e+003	1.744520e+002
1.095384e+003	2.489268e+002
1.097313e+003	2.609582e+002
1.099241e+003	2.682580e+002
1.101170e+003	3.336356e+002
1.103098e+003	4.122989e+002
1.105027e+003	4.129795e+002
1.106955e+003	3.187056e+002
1.108884e+003	2.825966e+002
1.110812e+003	4.034571e+002
1.112740e+003	3.607584e+002
1.114669e+003	3.167273e+002
1.116597e+003	2.948408e+002
1.118526e+003	2.585653e+002
1.120454e+003	2.510451e+002
1.122383e+003	3.430722e+002
1.124311e+003	4.529902e+002
1.126240e+003	3.112046e+002
1.128168e+003	3.019816e+002
1.130097e+003	2.773124e+002
1.132025e+003	2.983809e+002
1.133954e+003	3.230552e+002
1.135882e+003	2.834218e+002
1.137811e+003	2.514207e+002
1.139739e+003	3.014391e+002
1.141667e+003	3.598942e+002
1.143596e+003	3.840425e+002
1.145524e+003	3.988876e+002
1.147453e+003	5.089201e+002
1.149381e+003	6.432748e+002
1.151310e+003	7.580872e+002
1.153238e+003	8.418701e+002
1.155167e+003	8.422091e+002
1.157095e+003	9.227177e+002
1.159024e+003	8.381195e+002
1.160952e+003	6.948580e+002
1.162881e+003	6.441072e+002
1.164809e+003	7.066927e+002
1.166738e+003	7.241881e+002
1.168666e+003	6.515690e+002
1.170594e+003	5.998912e+002
1.172523e+003	5.794434e+002
1.174451e+003	5.351534e+002
1.176380e+003	5.582009e+002
1.178308e+003	6.218914e+002
1.180237e+003	5.497504e+002
1.182165e+003	6.417133e+002
1.184094e+003	6.414145e+002
1.186022e+003	4.734050e+002
1.187951e+003	4.625782e+002
1.189879e+003	4.077205e+002
1.191808e+003	2.998222e+002
1.193736e+003	5.365638e+002
1.195665e+003	6.524404e+002
1.197593e+003	5.416942e+002
1.199521e+003	4.437093e+002
1.201450e+003	4.097012e+002
1.203378e+003	3.497048e+002
1.205307e+003	2.935165e+002
1.207235e+003	3.891149e+002
1.209164e+003	5.152905e+002
1.211092e+003	4.088105e+002
1.213021e+003	4.208618e+002
1.214949e+003	3.711411e+002
1.216878e+003	2.382469e+002
1.218806e+003	2.528484e+002
1.220735e+003	3.686790e+002
1.222663e+003	3.738619e+002
1.224592e+003	4.052124e+002
1.226520e+003	3.932061e+002
1.228448e+003	2.859943e+002
1.230377e+003	3.131982e+002
1.232305e+003	3.164297e+002
1.234234e+003	2.491725e+002
1.236162e+003	3.272441e+002
1.238091e+003	4.323608e+002
1.240019e+003	4.121168e+002
1.241948e+003	4.919174e+002
1.243876e+003	5.566895e+002
1.245805e+003	5.570798e+002
1.247733e+003	5.896934e+002
1.249662e+003	5.742499e+002
1.251590e+003	4.716688e+002
1.253519e+003	5.224075e+002
1.255447e+003	5.953735e+002
1.257375e+003	5.639860e+002
1.259304e+003	5.802912e+002
1.261232e+003	6.429194e+002
1.263161e+003	6.580986e+002
1.265089e+003	5.617243e+002
1.267018e+003	4.946371e+002
1.268946e+003	5.883969e+002
1.270875e+003	4.711736e+002
1.272803e+003	4.617849e+002
1.274732e+003	5.806057e+002
1.276660e+003	5.106913e+002
1.278589e+003	3.681497e+002
1.280517e+003	5.396588e+002
1.282446e+003	4.088185e+002
1.284374e+003	3.499034e+002
1.286302e+003	3.121129e+002
1.288231e+003	3.655334e+002
1.290159e+003	4.288037e+002
1.292088e+003	4.738625e+002
1.294016e+003	4.878955e+002
1.295945e+003	4.520714e+002
1.297873e+003	4.095312e+002
1.299802e+003	4.669052e+002
1.301730e+003	6.338057e+002
1.303659e+003	4.942213e+002
1.305587e+003	4.849794e+002
1.307516e+003	4.493880e+002
1.309444e+003	4.776313e+002
1.311373e+003	5.053333e+002
1.313301e+003	5.474069e+002
1.315229e+003	6.169841e+002
1.317158e+003	5.990146e+002
1.319086e+003	6.335231e+002
1.321015e+003	5.870165e+002
1.322943e+003	5.785999e+002
1.324872e+003	5.826973e+002
1.326800e+003	5.622068e+002
1.328729e+003	6.506412e+002
1.330657e+003	7.516357e+002
1.332586e+003	7.411492e+002
1.334514e+003	6.632079e+002
1.336443e+003	6.064501e+002
1.338371e+003	5.329691e+002
1.340300e+003	5.640681e+002
1.342228e+003	7.208192e+002
1.344156e+003	6.983574e+002
1.346085e+003	6.632106e+002
1.348013e+003	6.914337e+002
1.349942e+003	6.591155e+002
1.351870e+003	6.561186e+002
1.353799e+003	7.164031e+002
1.355727e+003	6.757293e+002
1.357656e+003	5.216671e+002
1.359584e+003	4.733988e+002
1.361513e+003	4.805305e+002
1.363441e+003	5.688203e+002
1.365370e+003	6.849070e+002
1.367298e+003	6.950067e+002
1.369227e+003	6.795658e+002
1.371155e+003	6.415950e+002
1.373083e+003	5.921320e+002
1.375012e+003	5.881603e+002
1.376940e+003	6.239903e+002
1.378869e+003	6.149515e+002
1.380797e+003	5.967667e+002
1.382726e+003	5.127668e+002
1.384654e+003	4.819645e+002
1.386583e+003	4.836356e+002
1.388511e+003	4.458940e+002
1.390440e+003	4.620322e+002
1.392368e+003	5.196066e+002
1.394297e+003	4.923591e+002
1.396225e+003	4.230170e+002
1.398154e+003	4.616278e+002
1.400082e+003	4.878131e+002
1.402010e+003	4.105587e+002
1.403939e+003	5.069095e+002
1.405867e+003	5.746225e+002
1.407796e+003	5.294682e+002
1.409724e+003	5.785714e+002
1.411653e+003	6.170174e+002
1.413581e+003	5.888620e+002
1.415510e+003	5.407886e+002
1.417438e+003	4.879400e+002
1.419367e+003	4.510576e+002
1.421295e+003	4.919052e+002
1.423224e+003	4.772518e+002
1.425152e+003	6.019630e+002
1.427081e+003	7.297480e+002
1.429009e+003	7.828279e+002
1.430938e+003	7.596378e+002
1.432866e+003	8.000646e+002
1.434794e+003	7.413578e+002
1.436723e+003	7.809961e+002
1.438651e+003	9.290392e+002
1.440580e+003	1.003443e+003
1.442508e+003	1.002884e+003
1.444437e+003	8.308162e+002
1.446365e+003	7.051374e+002
1.448294e+003	7.951003e+002
1.450222e+003	9.945912e+002
1.452151e+003	9.900508e+002
1.454079e+003	9.017989e+002
1.456008e+003	8.575184e+002
1.457936e+003	8.996284e+002
1.459865e+003	7.890359e+002
1.461793e+003	6.597602e+002
1.463721e+003	7.554864e+002
1.465650e+003	8.519183e+002
1.467578e+003	8.864855e+002
1.469507e+003	7.870490e+002
1.471435e+003	7.204187e+002
1.473364e+003	6.272110e+002
1.475292e+003	5.471188e+002
1.477221e+003	5.353118e+002
1.479149e+003	5.434354e+002
1.481078e+003	5.904773e+002
1.483006e+003	6.547354e+002
1.484935e+003	6.752016e+002
1.486863e+003	6.126797e+002
1.488792e+003	5.340269e+002
1.490720e+003	5.880244e+002
1.492648e+003	6.603202e+002
1.494577e+003	5.643537e+002
1.496505e+003	6.508809e+002
1.498434e+003	7.413243e+002
1.500362e+003	7.098215e+002
1.502291e+003	6.769612e+002
1.504219e+003	6.734482e+002
1.506148e+003	6.806840e+002
1.508076e+003	7.793970e+002
1.510005e+003	9.406552e+002
1.511933e+003	9.814318e+002
1.513862e+003	9.510087e+002
1.515790e+003	1.104853e+003
1.517719e+003	1.033178e+003
1.519647e+003	1.206427e+003
1.521575e+003	1.340498e+003
1.523504e+003	1.190250e+003
1.525432e+003	1.077052e+003
1.527361e+003	1.060872e+003
1.529289e+003	1.032214e+003
1.531218e+003	1.011967e+003
1.533146e+003	9.617975e+002
1.535075e+003	8.214610e+002
1.537003e+003	6.892870e+002
1.538932e+003	7.043517e+002
1.540860e+003	8.055838e+002
1.542789e+003	8.577354e+002
1.544717e+003	8.673444e+002
1.546646e+003	7.056565e+002
1.548574e+003	7.881979e+002
1.550502e+003	7.284025e+002
1.552431e+003	7.235963e+002
1.554359e+003	7.832614e+002
1.556288e+003	7.758975e+002
1.558216e+003	7.501202e+002
1.560145e+003	7.139686e+002
1.562073e+003	6.508309e+002
1.564002e+003	6.355342e+002
1.565930e+003	6.211448e+002
1.567859e+003	5.452699e+002
1.569787e+003	5.474579e+002
1.571716e+003	6.674669e+002
1.573644e+003	6.238512e+002
1.575573e+003	7.250421e+002
1.577501e+003	6.946208e+002
1.579429e+003	6.986403e+002
1.581358e+003	7.338938e+002
1.583286e+003	7.244984e+002
1.585215e+003	7.095480e+002
1.587143e+003	6.782706e+002
1.589072e+003	6.807087e+002
1.591000e+003	7.879784e+002
1.592929e+003	8.382688e+002
1.594857e+003	8.565189e+002
1.596786e+003	9.122744e+002
1.598714e+003	9.521834e+002
1.600643e+003	1.060156e+003
1.602571e+003	1.019872e+003
1.604500e+003	1.205183e+003
1.606428e+003	1.118559e+003
1.608356e+003	1.046617e+003
1.610285e+003	1.014563e+003
1.612213e+003	9.192266e+002
1.614142e+003	9.295319e+002
1.616070e+003	9.854219e+002
1.617999e+003	8.733577e+002
1.619927e+003	7.552126e+002
1.621856e+003	7.717454e+002
1.623784e+003	8.033577e+002
1.625713e+003	8.537371e+002
1.627641e+003	1.078410e+003
1.629570e+003	9.627051e+002
1.631498e+003	9.587136e+002
1.633427e+003	8.480573e+002
1.635355e+003	9.470853e+002
1.637283e+003	9.283855e+002
1.639212e+003	7.923900e+002
1.641140e+003	6.442863e+002
1.643069e+003	6.481633e+002
1.644997e+003	6.076452e+002
1.646926e+003	4.748592e+002
1.648854e+003	5.069673e+002
1.650783e+003	5.355320e+002
1.652711e+003	5.562657e+002
1.654640e+003	6.617733e+002
1.656568e+003	5.993218e+002
1.658497e+003	4.665871e+002
1.660425e+003	3.352139e+002
1.662354e+003	4.858138e+002
1.664282e+003	5.417975e+002
1.666210e+003	3.340337e+002
1.668139e+003	3.694994e+002
1.670067e+003	4.631752e+002
1.671996e+003	4.695791e+002
1.673924e+003	4.349678e+002
1.675853e+003	4.019671e+002
1.677781e+003	4.232843e+002
1.679710e+003	4.941830e+002
1.681638e+003	5.083784e+002
1.683567e+003	4.823928e+002
1.685495e+003	4.835506e+002
1.687424e+003	4.615993e+002
1.689352e+003	3.673954e+002
1.691281e+003	4.473979e+002
1.693209e+003	5.594182e+002
1.695137e+003	7.159610e+002
1.697066e+003	7.305497e+002
1.698994e+003	7.991072e+002
1.700923e+003	5.317121e+002
1.702851e+003	3.642027e+002
1.704780e+003	3.431263e+002
1.706708e+003	3.917041e+002
1.708637e+003	4.532726e+002
1.710565e+003	4.061194e+002
1.712494e+003	4.088158e+002
1.714422e+003	5.760864e+002
1.716351e+003	6.001185e+002
1.718279e+003	6.852135e+002
1.720208e+003	5.906159e+002
1.722136e+003	7.483831e+002
1.724064e+003	7.076923e+002
1.725993e+003	8.271783e+002
1.727921e+003	7.390496e+002
1.729850e+003	7.133800e+002
1.731778e+003	6.532568e+002
1.733707e+003	6.908819e+002
1.735635e+003	6.668160e+002
1.737564e+003	4.698897e+002
1.739492e+003	3.711236e+002
1.741421e+003	4.072112e+002
1.743349e+003	4.298575e+002
1.745278e+003	4.397777e+002
1.747206e+003	4.748952e+002
1.749135e+003	5.033684e+002
1.751063e+003	5.411039e+002
1.752991e+003	5.328549e+002
1.754920e+003	3.455073e+002
1.756848e+003	4.213750e+002
1.758777e+003	3.788003e+002
1.760705e+003	3.292134e+002
1.762634e+003	4.394436e+002
1.764562e+003	3.902773e+002
1.766491e+003	3.495474e+002
1.768419e+003	4.396287e+002
1.770348e+003	3.175789e+002
1.772276e+003	2.473032e+002
1.774205e+003	3.581465e+002
1.776133e+003	4.904677e+002
1.778062e+003	5.228111e+002
1.779990e+003	5.686599e+002
1.781918e+003	6.177313e+002
1.783847e+003	5.449639e+002
1.785775e+003	4.100271e+002
1.787704e+003	2.892669e+002
1.789632e+003	1.527284e+002
1.791561e+003	1.239159e+002
1.793489e+003	2.512729e+002
1.795418e+003	3.591583e+002
1.797346e+003	4.030604e+002
1.799275e+003	4.073395e+002
1.801203e+003	5.108228e+002
1.803132e+003	6.816589e+002
1.805060e+003	5.670767e+002
1.806989e+003	5.624669e+002
1.808917e+003	5.481097e+002
1.810845e+003	4.081033e+002
1.812774e+003	4.649804e+002
1.814702e+003	5.794676e+002
1.816631e+003	5.985802e+002
1.818559e+003	5.820099e+002
1.820488e+003	5.810568e+002
1.822416e+003	5.269938e+002
1.824345e+003	4.257304e+002
1.826273e+003	4.176724e+002
1.828202e+003	4.522142e+002
1.830130e+003	4.125800e+002
1.832059e+003	5.021409e+002
1.833987e+003	6.338905e+002
1.835916e+003	4.381569e+002
1.837844e+003	4.332218e+002
1.839772e+003	4.951766e+002
1.841701e+003	4.783929e+002
1.843629e+003	5.098174e+002
1.845558e+003	4.378774e+002
1.847486e+003	2.583059e+002
1.849415e+003	2.475347e+002
1.851343e+003	3.210605e+002
1.853272e+003	2.661974e+002
1.855200e+003	1.955862e+002
1.857129e+003	1.690429e+002
1.859057e+003	1.554186e+002
1.860986e+003	2.947290e+002
1.862914e+003	3.658208e+002
1.864843e+003	2.148540e+002
1.866771e+003	1.905067e+002
1.868699e+003	2.351568e+002
1.870628e+003	2.293173e+002
1.872556e+003	2.479544e+002
1.874485e+003	2.640497e+002
1.876413e+003	2.359629e+002
1.878342e+003	1.668430e+002
1.880270e+003	1.885982e+002
1.882199e+003	3.159388e+002
1.884127e+003	3.558956e+002
1.886056e+003	3.040325e+002
1.887984e+003	4.362361e+002
1.889913e+003	2.906217e+002
1.891841e+003	3.426243e+002
1.893770e+003	4.409640e+002
1.895698e+003	4.229113e+002
1.897626e+003	4.167561e+002
1.899555e+003	4.848538e+002
1.901483e+003	5.454460e+002
1.903412e+003	4.597933e+002
1.905340e+003	3.825842e+002
1.907269e+003	3.912818e+002
1.909197e+003	4.280350e+002
1.911126e+003	4.739130e+002
1.913054e+003	4.961318e+002
1.914983e+003	4.948210e+002
1.916911e+003	4.007439e+002
1.918840e+003	3.263714e+002
1.920768e+003	3.402119e+002
1.922697e+003	3.130631e+002
1.924625e+003	2.967267e+002
1.926553e+003	3.663300e+002
1.928482e+003	4.174219e+002
1.930410e+003	4.424344e+002
1.932339e+003	4.556752e+002
1.934267e+003	3.620116e+002
1.936196e+003	2.443614e+002
1.938124e+003	2.701257e+002
1.940053e+003	3.067310e+002
1.941981e+003	2.272197e+002
1.943910e+003	3.207538e+002
1.945838e+003	1.630091e+002
1.947767e+003	1.507091e+002
1.949695e+003	1.255787e+002
1.951624e+003	1.112979e+002
1.953552e+003	1.470745e+002
1.955480e+003	1.802436e+002
1.957409e+003	2.468970e+002
1.959337e+003	1.719448e+002
1.961266e+003	1.255803e+002
1.963194e+003	2.193108e+002
1.965123e+003	1.729089e+002
1.967051e+003	2.414992e+002
1.968980e+003	2.318368e+002
1.970908e+003	4.665303e+001
1.972837e+003	1.336161e+002
1.974765e+003	2.730839e+002
1.976694e+003	1.360703e+002
1.978622e+003	2.054212e+002
1.980551e+003	2.639997e+002
1.982479e+003	1.499948e+002
1.984407e+003	1.554537e+002
1.986336e+003	1.815637e+002
1.988264e+003	1.288149e+002
1.990193e+003	2.012734e+002
1.992121e+003	2.860895e+002
1.994050e+003	3.140723e+002
1.995978e+003	3.271735e+002
1.997907e+003	3.401676e+002
1.999835e+003	2.814944e+002
2.001764e+003	1.754774e+002
2.003692e+003	2.854325e+002
2.005621e+003	3.626782e+002
2.007549e+003	2.857768e+002
2.009478e+003	2.560190e+002
2.011406e+003	2.876385e+002
2.013334e+003	3.855994e+002
2.015263e+003	4.864947e+002
2.017191e+003	4.693117e+002
2.019120e+003	4.056829e+002
2.021048e+003	3.680082e+002
2.022977e+003	3.866530e+002
2.024905e+003	2.084819e+002
2.026834e+003	2.306781e+002
2.028762e+003	3.457654e+002
2.030691e+003	2.812818e+002
2.032619e+003	2.882091e+002
2.034548e+003	1.791758e+002
2.036476e+003	2.242261e+002
2.038405e+003	2.779195e+002
2.040333e+003	2.852279e+002
2.042261e+003	2.708667e+002
2.044190e+003	2.127504e+002
2.046118e+003	2.664699e+002
2.048047e+003	3.324173e+002
2.049975e+003	4.573060e+001
2.051904e+003	1.975028e+002
2.053832e+003	9.798778e+001
2.055761e+003	1.221580e+002
2.057689e+003	2.734146e+002
2.059618e+003	2.721148e+002
2.061546e+003	1.897495e+002
2.063475e+003	2.060375e+002
2.065403e+003	2.594866e+002
2.067332e+003	2.999074e+002
2.069260e+003	2.374874e+002
2.071188e+003	1.086705e+002
2.073117e+003	1.308981e+002
2.075045e+003	1.459736e+002
2.076974e+003	3.006224e+002
2.078902e+003	2.865590e+002
2.080831e+003	2.553186e+002
2.082759e+003	9.149696e+001
2.084688e+003	6.607855e+001
2.086616e+003	1.693098e+002
2.088545e+003	2.384914e+002
2.090473e+003	2.270303e+002
2.092402e+003	2.754922e+002
2.094330e+003	3.871608e+002
2.096259e+003	3.365378e+002
2.098187e+003	2.263418e+002
2.100115e+003	1.873939e+002
2.102044e+003	2.284599e+002
2.103972e+003	2.532090e+002
2.105901e+003	4.018886e+002
2.107829e+003	4.836457e+002
2.109758e+003	3.104203e+002
2.111686e+003	3.197171e+002
2.113615e+003	4.120423e+002
2.115543e+003	3.894436e+002
2.117472e+003	4.090315e+002
2.119400e+003	4.693297e+002
2.121329e+003	4.155475e+002
2.123257e+003	3.862008e+002
2.125186e+003	3.522039e+002
2.127114e+003	2.819284e+002
2.129042e+003	3.256667e+002
2.130971e+003	4.121674e+002
2.132899e+003	4.336799e+002
2.134828e+003	4.276767e+002
2.136756e+003	5.464508e+002
2.138685e+003	4.848403e+002
2.140613e+003	3.691124e+002
2.142542e+003	3.683785e+002
2.144470e+003	3.315737e+002
2.146399e+003	2.351951e+002
2.148327e+003	2.579778e+002
2.150256e+003	3.013369e+002
2.152184e+003	2.585064e+002
2.154113e+003	2.094875e+002
2.156041e+003	1.683635e+002
2.157969e+003	2.737737e+002
2.159898e+003	2.141054e+002
2.161826e+003	2.463492e+002
2.163755e+003	3.527616e+002
2.165683e+003	3.527803e+002
2.167612e+003	3.113552e+002
2.169540e+003	2.670134e+002
2.171469e+003	2.105366e+002
2.173397e+003	1.856650e+002
2.175326e+003	2.531201e+002
2.177254e+003	2.778813e+002
2.179183e+003	2.428978e+002
2.181111e+003	3.282617e+002
2.183040e+003	2.773296e+002
2.184968e+003	3.297440e+002
2.186896e+003	2.771521e+002
2.188825e+003	4.311813e+002
2.190753e+003	4.485178e+002
2.192682e+003	4.165660e+002
2.194610e+003	4.036973e+002
2.196539e+003	4.528271e+002
2.198467e+003	3.727342e+002
2.200396e+003	3.722056e+002
2.202324e+003	4.327877e+002
2.204253e+003	4.104745e+002
2.206181e+003	4.894861e+002
2.208110e+003	4.116591e+002
2.210038e+003	2.989457e+002
2.211967e+003	3.763826e+002
2.213895e+003	3.592265e+002
2.215823e+003	5.789048e+002
2.217752e+003	4.719260e+002
2.219680e+003	4.413969e+002
2.221609e+003	6.225392e+002
2.223537e+003	6.848033e+002
2.225466e+003	6.864277e+002
2.227394e+003	6.656464e+002
2.229323e+003	5.464216e+002
2.231251e+003	4.977246e+002
2.233180e+003	5.199109e+002
2.235108e+003	4.481725e+002
2.237037e+003	4.287417e+002
2.238965e+003	4.074419e+002
2.240894e+003	4.346566e+002
2.242822e+003	4.504603e+002
2.244750e+003	3.844139e+002
2.246679e+003	3.906512e+002
2.248607e+003	3.682665e+002
2.250536e+003	3.140967e+002
2.252464e+003	3.084669e+002
2.254393e+003	3.390577e+002
2.256321e+003	4.120222e+002
2.258250e+003	5.181222e+002
2.260178e+003	5.555364e+002
2.262107e+003	4.739137e+002
2.264035e+003	2.647572e+002
2.265964e+003	3.093238e+002
2.267892e+003	3.970089e+002
2.269821e+003	3.305493e+002
2.271749e+003	1.922915e+002
2.273677e+003	2.801138e+002
2.275606e+003	3.452262e+002
2.277534e+003	3.504916e+002
2.279463e+003	3.909740e+002
2.281391e+003	4.409178e+002
2.283320e+003	4.307789e+002
2.285248e+003	4.867293e+002
2.287177e+003	5.296317e+002
2.289105e+003	5.068792e+002
2.291034e+003	5.303813e+002
2.292962e+003	5.864612e+002
2.294891e+003	6.231879e+002
2.296819e+003	7.000558e+002
2.298748e+003	7.411559e+002
2.300676e+003	6.520427e+002
2.302604e+003	6.365341e+002
2.304533e+003	6.529015e+002
2.306461e+003	5.597618e+002
2.308390e+003	5.451033e+002
2.310318e+003	7.738868e+002
2.312247e+003	8.019363e+002
2.314175e+003	6.962191e+002
2.316104e+003	6.695193e+002
2.318032e+003	6.592818e+002
2.319961e+003	6.338083e+002
2.321889e+003	5.918129e+002
2.323818e+003	5.758450e+002
2.325746e+003	5.880762e+002
2.327675e+003	5.677266e+002
2.329603e+003	4.814579e+002
2.331531e+003	4.044431e+002
2.333460e+003	5.480300e+002
2.335388e+003	7.476801e+002
2.337317e+003	7.448389e+002
2.339245e+003	7.085332e+002
2.341174e+003	6.611609e+002
2.343102e+003	5.054355e+002
2.345031e+003	6.083357e+002
2.346959e+003	4.930877e+002
2.348888e+003	5.319819e+002
2.350816e+003	5.468008e+002
2.352745e+003	4.394765e+002
2.354673e+003	3.800352e+002
2.356602e+003	4.858887e+002
2.358530e+003	5.638994e+002
2.360458e+003	5.358534e+002
2.362387e+003	6.066357e+002
2.364315e+003	5.386962e+002
2.366244e+003	5.627254e+002
2.368172e+003	6.631043e+002
2.370101e+003	6.625030e+002
2.372029e+003	6.069717e+002
2.373958e+003	6.097423e+002
2.375886e+003	5.442582e+002
2.377815e+003	5.091679e+002
2.379743e+003	5.134678e+002
2.381672e+003	6.452363e+002
2.383600e+003	7.493658e+002
2.385529e+003	6.351479e+002
2.387457e+003	5.471794e+002
2.389385e+003	5.736594e+002
2.391314e+003	5.482226e+002
2.393242e+003	6.791219e+002
2.395171e+003	7.694024e+002
2.397099e+003	7.665261e+002
2.399028e+003	7.648304e+002
2.400956e+003	7.132219e+002
2.402885e+003	7.197815e+002
2.404813e+003	7.654698e+002
2.406742e+003	7.919521e+002
2.408670e+003	7.065341e+002
2.410599e+003	6.608036e+002
2.412527e+003	7.351351e+002
2.414456e+003	7.164415e+002
2.416384e+003	6.587334e+002
2.418313e+003	6.669008e+002
2.420241e+003	7.115222e+002
2.422169e+003	7.520548e+002
2.424098e+003	7.837213e+002
2.426026e+003	8.065526e+002
2.427955e+003	9.443439e+002
2.429883e+003	9.154908e+002
2.431812e+003	7.689997e+002
2.433740e+003	9.018584e+002
2.435669e+003	8.837034e+002
2.437597e+003	8.326031e+002
2.439526e+003	7.330418e+002
2.441454e+003	7.082960e+002
2.443383e+003	5.715051e+002
2.445311e+003	7.044960e+002
2.447240e+003	7.603890e+002
2.449168e+003	8.499911e+002
2.451096e+003	7.668127e+002
2.453025e+003	7.124698e+002
2.454953e+003	6.394325e+002
2.456882e+003	7.023864e+002
2.458810e+003	7.662816e+002
2.460739e+003	6.613877e+002
2.462667e+003	7.027462e+002
2.464596e+003	6.669470e+002
2.466524e+003	7.058823e+002
2.468453e+003	7.410973e+002
2.470381e+003	6.355331e+002
2.472310e+003	6.803397e+002
2.474238e+003	5.956259e+002
2.476167e+003	5.015775e+002
2.478095e+003	5.422811e+002
2.480023e+003	5.252410e+002
2.481952e+003	6.073157e+002
2.483880e+003	7.802222e+002
2.485809e+003	6.622733e+002
2.487737e+003	7.793184e+002
2.489666e+003	7.323075e+002
2.491594e+003	6.466592e+002
2.493523e+003	6.810287e+002
2.495451e+003	6.392025e+002
2.497380e+003	5.439240e+002
2.499308e+003	5.196179e+002
2.501237e+003	6.898248e+002
2.503165e+003	7.856490e+002
2.505094e+003	8.274558e+002
2.507022e+003	8.481450e+002
2.508950e+003	8.302845e+002
2.510879e+003	7.403689e+002
2.512807e+003	6.102465e+002
2.514736e+003	6.828800e+002
2.516664e+003	7.161904e+002
2.518593e+003	8.438379e+002
2.520521e+003	9.690757e+002
2.522450e+003	9.545759e+002
2.524378e+003	8.695370e+002
2.526307e+003	7.639360e+002
2.528235e+003	7.265674e+002
2.530164e+003	8.322793e+002
2.532092e+003	9.970252e+002
2.534021e+003	1.003543e+003
2.535949e+003	9.157895e+002
2.537877e+003	8.593239e+002
2.539806e+003	9.397284e+002
2.541734e+003	9.018253e+002
2.543663e+003	6.923809e+002
2.545591e+003	7.434998e+002
2.547520e+003	7.892080e+002
2.549448e+003	7.705540e+002
2.551377e+003	7.815404e+002
2.553305e+003	6.827028e+002
2.555234e+003	6.492532e+002
2.557162e+003	7.579107e+002
2.559091e+003	7.896129e+002
2.561019e+003	7.447526e+002
2.562948e+003	7.178108e+002
2.564876e+003	6.943899e+002
2.566804e+003	7.655051e+002
2.568733e+003	7.922068e+002
2.570661e+003	7.092760e+002
2.572590e+003	6.910082e+002
2.574518e+003	7.609095e+002
2.576447e+003	7.977568e+002
2.578375e+003	7.498320e+002
2.580304e+003	7.205746e+002
2.582232e+003	6.749068e+002
2.584161e+003	6.544618e+002
2.586089e+003	5.692588e+002
2.588018e+003	6.260207e+002
2.589946e+003	5.927537e+002
2.591875e+003	6.366112e+002
2.593803e+003	6.788220e+002
2.595731e+003	5.994132e+002
2.597660e+003	7.101377e+002
2.599588e+003	7.540118e+002
2.601517e+003	6.745318e+002
2.603445e+003	7.077537e+002
2.605374e+003	7.432016e+002
2.607302e+003	6.423106e+002
2.609231e+003	7.366497e+002
2.611159e+003	8.079603e+002
2.613088e+003	7.012127e+002
2.615016e+003	7.871902e+002
2.616945e+003	8.177980e+002
2.618873e+003	8.078755e+002
2.620802e+003	8.850247e+002
2.622730e+003	7.567499e+002
2.624658e+003	6.404210e+002
2.626587e+003	7.382931e+002
2.628515e+003	7.206120e+002
2.630444e+003	7.034964e+002
2.632372e+003	7.825407e+002
2.634301e+003	6.720910e+002
2.636229e+003	6.473239e+002
2.638158e+003	5.960484e+002
2.640086e+003	6.051547e+002
2.642015e+003	5.892579e+002
2.643943e+003	6.668201e+002
2.645872e+003	8.130871e+002
2.647800e+003	7.597183e+002
2.649729e+003	7.023895e+002
2.651657e+003	6.482153e+002
2.653585e+003	5.450759e+002
2.655514e+003	6.418647e+002
2.657442e+003	4.807018e+002
2.659371e+003	7.290036e+002
2.661299e+003	7.078528e+002
2.663228e+003	5.794506e+002
2.665156e+003	7.272422e+002
2.667085e+003	6.969280e+002
2.669013e+003	6.511604e+002
2.670942e+003	6.526956e+002
2.672870e+003	7.835684e+002
2.674799e+003	7.410200e+002
2.676727e+003	6.926376e+002
2.678656e+003	6.385650e+002
2.680584e+003	5.732282e+002
2.682512e+003	6.255936e+002
2.684441e+003	6.237178e+002
2.686369e+003	4.866595e+002
2.688298e+003	7.922533e+002
2.690226e+003	6.814957e+002
2.692155e+003	6.012067e+002
2.694083e+003	6.493925e+002
2.696012e+003	5.313520e+002
2.697940e+003	4.710263e+002
2.699869e+003	5.379297e+002
2.701797e+003	5.330677e+002
2.703726e+003	5.404241e+002
2.705654e+003	6.089630e+002
2.707583e+003	5.599618e+002
2.709511e+003	4.741446e+002
2.711439e+003	5.335327e+002
2.713368e+003	3.984740e+002
2.715296e+003	4.060093e+002
2.717225e+003	4.665147e+002
2.719153e+003	6.617100e+002
2.721082e+003	6.435730e+002
2.723010e+003	4.929009e+002
2.724939e+003	5.420158e+002
2.726867e+003	5.417841e+002
2.728796e+003	3.917646e+002
2.730724e+003	4.513323e+002
2.732653e+003	5.881649e+002
2.734581e+003	5.867576e+002
2.736510e+003	4.391043e+002
2.738438e+003	5.178807e+002
2.740366e+003	5.162155e+002
2.742295e+003	5.178719e+002
2.744223e+003	5.686804e+002
2.746152e+003	5.620062e+002
2.748080e+003	6.002454e+002
2.750009e+003	5.468375e+002
2.751937e+003	4.585605e+002
2.753866e+003	5.035924e+002
2.755794e+003	4.444459e+002
2.757723e+003	4.162264e+002
2.759651e+003	5.459901e+002
2.761580e+003	4.474419e+002
2.763508e+003	3.625891e+002
2.765437e+003	4.321815e+002
2.767365e+003	4.463511e+002
2.769293e+003	4.480836e+002
2.771222e+003	4.192635e+002
2.773150e+003	4.532471e+002
2.775079e+003	3.507523e+002
2.777007e+003	3.096022e+002
2.778936e+003	2.413853e+002
2.780864e+003	3.823758e+002
2.782793e+003	3.336700e+002
2.784721e+003	2.482626e+002
2.786650e+003	1.570650e+002
2.788578e+003	2.930232e+002
2.790507e+003	3.765670e+002
2.792435e+003	3.057303e+002
2.794364e+003	2.027629e+002
2.796292e+003	2.096811e+002
2.798220e+003	1.979788e+002
2.800149e+003	-4.553090e+000
2.802077e+003	2.299998e+002
2.804006e+003	1.663417e+002
2.805934e+003	1.174071e+002
2.807863e+003	1.983707e+002
2.809791e+003	3.040018e+002
2.811720e+003	1.895945e+002
2.813648e+003	1.066752e+002
2.815577e+003	1.286863e+002
2.817505e+003	2.320481e+002
2.819434e+003	1.506406e+002
2.821362e+003	1.228872e+002
2.823291e+003	2.736278e+002
2.825219e+003	1.895844e+002
2.827147e+003	1.067897e+002
2.829076e+003	1.845124e+002
2.831004e+003	1.572780e+002
2.832933e+003	3.028681e+002
2.834861e+003	2.626976e+002
2.836790e+003	1.715388e+002
2.838718e+003	1.997507e+002
2.840647e+003	2.892762e+002
2.842575e+003	4.485482e+002
2.844504e+003	4.025919e+002
2.846432e+003	3.082147e+002
2.848361e+003	3.603062e+002
2.850289e+003	4.373247e+002
2.852218e+003	5.434002e+002
2.854146e+003	3.547924e+002
2.856074e+003	3.836502e+002
2.858003e+003	4.025740e+002
2.859931e+003	4.015876e+002
2.861860e+003	3.762221e+002
2.863788e+003	2.681475e+002
2.865717e+003	2.292715e+002
2.867645e+003	2.314977e+002
2.869574e+003	3.224286e+002
2.871502e+003	2.911297e+002
2.873431e+003	4.559194e+002
2.875359e+003	3.605653e+002
2.877288e+003	2.204505e+002
2.879216e+003	3.379317e+002
2.881145e+003	2.191046e+002
2.883073e+003	1.133787e+002
2.885001e+003	2.647241e+002
2.886930e+003	2.854976e+002
2.888858e+003	2.414160e+002
2.890787e+003	3.640493e+002
2.892715e+003	2.571850e+002
2.894644e+003	4.818471e+002
2.896572e+003	4.087586e+002
2.898501e+003	3.806429e+002
2.900429e+003	2.656206e+002
2.902358e+003	1.314005e+002
2.904286e+003	2.159637e+002
2.906215e+003	3.062973e+002
2.908143e+003	2.601762e+002
2.910072e+003	2.508866e+002
2.912000e+003	2.510931e+002
2.913928e+003	1.036999e+002
2.915857e+003	3.757380e+002
2.917785e+003	2.676143e+002
2.919714e+003	2.815453e+002
2.921642e+003	2.585711e+002
2.923571e+003	1.655612e+002
2.925499e+003	1.656226e+002
2.927428e+003	1.993889e+002
2.929356e+003	2.940167e+002
2.931285e+003	2.130574e+002
2.933213e+003	1.573564e+002
2.935142e+003	5.350576e+001
2.937070e+003	5.905756e+001
2.938999e+003	2.826234e+002
2.940927e+003	1.071477e+002
2.942855e+003	7.848299e+001
2.944784e+003	2.736251e+001
2.946712e+003	4.549888e+001
2.948641e+003	-1.264198e+002
2.950569e+003	-2.602578e+002
2.952498e+003	-1.475637e+002
2.954426e+003	-9.075304e+001
2.956355e+003	-1.744006e+002
2.958283e+003	-1.646008e+002
2.960212e+003	-1.196107e+002
2.962140e+003	-1.158562e+002
2.964069e+003	-1.618905e+002
2.965997e+003	-6.699996e+001
2.967926e+003	-2.918299e+002
2.969854e+003	-3.679306e+002
2.971782e+003	-2.683681e+002
2.973711e+003	-2.106396e+002
2.975639e+003	-1.287799e+002
2.977568e+003	-1.149435e+002
2.979496e+003	-2.768527e+002
2.981425e+003	-3.178698e+002
2.983353e+003	-2.452089e+002
2.985282e+003	-3.299837e+002
2.987210e+003	-3.394669e+002
2.989139e+003	-3.117409e+002
2.991067e+003	-4.191588e+002
2.992996e+003	-5.155310e+002
2.994924e+003	-5.309667e+002
2.996853e+003	-5.053893e+002
2.998781e+003	-4.397871e+002
3.000709e+003	-4.106094e+002
3.002638e+003	-4.334792e+002
3.004566e+003	-3.658144e+002
3.006495e+003	-5.159736e+002
3.008423e+003	-6.403760e+002
3.010352e+003	-3.894358e+002
3.012280e+003	-4.644125e+002
3.014209e+003	-4.471688e+002
3.016137e+003	-3.548171e+002
3.018066e+003	-4.007674e+002
3.019994e+003	-4.542932e+002
3.021923e+003	-4.790860e+002
3.023851e+003	-4.373576e+002
3.025780e+003	-3.935980e+002
3.027708e+003	-3.143504e+002
3.029636e+003	-3.010977e+002
3.031565e+003	-4.414473e+002
3.033493e+003	-3.550256e+002
3.035422e+003	-2.417670e+002
3.037350e+003	-1.869071e+002
3.039279e+003	-2.406673e+002
3.041207e+003	-3.413720e+002
3.043136e+003	-3.826598e+002
3.045064e+003	-2.312756e+002
3.046993e+003	-1.586433e+002
3.048921e+003	-3.176220e+002
3.050850e+003	-3.394482e+002
3.052778e+003	-2.626176e+002
3.054707e+003	-2.453338e+002
3.056635e+003	-3.393677e+002
3.058563e+003	-2.619689e+002
3.060492e+003	-2.349626e+002
3.062420e+003	-1.822575e+002
3.064349e+003	-9.718698e+001
3.066277e+003	-2.068959e+002
3.068206e+003	-2.214804e+002
3.070134e+003	-1.659567e+002
3.072063e+003	-2.701026e+002
3.073991e+003	-1.678743e+002
3.075920e+003	-2.386810e+002
3.077848e+003	-2.552688e+002
3.079777e+003	-1.650716e+002
3.081705e+003	-1.864297e+002
3.083634e+003	-1.698722e+002
3.085562e+003	-1.175134e+002
3.087490e+003	-7.391938e+001
3.089419e+003	-6.193982e+001
3.091347e+003	5.824552e+001
3.093276e+003	-4.241625e+001
3.095204e+003	5.274138e+001
3.097133e+003	-1.051552e+001
3.099061e+003	1.399919e+002
3.100990e+003	4.691510e+001
3.102918e+003	9.053967e+001
3.104847e+003	1.180025e+002
3.106775e+003	6.603819e+001
3.108704e+003	1.558128e+002
3.110632e+003	3.896745e+002
3.112561e+003	3.688579e+002
3.114489e+003	4.002564e+002
3.116417e+003	3.218545e+002
3.118346e+003	3.527944e+002
3.120274e+003	4.137041e+002
3.122203e+003	2.957284e+002
3.124131e+003	3.386908e+002
3.126060e+003	2.927402e+002
3.127988e+003	2.854261e+002
3.129917e+003	3.801678e+002
3.131845e+003	5.366296e+002
3.133774e+003	5.889148e+002
3.135702e+003	5.633529e+002
3.137631e+003	6.330173e+002
3.139559e+003	6.920905e+002
3.141488e+003	6.276367e+002
3.143416e+003	7.210353e+002
3.145344e+003	7.921866e+002
3.147273e+003	7.305641e+002
3.149201e+003	6.936056e+002
3.151130e+003	8.347827e+002
3.153058e+003	8.923885e+002
3.154987e+003	1.019451e+003
3.156915e+003	1.011000e+003
3.158844e+003	1.109473e+003
3.160772e+003	1.191399e+003
3.162701e+003	1.164289e+003
3.164629e+003	1.119014e+003
3.166558e+003	1.238128e+003
3.168486e+003	1.226518e+003
3.170415e+003	1.337699e+003
3.172343e+003	1.366865e+003
3.174271e+003	1.374634e+003
3.176200e+003	1.478472e+003
3.178128e+003	1.498484e+003
3.180057e+003	1.566950e+003
3.181985e+003	1.567081e+003
3.183914e+003	1.641082e+003
3.185842e+003	1.784712e+003
3.187771e+003	1.636758e+003
3.189699e+003	1.764824e+003
3.191628e+003	1.815104e+003
3.193556e+003	1.846168e+003
3.195485e+003	1.916527e+003
3.197413e+003	2.063708e+003
3.199342e+003	2.079214e+003
3.201270e+003	2.055183e+003
3.203198e+003	2.218876e+003
3.205127e+003	2.563457e+003
3.207055e+003	2.485767e+003
3.208984e+003	2.647065e+003
3.210912e+003	2.561199e+003
3.212841e+003	2.668196e+003
3.214769e+003	2.673621e+003
3.216698e+003	2.792103e+003
3.218626e+003	2.836078e+003
3.220555e+003	2.791928e+003
3.222483e+003	2.902472e+003
3.224412e+003	3.063352e+003
3.226340e+003	3.103665e+003
3.228269e+003	3.258308e+003
3.230197e+003	3.267452e+003
3.232125e+003	3.408132e+003
3.234054e+003	3.480141e+003
3.235982e+003	3.560841e+003
3.237911e+003	3.634864e+003
3.239839e+003	3.701815e+003
3.241768e+003	3.877704e+003
3.243696e+003	3.931614e+003
3.245625e+003	4.049497e+003
3.247553e+003	3.948164e+003
3.249482e+003	4.058310e+003
3.251410e+003	4.358189e+003
3.253339e+003	4.375812e+003
3.255267e+003	4.534196e+003
3.257196e+003	4.626819e+003
3.259124e+003	4.708909e+003
3.261052e+003	4.796580e+003
3.262981e+003	4.769852e+003
3.264909e+003	4.999557e+003
3.266838e+003	5.156865e+003
3.268766e+003	5.299685e+003
3.270695e+003	5.390281e+003
3.272623e+003	5.449316e+003
3.274552e+003	5.572163e+003
3.276480e+003	5.691025e+003
3.278409e+003	5.732063e+003
3.280337e+003	5.821734e+003
3.282266e+003	5.996461e+003
3.284194e+003	6.074962e+003
3.286123e+003	6.274060e+003
3.288051e+003	6.376672e+003
3.289979e+003	6.581245e+003
3.291908e+003	6.852822e+003
3.293836e+003	6.796465e+003
3.295765e+003	6.873503e+003
3.297693e+003	7.048282e+003
3.299622e+003	7.235132e+003
3.301550e+003	7.382240e+003
3.303479e+003	7.436666e+003
3.305407e+003	7.480326e+003
3.307336e+003	7.883706e+003
3.309264e+003	7.888159e+003
3.311193e+003	8.070016e+003
3.313121e+003	8.085785e+003
3.315050e+003	8.378552e+003
3.316978e+003	8.503766e+003
3.318906e+003	8.675158e+003
3.320835e+003	8.686327e+003
3.322763e+003	8.923498e+003
3.324692e+003	9.093093e+003
3.326620e+003	9.352366e+003
3.328549e+003	9.606084e+003
3.330477e+003	9.700181e+003
3.332406e+003	9.905150e+003
3.334334e+003	9.965632e+003
3.336263e+003	1.021268e+004
3.338191e+003	1.028367e+004
3.340120e+003	1.030852e+004
3.342048e+003	1.064255e+004
3.343977e+003	1.086620e+004
3.345905e+003	1.102758e+004
3.347833e+003	1.131382e+004
3.349762e+003	1.154282e+004
3.351690e+003	1.134982e+004
3.353619e+003	1.175348e+004
3.355547e+003	1.198558e+004
3.357476e+003	1.208031e+004
3.359404e+003	1.238677e+004
3.361333e+003	1.262835e+004
3.363261e+003	1.283677e+004
3.365190e+003	1.310197e+004
3.367118e+003	1.323719e+004
3.369047e+003	1.334030e+004
3.370975e+003	1.361756e+004
3.372904e+003	1.381974e+004
3.374832e+003	1.399625e+004
3.376760e+003	1.420199e+004
3.378689e+003	1.454900e+004
3.380617e+003	1.471220e+004
3.382546e+003	1.498754e+004
3.384474e+003	1.538442e+004
3.386403e+003	1.568284e+004
3.388331e+003	1.564425e+004
3.390260e+003	1.588166e+004
3.392188e+003	1.618999e+004
3.394117e+003	1.629465e+004
3.396045e+003	1.659488e+004
3.397974e+003	1.686560e+004
3.399902e+003	1.717070e+004
