# Supplementary material for: Machine learning classification of mango maturity based on carotene content from Raman spectra
Source: PeerJ. 2025 Nov 18;13:e20288. doi: 10.7717/peerj.20288 (PMC12637035; doi:10.7717/peerj.20288)
Supplement: Supplemental Information 1 — Raman spectra from 29 mango samples, with measurements taken from the top, middle, and bottom parts of each mango. These data were used for Raman spectral processing, statistical analysis, and classification analysis. [file peerj-13-20288-s001.zip › Raw Data_Mango/M5/M5-B-2.CSV]

5.015522e+001	7.790391e+003
5.208368e+001	5.185926e+003
5.401215e+001	3.594701e+003
5.594062e+001	3.012782e+003
5.786908e+001	2.975957e+003
5.979755e+001	2.980589e+003
6.172602e+001	2.911098e+003
6.365448e+001	2.778736e+003
6.558295e+001	2.677389e+003
6.751141e+001	2.616999e+003
6.943988e+001	2.650792e+003
7.136835e+001	2.789701e+003
7.329681e+001	2.891005e+003
7.522528e+001	2.580738e+003
7.715375e+001	2.348375e+003
7.908221e+001	2.227180e+003
8.101068e+001	2.179914e+003
8.293915e+001	2.140926e+003
8.486761e+001	2.064332e+003
8.679608e+001	2.115379e+003
8.872455e+001	2.136823e+003
9.065302e+001	2.101627e+003
9.258148e+001	2.077070e+003
9.450995e+001	1.918519e+003
9.643842e+001	1.784417e+003
9.836688e+001	1.700254e+003
1.002953e+002	1.634010e+003
1.022238e+002	1.507728e+003
1.041523e+002	1.495477e+003
1.060807e+002	1.487392e+003
1.080092e+002	1.432325e+003
1.099377e+002	1.358711e+003
1.118661e+002	1.460903e+003
1.137946e+002	1.349785e+003
1.157231e+002	1.301099e+003
1.176516e+002	1.301535e+003
1.195800e+002	1.220473e+003
1.215085e+002	1.171111e+003
1.234370e+002	1.156724e+003
1.253654e+002	1.106727e+003
1.272939e+002	1.007440e+003
1.292224e+002	9.063428e+002
1.311508e+002	8.735725e+002
1.330793e+002	9.197830e+002
1.350078e+002	9.922635e+002
1.369362e+002	1.044831e+003
1.388647e+002	1.059453e+003
1.407932e+002	1.037049e+003
1.427216e+002	9.669955e+002
1.446501e+002	8.979881e+002
1.465786e+002	8.310709e+002
1.485070e+002	6.325756e+002
1.504355e+002	8.092334e+002
1.523640e+002	8.387890e+002
1.542924e+002	7.612925e+002
1.562209e+002	7.578243e+002
1.581494e+002	6.898578e+002
1.600778e+002	7.247676e+002
1.620063e+002	7.686313e+002
1.639348e+002	7.883130e+002
1.658632e+002	7.962314e+002
1.677917e+002	8.271266e+002
1.697202e+002	7.800258e+002
1.716486e+002	7.271470e+002
1.735771e+002	6.905735e+002
1.755056e+002	6.440609e+002
1.774340e+002	5.675011e+002
1.793625e+002	5.462978e+002
1.812910e+002	5.452985e+002
1.832194e+002	5.141426e+002
1.851479e+002	4.217102e+002
1.870764e+002	4.327201e+002
1.890048e+002	3.527463e+002
1.909333e+002	2.763864e+002
1.928618e+002	2.258381e+002
1.947902e+002	1.084858e+002
1.967187e+002	3.089106e+002
1.986472e+002	2.807318e+002
2.005756e+002	2.515880e+002
2.025041e+002	4.029030e+002
2.044326e+002	6.144680e+002
2.063610e+002	7.421336e+002
2.082895e+002	7.117744e+002
2.102180e+002	5.903445e+002
2.121464e+002	4.810630e+002
2.140749e+002	4.716639e+002
2.160034e+002	4.446651e+002
2.179318e+002	3.837424e+002
2.198603e+002	2.915970e+002
2.217888e+002	2.637061e+002
2.237172e+002	5.247538e+002
2.256457e+002	4.294965e+002
2.275742e+002	3.934615e+002
2.295026e+002	3.233025e+002
2.314311e+002	1.376934e+002
2.333596e+002	5.787293e+001
2.352880e+002	1.683713e+002
2.372165e+002	2.758526e+002
2.391450e+002	3.352310e+002
2.410734e+002	3.816319e+002
2.430019e+002	5.042613e+002
2.449304e+002	4.804148e+002
2.468588e+002	4.225758e+002
2.487873e+002	4.226353e+002
2.507158e+002	4.840024e+002
2.526442e+002	4.625806e+002
2.545727e+002	4.497325e+002
2.565012e+002	4.008735e+002
2.584296e+002	3.895567e+002
2.603581e+002	4.319669e+002
2.622866e+002	3.939091e+002
2.642150e+002	4.628666e+002
2.661435e+002	4.793379e+002
2.680720e+002	3.331924e+002
2.700004e+002	1.066345e+002
2.719289e+002	1.327134e+002
2.738574e+002	1.873147e+002
2.757858e+002	1.067599e+002
2.777143e+002	5.952967e+001
2.796428e+002	1.257699e+002
2.815712e+002	1.548966e+002
2.834997e+002	1.202159e+002
2.854282e+002	1.654964e+002
2.873566e+002	2.733630e+002
2.892851e+002	4.052693e+002
2.912136e+002	5.233860e+002
2.931420e+002	4.349577e+002
2.950705e+002	4.438939e+002
2.969990e+002	5.284511e+002
2.989274e+002	5.905723e+002
3.008559e+002	5.339520e+002
3.027844e+002	4.234872e+002
3.047128e+002	5.610280e+002
3.066413e+002	5.407410e+002
3.085698e+002	3.698625e+002
3.104982e+002	3.525174e+002
3.124267e+002	3.930446e+002
3.143552e+002	3.692524e+002
3.162836e+002	3.416504e+002
3.182121e+002	3.472471e+002
3.201406e+002	3.890635e+002
3.220690e+002	4.333333e+002
3.239975e+002	4.588793e+002
3.259260e+002	4.306003e+002
3.278544e+002	3.726368e+002
3.297829e+002	3.256303e+002
3.317114e+002	3.049263e+002
3.336398e+002	3.450140e+002
3.355683e+002	3.671395e+002
3.374968e+002	3.823474e+002
3.394252e+002	4.142987e+002
3.413537e+002	4.626417e+002
3.432822e+002	5.550991e+002
3.452106e+002	5.324927e+002
3.471391e+002	4.346519e+002
3.490676e+002	3.767843e+002
3.509960e+002	4.668642e+002
3.529245e+002	5.317672e+002
3.548530e+002	5.032360e+002
3.567814e+002	4.766690e+002
3.587099e+002	4.746524e+002
3.606384e+002	4.610272e+002
3.625668e+002	4.308672e+002
3.644953e+002	4.644339e+002
3.664238e+002	4.636098e+002
3.683522e+002	3.869752e+002
3.702807e+002	2.923946e+002
3.722092e+002	3.725836e+002
3.741376e+002	4.013734e+002
3.760661e+002	4.162781e+002
3.779946e+002	4.400446e+002
3.799230e+002	4.513466e+002
3.818515e+002	3.942348e+002
3.837800e+002	4.013304e+002
3.857084e+002	5.348358e+002
3.876369e+002	7.433383e+002
3.895654e+002	8.709273e+002
3.914938e+002	7.697595e+002
3.934223e+002	5.799398e+002
3.953508e+002	5.729512e+002
3.972792e+002	6.212510e+002
3.992077e+002	6.327923e+002
4.011362e+002	6.190812e+002
4.030646e+002	7.386259e+002
4.049931e+002	6.568973e+002
4.069216e+002	6.251709e+002
4.088500e+002	6.558920e+002
4.107785e+002	6.424186e+002
4.127070e+002	4.691181e+002
4.146354e+002	4.417852e+002
4.165639e+002	4.064656e+002
4.184924e+002	4.278550e+002
4.204208e+002	4.605392e+002
4.223493e+002	4.426570e+002
4.242778e+002	4.989575e+002
4.262062e+002	5.964933e+002
4.281347e+002	6.212689e+002
4.300632e+002	6.195616e+002
4.319916e+002	6.203433e+002
4.339201e+002	5.558752e+002
4.358486e+002	3.886431e+002
4.377770e+002	3.899886e+002
4.397055e+002	3.893228e+002
4.416340e+002	4.270486e+002
4.435624e+002	6.198364e+002
4.454909e+002	6.918502e+002
4.474194e+002	7.376312e+002
4.493478e+002	7.468135e+002
4.512763e+002	6.853578e+002
4.532048e+002	6.010721e+002
4.551332e+002	6.466230e+002
4.570617e+002	7.517898e+002
4.589902e+002	7.436545e+002
4.609186e+002	6.542897e+002
4.628471e+002	5.717228e+002
4.647756e+002	5.673276e+002
4.667040e+002	6.050765e+002
4.686325e+002	6.345533e+002
4.705610e+002	6.644096e+002
4.724894e+002	6.750386e+002
4.744179e+002	6.715342e+002
4.763464e+002	6.858253e+002
4.782748e+002	6.217617e+002
4.802033e+002	6.051544e+002
4.821318e+002	5.516356e+002
4.840602e+002	4.939114e+002
4.859887e+002	5.158333e+002
4.879172e+002	6.218952e+002
4.898456e+002	4.943275e+002
4.917741e+002	4.683025e+002
4.937026e+002	5.144592e+002
4.956310e+002	5.703676e+002
4.975595e+002	6.169885e+002
4.994880e+002	5.992420e+002
5.014164e+002	6.321997e+002
5.033449e+002	7.305801e+002
5.052734e+002	7.719016e+002
5.072018e+002	7.239542e+002
5.091303e+002	7.532570e+002
5.110588e+002	7.216514e+002
5.129872e+002	7.140536e+002
5.149157e+002	7.679932e+002
5.168442e+002	8.198865e+002
5.187726e+002	7.647139e+002
5.207011e+002	5.638320e+002
5.226296e+002	6.947095e+002
5.245580e+002	7.324465e+002
5.264865e+002	7.320783e+002
5.284150e+002	6.976241e+002
5.303434e+002	5.598458e+002
5.322719e+002	5.404673e+002
5.342004e+002	5.764244e+002
5.361288e+002	5.761573e+002
5.380573e+002	5.695410e+002
5.399858e+002	5.813235e+002
5.419142e+002	5.765166e+002
5.438427e+002	5.528133e+002
5.457712e+002	5.525035e+002
5.476996e+002	5.578886e+002
5.496281e+002	5.570460e+002
5.515566e+002	5.509418e+002
5.534850e+002	5.514712e+002
5.554135e+002	5.466266e+002
5.573420e+002	4.733633e+002
5.592704e+002	5.402935e+002
5.611989e+002	6.586069e+002
5.631274e+002	6.484125e+002
5.650558e+002	5.953093e+002
5.669843e+002	5.903858e+002
5.689128e+002	6.680138e+002
5.708412e+002	7.149197e+002
5.727697e+002	7.077915e+002
5.746982e+002	7.210746e+002
5.766266e+002	8.363162e+002
5.785551e+002	7.814438e+002
5.804836e+002	8.142410e+002
5.824120e+002	7.999930e+002
5.843405e+002	7.598149e+002
5.862690e+002	8.383587e+002
5.881974e+002	8.899321e+002
5.901259e+002	8.178527e+002
5.920544e+002	6.686031e+002
5.939828e+002	5.525628e+002
5.959113e+002	5.476292e+002
5.978398e+002	6.325923e+002
5.997682e+002	6.211934e+002
6.016967e+002	5.539780e+002
6.036252e+002	5.601896e+002
6.055536e+002	5.905559e+002
6.074821e+002	5.687821e+002
6.094106e+002	4.935200e+002
6.113391e+002	5.334516e+002
6.132675e+002	6.043072e+002
6.151960e+002	5.620643e+002
6.171245e+002	5.622987e+002
6.190529e+002	6.397831e+002
6.209814e+002	6.312802e+002
6.229099e+002	4.561490e+002
6.248383e+002	5.218377e+002
6.267668e+002	5.470937e+002
6.286953e+002	5.737119e+002
6.306237e+002	6.378361e+002
6.325522e+002	6.852571e+002
6.344807e+002	7.045728e+002
6.364091e+002	6.178729e+002
6.383376e+002	6.001313e+002
6.402661e+002	6.139878e+002
6.421945e+002	5.982044e+002
6.441230e+002	5.581722e+002
6.460515e+002	5.990764e+002
6.479799e+002	5.438965e+002
6.499084e+002	6.226556e+002
6.518369e+002	5.962784e+002
6.537653e+002	5.319283e+002
6.556938e+002	6.060271e+002
6.576223e+002	4.298415e+002
6.595507e+002	5.112415e+002
6.614792e+002	4.920040e+002
6.634077e+002	4.352039e+002
6.653361e+002	4.362715e+002
6.672646e+002	5.072353e+002
6.691931e+002	5.515812e+002
6.711215e+002	5.517733e+002
6.730500e+002	4.916376e+002
6.749785e+002	4.758544e+002
6.769069e+002	5.193481e+002
6.788354e+002	5.430575e+002
6.807639e+002	4.564620e+002
6.826923e+002	4.888586e+002
6.846208e+002	5.229326e+002
6.865493e+002	4.439102e+002
6.884777e+002	4.504265e+002
6.904062e+002	5.626949e+002
6.923347e+002	5.019911e+002
6.942631e+002	4.785426e+002
6.961916e+002	4.875497e+002
6.981201e+002	5.436963e+002
7.000485e+002	5.593372e+002
7.019770e+002	5.412540e+002
7.039055e+002	5.774176e+002
7.058339e+002	6.367944e+002
7.077624e+002	6.492756e+002
7.096909e+002	6.308774e+002
7.116193e+002	5.635271e+002
7.135478e+002	4.944176e+002
7.154763e+002	4.818165e+002
7.174047e+002	5.107490e+002
7.193332e+002	5.885389e+002
7.212617e+002	5.137775e+002
7.231901e+002	4.809618e+002
7.251186e+002	5.339648e+002
7.270471e+002	5.446132e+002
7.289755e+002	3.792888e+002
7.309040e+002	3.588364e+002
7.328325e+002	2.975659e+002
7.347609e+002	3.807146e+002
7.366894e+002	3.926389e+002
7.386179e+002	2.855298e+002
7.405463e+002	2.313223e+002
7.424748e+002	3.270044e+002
7.444033e+002	4.453033e+002
7.463317e+002	5.201757e+002
7.482602e+002	5.734742e+002
7.501887e+002	5.735969e+002
7.521171e+002	5.188324e+002
7.540456e+002	4.833020e+002
7.559741e+002	4.493159e+002
7.579025e+002	3.624662e+002
7.598310e+002	3.483275e+002
7.617595e+002	4.992562e+002
7.636879e+002	5.675576e+002
7.656164e+002	3.756527e+002
7.675449e+002	5.339261e+002
7.694733e+002	5.731362e+002
7.714018e+002	5.342651e+002
7.733303e+002	5.262997e+002
7.752587e+002	5.638297e+002
7.771872e+002	5.979470e+002
7.791157e+002	5.731977e+002
7.810441e+002	4.540745e+002
7.829726e+002	3.772964e+002
7.849011e+002	3.932795e+002
7.868295e+002	4.070688e+002
7.887580e+002	3.469146e+002
7.906865e+002	3.125324e+002
7.926149e+002	5.453293e+002
7.945434e+002	4.439973e+002
7.964719e+002	4.421509e+002
7.984003e+002	3.394716e+002
8.003288e+002	2.137833e+002
8.022573e+002	1.732157e+002
8.041857e+002	2.180449e+002
8.061142e+002	2.941926e+002
8.080427e+002	2.468734e+002
8.099711e+002	1.598151e+002
8.118996e+002	2.218698e+002
8.138281e+002	3.820774e+002
8.157565e+002	4.571536e+002
8.176850e+002	3.579046e+002
8.196135e+002	3.424695e+002
8.215419e+002	3.191491e+002
8.234704e+002	3.031591e+002
8.253989e+002	2.612686e+002
8.273273e+002	1.949206e+002
8.292558e+002	1.473460e+002
8.311843e+002	1.773289e+002
8.331127e+002	3.253979e+002
8.350412e+002	2.769321e+002
8.369697e+002	1.783536e+002
8.388981e+002	1.429060e+002
8.408266e+002	1.719024e+002
8.427551e+002	2.359391e+002
8.446835e+002	3.719315e+002
8.466120e+002	5.104485e+002
8.485405e+002	4.717963e+002
8.504689e+002	3.688928e+002
8.523974e+002	3.578812e+002
8.543259e+002	3.692681e+002
8.562543e+002	3.154137e+002
8.581828e+002	3.994725e+002
8.601113e+002	4.053261e+002
8.620397e+002	4.938166e+002
8.639682e+002	4.454819e+002
8.658967e+002	4.048491e+002
8.678251e+002	4.118784e+002
8.697536e+002	3.636682e+002
8.716821e+002	2.745504e+002
8.736105e+002	2.913188e+002
8.755390e+002	3.515758e+002
8.774675e+002	3.822451e+002
8.793959e+002	3.530451e+002
8.813244e+002	2.816795e+002
8.832529e+002	2.069689e+002
8.851813e+002	1.547694e+002
8.871098e+002	1.602778e+002
8.890383e+002	1.736501e+002
8.909667e+002	2.130546e+002
8.928952e+002	1.939158e+002
8.948237e+002	2.046620e+002
8.967521e+002	2.979829e+002
8.986806e+002	2.505142e+002
9.006091e+002	2.431887e+002
9.025375e+002	2.064401e+002
9.044660e+002	1.893340e+002
9.063945e+002	1.350052e+002
9.083229e+002	1.495847e+002
9.102514e+002	3.174513e+002
9.121799e+002	4.746174e+002
9.141083e+002	3.957156e+002
9.160368e+002	2.604525e+002
9.179653e+002	2.829729e+002
9.198937e+002	3.164408e+002
9.218222e+002	2.615826e+002
9.237507e+002	1.816880e+002
9.256791e+002	2.582959e+002
9.276076e+002	6.170463e+002
9.295361e+002	4.361719e+002
9.314645e+002	3.586490e+002
9.333930e+002	3.921282e+002
9.353215e+002	4.259424e+002
9.372499e+002	4.374335e+002
9.391784e+002	4.600293e+002
9.411069e+002	4.082550e+002
9.430353e+002	2.914961e+002
9.449638e+002	2.449873e+002
9.468923e+002	2.634704e+002
9.488207e+002	3.282477e+002
9.507492e+002	4.224915e+002
9.526777e+002	4.619525e+002
9.546061e+002	3.319065e+002
9.565346e+002	3.149048e+002
9.584631e+002	3.024855e+002
9.603915e+002	2.968282e+002
9.623200e+002	2.596992e+002
9.642485e+002	2.656577e+002
9.661769e+002	3.239465e+002
9.681054e+002	3.401379e+002
9.700339e+002	3.446068e+002
9.719623e+002	3.950884e+002
9.738908e+002	3.901294e+002
9.758193e+002	3.161132e+002
9.777477e+002	2.565647e+002
9.796762e+002	2.425841e+002
9.816047e+002	2.605338e+002
9.835331e+002	3.090896e+002
9.854616e+002	2.949256e+002
9.873901e+002	3.754910e+002
9.893185e+002	4.274007e+002
9.912470e+002	4.367128e+002
9.931755e+002	4.482114e+002
9.951039e+002	4.066257e+002
9.970324e+002	3.014188e+002
9.989609e+002	4.375771e+002
1.000889e+003	4.941747e+002
1.002818e+003	5.201819e+002
1.004746e+003	5.592629e+002
1.006675e+003	5.506207e+002
1.008603e+003	5.017339e+002
1.010532e+003	4.627278e+002
1.012460e+003	4.531880e+002
1.014389e+003	4.685522e+002
1.016317e+003	5.413439e+002
1.018246e+003	3.387666e+002
1.020174e+003	2.812994e+002
1.022102e+003	3.711409e+002
1.024031e+003	4.103219e+002
1.025959e+003	3.386628e+002
1.027888e+003	3.046835e+002
1.029816e+003	2.459735e+002
1.031745e+003	2.450260e+002
1.033673e+003	2.772025e+002
1.035602e+003	2.434002e+002
1.037530e+003	1.827937e+002
1.039459e+003	1.211954e+002
1.041387e+003	7.948534e+001
1.043316e+003	1.393523e+002
1.045244e+003	2.660327e+002
1.047173e+003	2.514362e+002
1.049101e+003	3.034221e+002
1.051030e+003	2.530569e+002
1.052958e+003	1.950940e+002
1.054886e+003	1.614465e+002
1.056815e+003	1.313709e+002
1.058743e+003	1.918277e+002
1.060672e+003	1.307527e+002
1.062600e+003	2.180413e+002
1.064529e+003	3.308040e+002
1.066457e+003	2.932651e+002
1.068386e+003	2.639800e+002
1.070314e+003	3.003221e+002
1.072243e+003	3.208231e+002
1.074171e+003	3.267933e+002
1.076100e+003	3.123399e+002
1.078028e+003	2.781450e+002
1.079957e+003	3.598626e+002
1.081885e+003	3.694321e+002
1.083813e+003	4.591863e+002
1.085742e+003	5.767877e+002
1.087670e+003	5.458443e+002
1.089599e+003	4.198794e+002
1.091527e+003	4.040390e+002
1.093456e+003	3.143025e+002
1.095384e+003	2.999998e+002
1.097313e+003	3.100827e+002
1.099241e+003	3.675988e+002
1.101170e+003	3.887242e+002
1.103098e+003	3.343249e+002
1.105027e+003	2.985939e+002
1.106955e+003	3.171657e+002
1.108884e+003	2.883306e+002
1.110812e+003	3.381607e+002
1.112740e+003	4.896367e+002
1.114669e+003	5.421332e+002
1.116597e+003	4.661432e+002
1.118526e+003	3.717216e+002
1.120454e+003	3.428459e+002
1.122383e+003	3.446806e+002
1.124311e+003	3.232779e+002
1.126240e+003	2.253581e+002
1.128168e+003	3.031585e+002
1.130097e+003	3.376080e+002
1.132025e+003	3.630958e+002
1.133954e+003	3.978768e+002
1.135882e+003	3.840418e+002
1.137811e+003	3.059956e+002
1.139739e+003	2.571232e+002
1.141667e+003	3.323800e+002
1.143596e+003	4.189188e+002
1.145524e+003	5.333662e+002
1.147453e+003	6.581923e+002
1.149381e+003	7.342209e+002
1.151310e+003	8.018797e+002
1.153238e+003	9.082443e+002
1.155167e+003	9.883161e+002
1.157095e+003	1.109722e+003
1.159024e+003	9.359186e+002
1.160952e+003	8.399156e+002
1.162881e+003	7.585089e+002
1.164809e+003	6.885960e+002
1.166738e+003	6.758697e+002
1.168666e+003	7.091749e+002
1.170594e+003	6.904441e+002
1.172523e+003	5.714799e+002
1.174451e+003	6.077897e+002
1.176380e+003	6.761109e+002
1.178308e+003	5.787789e+002
1.180237e+003	5.775442e+002
1.182165e+003	6.241592e+002
1.184094e+003	5.936377e+002
1.186022e+003	4.895589e+002
1.187951e+003	4.436288e+002
1.189879e+003	5.186849e+002
1.191808e+003	4.521772e+002
1.193736e+003	5.080919e+002
1.195665e+003	5.408275e+002
1.197593e+003	4.902156e+002
1.199521e+003	4.579385e+002
1.201450e+003	4.457555e+002
1.203378e+003	4.164115e+002
1.205307e+003	3.991012e+002
1.207235e+003	4.185281e+002
1.209164e+003	3.804822e+002
1.211092e+003	4.365231e+002
1.213021e+003	4.843720e+002
1.214949e+003	3.564370e+002
1.216878e+003	2.482386e+002
1.218806e+003	2.232654e+002
1.220735e+003	2.771370e+002
1.222663e+003	3.680197e+002
1.224592e+003	3.516306e+002
1.226520e+003	3.528792e+002
1.228448e+003	3.506938e+002
1.230377e+003	3.332721e+002
1.232305e+003	3.017165e+002
1.234234e+003	2.755147e+002
1.236162e+003	2.703011e+002
1.238091e+003	3.149797e+002
1.240019e+003	4.199767e+002
1.241948e+003	5.143328e+002
1.243876e+003	4.827630e+002
1.245805e+003	5.580280e+002
1.247733e+003	5.084718e+002
1.249662e+003	5.735226e+002
1.251590e+003	5.341993e+002
1.253519e+003	5.269067e+002
1.255447e+003	5.958002e+002
1.257375e+003	6.124507e+002
1.259304e+003	5.387590e+002
1.261232e+003	5.427574e+002
1.263161e+003	6.732507e+002
1.265089e+003	6.322479e+002
1.267018e+003	4.883585e+002
1.268946e+003	6.038951e+002
1.270875e+003	6.507575e+002
1.272803e+003	5.581429e+002
1.274732e+003	4.818375e+002
1.276660e+003	4.444119e+002
1.278589e+003	3.664306e+002
1.280517e+003	4.169638e+002
1.282446e+003	3.931023e+002
1.284374e+003	2.799668e+002
1.286302e+003	3.049220e+002
1.288231e+003	3.721948e+002
1.290159e+003	4.091658e+002
1.292088e+003	4.341443e+002
1.294016e+003	4.535840e+002
1.295945e+003	4.593606e+002
1.297873e+003	4.569272e+002
1.299802e+003	3.930666e+002
1.301730e+003	3.634086e+002
1.303659e+003	4.759704e+002
1.305587e+003	5.039780e+002
1.307516e+003	3.844672e+002
1.309444e+003	3.132691e+002
1.311373e+003	4.035297e+002
1.313301e+003	5.731716e+002
1.315229e+003	6.328713e+002
1.317158e+003	5.445262e+002
1.319086e+003	5.739153e+002
1.321015e+003	4.999362e+002
1.322943e+003	4.771113e+002
1.324872e+003	5.324390e+002
1.326800e+003	5.053030e+002
1.328729e+003	4.968695e+002
1.330657e+003	6.132125e+002
1.332586e+003	7.705530e+002
1.334514e+003	7.620952e+002
1.336443e+003	5.752893e+002
1.338371e+003	5.379044e+002
1.340300e+003	6.664724e+002
1.342228e+003	7.838702e+002
1.344156e+003	6.524391e+002
1.346085e+003	6.965635e+002
1.348013e+003	7.187412e+002
1.349942e+003	7.901805e+002
1.351870e+003	8.580302e+002
1.353799e+003	8.172708e+002
1.355727e+003	7.308248e+002
1.357656e+003	6.776095e+002
1.359584e+003	5.449251e+002
1.361513e+003	5.332744e+002
1.363441e+003	6.582614e+002
1.365370e+003	6.059500e+002
1.367298e+003	5.850062e+002
1.369227e+003	6.117947e+002
1.371155e+003	5.990953e+002
1.373083e+003	5.257413e+002
1.375012e+003	5.004865e+002
1.376940e+003	5.973666e+002
1.378869e+003	6.758986e+002
1.380797e+003	6.104935e+002
1.382726e+003	4.034577e+002
1.384654e+003	3.773203e+002
1.386583e+003	4.509709e+002
1.388511e+003	4.048589e+002
1.390440e+003	3.671439e+002
1.392368e+003	3.501700e+002
1.394297e+003	3.804714e+002
1.396225e+003	4.460019e+002
1.398154e+003	4.363886e+002
1.400082e+003	3.515989e+002
1.402010e+003	2.530744e+002
1.403939e+003	3.274005e+002
1.405867e+003	4.319631e+002
1.407796e+003	5.037737e+002
1.409724e+003	5.940523e+002
1.411653e+003	6.099867e+002
1.413581e+003	5.474847e+002
1.415510e+003	4.874168e+002
1.417438e+003	4.568243e+002
1.419367e+003	4.681288e+002
1.421295e+003	5.709140e+002
1.423224e+003	6.153488e+002
1.425152e+003	6.037015e+002
1.427081e+003	6.443563e+002
1.429009e+003	7.477430e+002
1.430938e+003	7.134506e+002
1.432866e+003	7.346324e+002
1.434794e+003	8.203588e+002
1.436723e+003	8.588976e+002
1.438651e+003	8.364225e+002
1.440580e+003	7.717151e+002
1.442508e+003	6.705328e+002
1.444437e+003	6.818408e+002
1.446365e+003	8.204073e+002
1.448294e+003	8.460095e+002
1.450222e+003	9.411771e+002
1.452151e+003	9.490167e+002
1.454079e+003	9.044216e+002
1.456008e+003	7.704080e+002
1.457936e+003	7.205582e+002
1.459865e+003	6.254496e+002
1.461793e+003	5.597028e+002
1.463721e+003	6.805214e+002
1.465650e+003	7.516165e+002
1.467578e+003	7.261179e+002
1.469507e+003	6.194734e+002
1.471435e+003	5.675156e+002
1.473364e+003	6.099567e+002
1.475292e+003	6.321485e+002
1.477221e+003	5.623404e+002
1.479149e+003	4.622046e+002
1.481078e+003	3.919973e+002
1.483006e+003	4.323412e+002
1.484935e+003	5.104370e+002
1.486863e+003	5.528527e+002
1.488792e+003	5.763080e+002
1.490720e+003	4.845170e+002
1.492648e+003	4.537584e+002
1.494577e+003	5.724708e+002
1.496505e+003	4.753459e+002
1.498434e+003	5.542369e+002
1.500362e+003	5.704343e+002
1.502291e+003	5.537336e+002
1.504219e+003	6.331166e+002
1.506148e+003	7.345893e+002
1.508076e+003	7.962256e+002
1.510005e+003	8.832292e+002
1.511933e+003	1.016457e+003
1.513862e+003	1.090927e+003
1.515790e+003	1.075273e+003
1.517719e+003	1.082916e+003
1.519647e+003	1.243297e+003
1.521575e+003	1.195892e+003
1.523504e+003	1.303195e+003
1.525432e+003	1.151312e+003
1.527361e+003	1.078434e+003
1.529289e+003	1.012366e+003
1.531218e+003	9.126495e+002
1.533146e+003	8.435420e+002
1.535075e+003	8.102338e+002
1.537003e+003	7.568725e+002
1.538932e+003	6.989748e+002
1.540860e+003	7.551907e+002
1.542789e+003	8.892042e+002
1.544717e+003	6.708168e+002
1.546646e+003	7.413488e+002
1.548574e+003	7.177997e+002
1.550502e+003	7.277843e+002
1.552431e+003	6.210070e+002
1.554359e+003	5.145312e+002
1.556288e+003	5.571504e+002
1.558216e+003	5.572368e+002
1.560145e+003	5.093197e+002
1.562073e+003	5.379734e+002
1.564002e+003	5.468916e+002
1.565930e+003	5.353304e+002
1.567859e+003	5.817185e+002
1.569787e+003	5.113069e+002
1.571716e+003	5.877820e+002
1.573644e+003	5.764547e+002
1.575573e+003	6.059756e+002
1.577501e+003	5.337300e+002
1.579429e+003	6.084665e+002
1.581358e+003	6.949052e+002
1.583286e+003	6.324402e+002
1.585215e+003	5.838510e+002
1.587143e+003	6.291159e+002
1.589072e+003	6.893910e+002
1.591000e+003	7.102942e+002
1.592929e+003	6.456729e+002
1.594857e+003	6.709808e+002
1.596786e+003	8.905568e+002
1.598714e+003	1.076304e+003
1.600643e+003	9.933648e+002
1.602571e+003	1.084380e+003
1.604500e+003	1.089871e+003
1.606428e+003	1.182025e+003
1.608356e+003	9.211906e+002
1.610285e+003	7.624120e+002
1.612213e+003	8.076760e+002
1.614142e+003	8.953323e+002
1.616070e+003	9.188464e+002
1.617999e+003	8.742704e+002
1.619927e+003	8.377426e+002
1.621856e+003	7.798975e+002
1.623784e+003	7.373157e+002
1.625713e+003	7.830073e+002
1.627641e+003	9.417139e+002
1.629570e+003	9.528130e+002
1.631498e+003	8.697189e+002
1.633427e+003	8.692316e+002
1.635355e+003	8.153257e+002
1.637283e+003	8.184683e+002
1.639212e+003	6.292538e+002
1.641140e+003	5.695140e+002
1.643069e+003	6.495873e+002
1.644997e+003	5.921208e+002
1.646926e+003	4.704399e+002
1.648854e+003	4.620494e+002
1.650783e+003	4.828762e+002
1.652711e+003	5.249313e+002
1.654640e+003	5.869045e+002
1.656568e+003	5.133090e+002
1.658497e+003	4.235992e+002
1.660425e+003	4.155289e+002
1.662354e+003	4.354634e+002
1.664282e+003	4.468986e+002
1.666210e+003	2.768157e+002
1.668139e+003	2.774209e+002
1.670067e+003	3.619200e+002
1.671996e+003	4.602257e+002
1.673924e+003	4.708865e+002
1.675853e+003	4.156175e+002
1.677781e+003	4.236332e+002
1.679710e+003	4.682935e+002
1.681638e+003	4.625229e+002
1.683567e+003	4.420757e+002
1.685495e+003	4.122872e+002
1.687424e+003	4.143546e+002
1.689352e+003	4.660560e+002
1.691281e+003	5.644912e+002
1.693209e+003	6.004423e+002
1.695137e+003	5.560863e+002
1.697066e+003	6.802630e+002
1.698994e+003	6.450411e+002
1.700923e+003	4.758150e+002
1.702851e+003	4.040668e+002
1.704780e+003	3.732688e+002
1.706708e+003	3.707343e+002
1.708637e+003	4.318689e+002
1.710565e+003	4.513159e+002
1.712494e+003	4.237659e+002
1.714422e+003	4.514946e+002
1.716351e+003	4.614261e+002
1.718279e+003	5.175736e+002
1.720208e+003	4.966346e+002
1.722136e+003	7.182084e+002
1.724064e+003	6.101545e+002
1.725993e+003	7.937224e+002
1.727921e+003	7.782196e+002
1.729850e+003	6.628723e+002
1.731778e+003	5.641814e+002
1.733707e+003	5.182891e+002
1.735635e+003	4.887743e+002
1.737564e+003	4.176253e+002
1.739492e+003	3.436717e+002
1.741421e+003	2.223901e+002
1.743349e+003	1.599714e+002
1.745278e+003	3.390616e+002
1.747206e+003	4.775652e+002
1.749135e+003	3.933639e+002
1.751063e+003	4.615761e+002
1.752991e+003	4.455564e+002
1.754920e+003	3.472135e+002
1.756848e+003	4.080247e+002
1.758777e+003	3.740547e+002
1.760705e+003	1.904806e+002
1.762634e+003	2.194878e+002
1.764562e+003	2.877293e+002
1.766491e+003	2.515996e+002
1.768419e+003	2.564622e+002
1.770348e+003	3.317807e+002
1.772276e+003	3.381811e+002
1.774205e+003	3.021875e+002
1.776133e+003	3.572859e+002
1.778062e+003	3.584478e+002
1.779990e+003	4.167062e+002
1.781918e+003	5.198098e+002
1.783847e+003	5.366011e+002
1.785775e+003	4.877682e+002
1.787704e+003	3.798351e+002
1.789632e+003	2.753493e+002
1.791561e+003	2.040241e+002
1.793489e+003	1.969320e+002
1.795418e+003	2.337013e+002
1.797346e+003	3.430167e+002
1.799275e+003	4.663167e+002
1.801203e+003	6.558577e+002
1.803132e+003	6.476370e+002
1.805060e+003	7.184715e+002
1.806989e+003	6.380585e+002
1.808917e+003	5.208499e+002
1.810845e+003	3.761292e+002
1.812774e+003	3.795337e+002
1.814702e+003	4.840589e+002
1.816631e+003	5.379899e+002
1.818559e+003	5.437632e+002
1.820488e+003	5.768428e+002
1.822416e+003	5.677004e+002
1.824345e+003	4.329516e+002
1.826273e+003	3.402385e+002
1.828202e+003	4.351239e+002
1.830130e+003	4.843692e+002
1.832059e+003	4.350829e+002
1.833987e+003	5.523647e+002
1.835916e+003	4.449174e+002
1.837844e+003	3.782495e+002
1.839772e+003	4.076599e+002
1.841701e+003	4.962617e+002
1.843629e+003	3.247746e+002
1.845558e+003	3.525473e+002
1.847486e+003	2.537068e+002
1.849415e+003	9.619384e+001
1.851343e+003	1.361781e+002
1.853272e+003	2.131727e+002
1.855200e+003	1.751500e+002
1.857129e+003	1.404733e+002
1.859057e+003	1.420773e+002
1.860986e+003	1.924376e+002
1.862914e+003	2.836710e+002
1.864843e+003	2.046810e+002
1.866771e+003	2.309604e+002
1.868699e+003	3.394149e+002
1.870628e+003	3.257153e+002
1.872556e+003	3.004052e+002
1.874485e+003	2.973930e+002
1.876413e+003	2.269180e+002
1.878342e+003	1.741975e+002
1.880270e+003	2.414207e+002
1.882199e+003	3.507938e+002
1.884127e+003	3.854800e+002
1.886056e+003	2.670832e+002
1.887984e+003	3.055776e+002
1.889913e+003	2.691922e+002
1.891841e+003	3.919524e+002
1.893770e+003	4.085144e+002
1.895698e+003	4.973069e+002
1.897626e+003	4.621857e+002
1.899555e+003	5.087462e+002
1.901483e+003	5.086314e+002
1.903412e+003	5.389992e+002
1.905340e+003	5.401128e+002
1.907269e+003	4.554500e+002
1.909197e+003	4.894760e+002
1.911126e+003	4.566857e+002
1.913054e+003	4.571003e+002
1.914983e+003	4.876938e+002
1.916911e+003	3.802346e+002
1.918840e+003	3.890422e+002
1.920768e+003	5.062721e+002
1.922697e+003	4.517255e+002
1.924625e+003	3.302744e+002
1.926553e+003	3.354943e+002
1.928482e+003	4.009848e+002
1.930410e+003	4.613314e+002
1.932339e+003	4.923326e+002
1.934267e+003	4.516431e+002
1.936196e+003	4.099978e+002
1.938124e+003	4.222730e+002
1.940053e+003	3.711080e+002
1.941981e+003	2.609887e+002
1.943910e+003	3.345042e+002
1.945838e+003	1.251990e+002
1.947767e+003	2.258598e+002
1.949695e+003	1.803953e+002
1.951624e+003	3.003582e+002
1.953552e+003	1.662020e+002
1.955480e+003	2.222262e+002
1.957409e+003	2.970401e+002
1.959337e+003	2.395553e+002
1.961266e+003	1.824234e+002
1.963194e+003	2.177031e+002
1.965123e+003	3.261034e+002
1.967051e+003	3.170814e+002
1.968980e+003	1.312505e+002
1.970908e+003	1.271156e+002
1.972837e+003	7.724352e+001
1.974765e+003	1.577604e+002
1.976694e+003	1.654998e+002
1.978622e+003	2.261442e+002
1.980551e+003	2.236964e+002
1.982479e+003	2.607468e+002
1.984407e+003	2.807656e+002
1.986336e+003	2.669691e+002
1.988264e+003	3.001313e+002
1.990193e+003	2.548966e+002
1.992121e+003	2.224768e+002
1.994050e+003	2.963390e+002
1.995978e+003	3.000090e+002
1.997907e+003	2.689487e+002
1.999835e+003	3.217310e+002
2.001764e+003	3.689203e+002
2.003692e+003	3.891109e+002
2.005621e+003	4.119174e+002
2.007549e+003	4.019624e+002
2.009478e+003	3.717961e+002
2.011406e+003	3.777209e+002
2.013334e+003	4.563147e+002
2.015263e+003	4.893141e+002
2.017191e+003	4.770350e+002
2.019120e+003	5.498207e+002
2.021048e+003	5.290615e+002
2.022977e+003	5.212491e+002
2.024905e+003	4.496164e+002
2.026834e+003	3.636673e+002
2.028762e+003	3.452816e+002
2.030691e+003	3.596246e+002
2.032619e+003	3.370078e+002
2.034548e+003	3.499125e+002
2.036476e+003	2.629847e+002
2.038405e+003	3.065764e+002
2.040333e+003	3.322466e+002
2.042261e+003	3.535482e+002
2.044190e+003	4.386198e+002
2.046118e+003	3.509020e+002
2.048047e+003	1.418962e+002
2.049975e+003	1.554325e+002
2.051904e+003	2.212676e+002
2.053832e+003	1.692670e+002
2.055761e+003	1.801037e+002
2.057689e+003	1.186928e+002
2.059618e+003	2.664906e+002
2.061546e+003	2.181459e+002
2.063475e+003	1.900423e+002
2.065403e+003	1.793737e+002
2.067332e+003	1.729974e+002
2.069260e+003	2.243319e+002
2.071188e+003	2.836089e+002
2.073117e+003	3.140587e+002
2.075045e+003	2.844471e+002
2.076974e+003	3.393940e+002
2.078902e+003	3.668394e+002
2.080831e+003	2.533218e+002
2.082759e+003	9.684045e+001
2.084688e+003	1.693325e+002
2.086616e+003	2.249779e+002
2.088545e+003	2.633709e+002
2.090473e+003	3.163433e+002
2.092402e+003	3.114662e+002
2.094330e+003	2.982530e+002
2.096259e+003	2.610453e+002
2.098187e+003	2.430240e+002
2.100115e+003	2.929507e+002
2.102044e+003	2.660142e+002
2.103972e+003	2.250962e+002
2.105901e+003	2.893661e+002
2.107829e+003	4.146898e+002
2.109758e+003	4.603840e+002
2.111686e+003	4.316828e+002
2.113615e+003	4.890966e+002
2.115543e+003	5.342354e+002
2.117472e+003	4.928885e+002
2.119400e+003	4.332572e+002
2.121329e+003	4.887026e+002
2.123257e+003	5.287501e+002
2.125186e+003	4.969049e+002
2.127114e+003	5.193950e+002
2.129042e+003	4.912928e+002
2.130971e+003	4.856704e+002
2.132899e+003	5.088207e+002
2.134828e+003	4.523791e+002
2.136756e+003	5.166907e+002
2.138685e+003	4.255211e+002
2.140613e+003	2.815714e+002
2.142542e+003	3.410963e+002
2.144470e+003	2.675679e+002
2.146399e+003	2.282384e+002
2.148327e+003	3.448533e+002
2.150256e+003	3.691322e+002
2.152184e+003	2.761110e+002
2.154113e+003	2.891987e+002
2.156041e+003	3.177493e+002
2.157969e+003	2.132514e+002
2.159898e+003	1.580525e+002
2.161826e+003	2.523578e+002
2.163755e+003	2.350580e+002
2.165683e+003	2.355695e+002
2.167612e+003	2.995027e+002
2.169540e+003	2.110648e+002
2.171469e+003	1.846724e+002
2.173397e+003	2.471644e+002
2.175326e+003	3.654250e+002
2.177254e+003	4.269080e+002
2.179183e+003	4.191311e+002
2.181111e+003	4.462639e+002
2.183040e+003	2.042387e+002
2.184968e+003	2.603580e+002
2.186896e+003	2.286288e+002
2.188825e+003	1.591685e+002
2.190753e+003	3.580084e+002
2.192682e+003	4.643962e+002
2.194610e+003	3.022481e+002
2.196539e+003	3.238808e+002
2.198467e+003	3.890978e+002
2.200396e+003	4.256691e+002
2.202324e+003	4.705706e+002
2.204253e+003	4.682784e+002
2.206181e+003	4.787987e+002
2.208110e+003	4.398797e+002
2.210038e+003	3.962372e+002
2.211967e+003	3.582697e+002
2.213895e+003	4.227299e+002
2.215823e+003	4.839905e+002
2.217752e+003	5.858638e+002
2.219680e+003	4.823885e+002
2.221609e+003	5.126097e+002
2.223537e+003	5.334728e+002
2.225466e+003	6.126788e+002
2.227394e+003	6.315885e+002
2.229323e+003	5.124793e+002
2.231251e+003	4.732466e+002
2.233180e+003	4.811327e+002
2.235108e+003	4.948167e+002
2.237037e+003	4.310862e+002
2.238965e+003	3.828213e+002
2.240894e+003	3.597545e+002
2.242822e+003	4.225562e+002
2.244750e+003	4.693401e+002
2.246679e+003	4.531600e+002
2.248607e+003	3.514448e+002
2.250536e+003	3.895527e+002
2.252464e+003	3.959652e+002
2.254393e+003	3.916078e+002
2.256321e+003	3.945014e+002
2.258250e+003	4.147397e+002
2.260178e+003	5.103045e+002
2.262107e+003	4.274690e+002
2.264035e+003	3.892011e+002
2.265964e+003	2.914792e+002
2.267892e+003	4.589494e+002
2.269821e+003	4.187212e+002
2.271749e+003	3.118159e+002
2.273677e+003	2.333734e+002
2.275606e+003	2.813691e+002
2.277534e+003	3.325614e+002
2.279463e+003	3.195100e+002
2.281391e+003	3.407118e+002
2.283320e+003	3.720367e+002
2.285248e+003	3.469059e+002
2.287177e+003	3.858525e+002
2.289105e+003	4.151844e+002
2.291034e+003	4.910653e+002
2.292962e+003	5.738103e+002
2.294891e+003	6.070667e+002
2.296819e+003	6.701218e+002
2.298748e+003	6.623697e+002
2.300676e+003	6.327733e+002
2.302604e+003	5.571823e+002
2.304533e+003	4.897297e+002
2.306461e+003	5.423950e+002
2.308390e+003	6.070594e+002
2.310318e+003	6.247789e+002
2.312247e+003	6.176897e+002
2.314175e+003	5.874560e+002
2.316104e+003	6.015475e+002
2.318032e+003	5.731931e+002
2.319961e+003	6.715567e+002
2.321889e+003	6.526497e+002
2.323818e+003	5.465897e+002
2.325746e+003	5.465493e+002
2.327675e+003	5.529059e+002
2.329603e+003	5.313223e+002
2.331531e+003	5.148271e+002
2.333460e+003	5.501297e+002
2.335388e+003	6.889498e+002
2.337317e+003	6.787662e+002
2.339245e+003	6.138597e+002
2.341174e+003	6.325791e+002
2.343102e+003	5.683271e+002
2.345031e+003	4.332399e+002
2.346959e+003	4.909243e+002
2.348888e+003	4.362231e+002
2.350816e+003	4.709888e+002
2.352745e+003	4.506446e+002
2.354673e+003	4.411721e+002
2.356602e+003	5.193759e+002
2.358530e+003	5.017407e+002
2.360458e+003	5.688337e+002
2.362387e+003	6.187206e+002
2.364315e+003	6.353350e+002
2.366244e+003	5.927585e+002
2.368172e+003	5.033029e+002
2.370101e+003	6.319080e+002
2.372029e+003	6.098018e+002
2.373958e+003	5.887846e+002
2.375886e+003	5.755391e+002
2.377815e+003	5.571609e+002
2.379743e+003	5.028831e+002
2.381672e+003	5.709677e+002
2.383600e+003	6.221265e+002
2.385529e+003	5.205992e+002
2.387457e+003	4.787102e+002
2.389385e+003	4.511549e+002
2.391314e+003	5.139897e+002
2.393242e+003	5.964326e+002
2.395171e+003	5.946284e+002
2.397099e+003	6.848873e+002
2.399028e+003	6.377007e+002
2.400956e+003	6.185779e+002
2.402885e+003	6.369052e+002
2.404813e+003	7.143624e+002
2.406742e+003	8.295925e+002
2.408670e+003	7.824025e+002
2.410599e+003	6.292252e+002
2.412527e+003	6.832731e+002
2.414456e+003	6.175387e+002
2.416384e+003	6.355636e+002
2.418313e+003	6.432717e+002
2.420241e+003	5.659027e+002
2.422169e+003	7.072374e+002
2.424098e+003	7.443161e+002
2.426026e+003	7.686562e+002
2.427955e+003	7.263094e+002
2.429883e+003	7.300148e+002
2.431812e+003	7.809597e+002
2.433740e+003	7.247479e+002
2.435669e+003	6.220786e+002
2.437597e+003	7.120385e+002
2.439526e+003	6.929111e+002
2.441454e+003	7.521612e+002
2.443383e+003	7.478239e+002
2.445311e+003	6.266794e+002
2.447240e+003	7.925259e+002
2.449168e+003	7.154730e+002
2.451096e+003	7.107820e+002
2.453025e+003	7.057965e+002
2.454953e+003	6.605173e+002
2.456882e+003	6.608592e+002
2.458810e+003	6.585502e+002
2.460739e+003	6.915196e+002
2.462667e+003	6.680559e+002
2.464596e+003	6.409293e+002
2.466524e+003	6.346960e+002
2.468453e+003	6.320237e+002
2.470381e+003	6.411424e+002
2.472310e+003	6.071318e+002
2.474238e+003	4.903743e+002
2.476167e+003	4.787562e+002
2.478095e+003	5.683036e+002
2.480023e+003	5.821969e+002
2.481952e+003	5.581153e+002
2.483880e+003	4.783374e+002
2.485809e+003	6.421518e+002
2.487737e+003	7.211452e+002
2.489666e+003	5.417905e+002
2.491594e+003	6.402532e+002
2.493523e+003	5.587318e+002
2.495451e+003	5.331718e+002
2.497380e+003	5.081544e+002
2.499308e+003	5.951317e+002
2.501237e+003	6.558291e+002
2.503165e+003	6.926826e+002
2.505094e+003	7.748292e+002
2.507022e+003	7.458928e+002
2.508950e+003	6.348005e+002
2.510879e+003	6.303441e+002
2.512807e+003	6.374660e+002
2.514736e+003	6.687004e+002
2.516664e+003	7.340876e+002
2.518593e+003	7.206891e+002
2.520521e+003	6.869318e+002
2.522450e+003	7.642886e+002
2.524378e+003	7.026409e+002
2.526307e+003	6.495652e+002
2.528235e+003	7.802910e+002
2.530164e+003	8.422604e+002
2.532092e+003	8.023129e+002
2.534021e+003	8.098782e+002
2.535949e+003	9.097740e+002
2.537877e+003	8.267859e+002
2.539806e+003	7.709006e+002
2.541734e+003	6.954084e+002
2.543663e+003	7.216198e+002
2.545591e+003	6.853022e+002
2.547520e+003	8.369997e+002
2.549448e+003	7.894174e+002
2.551377e+003	7.095959e+002
2.553305e+003	6.580667e+002
2.555234e+003	6.224063e+002
2.557162e+003	6.828564e+002
2.559091e+003	7.532296e+002
2.561019e+003	7.036328e+002
2.562948e+003	6.762527e+002
2.564876e+003	7.321627e+002
2.566804e+003	7.608505e+002
2.568733e+003	6.846635e+002
2.570661e+003	6.832225e+002
2.572590e+003	6.155404e+002
2.574518e+003	5.808813e+002
2.576447e+003	6.108517e+002
2.578375e+003	6.258713e+002
2.580304e+003	7.058630e+002
2.582232e+003	7.010242e+002
2.584161e+003	6.685031e+002
2.586089e+003	6.463365e+002
2.588018e+003	5.026155e+002
2.589946e+003	5.379615e+002
2.591875e+003	4.969189e+002
2.593803e+003	5.658317e+002
2.595731e+003	5.774487e+002
2.597660e+003	6.025109e+002
2.599588e+003	6.045442e+002
2.601517e+003	6.642417e+002
2.603445e+003	7.033859e+002
2.605374e+003	6.488563e+002
2.607302e+003	6.540974e+002
2.609231e+003	7.418185e+002
2.611159e+003	6.976490e+002
2.613088e+003	5.460853e+002
2.615016e+003	8.039889e+002
2.616945e+003	6.776570e+002
2.618873e+003	7.325988e+002
2.620802e+003	6.842349e+002
2.622730e+003	7.207098e+002
2.624658e+003	7.454556e+002
2.626587e+003	7.569424e+002
2.628515e+003	7.394578e+002
2.630444e+003	6.745345e+002
2.632372e+003	6.221904e+002
2.634301e+003	6.752393e+002
2.636229e+003	6.900352e+002
2.638158e+003	6.105062e+002
2.640086e+003	4.507516e+002
2.642015e+003	5.222286e+002
2.643943e+003	6.650350e+002
2.645872e+003	6.262535e+002
2.647800e+003	6.779557e+002
2.649729e+003	8.188644e+002
2.651657e+003	7.546464e+002
2.653585e+003	5.701050e+002
2.655514e+003	4.852717e+002
2.657442e+003	5.116902e+002
2.659371e+003	6.626653e+002
2.661299e+003	6.565329e+002
2.663228e+003	5.360932e+002
2.665156e+003	5.862480e+002
2.667085e+003	5.468522e+002
2.669013e+003	5.283505e+002
2.670942e+003	6.358639e+002
2.672870e+003	7.084622e+002
2.674799e+003	7.085840e+002
2.676727e+003	7.237039e+002
2.678656e+003	6.194383e+002
2.680584e+003	4.672379e+002
2.682512e+003	5.815809e+002
2.684441e+003	4.971042e+002
2.686369e+003	4.481099e+002
2.688298e+003	6.155410e+002
2.690226e+003	5.348671e+002
2.692155e+003	6.329751e+002
2.694083e+003	6.652925e+002
2.696012e+003	6.367745e+002
2.697940e+003	4.942188e+002
2.699869e+003	3.913960e+002
2.701797e+003	4.617180e+002
2.703726e+003	5.945475e+002
2.705654e+003	5.848736e+002
2.707583e+003	5.334653e+002
2.709511e+003	6.558815e+002
2.711439e+003	4.812393e+002
2.713368e+003	4.688416e+002
2.715296e+003	5.317319e+002
2.717225e+003	5.270231e+002
2.719153e+003	5.109576e+002
2.721082e+003	5.233559e+002
2.723010e+003	5.417067e+002
2.724939e+003	5.428729e+002
2.726867e+003	5.333009e+002
2.728796e+003	5.125178e+002
2.730724e+003	5.854080e+002
2.732653e+003	6.561074e+002
2.734581e+003	5.415920e+002
2.736510e+003	5.507278e+002
2.738438e+003	5.228519e+002
2.740366e+003	5.253432e+002
2.742295e+003	5.783516e+002
2.744223e+003	4.977417e+002
2.746152e+003	4.637885e+002
2.748080e+003	5.471058e+002
2.750009e+003	6.177478e+002
2.751937e+003	5.739691e+002
2.753866e+003	3.050724e+002
2.755794e+003	3.922866e+002
2.757723e+003	4.218601e+002
2.759651e+003	5.282568e+002
2.761580e+003	4.112948e+002
2.763508e+003	4.269105e+002
2.765437e+003	6.466929e+002
2.767365e+003	6.116987e+002
2.769293e+003	4.410030e+002
2.771222e+003	4.808355e+002
2.773150e+003	4.297493e+002
2.775079e+003	5.176765e+002
2.777007e+003	4.679465e+002
2.778936e+003	2.712686e+002
2.780864e+003	2.339039e+002
2.782793e+003	2.923592e+002
2.784721e+003	3.069985e+002
2.786650e+003	1.868015e+002
2.788578e+003	1.358327e+002
2.790507e+003	2.783795e+002
2.792435e+003	3.468712e+002
2.794364e+003	2.813015e+002
2.796292e+003	2.641489e+002
2.798220e+003	2.739403e+002
2.800149e+003	1.958839e+002
2.802077e+003	2.786864e+002
2.804006e+003	1.972169e+002
2.805934e+003	2.147305e+002
2.807863e+003	2.407244e+002
2.809791e+003	2.679673e+002
2.811720e+003	3.346876e+002
2.813648e+003	2.024671e+002
2.815577e+003	1.278350e+002
2.817505e+003	2.528055e+002
2.819434e+003	3.110483e+002
2.821362e+003	2.830239e+002
2.823291e+003	1.974223e+002
2.825219e+003	2.199373e+002
2.827147e+003	2.265565e+002
2.829076e+003	3.583690e+002
2.831004e+003	2.617200e+002
2.832933e+003	2.388904e+002
2.834861e+003	1.766014e+002
2.836790e+003	2.071334e+002
2.838718e+003	2.638131e+002
2.840647e+003	3.326774e+002
2.842575e+003	2.973668e+002
2.844504e+003	3.750731e+002
2.846432e+003	4.242209e+002
2.848361e+003	6.171084e+002
2.850289e+003	4.610009e+002
2.852218e+003	5.102340e+002
2.854146e+003	2.804542e+002
2.856074e+003	3.984681e+002
2.858003e+003	4.343675e+002
2.859931e+003	4.246747e+002
2.861860e+003	3.863708e+002
2.863788e+003	2.925178e+002
2.865717e+003	4.104612e+002
2.867645e+003	3.741115e+002
2.869574e+003	3.535227e+002
2.871502e+003	5.081481e+002
2.873431e+003	4.489007e+002
2.875359e+003	3.238654e+002
2.877288e+003	3.422456e+002
2.879216e+003	2.799605e+002
2.881145e+003	4.676008e+002
2.883073e+003	4.542609e+002
2.885001e+003	2.979707e+002
2.886930e+003	3.241661e+002
2.888858e+003	4.332051e+002
2.890787e+003	4.119867e+002
2.892715e+003	3.278795e+002
2.894644e+003	4.546920e+002
2.896572e+003	3.371131e+002
2.898501e+003	2.239724e+002
2.900429e+003	2.462856e+002
2.902358e+003	3.082384e+002
2.904286e+003	2.643442e+002
2.906215e+003	2.669861e+002
2.908143e+003	4.034188e+002
2.910072e+003	4.340915e+002
2.912000e+003	2.491630e+002
2.913928e+003	2.708298e+002
2.915857e+003	2.347341e+002
2.917785e+003	3.095082e+002
2.919714e+003	2.318517e+002
2.921642e+003	2.789651e+002
2.923571e+003	2.233867e+002
2.925499e+003	1.819617e+002
2.927428e+003	2.476847e+002
2.929356e+003	2.894088e+002
2.931285e+003	2.518759e+002
2.933213e+003	2.363230e+002
2.935142e+003	1.836495e+002
2.937070e+003	3.079165e+002
2.938999e+003	2.770137e+002
2.940927e+003	2.558816e+002
2.942855e+003	1.348227e+002
2.944784e+003	1.422337e+002
2.946712e+003	1.920684e+002
2.948641e+003	2.344072e+002
2.950569e+003	1.670265e+002
2.952498e+003	4.851082e+000
2.954426e+003	-3.549197e+001
2.956355e+003	5.958871e+001
2.958283e+003	8.493496e+001
2.960212e+003	3.503415e+001
2.962140e+003	4.445394e+000
2.964069e+003	-8.202420e+001
2.965997e+003	3.744521e+001
2.967926e+003	3.308359e+001
2.969854e+003	-3.999595e+001
2.971782e+003	2.607085e+001
2.973711e+003	5.322874e+000
2.975639e+003	-1.013770e+002
2.977568e+003	-1.212657e+002
2.979496e+003	-9.918738e+001
2.981425e+003	-1.102600e+002
2.983353e+003	-9.465675e+001
2.985282e+003	-7.215099e+001
2.987210e+003	-1.671691e+002
2.989139e+003	-2.579754e+002
2.991067e+003	-1.147956e+002
2.992996e+003	-8.739852e+001
2.994924e+003	-1.406550e+002
2.996853e+003	-2.278117e+002
2.998781e+003	-2.770531e+002
3.000709e+003	-2.483371e+002
3.002638e+003	-2.509461e+002
3.004566e+003	-2.849697e+002
3.006495e+003	-3.824563e+002
3.008423e+003	-3.514557e+002
3.010352e+003	-3.083110e+002
3.012280e+003	-1.958149e+002
3.014209e+003	-1.716065e+002
3.016137e+003	-1.699514e+002
3.018066e+003	-1.632123e+002
3.019994e+003	-2.169886e+002
3.021923e+003	-2.067613e+002
3.023851e+003	-3.203277e+002
3.025780e+003	-2.623243e+002
3.027708e+003	-2.167464e+002
3.029636e+003	-1.611420e+002
3.031565e+003	-2.841129e+002
3.033493e+003	-6.969073e+001
3.035422e+003	-1.622525e+002
3.037350e+003	-2.343042e+002
3.039279e+003	-1.844386e+002
3.041207e+003	-2.442466e+002
3.043136e+003	-2.343864e+002
3.045064e+003	-1.595137e+002
3.046993e+003	-1.464460e+002
3.048921e+003	-1.313174e+002
3.050850e+003	-1.524121e+002
3.052778e+003	-1.804231e+002
3.054707e+003	-1.773483e+002
3.056635e+003	-1.697625e+002
3.058563e+003	-1.883513e+002
3.060492e+003	-1.086784e+002
3.062420e+003	-3.256856e+001
3.064349e+003	4.603981e+000
3.066277e+003	-4.148032e+001
3.068206e+003	-1.254325e+002
3.070134e+003	-1.058463e+002
3.072063e+003	-2.183552e+001
3.073991e+003	4.422569e+001
3.075920e+003	2.011940e+002
3.077848e+003	5.729235e+001
3.079777e+003	3.006914e+001
3.081705e+003	9.060468e+001
3.083634e+003	7.500847e+001
3.085562e+003	7.423997e+001
3.087490e+003	2.232422e+002
3.089419e+003	2.118368e+002
3.091347e+003	1.227173e+002
3.093276e+003	1.605326e+002
3.095204e+003	1.085927e+002
3.097133e+003	3.324126e+002
3.099061e+003	1.657948e+002
3.100990e+003	1.564872e+002
3.102918e+003	3.224897e+002
3.104847e+003	2.170871e+002
3.106775e+003	1.736545e+002
3.108704e+003	2.467622e+002
3.110632e+003	2.650076e+002
3.112561e+003	3.699467e+002
3.114489e+003	4.233044e+002
3.116417e+003	5.625079e+002
3.118346e+003	4.257276e+002
3.120274e+003	4.145435e+002
3.122203e+003	4.891270e+002
3.124131e+003	3.998461e+002
3.126060e+003	3.504819e+002
3.127988e+003	3.562498e+002
3.129917e+003	4.042845e+002
3.131845e+003	5.637352e+002
3.133774e+003	6.899060e+002
3.135702e+003	7.671407e+002
3.137631e+003	6.848423e+002
3.139559e+003	6.194984e+002
3.141488e+003	7.507791e+002
3.143416e+003	6.630927e+002
3.145344e+003	6.703159e+002
3.147273e+003	7.577269e+002
3.149201e+003	7.923978e+002
3.151130e+003	9.337119e+002
3.153058e+003	9.815928e+002
3.154987e+003	1.063160e+003
3.156915e+003	1.025920e+003
3.158844e+003	1.065739e+003
3.160772e+003	1.227150e+003
3.162701e+003	1.163712e+003
3.164629e+003	1.134667e+003
3.166558e+003	1.160606e+003
3.168486e+003	1.287726e+003
3.170415e+003	1.259370e+003
3.172343e+003	1.281550e+003
3.174271e+003	1.246570e+003
3.176200e+003	1.276133e+003
3.178128e+003	1.446042e+003
3.180057e+003	1.596648e+003
3.181985e+003	1.515410e+003
3.183914e+003	1.562496e+003
3.185842e+003	1.571491e+003
3.187771e+003	1.762708e+003
3.189699e+003	1.718533e+003
3.191628e+003	1.776631e+003
3.193556e+003	1.939576e+003
3.195485e+003	1.951100e+003
3.197413e+003	1.989339e+003
3.199342e+003	2.028716e+003
3.201270e+003	2.160848e+003
3.203198e+003	2.180094e+003
3.205127e+003	2.308522e+003
3.207055e+003	2.191036e+003
3.208984e+003	2.378413e+003
3.210912e+003	2.374296e+003
3.212841e+003	2.338210e+003
3.214769e+003	2.539073e+003
3.216698e+003	2.628334e+003
3.218626e+003	2.511170e+003
3.220555e+003	2.586996e+003
3.222483e+003	2.809629e+003
3.224412e+003	2.711377e+003
3.226340e+003	2.721623e+003
3.228269e+003	2.914239e+003
3.230197e+003	2.941037e+003
3.232125e+003	3.036931e+003
3.234054e+003	3.139935e+003
3.235982e+003	3.267603e+003
3.237911e+003	3.418261e+003
3.239839e+003	3.482034e+003
3.241768e+003	3.509127e+003
3.243696e+003	3.409942e+003
3.245625e+003	3.471211e+003
3.247553e+003	3.774104e+003
3.249482e+003	3.708625e+003
3.251410e+003	3.789547e+003
3.253339e+003	3.796068e+003
3.255267e+003	3.970922e+003
3.257196e+003	4.162202e+003
3.259124e+003	4.164746e+003
3.261052e+003	4.238660e+003
3.262981e+003	4.434447e+003
3.264909e+003	4.500315e+003
3.266838e+003	4.476739e+003
3.268766e+003	4.676097e+003
3.270695e+003	4.803409e+003
3.272623e+003	4.790421e+003
3.274552e+003	4.955789e+003
3.276480e+003	5.015879e+003
3.278409e+003	5.082481e+003
3.280337e+003	5.186870e+003
3.282266e+003	5.260735e+003
3.284194e+003	5.511715e+003
3.286123e+003	5.693456e+003
3.288051e+003	5.834961e+003
3.289979e+003	5.913123e+003
3.291908e+003	6.065618e+003
3.293836e+003	6.007184e+003
3.295765e+003	6.185799e+003
3.297693e+003	6.288346e+003
3.299622e+003	6.469768e+003
3.301550e+003	6.522667e+003
3.303479e+003	6.544510e+003
3.305407e+003	6.702281e+003
3.307336e+003	6.793849e+003
3.309264e+003	7.026016e+003
3.311193e+003	7.180234e+003
3.313121e+003	7.394491e+003
3.315050e+003	7.353343e+003
3.316978e+003	7.498541e+003
3.318906e+003	7.664630e+003
3.320835e+003	7.766643e+003
3.322763e+003	7.875461e+003
3.324692e+003	8.060352e+003
3.326620e+003	8.328720e+003
3.328549e+003	8.366014e+003
3.330477e+003	8.471445e+003
3.332406e+003	8.694584e+003
3.334334e+003	8.784264e+003
3.336263e+003	8.974444e+003
3.338191e+003	9.156736e+003
3.340120e+003	9.219575e+003
3.342048e+003	9.353575e+003
3.343977e+003	9.556747e+003
3.345905e+003	9.771847e+003
3.347833e+003	9.971340e+003
3.349762e+003	1.004598e+004
3.351690e+003	1.020966e+004
3.353619e+003	1.036616e+004
3.355547e+003	1.051414e+004
3.357476e+003	1.066498e+004
3.359404e+003	1.082084e+004
3.361333e+003	1.095865e+004
3.363261e+003	1.114486e+004
3.365190e+003	1.146818e+004
3.367118e+003	1.165618e+004
3.369047e+003	1.180726e+004
3.370975e+003	1.196615e+004
3.372904e+003	1.213129e+004
3.374832e+003	1.242986e+004
3.376760e+003	1.252374e+004
3.378689e+003	1.276399e+004
3.380617e+003	1.289009e+004
3.382546e+003	1.322107e+004
3.384474e+003	1.346021e+004
3.386403e+003	1.363817e+004
3.388331e+003	1.390768e+004
3.390260e+003	1.408555e+004
3.392188e+003	1.432559e+004
3.394117e+003	1.449941e+004
3.396045e+003	1.461682e+004
3.397974e+003	1.481553e+004
3.399902e+003	1.513862e+004
