# Supplementary material for: Machine learning classification of mango maturity based on carotene content from Raman spectra
Source: PeerJ. 2025 Nov 18;13:e20288. doi: 10.7717/peerj.20288 (PMC12637035; doi:10.7717/peerj.20288)
Supplement: Supplemental Information 1 — Raman spectra from 29 mango samples, with measurements taken from the top, middle, and bottom parts of each mango. These data were used for Raman spectral processing, statistical analysis, and classification analysis. [file peerj-13-20288-s001.zip › Raw Data_Mango/M5/M5-B-3.CSV]

5.015522e+001	6.392563e+003
5.208368e+001	4.089313e+003
5.401215e+001	2.679912e+003
5.594062e+001	2.030255e+003
5.786908e+001	1.990982e+003
5.979755e+001	2.118445e+003
6.172602e+001	2.127933e+003
6.365448e+001	1.980742e+003
6.558295e+001	1.834627e+003
6.751141e+001	1.770989e+003
6.943988e+001	1.826563e+003
7.136835e+001	1.838733e+003
7.329681e+001	1.715346e+003
7.522528e+001	1.548968e+003
7.715375e+001	1.489179e+003
7.908221e+001	1.455694e+003
8.101068e+001	1.443973e+003
8.293915e+001	1.444527e+003
8.486761e+001	1.311037e+003
8.679608e+001	1.325976e+003
8.872455e+001	1.288919e+003
9.065302e+001	1.188360e+003
9.258148e+001	1.158487e+003
9.450995e+001	1.124521e+003
9.643842e+001	1.104922e+003
9.836688e+001	1.082287e+003
1.002953e+002	1.032639e+003
1.022238e+002	9.337366e+002
1.041523e+002	8.863111e+002
1.060807e+002	8.183273e+002
1.080092e+002	8.013058e+002
1.099377e+002	8.786918e+002
1.118661e+002	9.159664e+002
1.137946e+002	7.594578e+002
1.157231e+002	7.143390e+002
1.176516e+002	7.983320e+002
1.195800e+002	8.449978e+002
1.215085e+002	5.950155e+002
1.234370e+002	5.437562e+002
1.253654e+002	4.596036e+002
1.272939e+002	3.146330e+002
1.292224e+002	2.945490e+002
1.311508e+002	4.074936e+002
1.330793e+002	4.075052e+002
1.350078e+002	3.379389e+002
1.369362e+002	3.007830e+002
1.388647e+002	3.953107e+002
1.407932e+002	4.147727e+002
1.427216e+002	3.452399e+002
1.446501e+002	2.964896e+002
1.465786e+002	3.085588e+002
1.485070e+002	1.995868e+002
1.504355e+002	2.077408e+002
1.523640e+002	2.451393e+002
1.542924e+002	2.251513e+002
1.562209e+002	1.372520e+002
1.581494e+002	2.091691e+002
1.600778e+002	1.526219e+002
1.620063e+002	1.641936e+002
1.639348e+002	2.036164e+002
1.658632e+002	1.491159e+002
1.677917e+002	1.964514e+002
1.697202e+002	1.773459e+002
1.716486e+002	1.692339e+002
1.735771e+002	1.898439e+002
1.755056e+002	1.928356e+002
1.774340e+002	9.890776e+001
1.793625e+002	6.200952e+001
1.812910e+002	3.341034e+001
1.832194e+002	5.283569e+000
1.851479e+002	1.745850e+001
1.870764e+002	-4.860612e+001
1.890048e+002	-1.679737e+002
1.909333e+002	-2.417195e+002
1.928618e+002	-2.761857e+002
1.947902e+002	-3.963767e+002
1.967187e+002	-3.397461e+002
1.986472e+002	-1.681014e+002
2.005756e+002	-2.857796e+001
2.025041e+002	1.163887e+001
2.044326e+002	3.254496e+001
2.063610e+002	8.749026e+001
2.082895e+002	1.413530e+002
2.102180e+002	1.608842e+002
2.121464e+002	1.211041e+002
2.140749e+002	1.457310e+001
2.160034e+002	-9.716994e+001
2.179318e+002	-9.585911e+001
2.198603e+002	-8.463954e+001
2.217888e+002	-1.262648e+002
2.237172e+002	-1.010530e+002
2.256457e+002	-2.219256e+002
2.275742e+002	-1.866306e+002
2.295026e+002	-1.542043e+002
2.314311e+002	-2.647018e+002
2.333596e+002	-3.548939e+002
2.352880e+002	-2.379420e+002
2.372165e+002	-1.552722e+002
2.391450e+002	-6.202646e+001
2.410734e+002	8.159113e+001
2.430019e+002	1.360151e+002
2.449304e+002	2.665737e+001
2.468588e+002	-6.239072e+001
2.487873e+002	-8.023935e+001
2.507158e+002	-5.526746e+001
2.526442e+002	-7.617539e+001
2.545727e+002	-2.332766e+000
2.565012e+002	3.082336e+001
2.584296e+002	4.602754e+000
2.603581e+002	-2.743293e+001
2.622866e+002	3.908307e+001
2.642150e+002	-1.159384e+002
2.661435e+002	-5.614911e+001
2.680720e+002	-1.466817e+001
2.700004e+002	-1.359744e+002
2.719289e+002	-1.548500e+002
2.738574e+002	-3.144043e+002
2.757858e+002	-3.288513e+002
2.777143e+002	-2.612506e+002
2.796428e+002	-1.997816e+002
2.815712e+002	-1.530994e+002
2.834997e+002	-1.733209e+002
2.854282e+002	-2.132534e+002
2.873566e+002	-2.246207e+002
2.892851e+002	-1.748294e+002
2.912136e+002	-6.322166e+001
2.931420e+002	3.550102e+000
2.950705e+002	8.822646e+001
2.969990e+002	1.867032e+002
2.989274e+002	2.456093e+002
3.008559e+002	1.993954e+002
3.027844e+002	1.556853e+002
3.047128e+002	3.025864e+001
3.066413e+002	9.474156e+000
3.085698e+002	7.851450e+001
3.104982e+002	8.139230e+001
3.124267e+002	4.021059e+001
3.143552e+002	1.810749e+001
3.162836e+002	-2.016189e+001
3.182121e+002	-4.111375e+001
3.201406e+002	-1.130057e+001
3.220690e+002	-3.924400e+001
3.239975e+002	-9.380421e+001
3.259260e+002	-7.537394e+000
3.278544e+002	1.278280e+002
3.297829e+002	1.469724e+002
3.317114e+002	-5.408449e+000
3.336398e+002	1.335861e+001
3.355683e+002	7.838813e+001
3.374968e+002	1.349062e+002
3.394252e+002	1.380254e+002
3.413537e+002	5.172291e+001
3.432822e+002	1.951546e+002
3.452106e+002	3.064903e+002
3.471391e+002	3.156242e+002
3.490676e+002	2.980948e+002
3.509960e+002	3.920990e+002
3.529245e+002	3.427342e+002
3.548530e+002	2.908957e+002
3.567814e+002	2.880982e+002
3.587099e+002	3.094359e+002
3.606384e+002	2.998003e+002
3.625668e+002	2.862924e+002
3.644953e+002	1.689198e+002
3.664238e+002	1.737826e+002
3.683522e+002	2.411804e+002
3.702807e+002	2.034303e+002
3.722092e+002	-1.920778e+001
3.741376e+002	4.756804e+001
3.760661e+002	1.637134e+002
3.779946e+002	1.341255e+002
3.799230e+002	3.843116e+001
3.818515e+002	2.252132e+002
3.837800e+002	2.642239e+002
3.857084e+002	4.151879e+002
3.876369e+002	4.936927e+002
3.895654e+002	4.491768e+002
3.914938e+002	3.809375e+002
3.934223e+002	3.522057e+002
3.953508e+002	3.992466e+002
3.972792e+002	5.370386e+002
3.992077e+002	6.628260e+002
4.011362e+002	6.630705e+002
4.030646e+002	5.261602e+002
4.049931e+002	4.418602e+002
4.069216e+002	4.594489e+002
4.088500e+002	4.877253e+002
4.107785e+002	4.531215e+002
4.127070e+002	3.610939e+002
4.146354e+002	2.990580e+002
4.165639e+002	2.207788e+002
4.184924e+002	2.372407e+002
4.204208e+002	2.639144e+002
4.223493e+002	2.037202e+002
4.242778e+002	3.075476e+002
4.262062e+002	3.926934e+002
4.281347e+002	4.634308e+002
4.300632e+002	4.958738e+002
4.319916e+002	4.516682e+002
4.339201e+002	3.119703e+002
4.358486e+002	3.358143e+002
4.377770e+002	2.812336e+002
4.397055e+002	2.108850e+002
4.416340e+002	2.105742e+002
4.435624e+002	3.116269e+002
4.454909e+002	4.110028e+002
4.474194e+002	4.812342e+002
4.493478e+002	4.655516e+002
4.512763e+002	4.917955e+002
4.532048e+002	5.915599e+002
4.551332e+002	5.916901e+002
4.570617e+002	6.736896e+002
4.589902e+002	6.156230e+002
4.609186e+002	5.866910e+002
4.628471e+002	6.175540e+002
4.647756e+002	6.009802e+002
4.667040e+002	4.284030e+002
4.686325e+002	4.240431e+002
4.705610e+002	6.114704e+002
4.724894e+002	7.101937e+002
4.744179e+002	6.333046e+002
4.763464e+002	6.257750e+002
4.782748e+002	5.479005e+002
4.802033e+002	5.773760e+002
4.821318e+002	5.489397e+002
4.840602e+002	4.793734e+002
4.859887e+002	4.627484e+002
4.879172e+002	4.719290e+002
4.898456e+002	5.025703e+002
4.917741e+002	5.509410e+002
4.937026e+002	5.739998e+002
4.956310e+002	5.406082e+002
4.975595e+002	4.633106e+002
4.994880e+002	4.476258e+002
5.014164e+002	4.969096e+002
5.033449e+002	6.115787e+002
5.052734e+002	7.103596e+002
5.072018e+002	6.845916e+002
5.091303e+002	4.813034e+002
5.110588e+002	4.601106e+002
5.129872e+002	6.153361e+002
5.149157e+002	6.811565e+002
5.168442e+002	6.983725e+002
5.187726e+002	7.756292e+002
5.207011e+002	6.498126e+002
5.226296e+002	6.926282e+002
5.245580e+002	6.079597e+002
5.264865e+002	6.138802e+002
5.284150e+002	7.273428e+002
5.303434e+002	7.340657e+002
5.322719e+002	6.910486e+002
5.342004e+002	6.307654e+002
5.361288e+002	5.800584e+002
5.380573e+002	5.837466e+002
5.399858e+002	6.132677e+002
5.419142e+002	5.634739e+002
5.438427e+002	4.685359e+002
5.457712e+002	5.957380e+002
5.476996e+002	6.802939e+002
5.496281e+002	6.283128e+002
5.515566e+002	5.197792e+002
5.534850e+002	5.261414e+002
5.554135e+002	6.009442e+002
5.573420e+002	5.600787e+002
5.592704e+002	5.116836e+002
5.611989e+002	4.833041e+002
5.631274e+002	4.820799e+002
5.650558e+002	6.173487e+002
5.669843e+002	6.656120e+002
5.689128e+002	6.857608e+002
5.708412e+002	7.133750e+002
5.727697e+002	7.414825e+002
5.746982e+002	7.456773e+002
5.766266e+002	7.391956e+002
5.785551e+002	6.668186e+002
5.804836e+002	7.581698e+002
5.824120e+002	8.742388e+002
5.843405e+002	9.008421e+002
5.862690e+002	8.459429e+002
5.881974e+002	7.837772e+002
5.901259e+002	8.363871e+002
5.920544e+002	7.494304e+002
5.939828e+002	5.920345e+002
5.959113e+002	5.477891e+002
5.978398e+002	6.959742e+002
5.997682e+002	6.741171e+002
6.016967e+002	6.071208e+002
6.036252e+002	6.085735e+002
6.055536e+002	6.476836e+002
6.074821e+002	6.798251e+002
6.094106e+002	6.947662e+002
6.113391e+002	6.937648e+002
6.132675e+002	5.701624e+002
6.151960e+002	5.085257e+002
6.171245e+002	5.809497e+002
6.190529e+002	6.844268e+002
6.209814e+002	6.569666e+002
6.229099e+002	6.443483e+002
6.248383e+002	6.610167e+002
6.267668e+002	6.355856e+002
6.286953e+002	6.557057e+002
6.306237e+002	6.817327e+002
6.325522e+002	6.151008e+002
6.344807e+002	7.528777e+002
6.364091e+002	8.232634e+002
6.383376e+002	7.996294e+002
6.402661e+002	7.151270e+002
6.421945e+002	6.538450e+002
6.441230e+002	7.064480e+002
6.460515e+002	8.914357e+002
6.479799e+002	8.691346e+002
6.499084e+002	7.702280e+002
6.518369e+002	6.232164e+002
6.537653e+002	5.686125e+002
6.556938e+002	6.917614e+002
6.576223e+002	6.794360e+002
6.595507e+002	6.714842e+002
6.614792e+002	5.681886e+002
6.634077e+002	4.824577e+002
6.653361e+002	4.767415e+002
6.672646e+002	5.322797e+002
6.691931e+002	5.910601e+002
6.711215e+002	5.440963e+002
6.730500e+002	5.096314e+002
6.749785e+002	5.317271e+002
6.769069e+002	5.925259e+002
6.788354e+002	6.522283e+002
6.807639e+002	6.847549e+002
6.826923e+002	6.368362e+002
6.846208e+002	5.375424e+002
6.865493e+002	5.138623e+002
6.884777e+002	5.758029e+002
6.904062e+002	6.135970e+002
6.923347e+002	5.172428e+002
6.942631e+002	5.438895e+002
6.961916e+002	5.880499e+002
6.981201e+002	7.001194e+002
7.000485e+002	7.718997e+002
7.019770e+002	7.467693e+002
7.039055e+002	6.906918e+002
7.058339e+002	7.303750e+002
7.077624e+002	6.753653e+002
7.096909e+002	6.521880e+002
7.116193e+002	6.601169e+002
7.135478e+002	6.269896e+002
7.154763e+002	5.472298e+002
7.174047e+002	5.733228e+002
7.193332e+002	5.055229e+002
7.212617e+002	5.663621e+002
7.231901e+002	5.803740e+002
7.251186e+002	5.936746e+002
7.270471e+002	6.087328e+002
7.289755e+002	4.915369e+002
7.309040e+002	4.406543e+002
7.328325e+002	4.010495e+002
7.347609e+002	4.005380e+002
7.366894e+002	4.289413e+002
7.386179e+002	4.601709e+002
7.405463e+002	4.927327e+002
7.424748e+002	5.827411e+002
7.444033e+002	5.916034e+002
7.463317e+002	5.069839e+002
7.482602e+002	4.936066e+002
7.501887e+002	4.666700e+002
7.521171e+002	3.677528e+002
7.540456e+002	3.669385e+002
7.559741e+002	5.137099e+002
7.579025e+002	5.574828e+002
7.598310e+002	5.598677e+002
7.617595e+002	5.684905e+002
7.636879e+002	6.029702e+002
7.656164e+002	6.353664e+002
7.675449e+002	5.867638e+002
7.694733e+002	5.942096e+002
7.714018e+002	5.430391e+002
7.733303e+002	4.637983e+002
7.752587e+002	4.271756e+002
7.771872e+002	4.444113e+002
7.791157e+002	4.387789e+002
7.810441e+002	3.619815e+002
7.829726e+002	3.755708e+002
7.849011e+002	4.177655e+002
7.868295e+002	4.902139e+002
7.887580e+002	4.982298e+002
7.906865e+002	4.410898e+002
7.926149e+002	5.786027e+002
7.945434e+002	5.358471e+002
7.964719e+002	3.969380e+002
7.984003e+002	2.945838e+002
8.003288e+002	2.283862e+002
8.022573e+002	1.915189e+002
8.041857e+002	2.269070e+002
8.061142e+002	3.705470e+002
8.080427e+002	3.312179e+002
8.099711e+002	3.190683e+002
8.118996e+002	3.575828e+002
8.138281e+002	3.426753e+002
8.157565e+002	2.905260e+002
8.176850e+002	3.436725e+002
8.196135e+002	2.711564e+002
8.215419e+002	3.404582e+002
8.234704e+002	2.409735e+002
8.253989e+002	2.671759e+002
8.273273e+002	3.564164e+002
8.292558e+002	3.707074e+002
8.311843e+002	4.482870e+002
8.331127e+002	2.742039e+002
8.350412e+002	3.890714e+002
8.369697e+002	3.529320e+002
8.388981e+002	2.578389e+002
8.408266e+002	2.057130e+002
8.427551e+002	2.119745e+002
8.446835e+002	3.019429e+002
8.466120e+002	4.479418e+002
8.485405e+002	4.726607e+002
8.504689e+002	4.112858e+002
8.523974e+002	3.327548e+002
8.543259e+002	3.062888e+002
8.562543e+002	3.459431e+002
8.581828e+002	3.825798e+002
8.601113e+002	4.383784e+002
8.620397e+002	4.122783e+002
8.639682e+002	3.804002e+002
8.658967e+002	3.855936e+002
8.678251e+002	3.683971e+002
8.697536e+002	2.896903e+002
8.716821e+002	2.862216e+002
8.736105e+002	3.580269e+002
8.755390e+002	4.258726e+002
8.774675e+002	4.410146e+002
8.793959e+002	3.675625e+002
8.813244e+002	2.349000e+002
8.832529e+002	1.245114e+002
8.851813e+002	1.088810e+002
8.871098e+002	1.974495e+002
8.890383e+002	9.208675e+001
8.909667e+002	1.328534e+002
8.928952e+002	2.329817e+002
8.948237e+002	2.205163e+002
8.967521e+002	1.397018e+002
8.986806e+002	2.574409e+002
9.006091e+002	2.671295e+002
9.025375e+002	2.431995e+002
9.044660e+002	2.584732e+002
9.063945e+002	2.490849e+002
9.083229e+002	2.869845e+002
9.102514e+002	4.240448e+002
9.121799e+002	5.095853e+002
9.141083e+002	4.292200e+002
9.160368e+002	3.606180e+002
9.179653e+002	2.941872e+002
9.198937e+002	1.985964e+002
9.218222e+002	1.533881e+002
9.237507e+002	2.092969e+002
9.256791e+002	3.046719e+002
9.276076e+002	3.976057e+002
9.295361e+002	2.196182e+002
9.314645e+002	2.246441e+002
9.333930e+002	4.104144e+002
9.353215e+002	4.426835e+002
9.372499e+002	3.725836e+002
9.391784e+002	4.705356e+002
9.411069e+002	3.754721e+002
9.430353e+002	2.038303e+002
9.449638e+002	1.550153e+002
9.468923e+002	1.541113e+002
9.488207e+002	2.811799e+002
9.507492e+002	3.751501e+002
9.526777e+002	3.071264e+002
9.546061e+002	3.022903e+002
9.565346e+002	2.808440e+002
9.584631e+002	2.597017e+002
9.603915e+002	1.736563e+002
9.623200e+002	1.813831e+002
9.642485e+002	2.567287e+002
9.661769e+002	3.290244e+002
9.681054e+002	3.942767e+002
9.700339e+002	3.941177e+002
9.719623e+002	2.295271e+002
9.738908e+002	1.518218e+002
9.758193e+002	1.985661e+002
9.777477e+002	3.047222e+002
9.796762e+002	3.697925e+002
9.816047e+002	3.277285e+002
9.835331e+002	2.213265e+002
9.854616e+002	2.858345e+002
9.873901e+002	4.689002e+002
9.893185e+002	4.418501e+002
9.912470e+002	3.421111e+002
9.931755e+002	2.357473e+002
9.951039e+002	1.614304e+002
9.970324e+002	1.903650e+002
9.989609e+002	3.413672e+002
1.000889e+003	4.420175e+002
1.002818e+003	5.037180e+002
1.004746e+003	5.098384e+002
1.006675e+003	5.001626e+002
1.008603e+003	4.656111e+002
1.010532e+003	4.069886e+002
1.012460e+003	3.933075e+002
1.014389e+003	4.802113e+002
1.016317e+003	3.861701e+002
1.018246e+003	2.821843e+002
1.020174e+003	1.976093e+002
1.022102e+003	2.006906e+002
1.024031e+003	2.290925e+002
1.025959e+003	2.177358e+002
1.027888e+003	2.585111e+002
1.029816e+003	4.011249e+002
1.031745e+003	2.662657e+002
1.033673e+003	2.247323e+002
1.035602e+003	1.574070e+002
1.037530e+003	1.020186e+002
1.039459e+003	1.055750e+002
1.041387e+003	1.290925e+002
1.043316e+003	1.160113e+002
1.045244e+003	1.440157e+002
1.047173e+003	1.856085e+002
1.049101e+003	5.015602e+001
1.051030e+003	7.114410e+001
1.052958e+003	1.088880e+002
1.054886e+003	3.884845e+001
1.056815e+003	-1.046979e+001
1.058743e+003	1.089381e+002
1.060672e+003	2.028980e+002
1.062600e+003	1.228637e+002
1.064529e+003	7.976727e+001
1.066457e+003	5.523558e+001
1.068386e+003	2.056978e+002
1.070314e+003	3.975311e+002
1.072243e+003	3.640612e+002
1.074171e+003	1.965792e+002
1.076100e+003	2.838608e+002
1.078028e+003	5.068787e+002
1.079957e+003	4.390500e+002
1.081885e+003	4.346501e+002
1.083813e+003	5.301481e+002
1.085742e+003	5.047322e+002
1.087670e+003	3.653079e+002
1.089599e+003	4.162770e+002
1.091527e+003	4.467967e+002
1.093456e+003	3.339662e+002
1.095384e+003	2.074809e+002
1.097313e+003	2.827453e+002
1.099241e+003	3.685261e+002
1.101170e+003	3.976273e+002
1.103098e+003	4.191318e+002
1.105027e+003	4.231804e+002
1.106955e+003	3.591397e+002
1.108884e+003	3.094274e+002
1.110812e+003	3.236133e+002
1.112740e+003	2.548011e+002
1.114669e+003	2.563678e+002
1.116597e+003	3.197176e+002
1.118526e+003	3.334542e+002
1.120454e+003	2.785995e+002
1.122383e+003	2.817536e+002
1.124311e+003	3.683173e+002
1.126240e+003	3.476347e+002
1.128168e+003	3.800046e+002
1.130097e+003	3.709348e+002
1.132025e+003	3.602320e+002
1.133954e+003	3.373905e+002
1.135882e+003	3.078277e+002
1.137811e+003	3.340038e+002
1.139739e+003	3.459030e+002
1.141667e+003	3.170355e+002
1.143596e+003	4.490159e+002
1.145524e+003	4.664288e+002
1.147453e+003	5.234235e+002
1.149381e+003	6.062555e+002
1.151310e+003	7.028327e+002
1.153238e+003	8.315382e+002
1.155167e+003	9.283054e+002
1.157095e+003	1.018226e+003
1.159024e+003	8.144016e+002
1.160952e+003	8.158100e+002
1.162881e+003	7.911714e+002
1.164809e+003	7.401088e+002
1.166738e+003	7.340380e+002
1.168666e+003	7.523750e+002
1.170594e+003	6.929342e+002
1.172523e+003	5.489568e+002
1.174451e+003	5.753137e+002
1.176380e+003	6.371722e+002
1.178308e+003	5.938473e+002
1.180237e+003	6.539822e+002
1.182165e+003	5.388697e+002
1.184094e+003	4.342770e+002
1.186022e+003	4.896133e+002
1.187951e+003	4.875274e+002
1.189879e+003	4.263159e+002
1.191808e+003	4.645038e+002
1.193736e+003	5.156859e+002
1.195665e+003	5.593499e+002
1.197593e+003	5.522510e+002
1.199521e+003	4.943434e+002
1.201450e+003	4.321669e+002
1.203378e+003	4.128527e+002
1.205307e+003	4.114319e+002
1.207235e+003	3.651086e+002
1.209164e+003	4.793038e+002
1.211092e+003	3.173725e+002
1.213021e+003	3.346079e+002
1.214949e+003	3.624641e+002
1.216878e+003	2.444286e+002
1.218806e+003	1.502736e+002
1.220735e+003	1.623725e+002
1.222663e+003	2.158805e+002
1.224592e+003	3.732155e+002
1.226520e+003	4.182863e+002
1.228448e+003	3.323354e+002
1.230377e+003	2.345765e+002
1.232305e+003	2.185815e+002
1.234234e+003	2.646189e+002
1.236162e+003	2.491710e+002
1.238091e+003	2.057412e+002
1.240019e+003	2.283220e+002
1.241948e+003	2.980481e+002
1.243876e+003	4.725785e+002
1.245805e+003	5.644261e+002
1.247733e+003	4.991277e+002
1.249662e+003	5.588337e+002
1.251590e+003	5.173481e+002
1.253519e+003	4.251432e+002
1.255447e+003	4.344580e+002
1.257375e+003	5.501536e+002
1.259304e+003	6.345557e+002
1.261232e+003	6.147985e+002
1.263161e+003	5.780115e+002
1.265089e+003	5.869769e+002
1.267018e+003	6.064840e+002
1.268946e+003	5.360775e+002
1.270875e+003	4.676335e+002
1.272803e+003	4.664574e+002
1.274732e+003	4.939899e+002
1.276660e+003	4.516100e+002
1.278589e+003	3.190274e+002
1.280517e+003	2.735243e+002
1.282446e+003	4.815664e+002
1.284374e+003	5.220212e+002
1.286302e+003	3.895968e+002
1.288231e+003	3.646580e+002
1.290159e+003	4.506465e+002
1.292088e+003	4.963629e+002
1.294016e+003	4.618854e+002
1.295945e+003	4.513017e+002
1.297873e+003	4.925018e+002
1.299802e+003	4.261166e+002
1.301730e+003	4.803125e+002
1.303659e+003	5.590010e+002
1.305587e+003	6.418905e+002
1.307516e+003	4.288816e+002
1.309444e+003	4.258462e+002
1.311373e+003	4.270610e+002
1.313301e+003	4.241652e+002
1.315229e+003	5.739739e+002
1.317158e+003	5.964944e+002
1.319086e+003	5.975348e+002
1.321015e+003	5.785237e+002
1.322943e+003	4.631082e+002
1.324872e+003	4.525194e+002
1.326800e+003	5.535450e+002
1.328729e+003	5.549859e+002
1.330657e+003	6.537302e+002
1.332586e+003	7.439108e+002
1.334514e+003	5.861125e+002
1.336443e+003	4.282664e+002
1.338371e+003	6.332591e+002
1.340300e+003	6.693320e+002
1.342228e+003	5.613626e+002
1.344156e+003	7.901709e+002
1.346085e+003	8.964644e+002
1.348013e+003	7.811107e+002
1.349942e+003	7.756431e+002
1.351870e+003	8.621951e+002
1.353799e+003	8.047908e+002
1.355727e+003	6.473618e+002
1.357656e+003	6.416799e+002
1.359584e+003	6.713207e+002
1.361513e+003	5.657729e+002
1.363441e+003	6.595657e+002
1.365370e+003	7.206088e+002
1.367298e+003	6.681956e+002
1.369227e+003	6.637977e+002
1.371155e+003	6.197483e+002
1.373083e+003	5.590825e+002
1.375012e+003	5.626326e+002
1.376940e+003	5.810781e+002
1.378869e+003	5.828210e+002
1.380797e+003	5.205111e+002
1.382726e+003	3.947337e+002
1.384654e+003	3.724539e+002
1.386583e+003	4.229201e+002
1.388511e+003	4.429462e+002
1.390440e+003	4.832383e+002
1.392368e+003	5.626997e+002
1.394297e+003	5.228242e+002
1.396225e+003	4.490967e+002
1.398154e+003	5.158318e+002
1.400082e+003	4.044642e+002
1.402010e+003	3.322174e+002
1.403939e+003	4.775930e+002
1.405867e+003	5.032721e+002
1.407796e+003	5.349407e+002
1.409724e+003	6.383091e+002
1.411653e+003	6.959846e+002
1.413581e+003	6.309813e+002
1.415510e+003	5.317335e+002
1.417438e+003	4.758669e+002
1.419367e+003	4.424099e+002
1.421295e+003	4.438443e+002
1.423224e+003	5.183811e+002
1.425152e+003	6.371476e+002
1.427081e+003	7.564308e+002
1.429009e+003	7.412802e+002
1.430938e+003	8.977985e+002
1.432866e+003	8.486285e+002
1.434794e+003	8.009181e+002
1.436723e+003	8.362830e+002
1.438651e+003	9.005134e+002
1.440580e+003	9.214979e+002
1.442508e+003	8.143643e+002
1.444437e+003	7.248499e+002
1.446365e+003	8.842611e+002
1.448294e+003	9.267451e+002
1.450222e+003	8.150783e+002
1.452151e+003	9.659319e+002
1.454079e+003	9.472590e+002
1.456008e+003	8.020298e+002
1.457936e+003	7.771199e+002
1.459865e+003	7.872230e+002
1.461793e+003	7.610945e+002
1.463721e+003	7.753904e+002
1.465650e+003	7.995679e+002
1.467578e+003	7.954435e+002
1.469507e+003	6.951957e+002
1.471435e+003	5.356136e+002
1.473364e+003	5.355427e+002
1.475292e+003	6.228206e+002
1.477221e+003	6.481022e+002
1.479149e+003	6.513521e+002
1.481078e+003	6.081371e+002
1.483006e+003	5.483126e+002
1.484935e+003	4.654820e+002
1.486863e+003	4.931014e+002
1.488792e+003	6.869442e+002
1.490720e+003	6.067860e+002
1.492648e+003	5.035871e+002
1.494577e+003	6.355633e+002
1.496505e+003	5.162788e+002
1.498434e+003	5.721843e+002
1.500362e+003	7.053250e+002
1.502291e+003	6.827645e+002
1.504219e+003	6.487466e+002
1.506148e+003	7.081115e+002
1.508076e+003	8.033221e+002
1.510005e+003	9.108588e+002
1.511933e+003	9.669078e+002
1.513862e+003	9.553411e+002
1.515790e+003	1.204375e+003
1.517719e+003	1.174332e+003
1.519647e+003	1.258724e+003
1.521575e+003	1.086095e+003
1.523504e+003	1.272131e+003
1.525432e+003	1.228655e+003
1.527361e+003	1.150020e+003
1.529289e+003	1.135031e+003
1.531218e+003	1.044160e+003
1.533146e+003	8.507025e+002
1.535075e+003	7.277681e+002
1.537003e+003	7.545596e+002
1.538932e+003	7.901266e+002
1.540860e+003	7.889509e+002
1.542789e+003	8.695330e+002
1.544717e+003	7.885615e+002
1.546646e+003	8.036084e+002
1.548574e+003	6.593624e+002
1.550502e+003	7.527839e+002
1.552431e+003	7.702284e+002
1.554359e+003	7.032085e+002
1.556288e+003	7.049971e+002
1.558216e+003	6.778826e+002
1.560145e+003	5.566585e+002
1.562073e+003	5.052766e+002
1.564002e+003	5.961097e+002
1.565930e+003	6.568002e+002
1.567859e+003	6.582424e+002
1.569787e+003	6.979709e+002
1.571716e+003	6.121718e+002
1.573644e+003	6.280770e+002
1.575573e+003	7.445397e+002
1.577501e+003	7.564710e+002
1.579429e+003	7.489457e+002
1.581358e+003	6.703941e+002
1.583286e+003	6.671244e+002
1.585215e+003	6.556406e+002
1.587143e+003	6.218901e+002
1.589072e+003	6.624638e+002
1.591000e+003	7.279383e+002
1.592929e+003	7.877969e+002
1.594857e+003	8.446977e+002
1.596786e+003	9.128751e+002
1.598714e+003	1.100987e+003
1.600643e+003	1.098323e+003
1.602571e+003	9.873428e+002
1.604500e+003	1.071704e+003
1.606428e+003	1.060890e+003
1.608356e+003	9.045370e+002
1.610285e+003	9.815045e+002
1.612213e+003	1.061006e+003
1.614142e+003	1.002551e+003
1.616070e+003	9.771845e+002
1.617999e+003	9.805895e+002
1.619927e+003	8.794620e+002
1.621856e+003	7.662834e+002
1.623784e+003	8.237851e+002
1.625713e+003	9.400187e+002
1.627641e+003	9.996000e+002
1.629570e+003	9.811500e+002
1.631498e+003	1.011089e+003
1.633427e+003	8.840709e+002
1.635355e+003	8.745776e+002
1.637283e+003	7.968918e+002
1.639212e+003	7.282134e+002
1.641140e+003	6.383274e+002
1.643069e+003	5.760486e+002
1.644997e+003	5.154547e+002
1.646926e+003	5.049922e+002
1.648854e+003	6.216296e+002
1.650783e+003	6.330270e+002
1.652711e+003	5.835174e+002
1.654640e+003	5.863647e+002
1.656568e+003	4.573340e+002
1.658497e+003	4.002844e+002
1.660425e+003	4.206887e+002
1.662354e+003	5.086249e+002
1.664282e+003	4.804259e+002
1.666210e+003	4.646318e+002
1.668139e+003	3.749239e+002
1.670067e+003	3.139168e+002
1.671996e+003	3.129856e+002
1.673924e+003	3.484439e+002
1.675853e+003	3.729883e+002
1.677781e+003	4.151231e+002
1.679710e+003	5.098117e+002
1.681638e+003	5.426686e+002
1.683567e+003	4.772490e+002
1.685495e+003	4.239744e+002
1.687424e+003	4.337227e+002
1.689352e+003	3.666290e+002
1.691281e+003	5.226393e+002
1.693209e+003	7.112853e+002
1.695137e+003	5.615986e+002
1.697066e+003	6.434590e+002
1.698994e+003	6.885359e+002
1.700923e+003	5.831093e+002
1.702851e+003	4.856552e+002
1.704780e+003	3.439439e+002
1.706708e+003	2.367095e+002
1.708637e+003	3.147592e+002
1.710565e+003	4.501510e+002
1.712494e+003	4.853568e+002
1.714422e+003	5.015919e+002
1.716351e+003	5.749625e+002
1.718279e+003	7.289932e+002
1.720208e+003	6.889709e+002
1.722136e+003	7.081019e+002
1.724064e+003	6.522531e+002
1.725993e+003	8.416816e+002
1.727921e+003	6.842753e+002
1.729850e+003	5.654178e+002
1.731778e+003	5.436322e+002
1.733707e+003	6.123569e+002
1.735635e+003	6.279009e+002
1.737564e+003	5.384779e+002
1.739492e+003	4.305093e+002
1.741421e+003	2.804051e+002
1.743349e+003	3.053772e+002
1.745278e+003	4.467853e+002
1.747206e+003	4.339907e+002
1.749135e+003	3.610252e+002
1.751063e+003	3.815007e+002
1.752991e+003	5.112555e+002
1.754920e+003	2.763031e+002
1.756848e+003	2.981095e+002
1.758777e+003	3.383562e+002
1.760705e+003	2.937856e+002
1.762634e+003	3.132186e+002
1.764562e+003	3.211466e+002
1.766491e+003	2.858232e+002
1.768419e+003	2.502177e+002
1.770348e+003	2.536706e+002
1.772276e+003	3.279899e+002
1.774205e+003	3.951270e+002
1.776133e+003	4.117117e+002
1.778062e+003	4.381845e+002
1.779990e+003	5.073563e+002
1.781918e+003	5.576209e+002
1.783847e+003	4.865768e+002
1.785775e+003	3.664738e+002
1.787704e+003	3.420793e+002
1.789632e+003	3.110818e+002
1.791561e+003	2.077720e+002
1.793489e+003	1.355352e+002
1.795418e+003	1.792034e+002
1.797346e+003	3.312128e+002
1.799275e+003	4.792317e+002
1.801203e+003	7.553571e+002
1.803132e+003	6.492880e+002
1.805060e+003	6.710351e+002
1.806989e+003	5.716856e+002
1.808917e+003	4.302844e+002
1.810845e+003	2.065953e+002
1.812774e+003	3.943726e+002
1.814702e+003	3.988312e+002
1.816631e+003	5.288307e+002
1.818559e+003	6.651966e+002
1.820488e+003	5.374918e+002
1.822416e+003	3.818887e+002
1.824345e+003	3.713907e+002
1.826273e+003	3.687377e+002
1.828202e+003	3.879573e+002
1.830130e+003	4.911123e+002
1.832059e+003	5.318550e+002
1.833987e+003	5.022930e+002
1.835916e+003	3.831299e+002
1.837844e+003	3.967560e+002
1.839772e+003	5.002990e+002
1.841701e+003	3.694299e+002
1.843629e+003	4.995698e+002
1.845558e+003	5.016320e+002
1.847486e+003	2.894943e+002
1.849415e+003	2.167366e+002
1.851343e+003	2.445215e+002
1.853272e+003	1.846375e+002
1.855200e+003	1.210266e+002
1.857129e+003	6.663390e+001
1.859057e+003	1.336741e+002
1.860986e+003	8.656847e+001
1.862914e+003	2.515072e+002
1.864843e+003	3.050488e+002
1.866771e+003	2.053628e+002
1.868699e+003	2.344456e+002
1.870628e+003	3.017135e+002
1.872556e+003	3.217271e+002
1.874485e+003	3.091820e+002
1.876413e+003	1.994057e+002
1.878342e+003	1.131714e+002
1.880270e+003	1.740601e+002
1.882199e+003	3.454126e+002
1.884127e+003	4.559149e+002
1.886056e+003	2.926371e+002
1.887984e+003	4.557324e+002
1.889913e+003	1.953473e+002
1.891841e+003	2.748285e+002
1.893770e+003	3.823437e+002
1.895698e+003	3.859019e+002
1.897626e+003	3.511339e+002
1.899555e+003	4.551748e+002
1.901483e+003	4.564906e+002
1.903412e+003	5.304112e+002
1.905340e+003	5.202594e+002
1.907269e+003	3.618132e+002
1.909197e+003	4.402198e+002
1.911126e+003	4.616938e+002
1.913054e+003	5.459324e+002
1.914983e+003	3.857440e+002
1.916911e+003	3.598546e+002
1.918840e+003	3.234084e+002
1.920768e+003	3.900283e+002
1.922697e+003	4.800535e+002
1.924625e+003	4.282238e+002
1.926553e+003	3.720580e+002
1.928482e+003	3.307703e+002
1.930410e+003	3.152838e+002
1.932339e+003	3.710629e+002
1.934267e+003	3.472048e+002
1.936196e+003	2.268712e+002
1.938124e+003	2.203633e+002
1.940053e+003	2.969633e+002
1.941981e+003	2.522612e+002
1.943910e+003	2.932780e+002
1.945838e+003	1.217031e+002
1.947767e+003	3.538114e+001
1.949695e+003	1.173973e+002
1.951624e+003	1.861798e+002
1.953552e+003	2.012151e+002
1.955480e+003	2.698448e+002
1.957409e+003	2.267128e+002
1.959337e+003	1.440683e+002
1.961266e+003	1.667618e+002
1.963194e+003	1.272809e+002
1.965123e+003	3.932277e+001
1.967051e+003	2.553436e+002
1.968980e+003	1.632700e+002
1.970908e+003	2.286829e+001
1.972837e+003	-3.719087e+001
1.974765e+003	1.493788e+002
1.976694e+003	1.602218e+002
1.978622e+003	9.192692e+001
1.980551e+003	8.107940e+001
1.982479e+003	1.966233e+002
1.984407e+003	1.753970e+002
1.986336e+003	1.054366e+002
1.988264e+003	1.499554e+002
1.990193e+003	7.638646e+001
1.992121e+003	9.808924e+001
1.994050e+003	2.529289e+002
1.995978e+003	2.266870e+002
1.997907e+003	8.207797e+001
1.999835e+003	8.898753e+001
2.001764e+003	1.935601e+002
2.003692e+003	1.462844e+002
2.005621e+003	1.950138e+002
2.007549e+003	3.525138e+002
2.009478e+003	3.250525e+002
2.011406e+003	2.797420e+002
2.013334e+003	2.607894e+002
2.015263e+003	3.680951e+002
2.017191e+003	4.774730e+002
2.019120e+003	4.597057e+002
2.021048e+003	4.439780e+002
2.022977e+003	4.055514e+002
2.024905e+003	2.642634e+002
2.026834e+003	1.950233e+002
2.028762e+003	3.219780e+002
2.030691e+003	1.058787e+002
2.032619e+003	3.467070e+002
2.034548e+003	2.429027e+002
2.036476e+003	1.153758e+002
2.038405e+003	1.583430e+002
2.040333e+003	2.404808e+002
2.042261e+003	2.384851e+002
2.044190e+003	1.707450e+002
2.046118e+003	1.754549e+002
2.048047e+003	1.685932e+002
2.049975e+003	5.924065e+001
2.051904e+003	1.548997e+002
2.053832e+003	2.327619e+002
2.055761e+003	3.932275e+000
2.057689e+003	1.548108e+002
2.059618e+003	2.274929e+002
2.061546e+003	1.455380e+002
2.063475e+003	1.375013e+002
2.065403e+003	1.455030e+002
2.067332e+003	1.469543e+002
2.069260e+003	1.837105e+002
2.071188e+003	1.789529e+002
2.073117e+003	1.088068e+002
2.075045e+003	1.706185e+002
2.076974e+003	2.205188e+002
2.078902e+003	2.511750e+002
2.080831e+003	2.360787e+002
2.082759e+003	2.009022e+002
2.084688e+003	1.392525e+002
2.086616e+003	1.361866e+002
2.088545e+003	2.013635e+002
2.090473e+003	2.481185e+002
2.092402e+003	2.584898e+002
2.094330e+003	3.140020e+002
2.096259e+003	3.367311e+002
2.098187e+003	2.328263e+002
2.100115e+003	2.132965e+002
2.102044e+003	2.028455e+002
2.103972e+003	1.892157e+002
2.105901e+003	3.321508e+002
2.107829e+003	4.697516e+002
2.109758e+003	4.331605e+002
2.111686e+003	4.359132e+002
2.113615e+003	4.737701e+002
2.115543e+003	3.548529e+002
2.117472e+003	3.759897e+002
2.119400e+003	4.166792e+002
2.121329e+003	3.578960e+002
2.123257e+003	3.262199e+002
2.125186e+003	3.012350e+002
2.127114e+003	3.753722e+002
2.129042e+003	5.016872e+002
2.130971e+003	4.342536e+002
2.132899e+003	4.307622e+002
2.134828e+003	4.400659e+002
2.136756e+003	4.484301e+002
2.138685e+003	3.997426e+002
2.140613e+003	3.077159e+002
2.142542e+003	2.857423e+002
2.144470e+003	2.697280e+002
2.146399e+003	2.338022e+002
2.148327e+003	2.348182e+002
2.150256e+003	3.210253e+002
2.152184e+003	3.543688e+002
2.154113e+003	2.758226e+002
2.156041e+003	2.676951e+002
2.157969e+003	1.624998e+002
2.159898e+003	2.071704e+002
2.161826e+003	2.701413e+002
2.163755e+003	3.496112e+002
2.165683e+003	2.066936e+002
2.167612e+003	2.225093e+002
2.169540e+003	1.610814e+002
2.171469e+003	5.048560e+001
2.173397e+003	9.398366e+001
2.175326e+003	3.549378e+002
2.177254e+003	4.815272e+002
2.179183e+003	2.876235e+002
2.181111e+003	2.204980e+002
2.183040e+003	2.962503e+002
2.184968e+003	3.633480e+002
2.186896e+003	3.773955e+002
2.188825e+003	3.637660e+002
2.190753e+003	4.736145e+002
2.192682e+003	4.083877e+002
2.194610e+003	3.820053e+002
2.196539e+003	4.285921e+002
2.198467e+003	3.807145e+002
2.200396e+003	4.251690e+002
2.202324e+003	5.419230e+002
2.204253e+003	4.681014e+002
2.206181e+003	3.848401e+002
2.208110e+003	4.135620e+002
2.210038e+003	4.074888e+002
2.211967e+003	3.789379e+002
2.213895e+003	4.384218e+002
2.215823e+003	3.840731e+002
2.217752e+003	5.587548e+002
2.219680e+003	7.240981e+002
2.221609e+003	6.280239e+002
2.223537e+003	5.948974e+002
2.225466e+003	5.977936e+002
2.227394e+003	6.018895e+002
2.229323e+003	5.501528e+002
2.231251e+003	4.710924e+002
2.233180e+003	5.649329e+002
2.235108e+003	5.975255e+002
2.237037e+003	3.771861e+002
2.238965e+003	4.499216e+002
2.240894e+003	4.241577e+002
2.242822e+003	3.262048e+002
2.244750e+003	3.963413e+002
2.246679e+003	5.014673e+002
2.248607e+003	3.571436e+002
2.250536e+003	3.575047e+002
2.252464e+003	4.363106e+002
2.254393e+003	4.038318e+002
2.256321e+003	4.638646e+002
2.258250e+003	5.911340e+002
2.260178e+003	5.263378e+002
2.262107e+003	4.352802e+002
2.264035e+003	3.394549e+002
2.265964e+003	3.699846e+002
2.267892e+003	4.395398e+002
2.269821e+003	3.163202e+002
2.271749e+003	1.981690e+002
2.273677e+003	3.129951e+002
2.275606e+003	3.681463e+002
2.277534e+003	3.148346e+002
2.279463e+003	3.474626e+002
2.281391e+003	3.606796e+002
2.283320e+003	3.914497e+002
2.285248e+003	4.094187e+002
2.287177e+003	3.744144e+002
2.289105e+003	4.334593e+002
2.291034e+003	5.322134e+002
2.292962e+003	7.285530e+002
2.294891e+003	7.868391e+002
2.296819e+003	6.868077e+002
2.298748e+003	5.624323e+002
2.300676e+003	6.114608e+002
2.302604e+003	6.955186e+002
2.304533e+003	5.400472e+002
2.306461e+003	4.919706e+002
2.308390e+003	7.208911e+002
2.310318e+003	9.171262e+002
2.312247e+003	8.801434e+002
2.314175e+003	8.271691e+002
2.316104e+003	7.462556e+002
2.318032e+003	8.201630e+002
2.319961e+003	6.939882e+002
2.321889e+003	5.775429e+002
2.323818e+003	6.845953e+002
2.325746e+003	6.766462e+002
2.327675e+003	6.176169e+002
2.329603e+003	6.001563e+002
2.331531e+003	4.627910e+002
2.333460e+003	4.943255e+002
2.335388e+003	7.129305e+002
2.337317e+003	7.282408e+002
2.339245e+003	7.430701e+002
2.341174e+003	5.470199e+002
2.343102e+003	5.132689e+002
2.345031e+003	6.361907e+002
2.346959e+003	5.793474e+002
2.348888e+003	5.622183e+002
2.350816e+003	5.509378e+002
2.352745e+003	5.121747e+002
2.354673e+003	4.261721e+002
2.356602e+003	4.663696e+002
2.358530e+003	6.153256e+002
2.360458e+003	5.921911e+002
2.362387e+003	5.402221e+002
2.364315e+003	4.622607e+002
2.366244e+003	5.776070e+002
2.368172e+003	5.185702e+002
2.370101e+003	5.524895e+002
2.372029e+003	5.500826e+002
2.373958e+003	4.741472e+002
2.375886e+003	5.686843e+002
2.377815e+003	5.901655e+002
2.379743e+003	5.661111e+002
2.381672e+003	6.663487e+002
2.383600e+003	7.239367e+002
2.385529e+003	6.931667e+002
2.387457e+003	6.849323e+002
2.389385e+003	6.291781e+002
2.391314e+003	6.628604e+002
2.393242e+003	8.281099e+002
2.395171e+003	7.464757e+002
2.397099e+003	6.839965e+002
2.399028e+003	7.631614e+002
2.400956e+003	8.124091e+002
2.402885e+003	8.627314e+002
2.404813e+003	9.117026e+002
2.406742e+003	9.167668e+002
2.408670e+003	9.010648e+002
2.410599e+003	8.479152e+002
2.412527e+003	8.884365e+002
2.414456e+003	9.373190e+002
2.416384e+003	7.440398e+002
2.418313e+003	7.488026e+002
2.420241e+003	7.417476e+002
2.422169e+003	7.827695e+002
2.424098e+003	7.861594e+002
2.426026e+003	8.357707e+002
2.427955e+003	9.184669e+002
2.429883e+003	8.937957e+002
2.431812e+003	8.356016e+002
2.433740e+003	9.188463e+002
2.435669e+003	9.029468e+002
2.437597e+003	9.583537e+002
2.439526e+003	7.858933e+002
2.441454e+003	7.619357e+002
2.443383e+003	8.143628e+002
2.445311e+003	7.710623e+002
2.447240e+003	7.911417e+002
2.449168e+003	9.691873e+002
2.451096e+003	8.633892e+002
2.453025e+003	8.351989e+002
2.454953e+003	8.068051e+002
2.456882e+003	7.388992e+002
2.458810e+003	7.049668e+002
2.460739e+003	8.369054e+002
2.462667e+003	9.045789e+002
2.464596e+003	7.003713e+002
2.466524e+003	7.733793e+002
2.468453e+003	8.838941e+002
2.470381e+003	8.084608e+002
2.472310e+003	7.299926e+002
2.474238e+003	6.257367e+002
2.476167e+003	5.751072e+002
2.478095e+003	6.649783e+002
2.480023e+003	6.200521e+002
2.481952e+003	5.329559e+002
2.483880e+003	6.569659e+002
2.485809e+003	6.329238e+002
2.487737e+003	6.724005e+002
2.489666e+003	7.344167e+002
2.491594e+003	7.984250e+002
2.493523e+003	7.822435e+002
2.495451e+003	5.634153e+002
2.497380e+003	6.015408e+002
2.499308e+003	6.846113e+002
2.501237e+003	8.433475e+002
2.503165e+003	8.898917e+002
2.505094e+003	8.640641e+002
2.507022e+003	8.765323e+002
2.508950e+003	7.844451e+002
2.510879e+003	5.941408e+002
2.512807e+003	6.365765e+002
2.514736e+003	7.893448e+002
2.516664e+003	8.094211e+002
2.518593e+003	8.159416e+002
2.520521e+003	8.537944e+002
2.522450e+003	8.326347e+002
2.524378e+003	8.315168e+002
2.526307e+003	8.072089e+002
2.528235e+003	7.636614e+002
2.530164e+003	8.698685e+002
2.532092e+003	1.029997e+003
2.534021e+003	1.056628e+003
2.535949e+003	9.584572e+002
2.537877e+003	8.606414e+002
2.539806e+003	9.441660e+002
2.541734e+003	8.802475e+002
2.543663e+003	8.735673e+002
2.545591e+003	8.800936e+002
2.547520e+003	7.432570e+002
2.549448e+003	7.097126e+002
2.551377e+003	7.320059e+002
2.553305e+003	8.410084e+002
2.555234e+003	8.017517e+002
2.557162e+003	7.378101e+002
2.559091e+003	8.085511e+002
2.561019e+003	8.515274e+002
2.562948e+003	8.832419e+002
2.564876e+003	8.038220e+002
2.566804e+003	8.592530e+002
2.568733e+003	7.282557e+002
2.570661e+003	5.670289e+002
2.572590e+003	6.067712e+002
2.574518e+003	6.619572e+002
2.576447e+003	6.802677e+002
2.578375e+003	6.541080e+002
2.580304e+003	6.656885e+002
2.582232e+003	6.593594e+002
2.584161e+003	5.482846e+002
2.586089e+003	6.111255e+002
2.588018e+003	6.944555e+002
2.589946e+003	6.055937e+002
2.591875e+003	5.945513e+002
2.593803e+003	5.942639e+002
2.595731e+003	5.944074e+002
2.597660e+003	6.017452e+002
2.599588e+003	5.806477e+002
2.601517e+003	5.676277e+002
2.603445e+003	6.793679e+002
2.605374e+003	8.289448e+002
2.607302e+003	7.500862e+002
2.609231e+003	7.406248e+002
2.611159e+003	7.346299e+002
2.613088e+003	6.744847e+002
2.615016e+003	7.616277e+002
2.616945e+003	7.413141e+002
2.618873e+003	6.890334e+002
2.620802e+003	6.073562e+002
2.622730e+003	6.648930e+002
2.624658e+003	7.766547e+002
2.626587e+003	8.336193e+002
2.628515e+003	7.785978e+002
2.630444e+003	7.155251e+002
2.632372e+003	6.813072e+002
2.634301e+003	7.177592e+002
2.636229e+003	6.741697e+002
2.638158e+003	7.013798e+002
2.640086e+003	6.579492e+002
2.642015e+003	6.365897e+002
2.643943e+003	7.439253e+002
2.645872e+003	7.698881e+002
2.647800e+003	6.440321e+002
2.649729e+003	5.770750e+002
2.651657e+003	6.629504e+002
2.653585e+003	6.511208e+002
2.655514e+003	5.272221e+002
2.657442e+003	5.679081e+002
2.659371e+003	5.739067e+002
2.661299e+003	5.417381e+002
2.663228e+003	5.655801e+002
2.665156e+003	5.754967e+002
2.667085e+003	5.901722e+002
2.669013e+003	6.658803e+002
2.670942e+003	7.275238e+002
2.672870e+003	6.973147e+002
2.674799e+003	6.775549e+002
2.676727e+003	6.696994e+002
2.678656e+003	6.681845e+002
2.680584e+003	6.944819e+002
2.682512e+003	6.850431e+002
2.684441e+003	5.334576e+002
2.686369e+003	4.938244e+002
2.688298e+003	5.316250e+002
2.690226e+003	5.537480e+002
2.692155e+003	6.228604e+002
2.694083e+003	4.903640e+002
2.696012e+003	4.143995e+002
2.697940e+003	4.849228e+002
2.699869e+003	5.065493e+002
2.701797e+003	3.928083e+002
2.703726e+003	4.940797e+002
2.705654e+003	5.666970e+002
2.707583e+003	5.503945e+002
2.709511e+003	4.808859e+002
2.711439e+003	4.713998e+002
2.713368e+003	4.013293e+002
2.715296e+003	4.908478e+002
2.717225e+003	5.677727e+002
2.719153e+003	6.198058e+002
2.721082e+003	6.358732e+002
2.723010e+003	6.327421e+002
2.724939e+003	5.826293e+002
2.726867e+003	5.213677e+002
2.728796e+003	5.560746e+002
2.730724e+003	5.857921e+002
2.732653e+003	6.781531e+002
2.734581e+003	6.248038e+002
2.736510e+003	5.071808e+002
2.738438e+003	4.839641e+002
2.740366e+003	4.696261e+002
2.742295e+003	5.533226e+002
2.744223e+003	5.267821e+002
2.746152e+003	3.954044e+002
2.748080e+003	3.906510e+002
2.750009e+003	4.157682e+002
2.751937e+003	3.937045e+002
2.753866e+003	4.560463e+002
2.755794e+003	4.704315e+002
2.757723e+003	3.964202e+002
2.759651e+003	3.966969e+002
2.761580e+003	4.763269e+002
2.763508e+003	4.379798e+002
2.765437e+003	4.508890e+002
2.767365e+003	4.404256e+002
2.769293e+003	2.997016e+002
2.771222e+003	2.826319e+002
2.773150e+003	2.403821e+002
2.775079e+003	2.462767e+002
2.777007e+003	2.196711e+002
2.778936e+003	2.940570e+002
2.780864e+003	1.501966e+002
2.782793e+003	2.117827e+002
2.784721e+003	1.568596e+002
2.786650e+003	7.932768e+001
2.788578e+003	9.302237e+001
2.790507e+003	8.469263e+001
2.792435e+003	9.370638e+001
2.794364e+003	1.743213e+001
2.796292e+003	-4.351078e+001
2.798220e+003	6.999637e+001
2.800149e+003	2.241048e+002
2.802077e+003	-5.631994e+001
2.804006e+003	9.573664e+001
2.805934e+003	8.018697e+001
2.807863e+003	1.605798e+002
2.809791e+003	8.603032e+001
2.811720e+003	9.058534e+001
2.813648e+003	-3.563770e+001
2.815577e+003	-7.381657e+001
2.817505e+003	1.423602e+002
2.819434e+003	2.842869e+002
2.821362e+003	1.938925e+002
2.823291e+003	1.648379e+002
2.825219e+003	2.937214e+001
2.827147e+003	1.638972e+002
2.829076e+003	1.199584e+002
2.831004e+003	3.337135e+002
2.832933e+003	2.326951e+002
2.834861e+003	8.527099e+001
2.836790e+003	1.969838e+000
2.838718e+003	1.489734e+002
2.840647e+003	2.312062e+002
2.842575e+003	2.536573e+002
2.844504e+003	3.681739e+002
2.846432e+003	4.557312e+002
2.848361e+003	5.098204e+002
2.850289e+003	4.996342e+002
2.852218e+003	3.461708e+002
2.854146e+003	3.421968e+002
2.856074e+003	2.256279e+002
2.858003e+003	2.398538e+002
2.859931e+003	3.205685e+002
2.861860e+003	2.815375e+002
2.863788e+003	1.723149e+002
2.865717e+003	1.938645e+002
2.867645e+003	1.570331e+002
2.869574e+003	2.294312e+002
2.871502e+003	1.824696e+002
2.873431e+003	2.890227e+002
2.875359e+003	2.368456e+002
2.877288e+003	1.218424e+002
2.879216e+003	1.826854e+002
2.881145e+003	2.619920e+002
2.883073e+003	2.164801e+002
2.885001e+003	2.515447e+002
2.886930e+003	3.940749e+002
2.888858e+003	3.103584e+002
2.890787e+003	2.360654e+002
2.892715e+003	2.069368e+002
2.894644e+003	2.377646e+002
2.896572e+003	3.198100e+002
2.898501e+003	3.071064e+002
2.900429e+003	2.611566e+002
2.902358e+003	1.734798e+002
2.904286e+003	9.712119e+001
2.906215e+003	1.770152e+002
2.908143e+003	2.098080e+002
2.910072e+003	2.326857e+002
2.912000e+003	1.956470e+002
2.913928e+003	1.505938e+002
2.915857e+003	2.429690e+002
2.917785e+003	1.191802e+002
2.919714e+003	3.082159e+002
2.921642e+003	1.956608e+002
2.923571e+003	1.573141e+002
2.925499e+003	1.175218e+002
2.927428e+003	1.360891e+002
2.929356e+003	1.663421e+002
2.931285e+003	5.953263e+001
2.933213e+003	2.255610e+002
2.935142e+003	2.771698e+002
2.937070e+003	2.490478e+002
2.938999e+003	2.936566e+002
2.940927e+003	2.394745e+002
2.942855e+003	8.342083e+001
2.944784e+003	1.154418e+002
2.946712e+003	8.099953e+001
2.948641e+003	5.637390e+001
2.950569e+003	5.652893e+001
2.952498e+003	-4.999780e+001
2.954426e+003	5.612748e+001
2.956355e+003	1.412326e+002
2.958283e+003	-2.469395e+001
2.960212e+003	6.705429e+001
2.962140e+003	3.994220e+001
2.964069e+003	4.057915e+001
2.965997e+003	9.377195e+001
2.967926e+003	5.474126e+001
2.969854e+003	-3.681374e+001
2.971782e+003	1.154022e+001
2.973711e+003	-7.897583e+001
2.975639e+003	-7.175684e+001
2.977568e+003	-2.492860e+001
2.979496e+003	-1.146405e+002
2.981425e+003	-1.310842e+002
2.983353e+003	-2.105236e+002
2.985282e+003	-2.041454e+002
2.987210e+003	-1.551552e+002
2.989139e+003	-8.341628e+001
2.991067e+003	-1.577818e+002
2.992996e+003	-1.481183e+002
2.994924e+003	-1.984027e+002
2.996853e+003	-1.626785e+002
2.998781e+003	-6.398114e+001
3.000709e+003	-7.336143e+001
3.002638e+003	-9.855853e+001
3.004566e+003	-2.482647e+002
3.006495e+003	-3.135563e+002
3.008423e+003	-3.633722e+002
3.010352e+003	-1.422281e+002
3.012280e+003	-1.768210e+002
3.014209e+003	-1.353077e+002
3.016137e+003	-2.170625e+002
3.018066e+003	-1.960069e+002
3.019994e+003	-1.893322e+002
3.021923e+003	-1.522533e+002
3.023851e+003	-2.196279e+002
3.025780e+003	-1.862623e+002
3.027708e+003	-7.320570e+001
3.029636e+003	-6.372728e+001
3.031565e+003	1.869397e+001
3.033493e+003	3.420263e+001
3.035422e+003	-2.811094e+001
3.037350e+003	-1.052232e+002
3.039279e+003	-8.145720e+001
3.041207e+003	-1.042441e+002
3.043136e+003	-5.199798e+001
3.045064e+003	7.183783e+001
3.046993e+003	1.200067e+002
3.048921e+003	-1.105691e+002
3.050850e+003	7.711356e+001
3.052778e+003	1.910582e+002
3.054707e+003	9.031562e+001
3.056635e+003	8.948775e+001
3.058563e+003	1.128355e+001
3.060492e+003	1.345930e+002
3.062420e+003	2.145267e+002
3.064349e+003	1.389023e+002
3.066277e+003	1.927255e+001
3.068206e+003	8.705650e+000
3.070134e+003	1.945082e+002
3.072063e+003	3.536154e+002
3.073991e+003	4.224370e+002
3.075920e+003	3.049236e+002
3.077848e+003	3.592328e+002
3.079777e+003	3.261330e+002
3.081705e+003	1.851942e+002
3.083634e+003	1.693124e+002
3.085562e+003	4.521630e+002
3.087490e+003	5.013718e+002
3.089419e+003	5.486462e+002
3.091347e+003	5.107869e+002
3.093276e+003	4.119414e+002
3.095204e+003	5.157053e+002
3.097133e+003	4.925451e+002
3.099061e+003	6.369147e+002
3.100990e+003	5.114375e+002
3.102918e+003	4.950840e+002
3.104847e+003	3.812672e+002
3.106775e+003	5.290171e+002
3.108704e+003	7.328759e+002
3.110632e+003	7.532937e+002
3.112561e+003	7.668572e+002
3.114489e+003	8.768517e+002
3.116417e+003	7.925986e+002
3.118346e+003	7.612837e+002
3.120274e+003	7.632707e+002
3.122203e+003	8.926644e+002
3.124131e+003	8.398072e+002
3.126060e+003	7.235094e+002
3.127988e+003	7.859434e+002
3.129917e+003	8.244385e+002
3.131845e+003	9.370464e+002
3.133774e+003	1.010729e+003
3.135702e+003	9.880935e+002
3.137631e+003	9.757699e+002
3.139559e+003	9.155239e+002
3.141488e+003	1.087977e+003
3.143416e+003	9.814048e+002
3.145344e+003	1.142141e+003
3.147273e+003	1.246815e+003
3.149201e+003	1.340761e+003
3.151130e+003	1.463629e+003
3.153058e+003	1.447211e+003
3.154987e+003	1.408865e+003
3.156915e+003	1.434389e+003
3.158844e+003	1.616911e+003
3.160772e+003	1.515854e+003
3.162701e+003	1.501894e+003
3.164629e+003	1.671321e+003
3.166558e+003	1.756293e+003
3.168486e+003	1.641240e+003
3.170415e+003	1.682409e+003
3.172343e+003	1.648778e+003
3.174271e+003	1.614731e+003
3.176200e+003	1.798546e+003
3.178128e+003	1.843714e+003
3.180057e+003	1.896721e+003
3.181985e+003	1.970535e+003
3.183914e+003	2.184055e+003
3.185842e+003	2.181407e+003
3.187771e+003	2.149564e+003
3.189699e+003	2.117176e+003
3.191628e+003	2.208469e+003
3.193556e+003	2.348695e+003
3.195485e+003	2.522485e+003
3.197413e+003	2.416034e+003
3.199342e+003	2.313903e+003
3.201270e+003	2.541752e+003
3.203198e+003	2.552754e+003
3.205127e+003	2.910486e+003
3.207055e+003	2.632014e+003
3.208984e+003	2.988629e+003
3.210912e+003	2.979582e+003
3.212841e+003	2.905765e+003
3.214769e+003	3.015492e+003
3.216698e+003	3.085724e+003
3.218626e+003	3.134059e+003
3.220555e+003	3.017356e+003
3.222483e+003	2.957407e+003
3.224412e+003	2.894754e+003
3.226340e+003	3.147867e+003
3.228269e+003	3.332042e+003
3.230197e+003	3.356771e+003
3.232125e+003	3.411261e+003
3.234054e+003	3.622502e+003
3.235982e+003	3.630537e+003
3.237911e+003	3.706149e+003
3.239839e+003	3.877217e+003
3.241768e+003	3.927081e+003
3.243696e+003	3.921092e+003
3.245625e+003	3.983327e+003
3.247553e+003	3.966846e+003
3.249482e+003	4.134438e+003
3.251410e+003	4.276243e+003
3.253339e+003	4.265419e+003
3.255267e+003	4.443039e+003
3.257196e+003	4.527210e+003
3.259124e+003	4.472394e+003
3.261052e+003	4.565469e+003
3.262981e+003	4.536905e+003
3.264909e+003	4.633475e+003
3.266838e+003	4.856670e+003
3.268766e+003	4.833747e+003
3.270695e+003	5.132586e+003
3.272623e+003	5.156379e+003
3.274552e+003	5.312482e+003
3.276480e+003	5.469473e+003
3.278409e+003	5.446560e+003
3.280337e+003	5.442712e+003
3.282266e+003	5.733078e+003
3.284194e+003	5.766655e+003
3.286123e+003	5.651770e+003
3.288051e+003	5.938954e+003
3.289979e+003	5.974592e+003
3.291908e+003	5.956382e+003
3.293836e+003	6.044646e+003
3.295765e+003	6.197936e+003
3.297693e+003	6.360166e+003
3.299622e+003	6.467759e+003
3.301550e+003	6.565866e+003
3.303479e+003	6.564039e+003
3.305407e+003	6.600414e+003
3.307336e+003	6.873416e+003
3.309264e+003	6.927276e+003
3.311193e+003	7.109731e+003
3.313121e+003	7.119774e+003
3.315050e+003	7.238977e+003
3.316978e+003	7.342000e+003
3.318906e+003	7.468056e+003
3.320835e+003	7.595648e+003
3.322763e+003	7.661580e+003
3.324692e+003	7.831694e+003
3.326620e+003	8.138407e+003
3.328549e+003	8.114750e+003
3.330477e+003	8.243030e+003
3.332406e+003	8.387196e+003
3.334334e+003	8.498369e+003
3.336263e+003	8.550149e+003
3.338191e+003	8.612231e+003
3.340120e+003	8.767969e+003
3.342048e+003	9.064012e+003
3.343977e+003	9.047906e+003
3.345905e+003	9.132315e+003
3.347833e+003	9.219199e+003
3.349762e+003	9.200980e+003
3.351690e+003	9.551692e+003
3.353619e+003	9.607493e+003
3.355547e+003	9.840650e+003
3.357476e+003	9.766281e+003
3.359404e+003	9.873336e+003
3.361333e+003	1.018969e+004
3.363261e+003	1.039232e+004
3.365190e+003	1.054968e+004
3.367118e+003	1.065865e+004
3.369047e+003	1.068477e+004
3.370975e+003	1.077885e+004
3.372904e+003	1.111865e+004
3.374832e+003	1.135351e+004
3.376760e+003	1.146579e+004
3.378689e+003	1.143555e+004
3.380617e+003	1.157189e+004
3.382546e+003	1.183783e+004
3.384474e+003	1.213931e+004
3.386403e+003	1.234775e+004
3.388331e+003	1.245898e+004
3.390260e+003	1.237400e+004
3.392188e+003	1.254553e+004
3.394117e+003	1.280187e+004
3.396045e+003	1.295542e+004
3.397974e+003	1.293319e+004
3.399902e+003	1.315580e+004
