# Supplementary material for: Machine learning classification of mango maturity based on carotene content from Raman spectra
Source: PeerJ. 2025 Nov 18;13:e20288. doi: 10.7717/peerj.20288 (PMC12637035; doi:10.7717/peerj.20288)
Supplement: Supplemental Information 1 — Raman spectra from 29 mango samples, with measurements taken from the top, middle, and bottom parts of each mango. These data were used for Raman spectral processing, statistical analysis, and classification analysis. [file peerj-13-20288-s001.zip › Raw Data_Mango/M5/M5-M-1.CSV]

5.015522e+001	3.324709e+003
5.208368e+001	2.062017e+003
5.401215e+001	1.351700e+003
5.594062e+001	1.098525e+003
5.786908e+001	1.047585e+003
5.979755e+001	1.047834e+003
6.172602e+001	1.047507e+003
6.365448e+001	1.019962e+003
6.558295e+001	9.594457e+002
6.751141e+001	8.874846e+002
6.943988e+001	8.752006e+002
7.136835e+001	9.027162e+002
7.329681e+001	9.188066e+002
7.522528e+001	8.522345e+002
7.715375e+001	8.967890e+002
7.908221e+001	8.549808e+002
8.101068e+001	7.707020e+002
8.293915e+001	7.476770e+002
8.486761e+001	7.523909e+002
8.679608e+001	7.099105e+002
8.872455e+001	7.025927e+002
9.065302e+001	7.409375e+002
9.258148e+001	7.661454e+002
9.450995e+001	6.684489e+002
9.643842e+001	5.935502e+002
9.836688e+001	5.556503e+002
1.002953e+002	5.394768e+002
1.022238e+002	5.186210e+002
1.041523e+002	5.761730e+002
1.060807e+002	5.605145e+002
1.080092e+002	5.421561e+002
1.099377e+002	5.812177e+002
1.118661e+002	5.282166e+002
1.137946e+002	5.284973e+002
1.157231e+002	5.233105e+002
1.176516e+002	4.996287e+002
1.195800e+002	4.723563e+002
1.215085e+002	4.651415e+002
1.234370e+002	3.586859e+002
1.253654e+002	3.091162e+002
1.272939e+002	3.318964e+002
1.292224e+002	3.121931e+002
1.311508e+002	2.956866e+002
1.330793e+002	3.408735e+002
1.350078e+002	3.775525e+002
1.369362e+002	3.634008e+002
1.388647e+002	3.290486e+002
1.407932e+002	3.829216e+002
1.427216e+002	4.127719e+002
1.446501e+002	3.843973e+002
1.465786e+002	3.174514e+002
1.485070e+002	2.969276e+002
1.504355e+002	2.689230e+002
1.523640e+002	2.587143e+002
1.542924e+002	2.815846e+002
1.562209e+002	3.297943e+002
1.581494e+002	3.399668e+002
1.600778e+002	3.123723e+002
1.620063e+002	3.347755e+002
1.639348e+002	3.869915e+002
1.658632e+002	3.946053e+002
1.677917e+002	3.358148e+002
1.697202e+002	3.110311e+002
1.716486e+002	3.252600e+002
1.735771e+002	3.441944e+002
1.755056e+002	3.232539e+002
1.774340e+002	3.179113e+002
1.793625e+002	3.253348e+002
1.812910e+002	2.939367e+002
1.832194e+002	2.368318e+002
1.851479e+002	2.242304e+002
1.870764e+002	1.890323e+002
1.890048e+002	1.710482e+002
1.909333e+002	1.698123e+002
1.928618e+002	1.585265e+002
1.947902e+002	9.715287e+001
1.967187e+002	9.899362e+001
1.986472e+002	1.473000e+002
2.005756e+002	2.372675e+002
2.025041e+002	3.199450e+002
2.044326e+002	2.945303e+002
2.063610e+002	2.631052e+002
2.082895e+002	2.791645e+002
2.102180e+002	3.025228e+002
2.121464e+002	2.981678e+002
2.140749e+002	2.819081e+002
2.160034e+002	2.692540e+002
2.179318e+002	2.115536e+002
2.198603e+002	1.847868e+002
2.217888e+002	2.348787e+002
2.237172e+002	2.897707e+002
2.256457e+002	2.151161e+002
2.275742e+002	1.147680e+002
2.295026e+002	9.710039e+001
2.314311e+002	1.659517e+002
2.333596e+002	1.338072e+002
2.352880e+002	1.889730e+002
2.372165e+002	2.426714e+002
2.391450e+002	2.940569e+002
2.410734e+002	3.476628e+002
2.430019e+002	3.683241e+002
2.449304e+002	3.114912e+002
2.468588e+002	2.503189e+002
2.487873e+002	2.387863e+002
2.507158e+002	2.829258e+002
2.526442e+002	3.139312e+002
2.545727e+002	3.156644e+002
2.565012e+002	3.033425e+002
2.584296e+002	2.565736e+002
2.603581e+002	2.073473e+002
2.622866e+002	2.846321e+002
2.642150e+002	3.042226e+002
2.661435e+002	2.644406e+002
2.680720e+002	2.582404e+002
2.700004e+002	2.731737e+002
2.719289e+002	1.106489e+002
2.738574e+002	7.942039e+001
2.757858e+002	1.293555e+002
2.777143e+002	1.693904e+002
2.796428e+002	1.641604e+002
2.815712e+002	1.709272e+002
2.834997e+002	1.686019e+002
2.854282e+002	1.432023e+002
2.873566e+002	1.255694e+002
2.892851e+002	1.477145e+002
2.912136e+002	2.210170e+002
2.931420e+002	2.564979e+002
2.950705e+002	3.366299e+002
2.969990e+002	3.429102e+002
2.989274e+002	2.813065e+002
3.008559e+002	2.806053e+002
3.027844e+002	2.847368e+002
3.047128e+002	2.871039e+002
3.066413e+002	3.094384e+002
3.085698e+002	3.180177e+002
3.104982e+002	2.660266e+002
3.124267e+002	2.553191e+002
3.143552e+002	2.470995e+002
3.162836e+002	2.500058e+002
3.182121e+002	2.696997e+002
3.201406e+002	2.934557e+002
3.220690e+002	2.599523e+002
3.239975e+002	2.228460e+002
3.259260e+002	2.363504e+002
3.278544e+002	2.548475e+002
3.297829e+002	2.311685e+002
3.317114e+002	2.151341e+002
3.336398e+002	2.695101e+002
3.355683e+002	3.284133e+002
3.374968e+002	3.501469e+002
3.394252e+002	3.374540e+002
3.413537e+002	3.432895e+002
3.432822e+002	3.131433e+002
3.452106e+002	3.152736e+002
3.471391e+002	3.175904e+002
3.490676e+002	3.015862e+002
3.509960e+002	2.847426e+002
3.529245e+002	2.855741e+002
3.548530e+002	3.125234e+002
3.567814e+002	3.517209e+002
3.587099e+002	3.788236e+002
3.606384e+002	3.731893e+002
3.625668e+002	3.454577e+002
3.644953e+002	3.142803e+002
3.664238e+002	3.465808e+002
3.683522e+002	3.720547e+002
3.702807e+002	3.261483e+002
3.722092e+002	2.973503e+002
3.741376e+002	2.858094e+002
3.760661e+002	2.948481e+002
3.779946e+002	3.307035e+002
3.799230e+002	3.524552e+002
3.818515e+002	2.863206e+002
3.837800e+002	3.381729e+002
3.857084e+002	4.305365e+002
3.876369e+002	5.080706e+002
3.895654e+002	5.159026e+002
3.914938e+002	4.320653e+002
3.934223e+002	3.520808e+002
3.953508e+002	3.789806e+002
3.972792e+002	4.458464e+002
3.992077e+002	5.069259e+002
4.011362e+002	5.508483e+002
4.030646e+002	6.051798e+002
4.049931e+002	5.589490e+002
4.069216e+002	5.202396e+002
4.088500e+002	4.932191e+002
4.107785e+002	4.698495e+002
4.127070e+002	4.532726e+002
4.146354e+002	4.196646e+002
4.165639e+002	3.932913e+002
4.184924e+002	3.629635e+002
4.204208e+002	3.758732e+002
4.223493e+002	4.563471e+002
4.242778e+002	4.562561e+002
4.262062e+002	4.005921e+002
4.281347e+002	3.588700e+002
4.300632e+002	3.683511e+002
4.319916e+002	4.168315e+002
4.339201e+002	4.414993e+002
4.358486e+002	3.917810e+002
4.377770e+002	3.257656e+002
4.397055e+002	3.255836e+002
4.416340e+002	3.535859e+002
4.435624e+002	3.456775e+002
4.454909e+002	4.520901e+002
4.474194e+002	4.534749e+002
4.493478e+002	4.923045e+002
4.512763e+002	5.235861e+002
4.532048e+002	4.835338e+002
4.551332e+002	3.979117e+002
4.570617e+002	4.463195e+002
4.589902e+002	4.923775e+002
4.609186e+002	4.902076e+002
4.628471e+002	4.595771e+002
4.647756e+002	4.476465e+002
4.667040e+002	4.596133e+002
4.686325e+002	4.676355e+002
4.705610e+002	4.938653e+002
4.724894e+002	5.374811e+002
4.744179e+002	5.603902e+002
4.763464e+002	5.120021e+002
4.782748e+002	5.344408e+002
4.802033e+002	4.023077e+002
4.821318e+002	4.062816e+002
4.840602e+002	4.544034e+002
4.859887e+002	3.750126e+002
4.879172e+002	4.029521e+002
4.898456e+002	4.460805e+002
4.917741e+002	4.534745e+002
4.937026e+002	4.050214e+002
4.956310e+002	3.396292e+002
4.975595e+002	3.200013e+002
4.994880e+002	2.907971e+002
5.014164e+002	3.648820e+002
5.033449e+002	5.090642e+002
5.052734e+002	5.556690e+002
5.072018e+002	4.587203e+002
5.091303e+002	4.248782e+002
5.110588e+002	4.558681e+002
5.129872e+002	5.420978e+002
5.149157e+002	5.262542e+002
5.168442e+002	4.717042e+002
5.187726e+002	5.177774e+002
5.207011e+002	5.996260e+002
5.226296e+002	5.090179e+002
5.245580e+002	4.807323e+002
5.264865e+002	5.095683e+002
5.284150e+002	5.384179e+002
5.303434e+002	5.274505e+002
5.322719e+002	4.911308e+002
5.342004e+002	4.700892e+002
5.361288e+002	4.440677e+002
5.380573e+002	4.126868e+002
5.399858e+002	3.945214e+002
5.419142e+002	4.122954e+002
5.438427e+002	4.285036e+002
5.457712e+002	3.964950e+002
5.476996e+002	4.275764e+002
5.496281e+002	4.287804e+002
5.515566e+002	3.721584e+002
5.534850e+002	4.759986e+002
5.554135e+002	4.509159e+002
5.573420e+002	3.764844e+002
5.592704e+002	4.122788e+002
5.611989e+002	4.915986e+002
5.631274e+002	4.789345e+002
5.650558e+002	4.261821e+002
5.669843e+002	4.207362e+002
5.689128e+002	4.206990e+002
5.708412e+002	4.366857e+002
5.727697e+002	4.696827e+002
5.746982e+002	4.984620e+002
5.766266e+002	4.825964e+002
5.785551e+002	4.883117e+002
5.804836e+002	5.008430e+002
5.824120e+002	5.403082e+002
5.843405e+002	5.875363e+002
5.862690e+002	5.978056e+002
5.881974e+002	5.754224e+002
5.901259e+002	6.488765e+002
5.920544e+002	5.327863e+002
5.939828e+002	4.353275e+002
5.959113e+002	4.602442e+002
5.978398e+002	4.931147e+002
5.997682e+002	4.817699e+002
6.016967e+002	4.271923e+002
6.036252e+002	4.510597e+002
6.055536e+002	5.151312e+002
6.074821e+002	5.445020e+002
6.094106e+002	5.075155e+002
6.113391e+002	4.835434e+002
6.132675e+002	4.035000e+002
6.151960e+002	3.965947e+002
6.171245e+002	4.256275e+002
6.190529e+002	4.188644e+002
6.209814e+002	3.709843e+002
6.229099e+002	4.538130e+002
6.248383e+002	3.964496e+002
6.267668e+002	4.023567e+002
6.286953e+002	4.444142e+002
6.306237e+002	4.558407e+002
6.325522e+002	4.285179e+002
6.344807e+002	4.509744e+002
6.364091e+002	4.575301e+002
6.383376e+002	4.347190e+002
6.402661e+002	3.999314e+002
6.421945e+002	3.916183e+002
6.441230e+002	4.398908e+002
6.460515e+002	5.170085e+002
6.479799e+002	5.097230e+002
6.499084e+002	5.339501e+002
6.518369e+002	5.115681e+002
6.537653e+002	4.255018e+002
6.556938e+002	3.587521e+002
6.576223e+002	4.177272e+002
6.595507e+002	5.471348e+002
6.614792e+002	4.660111e+002
6.634077e+002	3.608663e+002
6.653361e+002	3.605815e+002
6.672646e+002	4.184541e+002
6.691931e+002	3.610797e+002
6.711215e+002	3.399657e+002
6.730500e+002	3.222511e+002
6.749785e+002	3.124079e+002
6.769069e+002	3.434349e+002
6.788354e+002	4.014294e+002
6.807639e+002	3.894027e+002
6.826923e+002	3.325804e+002
6.846208e+002	3.512362e+002
6.865493e+002	3.382707e+002
6.884777e+002	2.708022e+002
6.904062e+002	2.340014e+002
6.923347e+002	3.168579e+002
6.942631e+002	2.511980e+002
6.961916e+002	3.529426e+002
6.981201e+002	3.460173e+002
7.000485e+002	3.170191e+002
7.019770e+002	3.170890e+002
7.039055e+002	2.964403e+002
7.058339e+002	3.344617e+002
7.077624e+002	4.514945e+002
7.096909e+002	4.622211e+002
7.116193e+002	3.717115e+002
7.135478e+002	3.277791e+002
7.154763e+002	4.004793e+002
7.174047e+002	3.948769e+002
7.193332e+002	3.684439e+002
7.212617e+002	4.039973e+002
7.231901e+002	4.365321e+002
7.251186e+002	4.384021e+002
7.270471e+002	4.212392e+002
7.289755e+002	3.976870e+002
7.309040e+002	2.925809e+002
7.328325e+002	3.069178e+002
7.347609e+002	2.804451e+002
7.366894e+002	2.629031e+002
7.386179e+002	2.761367e+002
7.405463e+002	2.822506e+002
7.424748e+002	2.869696e+002
7.444033e+002	3.786357e+002
7.463317e+002	5.045312e+002
7.482602e+002	5.142147e+002
7.501887e+002	3.755938e+002
7.521171e+002	2.542176e+002
7.540456e+002	3.642751e+002
7.559741e+002	2.532192e+002
7.579025e+002	2.654768e+002
7.598310e+002	2.651174e+002
7.617595e+002	3.010324e+002
7.636879e+002	3.798289e+002
7.656164e+002	4.256919e+002
7.675449e+002	3.839387e+002
7.694733e+002	2.853040e+002
7.714018e+002	3.370685e+002
7.733303e+002	3.674707e+002
7.752587e+002	3.368941e+002
7.771872e+002	3.098571e+002
7.791157e+002	3.321199e+002
7.810441e+002	2.951071e+002
7.829726e+002	2.363348e+002
7.849011e+002	1.896249e+002
7.868295e+002	2.482579e+002
7.887580e+002	3.506377e+002
7.906865e+002	3.769511e+002
7.926149e+002	3.502918e+002
7.945434e+002	3.898954e+002
7.964719e+002	4.835963e+002
7.984003e+002	3.932633e+002
8.003288e+002	2.307806e+002
8.022573e+002	1.984522e+002
8.041857e+002	3.295946e+002
8.061142e+002	3.489887e+002
8.080427e+002	2.075772e+002
8.099711e+002	1.876055e+002
8.118996e+002	2.708027e+002
8.138281e+002	2.914554e+002
8.157565e+002	2.126396e+002
8.176850e+002	1.987128e+002
8.196135e+002	2.668388e+002
8.215419e+002	1.567843e+002
8.234704e+002	1.445566e+002
8.253989e+002	2.082922e+002
8.273273e+002	2.225243e+002
8.292558e+002	1.791144e+002
8.311843e+002	2.308260e+002
8.331127e+002	1.729121e+002
8.350412e+002	2.096040e+002
8.369697e+002	1.723093e+002
8.388981e+002	1.690475e+002
8.408266e+002	2.042162e+002
8.427551e+002	2.147030e+002
8.446835e+002	2.510873e+002
8.466120e+002	3.564118e+002
8.485405e+002	3.851318e+002
8.504689e+002	3.750056e+002
8.523974e+002	3.545054e+002
8.543259e+002	3.027817e+002
8.562543e+002	2.468099e+002
8.581828e+002	3.291277e+002
8.601113e+002	2.938186e+002
8.620397e+002	3.363957e+002
8.639682e+002	2.736366e+002
8.658967e+002	3.404437e+002
8.678251e+002	4.235096e+002
8.697536e+002	2.886240e+002
8.716821e+002	2.488489e+002
8.736105e+002	2.684123e+002
8.755390e+002	2.957142e+002
8.774675e+002	2.930894e+002
8.793959e+002	2.703017e+002
8.813244e+002	2.657506e+002
8.832529e+002	2.742280e+002
8.851813e+002	2.171111e+002
8.871098e+002	2.595796e+002
8.890383e+002	3.260358e+002
8.909667e+002	1.752953e+002
8.928952e+002	1.095696e+002
8.948237e+002	1.552135e+002
8.967521e+002	1.419607e+002
8.986806e+002	1.513295e+002
9.006091e+002	2.494972e+002
9.025375e+002	2.084145e+002
9.044660e+002	1.305428e+002
9.063945e+002	1.189345e+002
9.083229e+002	1.609404e+002
9.102514e+002	1.976651e+002
9.121799e+002	2.252628e+002
9.141083e+002	2.600171e+002
9.160368e+002	2.317477e+002
9.179653e+002	2.265430e+002
9.198937e+002	1.425917e+002
9.218222e+002	7.567737e+001
9.237507e+002	1.437388e+002
9.256791e+002	2.763537e+002
9.276076e+002	2.610902e+002
9.295361e+002	1.532297e+002
9.314645e+002	2.268056e+002
9.333930e+002	2.957616e+002
9.353215e+002	2.531570e+002
9.372499e+002	1.811888e+002
9.391784e+002	2.120365e+002
9.411069e+002	2.796922e+002
9.430353e+002	2.584854e+002
9.449638e+002	2.379256e+002
9.468923e+002	2.357499e+002
9.488207e+002	2.231244e+002
9.507492e+002	2.787408e+002
9.526777e+002	3.957669e+002
9.546061e+002	3.620075e+002
9.565346e+002	3.723587e+002
9.584631e+002	2.446261e+002
9.603915e+002	2.310730e+002
9.623200e+002	2.865696e+002
9.642485e+002	2.948366e+002
9.661769e+002	2.565993e+002
9.681054e+002	2.636277e+002
9.700339e+002	2.622241e+002
9.719623e+002	2.985688e+002
9.738908e+002	2.448450e+002
9.758193e+002	2.115446e+002
9.777477e+002	2.674044e+002
9.796762e+002	3.017914e+002
9.816047e+002	2.165037e+002
9.835331e+002	1.339868e+002
9.854616e+002	1.293089e+002
9.873901e+002	2.122942e+002
9.893185e+002	2.535825e+002
9.912470e+002	2.763785e+002
9.931755e+002	2.451380e+002
9.951039e+002	1.400985e+002
9.970324e+002	6.075067e+001
9.989609e+002	1.974405e+002
1.000889e+003	3.648324e+002
1.002818e+003	3.281268e+002
1.004746e+003	2.574261e+002
1.006675e+003	2.189897e+002
1.008603e+003	2.253294e+002
1.010532e+003	2.823568e+002
1.012460e+003	3.735973e+002
1.014389e+003	3.831898e+002
1.016317e+003	2.548572e+002
1.018246e+003	1.558993e+002
1.020174e+003	2.355227e+002
1.022102e+003	2.610644e+002
1.024031e+003	2.520284e+002
1.025959e+003	3.291321e+002
1.027888e+003	3.698264e+002
1.029816e+003	3.816875e+002
1.031745e+003	2.334252e+002
1.033673e+003	2.426783e+002
1.035602e+003	2.790505e+002
1.037530e+003	2.965287e+002
1.039459e+003	2.606584e+002
1.041387e+003	1.871672e+002
1.043316e+003	2.054221e+002
1.045244e+003	3.383969e+002
1.047173e+003	2.744260e+002
1.049101e+003	1.847289e+002
1.051030e+003	1.409415e+002
1.052958e+003	1.905999e+002
1.054886e+003	2.163441e+002
1.056815e+003	1.597541e+002
1.058743e+003	2.205020e+002
1.060672e+003	2.727490e+002
1.062600e+003	2.772831e+002
1.064529e+003	2.874140e+002
1.066457e+003	2.200656e+002
1.068386e+003	1.840519e+002
1.070314e+003	2.065511e+002
1.072243e+003	2.021821e+002
1.074171e+003	1.502176e+002
1.076100e+003	1.500687e+002
1.078028e+003	2.111318e+002
1.079957e+003	2.265194e+002
1.081885e+003	2.509798e+002
1.083813e+003	2.568871e+002
1.085742e+003	2.494025e+002
1.087670e+003	2.354045e+002
1.089599e+003	1.816778e+002
1.091527e+003	1.432138e+002
1.093456e+003	1.986910e+002
1.095384e+003	2.321137e+002
1.097313e+003	2.030269e+002
1.099241e+003	2.361224e+002
1.101170e+003	2.850756e+002
1.103098e+003	2.703301e+002
1.105027e+003	2.512064e+002
1.106955e+003	3.111361e+002
1.108884e+003	3.563485e+002
1.110812e+003	3.536408e+002
1.112740e+003	3.634528e+002
1.114669e+003	3.752324e+002
1.116597e+003	3.477897e+002
1.118526e+003	3.072105e+002
1.120454e+003	2.932733e+002
1.122383e+003	2.696829e+002
1.124311e+003	3.133851e+002
1.126240e+003	3.854391e+002
1.128168e+003	3.240583e+002
1.130097e+003	3.048801e+002
1.132025e+003	3.149744e+002
1.133954e+003	3.112404e+002
1.135882e+003	2.897018e+002
1.137811e+003	2.684066e+002
1.139739e+003	2.834534e+002
1.141667e+003	3.597245e+002
1.143596e+003	3.614515e+002
1.145524e+003	4.415176e+002
1.147453e+003	4.835133e+002
1.149381e+003	5.004818e+002
1.151310e+003	5.997329e+002
1.153238e+003	7.132413e+002
1.155167e+003	6.127205e+002
1.157095e+003	5.724019e+002
1.159024e+003	4.482642e+002
1.160952e+003	4.431742e+002
1.162881e+003	4.490759e+002
1.164809e+003	4.713923e+002
1.166738e+003	5.050872e+002
1.168666e+003	5.157853e+002
1.170594e+003	4.712778e+002
1.172523e+003	3.804538e+002
1.174451e+003	3.563208e+002
1.176380e+003	4.222609e+002
1.178308e+003	4.401177e+002
1.180237e+003	3.939328e+002
1.182165e+003	3.515500e+002
1.184094e+003	3.749864e+002
1.186022e+003	4.657446e+002
1.187951e+003	5.277815e+002
1.189879e+003	4.363871e+002
1.191808e+003	4.064293e+002
1.193736e+003	4.107909e+002
1.195665e+003	4.485795e+002
1.197593e+003	4.299852e+002
1.199521e+003	3.931668e+002
1.201450e+003	3.820006e+002
1.203378e+003	3.866254e+002
1.205307e+003	3.887173e+002
1.207235e+003	4.127079e+002
1.209164e+003	4.267820e+002
1.211092e+003	5.181720e+002
1.213021e+003	3.776291e+002
1.214949e+003	3.902512e+002
1.216878e+003	3.796112e+002
1.218806e+003	2.643206e+002
1.220735e+003	2.514158e+002
1.222663e+003	3.992930e+002
1.224592e+003	3.709058e+002
1.226520e+003	3.299193e+002
1.228448e+003	3.591218e+002
1.230377e+003	2.783428e+002
1.232305e+003	2.203252e+002
1.234234e+003	2.743564e+002
1.236162e+003	2.477028e+002
1.238091e+003	1.895308e+002
1.240019e+003	2.512167e+002
1.241948e+003	2.966103e+002
1.243876e+003	2.742773e+002
1.245805e+003	3.667964e+002
1.247733e+003	3.740827e+002
1.249662e+003	2.717507e+002
1.251590e+003	3.011026e+002
1.253519e+003	3.416570e+002
1.255447e+003	3.208988e+002
1.257375e+003	3.213068e+002
1.259304e+003	3.763528e+002
1.261232e+003	3.757386e+002
1.263161e+003	3.619460e+002
1.265089e+003	3.919226e+002
1.267018e+003	4.069864e+002
1.268946e+003	4.340135e+002
1.270875e+003	3.794449e+002
1.272803e+003	3.300334e+002
1.274732e+003	3.619096e+002
1.276660e+003	3.818029e+002
1.278589e+003	3.472444e+002
1.280517e+003	5.092138e+002
1.282446e+003	4.581766e+002
1.284374e+003	3.690616e+002
1.286302e+003	3.337608e+002
1.288231e+003	4.202086e+002
1.290159e+003	4.787282e+002
1.292088e+003	4.787903e+002
1.294016e+003	4.653585e+002
1.295945e+003	4.446837e+002
1.297873e+003	4.108545e+002
1.299802e+003	4.234901e+002
1.301730e+003	4.635696e+002
1.303659e+003	5.235388e+002
1.305587e+003	4.899114e+002
1.307516e+003	4.287274e+002
1.309444e+003	3.785661e+002
1.311373e+003	3.886994e+002
1.313301e+003	4.000464e+002
1.315229e+003	4.117691e+002
1.317158e+003	4.925051e+002
1.319086e+003	3.847406e+002
1.321015e+003	3.264075e+002
1.322943e+003	3.295155e+002
1.324872e+003	2.810682e+002
1.326800e+003	2.693187e+002
1.328729e+003	2.982425e+002
1.330657e+003	3.182899e+002
1.332586e+003	3.674854e+002
1.334514e+003	3.897061e+002
1.336443e+003	3.189330e+002
1.338371e+003	4.085261e+002
1.340300e+003	3.756807e+002
1.342228e+003	3.876884e+002
1.344156e+003	3.702420e+002
1.346085e+003	3.781492e+002
1.348013e+003	3.943072e+002
1.349942e+003	4.718910e+002
1.351870e+003	5.326149e+002
1.353799e+003	4.834120e+002
1.355727e+003	3.970050e+002
1.357656e+003	4.093694e+002
1.359584e+003	4.517102e+002
1.361513e+003	4.356779e+002
1.363441e+003	4.518569e+002
1.365370e+003	4.651769e+002
1.367298e+003	5.330393e+002
1.369227e+003	5.448115e+002
1.371155e+003	4.678120e+002
1.373083e+003	3.900481e+002
1.375012e+003	4.056397e+002
1.376940e+003	4.791896e+002
1.378869e+003	4.811156e+002
1.380797e+003	4.630821e+002
1.382726e+003	4.309037e+002
1.384654e+003	3.827371e+002
1.386583e+003	3.936719e+002
1.388511e+003	4.578627e+002
1.390440e+003	4.452732e+002
1.392368e+003	4.202383e+002
1.394297e+003	4.172761e+002
1.396225e+003	3.996866e+002
1.398154e+003	3.499444e+002
1.400082e+003	2.756634e+002
1.402010e+003	3.408576e+002
1.403939e+003	3.364290e+002
1.405867e+003	3.681354e+002
1.407796e+003	3.919035e+002
1.409724e+003	3.968981e+002
1.411653e+003	3.738073e+002
1.413581e+003	3.219130e+002
1.415510e+003	2.837968e+002
1.417438e+003	2.923875e+002
1.419367e+003	3.166993e+002
1.421295e+003	2.890459e+002
1.423224e+003	2.062836e+002
1.425152e+003	3.485764e+002
1.427081e+003	4.239518e+002
1.429009e+003	2.805609e+002
1.430938e+003	3.588582e+002
1.432866e+003	5.201151e+002
1.434794e+003	5.068515e+002
1.436723e+003	4.490050e+002
1.438651e+003	4.855443e+002
1.440580e+003	5.590707e+002
1.442508e+003	5.816995e+002
1.444437e+003	4.985545e+002
1.446365e+003	4.658353e+002
1.448294e+003	5.326199e+002
1.450222e+003	5.854478e+002
1.452151e+003	5.340907e+002
1.454079e+003	5.729053e+002
1.456008e+003	5.609376e+002
1.457936e+003	5.483884e+002
1.459865e+003	6.113000e+002
1.461793e+003	5.957892e+002
1.463721e+003	4.870604e+002
1.465650e+003	5.210647e+002
1.467578e+003	5.442641e+002
1.469507e+003	5.325300e+002
1.471435e+003	5.169949e+002
1.473364e+003	4.490681e+002
1.475292e+003	4.095911e+002
1.477221e+003	4.211372e+002
1.479149e+003	4.383183e+002
1.481078e+003	5.174005e+002
1.483006e+003	5.708584e+002
1.484935e+003	5.198517e+002
1.486863e+003	4.868586e+002
1.488792e+003	5.333397e+002
1.490720e+003	4.747618e+002
1.492648e+003	4.975568e+002
1.494577e+003	4.882716e+002
1.496505e+003	4.327471e+002
1.498434e+003	4.428972e+002
1.500362e+003	4.902563e+002
1.502291e+003	5.244987e+002
1.504219e+003	4.937232e+002
1.506148e+003	4.418418e+002
1.508076e+003	4.814937e+002
1.510005e+003	5.695528e+002
1.511933e+003	5.593243e+002
1.513862e+003	5.818617e+002
1.515790e+003	8.744952e+002
1.517719e+003	7.892897e+002
1.519647e+003	8.226670e+002
1.521575e+003	7.393079e+002
1.523504e+003	8.038483e+002
1.525432e+003	7.699509e+002
1.527361e+003	8.323370e+002
1.529289e+003	8.384216e+002
1.531218e+003	7.181644e+002
1.533146e+003	5.920952e+002
1.535075e+003	5.307460e+002
1.537003e+003	5.079248e+002
1.538932e+003	5.450756e+002
1.540860e+003	6.148952e+002
1.542789e+003	4.802778e+002
1.544717e+003	4.977989e+002
1.546646e+003	4.844516e+002
1.548574e+003	4.919329e+002
1.550502e+003	5.299739e+002
1.552431e+003	5.576188e+002
1.554359e+003	5.464985e+002
1.556288e+003	4.798541e+002
1.558216e+003	4.852877e+002
1.560145e+003	5.854494e+002
1.562073e+003	5.952480e+002
1.564002e+003	4.641977e+002
1.565930e+003	4.348053e+002
1.567859e+003	5.479696e+002
1.569787e+003	4.726266e+002
1.571716e+003	4.196376e+002
1.573644e+003	5.038006e+002
1.575573e+003	6.340024e+002
1.577501e+003	6.068348e+002
1.579429e+003	5.256365e+002
1.581358e+003	5.989489e+002
1.583286e+003	6.336190e+002
1.585215e+003	5.939193e+002
1.587143e+003	6.050617e+002
1.589072e+003	6.214312e+002
1.591000e+003	5.802157e+002
1.592929e+003	6.194935e+002
1.594857e+003	7.167579e+002
1.596786e+003	6.975984e+002
1.598714e+003	7.221190e+002
1.600643e+003	8.414487e+002
1.602571e+003	9.181582e+002
1.604500e+003	9.410322e+002
1.606428e+003	9.215441e+002
1.608356e+003	8.081671e+002
1.610285e+003	6.530880e+002
1.612213e+003	6.583234e+002
1.614142e+003	7.137931e+002
1.616070e+003	6.861860e+002
1.617999e+003	6.549214e+002
1.619927e+003	6.451753e+002
1.621856e+003	6.348035e+002
1.623784e+003	6.329316e+002
1.625713e+003	6.376472e+002
1.627641e+003	6.813132e+002
1.629570e+003	7.107228e+002
1.631498e+003	7.619727e+002
1.633427e+003	6.810408e+002
1.635355e+003	6.515302e+002
1.637283e+003	6.198232e+002
1.639212e+003	5.860078e+002
1.641140e+003	5.442128e+002
1.643069e+003	5.385973e+002
1.644997e+003	4.484601e+002
1.646926e+003	3.868863e+002
1.648854e+003	5.654222e+002
1.650783e+003	6.261698e+002
1.652711e+003	4.873131e+002
1.654640e+003	4.444236e+002
1.656568e+003	4.608469e+002
1.658497e+003	4.894688e+002
1.660425e+003	4.183710e+002
1.662354e+003	4.039368e+002
1.664282e+003	4.063068e+002
1.666210e+003	4.011227e+002
1.668139e+003	3.859973e+002
1.670067e+003	4.522544e+002
1.671996e+003	4.495109e+002
1.673924e+003	4.268806e+002
1.675853e+003	4.558110e+002
1.677781e+003	4.529662e+002
1.679710e+003	4.155161e+002
1.681638e+003	4.155467e+002
1.683567e+003	4.162452e+002
1.685495e+003	3.926885e+002
1.687424e+003	4.836674e+002
1.689352e+003	2.907621e+002
1.691281e+003	3.055697e+002
1.693209e+003	4.130565e+002
1.695137e+003	3.711878e+002
1.697066e+003	3.907021e+002
1.698994e+003	2.615486e+002
1.700923e+003	2.492556e+002
1.702851e+003	2.816140e+002
1.704780e+003	2.595681e+002
1.706708e+003	2.713770e+002
1.708637e+003	3.592799e+002
1.710565e+003	4.094514e+002
1.712494e+003	3.748706e+002
1.714422e+003	3.358324e+002
1.716351e+003	2.965999e+002
1.718279e+003	2.735114e+002
1.720208e+003	3.154774e+002
1.722136e+003	4.944824e+002
1.724064e+003	4.737346e+002
1.725993e+003	5.563264e+002
1.727921e+003	5.136071e+002
1.729850e+003	4.125238e+002
1.731778e+003	3.338901e+002
1.733707e+003	3.905815e+002
1.735635e+003	4.018732e+002
1.737564e+003	2.899854e+002
1.739492e+003	2.589434e+002
1.741421e+003	3.047802e+002
1.743349e+003	3.021809e+002
1.745278e+003	3.428194e+002
1.747206e+003	3.670542e+002
1.749135e+003	2.780889e+002
1.751063e+003	3.613686e+002
1.752991e+003	4.466137e+002
1.754920e+003	3.108470e+002
1.756848e+003	3.327506e+002
1.758777e+003	2.547117e+002
1.760705e+003	2.621290e+002
1.762634e+003	3.366339e+002
1.764562e+003	3.331432e+002
1.766491e+003	3.171881e+002
1.768419e+003	3.651306e+002
1.770348e+003	3.594642e+002
1.772276e+003	2.268091e+002
1.774205e+003	2.885895e+002
1.776133e+003	3.731452e+002
1.778062e+003	4.330628e+002
1.779990e+003	4.399330e+002
1.781918e+003	3.903273e+002
1.783847e+003	3.465481e+002
1.785775e+003	2.534135e+002
1.787704e+003	1.410666e+002
1.789632e+003	1.394108e+002
1.791561e+003	1.171162e+002
1.793489e+003	1.455857e+002
1.795418e+003	1.588940e+002
1.797346e+003	1.588010e+002
1.799275e+003	3.009143e+002
1.801203e+003	3.197284e+002
1.803132e+003	2.658599e+002
1.805060e+003	3.222932e+002
1.806989e+003	3.318296e+002
1.808917e+003	1.679536e+002
1.810845e+003	1.180731e+002
1.812774e+003	1.761741e+002
1.814702e+003	1.924778e+002
1.816631e+003	2.290254e+002
1.818559e+003	2.896063e+002
1.820488e+003	3.351650e+002
1.822416e+003	3.176535e+002
1.824345e+003	2.413929e+002
1.826273e+003	2.509161e+002
1.828202e+003	3.414081e+002
1.830130e+003	3.180251e+002
1.832059e+003	2.499693e+002
1.833987e+003	3.162144e+002
1.835916e+003	4.217947e+002
1.837844e+003	2.918972e+002
1.839772e+003	3.449728e+002
1.841701e+003	3.844158e+002
1.843629e+003	3.570863e+002
1.845558e+003	2.671751e+002
1.847486e+003	2.340661e+002
1.849415e+003	2.687421e+002
1.851343e+003	2.447288e+002
1.853272e+003	1.952026e+002
1.855200e+003	1.934953e+002
1.857129e+003	1.222974e+002
1.859057e+003	1.777572e+002
1.860986e+003	1.755973e+002
1.862914e+003	2.700759e+002
1.864843e+003	3.099337e+002
1.866771e+003	2.669283e+002
1.868699e+003	2.174318e+002
1.870628e+003	2.410661e+002
1.872556e+003	2.247252e+002
1.874485e+003	1.432192e+002
1.876413e+003	1.704735e+002
1.878342e+003	1.905211e+002
1.880270e+003	1.652590e+002
1.882199e+003	2.094490e+002
1.884127e+003	2.477498e+002
1.886056e+003	2.678753e+002
1.887984e+003	2.778875e+002
1.889913e+003	1.345910e+002
1.891841e+003	2.167841e+002
1.893770e+003	3.159143e+002
1.895698e+003	2.891729e+002
1.897626e+003	1.919948e+002
1.899555e+003	2.266632e+002
1.901483e+003	3.428075e+002
1.903412e+003	3.160752e+002
1.905340e+003	2.587703e+002
1.907269e+003	2.714129e+002
1.909197e+003	2.517657e+002
1.911126e+003	2.142561e+002
1.913054e+003	2.044402e+002
1.914983e+003	2.582162e+002
1.916911e+003	2.028007e+002
1.918840e+003	1.795927e+002
1.920768e+003	1.928003e+002
1.922697e+003	1.386320e+002
1.924625e+003	1.596868e+002
1.926553e+003	1.872989e+002
1.928482e+003	1.624033e+002
1.930410e+003	2.066536e+002
1.932339e+003	2.364482e+002
1.934267e+003	2.411886e+002
1.936196e+003	2.354374e+002
1.938124e+003	1.820681e+002
1.940053e+003	2.080505e+002
1.941981e+003	3.240693e+002
1.943910e+003	4.055312e+002
1.945838e+003	2.219767e+002
1.947767e+003	1.749341e+002
1.949695e+003	1.511125e+002
1.951624e+003	1.353416e+002
1.953552e+003	2.114192e+002
1.955480e+003	2.706279e+002
1.957409e+003	1.739321e+002
1.959337e+003	9.492757e+001
1.961266e+003	1.428090e+002
1.963194e+003	2.044765e+002
1.965123e+003	2.114680e+002
1.967051e+003	1.329616e+002
1.968980e+003	1.447962e+002
1.970908e+003	1.369861e+002
1.972837e+003	1.528880e+002
1.974765e+003	1.607241e+002
1.976694e+003	1.996844e+002
1.978622e+003	1.739873e+002
1.980551e+003	1.078885e+002
1.982479e+003	5.634198e+001
1.984407e+003	2.438972e+001
1.986336e+003	7.886748e+001
1.988264e+003	1.705390e+002
1.990193e+003	1.244304e+002
1.992121e+003	5.733657e+001
1.994050e+003	7.467628e+001
1.995978e+003	1.571557e+002
1.997907e+003	2.180574e+002
1.999835e+003	1.795594e+002
2.001764e+003	1.388393e+002
2.003692e+003	9.824085e+001
2.005621e+003	5.396064e+001
2.007549e+003	3.539776e+001
2.009478e+003	6.526545e+001
2.011406e+003	1.944710e+002
2.013334e+003	2.436452e+002
2.015263e+003	1.971987e+002
2.017191e+003	2.412090e+002
2.019120e+003	2.711898e+002
2.021048e+003	9.951154e+001
2.022977e+003	2.448081e+002
2.024905e+003	3.017313e+002
2.026834e+003	2.085284e+002
2.028762e+003	2.189812e+002
2.030691e+003	1.129644e+002
2.032619e+003	1.686979e+002
2.034548e+003	2.714861e+002
2.036476e+003	9.738408e+001
2.038405e+003	1.882728e+002
2.040333e+003	2.895751e+002
2.042261e+003	2.327099e+002
2.044190e+003	2.511055e+002
2.046118e+003	2.260131e+002
2.048047e+003	1.634811e+002
2.049975e+003	2.345100e+002
2.051904e+003	3.036464e+002
2.053832e+003	2.445077e+002
2.055761e+003	2.072957e+002
2.057689e+003	2.221499e+002
2.059618e+003	2.220604e+002
2.061546e+003	1.558706e+002
2.063475e+003	1.097846e+002
2.065403e+003	1.693729e+002
2.067332e+003	2.248777e+002
2.069260e+003	2.350658e+002
2.071188e+003	2.549156e+002
2.073117e+003	2.021460e+002
2.075045e+003	2.216725e+002
2.076974e+003	3.342872e+002
2.078902e+003	2.219936e+002
2.080831e+003	2.026914e+002
2.082759e+003	1.813557e+002
2.084688e+003	1.162960e+002
2.086616e+003	1.895118e+002
2.088545e+003	2.776021e+002
2.090473e+003	2.336361e+002
2.092402e+003	1.385077e+002
2.094330e+003	1.235638e+002
2.096259e+003	1.644263e+002
2.098187e+003	1.656331e+002
2.100115e+003	1.406313e+002
2.102044e+003	1.758908e+002
2.103972e+003	1.971166e+002
2.105901e+003	1.701841e+002
2.107829e+003	1.906600e+002
2.109758e+003	1.579668e+002
2.111686e+003	1.271126e+002
2.113615e+003	1.967996e+002
2.115543e+003	2.347351e+002
2.117472e+003	2.326999e+002
2.119400e+003	2.022330e+002
2.121329e+003	2.070336e+002
2.123257e+003	2.385184e+002
2.125186e+003	2.909437e+002
2.127114e+003	3.077493e+002
2.129042e+003	2.613425e+002
2.130971e+003	2.890671e+002
2.132899e+003	2.743226e+002
2.134828e+003	3.002214e+002
2.136756e+003	3.397722e+002
2.138685e+003	2.934970e+002
2.140613e+003	1.792043e+002
2.142542e+003	1.700777e+002
2.144470e+003	2.156302e+002
2.146399e+003	1.526960e+002
2.148327e+003	1.801854e+002
2.150256e+003	3.526458e+002
2.152184e+003	3.990916e+002
2.154113e+003	2.701332e+002
2.156041e+003	2.029984e+002
2.157969e+003	2.658188e+002
2.159898e+003	2.760876e+002
2.161826e+003	2.367990e+002
2.163755e+003	3.087499e+002
2.165683e+003	1.727355e+002
2.167612e+003	2.304446e+002
2.169540e+003	1.831727e+002
2.171469e+003	2.553933e+002
2.173397e+003	2.301359e+002
2.175326e+003	1.423576e+002
2.177254e+003	2.298144e+002
2.179183e+003	2.785005e+002
2.181111e+003	1.758122e+002
2.183040e+003	1.885505e+002
2.184968e+003	2.260045e+002
2.186896e+003	1.930942e+002
2.188825e+003	1.653680e+002
2.190753e+003	2.558352e+002
2.192682e+003	2.443312e+002
2.194610e+003	2.812776e+002
2.196539e+003	3.073326e+002
2.198467e+003	2.738296e+002
2.200396e+003	2.637897e+002
2.202324e+003	2.944589e+002
2.204253e+003	2.235122e+002
2.206181e+003	1.188867e+002
2.208110e+003	1.754301e+002
2.210038e+003	2.064339e+002
2.211967e+003	2.508784e+002
2.213895e+003	2.159220e+002
2.215823e+003	2.065994e+002
2.217752e+003	1.853914e+002
2.219680e+003	3.068521e+002
2.221609e+003	2.678973e+002
2.223537e+003	4.107888e+002
2.225466e+003	3.748009e+002
2.227394e+003	2.929073e+002
2.229323e+003	3.300186e+002
2.231251e+003	3.099449e+002
2.233180e+003	3.657178e+002
2.235108e+003	3.325237e+002
2.237037e+003	2.821418e+002
2.238965e+003	2.158671e+002
2.240894e+003	2.577432e+002
2.242822e+003	3.932404e+002
2.244750e+003	3.054279e+002
2.246679e+003	2.992760e+002
2.248607e+003	2.441015e+002
2.250536e+003	3.121004e+002
2.252464e+003	3.850657e+002
2.254393e+003	3.474344e+002
2.256321e+003	3.246771e+002
2.258250e+003	3.146375e+002
2.260178e+003	2.666551e+002
2.262107e+003	2.907248e+002
2.264035e+003	3.340401e+002
2.265964e+003	3.356146e+002
2.267892e+003	2.600729e+002
2.269821e+003	2.270957e+002
2.271749e+003	2.790991e+002
2.273677e+003	3.073093e+002
2.275606e+003	2.953190e+002
2.277534e+003	3.215156e+002
2.279463e+003	3.292729e+002
2.281391e+003	3.430371e+002
2.283320e+003	3.349135e+002
2.285248e+003	3.890716e+002
2.287177e+003	4.078618e+002
2.289105e+003	3.476921e+002
2.291034e+003	4.289624e+002
2.292962e+003	3.841292e+002
2.294891e+003	3.822243e+002
2.296819e+003	4.696297e+002
2.298748e+003	4.011515e+002
2.300676e+003	3.585061e+002
2.302604e+003	3.987607e+002
2.304533e+003	3.728755e+002
2.306461e+003	3.524687e+002
2.308390e+003	3.822918e+002
2.310318e+003	3.953179e+002
2.312247e+003	3.939860e+002
2.314175e+003	3.921068e+002
2.316104e+003	3.479605e+002
2.318032e+003	3.296232e+002
2.319961e+003	3.684786e+002
2.321889e+003	3.169003e+002
2.323818e+003	3.304690e+002
2.325746e+003	4.171442e+002
2.327675e+003	4.906840e+002
2.329603e+003	4.690553e+002
2.331531e+003	3.284417e+002
2.333460e+003	2.862360e+002
2.335388e+003	3.675262e+002
2.337317e+003	3.897503e+002
2.339245e+003	3.414441e+002
2.341174e+003	3.723114e+002
2.343102e+003	4.152343e+002
2.345031e+003	4.398261e+002
2.346959e+003	4.678327e+002
2.348888e+003	4.206541e+002
2.350816e+003	3.440033e+002
2.352745e+003	3.020554e+002
2.354673e+003	3.408411e+002
2.356602e+003	4.408805e+002
2.358530e+003	4.506036e+002
2.360458e+003	3.973144e+002
2.362387e+003	5.126481e+002
2.364315e+003	5.483987e+002
2.366244e+003	4.409068e+002
2.368172e+003	4.930365e+002
2.370101e+003	5.035923e+002
2.372029e+003	4.819071e+002
2.373958e+003	5.358037e+002
2.375886e+003	4.853350e+002
2.377815e+003	4.826815e+002
2.379743e+003	4.903315e+002
2.381672e+003	4.942139e+002
2.383600e+003	5.514476e+002
2.385529e+003	4.914296e+002
2.387457e+003	3.871653e+002
2.389385e+003	4.956955e+002
2.391314e+003	4.473272e+002
2.393242e+003	4.044478e+002
2.395171e+003	3.847136e+002
2.397099e+003	3.808166e+002
2.399028e+003	3.787289e+002
2.400956e+003	3.895319e+002
2.402885e+003	4.221059e+002
2.404813e+003	4.124690e+002
2.406742e+003	4.671058e+002
2.408670e+003	5.095647e+002
2.410599e+003	3.605794e+002
2.412527e+003	2.773130e+002
2.414456e+003	4.322820e+002
2.416384e+003	5.847086e+002
2.418313e+003	4.756565e+002
2.420241e+003	4.835228e+002
2.422169e+003	4.093118e+002
2.424098e+003	4.166337e+002
2.426026e+003	4.356555e+002
2.427955e+003	5.019575e+002
2.429883e+003	5.474973e+002
2.431812e+003	4.936461e+002
2.433740e+003	5.364979e+002
2.435669e+003	5.983167e+002
2.437597e+003	4.724578e+002
2.439526e+003	5.064930e+002
2.441454e+003	6.076220e+002
2.443383e+003	4.660703e+002
2.445311e+003	5.350715e+002
2.447240e+003	4.739266e+002
2.449168e+003	5.078333e+002
2.451096e+003	5.232482e+002
2.453025e+003	4.814136e+002
2.454953e+003	4.853463e+002
2.456882e+003	5.134727e+002
2.458810e+003	6.068018e+002
2.460739e+003	7.067620e+002
2.462667e+003	5.618584e+002
2.464596e+003	4.673874e+002
2.466524e+003	5.590607e+002
2.468453e+003	6.009891e+002
2.470381e+003	5.484538e+002
2.472310e+003	4.875925e+002
2.474238e+003	4.302447e+002
2.476167e+003	4.721837e+002
2.478095e+003	5.443497e+002
2.480023e+003	4.931632e+002
2.481952e+003	4.940497e+002
2.483880e+003	5.780364e+002
2.485809e+003	5.194923e+002
2.487737e+003	4.793365e+002
2.489666e+003	5.009992e+002
2.491594e+003	4.652308e+002
2.493523e+003	4.882423e+002
2.495451e+003	3.976458e+002
2.497380e+003	3.639229e+002
2.499308e+003	3.716818e+002
2.501237e+003	5.442376e+002
2.503165e+003	5.408503e+002
2.505094e+003	4.739317e+002
2.507022e+003	4.963093e+002
2.508950e+003	4.634843e+002
2.510879e+003	4.534157e+002
2.512807e+003	5.095939e+002
2.514736e+003	4.734850e+002
2.516664e+003	4.382404e+002
2.518593e+003	4.558217e+002
2.520521e+003	4.371704e+002
2.522450e+003	4.781531e+002
2.524378e+003	4.828137e+002
2.526307e+003	4.328355e+002
2.528235e+003	4.496864e+002
2.530164e+003	4.677388e+002
2.532092e+003	5.037395e+002
2.534021e+003	6.378355e+002
2.535949e+003	6.527552e+002
2.537877e+003	6.084460e+002
2.539806e+003	5.756805e+002
2.541734e+003	5.324642e+002
2.543663e+003	4.846747e+002
2.545591e+003	4.561014e+002
2.547520e+003	5.410447e+002
2.549448e+003	5.296702e+002
2.551377e+003	5.386987e+002
2.553305e+003	5.472023e+002
2.555234e+003	5.418178e+002
2.557162e+003	5.478557e+002
2.559091e+003	5.471336e+002
2.561019e+003	5.505145e+002
2.562948e+003	5.178435e+002
2.564876e+003	5.447793e+002
2.566804e+003	5.605916e+002
2.568733e+003	5.566175e+002
2.570661e+003	5.728640e+002
2.572590e+003	5.246876e+002
2.574518e+003	4.530340e+002
2.576447e+003	4.842700e+002
2.578375e+003	5.492904e+002
2.580304e+003	5.450957e+002
2.582232e+003	5.112649e+002
2.584161e+003	5.269344e+002
2.586089e+003	5.146105e+002
2.588018e+003	4.553135e+002
2.589946e+003	5.034575e+002
2.591875e+003	5.061892e+002
2.593803e+003	4.912751e+002
2.595731e+003	5.342468e+002
2.597660e+003	5.586907e+002
2.599588e+003	4.525501e+002
2.601517e+003	4.520092e+002
2.603445e+003	5.343567e+002
2.605374e+003	5.570967e+002
2.607302e+003	5.051560e+002
2.609231e+003	5.102886e+002
2.611159e+003	6.320969e+002
2.613088e+003	5.200381e+002
2.615016e+003	3.925088e+002
2.616945e+003	4.832019e+002
2.618873e+003	4.350620e+002
2.620802e+003	4.676282e+002
2.622730e+003	5.234148e+002
2.624658e+003	5.692798e+002
2.626587e+003	5.551691e+002
2.628515e+003	5.156738e+002
2.630444e+003	5.342879e+002
2.632372e+003	4.995117e+002
2.634301e+003	4.980797e+002
2.636229e+003	4.451063e+002
2.638158e+003	4.508287e+002
2.640086e+003	4.618560e+002
2.642015e+003	4.362973e+002
2.643943e+003	4.375659e+002
2.645872e+003	4.070904e+002
2.647800e+003	4.161991e+002
2.649729e+003	3.977434e+002
2.651657e+003	3.909888e+002
2.653585e+003	5.072285e+002
2.655514e+003	5.254620e+002
2.657442e+003	3.539003e+002
2.659371e+003	4.960269e+002
2.661299e+003	5.862653e+002
2.663228e+003	5.397040e+002
2.665156e+003	5.757062e+002
2.667085e+003	4.932963e+002
2.669013e+003	4.528293e+002
2.670942e+003	4.797479e+002
2.672870e+003	5.402781e+002
2.674799e+003	5.081260e+002
2.676727e+003	4.876102e+002
2.678656e+003	5.320025e+002
2.680584e+003	4.096780e+002
2.682512e+003	4.076119e+002
2.684441e+003	4.663161e+002
2.686369e+003	4.941068e+002
2.688298e+003	4.824374e+002
2.690226e+003	3.946648e+002
2.692155e+003	5.279529e+002
2.694083e+003	4.673817e+002
2.696012e+003	4.341304e+002
2.697940e+003	4.660187e+002
2.699869e+003	4.346170e+002
2.701797e+003	3.173865e+002
2.703726e+003	3.814784e+002
2.705654e+003	4.707450e+002
2.707583e+003	4.645262e+002
2.709511e+003	3.418770e+002
2.711439e+003	3.914684e+002
2.713368e+003	4.486428e+002
2.715296e+003	4.358995e+002
2.717225e+003	3.812023e+002
2.719153e+003	3.639980e+002
2.721082e+003	4.197522e+002
2.723010e+003	4.529557e+002
2.724939e+003	4.439650e+002
2.726867e+003	4.006558e+002
2.728796e+003	3.474622e+002
2.730724e+003	4.342133e+002
2.732653e+003	3.718967e+002
2.734581e+003	3.874439e+002
2.736510e+003	3.342863e+002
2.738438e+003	3.148820e+002
2.740366e+003	4.185317e+002
2.742295e+003	3.810252e+002
2.744223e+003	3.595143e+002
2.746152e+003	3.472382e+002
2.748080e+003	2.799594e+002
2.750009e+003	3.763488e+002
2.751937e+003	3.763774e+002
2.753866e+003	3.059748e+002
2.755794e+003	3.069593e+002
2.757723e+003	3.504217e+002
2.759651e+003	3.710495e+002
2.761580e+003	3.461994e+002
2.763508e+003	2.723987e+002
2.765437e+003	3.325901e+002
2.767365e+003	3.179071e+002
2.769293e+003	2.985990e+002
2.771222e+003	3.383946e+002
2.773150e+003	2.684799e+002
2.775079e+003	2.169247e+002
2.777007e+003	3.376276e+002
2.778936e+003	3.106046e+002
2.780864e+003	2.352637e+002
2.782793e+003	2.770278e+002
2.784721e+003	3.029433e+002
2.786650e+003	2.665933e+002
2.788578e+003	2.561978e+002
2.790507e+003	2.121495e+002
2.792435e+003	2.340730e+002
2.794364e+003	2.914358e+002
2.796292e+003	1.735628e+002
2.798220e+003	1.646586e+002
2.800149e+003	1.095477e+002
2.802077e+003	2.477595e+002
2.804006e+003	2.658478e+002
2.805934e+003	2.160197e+002
2.807863e+003	2.652936e+002
2.809791e+003	2.472290e+002
2.811720e+003	2.421192e+002
2.813648e+003	2.346609e+002
2.815577e+003	1.237633e+002
2.817505e+003	1.613377e+002
2.819434e+003	2.039637e+002
2.821362e+003	1.210003e+002
2.823291e+003	2.269245e+002
2.825219e+003	1.688418e+002
2.827147e+003	1.981352e+002
2.829076e+003	1.184553e+002
2.831004e+003	1.726855e+002
2.832933e+003	1.677827e+002
2.834861e+003	1.656586e+002
2.836790e+003	1.450052e+002
2.838718e+003	2.348435e+002
2.840647e+003	2.353704e+002
2.842575e+003	3.444387e+002
2.844504e+003	5.560718e+002
2.846432e+003	4.290207e+002
2.848361e+003	4.371275e+002
2.850289e+003	4.287049e+002
2.852218e+003	5.053500e+002
2.854146e+003	3.322555e+002
2.856074e+003	3.365959e+002
2.858003e+003	3.822172e+002
2.859931e+003	4.409119e+002
2.861860e+003	4.335212e+002
2.863788e+003	3.205096e+002
2.865717e+003	3.929996e+002
2.867645e+003	3.543117e+002
2.869574e+003	2.663055e+002
2.871502e+003	3.790077e+002
2.873431e+003	3.509869e+002
2.875359e+003	3.025370e+002
2.877288e+003	3.525722e+002
2.879216e+003	4.242929e+002
2.881145e+003	4.239387e+002
2.883073e+003	3.741292e+002
2.885001e+003	4.182427e+002
2.886930e+003	4.882043e+002
2.888858e+003	4.402076e+002
2.890787e+003	3.791366e+002
2.892715e+003	3.705300e+002
2.894644e+003	4.437410e+002
2.896572e+003	3.643730e+002
2.898501e+003	3.509242e+002
2.900429e+003	2.994019e+002
2.902358e+003	3.468514e+002
2.904286e+003	3.456875e+002
2.906215e+003	3.877603e+002
2.908143e+003	4.760655e+002
2.910072e+003	3.588264e+002
2.912000e+003	2.847861e+002
2.913928e+003	3.637100e+002
2.915857e+003	4.334039e+002
2.917785e+003	2.807962e+002
2.919714e+003	3.927791e+002
2.921642e+003	3.314620e+002
2.923571e+003	3.232020e+002
2.925499e+003	2.923173e+002
2.927428e+003	3.653467e+002
2.929356e+003	3.481377e+002
2.931285e+003	2.070090e+002
2.933213e+003	2.761397e+002
2.935142e+003	3.014888e+002
2.937070e+003	3.085237e+002
2.938999e+003	2.629095e+002
2.940927e+003	2.423752e+002
2.942855e+003	1.769787e+002
2.944784e+003	1.920152e+002
2.946712e+003	1.578676e+002
2.948641e+003	1.303257e+002
2.950569e+003	9.872590e+001
2.952498e+003	7.834130e+000
2.954426e+003	-1.861041e+001
2.956355e+003	5.862835e+001
2.958283e+003	4.490459e+001
2.960212e+003	1.161200e+001
2.962140e+003	1.451122e+001
2.964069e+003	1.823475e+001
2.965997e+003	6.502849e+001
2.967926e+003	4.046547e+000
2.969854e+003	1.395014e+001
2.971782e+003	-7.714690e+001
2.973711e+003	-1.244215e+002
2.975639e+003	-8.386234e+001
2.977568e+003	-5.450262e+001
2.979496e+003	-1.084761e+002
2.981425e+003	-1.880697e+002
2.983353e+003	-1.074136e+002
2.985282e+003	-9.254087e+001
2.987210e+003	-1.246217e+002
2.989139e+003	-1.290062e+002
2.991067e+003	-1.843778e+002
2.992996e+003	-1.001484e+002
2.994924e+003	-9.624903e+001
2.996853e+003	-1.651214e+002
2.998781e+003	-1.774341e+002
3.000709e+003	-1.553259e+002
3.002638e+003	-1.797203e+002
3.004566e+003	-2.227752e+002
3.006495e+003	-2.497578e+002
3.008423e+003	-2.807954e+002
3.010352e+003	-2.124358e+002
3.012280e+003	-2.185061e+002
3.014209e+003	-3.136880e+002
3.016137e+003	-1.842051e+002
3.018066e+003	-2.099604e+002
3.019994e+003	-2.052999e+002
3.021923e+003	-2.361607e+002
3.023851e+003	-2.684151e+002
3.025780e+003	-2.423338e+002
3.027708e+003	-1.429097e+002
3.029636e+003	-2.533828e+002
3.031565e+003	-2.025398e+002
3.033493e+003	-2.298742e+002
3.035422e+003	-1.316847e+002
3.037350e+003	-2.143405e+002
3.039279e+003	-2.502066e+002
3.041207e+003	-2.061214e+002
3.043136e+003	-1.956266e+002
3.045064e+003	-1.358954e+002
3.046993e+003	-1.795863e+002
3.048921e+003	-2.499927e+002
3.050850e+003	-1.261521e+002
3.052778e+003	-1.184912e+002
3.054707e+003	-1.870905e+002
3.056635e+003	-2.424787e+002
3.058563e+003	-1.975158e+002
3.060492e+003	-1.538874e+002
3.062420e+003	-1.321112e+002
3.064349e+003	-1.361488e+002
3.066277e+003	-1.233031e+002
3.068206e+003	-1.076381e+002
3.070134e+003	-1.946767e+002
3.072063e+003	-1.961372e+002
3.073991e+003	-7.777544e+001
3.075920e+003	-1.894458e+002
3.077848e+003	-1.604373e+002
3.079777e+003	-2.466043e+002
3.081705e+003	-2.183014e+002
3.083634e+003	-2.358441e+002
3.085562e+003	-2.157511e+002
3.087490e+003	-1.591091e+002
3.089419e+003	-1.085765e+002
3.091347e+003	-1.141832e+002
3.093276e+003	-5.653801e+001
3.095204e+003	-1.428905e+002
3.097133e+003	-1.466715e+002
3.099061e+003	-1.505433e+002
3.100990e+003	-2.344050e+001
3.102918e+003	-4.579353e+001
3.104847e+003	-1.442508e+002
3.106775e+003	-1.734079e+002
3.108704e+003	-3.700233e+001
3.110632e+003	5.979797e+001
3.112561e+003	-1.787083e+001
3.114489e+003	3.630573e+001
3.116417e+003	-3.484207e+001
3.118346e+003	5.999043e+001
3.120274e+003	6.116429e+001
3.122203e+003	3.512209e+001
3.124131e+003	9.088952e+000
3.126060e+003	-7.123885e+001
3.127988e+003	1.634703e+000
3.129917e+003	7.621806e+001
3.131845e+003	1.220244e+002
3.133774e+003	1.644928e+002
3.135702e+003	1.341613e+002
3.137631e+003	5.614242e+001
3.139559e+003	5.392670e+001
3.141488e+003	9.731049e+001
3.143416e+003	2.475535e+002
3.145344e+003	2.354100e+002
3.147273e+003	1.934574e+002
3.149201e+003	1.797123e+002
3.151130e+003	2.604631e+002
3.153058e+003	2.968553e+002
3.154987e+003	2.890325e+002
3.156915e+003	2.869348e+002
3.158844e+003	3.377757e+002
3.160772e+003	2.906588e+002
3.162701e+003	2.697681e+002
3.164629e+003	2.311375e+002
3.166558e+003	3.301010e+002
3.168486e+003	4.014811e+002
3.170415e+003	3.802965e+002
3.172343e+003	3.888642e+002
3.174271e+003	3.665034e+002
3.176200e+003	3.544696e+002
3.178128e+003	3.910197e+002
3.180057e+003	4.881269e+002
3.181985e+003	5.031807e+002
3.183914e+003	4.940633e+002
3.185842e+003	5.359789e+002
3.187771e+003	5.382424e+002
3.189699e+003	5.537772e+002
3.191628e+003	5.675489e+002
3.193556e+003	5.802488e+002
3.195485e+003	6.502908e+002
3.197413e+003	7.129179e+002
3.199342e+003	7.671564e+002
3.201270e+003	7.577040e+002
3.203198e+003	7.669857e+002
3.205127e+003	8.408026e+002
3.207055e+003	7.881801e+002
3.208984e+003	8.931915e+002
3.210912e+003	9.569316e+002
3.212841e+003	9.564956e+002
3.214769e+003	9.957514e+002
3.216698e+003	1.029468e+003
3.218626e+003	9.352795e+002
3.220555e+003	9.123615e+002
3.222483e+003	9.868650e+002
3.224412e+003	1.110729e+003
3.226340e+003	1.138547e+003
3.228269e+003	1.082951e+003
3.230197e+003	1.169213e+003
3.232125e+003	1.282063e+003
3.234054e+003	1.269184e+003
3.235982e+003	1.194646e+003
3.237911e+003	1.286737e+003
3.239839e+003	1.362844e+003
3.241768e+003	1.371038e+003
3.243696e+003	1.422742e+003
3.245625e+003	1.518824e+003
3.247553e+003	1.444381e+003
3.249482e+003	1.559460e+003
3.251410e+003	1.603047e+003
3.253339e+003	1.618180e+003
3.255267e+003	1.684662e+003
3.257196e+003	1.686251e+003
3.259124e+003	1.694760e+003
3.261052e+003	1.802849e+003
3.262981e+003	1.858110e+003
3.264909e+003	1.864931e+003
3.266838e+003	1.933684e+003
3.268766e+003	1.975775e+003
3.270695e+003	1.990570e+003
3.272623e+003	2.083094e+003
3.274552e+003	2.084804e+003
3.276480e+003	2.077294e+003
3.278409e+003	2.150458e+003
3.280337e+003	2.262671e+003
3.282266e+003	2.354897e+003
3.284194e+003	2.329721e+003
3.286123e+003	2.334143e+003
3.288051e+003	2.533893e+003
3.289979e+003	2.653102e+003
3.291908e+003	2.541673e+003
3.293836e+003	2.592348e+003
3.295765e+003	2.684955e+003
3.297693e+003	2.685052e+003
3.299622e+003	2.770402e+003
3.301550e+003	2.925146e+003
3.303479e+003	2.903363e+003
3.305407e+003	2.927171e+003
3.307336e+003	3.079624e+003
3.309264e+003	3.089074e+003
3.311193e+003	3.132729e+003
3.313121e+003	3.178669e+003
3.315050e+003	3.264867e+003
3.316978e+003	3.275438e+003
3.318906e+003	3.357981e+003
3.320835e+003	3.437727e+003
3.322763e+003	3.521686e+003
3.324692e+003	3.569142e+003
3.326620e+003	3.658343e+003
3.328549e+003	3.719313e+003
3.330477e+003	3.782085e+003
3.332406e+003	3.876024e+003
3.334334e+003	4.076136e+003
3.336263e+003	4.076332e+003
3.338191e+003	4.126515e+003
3.340120e+003	4.059354e+003
3.342048e+003	4.213192e+003
3.343977e+003	4.344846e+003
3.345905e+003	4.471434e+003
3.347833e+003	4.519697e+003
3.349762e+003	4.404636e+003
3.351690e+003	4.554484e+003
3.353619e+003	4.631242e+003
3.355547e+003	4.843121e+003
3.357476e+003	4.836772e+003
3.359404e+003	4.965908e+003
3.361333e+003	4.992708e+003
3.363261e+003	4.984945e+003
3.365190e+003	5.193927e+003
3.367118e+003	5.276623e+003
3.369047e+003	5.279752e+003
3.370975e+003	5.411566e+003
3.372904e+003	5.535307e+003
3.374832e+003	5.676383e+003
3.376760e+003	5.789337e+003
3.378689e+003	5.810226e+003
3.380617e+003	5.984617e+003
3.382546e+003	6.056028e+003
3.384474e+003	6.150477e+003
3.386403e+003	6.300114e+003
3.388331e+003	6.432225e+003
3.390260e+003	6.350521e+003
3.392188e+003	6.517828e+003
3.394117e+003	6.625501e+003
3.396045e+003	6.776454e+003
3.397974e+003	6.850919e+003
3.399902e+003	6.970858e+003
