# Supplementary material for: Machine learning classification of mango maturity based on carotene content from Raman spectra
Source: PeerJ. 2025 Nov 18;13:e20288. doi: 10.7717/peerj.20288 (PMC12637035; doi:10.7717/peerj.20288)
Supplement: Supplemental Information 1 — Raman spectra from 29 mango samples, with measurements taken from the top, middle, and bottom parts of each mango. These data were used for Raman spectral processing, statistical analysis, and classification analysis. [file peerj-13-20288-s001.zip › Raw Data_Mango/M5/M5-M-2.CSV]

5.015522e+001	7.095490e+003
5.208368e+001	4.504157e+003
5.401215e+001	2.925540e+003
5.594062e+001	2.215488e+003
5.786908e+001	2.072883e+003
5.979755e+001	2.148064e+003
6.172602e+001	2.189597e+003
6.365448e+001	2.120267e+003
6.558295e+001	2.010431e+003
6.751141e+001	1.945477e+003
6.943988e+001	1.919818e+003
7.136835e+001	2.016074e+003
7.329681e+001	2.141857e+003
7.522528e+001	1.897613e+003
7.715375e+001	1.768447e+003
7.908221e+001	1.643727e+003
8.101068e+001	1.528545e+003
8.293915e+001	1.465539e+003
8.486761e+001	1.484531e+003
8.679608e+001	1.465660e+003
8.872455e+001	1.460570e+003
9.065302e+001	1.485048e+003
9.258148e+001	1.513736e+003
9.450995e+001	1.475136e+003
9.643842e+001	1.409885e+003
9.836688e+001	1.293734e+003
1.002953e+002	1.136241e+003
1.022238e+002	1.007786e+003
1.041523e+002	1.041059e+003
1.060807e+002	1.000406e+003
1.080092e+002	9.091262e+002
1.099377e+002	8.750383e+002
1.118661e+002	1.011857e+003
1.137946e+002	1.127063e+003
1.157231e+002	1.245345e+003
1.176516e+002	1.201286e+003
1.195800e+002	8.822853e+002
1.215085e+002	9.329457e+002
1.234370e+002	8.435943e+002
1.253654e+002	7.012119e+002
1.272939e+002	5.829836e+002
1.292224e+002	5.177953e+002
1.311508e+002	5.342017e+002
1.330793e+002	6.352885e+002
1.350078e+002	7.407350e+002
1.369362e+002	7.856835e+002
1.388647e+002	7.519618e+002
1.407932e+002	6.832632e+002
1.427216e+002	5.843288e+002
1.446501e+002	5.419835e+002
1.465786e+002	5.951229e+002
1.485070e+002	6.402300e+002
1.504355e+002	6.048554e+002
1.523640e+002	5.961065e+002
1.542924e+002	5.084071e+002
1.562209e+002	3.006071e+002
1.581494e+002	4.146489e+002
1.600778e+002	4.244240e+002
1.620063e+002	4.662237e+002
1.639348e+002	5.221932e+002
1.658632e+002	5.163073e+002
1.677917e+002	5.723076e+002
1.697202e+002	5.226193e+002
1.716486e+002	4.554644e+002
1.735771e+002	4.227414e+002
1.755056e+002	4.192650e+002
1.774340e+002	3.487535e+002
1.793625e+002	3.114484e+002
1.812910e+002	3.498723e+002
1.832194e+002	4.070355e+002
1.851479e+002	3.448682e+002
1.870764e+002	1.034800e+002
1.890048e+002	3.783629e+001
1.909333e+002	1.750146e+001
1.928618e+002	-1.919083e+001
1.947902e+002	3.215750e+001
1.967187e+002	2.573097e+001
1.986472e+002	1.115698e+002
2.005756e+002	1.868458e+002
2.025041e+002	2.038877e+002
2.044326e+002	2.617491e+002
2.063610e+002	2.887650e+002
2.082895e+002	3.518045e+002
2.102180e+002	3.844167e+002
2.121464e+002	3.425277e+002
2.140749e+002	2.741064e+002
2.160034e+002	2.825895e+002
2.179318e+002	1.586563e+002
2.198603e+002	6.109696e+001
2.217888e+002	1.177218e+002
2.237172e+002	2.120173e+002
2.256457e+002	2.438701e+002
2.275742e+002	1.074642e+002
2.295026e+002	-3.418787e+001
2.314311e+002	-5.415158e+001
2.333596e+002	-5.471918e+001
2.352880e+002	-4.518703e+001
2.372165e+002	-3.108420e+001
2.391450e+002	1.308248e+001
2.410734e+002	8.527702e+001
2.430019e+002	1.151570e+002
2.449304e+002	1.563036e+002
2.468588e+002	1.586159e+002
2.487873e+002	1.303889e+002
2.507158e+002	9.822404e+001
2.526442e+002	8.600717e+001
2.545727e+002	5.547086e+001
2.565012e+002	1.216283e+002
2.584296e+002	2.054889e+002
2.603581e+002	2.065047e+002
2.622866e+002	1.023674e+002
2.642150e+002	2.130279e+002
2.661435e+002	2.449289e+002
2.680720e+002	6.457442e+001
2.700004e+002	-1.796141e+002
2.719289e+002	-1.533596e+001
2.738574e+002	5.955569e+001
2.757858e+002	6.690192e+001
2.777143e+002	2.563340e+001
2.796428e+002	-6.306800e+001
2.815712e+002	-2.121945e+002
2.834997e+002	-1.450530e+002
2.854282e+002	2.808003e+001
2.873566e+002	9.006344e+001
2.892851e+002	3.985925e+001
2.912136e+002	1.210416e+002
2.931420e+002	1.818039e+002
2.950705e+002	1.838174e+002
2.969990e+002	2.693121e+002
2.989274e+002	3.950280e+002
3.008559e+002	3.558971e+002
3.027844e+002	2.393601e+002
3.047128e+002	3.047334e+002
3.066413e+002	2.774067e+002
3.085698e+002	1.688878e+002
3.104982e+002	1.998728e+002
3.124267e+002	3.253693e+002
3.143552e+002	3.081008e+002
3.162836e+002	1.781689e+002
3.182121e+002	1.040980e+002
3.201406e+002	2.070290e+002
3.220690e+002	2.335403e+002
3.239975e+002	1.288612e+002
3.259260e+002	1.411915e+002
3.278544e+002	2.039946e+002
3.297829e+002	2.014733e+002
3.317114e+002	2.320347e+002
3.336398e+002	1.997615e+002
3.355683e+002	2.448886e+002
3.374968e+002	3.015403e+002
3.394252e+002	2.860746e+002
3.413537e+002	1.980526e+002
3.432822e+002	1.648922e+002
3.452106e+002	2.657274e+002
3.471391e+002	3.320606e+002
3.490676e+002	3.352906e+002
3.509960e+002	4.166323e+002
3.529245e+002	4.821899e+002
3.548530e+002	3.590480e+002
3.567814e+002	2.527672e+002
3.587099e+002	2.380754e+002
3.606384e+002	2.464211e+002
3.625668e+002	1.458497e+002
3.644953e+002	1.853686e+002
3.664238e+002	1.709586e+002
3.683522e+002	1.135199e+002
3.702807e+002	1.081887e+002
3.722092e+002	1.997142e+002
3.741376e+002	2.154399e+002
3.760661e+002	2.334460e+002
3.779946e+002	2.364447e+002
3.799230e+002	2.088821e+002
3.818515e+002	1.823532e+002
3.837800e+002	3.181311e+002
3.857084e+002	4.092171e+002
3.876369e+002	4.598212e+002
3.895654e+002	5.134346e+002
3.914938e+002	5.945661e+002
3.934223e+002	6.108866e+002
3.953508e+002	5.927887e+002
3.972792e+002	6.499051e+002
3.992077e+002	7.620316e+002
4.011362e+002	8.096566e+002
4.030646e+002	6.247390e+002
4.049931e+002	6.341467e+002
4.069216e+002	5.749726e+002
4.088500e+002	5.161050e+002
4.107785e+002	4.912275e+002
4.127070e+002	4.158345e+002
4.146354e+002	2.904807e+002
4.165639e+002	3.567949e+002
4.184924e+002	3.952869e+002
4.204208e+002	3.622715e+002
4.223493e+002	3.578469e+002
4.242778e+002	4.753960e+002
4.262062e+002	4.359952e+002
4.281347e+002	4.019091e+002
4.300632e+002	4.688833e+002
4.319916e+002	5.737901e+002
4.339201e+002	4.989521e+002
4.358486e+002	3.466796e+002
4.377770e+002	2.298696e+002
4.397055e+002	2.995136e+002
4.416340e+002	4.135365e+002
4.435624e+002	3.585076e+002
4.454909e+002	3.982718e+002
4.474194e+002	4.682374e+002
4.493478e+002	5.891908e+002
4.512763e+002	6.495547e+002
4.532048e+002	6.081716e+002
4.551332e+002	5.861813e+002
4.570617e+002	6.036894e+002
4.589902e+002	5.786465e+002
4.609186e+002	5.603356e+002
4.628471e+002	5.437723e+002
4.647756e+002	5.082731e+002
4.667040e+002	5.377027e+002
4.686325e+002	6.380431e+002
4.705610e+002	6.701965e+002
4.724894e+002	7.063346e+002
4.744179e+002	7.578332e+002
4.763464e+002	6.905208e+002
4.782748e+002	5.164709e+002
4.802033e+002	4.951029e+002
4.821318e+002	5.686256e+002
4.840602e+002	5.698454e+002
4.859887e+002	4.412607e+002
4.879172e+002	4.694715e+002
4.898456e+002	5.140036e+002
4.917741e+002	5.138430e+002
4.937026e+002	4.724787e+002
4.956310e+002	4.601707e+002
4.975595e+002	5.540946e+002
4.994880e+002	6.550313e+002
5.014164e+002	7.119006e+002
5.033449e+002	7.084246e+002
5.052734e+002	6.378039e+002
5.072018e+002	5.906194e+002
5.091303e+002	7.476381e+002
5.110588e+002	7.794678e+002
5.129872e+002	7.860467e+002
5.149157e+002	7.724422e+002
5.168442e+002	7.603879e+002
5.187726e+002	7.505778e+002
5.207011e+002	6.616458e+002
5.226296e+002	6.713011e+002
5.245580e+002	7.348926e+002
5.264865e+002	7.869554e+002
5.284150e+002	7.853120e+002
5.303434e+002	7.261872e+002
5.322719e+002	6.354944e+002
5.342004e+002	5.606945e+002
5.361288e+002	5.657136e+002
5.380573e+002	6.024615e+002
5.399858e+002	5.826705e+002
5.419142e+002	4.691047e+002
5.438427e+002	5.241112e+002
5.457712e+002	6.828452e+002
5.476996e+002	6.536581e+002
5.496281e+002	5.644219e+002
5.515566e+002	5.710656e+002
5.534850e+002	5.274865e+002
5.554135e+002	6.072122e+002
5.573420e+002	5.194909e+002
5.592704e+002	4.594423e+002
5.611989e+002	5.648920e+002
5.631274e+002	7.650606e+002
5.650558e+002	7.338510e+002
5.669843e+002	6.430739e+002
5.689128e+002	6.612720e+002
5.708412e+002	7.366703e+002
5.727697e+002	8.038223e+002
5.746982e+002	8.456154e+002
5.766266e+002	9.118276e+002
5.785551e+002	9.157483e+002
5.804836e+002	8.724523e+002
5.824120e+002	8.101020e+002
5.843405e+002	8.353740e+002
5.862690e+002	1.000560e+003
5.881974e+002	9.932676e+002
5.901259e+002	8.358273e+002
5.920544e+002	7.415392e+002
5.939828e+002	7.096850e+002
5.959113e+002	7.230039e+002
5.978398e+002	7.822711e+002
5.997682e+002	8.099162e+002
6.016967e+002	6.853486e+002
6.036252e+002	6.565880e+002
6.055536e+002	6.734290e+002
6.074821e+002	6.352183e+002
6.094106e+002	5.453166e+002
6.113391e+002	6.401638e+002
6.132675e+002	6.488556e+002
6.151960e+002	6.012599e+002
6.171245e+002	5.459559e+002
6.190529e+002	5.822987e+002
6.209814e+002	7.391180e+002
6.229099e+002	6.216472e+002
6.248383e+002	5.655781e+002
6.267668e+002	7.210344e+002
6.286953e+002	7.929579e+002
6.306237e+002	7.399618e+002
6.325522e+002	7.945221e+002
6.344807e+002	7.927212e+002
6.364091e+002	6.773488e+002
6.383376e+002	6.257124e+002
6.402661e+002	6.156710e+002
6.421945e+002	6.063281e+002
6.441230e+002	6.075587e+002
6.460515e+002	6.785339e+002
6.479799e+002	5.919253e+002
6.499084e+002	5.797761e+002
6.518369e+002	6.714741e+002
6.537653e+002	7.143742e+002
6.556938e+002	5.879678e+002
6.576223e+002	5.301450e+002
6.595507e+002	5.773917e+002
6.614792e+002	5.470212e+002
6.634077e+002	4.053282e+002
6.653361e+002	3.872639e+002
6.672646e+002	6.092111e+002
6.691931e+002	6.293000e+002
6.711215e+002	5.352767e+002
6.730500e+002	5.118461e+002
6.749785e+002	5.348502e+002
6.769069e+002	5.641047e+002
6.788354e+002	5.812811e+002
6.807639e+002	5.951745e+002
6.826923e+002	6.133647e+002
6.846208e+002	6.532173e+002
6.865493e+002	5.657308e+002
6.884777e+002	5.419585e+002
6.904062e+002	6.410294e+002
6.923347e+002	6.418773e+002
6.942631e+002	7.338350e+002
6.961916e+002	5.421885e+002
6.981201e+002	5.952179e+002
7.000485e+002	7.018878e+002
7.019770e+002	7.195822e+002
7.039055e+002	7.443107e+002
7.058339e+002	7.805004e+002
7.077624e+002	7.023737e+002
7.096909e+002	6.571071e+002
7.116193e+002	6.754001e+002
7.135478e+002	6.769044e+002
7.154763e+002	5.902115e+002
7.174047e+002	5.013107e+002
7.193332e+002	7.364821e+002
7.212617e+002	6.838576e+002
7.231901e+002	6.324965e+002
7.251186e+002	6.049493e+002
7.270471e+002	5.280920e+002
7.289755e+002	4.474839e+002
7.309040e+002	5.650499e+002
7.328325e+002	5.766813e+002
7.347609e+002	5.657407e+002
7.366894e+002	5.247719e+002
7.386179e+002	4.501189e+002
7.405463e+002	3.795198e+002
7.424748e+002	3.829470e+002
7.444033e+002	4.511779e+002
7.463317e+002	4.981919e+002
7.482602e+002	5.281761e+002
7.501887e+002	5.406111e+002
7.521171e+002	5.351229e+002
7.540456e+002	5.284494e+002
7.559741e+002	5.634849e+002
7.579025e+002	5.504462e+002
7.598310e+002	6.097335e+002
7.617595e+002	6.416859e+002
7.636879e+002	6.411326e+002
7.656164e+002	6.512829e+002
7.675449e+002	5.222967e+002
7.694733e+002	6.604167e+002
7.714018e+002	6.663424e+002
7.733303e+002	5.669086e+002
7.752587e+002	5.188326e+002
7.771872e+002	5.953496e+002
7.791157e+002	6.941992e+002
7.810441e+002	6.844025e+002
7.829726e+002	6.036503e+002
7.849011e+002	4.252078e+002
7.868295e+002	4.209743e+002
7.887580e+002	5.111094e+002
7.906865e+002	4.947103e+002
7.926149e+002	5.308110e+002
7.945434e+002	6.532238e+002
7.964719e+002	6.351010e+002
7.984003e+002	5.040826e+002
8.003288e+002	3.378384e+002
8.022573e+002	2.984273e+002
8.041857e+002	4.633888e+002
8.061142e+002	5.076172e+002
8.080427e+002	3.793018e+002
8.099711e+002	3.388738e+002
8.118996e+002	3.677213e+002
8.138281e+002	3.662817e+002
8.157565e+002	3.396405e+002
8.176850e+002	3.897884e+002
8.196135e+002	3.592454e+002
8.215419e+002	3.219447e+002
8.234704e+002	2.996816e+002
8.253989e+002	2.837104e+002
8.273273e+002	2.837811e+002
8.292558e+002	3.175881e+002
8.311843e+002	3.798781e+002
8.331127e+002	4.122019e+002
8.350412e+002	4.333582e+002
8.369697e+002	3.780117e+002
8.388981e+002	2.920198e+002
8.408266e+002	2.514203e+002
8.427551e+002	3.122895e+002
8.446835e+002	4.690685e+002
8.466120e+002	5.568605e+002
8.485405e+002	5.399404e+002
8.504689e+002	5.617239e+002
8.523974e+002	5.039428e+002
8.543259e+002	4.099164e+002
8.562543e+002	3.986979e+002
8.581828e+002	3.654514e+002
8.601113e+002	3.354492e+002
8.620397e+002	4.184772e+002
8.639682e+002	5.490427e+002
8.658967e+002	4.611997e+002
8.678251e+002	2.689178e+002
8.697536e+002	2.720160e+002
8.716821e+002	3.714251e+002
8.736105e+002	3.388842e+002
8.755390e+002	3.103618e+002
8.774675e+002	3.797563e+002
8.793959e+002	4.023778e+002
8.813244e+002	2.900058e+002
8.832529e+002	1.299473e+002
8.851813e+002	9.718019e+001
8.871098e+002	9.496294e+001
8.890383e+002	1.621992e+002
8.909667e+002	2.607947e+002
8.928952e+002	3.273738e+002
8.948237e+002	3.515488e+002
8.967521e+002	3.548031e+002
8.986806e+002	3.343108e+002
9.006091e+002	2.949311e+002
9.025375e+002	3.170448e+002
9.044660e+002	3.085826e+002
9.063945e+002	2.661897e+002
9.083229e+002	2.963287e+002
9.102514e+002	4.374979e+002
9.121799e+002	5.375132e+002
9.141083e+002	4.746249e+002
9.160368e+002	3.502686e+002
9.179653e+002	3.259091e+002
9.198937e+002	3.961452e+002
9.218222e+002	3.232346e+002
9.237507e+002	2.042803e+002
9.256791e+002	4.113047e+002
9.276076e+002	3.895136e+002
9.295361e+002	4.061448e+002
9.314645e+002	3.609384e+002
9.333930e+002	4.430125e+002
9.353215e+002	4.537708e+002
9.372499e+002	3.942579e+002
9.391784e+002	4.612744e+002
9.411069e+002	4.327782e+002
9.430353e+002	3.153776e+002
9.449638e+002	2.483598e+002
9.468923e+002	2.039395e+002
9.488207e+002	2.165416e+002
9.507492e+002	2.466938e+002
9.526777e+002	3.225832e+002
9.546061e+002	5.370019e+002
9.565346e+002	2.165700e+002
9.584631e+002	2.394513e+002
9.603915e+002	9.842959e+001
9.623200e+002	8.999232e+001
9.642485e+002	2.159609e+002
9.661769e+002	2.971377e+002
9.681054e+002	3.133011e+002
9.700339e+002	4.674672e+002
9.719623e+002	2.802336e+002
9.738908e+002	2.163897e+002
9.758193e+002	3.035424e+002
9.777477e+002	3.588464e+002
9.796762e+002	3.144228e+002
9.816047e+002	2.260626e+002
9.835331e+002	1.671100e+002
9.854616e+002	3.893474e+002
9.873901e+002	3.526273e+002
9.893185e+002	3.873662e+002
9.912470e+002	4.074323e+002
9.931755e+002	2.753187e+002
9.951039e+002	1.306602e+002
9.970324e+002	2.265670e+002
9.989609e+002	4.102278e+002
1.000889e+003	4.388431e+002
1.002818e+003	5.571032e+002
1.004746e+003	6.042222e+002
1.006675e+003	5.205568e+002
1.008603e+003	3.999199e+002
1.010532e+003	3.428657e+002
1.012460e+003	3.395984e+002
1.014389e+003	3.372204e+002
1.016317e+003	3.181006e+002
1.018246e+003	2.531121e+002
1.020174e+003	1.085680e+002
1.022102e+003	2.039157e+002
1.024031e+003	3.466577e+002
1.025959e+003	3.155969e+002
1.027888e+003	4.050252e+002
1.029816e+003	3.124559e+002
1.031745e+003	2.505752e+002
1.033673e+003	2.455942e+002
1.035602e+003	2.607218e+002
1.037530e+003	2.028204e+002
1.039459e+003	1.209196e+002
1.041387e+003	1.397640e+002
1.043316e+003	2.471886e+002
1.045244e+003	2.679394e+002
1.047173e+003	2.537631e+002
1.049101e+003	2.006879e+002
1.051030e+003	1.290024e+002
1.052958e+003	2.389498e+001
1.054886e+003	1.325022e+001
1.056815e+003	1.426405e+002
1.058743e+003	1.694570e+002
1.060672e+003	2.102148e+002
1.062600e+003	2.427056e+002
1.064529e+003	2.099455e+002
1.066457e+003	1.934177e+002
1.068386e+003	2.321279e+002
1.070314e+003	2.607203e+002
1.072243e+003	2.582139e+002
1.074171e+003	3.338875e+002
1.076100e+003	3.981007e+002
1.078028e+003	3.381277e+002
1.079957e+003	3.718035e+002
1.081885e+003	3.672469e+002
1.083813e+003	4.081595e+002
1.085742e+003	4.110907e+002
1.087670e+003	3.907749e+002
1.089599e+003	5.661891e+002
1.091527e+003	5.477460e+002
1.093456e+003	4.943307e+002
1.095384e+003	4.369673e+002
1.097313e+003	4.583154e+002
1.099241e+003	4.681935e+002
1.101170e+003	4.747169e+002
1.103098e+003	4.519893e+002
1.105027e+003	3.242064e+002
1.106955e+003	2.512106e+002
1.108884e+003	3.481833e+002
1.110812e+003	2.872780e+002
1.112740e+003	2.142264e+002
1.114669e+003	3.529659e+002
1.116597e+003	4.210290e+002
1.118526e+003	2.842491e+002
1.120454e+003	1.930850e+002
1.122383e+003	3.067971e+002
1.124311e+003	3.023300e+002
1.126240e+003	2.988629e+002
1.128168e+003	3.409138e+002
1.130097e+003	2.997894e+002
1.132025e+003	2.558222e+002
1.133954e+003	2.520339e+002
1.135882e+003	2.862039e+002
1.137811e+003	3.532044e+002
1.139739e+003	3.556803e+002
1.141667e+003	3.244297e+002
1.143596e+003	4.437703e+002
1.145524e+003	4.109188e+002
1.147453e+003	4.693803e+002
1.149381e+003	5.120381e+002
1.151310e+003	5.547632e+002
1.153238e+003	6.979256e+002
1.155167e+003	7.586440e+002
1.157095e+003	7.366996e+002
1.159024e+003	6.916361e+002
1.160952e+003	7.186449e+002
1.162881e+003	6.700861e+002
1.164809e+003	6.615920e+002
1.166738e+003	7.300526e+002
1.168666e+003	7.538636e+002
1.170594e+003	6.215908e+002
1.172523e+003	4.524601e+002
1.174451e+003	5.808806e+002
1.176380e+003	6.839628e+002
1.178308e+003	5.758608e+002
1.180237e+003	5.552682e+002
1.182165e+003	6.665018e+002
1.184094e+003	6.004063e+002
1.186022e+003	4.886668e+002
1.187951e+003	6.132069e+002
1.189879e+003	3.911354e+002
1.191808e+003	2.842660e+002
1.193736e+003	4.543351e+002
1.195665e+003	5.105772e+002
1.197593e+003	4.896933e+002
1.199521e+003	4.255546e+002
1.201450e+003	2.700096e+002
1.203378e+003	1.307829e+002
1.205307e+003	1.979022e+002
1.207235e+003	3.513767e+002
1.209164e+003	3.470755e+002
1.211092e+003	3.747303e+002
1.213021e+003	2.599760e+002
1.214949e+003	1.714892e+002
1.216878e+003	1.637258e+002
1.218806e+003	1.942937e+002
1.220735e+003	2.999193e+002
1.222663e+003	4.214560e+002
1.224592e+003	3.286904e+002
1.226520e+003	4.876093e+002
1.228448e+003	3.940827e+002
1.230377e+003	2.400917e+002
1.232305e+003	2.705531e+002
1.234234e+003	3.339239e+002
1.236162e+003	3.979898e+002
1.238091e+003	4.658018e+002
1.240019e+003	5.084076e+002
1.241948e+003	5.045803e+002
1.243876e+003	4.195741e+002
1.245805e+003	4.896398e+002
1.247733e+003	5.125408e+002
1.249662e+003	4.379304e+002
1.251590e+003	5.804521e+002
1.253519e+003	5.819749e+002
1.255447e+003	4.922073e+002
1.257375e+003	4.962198e+002
1.259304e+003	5.334085e+002
1.261232e+003	6.497115e+002
1.263161e+003	6.948035e+002
1.265089e+003	5.447309e+002
1.267018e+003	5.256856e+002
1.268946e+003	5.807415e+002
1.270875e+003	6.415615e+002
1.272803e+003	5.673536e+002
1.274732e+003	4.807328e+002
1.276660e+003	5.050045e+002
1.278589e+003	4.966371e+002
1.280517e+003	4.338665e+002
1.282446e+003	2.779569e+002
1.284374e+003	2.836272e+002
1.286302e+003	3.325276e+002
1.288231e+003	3.985469e+002
1.290159e+003	4.956584e+002
1.292088e+003	5.801884e+002
1.294016e+003	5.486346e+002
1.295945e+003	4.257477e+002
1.297873e+003	4.081626e+002
1.299802e+003	5.075883e+002
1.301730e+003	4.684319e+002
1.303659e+003	4.847672e+002
1.305587e+003	5.093490e+002
1.307516e+003	5.112471e+002
1.309444e+003	4.218553e+002
1.311373e+003	3.974006e+002
1.313301e+003	4.913970e+002
1.315229e+003	5.468445e+002
1.317158e+003	5.008524e+002
1.319086e+003	5.460819e+002
1.321015e+003	5.816372e+002
1.322943e+003	6.054440e+002
1.324872e+003	6.430510e+002
1.326800e+003	6.867910e+002
1.328729e+003	7.115518e+002
1.330657e+003	6.809835e+002
1.332586e+003	6.547148e+002
1.334514e+003	6.519001e+002
1.336443e+003	6.168954e+002
1.338371e+003	6.372415e+002
1.340300e+003	7.116616e+002
1.342228e+003	6.942800e+002
1.344156e+003	7.317839e+002
1.346085e+003	6.852860e+002
1.348013e+003	7.294332e+002
1.349942e+003	8.132579e+002
1.351870e+003	9.014888e+002
1.353799e+003	8.764639e+002
1.355727e+003	6.615499e+002
1.357656e+003	5.086555e+002
1.359584e+003	5.747440e+002
1.361513e+003	4.195170e+002
1.363441e+003	6.161758e+002
1.365370e+003	7.815428e+002
1.367298e+003	6.956800e+002
1.369227e+003	6.994605e+002
1.371155e+003	6.190511e+002
1.373083e+003	4.972925e+002
1.375012e+003	5.418618e+002
1.376940e+003	6.274814e+002
1.378869e+003	5.687194e+002
1.380797e+003	5.661976e+002
1.382726e+003	4.995589e+002
1.384654e+003	4.193864e+002
1.386583e+003	3.399639e+002
1.388511e+003	3.030455e+002
1.390440e+003	4.347630e+002
1.392368e+003	4.922572e+002
1.394297e+003	5.082973e+002
1.396225e+003	4.893139e+002
1.398154e+003	3.379690e+002
1.400082e+003	4.120463e+002
1.402010e+003	3.840900e+002
1.403939e+003	3.497082e+002
1.405867e+003	4.587617e+002
1.407796e+003	5.076747e+002
1.409724e+003	5.489455e+002
1.411653e+003	5.484543e+002
1.413581e+003	5.386424e+002
1.415510e+003	5.569099e+002
1.417438e+003	5.565377e+002
1.419367e+003	5.125492e+002
1.421295e+003	4.816147e+002
1.423224e+003	4.101833e+002
1.425152e+003	6.720970e+002
1.427081e+003	6.958372e+002
1.429009e+003	8.566056e+002
1.430938e+003	8.889426e+002
1.432866e+003	8.591317e+002
1.434794e+003	8.411075e+002
1.436723e+003	8.185502e+002
1.438651e+003	8.138187e+002
1.440580e+003	8.360052e+002
1.442508e+003	7.906529e+002
1.444437e+003	6.699827e+002
1.446365e+003	6.971405e+002
1.448294e+003	8.369515e+002
1.450222e+003	9.947087e+002
1.452151e+003	9.403965e+002
1.454079e+003	8.548680e+002
1.456008e+003	7.796244e+002
1.457936e+003	6.995645e+002
1.459865e+003	6.661732e+002
1.461793e+003	6.848115e+002
1.463721e+003	7.150059e+002
1.465650e+003	7.351182e+002
1.467578e+003	6.716550e+002
1.469507e+003	5.831146e+002
1.471435e+003	5.735144e+002
1.473364e+003	5.407970e+002
1.475292e+003	4.742539e+002
1.477221e+003	4.659322e+002
1.479149e+003	5.027736e+002
1.481078e+003	4.914158e+002
1.483006e+003	4.663675e+002
1.484935e+003	4.116905e+002
1.486863e+003	4.183091e+002
1.488792e+003	5.138566e+002
1.490720e+003	3.408560e+002
1.492648e+003	4.361562e+002
1.494577e+003	5.976071e+002
1.496505e+003	5.526040e+002
1.498434e+003	5.847508e+002
1.500362e+003	5.925991e+002
1.502291e+003	5.419310e+002
1.504219e+003	6.104833e+002
1.506148e+003	7.359640e+002
1.508076e+003	7.486559e+002
1.510005e+003	7.552750e+002
1.511933e+003	9.085033e+002
1.513862e+003	9.861888e+002
1.515790e+003	8.378608e+002
1.517719e+003	9.191301e+002
1.519647e+003	1.183196e+003
1.521575e+003	1.099444e+003
1.523504e+003	9.798917e+002
1.525432e+003	1.041911e+003
1.527361e+003	1.062573e+003
1.529289e+003	1.036900e+003
1.531218e+003	9.539708e+002
1.533146e+003	8.255965e+002
1.535075e+003	7.484078e+002
1.537003e+003	7.385491e+002
1.538932e+003	6.805451e+002
1.540860e+003	6.146170e+002
1.542789e+003	7.134617e+002
1.544717e+003	7.277034e+002
1.546646e+003	6.575331e+002
1.548574e+003	5.945767e+002
1.550502e+003	7.993439e+002
1.552431e+003	7.514263e+002
1.554359e+003	6.508533e+002
1.556288e+003	5.662623e+002
1.558216e+003	4.777611e+002
1.560145e+003	4.654259e+002
1.562073e+003	5.551033e+002
1.564002e+003	6.286647e+002
1.565930e+003	6.326111e+002
1.567859e+003	6.543258e+002
1.569787e+003	6.317960e+002
1.571716e+003	5.321650e+002
1.573644e+003	5.064519e+002
1.575573e+003	5.985740e+002
1.577501e+003	6.839762e+002
1.579429e+003	6.826180e+002
1.581358e+003	5.492480e+002
1.583286e+003	5.892028e+002
1.585215e+003	6.245669e+002
1.587143e+003	5.515072e+002
1.589072e+003	6.033597e+002
1.591000e+003	7.459925e+002
1.592929e+003	7.646432e+002
1.594857e+003	8.068503e+002
1.596786e+003	8.837990e+002
1.598714e+003	8.009014e+002
1.600643e+003	8.900990e+002
1.602571e+003	9.455040e+002
1.604500e+003	9.818532e+002
1.606428e+003	9.887910e+002
1.608356e+003	8.433474e+002
1.610285e+003	9.350280e+002
1.612213e+003	9.075006e+002
1.614142e+003	8.105752e+002
1.616070e+003	8.792800e+002
1.617999e+003	9.164645e+002
1.619927e+003	8.260424e+002
1.621856e+003	7.403781e+002
1.623784e+003	7.582556e+002
1.625713e+003	7.992491e+002
1.627641e+003	8.840767e+002
1.629570e+003	8.909116e+002
1.631498e+003	9.301271e+002
1.633427e+003	9.472569e+002
1.635355e+003	7.742248e+002
1.637283e+003	7.379193e+002
1.639212e+003	7.021536e+002
1.641140e+003	6.082258e+002
1.643069e+003	6.098295e+002
1.644997e+003	6.066193e+002
1.646926e+003	5.477532e+002
1.648854e+003	5.625733e+002
1.650783e+003	5.056600e+002
1.652711e+003	4.218309e+002
1.654640e+003	5.227794e+002
1.656568e+003	6.089041e+002
1.658497e+003	4.755631e+002
1.660425e+003	5.336238e+002
1.662354e+003	3.803729e+002
1.664282e+003	2.218633e+002
1.666210e+003	3.462055e+002
1.668139e+003	3.344039e+002
1.670067e+003	3.430837e+002
1.671996e+003	3.995603e+002
1.673924e+003	4.003240e+002
1.675853e+003	3.793183e+002
1.677781e+003	3.680762e+002
1.679710e+003	3.699000e+002
1.681638e+003	4.576103e+002
1.683567e+003	5.109021e+002
1.685495e+003	3.266965e+002
1.687424e+003	3.539639e+002
1.689352e+003	5.053203e+002
1.691281e+003	3.226834e+002
1.693209e+003	6.070253e+002
1.695137e+003	6.183458e+002
1.697066e+003	6.266215e+002
1.698994e+003	7.452037e+002
1.700923e+003	5.375167e+002
1.702851e+003	3.175407e+002
1.704780e+003	2.076467e+002
1.706708e+003	1.884498e+002
1.708637e+003	3.070605e+002
1.710565e+003	4.492545e+002
1.712494e+003	4.768622e+002
1.714422e+003	4.793763e+002
1.716351e+003	5.402330e+002
1.718279e+003	6.169389e+002
1.720208e+003	5.333347e+002
1.722136e+003	6.118924e+002
1.724064e+003	7.098376e+002
1.725993e+003	8.649775e+002
1.727921e+003	7.420463e+002
1.729850e+003	6.519744e+002
1.731778e+003	7.410201e+002
1.733707e+003	7.780305e+002
1.735635e+003	6.320359e+002
1.737564e+003	4.560311e+002
1.739492e+003	4.055247e+002
1.741421e+003	3.558864e+002
1.743349e+003	3.974022e+002
1.745278e+003	4.954625e+002
1.747206e+003	5.089131e+002
1.749135e+003	5.664153e+002
1.751063e+003	5.410775e+002
1.752991e+003	3.650516e+002
1.754920e+003	5.150266e+002
1.756848e+003	4.307223e+002
1.758777e+003	2.930802e+002
1.760705e+003	3.325395e+002
1.762634e+003	4.165837e+002
1.764562e+003	2.969216e+002
1.766491e+003	2.371430e+002
1.768419e+003	3.056849e+002
1.770348e+003	2.374066e+002
1.772276e+003	2.682160e+002
1.774205e+003	3.082462e+002
1.776133e+003	4.233087e+002
1.778062e+003	4.675362e+002
1.779990e+003	4.954101e+002
1.781918e+003	4.699810e+002
1.783847e+003	4.018781e+002
1.785775e+003	3.460247e+002
1.787704e+003	2.358738e+002
1.789632e+003	2.291074e+002
1.791561e+003	2.425880e+002
1.793489e+003	2.652345e+002
1.795418e+003	2.944119e+002
1.797346e+003	3.772033e+002
1.799275e+003	4.633645e+002
1.801203e+003	5.577683e+002
1.803132e+003	6.863312e+002
1.805060e+003	7.403666e+002
1.806989e+003	7.671353e+002
1.808917e+003	5.965275e+002
1.810845e+003	4.391358e+002
1.812774e+003	3.681081e+002
1.814702e+003	4.916913e+002
1.816631e+003	6.765090e+002
1.818559e+003	7.067505e+002
1.820488e+003	5.783557e+002
1.822416e+003	4.257816e+002
1.824345e+003	3.783053e+002
1.826273e+003	4.703389e+002
1.828202e+003	4.744944e+002
1.830130e+003	3.818630e+002
1.832059e+003	5.215600e+002
1.833987e+003	5.916589e+002
1.835916e+003	5.666089e+002
1.837844e+003	5.875159e+002
1.839772e+003	4.284190e+002
1.841701e+003	5.834279e+002
1.843629e+003	4.342355e+002
1.845558e+003	4.088591e+002
1.847486e+003	2.652687e+002
1.849415e+003	2.188165e+002
1.851343e+003	3.797993e+002
1.853272e+003	3.036996e+002
1.855200e+003	3.711917e+001
1.857129e+003	6.449478e+001
1.859057e+003	8.913908e+001
1.860986e+003	5.124188e+001
1.862914e+003	1.359741e+002
1.864843e+003	1.733861e+002
1.866771e+003	1.779976e+002
1.868699e+003	2.814383e+002
1.870628e+003	3.383138e+002
1.872556e+003	3.375439e+002
1.874485e+003	3.757048e+002
1.876413e+003	3.251396e+002
1.878342e+003	2.343331e+002
1.880270e+003	3.011583e+002
1.882199e+003	3.632370e+002
1.884127e+003	2.774237e+002
1.886056e+003	3.436962e+002
1.887984e+003	3.570140e+002
1.889913e+003	2.952630e+002
1.891841e+003	2.422646e+002
1.893770e+003	4.944041e+002
1.895698e+003	4.772144e+002
1.897626e+003	3.527737e+002
1.899555e+003	4.537707e+002
1.901483e+003	5.745554e+002
1.903412e+003	5.618644e+002
1.905340e+003	4.881292e+002
1.907269e+003	4.031758e+002
1.909197e+003	4.281072e+002
1.911126e+003	5.193909e+002
1.913054e+003	4.904229e+002
1.914983e+003	4.257683e+002
1.916911e+003	4.556573e+002
1.918840e+003	5.735559e+002
1.920768e+003	4.524318e+002
1.922697e+003	4.388766e+002
1.924625e+003	4.830490e+002
1.926553e+003	3.373867e+002
1.928482e+003	2.507463e+002
1.930410e+003	3.277315e+002
1.932339e+003	3.806964e+002
1.934267e+003	2.405732e+002
1.936196e+003	1.921387e+002
1.938124e+003	3.130957e+002
1.940053e+003	2.883697e+002
1.941981e+003	3.541691e+002
1.943910e+003	3.396714e+002
1.945838e+003	2.387784e+002
1.947767e+003	1.007513e+002
1.949695e+003	8.689362e+001
1.951624e+003	1.789845e+002
1.953552e+003	1.684397e+002
1.955480e+003	2.860874e+002
1.957409e+003	2.594753e+002
1.959337e+003	2.034530e+002
1.961266e+003	1.615350e+002
1.963194e+003	6.228598e+001
1.965123e+003	1.383165e+002
1.967051e+003	1.819596e+002
1.968980e+003	2.572167e+002
1.970908e+003	4.145277e+001
1.972837e+003	1.407003e+002
1.974765e+003	1.775875e+002
1.976694e+003	2.180182e+002
1.978622e+003	2.721336e+002
1.980551e+003	2.200719e+002
1.982479e+003	1.507342e+002
1.984407e+003	8.307052e+001
1.986336e+003	4.908171e+001
1.988264e+003	1.889769e+002
1.990193e+003	3.932908e+002
1.992121e+003	4.264070e+002
1.994050e+003	2.844498e+002
1.995978e+003	2.378272e+002
1.997907e+003	2.395046e+002
1.999835e+003	1.652715e+002
2.001764e+003	2.809500e+002
2.003692e+003	4.093620e+002
2.005621e+003	3.476956e+002
2.007549e+003	3.757613e+002
2.009478e+003	3.898329e+002
2.011406e+003	4.210718e+002
2.013334e+003	4.092207e+002
2.015263e+003	5.212354e+002
2.017191e+003	6.376099e+002
2.019120e+003	5.315198e+002
2.021048e+003	4.393855e+002
2.022977e+003	5.539279e+002
2.024905e+003	4.589484e+002
2.026834e+003	2.999991e+002
2.028762e+003	3.626778e+002
2.030691e+003	3.133929e+002
2.032619e+003	3.529717e+002
2.034548e+003	5.152547e+002
2.036476e+003	3.322515e+002
2.038405e+003	2.761102e+002
2.040333e+003	2.656097e+002
2.042261e+003	2.628100e+002
2.044190e+003	3.083474e+002
2.046118e+003	1.626720e+002
2.048047e+003	1.058603e+002
2.049975e+003	3.073765e+002
2.051904e+003	6.326779e+001
2.053832e+003	2.257207e+002
2.055761e+003	1.206892e+002
2.057689e+003	1.040892e+002
2.059618e+003	2.580905e+002
2.061546e+003	2.541898e+002
2.063475e+003	1.879571e+002
2.065403e+003	1.553065e+002
2.067332e+003	1.539513e+002
2.069260e+003	1.149656e+002
2.071188e+003	6.944513e+001
2.073117e+003	1.559641e+002
2.075045e+003	3.019050e+002
2.076974e+003	4.297441e+002
2.078902e+003	2.797430e+002
2.080831e+003	2.473628e+002
2.082759e+003	1.199596e+002
2.084688e+003	2.251769e+002
2.086616e+003	3.956231e+002
2.088545e+003	2.988119e+002
2.090473e+003	2.225219e+002
2.092402e+003	2.982767e+002
2.094330e+003	4.116379e+002
2.096259e+003	4.308421e+002
2.098187e+003	3.185475e+002
2.100115e+003	3.201111e+002
2.102044e+003	4.173700e+002
2.103972e+003	3.610023e+002
2.105901e+003	3.692133e+002
2.107829e+003	4.738752e+002
2.109758e+003	4.689073e+002
2.111686e+003	4.574485e+002
2.113615e+003	4.797498e+002
2.115543e+003	4.248489e+002
2.117472e+003	4.178168e+002
2.119400e+003	5.179083e+002
2.121329e+003	4.090063e+002
2.123257e+003	3.714483e+002
2.125186e+003	5.091006e+002
2.127114e+003	5.052941e+002
2.129042e+003	4.442762e+002
2.130971e+003	4.862522e+002
2.132899e+003	5.181274e+002
2.134828e+003	5.004408e+002
2.136756e+003	4.666847e+002
2.138685e+003	4.743462e+002
2.140613e+003	4.838064e+002
2.142542e+003	2.923008e+002
2.144470e+003	2.512637e+002
2.146399e+003	3.112147e+002
2.148327e+003	3.854976e+002
2.150256e+003	3.937057e+002
2.152184e+003	3.298629e+002
2.154113e+003	3.379167e+002
2.156041e+003	3.274088e+002
2.157969e+003	1.938223e+002
2.159898e+003	1.938522e+002
2.161826e+003	1.357835e+002
2.163755e+003	3.374161e+002
2.165683e+003	3.300914e+002
2.167612e+003	1.727028e+002
2.169540e+003	7.832134e+001
2.171469e+003	8.647517e+001
2.173397e+003	2.465933e+002
2.175326e+003	4.526213e+002
2.177254e+003	4.206802e+002
2.179183e+003	2.328998e+002
2.181111e+003	2.927642e+002
2.183040e+003	3.339427e+002
2.184968e+003	2.691439e+002
2.186896e+003	3.335477e+002
2.188825e+003	2.305637e+002
2.190753e+003	2.839455e+002
2.192682e+003	3.344083e+002
2.194610e+003	2.719097e+002
2.196539e+003	3.216943e+002
2.198467e+003	2.666806e+002
2.200396e+003	3.256547e+002
2.202324e+003	4.740739e+002
2.204253e+003	4.074262e+002
2.206181e+003	4.007259e+002
2.208110e+003	5.461130e+002
2.210038e+003	5.656078e+002
2.211967e+003	3.132841e+002
2.213895e+003	4.090784e+002
2.215823e+003	4.889876e+002
2.217752e+003	5.204663e+002
2.219680e+003	4.834333e+002
2.221609e+003	4.742470e+002
2.223537e+003	4.971502e+002
2.225466e+003	5.766311e+002
2.227394e+003	6.253205e+002
2.229323e+003	6.063461e+002
2.231251e+003	5.339595e+002
2.233180e+003	4.363516e+002
2.235108e+003	5.487548e+002
2.237037e+003	4.228058e+002
2.238965e+003	4.322162e+002
2.240894e+003	5.567510e+002
2.242822e+003	5.385565e+002
2.244750e+003	4.717321e+002
2.246679e+003	5.027075e+002
2.248607e+003	4.204323e+002
2.250536e+003	3.470868e+002
2.252464e+003	3.382392e+002
2.254393e+003	3.338323e+002
2.256321e+003	3.859141e+002
2.258250e+003	4.852111e+002
2.260178e+003	5.006326e+002
2.262107e+003	4.486508e+002
2.264035e+003	3.374973e+002
2.265964e+003	3.810588e+002
2.267892e+003	3.932549e+002
2.269821e+003	3.305903e+002
2.271749e+003	3.622543e+002
2.273677e+003	3.451341e+002
2.275606e+003	2.871540e+002
2.277534e+003	3.610109e+002
2.279463e+003	4.209612e+002
2.281391e+003	4.617761e+002
2.283320e+003	4.768159e+002
2.285248e+003	4.761867e+002
2.287177e+003	5.265638e+002
2.289105e+003	5.543701e+002
2.291034e+003	5.378500e+002
2.292962e+003	5.606694e+002
2.294891e+003	6.045987e+002
2.296819e+003	6.235409e+002
2.298748e+003	6.978370e+002
2.300676e+003	7.128745e+002
2.302604e+003	5.990776e+002
2.304533e+003	4.939947e+002
2.306461e+003	4.946371e+002
2.308390e+003	5.498286e+002
2.310318e+003	8.084655e+002
2.312247e+003	8.928806e+002
2.314175e+003	6.928695e+002
2.316104e+003	6.310209e+002
2.318032e+003	5.943608e+002
2.319961e+003	5.271798e+002
2.321889e+003	5.355151e+002
2.323818e+003	5.957484e+002
2.325746e+003	6.627791e+002
2.327675e+003	6.230582e+002
2.329603e+003	5.134238e+002
2.331531e+003	4.794937e+002
2.333460e+003	6.071759e+002
2.335388e+003	7.555981e+002
2.337317e+003	7.867426e+002
2.339245e+003	6.436227e+002
2.341174e+003	7.512886e+002
2.343102e+003	6.929067e+002
2.345031e+003	5.125255e+002
2.346959e+003	5.209263e+002
2.348888e+003	5.177419e+002
2.350816e+003	4.961266e+002
2.352745e+003	5.727125e+002
2.354673e+003	5.344616e+002
2.356602e+003	4.777785e+002
2.358530e+003	6.577968e+002
2.360458e+003	7.102661e+002
2.362387e+003	4.183665e+002
2.364315e+003	6.923419e+002
2.366244e+003	5.604825e+002
2.368172e+003	5.091461e+002
2.370101e+003	4.887693e+002
2.372029e+003	4.681208e+002
2.373958e+003	5.406435e+002
2.375886e+003	5.784684e+002
2.377815e+003	5.489440e+002
2.379743e+003	5.402822e+002
2.381672e+003	5.308084e+002
2.383600e+003	5.825724e+002
2.385529e+003	6.773858e+002
2.387457e+003	5.931837e+002
2.389385e+003	5.123478e+002
2.391314e+003	5.047371e+002
2.393242e+003	6.702072e+002
2.395171e+003	7.005560e+002
2.397099e+003	6.912257e+002
2.399028e+003	5.918995e+002
2.400956e+003	5.833803e+002
2.402885e+003	7.178104e+002
2.404813e+003	7.710863e+002
2.406742e+003	8.379074e+002
2.408670e+003	7.961068e+002
2.410599e+003	6.920356e+002
2.412527e+003	8.286273e+002
2.414456e+003	7.806563e+002
2.416384e+003	7.613091e+002
2.418313e+003	7.774800e+002
2.420241e+003	7.872885e+002
2.422169e+003	7.297764e+002
2.424098e+003	7.423708e+002
2.426026e+003	7.670709e+002
2.427955e+003	7.191377e+002
2.429883e+003	7.445392e+002
2.431812e+003	7.845780e+002
2.433740e+003	8.454020e+002
2.435669e+003	9.472740e+002
2.437597e+003	8.306931e+002
2.439526e+003	8.168307e+002
2.441454e+003	6.969903e+002
2.443383e+003	7.534139e+002
2.445311e+003	7.420699e+002
2.447240e+003	8.384834e+002
2.449168e+003	7.761681e+002
2.451096e+003	7.705612e+002
2.453025e+003	7.240892e+002
2.454953e+003	6.424312e+002
2.456882e+003	6.693637e+002
2.458810e+003	7.600550e+002
2.460739e+003	7.243189e+002
2.462667e+003	6.684908e+002
2.464596e+003	6.003497e+002
2.466524e+003	7.070471e+002
2.468453e+003	8.468117e+002
2.470381e+003	6.893984e+002
2.472310e+003	5.939188e+002
2.474238e+003	6.100556e+002
2.476167e+003	5.762650e+002
2.478095e+003	5.550569e+002
2.480023e+003	5.684509e+002
2.481952e+003	6.555197e+002
2.483880e+003	6.929910e+002
2.485809e+003	5.068195e+002
2.487737e+003	7.489218e+002
2.489666e+003	4.469780e+002
2.491594e+003	7.124059e+002
2.493523e+003	5.316595e+002
2.495451e+003	5.447486e+002
2.497380e+003	6.289940e+002
2.499308e+003	5.743831e+002
2.501237e+003	6.013884e+002
2.503165e+003	6.467314e+002
2.505094e+003	7.015253e+002
2.507022e+003	7.259488e+002
2.508950e+003	6.465964e+002
2.510879e+003	5.550842e+002
2.512807e+003	5.653500e+002
2.514736e+003	6.577393e+002
2.516664e+003	7.763186e+002
2.518593e+003	8.930890e+002
2.520521e+003	8.436611e+002
2.522450e+003	7.327243e+002
2.524378e+003	7.503399e+002
2.526307e+003	6.175622e+002
2.528235e+003	6.057909e+002
2.530164e+003	9.096536e+002
2.532092e+003	1.007334e+003
2.534021e+003	9.783691e+002
2.535949e+003	8.600270e+002
2.537877e+003	8.247552e+002
2.539806e+003	7.634879e+002
2.541734e+003	7.174587e+002
2.543663e+003	6.345057e+002
2.545591e+003	7.196288e+002
2.547520e+003	8.556431e+002
2.549448e+003	6.988614e+002
2.551377e+003	7.418777e+002
2.553305e+003	7.262083e+002
2.555234e+003	6.828133e+002
2.557162e+003	7.661033e+002
2.559091e+003	8.083441e+002
2.561019e+003	7.853491e+002
2.562948e+003	6.848757e+002
2.564876e+003	7.908151e+002
2.566804e+003	8.499592e+002
2.568733e+003	6.502991e+002
2.570661e+003	5.634717e+002
2.572590e+003	7.583791e+002
2.574518e+003	7.834075e+002
2.576447e+003	7.151591e+002
2.578375e+003	7.078338e+002
2.580304e+003	7.192491e+002
2.582232e+003	7.331892e+002
2.584161e+003	6.198284e+002
2.586089e+003	6.057916e+002
2.588018e+003	6.019860e+002
2.589946e+003	5.500276e+002
2.591875e+003	5.148846e+002
2.593803e+003	5.436982e+002
2.595731e+003	5.535299e+002
2.597660e+003	5.498646e+002
2.599588e+003	5.187931e+002
2.601517e+003	5.383379e+002
2.603445e+003	6.104253e+002
2.605374e+003	5.790255e+002
2.607302e+003	7.261063e+002
2.609231e+003	7.659293e+002
2.611159e+003	6.161423e+002
2.613088e+003	5.247471e+002
2.615016e+003	6.313697e+002
2.616945e+003	7.756489e+002
2.618873e+003	6.871924e+002
2.620802e+003	7.896351e+002
2.622730e+003	7.795926e+002
2.624658e+003	7.240722e+002
2.626587e+003	7.871474e+002
2.628515e+003	7.397316e+002
2.630444e+003	6.668872e+002
2.632372e+003	7.121029e+002
2.634301e+003	6.599509e+002
2.636229e+003	6.437777e+002
2.638158e+003	6.671906e+002
2.640086e+003	4.699499e+002
2.642015e+003	5.784217e+002
2.643943e+003	6.665301e+002
2.645872e+003	6.534976e+002
2.647800e+003	5.940460e+002
2.649729e+003	6.306995e+002
2.651657e+003	6.752030e+002
2.653585e+003	5.879642e+002
2.655514e+003	5.792492e+002
2.657442e+003	5.964194e+002
2.659371e+003	5.570509e+002
2.661299e+003	5.777147e+002
2.663228e+003	5.991811e+002
2.665156e+003	5.929027e+002
2.667085e+003	6.035648e+002
2.669013e+003	6.401552e+002
2.670942e+003	6.880978e+002
2.672870e+003	7.516511e+002
2.674799e+003	7.591691e+002
2.676727e+003	7.813069e+002
2.678656e+003	6.341808e+002
2.680584e+003	4.361854e+002
2.682512e+003	6.396058e+002
2.684441e+003	4.440457e+002
2.686369e+003	5.195289e+002
2.688298e+003	4.873369e+002
2.690226e+003	5.508226e+002
2.692155e+003	4.636495e+002
2.694083e+003	4.501403e+002
2.696012e+003	5.681265e+002
2.697940e+003	5.026028e+002
2.699869e+003	3.379225e+002
2.701797e+003	3.528118e+002
2.703726e+003	4.547107e+002
2.705654e+003	6.498946e+002
2.707583e+003	7.212523e+002
2.709511e+003	7.015765e+002
2.711439e+003	5.727841e+002
2.713368e+003	4.498185e+002
2.715296e+003	5.080681e+002
2.717225e+003	4.040363e+002
2.719153e+003	3.495629e+002
2.721082e+003	6.374431e+002
2.723010e+003	7.303888e+002
2.724939e+003	5.146324e+002
2.726867e+003	5.290280e+002
2.728796e+003	5.902835e+002
2.730724e+003	5.979848e+002
2.732653e+003	5.116272e+002
2.734581e+003	4.507787e+002
2.736510e+003	3.892882e+002
2.738438e+003	4.176852e+002
2.740366e+003	5.342677e+002
2.742295e+003	5.514781e+002
2.744223e+003	4.912022e+002
2.746152e+003	4.782025e+002
2.748080e+003	4.912241e+002
2.750009e+003	5.267746e+002
2.751937e+003	4.886295e+002
2.753866e+003	5.592028e+002
2.755794e+003	5.838174e+002
2.757723e+003	4.350255e+002
2.759651e+003	4.180611e+002
2.761580e+003	4.219017e+002
2.763508e+003	4.325123e+002
2.765437e+003	4.090680e+002
2.767365e+003	4.406568e+002
2.769293e+003	5.248724e+002
2.771222e+003	4.402457e+002
2.773150e+003	4.054690e+002
2.775079e+003	4.360168e+002
2.777007e+003	2.147552e+002
2.778936e+003	2.434581e+002
2.780864e+003	4.782574e+002
2.782793e+003	4.230221e+002
2.784721e+003	3.642845e+002
2.786650e+003	3.481879e+002
2.788578e+003	2.213832e+002
2.790507e+003	1.640238e+002
2.792435e+003	2.364465e+002
2.794364e+003	2.829821e+002
2.796292e+003	3.489722e+002
2.798220e+003	1.114954e+002
2.800149e+003	1.441795e+002
2.802077e+003	9.225430e+001
2.804006e+003	1.271261e+002
2.805934e+003	2.771314e+002
2.807863e+003	2.491234e+002
2.809791e+003	2.507238e+002
2.811720e+003	2.474117e+002
2.813648e+003	1.184579e+002
2.815577e+003	2.088888e+002
2.817505e+003	2.110340e+002
2.819434e+003	1.227606e+002
2.821362e+003	3.186396e+002
2.823291e+003	2.690262e+002
2.825219e+003	8.696131e+001
2.827147e+003	1.675069e+002
2.829076e+003	2.378106e+002
2.831004e+003	3.153576e+002
2.832933e+003	2.126961e+002
2.834861e+003	8.046863e+001
2.836790e+003	3.994626e+001
2.838718e+003	1.416546e+002
2.840647e+003	3.031535e+002
2.842575e+003	3.762986e+002
2.844504e+003	5.030143e+002
2.846432e+003	4.640197e+002
2.848361e+003	3.683464e+002
2.850289e+003	3.574472e+002
2.852218e+003	3.841221e+002
2.854146e+003	3.805805e+002
2.856074e+003	4.393981e+002
2.858003e+003	4.477398e+002
2.859931e+003	3.344023e+002
2.861860e+003	2.838940e+002
2.863788e+003	3.082459e+002
2.865717e+003	3.979502e+002
2.867645e+003	3.924255e+002
2.869574e+003	3.046234e+002
2.871502e+003	2.637848e+002
2.873431e+003	3.122674e+002
2.875359e+003	1.913994e+002
2.877288e+003	3.371469e+002
2.879216e+003	2.965244e+002
2.881145e+003	2.105512e+002
2.883073e+003	2.885555e+002
2.885001e+003	2.300601e+002
2.886930e+003	1.742075e+002
2.888858e+003	2.291186e+002
2.890787e+003	4.077797e+002
2.892715e+003	3.238417e+002
2.894644e+003	2.754204e+002
2.896572e+003	2.929598e+002
2.898501e+003	3.148833e+002
2.900429e+003	1.262521e+002
2.902358e+003	2.093344e+002
2.904286e+003	2.427436e+002
2.906215e+003	2.190313e+002
2.908143e+003	2.993025e+002
2.910072e+003	2.660379e+002
2.912000e+003	1.643453e+002
2.913928e+003	1.512391e+002
2.915857e+003	1.959024e+002
2.917785e+003	1.587968e+002
2.919714e+003	1.100821e+002
2.921642e+003	7.149415e+001
2.923571e+003	2.273252e+002
2.925499e+003	1.616099e+002
2.927428e+003	1.556950e+002
2.929356e+003	1.557758e+002
2.931285e+003	-6.446222e+000
2.933213e+003	1.131394e+002
2.935142e+003	2.594766e+002
2.937070e+003	3.871480e+002
2.938999e+003	2.137236e+002
2.940927e+003	2.391032e+002
2.942855e+003	1.945682e+002
2.944784e+003	1.896664e+002
2.946712e+003	1.468457e+002
2.948641e+003	1.010622e+000
2.950569e+003	-1.886485e+002
2.952498e+003	-2.371423e+002
2.954426e+003	-9.452200e+001
2.956355e+003	-2.016737e+000
2.958283e+003	9.740434e+000
2.960212e+003	1.673959e+001
2.962140e+003	-3.865760e+001
2.964069e+003	-1.477981e+002
2.965997e+003	9.426595e+001
2.967926e+003	-1.225362e+001
2.969854e+003	-3.893493e+001
2.971782e+003	-5.441412e+001
2.973711e+003	-1.730169e+002
2.975639e+003	-2.424172e+002
2.977568e+003	-2.432085e+002
2.979496e+003	-1.943623e+002
2.981425e+003	-1.623649e+002
2.983353e+003	-8.206960e+001
2.985282e+003	-3.055131e+002
2.987210e+003	-3.276725e+002
2.989139e+003	-3.721400e+002
2.991067e+003	-3.207505e+002
2.992996e+003	-1.540518e+002
2.994924e+003	-2.045502e+002
2.996853e+003	-3.158560e+002
2.998781e+003	-2.339889e+002
3.000709e+003	-2.453263e+002
3.002638e+003	-3.444679e+002
3.004566e+003	-3.094078e+002
3.006495e+003	-4.245466e+002
3.008423e+003	-3.397372e+002
3.010352e+003	-4.197972e+002
3.012280e+003	-2.577531e+002
3.014209e+003	-2.723788e+002
3.016137e+003	-3.754752e+002
3.018066e+003	-3.557810e+002
3.019994e+003	-3.978657e+002
3.021923e+003	-3.384767e+002
3.023851e+003	-3.271677e+002
3.025780e+003	-2.828820e+002
3.027708e+003	-2.504785e+002
3.029636e+003	-3.530983e+002
3.031565e+003	-2.999954e+002
3.033493e+003	-3.301278e+002
3.035422e+003	-2.076181e+002
3.037350e+003	-2.862098e+002
3.039279e+003	-2.310656e+002
3.041207e+003	-2.358234e+002
3.043136e+003	-1.821601e+002
3.045064e+003	-7.942629e+001
3.046993e+003	-1.257507e+002
3.048921e+003	-2.216889e+002
3.050850e+003	-2.875326e+002
3.052778e+003	-2.018361e+002
3.054707e+003	-1.312979e+002
3.056635e+003	-4.040241e+002
3.058563e+003	-2.387672e+002
3.060492e+003	-6.846581e+001
3.062420e+003	-5.692210e+001
3.064349e+003	-1.575433e+002
3.066277e+003	-2.608228e+002
3.068206e+003	-1.060303e+002
3.070134e+003	-5.613024e+001
3.072063e+003	-1.386678e+002
3.073991e+003	-1.400131e+002
3.075920e+003	-1.585026e+002
3.077848e+003	-5.769595e+000
3.079777e+003	2.085899e+001
3.081705e+003	-1.263707e+002
3.083634e+003	-9.119329e+001
3.085562e+003	2.580941e+000
3.087490e+003	4.242297e+001
3.089419e+003	2.206604e+001
3.091347e+003	1.188186e+002
3.093276e+003	1.170053e+002
3.095204e+003	1.736875e+002
3.097133e+003	6.483768e+001
3.099061e+003	1.545414e+002
3.100990e+003	-5.248855e+001
3.102918e+003	3.477625e+001
3.104847e+003	9.779791e+001
3.106775e+003	1.348954e+002
3.108704e+003	2.278950e+002
3.110632e+003	2.988794e+002
3.112561e+003	3.516360e+002
3.114489e+003	3.465827e+002
3.116417e+003	4.871428e+002
3.118346e+003	4.564028e+002
3.120274e+003	5.122467e+002
3.122203e+003	4.474117e+002
3.124131e+003	3.946508e+002
3.126060e+003	4.113334e+002
3.127988e+003	5.092592e+002
3.129917e+003	5.343942e+002
3.131845e+003	5.288123e+002
3.133774e+003	4.449967e+002
3.135702e+003	4.647784e+002
3.137631e+003	5.779604e+002
3.139559e+003	6.445715e+002
3.141488e+003	5.587783e+002
3.143416e+003	5.170917e+002
3.145344e+003	8.739532e+002
3.147273e+003	7.460733e+002
3.149201e+003	7.780711e+002
3.151130e+003	8.695079e+002
3.153058e+003	9.683515e+002
3.154987e+003	1.048885e+003
3.156915e+003	1.056382e+003
3.158844e+003	1.051857e+003
3.160772e+003	1.128452e+003
3.162701e+003	1.257628e+003
3.164629e+003	1.181901e+003
3.166558e+003	1.179781e+003
3.168486e+003	1.100798e+003
3.170415e+003	1.209425e+003
3.172343e+003	1.277286e+003
3.174271e+003	1.384755e+003
3.176200e+003	1.527867e+003
3.178128e+003	1.502427e+003
3.180057e+003	1.543619e+003
3.181985e+003	1.618698e+003
3.183914e+003	1.736394e+003
3.185842e+003	1.645392e+003
3.187771e+003	1.707730e+003
3.189699e+003	1.759303e+003
3.191628e+003	1.906200e+003
3.193556e+003	1.955427e+003
3.195485e+003	2.042610e+003
3.197413e+003	2.036483e+003
3.199342e+003	2.118105e+003
3.201270e+003	2.195096e+003
3.203198e+003	2.284031e+003
3.205127e+003	1.995679e+003
3.207055e+003	2.372835e+003
3.208984e+003	2.486884e+003
3.210912e+003	2.668551e+003
3.212841e+003	2.710157e+003
3.214769e+003	2.678563e+003
3.216698e+003	2.733726e+003
3.218626e+003	2.803956e+003
3.220555e+003	2.832498e+003
3.222483e+003	2.813638e+003
3.224412e+003	2.854563e+003
3.226340e+003	3.193198e+003
3.228269e+003	3.292762e+003
3.230197e+003	3.150745e+003
3.232125e+003	3.551548e+003
3.234054e+003	3.518190e+003
3.235982e+003	3.523520e+003
3.237911e+003	3.528040e+003
3.239839e+003	3.569062e+003
3.241768e+003	3.717628e+003
3.243696e+003	3.862119e+003
3.245625e+003	3.832066e+003
3.247553e+003	3.985830e+003
3.249482e+003	4.143348e+003
3.251410e+003	4.219818e+003
3.253339e+003	4.264341e+003
3.255267e+003	4.355459e+003
3.257196e+003	4.430570e+003
3.259124e+003	4.514725e+003
3.261052e+003	4.750271e+003
3.262981e+003	4.901783e+003
3.264909e+003	4.943806e+003
3.266838e+003	5.062920e+003
3.268766e+003	5.103417e+003
3.270695e+003	5.286670e+003
3.272623e+003	5.178927e+003
3.274552e+003	5.378851e+003
3.276480e+003	5.659879e+003
3.278409e+003	5.603127e+003
3.280337e+003	5.689266e+003
3.282266e+003	5.859739e+003
3.284194e+003	5.894028e+003
3.286123e+003	6.299807e+003
3.288051e+003	6.523176e+003
3.289979e+003	6.539376e+003
3.291908e+003	6.581367e+003
3.293836e+003	6.755490e+003
3.295765e+003	6.914062e+003
3.297693e+003	6.894872e+003
3.299622e+003	7.092185e+003
3.301550e+003	7.325156e+003
3.303479e+003	7.284072e+003
3.305407e+003	7.416225e+003
3.307336e+003	7.586040e+003
3.309264e+003	7.806139e+003
3.311193e+003	7.791041e+003
3.313121e+003	7.993038e+003
3.315050e+003	8.010514e+003
3.316978e+003	8.402907e+003
3.318906e+003	8.578622e+003
3.320835e+003	8.496033e+003
3.322763e+003	8.612277e+003
3.324692e+003	8.931015e+003
3.326620e+003	9.058786e+003
3.328549e+003	9.241479e+003
3.330477e+003	9.371091e+003
3.332406e+003	9.472612e+003
3.334334e+003	9.746042e+003
3.336263e+003	9.988979e+003
3.338191e+003	1.022639e+004
3.340120e+003	1.016258e+004
3.342048e+003	1.043945e+004
3.343977e+003	1.077942e+004
3.345905e+003	1.073529e+004
3.347833e+003	1.090172e+004
3.349762e+003	1.115730e+004
3.351690e+003	1.135548e+004
3.353619e+003	1.144673e+004
3.355547e+003	1.167251e+004
3.357476e+003	1.184435e+004
3.359404e+003	1.211278e+004
3.361333e+003	1.224240e+004
3.363261e+003	1.237073e+004
3.365190e+003	1.263968e+004
3.367118e+003	1.289647e+004
3.369047e+003	1.316738e+004
3.370975e+003	1.338738e+004
3.372904e+003	1.366864e+004
3.374832e+003	1.389242e+004
3.376760e+003	1.400422e+004
3.378689e+003	1.413063e+004
3.380617e+003	1.450014e+004
3.382546e+003	1.474595e+004
3.384474e+003	1.500209e+004
3.386403e+003	1.524031e+004
3.388331e+003	1.522707e+004
3.390260e+003	1.548148e+004
3.392188e+003	1.563692e+004
3.394117e+003	1.595009e+004
3.396045e+003	1.634058e+004
3.397974e+003	1.644401e+004
3.399902e+003	1.679446e+004
