# Supplementary material for: Machine learning classification of mango maturity based on carotene content from Raman spectra
Source: PeerJ. 2025 Nov 18;13:e20288. doi: 10.7717/peerj.20288 (PMC12637035; doi:10.7717/peerj.20288)
Supplement: Supplemental Information 1 — Raman spectra from 29 mango samples, with measurements taken from the top, middle, and bottom parts of each mango. These data were used for Raman spectral processing, statistical analysis, and classification analysis. [file peerj-13-20288-s001.zip › Raw Data_Mango/M5/M5-M-3.CSV]

5.015522e+001	6.304757e+003
5.208368e+001	3.638284e+003
5.401215e+001	1.942984e+003
5.594062e+001	1.234146e+003
5.786908e+001	1.266160e+003
5.979755e+001	1.418611e+003
6.172602e+001	1.415304e+003
6.365448e+001	1.258797e+003
6.558295e+001	1.156295e+003
6.751141e+001	1.138435e+003
6.943988e+001	1.185704e+003
7.136835e+001	1.231493e+003
7.329681e+001	1.224976e+003
7.522528e+001	1.159874e+003
7.715375e+001	1.099591e+003
7.908221e+001	1.007116e+003
8.101068e+001	9.628350e+002
8.293915e+001	1.013459e+003
8.486761e+001	9.042097e+002
8.679608e+001	9.564163e+002
8.872455e+001	1.048597e+003
9.065302e+001	1.077996e+003
9.258148e+001	1.000081e+003
9.450995e+001	9.787391e+002
9.643842e+001	8.945054e+002
9.836688e+001	7.674553e+002
1.002953e+002	6.570231e+002
1.022238e+002	6.417052e+002
1.041523e+002	5.836240e+002
1.060807e+002	5.753340e+002
1.080092e+002	5.949686e+002
1.099377e+002	6.048921e+002
1.118661e+002	6.175239e+002
1.137946e+002	6.327504e+002
1.157231e+002	6.703036e+002
1.176516e+002	6.801674e+002
1.195800e+002	6.087317e+002
1.215085e+002	5.678634e+002
1.234370e+002	5.178306e+002
1.253654e+002	4.192339e+002
1.272939e+002	3.169511e+002
1.292224e+002	3.157079e+002
1.311508e+002	3.722906e+002
1.330793e+002	4.732982e+002
1.350078e+002	5.550497e+002
1.369362e+002	5.835490e+002
1.388647e+002	5.782391e+002
1.407932e+002	5.733380e+002
1.427216e+002	4.850395e+002
1.446501e+002	4.176023e+002
1.465786e+002	4.261481e+002
1.485070e+002	3.559453e+002
1.504355e+002	3.479866e+002
1.523640e+002	4.480201e+002
1.542924e+002	4.883306e+002
1.562209e+002	3.466207e+002
1.581494e+002	3.204398e+002
1.600778e+002	2.612762e+002
1.620063e+002	3.285405e+002
1.639348e+002	4.387388e+002
1.658632e+002	4.260047e+002
1.677917e+002	4.295969e+002
1.697202e+002	4.340850e+002
1.716486e+002	4.184320e+002
1.735771e+002	3.712504e+002
1.755056e+002	3.009955e+002
1.774340e+002	2.872364e+002
1.793625e+002	2.907878e+002
1.812910e+002	2.649295e+002
1.832194e+002	2.409200e+002
1.851479e+002	3.000793e+002
1.870764e+002	2.286143e+002
1.890048e+002	2.079581e+002
1.909333e+002	1.534927e+002
1.928618e+002	7.662384e+001
1.947902e+002	1.291086e+002
1.967187e+002	6.442748e+001
1.986472e+002	1.905790e+002
2.005756e+002	2.945956e+002
2.025041e+002	2.945296e+002
2.044326e+002	4.304129e+002
2.063610e+002	4.915289e+002
2.082895e+002	4.005580e+002
2.102180e+002	2.747123e+002
2.121464e+002	2.335103e+002
2.140749e+002	3.032336e+002
2.160034e+002	2.907773e+002
2.179318e+002	2.276650e+002
2.198603e+002	2.124365e+002
2.217888e+002	2.439632e+002
2.237172e+002	1.185882e+002
2.256457e+002	1.871701e+002
2.275742e+002	2.754592e+002
2.295026e+002	2.447415e+002
2.314311e+002	1.233258e+002
2.333596e+002	2.205469e+002
2.352880e+002	1.426350e+002
2.372165e+002	1.845308e+002
2.391450e+002	2.632140e+002
2.410734e+002	2.810957e+002
2.430019e+002	3.371619e+002
2.449304e+002	2.907759e+002
2.468588e+002	2.812469e+002
2.487873e+002	3.319840e+002
2.507158e+002	3.731736e+002
2.526442e+002	2.441799e+002
2.545727e+002	2.507112e+002
2.565012e+002	2.921082e+002
2.584296e+002	3.102743e+002
2.603581e+002	3.350857e+002
2.622866e+002	5.134815e+002
2.642150e+002	4.005841e+002
2.661435e+002	3.852071e+002
2.680720e+002	3.210956e+002
2.700004e+002	1.275544e+002
2.719289e+002	4.618346e+001
2.738574e+002	1.818133e+002
2.757858e+002	2.040784e+002
2.777143e+002	1.561102e+002
2.796428e+002	1.219501e+002
2.815712e+002	1.127911e+002
2.834997e+002	9.371680e+001
2.854282e+002	1.174777e+002
2.873566e+002	1.533577e+002
2.892851e+002	2.068320e+002
2.912136e+002	3.285323e+002
2.931420e+002	4.151285e+002
2.950705e+002	4.176494e+002
2.969990e+002	4.004299e+002
2.989274e+002	4.032567e+002
3.008559e+002	4.173412e+002
3.027844e+002	3.978737e+002
3.047128e+002	4.306353e+002
3.066413e+002	3.915483e+002
3.085698e+002	2.772088e+002
3.104982e+002	1.952435e+002
3.124267e+002	2.594834e+002
3.143552e+002	1.989892e+002
3.162836e+002	1.349513e+002
3.182121e+002	1.763212e+002
3.201406e+002	3.264538e+002
3.220690e+002	3.288457e+002
3.239975e+002	3.069794e+002
3.259260e+002	4.011287e+002
3.278544e+002	4.323534e+002
3.297829e+002	2.817694e+002
3.317114e+002	2.731917e+002
3.336398e+002	3.156531e+002
3.355683e+002	2.708049e+002
3.374968e+002	2.898835e+002
3.394252e+002	3.986099e+002
3.413537e+002	3.259702e+002
3.432822e+002	3.829629e+002
3.452106e+002	4.298679e+002
3.471391e+002	4.392844e+002
3.490676e+002	4.327382e+002
3.509960e+002	4.503399e+002
3.529245e+002	4.406290e+002
3.548530e+002	3.378194e+002
3.567814e+002	2.671410e+002
3.587099e+002	2.811513e+002
3.606384e+002	3.413343e+002
3.625668e+002	3.323471e+002
3.644953e+002	3.091259e+002
3.664238e+002	3.269593e+002
3.683522e+002	3.013930e+002
3.702807e+002	2.074697e+002
3.722092e+002	2.784826e+002
3.741376e+002	1.605284e+002
3.760661e+002	1.451209e+002
3.779946e+002	2.297028e+002
3.799230e+002	3.452573e+002
3.818515e+002	4.447301e+002
3.837800e+002	4.846958e+002
3.857084e+002	6.295197e+002
3.876369e+002	6.890804e+002
3.895654e+002	6.358049e+002
3.914938e+002	5.903076e+002
3.934223e+002	5.678868e+002
3.953508e+002	5.405927e+002
3.972792e+002	5.386104e+002
3.992077e+002	5.599658e+002
4.011362e+002	6.004510e+002
4.030646e+002	6.809290e+002
4.049931e+002	6.136151e+002
4.069216e+002	5.889292e+002
4.088500e+002	4.961660e+002
4.107785e+002	3.592184e+002
4.127070e+002	3.852166e+002
4.146354e+002	3.921945e+002
4.165639e+002	3.528029e+002
4.184924e+002	2.738526e+002
4.204208e+002	2.560759e+002
4.223493e+002	3.807575e+002
4.242778e+002	5.190652e+002
4.262062e+002	4.391241e+002
4.281347e+002	3.920151e+002
4.300632e+002	4.624407e+002
4.319916e+002	5.569610e+002
4.339201e+002	4.604225e+002
4.358486e+002	3.864877e+002
4.377770e+002	3.930660e+002
4.397055e+002	4.191288e+002
4.416340e+002	4.164359e+002
4.435624e+002	3.985190e+002
4.454909e+002	4.973725e+002
4.474194e+002	7.268325e+002
4.493478e+002	7.203364e+002
4.512763e+002	6.460659e+002
4.532048e+002	6.439366e+002
4.551332e+002	5.586976e+002
4.570617e+002	6.436229e+002
4.589902e+002	6.565942e+002
4.609186e+002	5.964011e+002
4.628471e+002	5.000200e+002
4.647756e+002	4.217731e+002
4.667040e+002	4.434000e+002
4.686325e+002	5.196530e+002
4.705610e+002	5.281996e+002
4.724894e+002	5.696283e+002
4.744179e+002	6.820786e+002
4.763464e+002	7.199919e+002
4.782748e+002	4.449205e+002
4.802033e+002	3.863051e+002
4.821318e+002	3.928818e+002
4.840602e+002	4.286939e+002
4.859887e+002	4.820811e+002
4.879172e+002	3.704461e+002
4.898456e+002	4.712425e+002
4.917741e+002	5.308683e+002
4.937026e+002	5.327899e+002
4.956310e+002	5.155078e+002
4.975595e+002	5.143293e+002
4.994880e+002	5.393232e+002
5.014164e+002	5.971215e+002
5.033449e+002	6.521790e+002
5.052734e+002	6.353004e+002
5.072018e+002	5.544244e+002
5.091303e+002	5.469001e+002
5.110588e+002	6.751943e+002
5.129872e+002	7.793038e+002
5.149157e+002	7.415422e+002
5.168442e+002	6.661431e+002
5.187726e+002	6.679720e+002
5.207011e+002	5.498228e+002
5.226296e+002	5.967642e+002
5.245580e+002	5.984083e+002
5.264865e+002	5.980275e+002
5.284150e+002	6.022379e+002
5.303434e+002	5.606470e+002
5.322719e+002	5.409810e+002
5.342004e+002	5.747167e+002
5.361288e+002	5.604343e+002
5.380573e+002	5.114156e+002
5.399858e+002	4.886367e+002
5.419142e+002	5.336226e+002
5.438427e+002	5.367553e+002
5.457712e+002	5.350246e+002
5.476996e+002	5.551695e+002
5.496281e+002	5.793450e+002
5.515566e+002	5.761450e+002
5.534850e+002	5.447122e+002
5.554135e+002	6.679152e+002
5.573420e+002	6.531631e+002
5.592704e+002	6.411219e+002
5.611989e+002	6.156387e+002
5.631274e+002	5.602158e+002
5.650558e+002	7.187192e+002
5.669843e+002	8.235775e+002
5.689128e+002	7.637427e+002
5.708412e+002	6.856989e+002
5.727697e+002	6.931698e+002
5.746982e+002	7.764026e+002
5.766266e+002	8.239410e+002
5.785551e+002	8.308336e+002
5.804836e+002	8.088587e+002
5.824120e+002	7.450700e+002
5.843405e+002	7.073117e+002
5.862690e+002	7.624236e+002
5.881974e+002	7.399502e+002
5.901259e+002	8.350911e+002
5.920544e+002	7.962071e+002
5.939828e+002	7.297889e+002
5.959113e+002	6.636856e+002
5.978398e+002	5.284569e+002
5.997682e+002	5.162678e+002
6.016967e+002	5.321172e+002
6.036252e+002	5.622697e+002
6.055536e+002	5.664365e+002
6.074821e+002	5.463491e+002
6.094106e+002	5.561287e+002
6.113391e+002	6.591002e+002
6.132675e+002	6.215450e+002
6.151960e+002	5.943638e+002
6.171245e+002	5.804075e+002
6.190529e+002	5.691927e+002
6.209814e+002	5.861168e+002
6.229099e+002	6.695393e+002
6.248383e+002	5.594761e+002
6.267668e+002	5.438295e+002
6.286953e+002	6.729435e+002
6.306237e+002	8.001033e+002
6.325522e+002	7.612152e+002
6.344807e+002	7.547678e+002
6.364091e+002	7.336951e+002
6.383376e+002	6.268027e+002
6.402661e+002	5.342613e+002
6.421945e+002	5.508748e+002
6.441230e+002	6.726943e+002
6.460515e+002	7.533198e+002
6.479799e+002	6.906172e+002
6.499084e+002	4.875701e+002
6.518369e+002	4.568878e+002
6.537653e+002	5.859767e+002
6.556938e+002	6.087939e+002
6.576223e+002	4.739052e+002
6.595507e+002	5.216595e+002
6.614792e+002	4.876290e+002
6.634077e+002	4.723814e+002
6.653361e+002	4.928048e+002
6.672646e+002	5.035937e+002
6.691931e+002	5.357727e+002
6.711215e+002	4.643125e+002
6.730500e+002	4.022661e+002
6.749785e+002	4.443603e+002
6.769069e+002	5.467672e+002
6.788354e+002	6.080476e+002
6.807639e+002	5.832842e+002
6.826923e+002	5.661600e+002
6.846208e+002	4.722646e+002
6.865493e+002	5.120029e+002
6.884777e+002	5.658785e+002
6.904062e+002	5.213516e+002
6.923347e+002	4.786327e+002
6.942631e+002	5.616273e+002
6.961916e+002	6.424052e+002
6.981201e+002	7.223896e+002
7.000485e+002	6.674305e+002
7.019770e+002	5.256530e+002
7.039055e+002	5.033761e+002
7.058339e+002	6.316153e+002
7.077624e+002	6.617619e+002
7.096909e+002	6.976276e+002
7.116193e+002	6.809042e+002
7.135478e+002	5.590869e+002
7.154763e+002	4.311948e+002
7.174047e+002	5.782247e+002
7.193332e+002	7.083207e+002
7.212617e+002	6.050101e+002
7.231901e+002	5.392523e+002
7.251186e+002	5.575096e+002
7.270471e+002	5.544058e+002
7.289755e+002	4.273406e+002
7.309040e+002	2.133489e+002
7.328325e+002	2.813259e+002
7.347609e+002	2.331559e+002
7.366894e+002	2.125155e+002
7.386179e+002	2.825869e+002
7.405463e+002	3.381478e+002
7.424748e+002	3.635183e+002
7.444033e+002	4.122070e+002
7.463317e+002	4.894828e+002
7.482602e+002	5.737904e+002
7.501887e+002	5.292951e+002
7.521171e+002	4.000811e+002
7.540456e+002	4.584040e+002
7.559741e+002	3.805480e+002
7.579025e+002	2.855099e+002
7.598310e+002	3.642707e+002
7.617595e+002	5.175807e+002
7.636879e+002	6.219756e+002
7.656164e+002	6.231219e+002
7.675449e+002	5.097191e+002
7.694733e+002	5.317449e+002
7.714018e+002	5.535097e+002
7.733303e+002	5.820378e+002
7.752587e+002	5.809920e+002
7.771872e+002	5.599670e+002
7.791157e+002	6.000086e+002
7.810441e+002	6.691577e+002
7.829726e+002	5.769354e+002
7.849011e+002	4.546549e+002
7.868295e+002	4.467531e+002
7.887580e+002	4.854306e+002
7.906865e+002	4.770445e+002
7.926149e+002	5.549182e+002
7.945434e+002	5.836687e+002
7.964719e+002	4.755992e+002
7.984003e+002	2.846767e+002
8.003288e+002	2.009074e+002
8.022573e+002	2.248906e+002
8.041857e+002	2.157035e+002
8.061142e+002	2.875281e+002
8.080427e+002	2.536565e+002
8.099711e+002	1.595573e+002
8.118996e+002	2.120904e+002
8.138281e+002	3.518998e+002
8.157565e+002	3.956977e+002
8.176850e+002	2.933374e+002
8.196135e+002	3.629307e+002
8.215419e+002	3.829258e+002
8.234704e+002	3.487944e+002
8.253989e+002	3.329602e+002
8.273273e+002	2.845945e+002
8.292558e+002	2.319951e+002
8.311843e+002	3.815525e+002
8.331127e+002	5.037202e+002
8.350412e+002	4.499303e+002
8.369697e+002	3.547956e+002
8.388981e+002	2.135826e+002
8.408266e+002	1.529610e+002
8.427551e+002	2.677364e+002
8.446835e+002	3.837503e+002
8.466120e+002	4.164224e+002
8.485405e+002	4.814482e+002
8.504689e+002	3.891585e+002
8.523974e+002	2.986330e+002
8.543259e+002	3.428905e+002
8.562543e+002	4.551044e+002
8.581828e+002	4.409768e+002
8.601113e+002	4.786331e+002
8.620397e+002	5.051282e+002
8.639682e+002	4.571055e+002
8.658967e+002	3.915056e+002
8.678251e+002	3.577169e+002
8.697536e+002	3.400761e+002
8.716821e+002	3.008511e+002
8.736105e+002	4.450345e+002
8.755390e+002	5.054390e+002
8.774675e+002	4.076082e+002
8.793959e+002	2.895428e+002
8.813244e+002	2.380493e+002
8.832529e+002	2.030215e+002
8.851813e+002	9.207177e+001
8.871098e+002	4.903180e+001
8.890383e+002	1.391298e+002
8.909667e+002	1.973974e+002
8.928952e+002	2.329548e+002
8.948237e+002	2.942001e+002
8.967521e+002	3.376735e+002
8.986806e+002	2.533854e+002
9.006091e+002	3.923975e+002
9.025375e+002	3.271718e+002
9.044660e+002	2.490493e+002
9.063945e+002	1.910091e+002
9.083229e+002	2.488005e+002
9.102514e+002	4.506363e+002
9.121799e+002	6.112363e+002
9.141083e+002	5.462092e+002
9.160368e+002	3.799120e+002
9.179653e+002	2.647122e+002
9.198937e+002	3.609460e+002
9.218222e+002	4.559153e+002
9.237507e+002	3.852065e+002
9.256791e+002	3.169612e+002
9.276076e+002	3.997864e+002
9.295361e+002	3.915032e+002
9.314645e+002	4.371288e+002
9.333930e+002	5.143645e+002
9.353215e+002	5.010537e+002
9.372499e+002	4.201971e+002
9.391784e+002	3.977686e+002
9.411069e+002	3.694017e+002
9.430353e+002	2.146124e+002
9.449638e+002	2.395903e+002
9.468923e+002	3.915058e+002
9.488207e+002	3.803202e+002
9.507492e+002	3.345198e+002
9.526777e+002	3.980986e+002
9.546061e+002	2.592356e+002
9.565346e+002	2.019525e+002
9.584631e+002	3.002347e+002
9.603915e+002	2.247644e+002
9.623200e+002	1.616891e+002
9.642485e+002	2.190808e+002
9.661769e+002	3.222083e+002
9.681054e+002	3.570443e+002
9.700339e+002	3.836009e+002
9.719623e+002	2.967733e+002
9.738908e+002	2.175244e+002
9.758193e+002	1.508262e+002
9.777477e+002	2.055059e+002
9.796762e+002	3.526855e+002
9.816047e+002	3.859828e+002
9.835331e+002	1.882393e+002
9.854616e+002	3.428213e+002
9.873901e+002	3.208523e+002
9.893185e+002	4.949317e+002
9.912470e+002	5.584820e+002
9.931755e+002	4.354253e+002
9.951039e+002	3.296050e+002
9.970324e+002	4.222164e+002
9.989609e+002	5.530592e+002
1.000889e+003	5.144545e+002
1.002818e+003	5.828266e+002
1.004746e+003	6.462882e+002
1.006675e+003	6.385049e+002
1.008603e+003	5.976719e+002
1.010532e+003	5.754559e+002
1.012460e+003	5.619473e+002
1.014389e+003	5.347916e+002
1.016317e+003	4.617278e+002
1.018246e+003	3.644143e+002
1.020174e+003	3.668171e+002
1.022102e+003	3.536685e+002
1.024031e+003	2.821451e+002
1.025959e+003	2.805657e+002
1.027888e+003	4.223745e+002
1.029816e+003	2.820790e+002
1.031745e+003	2.734895e+002
1.033673e+003	3.063775e+002
1.035602e+003	3.078786e+002
1.037530e+003	2.347944e+002
1.039459e+003	1.072235e+002
1.041387e+003	1.930058e+001
1.043316e+003	7.689310e+001
1.045244e+003	2.119708e+002
1.047173e+003	2.407094e+002
1.049101e+003	1.913801e+002
1.051030e+003	1.655856e+002
1.052958e+003	1.665134e+002
1.054886e+003	1.460054e+002
1.056815e+003	1.248995e+002
1.058743e+003	2.024918e+002
1.060672e+003	2.587757e+002
1.062600e+003	2.952479e+002
1.064529e+003	3.076200e+002
1.066457e+003	3.177014e+002
1.068386e+003	2.943904e+002
1.070314e+003	3.092708e+002
1.072243e+003	4.177434e+002
1.074171e+003	4.892855e+002
1.076100e+003	4.322337e+002
1.078028e+003	4.436417e+002
1.079957e+003	3.703549e+002
1.081885e+003	3.639767e+002
1.083813e+003	4.390358e+002
1.085742e+003	5.272666e+002
1.087670e+003	5.386195e+002
1.089599e+003	4.602938e+002
1.091527e+003	5.026510e+002
1.093456e+003	4.731942e+002
1.095384e+003	4.454400e+002
1.097313e+003	3.681820e+002
1.099241e+003	3.932606e+002
1.101170e+003	4.659668e+002
1.103098e+003	4.346207e+002
1.105027e+003	3.194502e+002
1.106955e+003	3.356200e+002
1.108884e+003	4.471460e+002
1.110812e+003	4.148253e+002
1.112740e+003	3.565894e+002
1.114669e+003	4.412420e+002
1.116597e+003	4.640104e+002
1.118526e+003	3.797227e+002
1.120454e+003	3.366068e+002
1.122383e+003	2.943156e+002
1.124311e+003	3.728561e+002
1.126240e+003	3.232209e+002
1.128168e+003	4.384614e+002
1.130097e+003	3.949658e+002
1.132025e+003	3.786140e+002
1.133954e+003	4.292275e+002
1.135882e+003	4.238727e+002
1.137811e+003	3.579733e+002
1.139739e+003	3.136235e+002
1.141667e+003	2.712515e+002
1.143596e+003	3.050330e+002
1.145524e+003	4.564747e+002
1.147453e+003	5.408896e+002
1.149381e+003	5.277543e+002
1.151310e+003	5.892820e+002
1.153238e+003	7.773401e+002
1.155167e+003	8.514665e+002
1.157095e+003	8.337625e+002
1.159024e+003	7.598439e+002
1.160952e+003	7.728774e+002
1.162881e+003	7.910151e+002
1.164809e+003	7.440918e+002
1.166738e+003	6.820775e+002
1.168666e+003	6.654149e+002
1.170594e+003	6.462682e+002
1.172523e+003	5.424658e+002
1.174451e+003	5.707886e+002
1.176380e+003	6.351600e+002
1.178308e+003	6.143280e+002
1.180237e+003	7.103149e+002
1.182165e+003	6.812876e+002
1.184094e+003	5.356030e+002
1.186022e+003	4.374228e+002
1.187951e+003	4.397912e+002
1.189879e+003	5.075577e+002
1.191808e+003	4.434258e+002
1.193736e+003	4.405344e+002
1.195665e+003	4.728031e+002
1.197593e+003	5.044828e+002
1.199521e+003	4.339063e+002
1.201450e+003	2.956322e+002
1.203378e+003	2.482563e+002
1.205307e+003	3.059366e+002
1.207235e+003	2.498585e+002
1.209164e+003	4.077545e+002
1.211092e+003	3.276910e+002
1.213021e+003	3.307218e+002
1.214949e+003	2.944330e+002
1.216878e+003	2.107982e+002
1.218806e+003	2.459127e+002
1.220735e+003	3.784722e+002
1.222663e+003	4.230590e+002
1.224592e+003	3.831404e+002
1.226520e+003	2.936570e+002
1.228448e+003	1.632184e+002
1.230377e+003	1.434276e+002
1.232305e+003	2.540230e+002
1.234234e+003	3.834556e+002
1.236162e+003	4.130939e+002
1.238091e+003	3.510186e+002
1.240019e+003	3.538093e+002
1.241948e+003	4.996642e+002
1.243876e+003	5.088354e+002
1.245805e+003	5.977654e+002
1.247733e+003	5.540422e+002
1.249662e+003	4.980762e+002
1.251590e+003	5.111901e+002
1.253519e+003	5.740360e+002
1.255447e+003	6.042270e+002
1.257375e+003	5.909158e+002
1.259304e+003	6.120358e+002
1.261232e+003	6.935399e+002
1.263161e+003	7.590403e+002
1.265089e+003	6.641006e+002
1.267018e+003	4.952754e+002
1.268946e+003	4.568733e+002
1.270875e+003	5.195373e+002
1.272803e+003	4.802780e+002
1.274732e+003	4.297055e+002
1.276660e+003	4.189214e+002
1.278589e+003	3.255648e+002
1.280517e+003	4.917775e+002
1.282446e+003	4.002337e+002
1.284374e+003	3.610280e+002
1.286302e+003	2.847313e+002
1.288231e+003	3.177698e+002
1.290159e+003	4.203339e+002
1.292088e+003	4.903709e+002
1.294016e+003	4.665680e+002
1.295945e+003	3.841435e+002
1.297873e+003	3.405733e+002
1.299802e+003	3.778883e+002
1.301730e+003	5.401263e+002
1.303659e+003	5.162749e+002
1.305587e+003	4.459150e+002
1.307516e+003	4.045295e+002
1.309444e+003	3.255929e+002
1.311373e+003	2.908457e+002
1.313301e+003	3.613847e+002
1.315229e+003	4.602045e+002
1.317158e+003	5.197701e+002
1.319086e+003	6.040726e+002
1.321015e+003	5.721841e+002
1.322943e+003	5.024357e+002
1.324872e+003	4.622587e+002
1.326800e+003	4.657987e+002
1.328729e+003	5.539022e+002
1.330657e+003	6.783414e+002
1.332586e+003	7.407670e+002
1.334514e+003	6.787930e+002
1.336443e+003	5.663624e+002
1.338371e+003	5.796485e+002
1.340300e+003	5.773712e+002
1.342228e+003	6.223631e+002
1.344156e+003	6.804771e+002
1.346085e+003	6.903868e+002
1.348013e+003	7.617969e+002
1.349942e+003	8.146957e+002
1.351870e+003	7.865695e+002
1.353799e+003	7.317942e+002
1.355727e+003	6.997546e+002
1.357656e+003	6.268079e+002
1.359584e+003	4.788018e+002
1.361513e+003	5.209043e+002
1.363441e+003	6.833540e+002
1.365370e+003	6.774218e+002
1.367298e+003	7.025200e+002
1.369227e+003	6.955979e+002
1.371155e+003	6.012359e+002
1.373083e+003	5.540510e+002
1.375012e+003	6.225002e+002
1.376940e+003	6.666371e+002
1.378869e+003	6.059165e+002
1.380797e+003	5.218845e+002
1.382726e+003	4.090703e+002
1.384654e+003	3.732058e+002
1.386583e+003	3.768274e+002
1.388511e+003	3.822607e+002
1.390440e+003	4.472435e+002
1.392368e+003	4.611367e+002
1.394297e+003	4.421574e+002
1.396225e+003	4.486586e+002
1.398154e+003	4.057392e+002
1.400082e+003	3.032444e+002
1.402010e+003	2.455152e+002
1.403939e+003	4.776583e+002
1.405867e+003	3.251093e+002
1.407796e+003	3.602534e+002
1.409724e+003	5.392153e+002
1.411653e+003	5.931843e+002
1.413581e+003	5.068206e+002
1.415510e+003	4.496130e+002
1.417438e+003	4.657662e+002
1.419367e+003	4.663097e+002
1.421295e+003	4.541819e+002
1.423224e+003	4.735309e+002
1.425152e+003	6.216312e+002
1.427081e+003	6.999578e+002
1.429009e+003	7.369715e+002
1.430938e+003	6.659404e+002
1.432866e+003	7.439684e+002
1.434794e+003	7.668826e+002
1.436723e+003	8.129139e+002
1.438651e+003	8.832237e+002
1.440580e+003	8.250170e+002
1.442508e+003	6.961220e+002
1.444437e+003	6.122387e+002
1.446365e+003	6.522917e+002
1.448294e+003	7.396505e+002
1.450222e+003	9.366913e+002
1.452151e+003	9.242782e+002
1.454079e+003	8.173922e+002
1.456008e+003	7.490728e+002
1.457936e+003	8.523052e+002
1.459865e+003	8.300309e+002
1.461793e+003	7.215276e+002
1.463721e+003	7.477419e+002
1.465650e+003	7.090268e+002
1.467578e+003	6.612297e+002
1.469507e+003	6.033393e+002
1.471435e+003	4.751112e+002
1.473364e+003	5.228177e+002
1.475292e+003	5.707089e+002
1.477221e+003	5.130999e+002
1.479149e+003	5.453983e+002
1.481078e+003	4.942180e+002
1.483006e+003	3.840894e+002
1.484935e+003	3.826325e+002
1.486863e+003	4.805893e+002
1.488792e+003	4.723272e+002
1.490720e+003	3.035656e+002
1.492648e+003	4.653979e+002
1.494577e+003	4.786250e+002
1.496505e+003	5.267219e+002
1.498434e+003	5.348168e+002
1.500362e+003	5.760958e+002
1.502291e+003	5.902847e+002
1.504219e+003	5.924591e+002
1.506148e+003	6.433484e+002
1.508076e+003	7.753810e+002
1.510005e+003	9.322508e+002
1.511933e+003	9.759717e+002
1.513862e+003	9.135415e+002
1.515790e+003	1.012929e+003
1.517719e+003	1.060867e+003
1.519647e+003	1.003425e+003
1.521575e+003	1.073445e+003
1.523504e+003	1.120670e+003
1.525432e+003	1.035054e+003
1.527361e+003	1.032194e+003
1.529289e+003	9.824221e+002
1.531218e+003	8.166641e+002
1.533146e+003	7.067414e+002
1.535075e+003	7.593000e+002
1.537003e+003	8.101862e+002
1.538932e+003	7.115258e+002
1.540860e+003	6.507319e+002
1.542789e+003	7.558319e+002
1.544717e+003	7.614107e+002
1.546646e+003	6.798709e+002
1.548574e+003	6.699985e+002
1.550502e+003	7.292791e+002
1.552431e+003	7.054885e+002
1.554359e+003	6.649963e+002
1.556288e+003	5.796095e+002
1.558216e+003	4.845580e+002
1.560145e+003	4.717415e+002
1.562073e+003	5.338827e+002
1.564002e+003	5.651941e+002
1.565930e+003	5.200544e+002
1.567859e+003	4.840814e+002
1.569787e+003	4.895496e+002
1.571716e+003	5.396235e+002
1.573644e+003	4.428565e+002
1.575573e+003	4.234444e+002
1.577501e+003	5.609470e+002
1.579429e+003	6.393503e+002
1.581358e+003	6.161214e+002
1.583286e+003	5.931317e+002
1.585215e+003	5.981437e+002
1.587143e+003	5.770573e+002
1.589072e+003	6.063703e+002
1.591000e+003	6.982826e+002
1.592929e+003	6.261785e+002
1.594857e+003	5.793848e+002
1.596786e+003	7.520306e+002
1.598714e+003	8.423929e+002
1.600643e+003	8.444935e+002
1.602571e+003	9.301798e+002
1.604500e+003	1.007304e+003
1.606428e+003	9.294653e+002
1.608356e+003	8.493160e+002
1.610285e+003	8.105167e+002
1.612213e+003	7.856729e+002
1.614142e+003	8.398920e+002
1.616070e+003	8.909196e+002
1.617999e+003	8.178386e+002
1.619927e+003	7.292191e+002
1.621856e+003	7.063702e+002
1.623784e+003	7.398414e+002
1.625713e+003	7.639116e+002
1.627641e+003	8.105410e+002
1.629570e+003	7.637468e+002
1.631498e+003	7.624510e+002
1.633427e+003	8.067523e+002
1.635355e+003	6.644482e+002
1.637283e+003	7.388499e+002
1.639212e+003	7.534355e+002
1.641140e+003	6.722473e+002
1.643069e+003	5.720375e+002
1.644997e+003	5.038359e+002
1.646926e+003	4.722969e+002
1.648854e+003	4.404202e+002
1.650783e+003	4.614750e+002
1.652711e+003	5.294556e+002
1.654640e+003	5.733380e+002
1.656568e+003	5.745367e+002
1.658497e+003	4.552707e+002
1.660425e+003	3.702768e+002
1.662354e+003	3.554957e+002
1.664282e+003	3.363680e+002
1.666210e+003	2.836693e+002
1.668139e+003	2.713854e+002
1.670067e+003	3.379958e+002
1.671996e+003	4.097926e+002
1.673924e+003	4.344389e+002
1.675853e+003	4.284923e+002
1.677781e+003	3.755921e+002
1.679710e+003	3.205035e+002
1.681638e+003	4.103008e+002
1.683567e+003	5.222913e+002
1.685495e+003	4.098629e+002
1.687424e+003	4.507323e+002
1.689352e+003	4.260832e+002
1.691281e+003	5.758961e+002
1.693209e+003	6.847766e+002
1.695137e+003	5.364792e+002
1.697066e+003	6.358787e+002
1.698994e+003	5.898191e+002
1.700923e+003	4.976137e+002
1.702851e+003	4.074392e+002
1.704780e+003	2.434131e+002
1.706708e+003	1.625269e+002
1.708637e+003	2.374720e+002
1.710565e+003	3.103730e+002
1.712494e+003	4.183495e+002
1.714422e+003	6.041075e+002
1.716351e+003	5.870884e+002
1.718279e+003	6.034631e+002
1.720208e+003	6.793829e+002
1.722136e+003	5.520437e+002
1.724064e+003	6.189162e+002
1.725993e+003	7.551996e+002
1.727921e+003	6.261844e+002
1.729850e+003	6.429908e+002
1.731778e+003	5.920297e+002
1.733707e+003	5.125392e+002
1.735635e+003	4.526229e+002
1.737564e+003	3.685606e+002
1.739492e+003	3.371101e+002
1.741421e+003	3.325584e+002
1.743349e+003	3.392385e+002
1.745278e+003	3.555773e+002
1.747206e+003	3.740906e+002
1.749135e+003	4.427124e+002
1.751063e+003	5.062806e+002
1.752991e+003	4.115286e+002
1.754920e+003	2.622188e+002
1.756848e+003	5.058052e+002
1.758777e+003	3.949892e+002
1.760705e+003	2.716014e+002
1.762634e+003	2.658121e+002
1.764562e+003	2.301628e+002
1.766491e+003	2.193077e+002
1.768419e+003	2.484363e+002
1.770348e+003	2.647928e+002
1.772276e+003	3.168187e+002
1.774205e+003	2.917728e+002
1.776133e+003	2.503875e+002
1.778062e+003	3.151669e+002
1.779990e+003	3.824435e+002
1.781918e+003	4.484602e+002
1.783847e+003	4.789770e+002
1.785775e+003	4.127145e+002
1.787704e+003	3.257442e+002
1.789632e+003	1.882010e+002
1.791561e+003	1.199577e+002
1.793489e+003	2.013165e+002
1.795418e+003	3.778837e+002
1.797346e+003	5.090826e+002
1.799275e+003	4.152188e+002
1.801203e+003	5.004421e+002
1.803132e+003	6.202708e+002
1.805060e+003	7.219858e+002
1.806989e+003	7.787458e+002
1.808917e+003	6.359280e+002
1.810845e+003	4.352785e+002
1.812774e+003	4.647511e+002
1.814702e+003	4.943508e+002
1.816631e+003	5.566893e+002
1.818559e+003	5.645131e+002
1.820488e+003	4.857556e+002
1.822416e+003	4.248793e+002
1.824345e+003	3.924745e+002
1.826273e+003	3.790924e+002
1.828202e+003	4.104128e+002
1.830130e+003	4.873588e+002
1.832059e+003	5.571067e+002
1.833987e+003	5.154133e+002
1.835916e+003	5.118521e+002
1.837844e+003	4.024563e+002
1.839772e+003	6.402565e+002
1.841701e+003	5.434236e+002
1.843629e+003	3.822390e+002
1.845558e+003	3.784251e+002
1.847486e+003	2.394985e+002
1.849415e+003	2.115178e+002
1.851343e+003	3.097589e+002
1.853272e+003	2.759387e+002
1.855200e+003	2.414774e+002
1.857129e+003	9.619467e+001
1.859057e+003	1.883931e+002
1.860986e+003	1.260497e+002
1.862914e+003	2.111243e+002
1.864843e+003	2.230325e+002
1.866771e+003	1.774968e+002
1.868699e+003	2.099496e+002
1.870628e+003	3.024613e+002
1.872556e+003	3.864778e+002
1.874485e+003	3.493665e+002
1.876413e+003	2.296518e+002
1.878342e+003	1.931267e+002
1.880270e+003	2.631563e+002
1.882199e+003	3.336067e+002
1.884127e+003	3.748722e+002
1.886056e+003	3.489804e+002
1.887984e+003	5.262253e+002
1.889913e+003	5.592086e+002
1.891841e+003	3.291808e+002
1.893770e+003	4.581451e+002
1.895698e+003	4.413727e+002
1.897626e+003	3.914208e+002
1.899555e+003	4.739431e+002
1.901483e+003	5.935858e+002
1.903412e+003	5.936074e+002
1.905340e+003	5.579558e+002
1.907269e+003	4.503584e+002
1.909197e+003	3.385202e+002
1.911126e+003	4.654115e+002
1.913054e+003	5.247733e+002
1.914983e+003	4.929586e+002
1.916911e+003	4.349351e+002
1.918840e+003	3.647982e+002
1.920768e+003	4.109058e+002
1.922697e+003	4.594952e+002
1.924625e+003	4.002462e+002
1.926553e+003	3.648778e+002
1.928482e+003	4.061244e+002
1.930410e+003	4.635570e+002
1.932339e+003	4.709843e+002
1.934267e+003	3.958112e+002
1.936196e+003	3.691003e+002
1.938124e+003	3.963842e+002
1.940053e+003	2.801258e+002
1.941981e+003	2.053910e+002
1.943910e+003	4.094126e+002
1.945838e+003	1.945442e+002
1.947767e+003	1.554586e+002
1.949695e+003	1.509136e+002
1.951624e+003	2.480718e+002
1.953552e+003	1.991101e+002
1.955480e+003	1.796452e+002
1.957409e+003	1.847435e+002
1.959337e+003	2.609036e+002
1.961266e+003	3.150524e+002
1.963194e+003	2.771827e+002
1.965123e+003	3.121124e+002
1.967051e+003	2.668356e+002
1.968980e+003	2.210813e+002
1.970908e+003	1.304426e+002
1.972837e+003	1.114991e+002
1.974765e+003	1.499045e+002
1.976694e+003	2.071971e+002
1.978622e+003	3.317422e+002
1.980551e+003	3.675395e+002
1.982479e+003	2.349727e+002
1.984407e+003	1.715196e+002
1.986336e+003	1.839211e+002
1.988264e+003	2.297066e+002
1.990193e+003	3.244110e+002
1.992121e+003	2.838684e+002
1.994050e+003	2.595345e+002
1.995978e+003	2.663674e+002
1.997907e+003	2.433859e+002
1.999835e+003	3.335260e+002
2.001764e+003	3.894817e+002
2.003692e+003	3.530744e+002
2.005621e+003	3.205409e+002
2.007549e+003	3.588658e+002
2.009478e+003	2.316799e+002
2.011406e+003	1.090592e+002
2.013334e+003	3.329891e+002
2.015263e+003	5.718069e+002
2.017191e+003	6.099279e+002
2.019120e+003	6.419807e+002
2.021048e+003	4.770444e+002
2.022977e+003	4.597430e+002
2.024905e+003	4.668999e+002
2.026834e+003	4.550697e+002
2.028762e+003	2.578529e+002
2.030691e+003	3.640514e+002
2.032619e+003	3.692953e+002
2.034548e+003	3.295351e+002
2.036476e+003	3.879105e+002
2.038405e+003	4.224554e+002
2.040333e+003	3.011237e+002
2.042261e+003	2.481231e+002
2.044190e+003	3.221251e+002
2.046118e+003	3.003771e+002
2.048047e+003	2.255412e+002
2.049975e+003	1.741142e+002
2.051904e+003	1.965137e+002
2.053832e+003	2.643478e+002
2.055761e+003	1.951075e+002
2.057689e+003	2.874843e+002
2.059618e+003	2.309103e+002
2.061546e+003	2.439025e+002
2.063475e+003	2.318283e+002
2.065403e+003	2.906914e+002
2.067332e+003	2.924734e+002
2.069260e+003	1.690015e+002
2.071188e+003	1.856625e+002
2.073117e+003	2.605865e+002
2.075045e+003	2.136130e+002
2.076974e+003	1.701594e+002
2.078902e+003	3.155062e+002
2.080831e+003	4.098400e+002
2.082759e+003	2.405891e+002
2.084688e+003	2.087557e+002
2.086616e+003	2.638455e+002
2.088545e+003	3.288178e+002
2.090473e+003	3.979178e+002
2.092402e+003	3.466581e+002
2.094330e+003	2.967044e+002
2.096259e+003	3.900657e+002
2.098187e+003	4.599675e+002
2.100115e+003	3.326741e+002
2.102044e+003	2.049804e+002
2.103972e+003	2.656171e+002
2.105901e+003	3.760718e+002
2.107829e+003	3.566457e+002
2.109758e+003	4.083908e+002
2.111686e+003	5.219883e+002
2.113615e+003	5.133152e+002
2.115543e+003	4.919298e+002
2.117472e+003	4.116064e+002
2.119400e+003	3.910175e+002
2.121329e+003	4.488354e+002
2.123257e+003	4.983313e+002
2.125186e+003	4.784418e+002
2.127114e+003	4.548388e+002
2.129042e+003	4.391881e+002
2.130971e+003	4.376396e+002
2.132899e+003	3.912769e+002
2.134828e+003	3.794136e+002
2.136756e+003	5.212468e+002
2.138685e+003	4.173682e+002
2.140613e+003	3.434121e+002
2.142542e+003	3.713757e+002
2.144470e+003	3.088544e+002
2.146399e+003	3.444334e+002
2.148327e+003	3.625686e+002
2.150256e+003	3.072724e+002
2.152184e+003	3.214247e+002
2.154113e+003	2.588511e+002
2.156041e+003	1.372892e+002
2.157969e+003	1.625193e+002
2.159898e+003	1.132327e+002
2.161826e+003	2.331333e+002
2.163755e+003	3.341429e+002
2.165683e+003	2.791247e+002
2.167612e+003	2.411501e+002
2.169540e+003	3.064416e+002
2.171469e+003	3.180563e+002
2.173397e+003	3.069948e+002
2.175326e+003	3.342776e+002
2.177254e+003	4.311407e+002
2.179183e+003	4.174846e+002
2.181111e+003	2.375655e+002
2.183040e+003	3.301072e+002
2.184968e+003	1.961107e+002
2.186896e+003	3.290758e+002
2.188825e+003	4.078929e+002
2.190753e+003	4.151250e+002
2.192682e+003	2.951599e+002
2.194610e+003	2.222447e+002
2.196539e+003	3.799677e+002
2.198467e+003	4.793196e+002
2.200396e+003	4.697957e+002
2.202324e+003	5.755933e+002
2.204253e+003	6.177542e+002
2.206181e+003	4.548665e+002
2.208110e+003	4.024126e+002
2.210038e+003	3.622247e+002
2.211967e+003	3.927384e+002
2.213895e+003	3.539217e+002
2.215823e+003	4.544340e+002
2.217752e+003	6.259930e+002
2.219680e+003	5.806438e+002
2.221609e+003	5.770694e+002
2.223537e+003	5.183887e+002
2.225466e+003	5.729473e+002
2.227394e+003	6.144357e+002
2.229323e+003	5.091171e+002
2.231251e+003	4.892035e+002
2.233180e+003	5.071312e+002
2.235108e+003	4.888341e+002
2.237037e+003	4.312946e+002
2.238965e+003	3.482895e+002
2.240894e+003	4.966830e+002
2.242822e+003	4.923402e+002
2.244750e+003	4.364879e+002
2.246679e+003	4.169442e+002
2.248607e+003	3.565427e+002
2.250536e+003	3.459212e+002
2.252464e+003	3.546005e+002
2.254393e+003	3.448587e+002
2.256321e+003	3.215995e+002
2.258250e+003	3.756328e+002
2.260178e+003	4.986638e+002
2.262107e+003	4.547443e+002
2.264035e+003	3.721458e+002
2.265964e+003	3.581196e+002
2.267892e+003	3.261987e+002
2.269821e+003	2.788542e+002
2.271749e+003	2.405517e+002
2.273677e+003	2.685652e+002
2.275606e+003	4.311018e+002
2.277534e+003	4.119055e+002
2.279463e+003	3.162692e+002
2.281391e+003	3.594291e+002
2.283320e+003	3.768531e+002
2.285248e+003	4.079809e+002
2.287177e+003	4.261252e+002
2.289105e+003	4.543605e+002
2.291034e+003	4.369760e+002
2.292962e+003	5.233451e+002
2.294891e+003	6.988696e+002
2.296819e+003	6.489804e+002
2.298748e+003	6.525607e+002
2.300676e+003	7.100450e+002
2.302604e+003	6.486058e+002
2.304533e+003	5.365676e+002
2.306461e+003	5.396499e+002
2.308390e+003	6.085847e+002
2.310318e+003	7.003461e+002
2.312247e+003	7.569396e+002
2.314175e+003	6.386100e+002
2.316104e+003	6.806291e+002
2.318032e+003	5.645981e+002
2.319961e+003	5.014867e+002
2.321889e+003	6.100607e+002
2.323818e+003	6.108881e+002
2.325746e+003	5.993480e+002
2.327675e+003	6.168903e+002
2.329603e+003	5.108911e+002
2.331531e+003	3.434686e+002
2.333460e+003	4.205297e+002
2.335388e+003	6.140464e+002
2.337317e+003	7.164924e+002
2.339245e+003	6.335751e+002
2.341174e+003	5.952446e+002
2.343102e+003	5.800276e+002
2.345031e+003	5.379379e+002
2.346959e+003	4.615828e+002
2.348888e+003	4.002620e+002
2.350816e+003	4.858400e+002
2.352745e+003	5.243404e+002
2.354673e+003	4.887328e+002
2.356602e+003	5.039498e+002
2.358530e+003	5.481171e+002
2.360458e+003	6.334012e+002
2.362387e+003	5.438998e+002
2.364315e+003	5.926015e+002
2.366244e+003	7.139517e+002
2.368172e+003	4.878314e+002
2.370101e+003	5.924368e+002
2.372029e+003	6.877514e+002
2.373958e+003	4.678403e+002
2.375886e+003	4.156266e+002
2.377815e+003	4.711383e+002
2.379743e+003	4.862543e+002
2.381672e+003	5.948593e+002
2.383600e+003	6.165401e+002
2.385529e+003	5.427549e+002
2.387457e+003	5.291738e+002
2.389385e+003	4.402109e+002
2.391314e+003	5.333074e+002
2.393242e+003	6.594746e+002
2.395171e+003	6.727950e+002
2.397099e+003	6.196062e+002
2.399028e+003	6.705364e+002
2.400956e+003	6.320604e+002
2.402885e+003	5.966826e+002
2.404813e+003	7.230770e+002
2.406742e+003	8.250148e+002
2.408670e+003	7.102974e+002
2.410599e+003	7.211784e+002
2.412527e+003	7.706115e+002
2.414456e+003	6.404538e+002
2.416384e+003	6.436415e+002
2.418313e+003	6.520359e+002
2.420241e+003	5.780011e+002
2.422169e+003	7.191238e+002
2.424098e+003	7.445882e+002
2.426026e+003	7.527994e+002
2.427955e+003	6.647008e+002
2.429883e+003	6.304412e+002
2.431812e+003	6.575870e+002
2.433740e+003	7.181161e+002
2.435669e+003	8.663888e+002
2.437597e+003	7.301716e+002
2.439526e+003	7.850341e+002
2.441454e+003	8.795660e+002
2.443383e+003	6.519650e+002
2.445311e+003	5.954422e+002
2.447240e+003	8.661575e+002
2.449168e+003	7.926484e+002
2.451096e+003	7.399509e+002
2.453025e+003	6.954399e+002
2.454953e+003	6.293536e+002
2.456882e+003	6.677690e+002
2.458810e+003	6.532845e+002
2.460739e+003	6.872792e+002
2.462667e+003	6.890200e+002
2.464596e+003	5.626474e+002
2.466524e+003	5.744815e+002
2.468453e+003	5.250715e+002
2.470381e+003	6.354557e+002
2.472310e+003	6.122277e+002
2.474238e+003	4.923791e+002
2.476167e+003	4.522393e+002
2.478095e+003	4.815387e+002
2.480023e+003	4.804890e+002
2.481952e+003	4.825824e+002
2.483880e+003	5.628325e+002
2.485809e+003	6.392064e+002
2.487737e+003	7.746409e+002
2.489666e+003	6.352449e+002
2.491594e+003	7.720192e+002
2.493523e+003	5.485360e+002
2.495451e+003	6.134807e+002
2.497380e+003	5.941298e+002
2.499308e+003	6.318942e+002
2.501237e+003	5.688660e+002
2.503165e+003	6.748245e+002
2.505094e+003	7.805415e+002
2.507022e+003	7.019868e+002
2.508950e+003	6.107352e+002
2.510879e+003	5.073891e+002
2.512807e+003	4.715619e+002
2.514736e+003	5.865230e+002
2.516664e+003	6.530168e+002
2.518593e+003	7.597011e+002
2.520521e+003	7.530829e+002
2.522450e+003	6.318314e+002
2.524378e+003	7.118708e+002
2.526307e+003	7.441999e+002
2.528235e+003	6.674658e+002
2.530164e+003	7.291254e+002
2.532092e+003	8.579800e+002
2.534021e+003	8.309363e+002
2.535949e+003	9.004290e+002
2.537877e+003	8.404285e+002
2.539806e+003	7.079964e+002
2.541734e+003	7.959473e+002
2.543663e+003	6.621198e+002
2.545591e+003	6.563784e+002
2.547520e+003	6.507592e+002
2.549448e+003	5.480077e+002
2.551377e+003	5.802703e+002
2.553305e+003	6.333137e+002
2.555234e+003	7.062712e+002
2.557162e+003	7.932250e+002
2.559091e+003	7.073973e+002
2.561019e+003	6.394935e+002
2.562948e+003	7.689248e+002
2.564876e+003	8.039272e+002
2.566804e+003	7.183232e+002
2.568733e+003	7.866107e+002
2.570661e+003	7.381701e+002
2.572590e+003	5.333134e+002
2.574518e+003	4.248787e+002
2.576447e+003	4.659127e+002
2.578375e+003	5.444656e+002
2.580304e+003	5.787034e+002
2.582232e+003	4.931278e+002
2.584161e+003	5.079819e+002
2.586089e+003	5.788928e+002
2.588018e+003	4.925755e+002
2.589946e+003	5.394179e+002
2.591875e+003	5.552160e+002
2.593803e+003	5.303691e+002
2.595731e+003	4.217567e+002
2.597660e+003	4.660284e+002
2.599588e+003	5.254766e+002
2.601517e+003	5.738804e+002
2.603445e+003	6.144301e+002
2.605374e+003	5.927497e+002
2.607302e+003	5.215161e+002
2.609231e+003	5.273948e+002
2.611159e+003	7.081165e+002
2.613088e+003	6.072638e+002
2.615016e+003	5.803317e+002
2.616945e+003	6.082980e+002
2.618873e+003	5.775464e+002
2.620802e+003	6.699523e+002
2.622730e+003	6.082020e+002
2.624658e+003	6.190306e+002
2.626587e+003	7.593203e+002
2.628515e+003	7.742653e+002
2.630444e+003	6.976581e+002
2.632372e+003	5.701620e+002
2.634301e+003	5.218823e+002
2.636229e+003	4.276407e+002
2.638158e+003	4.724649e+002
2.640086e+003	5.985665e+002
2.642015e+003	5.982610e+002
2.643943e+003	5.806009e+002
2.645872e+003	6.541988e+002
2.647800e+003	6.052308e+002
2.649729e+003	5.110691e+002
2.651657e+003	5.514156e+002
2.653585e+003	4.881016e+002
2.655514e+003	3.843388e+002
2.657442e+003	5.598085e+002
2.659371e+003	5.945308e+002
2.661299e+003	4.321078e+002
2.663228e+003	5.389600e+002
2.665156e+003	5.370997e+002
2.667085e+003	5.355191e+002
2.669013e+003	5.299260e+002
2.670942e+003	6.035121e+002
2.672870e+003	6.963407e+002
2.674799e+003	6.498712e+002
2.676727e+003	5.626174e+002
2.678656e+003	4.830383e+002
2.680584e+003	4.535168e+002
2.682512e+003	4.180653e+002
2.684441e+003	5.066649e+002
2.686369e+003	6.565250e+002
2.688298e+003	3.350245e+002
2.690226e+003	4.982445e+002
2.692155e+003	5.811820e+002
2.694083e+003	5.169268e+002
2.696012e+003	5.012606e+002
2.697940e+003	3.297287e+002
2.699869e+003	1.990520e+002
2.701797e+003	2.652635e+002
2.703726e+003	4.353539e+002
2.705654e+003	4.759783e+002
2.707583e+003	4.005817e+002
2.709511e+003	3.380846e+002
2.711439e+003	4.348513e+002
2.713368e+003	3.401809e+002
2.715296e+003	4.160646e+002
2.717225e+003	4.027510e+002
2.719153e+003	4.977712e+002
2.721082e+003	4.749856e+002
2.723010e+003	3.630612e+002
2.724939e+003	4.187313e+002
2.726867e+003	4.623405e+002
2.728796e+003	4.177039e+002
2.730724e+003	4.297971e+002
2.732653e+003	5.228258e+002
2.734581e+003	5.196794e+002
2.736510e+003	4.635952e+002
2.738438e+003	5.025719e+002
2.740366e+003	5.341493e+002
2.742295e+003	5.483926e+002
2.744223e+003	5.451293e+002
2.746152e+003	4.460369e+002
2.748080e+003	3.526051e+002
2.750009e+003	4.511478e+002
2.751937e+003	5.317745e+002
2.753866e+003	3.738106e+002
2.755794e+003	4.251343e+002
2.757723e+003	4.136998e+002
2.759651e+003	3.639050e+002
2.761580e+003	3.240182e+002
2.763508e+003	3.518561e+002
2.765437e+003	5.006941e+002
2.767365e+003	6.277428e+002
2.769293e+003	4.419399e+002
2.771222e+003	2.700942e+002
2.773150e+003	4.476133e+002
2.775079e+003	4.197177e+002
2.777007e+003	4.779079e+002
2.778936e+003	2.454209e+002
2.780864e+003	2.597596e+002
2.782793e+003	2.485317e+002
2.784721e+003	3.519383e+002
2.786650e+003	2.195874e+002
2.788578e+003	2.422675e+002
2.790507e+003	3.137227e+002
2.792435e+003	2.429876e+002
2.794364e+003	1.633313e+002
2.796292e+003	1.350912e+002
2.798220e+003	1.553528e+002
2.800149e+003	1.518108e+002
2.802077e+003	1.852000e+002
2.804006e+003	2.797549e+002
2.805934e+003	2.744391e+002
2.807863e+003	1.954945e+002
2.809791e+003	1.807667e+002
2.811720e+003	1.282576e+002
2.813648e+003	8.367073e+001
2.815577e+003	7.835139e+001
2.817505e+003	1.338659e+002
2.819434e+003	1.244556e+002
2.821362e+003	2.011111e+002
2.823291e+003	2.610797e+002
2.825219e+003	1.836947e+002
2.827147e+003	2.234512e+002
2.829076e+003	2.237346e+002
2.831004e+003	3.248243e+002
2.832933e+003	2.534307e+002
2.834861e+003	5.169081e+001
2.836790e+003	5.077478e+001
2.838718e+003	7.178970e+001
2.840647e+003	2.021216e+002
2.842575e+003	4.363057e+002
2.844504e+003	3.393329e+002
2.846432e+003	4.634305e+002
2.848361e+003	4.355204e+002
2.850289e+003	3.913810e+002
2.852218e+003	3.118023e+002
2.854146e+003	4.331859e+002
2.856074e+003	3.886654e+002
2.858003e+003	3.615743e+002
2.859931e+003	2.790793e+002
2.861860e+003	3.391804e+002
2.863788e+003	2.829227e+002
2.865717e+003	3.264351e+002
2.867645e+003	3.236366e+002
2.869574e+003	2.083025e+002
2.871502e+003	2.497305e+002
2.873431e+003	3.491640e+002
2.875359e+003	3.986992e+002
2.877288e+003	1.889137e+002
2.879216e+003	2.041042e+002
2.881145e+003	2.470336e+002
2.883073e+003	3.006617e+002
2.885001e+003	3.610052e+002
2.886930e+003	3.130707e+002
2.888858e+003	3.954714e+002
2.890787e+003	3.927640e+002
2.892715e+003	1.032710e+002
2.894644e+003	3.521194e+002
2.896572e+003	3.465604e+002
2.898501e+003	1.983883e+002
2.900429e+003	1.819998e+002
2.902358e+003	3.468340e+002
2.904286e+003	3.744497e+002
2.906215e+003	2.967258e+002
2.908143e+003	2.999590e+002
2.910072e+003	2.030891e+002
2.912000e+003	9.613978e+001
2.913928e+003	3.688593e+002
2.915857e+003	1.932494e+002
2.917785e+003	1.370607e+002
2.919714e+003	3.861501e+001
2.921642e+003	2.293097e+002
2.923571e+003	1.748315e+002
2.925499e+003	1.867085e+002
2.927428e+003	2.214483e+002
2.929356e+003	1.854845e+002
2.931285e+003	9.671526e+001
2.933213e+003	1.070458e+002
2.935142e+003	2.144289e+002
2.937070e+003	3.206299e+002
2.938999e+003	1.869986e+002
2.940927e+003	1.280241e+002
2.942855e+003	8.467343e+001
2.944784e+003	1.690916e+002
2.946712e+003	1.454606e+002
2.948641e+003	9.184805e+001
2.950569e+003	5.265559e+001
2.952498e+003	-1.175498e+001
2.954426e+003	-2.840919e+001
2.956355e+003	4.929707e+001
2.958283e+003	7.877984e+001
2.960212e+003	4.581872e+001
2.962140e+003	1.618777e+001
2.964069e+003	4.295452e+001
2.965997e+003	2.717341e+001
2.967926e+003	5.546639e+001
2.969854e+003	-7.031400e+001
2.971782e+003	-1.336221e+002
2.973711e+003	-1.209761e+002
2.975639e+003	-6.973683e+001
2.977568e+003	-1.329668e+002
2.979496e+003	-2.401817e+002
2.981425e+003	-2.328880e+002
2.983353e+003	-1.800187e+002
2.985282e+003	-2.388695e+002
2.987210e+003	-3.780257e+002
2.989139e+003	-2.071543e+002
2.991067e+003	-2.013559e+002
2.992996e+003	-2.850780e+002
2.994924e+003	-2.519006e+002
2.996853e+003	-2.133505e+002
2.998781e+003	-2.206984e+002
3.000709e+003	-3.076314e+002
3.002638e+003	-2.844330e+002
3.004566e+003	-2.115062e+002
3.006495e+003	-3.778475e+002
3.008423e+003	-4.099057e+002
3.010352e+003	-4.044693e+002
3.012280e+003	-4.026004e+002
3.014209e+003	-2.830863e+002
3.016137e+003	-2.871797e+002
3.018066e+003	-3.343925e+002
3.019994e+003	-3.176704e+002
3.021923e+003	-2.373958e+002
3.023851e+003	-2.951440e+002
3.025780e+003	-3.320391e+002
3.027708e+003	-3.057740e+002
3.029636e+003	-2.540279e+002
3.031565e+003	-1.464566e+002
3.033493e+003	-1.548849e+002
3.035422e+003	-3.988754e+002
3.037350e+003	-4.118862e+002
3.039279e+003	-3.858532e+002
3.041207e+003	-3.504963e+002
3.043136e+003	-3.428833e+002
3.045064e+003	-1.792634e+002
3.046993e+003	-2.321402e+002
3.048921e+003	-1.920667e+002
3.050850e+003	-1.454504e+002
3.052778e+003	-5.068412e+001
3.054707e+003	-1.851494e+002
3.056635e+003	-2.331509e+002
3.058563e+003	-2.885320e+002
3.060492e+003	-2.420440e+002
3.062420e+003	-1.526297e+002
3.064349e+003	-8.460232e+001
3.066277e+003	-1.523097e+002
3.068206e+003	-1.784346e+002
3.070134e+003	-1.108215e+002
3.072063e+003	-1.212116e+002
3.073991e+003	-4.129639e+001
3.075920e+003	-1.943411e+002
3.077848e+003	-2.061871e+002
3.079777e+003	-1.446774e+002
3.081705e+003	-3.003949e+002
3.083634e+003	-1.933061e+002
3.085562e+003	-1.175696e+002
3.087490e+003	-1.632246e+002
3.089419e+003	-1.465235e+002
3.091347e+003	-1.890264e+002
3.093276e+003	-9.299648e+001
3.095204e+003	-5.521849e+001
3.097133e+003	-7.536613e+001
3.099061e+003	-1.204506e+002
3.100990e+003	-1.331139e+002
3.102918e+003	-7.818887e+001
3.104847e+003	-2.336335e+001
3.106775e+003	-1.593698e+002
3.108704e+003	-1.052278e+002
3.110632e+003	6.331288e+001
3.112561e+003	1.372079e+002
3.114489e+003	2.606044e+002
3.116417e+003	2.549053e+002
3.118346e+003	1.022608e+002
3.120274e+003	1.125976e+002
3.122203e+003	5.752495e+001
3.124131e+003	4.138684e+001
3.126060e+003	5.867456e+001
3.127988e+003	1.801048e+001
3.129917e+003	7.805566e+001
3.131845e+003	2.637610e+002
3.133774e+003	2.524763e+002
3.135702e+003	2.462875e+002
3.137631e+003	1.814025e+002
3.139559e+003	2.703652e+002
3.141488e+003	3.826856e+002
3.143416e+003	3.160945e+002
3.145344e+003	2.489558e+002
3.147273e+003	3.421349e+002
3.149201e+003	4.408839e+002
3.151130e+003	4.808813e+002
3.153058e+003	4.409550e+002
3.154987e+003	3.828992e+002
3.156915e+003	6.748956e+002
3.158844e+003	5.059419e+002
3.160772e+003	4.448159e+002
3.162701e+003	5.708072e+002
3.164629e+003	5.609891e+002
3.166558e+003	4.393857e+002
3.168486e+003	7.705656e+002
3.170415e+003	8.564235e+002
3.172343e+003	7.241535e+002
3.174271e+003	7.387689e+002
3.176200e+003	8.090060e+002
3.178128e+003	9.270314e+002
3.180057e+003	7.916119e+002
3.181985e+003	7.866807e+002
3.183914e+003	9.712090e+002
3.185842e+003	8.694145e+002
3.187771e+003	8.544277e+002
3.189699e+003	1.061351e+003
3.191628e+003	9.831189e+002
3.193556e+003	1.076419e+003
3.195485e+003	1.237176e+003
3.197413e+003	1.219491e+003
3.199342e+003	1.229261e+003
3.201270e+003	1.316535e+003
3.203198e+003	1.382299e+003
3.205127e+003	1.298596e+003
3.207055e+003	1.466068e+003
3.208984e+003	1.403508e+003
3.210912e+003	1.365180e+003
3.212841e+003	1.493070e+003
3.214769e+003	1.485328e+003
3.216698e+003	1.636701e+003
3.218626e+003	1.789524e+003
3.220555e+003	1.717491e+003
3.222483e+003	1.726657e+003
3.224412e+003	1.835317e+003
3.226340e+003	1.809471e+003
3.228269e+003	1.958484e+003
3.230197e+003	1.928208e+003
3.232125e+003	1.953156e+003
3.234054e+003	1.996387e+003
3.235982e+003	2.052089e+003
3.237911e+003	2.166918e+003
3.239839e+003	2.298051e+003
3.241768e+003	2.425601e+003
3.243696e+003	2.303609e+003
3.245625e+003	2.379619e+003
3.247553e+003	2.208340e+003
3.249482e+003	2.481211e+003
3.251410e+003	2.551343e+003
3.253339e+003	2.645494e+003
3.255267e+003	2.668905e+003
3.257196e+003	2.686749e+003
3.259124e+003	2.826598e+003
3.261052e+003	2.858572e+003
3.262981e+003	2.904474e+003
3.264909e+003	3.018257e+003
3.266838e+003	3.062409e+003
3.268766e+003	3.171383e+003
3.270695e+003	3.289613e+003
3.272623e+003	3.297820e+003
3.274552e+003	3.380348e+003
3.276480e+003	3.531663e+003
3.278409e+003	3.631682e+003
3.280337e+003	3.528791e+003
3.282266e+003	3.456494e+003
3.284194e+003	3.751101e+003
3.286123e+003	4.002724e+003
3.288051e+003	4.020655e+003
3.289979e+003	4.112500e+003
3.291908e+003	4.104502e+003
3.293836e+003	4.165282e+003
3.295765e+003	4.347940e+003
3.297693e+003	4.484896e+003
3.299622e+003	4.375406e+003
3.301550e+003	4.390340e+003
3.303479e+003	4.541852e+003
3.305407e+003	4.643442e+003
3.307336e+003	4.777240e+003
3.309264e+003	4.866321e+003
3.311193e+003	4.952948e+003
3.313121e+003	4.823273e+003
3.315050e+003	5.140721e+003
3.316978e+003	5.462322e+003
3.318906e+003	5.415088e+003
3.320835e+003	5.463644e+003
3.322763e+003	5.548200e+003
3.324692e+003	5.576989e+003
3.326620e+003	5.679431e+003
3.328549e+003	5.900543e+003
3.330477e+003	5.864967e+003
3.332406e+003	6.062521e+003
3.334334e+003	6.274158e+003
3.336263e+003	6.550724e+003
3.338191e+003	6.381217e+003
3.340120e+003	6.395091e+003
3.342048e+003	6.593494e+003
3.343977e+003	6.679308e+003
3.345905e+003	6.934752e+003
3.347833e+003	6.991573e+003
3.349762e+003	7.027363e+003
3.351690e+003	7.143527e+003
3.353619e+003	7.271771e+003
3.355547e+003	7.557383e+003
3.357476e+003	7.650528e+003
3.359404e+003	7.689681e+003
3.361333e+003	7.775545e+003
3.363261e+003	8.116281e+003
3.365190e+003	8.254893e+003
3.367118e+003	8.321645e+003
3.369047e+003	8.470507e+003
3.370975e+003	8.460576e+003
3.372904e+003	8.741448e+003
3.374832e+003	8.883905e+003
3.376760e+003	9.023925e+003
3.378689e+003	9.224754e+003
3.380617e+003	9.511033e+003
3.382546e+003	9.480183e+003
3.384474e+003	9.565355e+003
3.386403e+003	9.815575e+003
3.388331e+003	9.948653e+003
3.390260e+003	1.004441e+004
3.392188e+003	1.022150e+004
3.394117e+003	1.039505e+004
3.396045e+003	1.044821e+004
3.397974e+003	1.037032e+004
3.399902e+003	1.077677e+004
