# Supplementary material for: Machine learning classification of mango maturity based on carotene content from Raman spectra
Source: PeerJ. 2025 Nov 18;13:e20288. doi: 10.7717/peerj.20288 (PMC12637035; doi:10.7717/peerj.20288)
Supplement: Supplemental Information 1 — Raman spectra from 29 mango samples, with measurements taken from the top, middle, and bottom parts of each mango. These data were used for Raman spectral processing, statistical analysis, and classification analysis. [file peerj-13-20288-s001.zip › Raw Data_Mango/M5/M5-T-1.CSV]

5.015522e+001	4.765035e+003
5.208368e+001	2.921824e+003
5.401215e+001	1.715875e+003
5.594062e+001	1.110561e+003
5.786908e+001	1.023150e+003
5.979755e+001	1.108571e+003
6.172602e+001	1.129393e+003
6.365448e+001	1.073847e+003
6.558295e+001	1.093017e+003
6.751141e+001	1.110637e+003
6.943988e+001	9.429203e+002
7.136835e+001	7.856200e+002
7.329681e+001	8.153782e+002
7.522528e+001	1.049430e+003
7.715375e+001	8.395457e+002
7.908221e+001	8.080732e+002
8.101068e+001	8.787631e+002
8.293915e+001	7.941273e+002
8.486761e+001	6.581207e+002
8.679608e+001	7.540253e+002
8.872455e+001	7.828600e+002
9.065302e+001	6.848866e+002
9.258148e+001	6.063129e+002
9.450995e+001	6.027733e+002
9.643842e+001	5.466280e+002
9.836688e+001	4.929349e+002
1.002953e+002	4.896101e+002
1.022238e+002	5.290126e+002
1.041523e+002	4.338005e+002
1.060807e+002	3.832470e+002
1.080092e+002	4.237221e+002
1.099377e+002	4.980270e+002
1.118661e+002	3.834869e+002
1.137946e+002	5.288486e+002
1.157231e+002	5.276197e+002
1.176516e+002	4.567313e+002
1.195800e+002	5.506778e+002
1.215085e+002	4.599353e+002
1.234370e+002	3.524044e+002
1.253654e+002	2.105615e+002
1.272939e+002	1.198280e+002
1.292224e+002	2.239143e+002
1.311508e+002	2.714886e+002
1.330793e+002	2.941885e+002
1.350078e+002	3.094387e+002
1.369362e+002	3.109579e+002
1.388647e+002	2.636581e+002
1.407932e+002	2.627950e+002
1.427216e+002	3.193658e+002
1.446501e+002	3.654863e+002
1.465786e+002	3.292887e+002
1.485070e+002	1.791236e+002
1.504355e+002	2.851399e+002
1.523640e+002	3.238837e+002
1.542924e+002	2.440769e+002
1.562209e+002	1.146169e+002
1.581494e+002	-3.711535e+000
1.600778e+002	1.553354e+002
1.620063e+002	2.892227e+002
1.639348e+002	3.260832e+002
1.658632e+002	3.279650e+002
1.677917e+002	2.630117e+002
1.697202e+002	2.684697e+002
1.716486e+002	2.812086e+002
1.735771e+002	2.393748e+002
1.755056e+002	1.258976e+002
1.774340e+002	1.298327e+002
1.793625e+002	1.612147e+002
1.812910e+002	1.334600e+002
1.832194e+002	4.903351e+001
1.851479e+002	-2.007825e+001
1.870764e+002	-2.693049e+002
1.890048e+002	-9.723734e+001
1.909333e+002	8.359375e+001
1.928618e+002	7.277801e+001
1.947902e+002	1.079757e+002
1.967187e+002	-4.108621e+001
1.986472e+002	-1.892688e+001
2.005756e+002	2.721493e+001
2.025041e+002	2.081872e+001
2.044326e+002	1.231391e+002
2.063610e+002	1.800131e+002
2.082895e+002	2.664458e+002
2.102180e+002	2.938098e+002
2.121464e+002	2.090602e+002
2.140749e+002	8.641605e+001
2.160034e+002	1.888823e+002
2.179318e+002	2.292783e+002
2.198603e+002	2.007757e+002
2.217888e+002	1.441216e+002
2.237172e+002	4.711253e+001
2.256457e+002	6.761887e+001
2.275742e+002	1.449180e+001
2.295026e+002	-7.554483e+001
2.314311e+002	-1.139993e+002
2.333596e+002	-5.329665e+001
2.352880e+002	-5.173815e+001
2.372165e+002	-1.386689e+001
2.391450e+002	1.696242e+001
2.410734e+002	5.048954e+001
2.430019e+002	2.680363e+002
2.449304e+002	3.261367e+002
2.468588e+002	2.422406e+002
2.487873e+002	1.637978e+002
2.507158e+002	1.895185e+002
2.526442e+002	2.425843e+002
2.545727e+002	3.038528e+002
2.565012e+002	2.720040e+002
2.584296e+002	2.736847e+002
2.603581e+002	3.436291e+002
2.622866e+002	2.492924e+002
2.642150e+002	1.602123e+002
2.661435e+002	1.863185e+002
2.680720e+002	1.576256e+002
2.700004e+002	2.736942e+001
2.719289e+002	5.087743e+001
2.738574e+002	1.135279e+002
2.757858e+002	6.292791e+001
2.777143e+002	-1.755911e+001
2.796428e+002	-4.866208e+001
2.815712e+002	-4.274391e+001
2.834997e+002	-4.172914e+001
2.854282e+002	5.795531e+001
2.873566e+002	1.433754e+002
2.892851e+002	1.301113e+002
2.912136e+002	4.590800e+001
2.931420e+002	1.831474e+002
2.950705e+002	2.514847e+002
2.969990e+002	3.421174e+002
2.989274e+002	4.154752e+002
3.008559e+002	3.208408e+002
3.027844e+002	3.712523e+002
3.047128e+002	3.487599e+002
3.066413e+002	2.500941e+002
3.085698e+002	1.566568e+002
3.104982e+002	1.646937e+002
3.124267e+002	2.194081e+002
3.143552e+002	1.779829e+002
3.162836e+002	1.305311e+002
3.182121e+002	1.905492e+002
3.201406e+002	3.769195e+002
3.220690e+002	4.033941e+002
3.239975e+002	2.886385e+002
3.259260e+002	2.956411e+002
3.278544e+002	3.365709e+002
3.297829e+002	2.537408e+002
3.317114e+002	9.876765e+001
3.336398e+002	1.524270e+002
3.355683e+002	1.464259e+002
3.374968e+002	1.722517e+002
3.394252e+002	2.658739e+002
3.413537e+002	2.272317e+002
3.432822e+002	1.413851e+002
3.452106e+002	1.378069e+002
3.471391e+002	2.569786e+002
3.490676e+002	3.792101e+002
3.509960e+002	3.043456e+002
3.529245e+002	2.954530e+002
3.548530e+002	2.864709e+002
3.567814e+002	3.316627e+002
3.587099e+002	4.137234e+002
3.606384e+002	4.499669e+002
3.625668e+002	3.299051e+002
3.644953e+002	2.665698e+002
3.664238e+002	1.965916e+002
3.683522e+002	2.697944e+002
3.702807e+002	5.076193e+002
3.722092e+002	4.548242e+002
3.741376e+002	3.249337e+002
3.760661e+002	2.323133e+002
3.779946e+002	2.079491e+002
3.799230e+002	2.660631e+002
3.818515e+002	4.133842e+002
3.837800e+002	4.743013e+002
3.857084e+002	4.657102e+002
3.876369e+002	5.246329e+002
3.895654e+002	5.977429e+002
3.914938e+002	5.330950e+002
3.934223e+002	4.643057e+002
3.953508e+002	5.019030e+002
3.972792e+002	5.537762e+002
3.992077e+002	6.357191e+002
4.011362e+002	7.264450e+002
4.030646e+002	6.274694e+002
4.049931e+002	5.797304e+002
4.069216e+002	4.541744e+002
4.088500e+002	4.160546e+002
4.107785e+002	4.675928e+002
4.127070e+002	3.937216e+002
4.146354e+002	3.543228e+002
4.165639e+002	3.805735e+002
4.184924e+002	3.109923e+002
4.204208e+002	2.459552e+002
4.223493e+002	3.728146e+002
4.242778e+002	6.090261e+002
4.262062e+002	5.435529e+002
4.281347e+002	4.409038e+002
4.300632e+002	4.321338e+002
4.319916e+002	4.927144e+002
4.339201e+002	4.704111e+002
4.358486e+002	4.928431e+002
4.377770e+002	3.199888e+002
4.397055e+002	3.175483e+002
4.416340e+002	4.414223e+002
4.435624e+002	4.407257e+002
4.454909e+002	5.765474e+002
4.474194e+002	5.933259e+002
4.493478e+002	6.656897e+002
4.512763e+002	6.643732e+002
4.532048e+002	5.700697e+002
4.551332e+002	6.375566e+002
4.570617e+002	6.508318e+002
4.589902e+002	6.098022e+002
4.609186e+002	4.957044e+002
4.628471e+002	3.778707e+002
4.647756e+002	3.596044e+002
4.667040e+002	4.578650e+002
4.686325e+002	5.277153e+002
4.705610e+002	5.547427e+002
4.724894e+002	5.633408e+002
4.744179e+002	5.679460e+002
4.763464e+002	5.599037e+002
4.782748e+002	6.012946e+002
4.802033e+002	4.901565e+002
4.821318e+002	4.909011e+002
4.840602e+002	5.650131e+002
4.859887e+002	5.058512e+002
4.879172e+002	2.268084e+002
4.898456e+002	3.995465e+002
4.917741e+002	4.078429e+002
4.937026e+002	3.416244e+002
4.956310e+002	3.463138e+002
4.975595e+002	4.283221e+002
4.994880e+002	4.501561e+002
5.014164e+002	5.011355e+002
5.033449e+002	5.674321e+002
5.052734e+002	5.389921e+002
5.072018e+002	4.249026e+002
5.091303e+002	4.499692e+002
5.110588e+002	5.795822e+002
5.129872e+002	5.645616e+002
5.149157e+002	5.535938e+002
5.168442e+002	5.526188e+002
5.187726e+002	5.035089e+002
5.207011e+002	4.959559e+002
5.226296e+002	4.635001e+002
5.245580e+002	4.445473e+002
5.264865e+002	5.469481e+002
5.284150e+002	6.435165e+002
5.303434e+002	5.288291e+002
5.322719e+002	6.066311e+002
5.342004e+002	6.122106e+002
5.361288e+002	4.831392e+002
5.380573e+002	4.216311e+002
5.399858e+002	5.043228e+002
5.419142e+002	5.404319e+002
5.438427e+002	4.456161e+002
5.457712e+002	5.861736e+002
5.476996e+002	6.366504e+002
5.496281e+002	6.746633e+002
5.515566e+002	7.385552e+002
5.534850e+002	4.877838e+002
5.554135e+002	3.074854e+002
5.573420e+002	3.811608e+002
5.592704e+002	5.011542e+002
5.611989e+002	5.391700e+002
5.631274e+002	5.395000e+002
5.650558e+002	7.028683e+002
5.669843e+002	6.433421e+002
5.689128e+002	6.196746e+002
5.708412e+002	6.184984e+002
5.727697e+002	5.621322e+002
5.746982e+002	4.510450e+002
5.766266e+002	5.195104e+002
5.785551e+002	5.231798e+002
5.804836e+002	5.414579e+002
5.824120e+002	5.324727e+002
5.843405e+002	5.837241e+002
5.862690e+002	7.482271e+002
5.881974e+002	5.496865e+002
5.901259e+002	6.693893e+002
5.920544e+002	6.489542e+002
5.939828e+002	5.423220e+002
5.959113e+002	5.234318e+002
5.978398e+002	6.417888e+002
5.997682e+002	5.781624e+002
6.016967e+002	5.157503e+002
6.036252e+002	5.359384e+002
6.055536e+002	5.777241e+002
6.074821e+002	5.834121e+002
6.094106e+002	5.584189e+002
6.113391e+002	5.599826e+002
6.132675e+002	5.246713e+002
6.151960e+002	4.829850e+002
6.171245e+002	5.799547e+002
6.190529e+002	7.166827e+002
6.209814e+002	6.596869e+002
6.229099e+002	7.425029e+002
6.248383e+002	4.758124e+002
6.267668e+002	4.177122e+002
6.286953e+002	4.077606e+002
6.306237e+002	4.124359e+002
6.325522e+002	6.025221e+002
6.344807e+002	6.769968e+002
6.364091e+002	6.153123e+002
6.383376e+002	5.291551e+002
6.402661e+002	4.358188e+002
6.421945e+002	3.739994e+002
6.441230e+002	4.152965e+002
6.460515e+002	5.980823e+002
6.479799e+002	6.421957e+002
6.499084e+002	5.425876e+002
6.518369e+002	6.126701e+002
6.537653e+002	7.028152e+002
6.556938e+002	4.918271e+002
6.576223e+002	3.508025e+002
6.595507e+002	4.689829e+002
6.614792e+002	2.991611e+002
6.634077e+002	2.817447e+002
6.653361e+002	4.135358e+002
6.672646e+002	4.319570e+002
6.691931e+002	4.449228e+002
6.711215e+002	4.547639e+002
6.730500e+002	4.346549e+002
6.749785e+002	4.179279e+002
6.769069e+002	4.461722e+002
6.788354e+002	5.161377e+002
6.807639e+002	5.553406e+002
6.826923e+002	5.169725e+002
6.846208e+002	5.311777e+002
6.865493e+002	4.600774e+002
6.884777e+002	3.923250e+002
6.904062e+002	4.150120e+002
6.923347e+002	4.614262e+002
6.942631e+002	4.056591e+002
6.961916e+002	2.929564e+002
6.981201e+002	3.097585e+002
7.000485e+002	4.116093e+002
7.019770e+002	4.759079e+002
7.039055e+002	4.652060e+002
7.058339e+002	5.868011e+002
7.077624e+002	6.425472e+002
7.096909e+002	5.498530e+002
7.116193e+002	4.483580e+002
7.135478e+002	4.446155e+002
7.154763e+002	5.044534e+002
7.174047e+002	4.610984e+002
7.193332e+002	4.618621e+002
7.212617e+002	4.157576e+002
7.231901e+002	4.905882e+002
7.251186e+002	4.872698e+002
7.270471e+002	3.206194e+002
7.289755e+002	2.616205e+002
7.309040e+002	4.609890e+002
7.328325e+002	4.960237e+002
7.347609e+002	3.205014e+002
7.366894e+002	2.144754e+002
7.386179e+002	2.837034e+002
7.405463e+002	4.027378e+002
7.424748e+002	4.555620e+002
7.444033e+002	3.775542e+002
7.463317e+002	2.961358e+002
7.482602e+002	3.569315e+002
7.501887e+002	4.144934e+002
7.521171e+002	3.907733e+002
7.540456e+002	4.686309e+002
7.559741e+002	4.809500e+002
7.579025e+002	3.413976e+002
7.598310e+002	4.373661e+002
7.617595e+002	5.230052e+002
7.636879e+002	4.886527e+002
7.656164e+002	4.925001e+002
7.675449e+002	6.110937e+002
7.694733e+002	5.994677e+002
7.714018e+002	4.266438e+002
7.733303e+002	3.252194e+002
7.752587e+002	3.750495e+002
7.771872e+002	5.022756e+002
7.791157e+002	5.709583e+002
7.810441e+002	5.047818e+002
7.829726e+002	3.725773e+002
7.849011e+002	2.935988e+002
7.868295e+002	3.539216e+002
7.887580e+002	4.532895e+002
7.906865e+002	4.810588e+002
7.926149e+002	5.284338e+002
7.945434e+002	3.972141e+002
7.964719e+002	3.114932e+002
7.984003e+002	3.795441e+002
8.003288e+002	4.096020e+002
8.022573e+002	3.157322e+002
8.041857e+002	2.430946e+002
8.061142e+002	3.410373e+002
8.080427e+002	3.333185e+002
8.099711e+002	2.882096e+002
8.118996e+002	3.545381e+002
8.138281e+002	4.535833e+002
8.157565e+002	4.599524e+002
8.176850e+002	3.909498e+002
8.196135e+002	4.180716e+002
8.215419e+002	3.708712e+002
8.234704e+002	4.185588e+002
8.253989e+002	3.035735e+002
8.273273e+002	1.472661e+002
8.292558e+002	1.253909e+002
8.311843e+002	1.125926e+002
8.331127e+002	4.126331e+002
8.350412e+002	4.373702e+002
8.369697e+002	3.321237e+002
8.388981e+002	1.862318e+002
8.408266e+002	1.431412e+002
8.427551e+002	2.995130e+002
8.446835e+002	5.532813e+002
8.466120e+002	6.591702e+002
8.485405e+002	5.724102e+002
8.504689e+002	4.040464e+002
8.523974e+002	2.946966e+002
8.543259e+002	2.847402e+002
8.562543e+002	3.379977e+002
8.581828e+002	4.349121e+002
8.601113e+002	5.048440e+002
8.620397e+002	5.444714e+002
8.639682e+002	4.854814e+002
8.658967e+002	4.041838e+002
8.678251e+002	3.901740e+002
8.697536e+002	4.123114e+002
8.716821e+002	3.048496e+002
8.736105e+002	3.006748e+002
8.755390e+002	2.588643e+002
8.774675e+002	2.788618e+002
8.793959e+002	3.684309e+002
8.813244e+002	3.778195e+002
8.832529e+002	2.282822e+002
8.851813e+002	1.594076e+002
8.871098e+002	2.528041e+002
8.890383e+002	2.688304e+002
8.909667e+002	4.195099e+002
8.928952e+002	4.239248e+002
8.948237e+002	2.949451e+002
8.967521e+002	2.688882e+002
8.986806e+002	3.298631e+002
9.006091e+002	2.353983e+002
9.025375e+002	3.092163e+002
9.044660e+002	3.282895e+002
9.063945e+002	3.341438e+002
9.083229e+002	3.988320e+002
9.102514e+002	5.001352e+002
9.121799e+002	5.254207e+002
9.141083e+002	4.366709e+002
9.160368e+002	2.353601e+002
9.179653e+002	1.581293e+002
9.198937e+002	3.097693e+002
9.218222e+002	4.067928e+002
9.237507e+002	3.204655e+002
9.256791e+002	3.174318e+002
9.276076e+002	4.378167e+002
9.295361e+002	4.444787e+002
9.314645e+002	3.831332e+002
9.333930e+002	3.780953e+002
9.353215e+002	3.795823e+002
9.372499e+002	3.388383e+002
9.391784e+002	2.963630e+002
9.411069e+002	2.926848e+002
9.430353e+002	2.272355e+002
9.449638e+002	2.234896e+002
9.468923e+002	3.242610e+002
9.488207e+002	4.086914e+002
9.507492e+002	4.842943e+002
9.526777e+002	5.374620e+002
9.546061e+002	3.862610e+002
9.565346e+002	2.596897e+002
9.584631e+002	4.439146e+002
9.603915e+002	3.494912e+002
9.623200e+002	3.261141e+002
9.642485e+002	3.488072e+002
9.661769e+002	3.024115e+002
9.681054e+002	2.958385e+002
9.700339e+002	4.056238e+002
9.719623e+002	3.892119e+002
9.738908e+002	3.796202e+002
9.758193e+002	3.995224e+002
9.777477e+002	4.097430e+002
9.796762e+002	3.837657e+002
9.816047e+002	3.470021e+002
9.835331e+002	3.751043e+002
9.854616e+002	5.597383e+002
9.873901e+002	5.610167e+002
9.893185e+002	4.853168e+002
9.912470e+002	4.531419e+002
9.931755e+002	4.502913e+002
9.951039e+002	3.422687e+002
9.970324e+002	1.617373e+002
9.989609e+002	3.441234e+002
1.000889e+003	4.493645e+002
1.002818e+003	6.081310e+002
1.004746e+003	5.473779e+002
1.006675e+003	4.562505e+002
1.008603e+003	4.715222e+002
1.010532e+003	5.200530e+002
1.012460e+003	4.777169e+002
1.014389e+003	4.576513e+002
1.016317e+003	3.006796e+002
1.018246e+003	2.074478e+002
1.020174e+003	2.297242e+002
1.022102e+003	4.079301e+002
1.024031e+003	5.198829e+002
1.025959e+003	4.409782e+002
1.027888e+003	4.331956e+002
1.029816e+003	5.002241e+002
1.031745e+003	3.862285e+002
1.033673e+003	3.431206e+002
1.035602e+003	2.725129e+002
1.037530e+003	1.746372e+002
1.039459e+003	8.611535e+001
1.041387e+003	5.034722e+001
1.043316e+003	1.220207e+002
1.045244e+003	2.702048e+002
1.047173e+003	2.883763e+002
1.049101e+003	2.119013e+002
1.051030e+003	1.413662e+002
1.052958e+003	1.444373e+002
1.054886e+003	1.351937e+002
1.056815e+003	1.099575e+002
1.058743e+003	2.743476e+002
1.060672e+003	2.816396e+002
1.062600e+003	2.625679e+002
1.064529e+003	1.626861e+002
1.066457e+003	1.040148e+002
1.068386e+003	1.639628e+002
1.070314e+003	2.727121e+002
1.072243e+003	3.331087e+002
1.074171e+003	3.654886e+002
1.076100e+003	3.837787e+002
1.078028e+003	4.014179e+002
1.079957e+003	4.513986e+002
1.081885e+003	4.274698e+002
1.083813e+003	3.939710e+002
1.085742e+003	4.398850e+002
1.087670e+003	4.677463e+002
1.089599e+003	3.097163e+002
1.091527e+003	2.757346e+002
1.093456e+003	3.351793e+002
1.095384e+003	4.724988e+002
1.097313e+003	3.817857e+002
1.099241e+003	3.519199e+002
1.101170e+003	4.293734e+002
1.103098e+003	4.392806e+002
1.105027e+003	3.476977e+002
1.106955e+003	3.416508e+002
1.108884e+003	3.404906e+002
1.110812e+003	2.345923e+002
1.112740e+003	3.355483e+002
1.114669e+003	4.279708e+002
1.116597e+003	3.624464e+002
1.118526e+003	2.992946e+002
1.120454e+003	3.906276e+002
1.122383e+003	4.119799e+002
1.124311e+003	2.959533e+002
1.126240e+003	2.930082e+002
1.128168e+003	4.521258e+002
1.130097e+003	4.027855e+002
1.132025e+003	2.543813e+002
1.133954e+003	2.414005e+002
1.135882e+003	3.737204e+002
1.137811e+003	4.340647e+002
1.139739e+003	3.186451e+002
1.141667e+003	2.794309e+002
1.143596e+003	3.362332e+002
1.145524e+003	2.856692e+002
1.147453e+003	4.963531e+002
1.149381e+003	6.388242e+002
1.151310e+003	6.590606e+002
1.153238e+003	7.885780e+002
1.155167e+003	8.561788e+002
1.157095e+003	8.706401e+002
1.159024e+003	8.804942e+002
1.160952e+003	7.929025e+002
1.162881e+003	8.347599e+002
1.164809e+003	9.077545e+002
1.166738e+003	9.405129e+002
1.168666e+003	9.279827e+002
1.170594e+003	8.294769e+002
1.172523e+003	6.001307e+002
1.174451e+003	5.072144e+002
1.176380e+003	4.833317e+002
1.178308e+003	5.611800e+002
1.180237e+003	5.996029e+002
1.182165e+003	5.618973e+002
1.184094e+003	5.785977e+002
1.186022e+003	5.888208e+002
1.187951e+003	4.485005e+002
1.189879e+003	4.064768e+002
1.191808e+003	4.081885e+002
1.193736e+003	5.609598e+002
1.195665e+003	5.133593e+002
1.197593e+003	3.667567e+002
1.199521e+003	3.417213e+002
1.201450e+003	3.966036e+002
1.203378e+003	3.797116e+002
1.205307e+003	2.902906e+002
1.207235e+003	2.855059e+002
1.209164e+003	4.655389e+002
1.211092e+003	3.618213e+002
1.213021e+003	3.135118e+002
1.214949e+003	2.679348e+002
1.216878e+003	1.849364e+002
1.218806e+003	1.306896e+002
1.220735e+003	1.372031e+002
1.222663e+003	2.008428e+002
1.224592e+003	3.513140e+002
1.226520e+003	4.091503e+002
1.228448e+003	4.308526e+002
1.230377e+003	2.367721e+002
1.232305e+003	1.272445e+002
1.234234e+003	3.053994e+002
1.236162e+003	3.510504e+002
1.238091e+003	2.326103e+002
1.240019e+003	3.133992e+002
1.241948e+003	5.388395e+002
1.243876e+003	4.702390e+002
1.245805e+003	4.130381e+002
1.247733e+003	5.131006e+002
1.249662e+003	4.462573e+002
1.251590e+003	4.814334e+002
1.253519e+003	4.122499e+002
1.255447e+003	3.834392e+002
1.257375e+003	5.074005e+002
1.259304e+003	5.640641e+002
1.261232e+003	5.452656e+002
1.263161e+003	5.113790e+002
1.265089e+003	4.204220e+002
1.267018e+003	4.151717e+002
1.268946e+003	4.776537e+002
1.270875e+003	5.050938e+002
1.272803e+003	4.661813e+002
1.274732e+003	4.449319e+002
1.276660e+003	4.367479e+002
1.278589e+003	3.834142e+002
1.280517e+003	4.921429e+002
1.282446e+003	4.442637e+002
1.284374e+003	4.602983e+002
1.286302e+003	4.767737e+002
1.288231e+003	5.095824e+002
1.290159e+003	4.589989e+002
1.292088e+003	4.227974e+002
1.294016e+003	4.050714e+002
1.295945e+003	3.115774e+002
1.297873e+003	2.614363e+002
1.299802e+003	4.815332e+002
1.301730e+003	4.305254e+002
1.303659e+003	5.066625e+002
1.305587e+003	4.973518e+002
1.307516e+003	3.309359e+002
1.309444e+003	2.063850e+002
1.311373e+003	2.762168e+002
1.313301e+003	4.287759e+002
1.315229e+003	4.775482e+002
1.317158e+003	4.418717e+002
1.319086e+003	4.471970e+002
1.321015e+003	4.211901e+002
1.322943e+003	3.947002e+002
1.324872e+003	4.364283e+002
1.326800e+003	4.436190e+002
1.328729e+003	4.050582e+002
1.330657e+003	5.480549e+002
1.332586e+003	6.282940e+002
1.334514e+003	4.019773e+002
1.336443e+003	2.742148e+002
1.338371e+003	5.504474e+002
1.340300e+003	4.270228e+002
1.342228e+003	5.224982e+002
1.344156e+003	4.796257e+002
1.346085e+003	5.676744e+002
1.348013e+003	5.511432e+002
1.349942e+003	6.023707e+002
1.351870e+003	7.067159e+002
1.353799e+003	6.827282e+002
1.355727e+003	5.507862e+002
1.357656e+003	4.828835e+002
1.359584e+003	4.102469e+002
1.361513e+003	3.476717e+002
1.363441e+003	4.608421e+002
1.365370e+003	6.786690e+002
1.367298e+003	5.276032e+002
1.369227e+003	4.862426e+002
1.371155e+003	5.337228e+002
1.373083e+003	5.274534e+002
1.375012e+003	5.092036e+002
1.376940e+003	5.034786e+002
1.378869e+003	4.607286e+002
1.380797e+003	4.573788e+002
1.382726e+003	2.540316e+002
1.384654e+003	2.349006e+002
1.386583e+003	3.372444e+002
1.388511e+003	2.220847e+002
1.390440e+003	2.040863e+002
1.392368e+003	2.482904e+002
1.394297e+003	2.745062e+002
1.396225e+003	2.864518e+002
1.398154e+003	3.113945e+002
1.400082e+003	4.113319e+002
1.402010e+003	1.884940e+002
1.403939e+003	1.100242e+002
1.405867e+003	2.672783e+002
1.407796e+003	4.484947e+002
1.409724e+003	4.228521e+002
1.411653e+003	3.715975e+002
1.413581e+003	2.940403e+002
1.415510e+003	2.128992e+002
1.417438e+003	2.421111e+002
1.419367e+003	3.528499e+002
1.421295e+003	3.750912e+002
1.423224e+003	3.736897e+002
1.425152e+003	3.330493e+002
1.427081e+003	5.060143e+002
1.429009e+003	4.645788e+002
1.430938e+003	5.005345e+002
1.432866e+003	7.288497e+002
1.434794e+003	7.962812e+002
1.436723e+003	6.639218e+002
1.438651e+003	6.308543e+002
1.440580e+003	7.416970e+002
1.442508e+003	7.027632e+002
1.444437e+003	5.373307e+002
1.446365e+003	6.097797e+002
1.448294e+003	7.066874e+002
1.450222e+003	6.555894e+002
1.452151e+003	7.107972e+002
1.454079e+003	6.129985e+002
1.456008e+003	6.702841e+002
1.457936e+003	6.929821e+002
1.459865e+003	6.335037e+002
1.461793e+003	6.064198e+002
1.463721e+003	6.723018e+002
1.465650e+003	7.288354e+002
1.467578e+003	4.761107e+002
1.469507e+003	3.561418e+002
1.471435e+003	4.943092e+002
1.473364e+003	5.132763e+002
1.475292e+003	3.716577e+002
1.477221e+003	3.773314e+002
1.479149e+003	5.058958e+002
1.481078e+003	4.311853e+002
1.483006e+003	3.166267e+002
1.484935e+003	3.455243e+002
1.486863e+003	3.990198e+002
1.488792e+003	3.629096e+002
1.490720e+003	2.832068e+002
1.492648e+003	3.668321e+002
1.494577e+003	4.167094e+002
1.496505e+003	4.579917e+002
1.498434e+003	5.314280e+002
1.500362e+003	4.921895e+002
1.502291e+003	3.786356e+002
1.504219e+003	4.251388e+002
1.506148e+003	5.840149e+002
1.508076e+003	6.542817e+002
1.510005e+003	6.650921e+002
1.511933e+003	7.107002e+002
1.513862e+003	7.292230e+002
1.515790e+003	8.520616e+002
1.517719e+003	1.015452e+003
1.519647e+003	1.084917e+003
1.521575e+003	9.729187e+002
1.523504e+003	1.025443e+003
1.525432e+003	9.995832e+002
1.527361e+003	9.996689e+002
1.529289e+003	9.849566e+002
1.531218e+003	8.368483e+002
1.533146e+003	6.007601e+002
1.535075e+003	4.639493e+002
1.537003e+003	4.808440e+002
1.538932e+003	5.003178e+002
1.540860e+003	4.939372e+002
1.542789e+003	6.203559e+002
1.544717e+003	5.808804e+002
1.546646e+003	4.956950e+002
1.548574e+003	5.490276e+002
1.550502e+003	5.645688e+002
1.552431e+003	5.517668e+002
1.554359e+003	5.211990e+002
1.556288e+003	4.792833e+002
1.558216e+003	4.725277e+002
1.560145e+003	4.738709e+002
1.562073e+003	4.298237e+002
1.564002e+003	3.915121e+002
1.565930e+003	4.363705e+002
1.567859e+003	5.210172e+002
1.569787e+003	4.931510e+002
1.571716e+003	4.453556e+002
1.573644e+003	5.103448e+002
1.575573e+003	4.653947e+002
1.577501e+003	4.453826e+002
1.579429e+003	5.930934e+002
1.581358e+003	6.018585e+002
1.583286e+003	5.984999e+002
1.585215e+003	4.894845e+002
1.587143e+003	4.966954e+002
1.589072e+003	6.936879e+002
1.591000e+003	6.481880e+002
1.592929e+003	5.518483e+002
1.594857e+003	7.616962e+002
1.596786e+003	9.351597e+002
1.598714e+003	8.992579e+002
1.600643e+003	9.876876e+002
1.602571e+003	9.957166e+002
1.604500e+003	1.283970e+003
1.606428e+003	1.162381e+003
1.608356e+003	8.951485e+002
1.610285e+003	8.899663e+002
1.612213e+003	1.033645e+003
1.614142e+003	9.632545e+002
1.616070e+003	7.470532e+002
1.617999e+003	6.978768e+002
1.619927e+003	7.570098e+002
1.621856e+003	7.248663e+002
1.623784e+003	7.100270e+002
1.625713e+003	8.128654e+002
1.627641e+003	9.417321e+002
1.629570e+003	9.555020e+002
1.631498e+003	8.991963e+002
1.633427e+003	9.292780e+002
1.635355e+003	6.332484e+002
1.637283e+003	6.772990e+002
1.639212e+003	6.804156e+002
1.641140e+003	5.961147e+002
1.643069e+003	4.961326e+002
1.644997e+003	3.824947e+002
1.646926e+003	3.648358e+002
1.648854e+003	4.354023e+002
1.650783e+003	4.234651e+002
1.652711e+003	4.075103e+002
1.654640e+003	4.880547e+002
1.656568e+003	5.211668e+002
1.658497e+003	5.064396e+002
1.660425e+003	2.939341e+002
1.662354e+003	3.989475e+002
1.664282e+003	2.459920e+002
1.666210e+003	3.731623e+002
1.668139e+003	2.435310e+002
1.670067e+003	2.159258e+002
1.671996e+003	3.062809e+002
1.673924e+003	3.493025e+002
1.675853e+003	3.499411e+002
1.677781e+003	3.774505e+002
1.679710e+003	4.236488e+002
1.681638e+003	4.036404e+002
1.683567e+003	3.295548e+002
1.685495e+003	2.611246e+002
1.687424e+003	2.388671e+002
1.689352e+003	2.404089e+002
1.691281e+003	4.902350e+002
1.693209e+003	4.815429e+002
1.695137e+003	5.437200e+002
1.697066e+003	4.360843e+002
1.698994e+003	5.777386e+002
1.700923e+003	4.931809e+002
1.702851e+003	3.464035e+002
1.704780e+003	2.702254e+002
1.706708e+003	2.348297e+002
1.708637e+003	2.795764e+002
1.710565e+003	3.585830e+002
1.712494e+003	3.548708e+002
1.714422e+003	3.364757e+002
1.716351e+003	4.140855e+002
1.718279e+003	4.959343e+002
1.720208e+003	5.042747e+002
1.722136e+003	5.558885e+002
1.724064e+003	3.731187e+002
1.725993e+003	4.986499e+002
1.727921e+003	5.567985e+002
1.729850e+003	5.968422e+002
1.731778e+003	4.961429e+002
1.733707e+003	3.528868e+002
1.735635e+003	3.503741e+002
1.737564e+003	3.347067e+002
1.739492e+003	2.605759e+002
1.741421e+003	2.415609e+002
1.743349e+003	2.208564e+002
1.745278e+003	3.341726e+002
1.747206e+003	4.840590e+002
1.749135e+003	4.087799e+002
1.751063e+003	3.917194e+002
1.752991e+003	2.413351e+002
1.754920e+003	1.816886e+002
1.756848e+003	1.919850e+002
1.758777e+003	2.449054e+002
1.760705e+003	1.838002e+002
1.762634e+003	2.325396e+002
1.764562e+003	3.111459e+002
1.766491e+003	2.745347e+002
1.768419e+003	1.803267e+002
1.770348e+003	1.762176e+002
1.772276e+003	2.742472e+002
1.774205e+003	2.987323e+002
1.776133e+003	2.691910e+002
1.778062e+003	2.501627e+002
1.779990e+003	2.682591e+002
1.781918e+003	4.295570e+002
1.783847e+003	5.483295e+002
1.785775e+003	4.323676e+002
1.787704e+003	2.816390e+002
1.789632e+003	2.004487e+002
1.791561e+003	2.353597e+002
1.793489e+003	2.642639e+002
1.795418e+003	2.345418e+002
1.797346e+003	2.823493e+002
1.799275e+003	3.399788e+002
1.801203e+003	4.649395e+002
1.803132e+003	5.614026e+002
1.805060e+003	4.935674e+002
1.806989e+003	6.491307e+002
1.808917e+003	4.090953e+002
1.810845e+003	3.604365e+002
1.812774e+003	3.859730e+002
1.814702e+003	5.123348e+002
1.816631e+003	4.748134e+002
1.818559e+003	3.832874e+002
1.820488e+003	4.343229e+002
1.822416e+003	4.836438e+002
1.824345e+003	4.176788e+002
1.826273e+003	3.666354e+002
1.828202e+003	3.109646e+002
1.830130e+003	3.434322e+002
1.832059e+003	5.563293e+002
1.833987e+003	3.919471e+002
1.835916e+003	3.660551e+002
1.837844e+003	4.359436e+002
1.839772e+003	5.185412e+002
1.841701e+003	5.107031e+002
1.843629e+003	3.522556e+002
1.845558e+003	2.893043e+002
1.847486e+003	2.282784e+002
1.849415e+003	2.246864e+002
1.851343e+003	2.548451e+002
1.853272e+003	2.433471e+002
1.855200e+003	2.727712e+002
1.857129e+003	2.301348e+002
1.859057e+003	1.456649e+002
1.860986e+003	9.090266e+001
1.862914e+003	9.101542e+001
1.864843e+003	2.103760e+002
1.866771e+003	2.696005e+002
1.868699e+003	2.219686e+002
1.870628e+003	2.926768e+002
1.872556e+003	4.024006e+002
1.874485e+003	2.946608e+002
1.876413e+003	1.014996e+002
1.878342e+003	9.827225e+001
1.880270e+003	2.558125e+002
1.882199e+003	3.554652e+002
1.884127e+003	3.118772e+002
1.886056e+003	1.513868e+002
1.887984e+003	2.735657e+002
1.889913e+003	3.038154e+002
1.891841e+003	2.561840e+002
1.893770e+003	4.162676e+002
1.895698e+003	3.349713e+002
1.897626e+003	3.936753e+002
1.899555e+003	4.846445e+002
1.901483e+003	5.375218e+002
1.903412e+003	4.679760e+002
1.905340e+003	4.488389e+002
1.907269e+003	4.410379e+002
1.909197e+003	3.758170e+002
1.911126e+003	4.798095e+002
1.913054e+003	4.433681e+002
1.914983e+003	4.095883e+002
1.916911e+003	3.116082e+002
1.918840e+003	4.490885e+002
1.920768e+003	5.378996e+002
1.922697e+003	4.626586e+002
1.924625e+003	3.868190e+002
1.926553e+003	3.610976e+002
1.928482e+003	3.400658e+002
1.930410e+003	3.646928e+002
1.932339e+003	5.074983e+002
1.934267e+003	4.940307e+002
1.936196e+003	3.050016e+002
1.938124e+003	2.746205e+002
1.940053e+003	3.660843e+002
1.941981e+003	3.662798e+002
1.943910e+003	3.142550e+002
1.945838e+003	1.716485e+002
1.947767e+003	3.286894e+002
1.949695e+003	1.732613e+002
1.951624e+003	2.811450e+002
1.953552e+003	2.476602e+002
1.955480e+003	1.036299e+002
1.957409e+003	1.473647e+002
1.959337e+003	1.773817e+002
1.961266e+003	1.640621e+002
1.963194e+003	2.600711e+002
1.965123e+003	2.637137e+002
1.967051e+003	1.674250e+002
1.968980e+003	1.418828e+002
1.970908e+003	1.733685e+002
1.972837e+003	2.276297e+002
1.974765e+003	3.360629e+002
1.976694e+003	2.188008e+002
1.978622e+003	2.014707e+002
1.980551e+003	1.447909e+002
1.982479e+003	1.955964e+002
1.984407e+003	3.100024e+002
1.986336e+003	2.662454e+002
1.988264e+003	2.575080e+002
1.990193e+003	3.683890e+002
1.992121e+003	3.017775e+002
1.994050e+003	2.706338e+002
1.995978e+003	3.660613e+002
1.997907e+003	4.042185e+002
1.999835e+003	3.322842e+002
2.001764e+003	2.233307e+002
2.003692e+003	3.307066e+002
2.005621e+003	3.554711e+002
2.007549e+003	2.728203e+002
2.009478e+003	3.738866e+002
2.011406e+003	5.242164e+002
2.013334e+003	4.648472e+002
2.015263e+003	4.724007e+002
2.017191e+003	5.291859e+002
2.019120e+003	4.804308e+002
2.021048e+003	4.800386e+002
2.022977e+003	2.797734e+002
2.024905e+003	3.546725e+002
2.026834e+003	3.621647e+002
2.028762e+003	4.230451e+002
2.030691e+003	2.810120e+002
2.032619e+003	2.947490e+002
2.034548e+003	2.663816e+002
2.036476e+003	3.261296e+002
2.038405e+003	3.570350e+002
2.040333e+003	2.366481e+002
2.042261e+003	2.522349e+002
2.044190e+003	3.546710e+002
2.046118e+003	2.306326e+002
2.048047e+003	2.076821e+002
2.049975e+003	1.590282e+002
2.051904e+003	2.660320e+002
2.053832e+003	1.959816e+002
2.055761e+003	2.260006e+002
2.057689e+003	3.317452e+002
2.059618e+003	3.092682e+002
2.061546e+003	3.482967e+002
2.063475e+003	3.051177e+002
2.065403e+003	3.361103e+002
2.067332e+003	3.545366e+002
2.069260e+003	2.326749e+002
2.071188e+003	1.974180e+002
2.073117e+003	2.693650e+002
2.075045e+003	3.397960e+002
2.076974e+003	3.414400e+002
2.078902e+003	3.748800e+002
2.080831e+003	3.256605e+002
2.082759e+003	1.926284e+002
2.084688e+003	2.037159e+002
2.086616e+003	1.784805e+002
2.088545e+003	1.425915e+002
2.090473e+003	2.429149e+002
2.092402e+003	3.604715e+002
2.094330e+003	4.156721e+002
2.096259e+003	3.682936e+002
2.098187e+003	2.632523e+002
2.100115e+003	3.473712e+002
2.102044e+003	3.697690e+002
2.103972e+003	3.268235e+002
2.105901e+003	4.383722e+002
2.107829e+003	5.308799e+002
2.109758e+003	5.057346e+002
2.111686e+003	5.146478e+002
2.113615e+003	5.625988e+002
2.115543e+003	4.337390e+002
2.117472e+003	3.782173e+002
2.119400e+003	4.230041e+002
2.121329e+003	4.390278e+002
2.123257e+003	4.669809e+002
2.125186e+003	4.662190e+002
2.127114e+003	4.438412e+002
2.129042e+003	5.208176e+002
2.130971e+003	5.334907e+002
2.132899e+003	4.143158e+002
2.134828e+003	4.743576e+002
2.136756e+003	5.635104e+002
2.138685e+003	4.890839e+002
2.140613e+003	2.050168e+002
2.142542e+003	3.341038e+002
2.144470e+003	4.353178e+002
2.146399e+003	4.310136e+002
2.148327e+003	2.996521e+002
2.150256e+003	2.617466e+002
2.152184e+003	3.880028e+002
2.154113e+003	3.286359e+002
2.156041e+003	2.649670e+002
2.157969e+003	2.913806e+002
2.159898e+003	2.271507e+002
2.161826e+003	2.404537e+002
2.163755e+003	2.654774e+002
2.165683e+003	3.392284e+002
2.167612e+003	2.034680e+002
2.169540e+003	1.572569e+002
2.171469e+003	2.386084e+002
2.173397e+003	2.977914e+002
2.175326e+003	3.400611e+002
2.177254e+003	4.503140e+002
2.179183e+003	5.562036e+002
2.181111e+003	5.169503e+002
2.183040e+003	3.523989e+002
2.184968e+003	3.748691e+002
2.186896e+003	4.404267e+002
2.188825e+003	2.354204e+002
2.190753e+003	3.278641e+002
2.192682e+003	4.670204e+002
2.194610e+003	4.178719e+002
2.196539e+003	3.554386e+002
2.198467e+003	3.049554e+002
2.200396e+003	3.239085e+002
2.202324e+003	4.454644e+002
2.204253e+003	5.272168e+002
2.206181e+003	5.508279e+002
2.208110e+003	5.213674e+002
2.210038e+003	3.946505e+002
2.211967e+003	5.003738e+002
2.213895e+003	5.339022e+002
2.215823e+003	4.032977e+002
2.217752e+003	5.254103e+002
2.219680e+003	5.340989e+002
2.221609e+003	4.761414e+002
2.223537e+003	5.363726e+002
2.225466e+003	5.666957e+002
2.227394e+003	5.300090e+002
2.229323e+003	4.203941e+002
2.231251e+003	3.551609e+002
2.233180e+003	5.181741e+002
2.235108e+003	5.948401e+002
2.237037e+003	4.400573e+002
2.238965e+003	3.582613e+002
2.240894e+003	3.579752e+002
2.242822e+003	5.270132e+002
2.244750e+003	4.618334e+002
2.246679e+003	4.237809e+002
2.248607e+003	3.607022e+002
2.250536e+003	2.356572e+002
2.252464e+003	2.473902e+002
2.254393e+003	3.945830e+002
2.256321e+003	5.191493e+002
2.258250e+003	5.518594e+002
2.260178e+003	5.159017e+002
2.262107e+003	4.442713e+002
2.264035e+003	2.648604e+002
2.265964e+003	3.615519e+002
2.267892e+003	4.193160e+002
2.269821e+003	3.039663e+002
2.271749e+003	2.624799e+002
2.273677e+003	3.732865e+002
2.275606e+003	3.810425e+002
2.277534e+003	2.828377e+002
2.279463e+003	3.193323e+002
2.281391e+003	3.232585e+002
2.283320e+003	3.192914e+002
2.285248e+003	5.079011e+002
2.287177e+003	4.943895e+002
2.289105e+003	3.648680e+002
2.291034e+003	4.036648e+002
2.292962e+003	4.983718e+002
2.294891e+003	5.852057e+002
2.296819e+003	6.406089e+002
2.298748e+003	6.403204e+002
2.300676e+003	6.223830e+002
2.302604e+003	6.390679e+002
2.304533e+003	5.777917e+002
2.306461e+003	4.641381e+002
2.308390e+003	5.763463e+002
2.310318e+003	7.725802e+002
2.312247e+003	6.141555e+002
2.314175e+003	8.042596e+002
2.316104e+003	7.190117e+002
2.318032e+003	5.318499e+002
2.319961e+003	5.239952e+002
2.321889e+003	5.163422e+002
2.323818e+003	6.340984e+002
2.325746e+003	6.875873e+002
2.327675e+003	5.565804e+002
2.329603e+003	3.710620e+002
2.331531e+003	3.185883e+002
2.333460e+003	5.223118e+002
2.335388e+003	5.713038e+002
2.337317e+003	6.822032e+002
2.339245e+003	5.329333e+002
2.341174e+003	4.686443e+002
2.343102e+003	3.957877e+002
2.345031e+003	2.805934e+002
2.346959e+003	4.404868e+002
2.348888e+003	5.175574e+002
2.350816e+003	4.684076e+002
2.352745e+003	4.735936e+002
2.354673e+003	4.698409e+002
2.356602e+003	4.898390e+002
2.358530e+003	4.988068e+002
2.360458e+003	3.860222e+002
2.362387e+003	5.180522e+002
2.364315e+003	4.406425e+002
2.366244e+003	4.972297e+002
2.368172e+003	6.260692e+002
2.370101e+003	4.795713e+002
2.372029e+003	5.738989e+002
2.373958e+003	4.458762e+002
2.375886e+003	4.344050e+002
2.377815e+003	4.700253e+002
2.379743e+003	4.369426e+002
2.381672e+003	5.429781e+002
2.383600e+003	6.330722e+002
2.385529e+003	5.232238e+002
2.387457e+003	4.563344e+002
2.389385e+003	5.090898e+002
2.391314e+003	5.531835e+002
2.393242e+003	6.294300e+002
2.395171e+003	6.135085e+002
2.397099e+003	4.496236e+002
2.399028e+003	5.089701e+002
2.400956e+003	5.491345e+002
2.402885e+003	5.724630e+002
2.404813e+003	6.020253e+002
2.406742e+003	6.414365e+002
2.408670e+003	6.658661e+002
2.410599e+003	7.074865e+002
2.412527e+003	6.009280e+002
2.414456e+003	5.750822e+002
2.416384e+003	6.764809e+002
2.418313e+003	7.417223e+002
2.420241e+003	6.976147e+002
2.422169e+003	5.817408e+002
2.424098e+003	6.231912e+002
2.426026e+003	7.096364e+002
2.427955e+003	7.184908e+002
2.429883e+003	6.133930e+002
2.431812e+003	6.203813e+002
2.433740e+003	8.527575e+002
2.435669e+003	7.522462e+002
2.437597e+003	6.389803e+002
2.439526e+003	8.772037e+002
2.441454e+003	6.489575e+002
2.443383e+003	4.563476e+002
2.445311e+003	6.481312e+002
2.447240e+003	6.878577e+002
2.449168e+003	7.894790e+002
2.451096e+003	6.849219e+002
2.453025e+003	6.696386e+002
2.454953e+003	5.527327e+002
2.456882e+003	4.109182e+002
2.458810e+003	4.452304e+002
2.460739e+003	5.549329e+002
2.462667e+003	4.859095e+002
2.464596e+003	4.516726e+002
2.466524e+003	6.430798e+002
2.468453e+003	6.574523e+002
2.470381e+003	6.880085e+002
2.472310e+003	6.574965e+002
2.474238e+003	3.912214e+002
2.476167e+003	3.774119e+002
2.478095e+003	5.361837e+002
2.480023e+003	4.264584e+002
2.481952e+003	4.004370e+002
2.483880e+003	6.752720e+002
2.485809e+003	7.387486e+002
2.487737e+003	5.039391e+002
2.489666e+003	6.134519e+002
2.491594e+003	5.399771e+002
2.493523e+003	3.741967e+002
2.495451e+003	4.130479e+002
2.497380e+003	5.046839e+002
2.499308e+003	6.161169e+002
2.501237e+003	5.700794e+002
2.503165e+003	5.961254e+002
2.505094e+003	5.532075e+002
2.507022e+003	5.974843e+002
2.508950e+003	7.191257e+002
2.510879e+003	5.597340e+002
2.512807e+003	4.679793e+002
2.514736e+003	4.450155e+002
2.516664e+003	5.235866e+002
2.518593e+003	6.824142e+002
2.520521e+003	6.921119e+002
2.522450e+003	6.645532e+002
2.524378e+003	6.890195e+002
2.526307e+003	6.565992e+002
2.528235e+003	5.911948e+002
2.530164e+003	6.557111e+002
2.532092e+003	8.498751e+002
2.534021e+003	8.043821e+002
2.535949e+003	9.965325e+002
2.537877e+003	6.294619e+002
2.539806e+003	6.348587e+002
2.541734e+003	6.153020e+002
2.543663e+003	5.553293e+002
2.545591e+003	7.020392e+002
2.547520e+003	6.925173e+002
2.549448e+003	5.758519e+002
2.551377e+003	5.204534e+002
2.553305e+003	5.739885e+002
2.555234e+003	6.528110e+002
2.557162e+003	6.540413e+002
2.559091e+003	6.401988e+002
2.561019e+003	7.253787e+002
2.562948e+003	6.099933e+002
2.564876e+003	5.340452e+002
2.566804e+003	4.890048e+002
2.568733e+003	5.697938e+002
2.570661e+003	3.799854e+002
2.572590e+003	2.452450e+002
2.574518e+003	4.443855e+002
2.576447e+003	5.715542e+002
2.578375e+003	3.961538e+002
2.580304e+003	3.524081e+002
2.582232e+003	5.583391e+002
2.584161e+003	4.242812e+002
2.586089e+003	5.127342e+002
2.588018e+003	4.299008e+002
2.589946e+003	3.061699e+002
2.591875e+003	5.119399e+002
2.593803e+003	4.580216e+002
2.595731e+003	4.865136e+002
2.597660e+003	4.287496e+002
2.599588e+003	4.725933e+002
2.601517e+003	4.083162e+002
2.603445e+003	4.126566e+002
2.605374e+003	4.526667e+002
2.607302e+003	5.484235e+002
2.609231e+003	6.261508e+002
2.611159e+003	5.720004e+002
2.613088e+003	4.619616e+002
2.615016e+003	4.730637e+002
2.616945e+003	5.217524e+002
2.618873e+003	6.181968e+002
2.620802e+003	5.711444e+002
2.622730e+003	5.632872e+002
2.624658e+003	5.911848e+002
2.626587e+003	6.319807e+002
2.628515e+003	5.853774e+002
2.630444e+003	5.798682e+002
2.632372e+003	5.822415e+002
2.634301e+003	4.628624e+002
2.636229e+003	4.993268e+002
2.638158e+003	5.400229e+002
2.640086e+003	4.738350e+002
2.642015e+003	4.940542e+002
2.643943e+003	5.208824e+002
2.645872e+003	4.914448e+002
2.647800e+003	5.069451e+002
2.649729e+003	5.118343e+002
2.651657e+003	5.124808e+002
2.653585e+003	5.302416e+002
2.655514e+003	5.130283e+002
2.657442e+003	4.168309e+002
2.659371e+003	2.390758e+002
2.661299e+003	3.658031e+002
2.663228e+003	4.500761e+002
2.665156e+003	5.173704e+002
2.667085e+003	4.834020e+002
2.669013e+003	4.279433e+002
2.670942e+003	4.584044e+002
2.672870e+003	4.491542e+002
2.674799e+003	4.092657e+002
2.676727e+003	4.902347e+002
2.678656e+003	4.318742e+002
2.680584e+003	4.108807e+002
2.682512e+003	4.586437e+002
2.684441e+003	3.037320e+002
2.686369e+003	3.150754e+002
2.688298e+003	3.650740e+002
2.690226e+003	2.957295e+002
2.692155e+003	3.869314e+002
2.694083e+003	4.477754e+002
2.696012e+003	4.865201e+002
2.697940e+003	3.818600e+002
2.699869e+003	3.339319e+002
2.701797e+003	2.500877e+002
2.703726e+003	2.150586e+002
2.705654e+003	2.616798e+002
2.707583e+003	4.678725e+002
2.709511e+003	5.040968e+002
2.711439e+003	4.554865e+002
2.713368e+003	4.568922e+002
2.715296e+003	3.691573e+002
2.717225e+003	2.898655e+002
2.719153e+003	5.533327e+002
2.721082e+003	6.017283e+002
2.723010e+003	3.669919e+002
2.724939e+003	3.773245e+002
2.726867e+003	5.072679e+002
2.728796e+003	4.712676e+002
2.730724e+003	4.701682e+002
2.732653e+003	5.292611e+002
2.734581e+003	4.110182e+002
2.736510e+003	3.687144e+002
2.738438e+003	3.998147e+002
2.740366e+003	4.000494e+002
2.742295e+003	3.782564e+002
2.744223e+003	3.536461e+002
2.746152e+003	4.035433e+002
2.748080e+003	4.185434e+002
2.750009e+003	3.432907e+002
2.751937e+003	3.673678e+002
2.753866e+003	3.155454e+002
2.755794e+003	2.429028e+002
2.757723e+003	2.370099e+002
2.759651e+003	2.987470e+002
2.761580e+003	3.325529e+002
2.763508e+003	2.935047e+002
2.765437e+003	3.187810e+002
2.767365e+003	3.213014e+002
2.769293e+003	3.215734e+002
2.771222e+003	3.774351e+002
2.773150e+003	3.279889e+002
2.775079e+003	2.262759e+002
2.777007e+003	2.460113e+002
2.778936e+003	1.574605e+002
2.780864e+003	1.452484e+002
2.782793e+003	1.881143e+002
2.784721e+003	1.387905e+002
2.786650e+003	4.228588e+001
2.788578e+003	-8.557383e+000
2.790507e+003	4.117107e+001
2.792435e+003	1.381173e+002
2.794364e+003	2.179783e+002
2.796292e+003	2.384511e+002
2.798220e+003	1.210036e+002
2.800149e+003	-5.046159e+001
2.802077e+003	4.045154e+001
2.804006e+003	3.723012e+001
2.805934e+003	2.886046e+002
2.807863e+003	2.467838e+002
2.809791e+003	6.296869e+001
2.811720e+003	8.265903e+001
2.813648e+003	1.735049e+002
2.815577e+003	8.485917e+001
2.817505e+003	6.936378e+001
2.819434e+003	2.138599e+002
2.821362e+003	1.353971e+002
2.823291e+003	7.598280e+001
2.825219e+003	1.687857e+002
2.827147e+003	1.578891e+001
2.829076e+003	1.921008e+002
2.831004e+003	2.239043e+002
2.832933e+003	1.258515e+002
2.834861e+003	1.522246e+002
2.836790e+003	1.599098e+002
2.838718e+003	2.334095e+002
2.840647e+003	3.863132e+002
2.842575e+003	3.870010e+002
2.844504e+003	5.908299e+002
2.846432e+003	5.767991e+002
2.848361e+003	5.024652e+002
2.850289e+003	6.121898e+002
2.852218e+003	6.127850e+002
2.854146e+003	3.641466e+002
2.856074e+003	4.081821e+002
2.858003e+003	5.720165e+002
2.859931e+003	5.250801e+002
2.861860e+003	3.571952e+002
2.863788e+003	3.886441e+002
2.865717e+003	4.627419e+002
2.867645e+003	4.198149e+002
2.869574e+003	4.233034e+002
2.871502e+003	5.122267e+002
2.873431e+003	3.352662e+002
2.875359e+003	5.431823e+002
2.877288e+003	7.204845e+002
2.879216e+003	5.703281e+002
2.881145e+003	3.312998e+002
2.883073e+003	3.900465e+002
2.885001e+003	4.525571e+002
2.886930e+003	4.836419e+002
2.888858e+003	5.362720e+002
2.890787e+003	5.615840e+002
2.892715e+003	6.700330e+002
2.894644e+003	3.543691e+002
2.896572e+003	5.805386e+002
2.898501e+003	3.987377e+002
2.900429e+003	4.251559e+002
2.902358e+003	4.844160e+002
2.904286e+003	3.724893e+002
2.906215e+003	2.965295e+002
2.908143e+003	4.360627e+002
2.910072e+003	5.219564e+002
2.912000e+003	4.357355e+002
2.913928e+003	3.947125e+002
2.915857e+003	3.611691e+002
2.917785e+003	3.789133e+002
2.919714e+003	5.749609e+002
2.921642e+003	3.389619e+002
2.923571e+003	2.132366e+002
2.925499e+003	3.674644e+002
2.927428e+003	4.206824e+002
2.929356e+003	1.757236e+002
2.931285e+003	9.124901e+001
2.933213e+003	1.549558e+002
2.935142e+003	1.984130e+002
2.937070e+003	2.689460e+002
2.938999e+003	3.375945e+002
2.940927e+003	2.538220e+002
2.942855e+003	2.901510e+002
2.944784e+003	1.790611e+002
2.946712e+003	3.592818e+001
2.948641e+003	-6.512274e+001
2.950569e+003	-6.586790e+001
2.952498e+003	-6.201267e-001
2.954426e+003	-9.441204e-001
2.956355e+003	9.680998e+000
2.958283e+003	-1.958151e+001
2.960212e+003	1.639372e+001
2.962140e+003	-8.491191e+001
2.964069e+003	-5.231943e+001
2.965997e+003	-2.616944e+000
2.967926e+003	-1.405846e+002
2.969854e+003	-1.107436e+002
2.971782e+003	-7.881856e+001
2.973711e+003	-2.932158e+002
2.975639e+003	-3.216691e+002
2.977568e+003	-1.636748e+002
2.979496e+003	-1.506353e+002
2.981425e+003	-2.239967e+002
2.983353e+003	-2.417215e+002
2.985282e+003	-2.736961e+002
2.987210e+003	-4.338670e+002
2.989139e+003	-5.013542e+002
2.991067e+003	-4.094463e+002
2.992996e+003	-4.111105e+002
2.994924e+003	-3.494185e+002
2.996853e+003	-3.424955e+002
2.998781e+003	-4.719153e+002
3.000709e+003	-4.236223e+002
3.002638e+003	-4.793030e+002
3.004566e+003	-4.338468e+002
3.006495e+003	-5.812900e+002
3.008423e+003	-6.320244e+002
3.010352e+003	-6.854887e+002
3.012280e+003	-5.070125e+002
3.014209e+003	-4.529506e+002
3.016137e+003	-5.024036e+002
3.018066e+003	-4.971422e+002
3.019994e+003	-4.716813e+002
3.021923e+003	-6.311404e+002
3.023851e+003	-6.257693e+002
3.025780e+003	-5.456841e+002
3.027708e+003	-3.692890e+002
3.029636e+003	-4.142602e+002
3.031565e+003	-3.854815e+002
3.033493e+003	-4.716030e+002
3.035422e+003	-4.823036e+002
3.037350e+003	-5.291370e+002
3.039279e+003	-5.136184e+002
3.041207e+003	-5.433356e+002
3.043136e+003	-4.558308e+002
3.045064e+003	-5.728730e+002
3.046993e+003	-4.144630e+002
3.048921e+003	-4.737897e+002
3.050850e+003	-4.083376e+002
3.052778e+003	-3.285512e+002
3.054707e+003	-3.679975e+002
3.056635e+003	-3.784257e+002
3.058563e+003	-5.177334e+002
3.060492e+003	-5.185278e+002
3.062420e+003	-4.913575e+002
3.064349e+003	-3.566440e+002
3.066277e+003	-2.872006e+002
3.068206e+003	-3.520419e+002
3.070134e+003	-3.258706e+002
3.072063e+003	-4.986832e+002
3.073991e+003	-4.646838e+002
3.075920e+003	-3.198954e+002
3.077848e+003	-4.030762e+002
3.079777e+003	-4.463393e+002
3.081705e+003	-4.792417e+002
3.083634e+003	-3.476472e+002
3.085562e+003	-3.911538e+002
3.087490e+003	-2.834903e+002
3.089419e+003	-1.257965e+002
3.091347e+003	-2.860182e+002
3.093276e+003	-3.315405e+002
3.095204e+003	-2.151675e+002
3.097133e+003	-4.700571e+002
3.099061e+003	-2.311084e+002
3.100990e+003	-2.651855e+002
3.102918e+003	-4.019196e+002
3.104847e+003	-3.185863e+002
3.106775e+003	-1.116666e+002
3.108704e+003	-1.150705e+002
3.110632e+003	-1.724755e+002
3.112561e+003	-3.177601e+001
3.114489e+003	1.727628e+000
3.116417e+003	-1.579630e+002
3.118346e+003	-1.662487e+002
3.120274e+003	-3.581610e+002
3.122203e+003	-4.382508e+002
3.124131e+003	-1.624205e+002
3.126060e+003	-2.049651e+002
3.127988e+003	-2.741979e+002
3.129917e+003	-1.031039e+002
3.131845e+003	-1.947353e+002
3.133774e+003	-3.113092e+002
3.135702e+003	-5.690042e+001
3.137631e+003	-2.892058e+001
3.139559e+003	-1.537982e+002
3.141488e+003	-9.823466e+001
3.143416e+003	-1.506003e+002
3.145344e+003	8.575947e+001
3.147273e+003	4.512320e+001
3.149201e+003	1.706244e+001
3.151130e+003	1.972483e+002
3.153058e+003	2.653531e+002
3.154987e+003	3.180904e+002
3.156915e+003	1.995365e+002
3.158844e+003	2.268679e+002
3.160772e+003	2.359745e+002
3.162701e+003	1.850083e+002
3.164629e+003	2.385055e+002
3.166558e+003	2.965491e+002
3.168486e+003	4.261491e+002
3.170415e+003	5.632271e+002
3.172343e+003	4.906896e+002
3.174271e+003	3.917388e+002
3.176200e+003	3.732328e+002
3.178128e+003	6.041415e+002
3.180057e+003	6.808689e+002
3.181985e+003	6.418067e+002
3.183914e+003	7.258613e+002
3.185842e+003	5.500526e+002
3.187771e+003	8.007565e+002
3.189699e+003	7.591352e+002
3.191628e+003	7.340655e+002
3.193556e+003	9.183627e+002
3.195485e+003	9.944387e+002
3.197413e+003	1.126556e+003
3.199342e+003	1.007712e+003
3.201270e+003	8.570430e+002
3.203198e+003	8.464565e+002
3.205127e+003	8.986056e+002
3.207055e+003	1.101770e+003
3.208984e+003	1.119389e+003
3.210912e+003	1.198069e+003
3.212841e+003	1.241124e+003
3.214769e+003	1.277562e+003
3.216698e+003	1.262390e+003
3.218626e+003	1.285390e+003
3.220555e+003	1.250027e+003
3.222483e+003	1.331407e+003
3.224412e+003	1.303562e+003
3.226340e+003	1.358352e+003
3.228269e+003	1.605562e+003
3.230197e+003	1.529373e+003
3.232125e+003	1.508146e+003
3.234054e+003	1.689549e+003
3.235982e+003	1.661876e+003
3.237911e+003	1.738297e+003
3.239839e+003	1.867746e+003
3.241768e+003	1.835202e+003
3.243696e+003	1.997436e+003
3.245625e+003	2.019160e+003
3.247553e+003	2.011806e+003
3.249482e+003	1.928013e+003
3.251410e+003	1.881271e+003
3.253339e+003	2.078415e+003
3.255267e+003	2.371337e+003
3.257196e+003	2.291478e+003
3.259124e+003	2.271668e+003
3.261052e+003	2.503649e+003
3.262981e+003	2.530544e+003
3.264909e+003	2.411513e+003
3.266838e+003	2.550083e+003
3.268766e+003	2.579080e+003
3.270695e+003	2.658488e+003
3.272623e+003	2.809806e+003
3.274552e+003	3.015973e+003
3.276480e+003	3.005008e+003
3.278409e+003	3.004384e+003
3.280337e+003	3.008058e+003
3.282266e+003	3.099489e+003
3.284194e+003	3.217162e+003
3.286123e+003	3.384438e+003
3.288051e+003	3.497175e+003
3.289979e+003	3.494815e+003
3.291908e+003	3.694375e+003
3.293836e+003	3.859248e+003
3.295765e+003	3.673386e+003
3.297693e+003	3.716660e+003
3.299622e+003	3.813805e+003
3.301550e+003	3.877994e+003
3.303479e+003	3.961381e+003
3.305407e+003	4.032482e+003
3.307336e+003	4.310927e+003
3.309264e+003	4.227003e+003
3.311193e+003	4.292025e+003
3.313121e+003	4.360250e+003
3.315050e+003	4.451851e+003
3.316978e+003	4.542765e+003
3.318906e+003	4.669978e+003
3.320835e+003	4.643340e+003
3.322763e+003	4.882881e+003
3.324692e+003	4.983936e+003
3.326620e+003	4.984839e+003
3.328549e+003	5.161703e+003
3.330477e+003	5.179021e+003
3.332406e+003	5.380465e+003
3.334334e+003	5.447969e+003
3.336263e+003	5.594477e+003
3.338191e+003	5.629621e+003
3.340120e+003	5.963010e+003
3.342048e+003	5.965272e+003
3.343977e+003	5.950624e+003
3.345905e+003	6.080916e+003
3.347833e+003	6.305107e+003
3.349762e+003	6.314373e+003
3.351690e+003	6.580041e+003
3.353619e+003	6.531390e+003
3.355547e+003	6.688083e+003
3.357476e+003	6.764979e+003
3.359404e+003	6.825134e+003
3.361333e+003	6.967284e+003
3.363261e+003	7.039967e+003
3.365190e+003	7.199290e+003
3.367118e+003	7.593452e+003
3.369047e+003	7.638693e+003
3.370975e+003	7.521114e+003
3.372904e+003	7.743457e+003
3.374832e+003	8.023329e+003
3.376760e+003	7.980466e+003
3.378689e+003	8.246182e+003
3.380617e+003	8.243588e+003
3.382546e+003	8.355691e+003
3.384474e+003	8.673834e+003
3.386403e+003	8.848846e+003
3.388331e+003	8.851487e+003
3.390260e+003	9.007392e+003
3.392188e+003	9.102828e+003
3.394117e+003	9.210307e+003
3.396045e+003	9.407813e+003
3.397974e+003	9.381495e+003
3.399902e+003	9.994251e+003
