# Supplementary material for: Machine learning classification of mango maturity based on carotene content from Raman spectra
Source: PeerJ. 2025 Nov 18;13:e20288. doi: 10.7717/peerj.20288 (PMC12637035; doi:10.7717/peerj.20288)
Supplement: Supplemental Information 1 — Raman spectra from 29 mango samples, with measurements taken from the top, middle, and bottom parts of each mango. These data were used for Raman spectral processing, statistical analysis, and classification analysis. [file peerj-13-20288-s001.zip › Raw Data_Mango/M5/M5-T-2.CSV]

5.015522e+001	6.368115e+003
5.208368e+001	4.268661e+003
5.401215e+001	2.853324e+003
5.594062e+001	2.305231e+003
5.786908e+001	2.269786e+003
5.979755e+001	2.279023e+003
6.172602e+001	2.261516e+003
6.365448e+001	2.207573e+003
6.558295e+001	2.138856e+003
6.751141e+001	2.009232e+003
6.943988e+001	2.044144e+003
7.136835e+001	2.074028e+003
7.329681e+001	2.007686e+003
7.522528e+001	2.008389e+003
7.715375e+001	1.993941e+003
7.908221e+001	1.886589e+003
8.101068e+001	1.757677e+003
8.293915e+001	1.704726e+003
8.486761e+001	1.696173e+003
8.679608e+001	1.685377e+003
8.872455e+001	1.688769e+003
9.065302e+001	1.691902e+003
9.258148e+001	1.656699e+003
9.450995e+001	1.562844e+003
9.643842e+001	1.512214e+003
9.836688e+001	1.488612e+003
1.002953e+002	1.444884e+003
1.022238e+002	1.323127e+003
1.041523e+002	1.233194e+003
1.060807e+002	1.210236e+003
1.080092e+002	1.236406e+003
1.099377e+002	1.260814e+003
1.118661e+002	1.191630e+003
1.137946e+002	1.313843e+003
1.157231e+002	1.328279e+003
1.176516e+002	1.239012e+003
1.195800e+002	1.194820e+003
1.215085e+002	1.194023e+003
1.234370e+002	1.117549e+003
1.253654e+002	9.803315e+002
1.272939e+002	8.936757e+002
1.292224e+002	9.983383e+002
1.311508e+002	1.017966e+003
1.330793e+002	9.745674e+002
1.350078e+002	9.462481e+002
1.369362e+002	9.711820e+002
1.388647e+002	1.012522e+003
1.407932e+002	1.031351e+003
1.427216e+002	9.948036e+002
1.446501e+002	8.996086e+002
1.465786e+002	7.860035e+002
1.485070e+002	7.606550e+002
1.504355e+002	8.021769e+002
1.523640e+002	8.304355e+002
1.542924e+002	7.862695e+002
1.562209e+002	6.864258e+002
1.581494e+002	7.524043e+002
1.600778e+002	7.165297e+002
1.620063e+002	7.092804e+002
1.639348e+002	7.333184e+002
1.658632e+002	7.289893e+002
1.677917e+002	7.353150e+002
1.697202e+002	7.028671e+002
1.716486e+002	6.661385e+002
1.735771e+002	6.324380e+002
1.755056e+002	5.879972e+002
1.774340e+002	5.514839e+002
1.793625e+002	5.563187e+002
1.812910e+002	5.537617e+002
1.832194e+002	5.151822e+002
1.851479e+002	4.512280e+002
1.870764e+002	4.532970e+002
1.890048e+002	4.745699e+002
1.909333e+002	4.167613e+002
1.928618e+002	3.071457e+002
1.947902e+002	3.152481e+002
1.967187e+002	2.901454e+002
1.986472e+002	3.343623e+002
2.005756e+002	3.970962e+002
2.025041e+002	4.524821e+002
2.044326e+002	5.486850e+002
2.063610e+002	5.978955e+002
2.082895e+002	5.972958e+002
2.102180e+002	5.796169e+002
2.121464e+002	5.566138e+002
2.140749e+002	4.911558e+002
2.160034e+002	4.027644e+002
2.179318e+002	4.395874e+002
2.198603e+002	4.810950e+002
2.217888e+002	4.321849e+002
2.237172e+002	3.829268e+002
2.256457e+002	3.810667e+002
2.275742e+002	3.581712e+002
2.295026e+002	2.770623e+002
2.314311e+002	1.998063e+002
2.333596e+002	3.411252e+002
2.352880e+002	2.440751e+002
2.372165e+002	2.176163e+002
2.391450e+002	2.817381e+002
2.410734e+002	3.796192e+002
2.430019e+002	4.807539e+002
2.449304e+002	4.386811e+002
2.468588e+002	4.159149e+002
2.487873e+002	4.547153e+002
2.507158e+002	5.005750e+002
2.526442e+002	4.018178e+002
2.545727e+002	3.788208e+002
2.565012e+002	3.694578e+002
2.584296e+002	3.726655e+002
2.603581e+002	3.979619e+002
2.622866e+002	4.408519e+002
2.642150e+002	3.081152e+002
2.661435e+002	3.449831e+002
2.680720e+002	3.579317e+002
2.700004e+002	2.476641e+002
2.719289e+002	2.767473e+002
2.738574e+002	2.339630e+002
2.757858e+002	1.428003e+002
2.777143e+002	1.542883e+002
2.796428e+002	2.748842e+002
2.815712e+002	2.841656e+002
2.834997e+002	2.154991e+002
2.854282e+002	2.252752e+002
2.873566e+002	2.629234e+002
2.892851e+002	3.032651e+002
2.912136e+002	3.896049e+002
2.931420e+002	4.570568e+002
2.950705e+002	5.193055e+002
2.969990e+002	5.142696e+002
2.989274e+002	4.631646e+002
3.008559e+002	4.542894e+002
3.027844e+002	4.066846e+002
3.047128e+002	4.243469e+002
3.066413e+002	4.108734e+002
3.085698e+002	3.524138e+002
3.104982e+002	3.079987e+002
3.124267e+002	3.018637e+002
3.143552e+002	2.130803e+002
3.162836e+002	2.047774e+002
3.182121e+002	2.869532e+002
3.201406e+002	3.626516e+002
3.220690e+002	3.276314e+002
3.239975e+002	3.302580e+002
3.259260e+002	3.597086e+002
3.278544e+002	3.518727e+002
3.297829e+002	2.878282e+002
3.317114e+002	2.942203e+002
3.336398e+002	3.053680e+002
3.355683e+002	3.717299e+002
3.374968e+002	3.919008e+002
3.394252e+002	3.411574e+002
3.413537e+002	3.694970e+002
3.432822e+002	3.958364e+002
3.452106e+002	3.293642e+002
3.471391e+002	3.438476e+002
3.490676e+002	4.620377e+002
3.509960e+002	5.049924e+002
3.529245e+002	4.041105e+002
3.548530e+002	3.561343e+002
3.567814e+002	3.476935e+002
3.587099e+002	3.333924e+002
3.606384e+002	2.909338e+002
3.625668e+002	3.167610e+002
3.644953e+002	2.853924e+002
3.664238e+002	2.772542e+002
3.683522e+002	3.130590e+002
3.702807e+002	3.652628e+002
3.722092e+002	3.725990e+002
3.741376e+002	1.807552e+002
3.760661e+002	2.048743e+002
3.779946e+002	3.075887e+002
3.799230e+002	3.466440e+002
3.818515e+002	3.767459e+002
3.837800e+002	3.843164e+002
3.857084e+002	4.883452e+002
3.876369e+002	5.575399e+002
3.895654e+002	5.515687e+002
3.914938e+002	5.269046e+002
3.934223e+002	5.085146e+002
3.953508e+002	4.940499e+002
3.972792e+002	5.083686e+002
3.992077e+002	5.502537e+002
4.011362e+002	5.896415e+002
4.030646e+002	5.674102e+002
4.049931e+002	4.319359e+002
4.069216e+002	3.794433e+002
4.088500e+002	4.472481e+002
4.107785e+002	4.959169e+002
4.127070e+002	3.151673e+002
4.146354e+002	2.706465e+002
4.165639e+002	2.823331e+002
4.184924e+002	2.436707e+002
4.204208e+002	2.032978e+002
4.223493e+002	2.729318e+002
4.242778e+002	4.449662e+002
4.262062e+002	4.618853e+002
4.281347e+002	3.800176e+002
4.300632e+002	3.410932e+002
4.319916e+002	3.952607e+002
4.339201e+002	4.275198e+002
4.358486e+002	3.831015e+002
4.377770e+002	3.326021e+002
4.397055e+002	2.817454e+002
4.416340e+002	2.806869e+002
4.435624e+002	3.647593e+002
4.454909e+002	4.026054e+002
4.474194e+002	4.888300e+002
4.493478e+002	5.689302e+002
4.512763e+002	5.964655e+002
4.532048e+002	5.498240e+002
4.551332e+002	4.546584e+002
4.570617e+002	5.128289e+002
4.589902e+002	4.640715e+002
4.609186e+002	4.194373e+002
4.628471e+002	4.298891e+002
4.647756e+002	4.612986e+002
4.667040e+002	4.594883e+002
4.686325e+002	4.731175e+002
4.705610e+002	4.740528e+002
4.724894e+002	4.933948e+002
4.744179e+002	5.392602e+002
4.763464e+002	5.607418e+002
4.782748e+002	4.627571e+002
4.802033e+002	3.801092e+002
4.821318e+002	4.292511e+002
4.840602e+002	5.125604e+002
4.859887e+002	4.809077e+002
4.879172e+002	3.719943e+002
4.898456e+002	4.573946e+002
4.917741e+002	4.411756e+002
4.937026e+002	3.643716e+002
4.956310e+002	3.322350e+002
4.975595e+002	3.961049e+002
4.994880e+002	4.385446e+002
5.014164e+002	4.400622e+002
5.033449e+002	4.826385e+002
5.052734e+002	5.305378e+002
5.072018e+002	5.296237e+002
5.091303e+002	4.895160e+002
5.110588e+002	5.271596e+002
5.129872e+002	5.208719e+002
5.149157e+002	4.700890e+002
5.168442e+002	4.513108e+002
5.187726e+002	5.122853e+002
5.207011e+002	5.352217e+002
5.226296e+002	4.987882e+002
5.245580e+002	5.421862e+002
5.264865e+002	5.703099e+002
5.284150e+002	5.246915e+002
5.303434e+002	4.504691e+002
5.322719e+002	4.530625e+002
5.342004e+002	4.457014e+002
5.361288e+002	4.425443e+002
5.380573e+002	4.600516e+002
5.399858e+002	4.778116e+002
5.419142e+002	4.516098e+002
5.438427e+002	4.942466e+002
5.457712e+002	4.751239e+002
5.476996e+002	4.651035e+002
5.496281e+002	4.913925e+002
5.515566e+002	5.087764e+002
5.534850e+002	4.248644e+002
5.554135e+002	4.340313e+002
5.573420e+002	4.228778e+002
5.592704e+002	4.460880e+002
5.611989e+002	5.207317e+002
5.631274e+002	6.019227e+002
5.650558e+002	5.992906e+002
5.669843e+002	5.722138e+002
5.689128e+002	5.743779e+002
5.708412e+002	5.640548e+002
5.727697e+002	5.505768e+002
5.746982e+002	5.783733e+002
5.766266e+002	6.408055e+002
5.785551e+002	5.163956e+002
5.804836e+002	4.906544e+002
5.824120e+002	5.314636e+002
5.843405e+002	6.045776e+002
5.862690e+002	6.949761e+002
5.881974e+002	6.569583e+002
5.901259e+002	5.347942e+002
5.920544e+002	4.257033e+002
5.939828e+002	4.212916e+002
5.959113e+002	4.766262e+002
5.978398e+002	4.764248e+002
5.997682e+002	5.189304e+002
6.016967e+002	5.170396e+002
6.036252e+002	5.093127e+002
6.055536e+002	5.076705e+002
6.074821e+002	4.990223e+002
6.094106e+002	4.753119e+002
6.113391e+002	5.130362e+002
6.132675e+002	5.378020e+002
6.151960e+002	4.563793e+002
6.171245e+002	4.554551e+002
6.190529e+002	5.361840e+002
6.209814e+002	5.024065e+002
6.229099e+002	4.675660e+002
6.248383e+002	5.256234e+002
6.267668e+002	4.859188e+002
6.286953e+002	4.996825e+002
6.306237e+002	5.985971e+002
6.325522e+002	6.416181e+002
6.344807e+002	6.614517e+002
6.364091e+002	5.591249e+002
6.383376e+002	4.770047e+002
6.402661e+002	4.357819e+002
6.421945e+002	4.198861e+002
6.441230e+002	4.315033e+002
6.460515e+002	5.335201e+002
6.479799e+002	5.591899e+002
6.499084e+002	5.757729e+002
6.518369e+002	5.073713e+002
6.537653e+002	4.399905e+002
6.556938e+002	5.067986e+002
6.576223e+002	5.571913e+002
6.595507e+002	5.263360e+002
6.614792e+002	4.772371e+002
6.634077e+002	4.729281e+002
6.653361e+002	4.926823e+002
6.672646e+002	4.665419e+002
6.691931e+002	3.632742e+002
6.711215e+002	3.596577e+002
6.730500e+002	4.096606e+002
6.749785e+002	4.463917e+002
6.769069e+002	4.718778e+002
6.788354e+002	5.090656e+002
6.807639e+002	5.424058e+002
6.826923e+002	5.384173e+002
6.846208e+002	4.721519e+002
6.865493e+002	4.776035e+002
6.884777e+002	4.941205e+002
6.904062e+002	4.857276e+002
6.923347e+002	5.301429e+002
6.942631e+002	5.465736e+002
6.961916e+002	5.029678e+002
6.981201e+002	4.888798e+002
7.000485e+002	4.650396e+002
7.019770e+002	4.649575e+002
7.039055e+002	5.638088e+002
7.058339e+002	6.434399e+002
7.077624e+002	6.355474e+002
7.096909e+002	6.234596e+002
7.116193e+002	5.901523e+002
7.135478e+002	5.314173e+002
7.154763e+002	4.697195e+002
7.174047e+002	4.405233e+002
7.193332e+002	5.345830e+002
7.212617e+002	5.458423e+002
7.231901e+002	5.355809e+002
7.251186e+002	5.288588e+002
7.270471e+002	4.886491e+002
7.289755e+002	3.825869e+002
7.309040e+002	3.984989e+002
7.328325e+002	3.840277e+002
7.347609e+002	3.781902e+002
7.366894e+002	3.453846e+002
7.386179e+002	3.145346e+002
7.405463e+002	3.472423e+002
7.424748e+002	4.067644e+002
7.444033e+002	4.698365e+002
7.463317e+002	5.522964e+002
7.482602e+002	5.798380e+002
7.501887e+002	4.885746e+002
7.521171e+002	3.613483e+002
7.540456e+002	4.011541e+002
7.559741e+002	4.435479e+002
7.579025e+002	5.254240e+002
7.598310e+002	5.147932e+002
7.617595e+002	4.965868e+002
7.636879e+002	5.335823e+002
7.656164e+002	5.775124e+002
7.675449e+002	5.182151e+002
7.694733e+002	4.653302e+002
7.714018e+002	4.248044e+002
7.733303e+002	4.341140e+002
7.752587e+002	4.639187e+002
7.771872e+002	4.801699e+002
7.791157e+002	4.896772e+002
7.810441e+002	4.974377e+002
7.829726e+002	4.946205e+002
7.849011e+002	4.673165e+002
7.868295e+002	4.192802e+002
7.887580e+002	3.921123e+002
7.906865e+002	4.445198e+002
7.926149e+002	5.769461e+002
7.945434e+002	4.051797e+002
7.964719e+002	4.086299e+002
7.984003e+002	3.414632e+002
8.003288e+002	2.973771e+002
8.022573e+002	3.316069e+002
8.041857e+002	3.317473e+002
8.061142e+002	2.428792e+002
8.080427e+002	2.618724e+002
8.099711e+002	2.689645e+002
8.118996e+002	2.823502e+002
8.138281e+002	3.496462e+002
8.157565e+002	4.198492e+002
8.176850e+002	3.761779e+002
8.196135e+002	3.644901e+002
8.215419e+002	2.548499e+002
8.234704e+002	2.579973e+002
8.253989e+002	2.435549e+002
8.273273e+002	2.043119e+002
8.292558e+002	2.118370e+002
8.311843e+002	2.664002e+002
8.331127e+002	3.590559e+002
8.350412e+002	3.284308e+002
8.369697e+002	2.748709e+002
8.388981e+002	2.427834e+002
8.408266e+002	2.398591e+002
8.427551e+002	2.684924e+002
8.446835e+002	3.425003e+002
8.466120e+002	4.215222e+002
8.485405e+002	4.463521e+002
8.504689e+002	4.224810e+002
8.523974e+002	3.637322e+002
8.543259e+002	3.247107e+002
8.562543e+002	3.525495e+002
8.581828e+002	4.150097e+002
8.601113e+002	4.613724e+002
8.620397e+002	4.808999e+002
8.639682e+002	4.442053e+002
8.658967e+002	4.542598e+002
8.678251e+002	4.483804e+002
8.697536e+002	3.319349e+002
8.716821e+002	2.850266e+002
8.736105e+002	3.534707e+002
8.755390e+002	3.877499e+002
8.774675e+002	3.713057e+002
8.793959e+002	3.337966e+002
8.813244e+002	3.003716e+002
8.832529e+002	2.802964e+002
8.851813e+002	2.815707e+002
8.871098e+002	3.218389e+002
8.890383e+002	2.658813e+002
8.909667e+002	2.659929e+002
8.928952e+002	2.522661e+002
8.948237e+002	2.671502e+002
8.967521e+002	3.392043e+002
8.986806e+002	2.787059e+002
9.006091e+002	2.165963e+002
9.025375e+002	2.506018e+002
9.044660e+002	2.301686e+002
9.063945e+002	1.939553e+002
9.083229e+002	2.318067e+002
9.102514e+002	3.589928e+002
9.121799e+002	4.674745e+002
9.141083e+002	4.316179e+002
9.160368e+002	2.588347e+002
9.179653e+002	2.153814e+002
9.198937e+002	2.097721e+002
9.218222e+002	2.281208e+002
9.237507e+002	2.886114e+002
9.256791e+002	3.346017e+002
9.276076e+002	2.833747e+002
9.295361e+002	3.241768e+002
9.314645e+002	3.030400e+002
9.333930e+002	3.914692e+002
9.353215e+002	4.322029e+002
9.372499e+002	3.929715e+002
9.391784e+002	4.048955e+002
9.411069e+002	3.346544e+002
9.430353e+002	2.664952e+002
9.449638e+002	2.726461e+002
9.468923e+002	2.467390e+002
9.488207e+002	2.593172e+002
9.507492e+002	3.376029e+002
9.526777e+002	4.125205e+002
9.546061e+002	4.053443e+002
9.565346e+002	3.507035e+002
9.584631e+002	2.604438e+002
9.603915e+002	3.000582e+002
9.623200e+002	2.722311e+002
9.642485e+002	2.949752e+002
9.661769e+002	3.828914e+002
9.681054e+002	3.512589e+002
9.700339e+002	3.997463e+002
9.719623e+002	3.606586e+002
9.738908e+002	3.221003e+002
9.758193e+002	2.893324e+002
9.777477e+002	2.774689e+002
9.796762e+002	2.952779e+002
9.816047e+002	3.156836e+002
9.835331e+002	3.005904e+002
9.854616e+002	3.647240e+002
9.873901e+002	3.837967e+002
9.893185e+002	4.824200e+002
9.912470e+002	4.191392e+002
9.931755e+002	2.936792e+002
9.951039e+002	2.416048e+002
9.970324e+002	2.359976e+002
9.989609e+002	2.607611e+002
1.000889e+003	3.431044e+002
1.002818e+003	4.318722e+002
1.004746e+003	4.757711e+002
1.006675e+003	4.900454e+002
1.008603e+003	4.610070e+002
1.010532e+003	3.916340e+002
1.012460e+003	3.498213e+002
1.014389e+003	4.012476e+002
1.016317e+003	3.465885e+002
1.018246e+003	3.153104e+002
1.020174e+003	2.665802e+002
1.022102e+003	2.825999e+002
1.024031e+003	3.510573e+002
1.025959e+003	3.618419e+002
1.027888e+003	2.897942e+002
1.029816e+003	3.744719e+002
1.031745e+003	3.201545e+002
1.033673e+003	2.841365e+002
1.035602e+003	2.949299e+002
1.037530e+003	2.481277e+002
1.039459e+003	1.757870e+002
1.041387e+003	1.745133e+002
1.043316e+003	1.932444e+002
1.045244e+003	1.782477e+002
1.047173e+003	3.253819e+002
1.049101e+003	2.541451e+002
1.051030e+003	2.042850e+002
1.052958e+003	1.666387e+002
1.054886e+003	1.100307e+002
1.056815e+003	1.037248e+002
1.058743e+003	1.922277e+002
1.060672e+003	2.450152e+002
1.062600e+003	2.387828e+002
1.064529e+003	2.100115e+002
1.066457e+003	1.771804e+002
1.068386e+003	1.744093e+002
1.070314e+003	2.133264e+002
1.072243e+003	2.793187e+002
1.074171e+003	3.424901e+002
1.076100e+003	3.337008e+002
1.078028e+003	2.781194e+002
1.079957e+003	2.616369e+002
1.081885e+003	3.681793e+002
1.083813e+003	4.233882e+002
1.085742e+003	3.940804e+002
1.087670e+003	3.642549e+002
1.089599e+003	3.287215e+002
1.091527e+003	2.480756e+002
1.093456e+003	2.507471e+002
1.095384e+003	3.026884e+002
1.097313e+003	2.787725e+002
1.099241e+003	2.866243e+002
1.101170e+003	3.392308e+002
1.103098e+003	3.791969e+002
1.105027e+003	3.909124e+002
1.106955e+003	3.764619e+002
1.108884e+003	3.106629e+002
1.110812e+003	2.883858e+002
1.112740e+003	3.005042e+002
1.114669e+003	3.005709e+002
1.116597e+003	3.046310e+002
1.118526e+003	3.058938e+002
1.120454e+003	3.009349e+002
1.122383e+003	3.588558e+002
1.124311e+003	4.235452e+002
1.126240e+003	2.840919e+002
1.128168e+003	2.286051e+002
1.130097e+003	2.733180e+002
1.132025e+003	3.247517e+002
1.133954e+003	3.291856e+002
1.135882e+003	3.179921e+002
1.137811e+003	3.305314e+002
1.139739e+003	3.080595e+002
1.141667e+003	2.877970e+002
1.143596e+003	3.491875e+002
1.145524e+003	3.315848e+002
1.147453e+003	3.058730e+002
1.149381e+003	3.332831e+002
1.151310e+003	4.412252e+002
1.153238e+003	5.493823e+002
1.155167e+003	5.252204e+002
1.157095e+003	5.982311e+002
1.159024e+003	5.605450e+002
1.160952e+003	4.783979e+002
1.162881e+003	4.843451e+002
1.164809e+003	4.811658e+002
1.166738e+003	4.326659e+002
1.168666e+003	4.189212e+002
1.170594e+003	4.699779e+002
1.172523e+003	4.581632e+002
1.174451e+003	4.357296e+002
1.176380e+003	4.363701e+002
1.178308e+003	4.058277e+002
1.180237e+003	4.004977e+002
1.182165e+003	4.336081e+002
1.184094e+003	3.920375e+002
1.186022e+003	3.564725e+002
1.187951e+003	4.448188e+002
1.189879e+003	3.508224e+002
1.191808e+003	2.636617e+002
1.193736e+003	2.990895e+002
1.195665e+003	4.253328e+002
1.197593e+003	4.323156e+002
1.199521e+003	4.030071e+002
1.201450e+003	3.926751e+002
1.203378e+003	3.428521e+002
1.205307e+003	2.631046e+002
1.207235e+003	3.221088e+002
1.209164e+003	3.721778e+002
1.211092e+003	4.182719e+002
1.213021e+003	3.364621e+002
1.214949e+003	2.432785e+002
1.216878e+003	2.326958e+002
1.218806e+003	2.243615e+002
1.220735e+003	2.396066e+002
1.222663e+003	3.543481e+002
1.224592e+003	4.093077e+002
1.226520e+003	3.232312e+002
1.228448e+003	2.675043e+002
1.230377e+003	2.159728e+002
1.232305e+003	1.723193e+002
1.234234e+003	2.320241e+002
1.236162e+003	2.928265e+002
1.238091e+003	2.684339e+002
1.240019e+003	2.836934e+002
1.241948e+003	4.327447e+002
1.243876e+003	3.527986e+002
1.245805e+003	4.174139e+002
1.247733e+003	4.925045e+002
1.249662e+003	5.099201e+002
1.251590e+003	4.559837e+002
1.253519e+003	3.820254e+002
1.255447e+003	4.256745e+002
1.257375e+003	5.228819e+002
1.259304e+003	4.929965e+002
1.261232e+003	4.585967e+002
1.263161e+003	4.715623e+002
1.265089e+003	4.951668e+002
1.267018e+003	5.476739e+002
1.268946e+003	3.943755e+002
1.270875e+003	4.176068e+002
1.272803e+003	4.254613e+002
1.274732e+003	3.823937e+002
1.276660e+003	3.632032e+002
1.278589e+003	2.738118e+002
1.280517e+003	3.756385e+002
1.282446e+003	3.762373e+002
1.284374e+003	3.122178e+002
1.286302e+003	3.082691e+002
1.288231e+003	3.948860e+002
1.290159e+003	4.214008e+002
1.292088e+003	4.083936e+002
1.294016e+003	4.048237e+002
1.295945e+003	3.716583e+002
1.297873e+003	3.066588e+002
1.299802e+003	3.529704e+002
1.301730e+003	5.047206e+002
1.303659e+003	4.493739e+002
1.305587e+003	4.427711e+002
1.307516e+003	3.807403e+002
1.309444e+003	2.485982e+002
1.311373e+003	2.616093e+002
1.313301e+003	3.904104e+002
1.315229e+003	4.638520e+002
1.317158e+003	4.956813e+002
1.319086e+003	4.293965e+002
1.321015e+003	4.013060e+002
1.322943e+003	4.410695e+002
1.324872e+003	4.112780e+002
1.326800e+003	3.885784e+002
1.328729e+003	4.631887e+002
1.330657e+003	4.953655e+002
1.332586e+003	4.738347e+002
1.334514e+003	4.256342e+002
1.336443e+003	3.371541e+002
1.338371e+003	4.002317e+002
1.340300e+003	4.157135e+002
1.342228e+003	3.599083e+002
1.344156e+003	4.745323e+002
1.346085e+003	5.699044e+002
1.348013e+003	5.373692e+002
1.349942e+003	4.563938e+002
1.351870e+003	4.799767e+002
1.353799e+003	5.655065e+002
1.355727e+003	5.382828e+002
1.357656e+003	4.104600e+002
1.359584e+003	3.506502e+002
1.361513e+003	3.541062e+002
1.363441e+003	4.335035e+002
1.365370e+003	4.862526e+002
1.367298e+003	5.315945e+002
1.369227e+003	5.849691e+002
1.371155e+003	5.125851e+002
1.373083e+003	4.404504e+002
1.375012e+003	4.827814e+002
1.376940e+003	5.317238e+002
1.378869e+003	5.719797e+002
1.380797e+003	4.656487e+002
1.382726e+003	3.518944e+002
1.384654e+003	3.537771e+002
1.386583e+003	4.049626e+002
1.388511e+003	4.622586e+002
1.390440e+003	4.666882e+002
1.392368e+003	4.127090e+002
1.394297e+003	3.473899e+002
1.396225e+003	3.455843e+002
1.398154e+003	4.026959e+002
1.400082e+003	3.797722e+002
1.402010e+003	2.894917e+002
1.403939e+003	2.891988e+002
1.405867e+003	3.813281e+002
1.407796e+003	3.986563e+002
1.409724e+003	4.505116e+002
1.411653e+003	4.990811e+002
1.413581e+003	4.987252e+002
1.415510e+003	4.584035e+002
1.417438e+003	3.903528e+002
1.419367e+003	3.291633e+002
1.421295e+003	3.285026e+002
1.423224e+003	2.997456e+002
1.425152e+003	4.043337e+002
1.427081e+003	4.986745e+002
1.429009e+003	5.130609e+002
1.430938e+003	6.260666e+002
1.432866e+003	5.996386e+002
1.434794e+003	5.416058e+002
1.436723e+003	5.782569e+002
1.438651e+003	5.837429e+002
1.440580e+003	5.199511e+002
1.442508e+003	5.320469e+002
1.444437e+003	5.105453e+002
1.446365e+003	5.474796e+002
1.448294e+003	6.275839e+002
1.450222e+003	6.443436e+002
1.452151e+003	6.701920e+002
1.454079e+003	6.343041e+002
1.456008e+003	6.583516e+002
1.457936e+003	5.632693e+002
1.459865e+003	5.193642e+002
1.461793e+003	5.613484e+002
1.463721e+003	5.588301e+002
1.465650e+003	5.752164e+002
1.467578e+003	4.721262e+002
1.469507e+003	5.095592e+002
1.471435e+003	4.936696e+002
1.473364e+003	4.170650e+002
1.475292e+003	4.054241e+002
1.477221e+003	3.998255e+002
1.479149e+003	3.823458e+002
1.481078e+003	4.292115e+002
1.483006e+003	4.376845e+002
1.484935e+003	4.168217e+002
1.486863e+003	4.516077e+002
1.488792e+003	4.603970e+002
1.490720e+003	4.260511e+002
1.492648e+003	4.971916e+002
1.494577e+003	4.998253e+002
1.496505e+003	4.497629e+002
1.498434e+003	4.207234e+002
1.500362e+003	4.614442e+002
1.502291e+003	4.508867e+002
1.504219e+003	4.474030e+002
1.506148e+003	5.139362e+002
1.508076e+003	5.857770e+002
1.510005e+003	6.087681e+002
1.511933e+003	6.107421e+002
1.513862e+003	6.163879e+002
1.515790e+003	6.667767e+002
1.517719e+003	8.059631e+002
1.519647e+003	7.634126e+002
1.521575e+003	8.456429e+002
1.523504e+003	9.012486e+002
1.525432e+003	7.869302e+002
1.527361e+003	7.568898e+002
1.529289e+003	7.916218e+002
1.531218e+003	7.759792e+002
1.533146e+003	7.007028e+002
1.535075e+003	6.407955e+002
1.537003e+003	6.127331e+002
1.538932e+003	5.602079e+002
1.540860e+003	5.320074e+002
1.542789e+003	6.549288e+002
1.544717e+003	7.212411e+002
1.546646e+003	5.954552e+002
1.548574e+003	6.411002e+002
1.550502e+003	6.226427e+002
1.552431e+003	5.641641e+002
1.554359e+003	5.784294e+002
1.556288e+003	5.203100e+002
1.558216e+003	4.856908e+002
1.560145e+003	5.388855e+002
1.562073e+003	5.740184e+002
1.564002e+003	5.633466e+002
1.565930e+003	5.362605e+002
1.567859e+003	5.264671e+002
1.569787e+003	5.400844e+002
1.571716e+003	5.305673e+002
1.573644e+003	5.895214e+002
1.575573e+003	5.027961e+002
1.577501e+003	5.600206e+002
1.579429e+003	5.376444e+002
1.581358e+003	5.568937e+002
1.583286e+003	5.689460e+002
1.585215e+003	5.623926e+002
1.587143e+003	5.556026e+002
1.589072e+003	5.529648e+002
1.591000e+003	5.857567e+002
1.592929e+003	6.372605e+002
1.594857e+003	6.710870e+002
1.596786e+003	6.633283e+002
1.598714e+003	7.049243e+002
1.600643e+003	7.622906e+002
1.602571e+003	8.734388e+002
1.604500e+003	8.413636e+002
1.606428e+003	7.731737e+002
1.608356e+003	8.216529e+002
1.610285e+003	7.601724e+002
1.612213e+003	6.503354e+002
1.614142e+003	6.890869e+002
1.616070e+003	7.533752e+002
1.617999e+003	6.965505e+002
1.619927e+003	6.183348e+002
1.621856e+003	5.319952e+002
1.623784e+003	5.444260e+002
1.625713e+003	6.761573e+002
1.627641e+003	7.494551e+002
1.629570e+003	7.144445e+002
1.631498e+003	7.841469e+002
1.633427e+003	8.028333e+002
1.635355e+003	6.984924e+002
1.637283e+003	5.730388e+002
1.639212e+003	5.521146e+002
1.641140e+003	5.324545e+002
1.643069e+003	5.989155e+002
1.644997e+003	6.869849e+002
1.646926e+003	6.207550e+002
1.648854e+003	5.109358e+002
1.650783e+003	5.175465e+002
1.652711e+003	6.178755e+002
1.654640e+003	6.435731e+002
1.656568e+003	5.597789e+002
1.658497e+003	5.186361e+002
1.660425e+003	4.233461e+002
1.662354e+003	4.834666e+002
1.664282e+003	4.161344e+002
1.666210e+003	3.837395e+002
1.668139e+003	3.668540e+002
1.670067e+003	4.077127e+002
1.671996e+003	4.841914e+002
1.673924e+003	5.244570e+002
1.675853e+003	5.083191e+002
1.677781e+003	4.832940e+002
1.679710e+003	4.637844e+002
1.681638e+003	4.263472e+002
1.683567e+003	4.316559e+002
1.685495e+003	4.795485e+002
1.687424e+003	4.676394e+002
1.689352e+003	3.817627e+002
1.691281e+003	4.103716e+002
1.693209e+003	4.622477e+002
1.695137e+003	4.990221e+002
1.697066e+003	5.633420e+002
1.698994e+003	5.746660e+002
1.700923e+003	4.757704e+002
1.702851e+003	3.602134e+002
1.704780e+003	3.168957e+002
1.706708e+003	3.107896e+002
1.708637e+003	3.193000e+002
1.710565e+003	3.536452e+002
1.712494e+003	4.007525e+002
1.714422e+003	4.513314e+002
1.716351e+003	5.038254e+002
1.718279e+003	5.681528e+002
1.720208e+003	5.901989e+002
1.722136e+003	5.463018e+002
1.724064e+003	6.599743e+002
1.725993e+003	7.294037e+002
1.727921e+003	5.210397e+002
1.729850e+003	5.573396e+002
1.731778e+003	5.398300e+002
1.733707e+003	4.741370e+002
1.735635e+003	5.389082e+002
1.737564e+003	5.162556e+002
1.739492e+003	3.353654e+002
1.741421e+003	2.806230e+002
1.743349e+003	4.145154e+002
1.745278e+003	4.911666e+002
1.747206e+003	5.123423e+002
1.749135e+003	5.479042e+002
1.751063e+003	4.791371e+002
1.752991e+003	5.015901e+002
1.754920e+003	4.005489e+002
1.756848e+003	4.860227e+002
1.758777e+003	3.775273e+002
1.760705e+003	2.917307e+002
1.762634e+003	4.359970e+002
1.764562e+003	4.567035e+002
1.766491e+003	4.000137e+002
1.768419e+003	4.346751e+002
1.770348e+003	3.908481e+002
1.772276e+003	4.049393e+002
1.774205e+003	4.416024e+002
1.776133e+003	4.963701e+002
1.778062e+003	4.973711e+002
1.779990e+003	5.428010e+002
1.781918e+003	5.643438e+002
1.783847e+003	5.004320e+002
1.785775e+003	4.373148e+002
1.787704e+003	3.467071e+002
1.789632e+003	2.663182e+002
1.791561e+003	2.451090e+002
1.793489e+003	2.709669e+002
1.795418e+003	2.697747e+002
1.797346e+003	3.740367e+002
1.799275e+003	5.419014e+002
1.801203e+003	5.090553e+002
1.803132e+003	5.915586e+002
1.805060e+003	6.826121e+002
1.806989e+003	6.777864e+002
1.808917e+003	4.781458e+002
1.810845e+003	3.090933e+002
1.812774e+003	3.985134e+002
1.814702e+003	4.309950e+002
1.816631e+003	4.693221e+002
1.818559e+003	5.150956e+002
1.820488e+003	5.035577e+002
1.822416e+003	4.535765e+002
1.824345e+003	3.995052e+002
1.826273e+003	4.084148e+002
1.828202e+003	4.901739e+002
1.830130e+003	5.357690e+002
1.832059e+003	5.067755e+002
1.833987e+003	4.444065e+002
1.835916e+003	4.347890e+002
1.837844e+003	5.121334e+002
1.839772e+003	5.874016e+002
1.841701e+003	5.323574e+002
1.843629e+003	4.564582e+002
1.845558e+003	4.681655e+002
1.847486e+003	4.252213e+002
1.849415e+003	3.745355e+002
1.851343e+003	3.403618e+002
1.853272e+003	2.762799e+002
1.855200e+003	2.133397e+002
1.857129e+003	1.783636e+002
1.859057e+003	2.912955e+002
1.860986e+003	2.945699e+002
1.862914e+003	2.802985e+002
1.864843e+003	3.046609e+002
1.866771e+003	3.398541e+002
1.868699e+003	3.946077e+002
1.870628e+003	4.019198e+002
1.872556e+003	3.631873e+002
1.874485e+003	3.063661e+002
1.876413e+003	2.263596e+002
1.878342e+003	2.226673e+002
1.880270e+003	2.863118e+002
1.882199e+003	3.859603e+002
1.884127e+003	5.160831e+002
1.886056e+003	3.841610e+002
1.887984e+003	3.721590e+002
1.889913e+003	3.010626e+002
1.891841e+003	2.807550e+002
1.893770e+003	4.282575e+002
1.895698e+003	3.770490e+002
1.897626e+003	3.779624e+002
1.899555e+003	4.912549e+002
1.901483e+003	3.891370e+002
1.903412e+003	3.340813e+002
1.905340e+003	3.845364e+002
1.907269e+003	3.683439e+002
1.909197e+003	4.410397e+002
1.911126e+003	4.891515e+002
1.913054e+003	4.455460e+002
1.914983e+003	3.573008e+002
1.916911e+003	3.682079e+002
1.918840e+003	3.964934e+002
1.920768e+003	4.160150e+002
1.922697e+003	3.637961e+002
1.924625e+003	3.587356e+002
1.926553e+003	3.782785e+002
1.928482e+003	3.088650e+002
1.930410e+003	3.284066e+002
1.932339e+003	4.166819e+002
1.934267e+003	3.587123e+002
1.936196e+003	2.699788e+002
1.938124e+003	3.115374e+002
1.940053e+003	3.237376e+002
1.941981e+003	3.294125e+002
1.943910e+003	3.577104e+002
1.945838e+003	2.758199e+002
1.947767e+003	2.248017e+002
1.949695e+003	2.176388e+002
1.951624e+003	1.918204e+002
1.953552e+003	2.598108e+002
1.955480e+003	2.553327e+002
1.957409e+003	2.411437e+002
1.959337e+003	2.988961e+002
1.961266e+003	3.049336e+002
1.963194e+003	2.457354e+002
1.965123e+003	2.896024e+002
1.967051e+003	2.766964e+002
1.968980e+003	1.566598e+002
1.970908e+003	1.141243e+002
1.972837e+003	1.289875e+002
1.974765e+003	1.418530e+002
1.976694e+003	1.584436e+002
1.978622e+003	2.081542e+002
1.980551e+003	2.649127e+002
1.982479e+003	2.461659e+002
1.984407e+003	1.938869e+002
1.986336e+003	1.662374e+002
1.988264e+003	1.982769e+002
1.990193e+003	2.616659e+002
1.992121e+003	2.900614e+002
1.994050e+003	2.770172e+002
1.995978e+003	2.689134e+002
1.997907e+003	2.715149e+002
1.999835e+003	2.228439e+002
2.001764e+003	2.079091e+002
2.003692e+003	2.714481e+002
2.005621e+003	2.442640e+002
2.007549e+003	2.178013e+002
2.009478e+003	2.221740e+002
2.011406e+003	2.080182e+002
2.013334e+003	2.459899e+002
2.015263e+003	3.880534e+002
2.017191e+003	4.224136e+002
2.019120e+003	3.432293e+002
2.021048e+003	3.378480e+002
2.022977e+003	2.768457e+002
2.024905e+003	2.474428e+002
2.026834e+003	2.554981e+002
2.028762e+003	2.553184e+002
2.030691e+003	2.112293e+002
2.032619e+003	2.605042e+002
2.034548e+003	1.937877e+002
2.036476e+003	2.220073e+002
2.038405e+003	3.018982e+002
2.040333e+003	2.710343e+002
2.042261e+003	2.458308e+002
2.044190e+003	2.787468e+002
2.046118e+003	2.068356e+002
2.048047e+003	9.541213e+001
2.049975e+003	2.450159e+002
2.051904e+003	2.257556e+002
2.053832e+003	1.893415e+002
2.055761e+003	2.438738e+002
2.057689e+003	1.786315e+002
2.059618e+003	2.866425e+002
2.061546e+003	2.490533e+002
2.063475e+003	1.930834e+002
2.065403e+003	1.941588e+002
2.067332e+003	1.854079e+002
2.069260e+003	1.423490e+002
2.071188e+003	1.251154e+002
2.073117e+003	1.833067e+002
2.075045e+003	2.795148e+002
2.076974e+003	3.394974e+002
2.078902e+003	3.020880e+002
2.080831e+003	2.508755e+002
2.082759e+003	2.653494e+002
2.084688e+003	1.494943e+002
2.086616e+003	1.402777e+002
2.088545e+003	1.867244e+002
2.090473e+003	2.082779e+002
2.092402e+003	2.463958e+002
2.094330e+003	2.393273e+002
2.096259e+003	1.897854e+002
2.098187e+003	1.775134e+002
2.100115e+003	1.942676e+002
2.102044e+003	1.857073e+002
2.103972e+003	1.137808e+002
2.105901e+003	1.786569e+002
2.107829e+003	3.368636e+002
2.109758e+003	3.189048e+002
2.111686e+003	3.207535e+002
2.113615e+003	3.549719e+002
2.115543e+003	3.086676e+002
2.117472e+003	3.060453e+002
2.119400e+003	2.720254e+002
2.121329e+003	2.069183e+002
2.123257e+003	2.288693e+002
2.125186e+003	2.767575e+002
2.127114e+003	3.129433e+002
2.129042e+003	3.467094e+002
2.130971e+003	3.392240e+002
2.132899e+003	2.904224e+002
2.134828e+003	2.533927e+002
2.136756e+003	3.635946e+002
2.138685e+003	3.373788e+002
2.140613e+003	2.815098e+002
2.142542e+003	2.252426e+002
2.144470e+003	2.121078e+002
2.146399e+003	1.424950e+002
2.148327e+003	1.802395e+002
2.150256e+003	3.443775e+002
2.152184e+003	3.634162e+002
2.154113e+003	2.387921e+002
2.156041e+003	2.207352e+002
2.157969e+003	1.927139e+002
2.159898e+003	1.391311e+002
2.161826e+003	2.560127e+002
2.163755e+003	2.629684e+002
2.165683e+003	2.122807e+002
2.167612e+003	2.352105e+002
2.169540e+003	2.111105e+002
2.171469e+003	1.869016e+002
2.173397e+003	1.540901e+002
2.175326e+003	2.261634e+002
2.177254e+003	3.307584e+002
2.179183e+003	3.091089e+002
2.181111e+003	2.790191e+002
2.183040e+003	1.804833e+002
2.184968e+003	3.317686e+002
2.186896e+003	2.381052e+002
2.188825e+003	1.911143e+002
2.190753e+003	2.357673e+002
2.192682e+003	2.580164e+002
2.194610e+003	2.695786e+002
2.196539e+003	2.416454e+002
2.198467e+003	1.796305e+002
2.200396e+003	2.251907e+002
2.202324e+003	3.151859e+002
2.204253e+003	3.200497e+002
2.206181e+003	3.300376e+002
2.208110e+003	2.848083e+002
2.210038e+003	2.706874e+002
2.211967e+003	2.052178e+002
2.213895e+003	2.818964e+002
2.215823e+003	3.415688e+002
2.217752e+003	2.934184e+002
2.219680e+003	3.566769e+002
2.221609e+003	4.049002e+002
2.223537e+003	4.064674e+002
2.225466e+003	4.353686e+002
2.227394e+003	4.546702e+002
2.229323e+003	3.810139e+002
2.231251e+003	3.289207e+002
2.233180e+003	3.282177e+002
2.235108e+003	3.036069e+002
2.237037e+003	3.259430e+002
2.238965e+003	2.055073e+002
2.240894e+003	3.528848e+002
2.242822e+003	3.656297e+002
2.244750e+003	3.630765e+002
2.246679e+003	3.630258e+002
2.248607e+003	2.796746e+002
2.250536e+003	2.567755e+002
2.252464e+003	3.502899e+002
2.254393e+003	3.916506e+002
2.256321e+003	3.621197e+002
2.258250e+003	3.886198e+002
2.260178e+003	3.597466e+002
2.262107e+003	3.294384e+002
2.264035e+003	3.575155e+002
2.265964e+003	2.787426e+002
2.267892e+003	2.899575e+002
2.269821e+003	2.551988e+002
2.271749e+003	1.955926e+002
2.273677e+003	2.106847e+002
2.275606e+003	2.688102e+002
2.277534e+003	2.742186e+002
2.279463e+003	3.016576e+002
2.281391e+003	2.842735e+002
2.283320e+003	2.748639e+002
2.285248e+003	3.299555e+002
2.287177e+003	2.873225e+002
2.289105e+003	2.940952e+002
2.291034e+003	4.255295e+002
2.292962e+003	4.752601e+002
2.294891e+003	4.354037e+002
2.296819e+003	4.687058e+002
2.298748e+003	4.984128e+002
2.300676e+003	4.571765e+002
2.302604e+003	4.197270e+002
2.304533e+003	4.208031e+002
2.306461e+003	4.398130e+002
2.308390e+003	4.936091e+002
2.310318e+003	5.699510e+002
2.312247e+003	5.138300e+002
2.314175e+003	4.444909e+002
2.316104e+003	4.236277e+002
2.318032e+003	3.925655e+002
2.319961e+003	3.849424e+002
2.321889e+003	3.983610e+002
2.323818e+003	4.940627e+002
2.325746e+003	4.581825e+002
2.327675e+003	3.499783e+002
2.329603e+003	3.426706e+002
2.331531e+003	3.379411e+002
2.333460e+003	3.923003e+002
2.335388e+003	5.147516e+002
2.337317e+003	5.471471e+002
2.339245e+003	4.937858e+002
2.341174e+003	4.048165e+002
2.343102e+003	4.060170e+002
2.345031e+003	3.862286e+002
2.346959e+003	3.955939e+002
2.348888e+003	3.862160e+002
2.350816e+003	3.406219e+002
2.352745e+003	3.669512e+002
2.354673e+003	4.399134e+002
2.356602e+003	4.847364e+002
2.358530e+003	4.633177e+002
2.360458e+003	4.341935e+002
2.362387e+003	4.747038e+002
2.364315e+003	5.426857e+002
2.366244e+003	5.552411e+002
2.368172e+003	5.181443e+002
2.370101e+003	4.950407e+002
2.372029e+003	4.754231e+002
2.373958e+003	5.160519e+002
2.375886e+003	4.229771e+002
2.377815e+003	4.624250e+002
2.379743e+003	4.406122e+002
2.381672e+003	3.903423e+002
2.383600e+003	4.715452e+002
2.385529e+003	5.077766e+002
2.387457e+003	4.536216e+002
2.389385e+003	4.340212e+002
2.391314e+003	4.499368e+002
2.393242e+003	5.194944e+002
2.395171e+003	5.254902e+002
2.397099e+003	5.601967e+002
2.399028e+003	5.402787e+002
2.400956e+003	5.104818e+002
2.402885e+003	5.369108e+002
2.404813e+003	5.507301e+002
2.406742e+003	6.047155e+002
2.408670e+003	6.816513e+002
2.410599e+003	5.808193e+002
2.412527e+003	5.030182e+002
2.414456e+003	4.993719e+002
2.416384e+003	5.028836e+002
2.418313e+003	5.231190e+002
2.420241e+003	5.537289e+002
2.422169e+003	6.013837e+002
2.424098e+003	5.944700e+002
2.426026e+003	5.803497e+002
2.427955e+003	6.296086e+002
2.429883e+003	6.633152e+002
2.431812e+003	5.996937e+002
2.433740e+003	6.355707e+002
2.435669e+003	7.047438e+002
2.437597e+003	5.733776e+002
2.439526e+003	6.265073e+002
2.441454e+003	6.463140e+002
2.443383e+003	5.969042e+002
2.445311e+003	6.540803e+002
2.447240e+003	6.906870e+002
2.449168e+003	6.637881e+002
2.451096e+003	5.782103e+002
2.453025e+003	5.893898e+002
2.454953e+003	5.502083e+002
2.456882e+003	5.825647e+002
2.458810e+003	5.735345e+002
2.460739e+003	5.172718e+002
2.462667e+003	5.768430e+002
2.464596e+003	6.049610e+002
2.466524e+003	5.438460e+002
2.468453e+003	5.579215e+002
2.470381e+003	5.813112e+002
2.472310e+003	5.461230e+002
2.474238e+003	5.680075e+002
2.476167e+003	5.513011e+002
2.478095e+003	5.020515e+002
2.480023e+003	4.891249e+002
2.481952e+003	4.927791e+002
2.483880e+003	4.267621e+002
2.485809e+003	5.196523e+002
2.487737e+003	5.899294e+002
2.489666e+003	5.583042e+002
2.491594e+003	5.930891e+002
2.493523e+003	4.426827e+002
2.495451e+003	4.260808e+002
2.497380e+003	5.385645e+002
2.499308e+003	5.095317e+002
2.501237e+003	5.291435e+002
2.503165e+003	6.233591e+002
2.505094e+003	7.271297e+002
2.507022e+003	7.237850e+002
2.508950e+003	5.837076e+002
2.510879e+003	4.687625e+002
2.512807e+003	4.296960e+002
2.514736e+003	5.196848e+002
2.516664e+003	5.972277e+002
2.518593e+003	6.174586e+002
2.520521e+003	6.506964e+002
2.522450e+003	5.749533e+002
2.524378e+003	5.562094e+002
2.526307e+003	5.697284e+002
2.528235e+003	6.096966e+002
2.530164e+003	6.481652e+002
2.532092e+003	6.974483e+002
2.534021e+003	8.083713e+002
2.535949e+003	8.444968e+002
2.537877e+003	7.191963e+002
2.539806e+003	6.811567e+002
2.541734e+003	6.626946e+002
2.543663e+003	5.853230e+002
2.545591e+003	6.517597e+002
2.547520e+003	6.738414e+002
2.549448e+003	6.295606e+002
2.551377e+003	6.564439e+002
2.553305e+003	6.971289e+002
2.555234e+003	6.033136e+002
2.557162e+003	5.581920e+002
2.559091e+003	6.547625e+002
2.561019e+003	7.228961e+002
2.562948e+003	6.449375e+002
2.564876e+003	5.476550e+002
2.566804e+003	6.038679e+002
2.568733e+003	6.941819e+002
2.570661e+003	6.205491e+002
2.572590e+003	5.872158e+002
2.574518e+003	6.288971e+002
2.576447e+003	6.236927e+002
2.578375e+003	6.072202e+002
2.580304e+003	6.613849e+002
2.582232e+003	6.507977e+002
2.584161e+003	5.563516e+002
2.586089e+003	5.702797e+002
2.588018e+003	5.900927e+002
2.589946e+003	4.859611e+002
2.591875e+003	5.219932e+002
2.593803e+003	6.699000e+002
2.595731e+003	6.244359e+002
2.597660e+003	5.731721e+002
2.599588e+003	5.439095e+002
2.601517e+003	5.264202e+002
2.603445e+003	6.308308e+002
2.605374e+003	7.270564e+002
2.607302e+003	7.044958e+002
2.609231e+003	7.185315e+002
2.611159e+003	5.805533e+002
2.613088e+003	6.492055e+002
2.615016e+003	6.692744e+002
2.616945e+003	6.663029e+002
2.618873e+003	7.167714e+002
2.620802e+003	6.971208e+002
2.622730e+003	5.815206e+002
2.624658e+003	5.753481e+002
2.626587e+003	6.873787e+002
2.628515e+003	7.017780e+002
2.630444e+003	6.846820e+002
2.632372e+003	6.644174e+002
2.634301e+003	6.358132e+002
2.636229e+003	6.641971e+002
2.638158e+003	6.138392e+002
2.640086e+003	5.432499e+002
2.642015e+003	5.349167e+002
2.643943e+003	5.457864e+002
2.645872e+003	6.285641e+002
2.647800e+003	6.391503e+002
2.649729e+003	6.113000e+002
2.651657e+003	6.501328e+002
2.653585e+003	6.315602e+002
2.655514e+003	5.441495e+002
2.657442e+003	6.061816e+002
2.659371e+003	5.886579e+002
2.661299e+003	6.388001e+002
2.663228e+003	5.943755e+002
2.665156e+003	5.373604e+002
2.667085e+003	5.931271e+002
2.669013e+003	5.717875e+002
2.670942e+003	5.703632e+002
2.672870e+003	5.882811e+002
2.674799e+003	6.281890e+002
2.676727e+003	6.257149e+002
2.678656e+003	6.219793e+002
2.680584e+003	6.027774e+002
2.682512e+003	5.400303e+002
2.684441e+003	6.376297e+002
2.686369e+003	6.475404e+002
2.688298e+003	4.691485e+002
2.690226e+003	5.646083e+002
2.692155e+003	5.914620e+002
2.694083e+003	5.150461e+002
2.696012e+003	5.689977e+002
2.697940e+003	5.796971e+002
2.699869e+003	5.231501e+002
2.701797e+003	5.067699e+002
2.703726e+003	5.375157e+002
2.705654e+003	6.217791e+002
2.707583e+003	5.453612e+002
2.709511e+003	6.069603e+002
2.711439e+003	5.792594e+002
2.713368e+003	4.730493e+002
2.715296e+003	4.197456e+002
2.717225e+003	5.154564e+002
2.719153e+003	5.794823e+002
2.721082e+003	6.597105e+002
2.723010e+003	6.217059e+002
2.724939e+003	5.117513e+002
2.726867e+003	5.993326e+002
2.728796e+003	6.214465e+002
2.730724e+003	5.963779e+002
2.732653e+003	5.624548e+002
2.734581e+003	5.128189e+002
2.736510e+003	4.917348e+002
2.738438e+003	5.717042e+002
2.740366e+003	6.136938e+002
2.742295e+003	6.291445e+002
2.744223e+003	5.763251e+002
2.746152e+003	5.297048e+002
2.748080e+003	5.274674e+002
2.750009e+003	4.763467e+002
2.751937e+003	4.732341e+002
2.753866e+003	4.673224e+002
2.755794e+003	4.848784e+002
2.757723e+003	4.411636e+002
2.759651e+003	5.095348e+002
2.761580e+003	4.464791e+002
2.763508e+003	4.211735e+002
2.765437e+003	4.522578e+002
2.767365e+003	5.284507e+002
2.769293e+003	5.415513e+002
2.771222e+003	5.050343e+002
2.773150e+003	4.583213e+002
2.775079e+003	4.470470e+002
2.777007e+003	4.712031e+002
2.778936e+003	4.112880e+002
2.780864e+003	3.314872e+002
2.782793e+003	4.080696e+002
2.784721e+003	3.738534e+002
2.786650e+003	3.105094e+002
2.788578e+003	3.559856e+002
2.790507e+003	3.459241e+002
2.792435e+003	3.589186e+002
2.794364e+003	3.552566e+002
2.796292e+003	2.222107e+002
2.798220e+003	1.651744e+002
2.800149e+003	2.017351e+002
2.802077e+003	2.632680e+002
2.804006e+003	4.256634e+002
2.805934e+003	3.271287e+002
2.807863e+003	3.287801e+002
2.809791e+003	3.699038e+002
2.811720e+003	3.510328e+002
2.813648e+003	3.058805e+002
2.815577e+003	2.401363e+002
2.817505e+003	2.318279e+002
2.819434e+003	2.958725e+002
2.821362e+003	2.812398e+002
2.823291e+003	2.613562e+002
2.825219e+003	3.867237e+002
2.827147e+003	3.099275e+002
2.829076e+003	3.946926e+002
2.831004e+003	3.323983e+002
2.832933e+003	3.056242e+002
2.834861e+003	2.521021e+002
2.836790e+003	2.193875e+002
2.838718e+003	2.523298e+002
2.840647e+003	2.974166e+002
2.842575e+003	3.648612e+002
2.844504e+003	3.974096e+002
2.846432e+003	3.626482e+002
2.848361e+003	4.461359e+002
2.850289e+003	4.588001e+002
2.852218e+003	4.186339e+002
2.854146e+003	3.355148e+002
2.856074e+003	2.933334e+002
2.858003e+003	2.365127e+002
2.859931e+003	2.694795e+002
2.861860e+003	3.280037e+002
2.863788e+003	2.763911e+002
2.865717e+003	2.415485e+002
2.867645e+003	2.751421e+002
2.869574e+003	3.080697e+002
2.871502e+003	2.512677e+002
2.873431e+003	2.394686e+002
2.875359e+003	2.957358e+002
2.877288e+003	2.437338e+002
2.879216e+003	1.837013e+002
2.881145e+003	2.269572e+002
2.883073e+003	2.339773e+002
2.885001e+003	2.058374e+002
2.886930e+003	1.472871e+002
2.888858e+003	2.607057e+002
2.890787e+003	2.501551e+002
2.892715e+003	1.925856e+002
2.894644e+003	1.316946e+002
2.896572e+003	2.660438e+002
2.898501e+003	2.311863e+002
2.900429e+003	2.126049e+002
2.902358e+003	1.495502e+002
2.904286e+003	1.655571e+002
2.906215e+003	2.282299e+002
2.908143e+003	2.328340e+002
2.910072e+003	1.771752e+002
2.912000e+003	1.100288e+002
2.913928e+003	2.225581e+002
2.915857e+003	1.871187e+002
2.917785e+003	1.335420e+002
2.919714e+003	1.082407e+002
2.921642e+003	1.354047e+002
2.923571e+003	8.271564e+001
2.925499e+003	7.686758e+001
2.927428e+003	1.149738e+002
2.929356e+003	9.634088e+001
2.931285e+003	8.049876e+001
2.933213e+003	1.053380e+002
2.935142e+003	1.664863e+002
2.937070e+003	2.154265e+002
2.938999e+003	8.900354e+001
2.940927e+003	1.420767e+002
2.942855e+003	1.295048e+002
2.944784e+003	1.183285e+002
2.946712e+003	4.484214e+001
2.948641e+003	3.974482e+001
2.950569e+003	8.907604e+001
2.952498e+003	3.578480e+001
2.954426e+003	-2.398606e+001
2.956355e+003	1.621023e+001
2.958283e+003	4.864083e+001
2.960212e+003	-2.619941e+001
2.962140e+003	7.804018e+000
2.964069e+003	7.300748e+001
2.965997e+003	9.172688e+001
2.967926e+003	-5.591845e+001
2.969854e+003	-1.708607e+002
2.971782e+003	-6.325605e+001
2.973711e+003	8.340355e-001
2.975639e+003	-2.542425e+001
2.977568e+003	-4.675862e+001
2.979496e+003	-4.945908e+001
2.981425e+003	-1.004832e+002
2.983353e+003	-1.275231e+002
2.985282e+003	-1.920464e+002
2.987210e+003	-1.907069e+002
2.989139e+003	-1.090605e+002
2.991067e+003	-1.751002e+002
2.992996e+003	-1.492901e+002
2.994924e+003	-1.212144e+002
2.996853e+003	-1.610032e+002
2.998781e+003	-2.117640e+002
3.000709e+003	-1.619836e+002
3.002638e+003	-1.282992e+002
3.004566e+003	-2.260228e+002
3.006495e+003	-3.811857e+002
3.008423e+003	-3.507723e+002
3.010352e+003	-1.804232e+002
3.012280e+003	-1.779146e+002
3.014209e+003	-2.176015e+002
3.016137e+003	-2.140016e+002
3.018066e+003	-1.967012e+002
3.019994e+003	-2.424537e+002
3.021923e+003	-2.272248e+002
3.023851e+003	-1.724653e+002
3.025780e+003	-2.042834e+002
3.027708e+003	-2.848605e+002
3.029636e+003	-2.020427e+002
3.031565e+003	-5.670088e+001
3.033493e+003	-1.790286e+002
3.035422e+003	-2.299547e+002
3.037350e+003	-3.174905e+002
3.039279e+003	-2.188121e+002
3.041207e+003	-1.075452e+002
3.043136e+003	-9.005663e+001
3.045064e+003	-1.647646e+002
3.046993e+003	-1.867487e+002
3.048921e+003	-1.068202e+002
3.050850e+003	-1.571202e+002
3.052778e+003	-8.216866e+001
3.054707e+003	-1.661508e+002
3.056635e+003	-2.009297e+002
3.058563e+003	-2.243997e+002
3.060492e+003	-1.721109e+002
3.062420e+003	-1.393824e+002
3.064349e+003	-2.730258e+001
3.066277e+003	-1.295468e+001
3.068206e+003	-1.575068e+002
3.070134e+003	-1.149091e+002
3.072063e+003	-1.144100e+002
3.073991e+003	-1.369659e-001
3.075920e+003	-1.447335e+002
3.077848e+003	-2.439761e+001
3.079777e+003	2.516165e+001
3.081705e+003	-1.320236e+002
3.083634e+003	-1.239835e+002
3.085562e+003	-9.032808e+001
3.087490e+003	2.210594e+001
3.089419e+003	-2.185603e+001
3.091347e+003	-1.123663e+002
3.093276e+003	-9.538194e+001
3.095204e+003	-7.536535e+001
3.097133e+003	4.487045e+000
3.099061e+003	4.110401e+001
3.100990e+003	-1.416738e+001
3.102918e+003	-5.895365e+001
3.104847e+003	-4.576106e+000
3.106775e+003	5.379123e+001
3.108704e+003	6.511559e+001
3.110632e+003	1.056723e+002
3.112561e+003	1.645883e+002
3.114489e+003	1.791413e+002
3.116417e+003	2.024970e+002
3.118346e+003	2.257136e+002
3.120274e+003	8.524438e+001
3.122203e+003	1.191855e+002
3.124131e+003	1.204059e+002
3.126060e+003	8.960920e+001
3.127988e+003	1.209036e+002
3.129917e+003	1.241945e+002
3.131845e+003	2.012087e+002
3.133774e+003	2.619861e+002
3.135702e+003	3.085078e+002
3.137631e+003	3.251635e+002
3.139559e+003	3.357823e+002
3.141488e+003	3.254621e+002
3.143416e+003	3.260371e+002
3.145344e+003	3.351231e+002
3.147273e+003	3.283796e+002
3.149201e+003	4.256078e+002
3.151130e+003	4.940287e+002
3.153058e+003	4.614686e+002
3.154987e+003	5.504883e+002
3.156915e+003	5.703158e+002
3.158844e+003	6.262050e+002
3.160772e+003	6.180770e+002
3.162701e+003	6.618418e+002
3.164629e+003	5.979413e+002
3.166558e+003	6.459134e+002
3.168486e+003	6.133632e+002
3.170415e+003	7.570482e+002
3.172343e+003	7.565093e+002
3.174271e+003	7.431520e+002
3.176200e+003	7.564182e+002
3.178128e+003	8.160571e+002
3.180057e+003	9.749808e+002
3.181985e+003	9.637153e+002
3.183914e+003	9.358734e+002
3.185842e+003	9.912999e+002
3.187771e+003	1.074600e+003
3.189699e+003	1.062581e+003
3.191628e+003	1.029730e+003
3.193556e+003	1.146792e+003
3.195485e+003	1.245349e+003
3.197413e+003	1.193327e+003
3.199342e+003	1.249877e+003
3.201270e+003	1.299496e+003
3.203198e+003	1.342563e+003
3.205127e+003	1.379095e+003
3.207055e+003	1.455401e+003
3.208984e+003	1.473577e+003
3.210912e+003	1.477947e+003
3.212841e+003	1.607476e+003
3.214769e+003	1.619934e+003
3.216698e+003	1.636004e+003
3.218626e+003	1.637104e+003
3.220555e+003	1.725028e+003
3.222483e+003	1.752852e+003
3.224412e+003	1.727172e+003
3.226340e+003	1.775229e+003
3.228269e+003	1.931660e+003
3.230197e+003	1.940069e+003
3.232125e+003	1.991343e+003
3.234054e+003	2.102392e+003
3.235982e+003	2.079847e+003
3.237911e+003	2.159567e+003
3.239839e+003	2.235506e+003
3.241768e+003	2.305596e+003
3.243696e+003	2.333836e+003
3.245625e+003	2.429013e+003
3.247553e+003	2.375516e+003
3.249482e+003	2.518325e+003
3.251410e+003	2.559167e+003
3.253339e+003	2.592876e+003
3.255267e+003	2.711997e+003
3.257196e+003	2.747848e+003
3.259124e+003	2.854442e+003
3.261052e+003	2.973342e+003
3.262981e+003	3.017286e+003
3.264909e+003	3.098095e+003
3.266838e+003	3.166567e+003
3.268766e+003	3.181017e+003
3.270695e+003	3.257839e+003
3.272623e+003	3.313202e+003
3.274552e+003	3.491156e+003
3.276480e+003	3.505406e+003
3.278409e+003	3.628891e+003
3.280337e+003	3.637653e+003
3.282266e+003	3.667543e+003
3.284194e+003	3.879459e+003
3.286123e+003	3.905288e+003
3.288051e+003	4.065383e+003
3.289979e+003	4.215500e+003
3.291908e+003	4.184211e+003
3.293836e+003	4.317664e+003
3.295765e+003	4.409169e+003
3.297693e+003	4.476500e+003
3.299622e+003	4.562976e+003
3.301550e+003	4.634750e+003
3.303479e+003	4.676892e+003
3.305407e+003	4.792361e+003
3.307336e+003	4.934426e+003
3.309264e+003	5.023113e+003
3.311193e+003	5.096812e+003
3.313121e+003	5.303831e+003
3.315050e+003	5.205349e+003
3.316978e+003	5.443147e+003
3.318906e+003	5.634085e+003
3.320835e+003	5.575956e+003
3.322763e+003	5.655896e+003
3.324692e+003	5.713990e+003
3.326620e+003	5.879747e+003
3.328549e+003	6.102201e+003
3.330477e+003	6.137109e+003
3.332406e+003	6.094265e+003
3.334334e+003	6.292250e+003
3.336263e+003	6.503098e+003
3.338191e+003	6.620370e+003
3.340120e+003	6.585613e+003
3.342048e+003	6.760497e+003
3.343977e+003	7.013416e+003
3.345905e+003	7.158519e+003
3.347833e+003	7.250574e+003
3.349762e+003	7.420380e+003
3.351690e+003	7.508493e+003
3.353619e+003	7.502701e+003
3.355547e+003	7.697075e+003
3.357476e+003	7.840133e+003
3.359404e+003	8.003780e+003
3.361333e+003	8.260721e+003
3.363261e+003	8.356349e+003
3.365190e+003	8.422368e+003
3.367118e+003	8.534800e+003
3.369047e+003	8.636722e+003
3.370975e+003	8.861356e+003
3.372904e+003	9.114362e+003
3.374832e+003	9.249874e+003
3.376760e+003	9.314445e+003
3.378689e+003	9.456224e+003
3.380617e+003	9.632756e+003
3.382546e+003	9.853316e+003
3.384474e+003	1.008827e+004
3.386403e+003	1.024457e+004
3.388331e+003	1.031068e+004
3.390260e+003	1.048990e+004
3.392188e+003	1.061906e+004
3.394117e+003	1.077583e+004
3.396045e+003	1.089071e+004
3.397974e+003	1.110191e+004
3.399902e+003	1.136736e+004
