# Supplementary material for: Machine learning classification of mango maturity based on carotene content from Raman spectra
Source: PeerJ. 2025 Nov 18;13:e20288. doi: 10.7717/peerj.20288 (PMC12637035; doi:10.7717/peerj.20288)
Supplement: Supplemental Information 1 — Raman spectra from 29 mango samples, with measurements taken from the top, middle, and bottom parts of each mango. These data were used for Raman spectral processing, statistical analysis, and classification analysis. [file peerj-13-20288-s001.zip › Raw Data_Mango/M5/M5-T-3.CSV]

5.015522e+001	4.193163e+003
5.208368e+001	2.402584e+003
5.401215e+001	1.243851e+003
5.594062e+001	8.363707e+002
5.786908e+001	8.459373e+002
5.979755e+001	9.253807e+002
6.172602e+001	9.591803e+002
6.365448e+001	9.187490e+002
6.558295e+001	8.452502e+002
6.751141e+001	8.303323e+002
6.943988e+001	8.486619e+002
7.136835e+001	8.479017e+002
7.329681e+001	8.115465e+002
7.522528e+001	7.937272e+002
7.715375e+001	8.549806e+002
7.908221e+001	7.853428e+002
8.101068e+001	6.763227e+002
8.293915e+001	6.791131e+002
8.486761e+001	7.117545e+002
8.679608e+001	7.479178e+002
8.872455e+001	7.505283e+002
9.065302e+001	7.214999e+002
9.258148e+001	6.898684e+002
9.450995e+001	6.412704e+002
9.643842e+001	6.281154e+002
9.836688e+001	6.177963e+002
1.002953e+002	5.703175e+002
1.022238e+002	4.601526e+002
1.041523e+002	4.239660e+002
1.060807e+002	4.252712e+002
1.080092e+002	4.037460e+002
1.099377e+002	3.618780e+002
1.118661e+002	4.908719e+002
1.137946e+002	5.015239e+002
1.157231e+002	4.930967e+002
1.176516e+002	5.271489e+002
1.195800e+002	6.011968e+002
1.215085e+002	5.287566e+002
1.234370e+002	4.007511e+002
1.253654e+002	3.283973e+002
1.272939e+002	3.241796e+002
1.292224e+002	3.134060e+002
1.311508e+002	2.740290e+002
1.330793e+002	3.047185e+002
1.350078e+002	3.806460e+002
1.369362e+002	4.501626e+002
1.388647e+002	4.589913e+002
1.407932e+002	4.451484e+002
1.427216e+002	4.239953e+002
1.446501e+002	4.261128e+002
1.465786e+002	4.479717e+002
1.485070e+002	4.096908e+002
1.504355e+002	3.922672e+002
1.523640e+002	3.789536e+002
1.542924e+002	3.447131e+002
1.562209e+002	3.001485e+002
1.581494e+002	3.818808e+002
1.600778e+002	3.862383e+002
1.620063e+002	4.126898e+002
1.639348e+002	4.363716e+002
1.658632e+002	3.876945e+002
1.677917e+002	3.460225e+002
1.697202e+002	3.881784e+002
1.716486e+002	4.265292e+002
1.735771e+002	4.033410e+002
1.755056e+002	3.141606e+002
1.774340e+002	2.674469e+002
1.793625e+002	2.513021e+002
1.812910e+002	3.149004e+002
1.832194e+002	3.788364e+002
1.851479e+002	2.743960e+002
1.870764e+002	2.477036e+002
1.890048e+002	2.387686e+002
1.909333e+002	2.348901e+002
1.928618e+002	2.248863e+002
1.947902e+002	1.976358e+002
1.967187e+002	1.849971e+002
1.986472e+002	1.902288e+002
2.005756e+002	2.243468e+002
2.025041e+002	2.912328e+002
2.044326e+002	3.802337e+002
2.063610e+002	4.197133e+002
2.082895e+002	4.355270e+002
2.102180e+002	4.244606e+002
2.121464e+002	3.931085e+002
2.140749e+002	3.728290e+002
2.160034e+002	3.838324e+002
2.179318e+002	3.605587e+002
2.198603e+002	3.342229e+002
2.217888e+002	3.391692e+002
2.237172e+002	3.644296e+002
2.256457e+002	3.938132e+002
2.275742e+002	2.649748e+002
2.295026e+002	1.651718e+002
2.314311e+002	2.002481e+002
2.333596e+002	1.260181e+002
2.352880e+002	2.136283e+002
2.372165e+002	2.433743e+002
2.391450e+002	2.354658e+002
2.410734e+002	2.630889e+002
2.430019e+002	3.512887e+002
2.449304e+002	3.740631e+002
2.468588e+002	3.448743e+002
2.487873e+002	3.246478e+002
2.507158e+002	3.519006e+002
2.526442e+002	3.926039e+002
2.545727e+002	4.335521e+002
2.565012e+002	4.409351e+002
2.584296e+002	4.200331e+002
2.603581e+002	4.059336e+002
2.622866e+002	4.561375e+002
2.642150e+002	4.260493e+002
2.661435e+002	3.571307e+002
2.680720e+002	3.235880e+002
2.700004e+002	3.150296e+002
2.719289e+002	1.889917e+002
2.738574e+002	1.814980e+002
2.757858e+002	1.724388e+002
2.777143e+002	1.379061e+002
2.796428e+002	9.528601e+001
2.815712e+002	8.707080e+001
2.834997e+002	1.093782e+002
2.854282e+002	1.633857e+002
2.873566e+002	2.054414e+002
2.892851e+002	2.361029e+002
2.912136e+002	3.090110e+002
2.931420e+002	3.884282e+002
2.950705e+002	4.177697e+002
2.969990e+002	4.786873e+002
2.989274e+002	5.277064e+002
3.008559e+002	4.351519e+002
3.027844e+002	4.500310e+002
3.047128e+002	4.369066e+002
3.066413e+002	3.927886e+002
3.085698e+002	3.585179e+002
3.104982e+002	3.782090e+002
3.124267e+002	3.987552e+002
3.143552e+002	4.120991e+002
3.162836e+002	3.964040e+002
3.182121e+002	3.844793e+002
3.201406e+002	4.104637e+002
3.220690e+002	4.069885e+002
3.239975e+002	3.997180e+002
3.259260e+002	4.386913e+002
3.278544e+002	4.478342e+002
3.297829e+002	3.823180e+002
3.317114e+002	3.873188e+002
3.336398e+002	3.070150e+002
3.355683e+002	3.257811e+002
3.374968e+002	3.718747e+002
3.394252e+002	3.858962e+002
3.413537e+002	4.403415e+002
3.432822e+002	4.215287e+002
3.452106e+002	4.312770e+002
3.471391e+002	4.617753e+002
3.490676e+002	4.903371e+002
3.509960e+002	5.046996e+002
3.529245e+002	5.236993e+002
3.548530e+002	5.090237e+002
3.567814e+002	4.864493e+002
3.587099e+002	4.673480e+002
3.606384e+002	4.445169e+002
3.625668e+002	3.992560e+002
3.644953e+002	3.465031e+002
3.664238e+002	3.569890e+002
3.683522e+002	3.955731e+002
3.702807e+002	4.079121e+002
3.722092e+002	4.103981e+002
3.741376e+002	3.753825e+002
3.760661e+002	3.140953e+002
3.779946e+002	2.958237e+002
3.799230e+002	3.258702e+002
3.818515e+002	3.231830e+002
3.837800e+002	4.085469e+002
3.857084e+002	4.695661e+002
3.876369e+002	5.408815e+002
3.895654e+002	5.858944e+002
3.914938e+002	5.398151e+002
3.934223e+002	5.121242e+002
3.953508e+002	5.891223e+002
3.972792e+002	6.195540e+002
3.992077e+002	5.923524e+002
4.011362e+002	5.803314e+002
4.030646e+002	6.668849e+002
4.049931e+002	6.402836e+002
4.069216e+002	6.331441e+002
4.088500e+002	6.262820e+002
4.107785e+002	5.822575e+002
4.127070e+002	4.937545e+002
4.146354e+002	4.061527e+002
4.165639e+002	3.864833e+002
4.184924e+002	3.878080e+002
4.204208e+002	3.905447e+002
4.223493e+002	4.080872e+002
4.242778e+002	4.739376e+002
4.262062e+002	5.192642e+002
4.281347e+002	5.177868e+002
4.300632e+002	4.925029e+002
4.319916e+002	4.563708e+002
4.339201e+002	3.897422e+002
4.358486e+002	3.314238e+002
4.377770e+002	2.835878e+002
4.397055e+002	2.790833e+002
4.416340e+002	3.578939e+002
4.435624e+002	5.086983e+002
4.454909e+002	5.536732e+002
4.474194e+002	5.667682e+002
4.493478e+002	6.034048e+002
4.512763e+002	6.211642e+002
4.532048e+002	6.063882e+002
4.551332e+002	6.291464e+002
4.570617e+002	6.536846e+002
4.589902e+002	6.371216e+002
4.609186e+002	5.973760e+002
4.628471e+002	5.735472e+002
4.647756e+002	5.800954e+002
4.667040e+002	5.335138e+002
4.686325e+002	4.947230e+002
4.705610e+002	5.774493e+002
4.724894e+002	6.564742e+002
4.744179e+002	6.648041e+002
4.763464e+002	6.903170e+002
4.782748e+002	6.392585e+002
4.802033e+002	5.515155e+002
4.821318e+002	4.375076e+002
4.840602e+002	3.948465e+002
4.859887e+002	4.664144e+002
4.879172e+002	4.589404e+002
4.898456e+002	4.402529e+002
4.917741e+002	3.767372e+002
4.937026e+002	3.791760e+002
4.956310e+002	4.240142e+002
4.975595e+002	3.799402e+002
4.994880e+002	3.700140e+002
5.014164e+002	4.733553e+002
5.033449e+002	5.514302e+002
5.052734e+002	5.481132e+002
5.072018e+002	5.031909e+002
5.091303e+002	5.201727e+002
5.110588e+002	4.731042e+002
5.129872e+002	5.197722e+002
5.149157e+002	5.557655e+002
5.168442e+002	5.750908e+002
5.187726e+002	6.213294e+002
5.207011e+002	6.508945e+002
5.226296e+002	6.408997e+002
5.245580e+002	6.214085e+002
5.264865e+002	6.209821e+002
5.284150e+002	6.125494e+002
5.303434e+002	5.609478e+002
5.322719e+002	6.032789e+002
5.342004e+002	5.844928e+002
5.361288e+002	5.426962e+002
5.380573e+002	5.598114e+002
5.399858e+002	6.122661e+002
5.419142e+002	5.589800e+002
5.438427e+002	4.833059e+002
5.457712e+002	5.117330e+002
5.476996e+002	4.885082e+002
5.496281e+002	4.469235e+002
5.515566e+002	4.589341e+002
5.534850e+002	4.819893e+002
5.554135e+002	4.601558e+002
5.573420e+002	4.241599e+002
5.592704e+002	4.414793e+002
5.611989e+002	4.911688e+002
5.631274e+002	5.125854e+002
5.650558e+002	4.967557e+002
5.669843e+002	5.672831e+002
5.689128e+002	5.968361e+002
5.708412e+002	5.726301e+002
5.727697e+002	5.585682e+002
5.746982e+002	6.092597e+002
5.766266e+002	6.397881e+002
5.785551e+002	5.880329e+002
5.804836e+002	6.266441e+002
5.824120e+002	6.909921e+002
5.843405e+002	7.401548e+002
5.862690e+002	7.802490e+002
5.881974e+002	7.457684e+002
5.901259e+002	7.048634e+002
5.920544e+002	7.316633e+002
5.939828e+002	7.310878e+002
5.959113e+002	6.606701e+002
5.978398e+002	5.810100e+002
5.997682e+002	5.701835e+002
6.016967e+002	5.413832e+002
6.036252e+002	5.378328e+002
6.055536e+002	5.742711e+002
6.074821e+002	6.132792e+002
6.094106e+002	5.962319e+002
6.113391e+002	5.490949e+002
6.132675e+002	5.020308e+002
6.151960e+002	4.485813e+002
6.171245e+002	4.233613e+002
6.190529e+002	4.341640e+002
6.209814e+002	4.555302e+002
6.229099e+002	4.922881e+002
6.248383e+002	4.387601e+002
6.267668e+002	4.526682e+002
6.286953e+002	5.274096e+002
6.306237e+002	5.766108e+002
6.325522e+002	5.528285e+002
6.344807e+002	6.411980e+002
6.364091e+002	6.294352e+002
6.383376e+002	5.503204e+002
6.402661e+002	4.892144e+002
6.421945e+002	4.837884e+002
6.441230e+002	5.161926e+002
6.460515e+002	5.807682e+002
6.479799e+002	6.195241e+002
6.499084e+002	5.830418e+002
6.518369e+002	5.321754e+002
6.537653e+002	5.568965e+002
6.556938e+002	6.509657e+002
6.576223e+002	5.792410e+002
6.595507e+002	6.256096e+002
6.614792e+002	5.936393e+002
6.634077e+002	4.689123e+002
6.653361e+002	3.883380e+002
6.672646e+002	4.576196e+002
6.691931e+002	5.408406e+002
6.711215e+002	4.873850e+002
6.730500e+002	4.644780e+002
6.749785e+002	4.753111e+002
6.769069e+002	4.844391e+002
6.788354e+002	4.873130e+002
6.807639e+002	5.307187e+002
6.826923e+002	5.144695e+002
6.846208e+002	4.604250e+002
6.865493e+002	4.443297e+002
6.884777e+002	4.151277e+002
6.904062e+002	3.867340e+002
6.923347e+002	4.681058e+002
6.942631e+002	4.856719e+002
6.961916e+002	4.310310e+002
6.981201e+002	4.861933e+002
7.000485e+002	4.773555e+002
7.019770e+002	4.098617e+002
7.039055e+002	4.708889e+002
7.058339e+002	5.597634e+002
7.077624e+002	5.627797e+002
7.096909e+002	5.772853e+002
7.116193e+002	5.696050e+002
7.135478e+002	5.195137e+002
7.154763e+002	4.635871e+002
7.174047e+002	4.847445e+002
7.193332e+002	5.596664e+002
7.212617e+002	5.669304e+002
7.231901e+002	5.453829e+002
7.251186e+002	5.835434e+002
7.270471e+002	6.401426e+002
7.289755e+002	5.532563e+002
7.309040e+002	4.609842e+002
7.328325e+002	4.712666e+002
7.347609e+002	4.237565e+002
7.366894e+002	3.849666e+002
7.386179e+002	4.055206e+002
7.405463e+002	4.542881e+002
7.424748e+002	4.763571e+002
7.444033e+002	4.734694e+002
7.463317e+002	4.861774e+002
7.482602e+002	5.458570e+002
7.501887e+002	5.767150e+002
7.521171e+002	5.199491e+002
7.540456e+002	4.347285e+002
7.559741e+002	4.333740e+002
7.579025e+002	3.315977e+002
7.598310e+002	3.537236e+002
7.617595e+002	3.471090e+002
7.636879e+002	3.473015e+002
7.656164e+002	4.970024e+002
7.675449e+002	5.665056e+002
7.694733e+002	5.138867e+002
7.714018e+002	4.299140e+002
7.733303e+002	3.862404e+002
7.752587e+002	3.570740e+002
7.771872e+002	3.362102e+002
7.791157e+002	3.789416e+002
7.810441e+002	4.180958e+002
7.829726e+002	3.556746e+002
7.849011e+002	3.907971e+002
7.868295e+002	4.041530e+002
7.887580e+002	4.016358e+002
7.906865e+002	4.482816e+002
7.926149e+002	4.437511e+002
7.945434e+002	3.657268e+002
7.964719e+002	4.660479e+002
7.984003e+002	4.441420e+002
8.003288e+002	3.999250e+002
8.022573e+002	3.756049e+002
8.041857e+002	2.926708e+002
8.061142e+002	3.366089e+002
8.080427e+002	3.416221e+002
8.099711e+002	3.358071e+002
8.118996e+002	3.577187e+002
8.138281e+002	3.888065e+002
8.157565e+002	4.332400e+002
8.176850e+002	5.092937e+002
8.196135e+002	4.302425e+002
8.215419e+002	3.799360e+002
8.234704e+002	3.807132e+002
8.253989e+002	3.427997e+002
8.273273e+002	2.249876e+002
8.292558e+002	1.390010e+002
8.311843e+002	2.677583e+002
8.331127e+002	3.085854e+002
8.350412e+002	3.114683e+002
8.369697e+002	2.155157e+002
8.388981e+002	1.614694e+002
8.408266e+002	1.592891e+002
8.427551e+002	1.694826e+002
8.446835e+002	2.906639e+002
8.466120e+002	5.015400e+002
8.485405e+002	5.233994e+002
8.504689e+002	4.314362e+002
8.523974e+002	3.603282e+002
8.543259e+002	3.702306e+002
8.562543e+002	4.323819e+002
8.581828e+002	4.835645e+002
8.601113e+002	4.106246e+002
8.620397e+002	4.222883e+002
8.639682e+002	4.596168e+002
8.658967e+002	4.324722e+002
8.678251e+002	4.018286e+002
8.697536e+002	4.384373e+002
8.716821e+002	3.958262e+002
8.736105e+002	3.924801e+002
8.755390e+002	4.853142e+002
8.774675e+002	4.990563e+002
8.793959e+002	3.927184e+002
8.813244e+002	2.749843e+002
8.832529e+002	2.372495e+002
8.851813e+002	1.930749e+002
8.871098e+002	2.323708e+002
8.890383e+002	2.669155e+002
8.909667e+002	2.580050e+002
8.928952e+002	2.637098e+002
8.948237e+002	2.818647e+002
8.967521e+002	2.955116e+002
8.986806e+002	3.521586e+002
9.006091e+002	3.125594e+002
9.025375e+002	2.831988e+002
9.044660e+002	2.236766e+002
9.063945e+002	2.348762e+002
9.083229e+002	2.797404e+002
9.102514e+002	2.711939e+002
9.121799e+002	2.460516e+002
9.141083e+002	3.193218e+002
9.160368e+002	2.872812e+002
9.179653e+002	2.085887e+002
9.198937e+002	1.525598e+002
9.218222e+002	1.829449e+002
9.237507e+002	2.563713e+002
9.256791e+002	2.719990e+002
9.276076e+002	3.519177e+002
9.295361e+002	2.945465e+002
9.314645e+002	3.789431e+002
9.333930e+002	3.784571e+002
9.353215e+002	3.750600e+002
9.372499e+002	3.889641e+002
9.391784e+002	3.294028e+002
9.411069e+002	3.456894e+002
9.430353e+002	3.918839e+002
9.449638e+002	3.534512e+002
9.468923e+002	3.034622e+002
9.488207e+002	3.324490e+002
9.507492e+002	4.405120e+002
9.526777e+002	4.989948e+002
9.546061e+002	3.790465e+002
9.565346e+002	3.925357e+002
9.584631e+002	4.593463e+002
9.603915e+002	3.917204e+002
9.623200e+002	2.725159e+002
9.642485e+002	3.215256e+002
9.661769e+002	4.752601e+002
9.681054e+002	4.528459e+002
9.700339e+002	4.069872e+002
9.719623e+002	3.095259e+002
9.738908e+002	3.325526e+002
9.758193e+002	3.535390e+002
9.777477e+002	3.106355e+002
9.796762e+002	2.718051e+002
9.816047e+002	2.885478e+002
9.835331e+002	2.727397e+002
9.854616e+002	2.425530e+002
9.873901e+002	3.445546e+002
9.893185e+002	4.356467e+002
9.912470e+002	4.090865e+002
9.931755e+002	2.963022e+002
9.951039e+002	2.053673e+002
9.970324e+002	2.147619e+002
9.989609e+002	2.925813e+002
1.000889e+003	2.981810e+002
1.002818e+003	3.625648e+002
1.004746e+003	4.284373e+002
1.006675e+003	4.610225e+002
1.008603e+003	4.490062e+002
1.010532e+003	4.047130e+002
1.012460e+003	3.621512e+002
1.014389e+003	3.614019e+002
1.016317e+003	3.306888e+002
1.018246e+003	3.704036e+002
1.020174e+003	3.076317e+002
1.022102e+003	2.561267e+002
1.024031e+003	3.356014e+002
1.025959e+003	4.352764e+002
1.027888e+003	3.437007e+002
1.029816e+003	3.776397e+002
1.031745e+003	3.151925e+002
1.033673e+003	3.725504e+002
1.035602e+003	3.296194e+002
1.037530e+003	2.636006e+002
1.039459e+003	2.338118e+002
1.041387e+003	2.170184e+002
1.043316e+003	2.566251e+002
1.045244e+003	3.937266e+002
1.047173e+003	3.664445e+002
1.049101e+003	3.274487e+002
1.051030e+003	2.380113e+002
1.052958e+003	2.167350e+002
1.054886e+003	2.508469e+002
1.056815e+003	2.505957e+002
1.058743e+003	2.754788e+002
1.060672e+003	3.178236e+002
1.062600e+003	2.512292e+002
1.064529e+003	2.124421e+002
1.066457e+003	1.454119e+002
1.068386e+003	1.244177e+002
1.070314e+003	1.496465e+002
1.072243e+003	1.671979e+002
1.074171e+003	2.050934e+002
1.076100e+003	2.619169e+002
1.078028e+003	2.741122e+002
1.079957e+003	2.901876e+002
1.081885e+003	2.943574e+002
1.083813e+003	2.883742e+002
1.085742e+003	2.803491e+002
1.087670e+003	3.088074e+002
1.089599e+003	3.743090e+002
1.091527e+003	2.544732e+002
1.093456e+003	2.836182e+002
1.095384e+003	2.302321e+002
1.097313e+003	2.696990e+002
1.099241e+003	3.504564e+002
1.101170e+003	3.854688e+002
1.103098e+003	3.699156e+002
1.105027e+003	3.628192e+002
1.106955e+003	3.853224e+002
1.108884e+003	3.914221e+002
1.110812e+003	4.066166e+002
1.112740e+003	4.310458e+002
1.114669e+003	3.692671e+002
1.116597e+003	3.777075e+002
1.118526e+003	4.238597e+002
1.120454e+003	3.500767e+002
1.122383e+003	2.967235e+002
1.124311e+003	3.392039e+002
1.126240e+003	4.797993e+002
1.128168e+003	4.546638e+002
1.130097e+003	4.782316e+002
1.132025e+003	4.480631e+002
1.133954e+003	3.440032e+002
1.135882e+003	2.970013e+002
1.137811e+003	3.635322e+002
1.139739e+003	3.756795e+002
1.141667e+003	3.310662e+002
1.143596e+003	3.498402e+002
1.145524e+003	3.365455e+002
1.147453e+003	3.427237e+002
1.149381e+003	3.179835e+002
1.151310e+003	3.358974e+002
1.153238e+003	4.604420e+002
1.155167e+003	5.411795e+002
1.157095e+003	6.408499e+002
1.159024e+003	5.078713e+002
1.160952e+003	4.400819e+002
1.162881e+003	4.014954e+002
1.164809e+003	3.896035e+002
1.166738e+003	4.245244e+002
1.168666e+003	4.949067e+002
1.170594e+003	5.137051e+002
1.172523e+003	3.900779e+002
1.174451e+003	3.279723e+002
1.176380e+003	4.308463e+002
1.178308e+003	3.467316e+002
1.180237e+003	5.409523e+002
1.182165e+003	5.516168e+002
1.184094e+003	4.749083e+002
1.186022e+003	4.771483e+002
1.187951e+003	4.135793e+002
1.189879e+003	4.309809e+002
1.191808e+003	2.955489e+002
1.193736e+003	3.125872e+002
1.195665e+003	4.017405e+002
1.197593e+003	4.507086e+002
1.199521e+003	4.188395e+002
1.201450e+003	3.484273e+002
1.203378e+003	3.321941e+002
1.205307e+003	3.826496e+002
1.207235e+003	3.756510e+002
1.209164e+003	4.387558e+002
1.211092e+003	4.964662e+002
1.213021e+003	4.285554e+002
1.214949e+003	3.646060e+002
1.216878e+003	2.288027e+002
1.218806e+003	1.824188e+002
1.220735e+003	2.581820e+002
1.222663e+003	3.203738e+002
1.224592e+003	4.070798e+002
1.226520e+003	3.708842e+002
1.228448e+003	2.989877e+002
1.230377e+003	2.576363e+002
1.232305e+003	2.014885e+002
1.234234e+003	2.029917e+002
1.236162e+003	2.797375e+002
1.238091e+003	3.088095e+002
1.240019e+003	2.783832e+002
1.241948e+003	3.446160e+002
1.243876e+003	3.446309e+002
1.245805e+003	3.643445e+002
1.247733e+003	3.505613e+002
1.249662e+003	3.660973e+002
1.251590e+003	3.479805e+002
1.253519e+003	3.427969e+002
1.255447e+003	3.567336e+002
1.257375e+003	3.899222e+002
1.259304e+003	4.449566e+002
1.261232e+003	4.460915e+002
1.263161e+003	4.201677e+002
1.265089e+003	4.289398e+002
1.267018e+003	4.472403e+002
1.268946e+003	4.444481e+002
1.270875e+003	4.457229e+002
1.272803e+003	4.197118e+002
1.274732e+003	4.141729e+002
1.276660e+003	4.226124e+002
1.278589e+003	3.694626e+002
1.280517e+003	4.058004e+002
1.282446e+003	2.957090e+002
1.284374e+003	3.152270e+002
1.286302e+003	3.202784e+002
1.288231e+003	3.581187e+002
1.290159e+003	4.257570e+002
1.292088e+003	4.860547e+002
1.294016e+003	4.786876e+002
1.295945e+003	4.122974e+002
1.297873e+003	3.973018e+002
1.299802e+003	4.658264e+002
1.301730e+003	4.822134e+002
1.303659e+003	4.903479e+002
1.305587e+003	5.744170e+002
1.307516e+003	4.571845e+002
1.309444e+003	3.064866e+002
1.311373e+003	3.152552e+002
1.313301e+003	4.180943e+002
1.315229e+003	4.599745e+002
1.317158e+003	4.648809e+002
1.319086e+003	5.228831e+002
1.321015e+003	4.223328e+002
1.322943e+003	3.186230e+002
1.324872e+003	3.169391e+002
1.326800e+003	3.166765e+002
1.328729e+003	3.075301e+002
1.330657e+003	3.118871e+002
1.332586e+003	3.311580e+002
1.334514e+003	3.492317e+002
1.336443e+003	3.331124e+002
1.338371e+003	2.518097e+002
1.340300e+003	2.531233e+002
1.342228e+003	4.573433e+002
1.344156e+003	4.324807e+002
1.346085e+003	4.915872e+002
1.348013e+003	4.537912e+002
1.349942e+003	4.090099e+002
1.351870e+003	4.724719e+002
1.353799e+003	5.642617e+002
1.355727e+003	5.299678e+002
1.357656e+003	3.833945e+002
1.359584e+003	3.283237e+002
1.361513e+003	5.187775e+002
1.363441e+003	4.863591e+002
1.365370e+003	5.521570e+002
1.367298e+003	5.647612e+002
1.369227e+003	5.921624e+002
1.371155e+003	5.882746e+002
1.373083e+003	5.273724e+002
1.375012e+003	4.786419e+002
1.376940e+003	4.955225e+002
1.378869e+003	5.274109e+002
1.380797e+003	4.805317e+002
1.382726e+003	4.311231e+002
1.384654e+003	4.052678e+002
1.386583e+003	3.826672e+002
1.388511e+003	4.167816e+002
1.390440e+003	4.481884e+002
1.392368e+003	4.274619e+002
1.394297e+003	4.275702e+002
1.396225e+003	4.151551e+002
1.398154e+003	3.470839e+002
1.400082e+003	4.131916e+002
1.402010e+003	2.913060e+002
1.403939e+003	4.200425e+002
1.405867e+003	4.497712e+002
1.407796e+003	4.180974e+002
1.409724e+003	3.119711e+002
1.411653e+003	3.477583e+002
1.413581e+003	4.223369e+002
1.415510e+003	3.930662e+002
1.417438e+003	3.335355e+002
1.419367e+003	3.483364e+002
1.421295e+003	3.494809e+002
1.423224e+003	3.009309e+002
1.425152e+003	4.275757e+002
1.427081e+003	4.285719e+002
1.429009e+003	4.136457e+002
1.430938e+003	5.247114e+002
1.432866e+003	4.322695e+002
1.434794e+003	3.936739e+002
1.436723e+003	4.908436e+002
1.438651e+003	5.324090e+002
1.440580e+003	4.881455e+002
1.442508e+003	4.858839e+002
1.444437e+003	4.516295e+002
1.446365e+003	4.582213e+002
1.448294e+003	5.083257e+002
1.450222e+003	5.505959e+002
1.452151e+003	5.659060e+002
1.454079e+003	5.823641e+002
1.456008e+003	5.345403e+002
1.457936e+003	5.328400e+002
1.459865e+003	5.772609e+002
1.461793e+003	5.792939e+002
1.463721e+003	6.238518e+002
1.465650e+003	7.570272e+002
1.467578e+003	6.366151e+002
1.469507e+003	5.384633e+002
1.471435e+003	5.867191e+002
1.473364e+003	6.083555e+002
1.475292e+003	5.702181e+002
1.477221e+003	5.170280e+002
1.479149e+003	4.820588e+002
1.481078e+003	5.207457e+002
1.483006e+003	5.475723e+002
1.484935e+003	5.119808e+002
1.486863e+003	4.585983e+002
1.488792e+003	4.348948e+002
1.490720e+003	4.802137e+002
1.492648e+003	5.108661e+002
1.494577e+003	5.059995e+002
1.496505e+003	5.119356e+002
1.498434e+003	5.526970e+002
1.500362e+003	4.927625e+002
1.502291e+003	3.898294e+002
1.504219e+003	4.097418e+002
1.506148e+003	5.028027e+002
1.508076e+003	5.496627e+002
1.510005e+003	5.852495e+002
1.511933e+003	6.491781e+002
1.513862e+003	6.951118e+002
1.515790e+003	8.191620e+002
1.517719e+003	7.934277e+002
1.519647e+003	6.996538e+002
1.521575e+003	8.028871e+002
1.523504e+003	8.710480e+002
1.525432e+003	8.388809e+002
1.527361e+003	7.468998e+002
1.529289e+003	7.322064e+002
1.531218e+003	6.895043e+002
1.533146e+003	6.166899e+002
1.535075e+003	5.821151e+002
1.537003e+003	5.161971e+002
1.538932e+003	4.446181e+002
1.540860e+003	5.903345e+002
1.542789e+003	6.745707e+002
1.544717e+003	6.796215e+002
1.546646e+003	5.900001e+002
1.548574e+003	5.268315e+002
1.550502e+003	7.411461e+002
1.552431e+003	7.033631e+002
1.554359e+003	7.818752e+002
1.556288e+003	7.736227e+002
1.558216e+003	5.890093e+002
1.560145e+003	5.175408e+002
1.562073e+003	6.273293e+002
1.564002e+003	6.739532e+002
1.565930e+003	6.282703e+002
1.567859e+003	6.134357e+002
1.569787e+003	5.512665e+002
1.571716e+003	6.873809e+002
1.573644e+003	6.346051e+002
1.575573e+003	6.003263e+002
1.577501e+003	6.123817e+002
1.579429e+003	6.477014e+002
1.581358e+003	6.729784e+002
1.583286e+003	6.752891e+002
1.585215e+003	6.139337e+002
1.587143e+003	5.845344e+002
1.589072e+003	6.320853e+002
1.591000e+003	6.179604e+002
1.592929e+003	5.575576e+002
1.594857e+003	6.112800e+002
1.596786e+003	6.975154e+002
1.598714e+003	7.088989e+002
1.600643e+003	7.677438e+002
1.602571e+003	8.839449e+002
1.604500e+003	7.667861e+002
1.606428e+003	7.828502e+002
1.608356e+003	7.719780e+002
1.610285e+003	7.351338e+002
1.612213e+003	6.968049e+002
1.614142e+003	7.400333e+002
1.616070e+003	7.740287e+002
1.617999e+003	7.000749e+002
1.619927e+003	6.538277e+002
1.621856e+003	6.344617e+002
1.623784e+003	6.303350e+002
1.625713e+003	6.920109e+002
1.627641e+003	7.891660e+002
1.629570e+003	7.204784e+002
1.631498e+003	7.691854e+002
1.633427e+003	6.087142e+002
1.635355e+003	5.740402e+002
1.637283e+003	6.276547e+002
1.639212e+003	6.096148e+002
1.641140e+003	5.670126e+002
1.643069e+003	5.389706e+002
1.644997e+003	5.308435e+002
1.646926e+003	5.673118e+002
1.648854e+003	6.265594e+002
1.650783e+003	6.551246e+002
1.652711e+003	6.489083e+002
1.654640e+003	6.324568e+002
1.656568e+003	6.304650e+002
1.658497e+003	6.511987e+002
1.660425e+003	6.206234e+002
1.662354e+003	5.014859e+002
1.664282e+003	4.318066e+002
1.666210e+003	5.312596e+002
1.668139e+003	5.088819e+002
1.670067e+003	4.844867e+002
1.671996e+003	5.285409e+002
1.673924e+003	5.767772e+002
1.675853e+003	5.395630e+002
1.677781e+003	4.543275e+002
1.679710e+003	4.538020e+002
1.681638e+003	5.276455e+002
1.683567e+003	5.528451e+002
1.685495e+003	5.417747e+002
1.687424e+003	6.275779e+002
1.689352e+003	4.151039e+002
1.691281e+003	4.314623e+002
1.693209e+003	5.666635e+002
1.695137e+003	5.568010e+002
1.697066e+003	5.531839e+002
1.698994e+003	5.023485e+002
1.700923e+003	4.451837e+002
1.702851e+003	3.101945e+002
1.704780e+003	2.856322e+002
1.706708e+003	3.792480e+002
1.708637e+003	3.905341e+002
1.710565e+003	2.766658e+002
1.712494e+003	2.142099e+002
1.714422e+003	3.356430e+002
1.716351e+003	4.951895e+002
1.718279e+003	4.876983e+002
1.720208e+003	5.109663e+002
1.722136e+003	5.108179e+002
1.724064e+003	5.927094e+002
1.725993e+003	6.519892e+002
1.727921e+003	5.536516e+002
1.729850e+003	5.002079e+002
1.731778e+003	5.731504e+002
1.733707e+003	5.892151e+002
1.735635e+003	5.395789e+002
1.737564e+003	4.524008e+002
1.739492e+003	4.051164e+002
1.741421e+003	4.363341e+002
1.743349e+003	4.748731e+002
1.745278e+003	4.889573e+002
1.747206e+003	5.347557e+002
1.749135e+003	6.191142e+002
1.751063e+003	6.583789e+002
1.752991e+003	5.971097e+002
1.754920e+003	5.728994e+002
1.756848e+003	6.415463e+002
1.758777e+003	4.620528e+002
1.760705e+003	2.805656e+002
1.762634e+003	4.660009e+002
1.764562e+003	5.188907e+002
1.766491e+003	4.552477e+002
1.768419e+003	5.345219e+002
1.770348e+003	5.004431e+002
1.772276e+003	5.237825e+002
1.774205e+003	4.802859e+002
1.776133e+003	4.449042e+002
1.778062e+003	4.804812e+002
1.779990e+003	4.935977e+002
1.781918e+003	5.162795e+002
1.783847e+003	5.258669e+002
1.785775e+003	4.706038e+002
1.787704e+003	4.169033e+002
1.789632e+003	3.011954e+002
1.791561e+003	1.914646e+002
1.793489e+003	2.378277e+002
1.795418e+003	3.194811e+002
1.797346e+003	3.360904e+002
1.799275e+003	3.540620e+002
1.801203e+003	4.442789e+002
1.803132e+003	5.052776e+002
1.805060e+003	4.942404e+002
1.806989e+003	5.145573e+002
1.808917e+003	2.572591e+002
1.810845e+003	4.079178e+002
1.812774e+003	3.597455e+002
1.814702e+003	4.135322e+002
1.816631e+003	5.096054e+002
1.818559e+003	5.213873e+002
1.820488e+003	4.679452e+002
1.822416e+003	4.189802e+002
1.824345e+003	4.094601e+002
1.826273e+003	4.078054e+002
1.828202e+003	4.963591e+002
1.830130e+003	6.190658e+002
1.832059e+003	4.949465e+002
1.833987e+003	3.716168e+002
1.835916e+003	4.129194e+002
1.837844e+003	5.223813e+002
1.839772e+003	5.181365e+002
1.841701e+003	6.305553e+002
1.843629e+003	4.719932e+002
1.845558e+003	4.542836e+002
1.847486e+003	3.824264e+002
1.849415e+003	2.847847e+002
1.851343e+003	3.294561e+002
1.853272e+003	3.933191e+002
1.855200e+003	3.394769e+002
1.857129e+003	2.447828e+002
1.859057e+003	3.787818e+002
1.860986e+003	3.724374e+002
1.862914e+003	3.452573e+002
1.864843e+003	3.463834e+002
1.866771e+003	3.984308e+002
1.868699e+003	4.140518e+002
1.870628e+003	4.308558e+002
1.872556e+003	4.668075e+002
1.874485e+003	3.995223e+002
1.876413e+003	3.057729e+002
1.878342e+003	3.270883e+002
1.880270e+003	4.077245e+002
1.882199e+003	4.125167e+002
1.884127e+003	3.872667e+002
1.886056e+003	3.550665e+002
1.887984e+003	3.147609e+002
1.889913e+003	3.103769e+002
1.891841e+003	2.852190e+002
1.893770e+003	3.945222e+002
1.895698e+003	3.809320e+002
1.897626e+003	2.621629e+002
1.899555e+003	3.152519e+002
1.901483e+003	3.961717e+002
1.903412e+003	3.728799e+002
1.905340e+003	3.792329e+002
1.907269e+003	3.744939e+002
1.909197e+003	3.055173e+002
1.911126e+003	3.439330e+002
1.913054e+003	3.733767e+002
1.914983e+003	1.969044e+002
1.916911e+003	2.439333e+002
1.918840e+003	2.858534e+002
1.920768e+003	2.918074e+002
1.922697e+003	3.242141e+002
1.924625e+003	3.486501e+002
1.926553e+003	3.664911e+002
1.928482e+003	3.560710e+002
1.930410e+003	3.581599e+002
1.932339e+003	3.649850e+002
1.934267e+003	3.208347e+002
1.936196e+003	3.095886e+002
1.938124e+003	3.510038e+002
1.940053e+003	3.198247e+002
1.941981e+003	2.968311e+002
1.943910e+003	3.462017e+002
1.945838e+003	4.161265e+002
1.947767e+003	3.380357e+002
1.949695e+003	3.108336e+002
1.951624e+003	4.521897e+002
1.953552e+003	3.886856e+002
1.955480e+003	3.556729e+002
1.957409e+003	3.200390e+002
1.959337e+003	2.817914e+002
1.961266e+003	2.740092e+002
1.963194e+003	2.497585e+002
1.965123e+003	2.695005e+002
1.967051e+003	3.418243e+002
1.968980e+003	2.506227e+002
1.970908e+003	2.379890e+002
1.972837e+003	2.104380e+002
1.974765e+003	2.942696e+002
1.976694e+003	3.833350e+002
1.978622e+003	4.034670e+002
1.980551e+003	3.281952e+002
1.982479e+003	2.112728e+002
1.984407e+003	1.725056e+002
1.986336e+003	1.652732e+002
1.988264e+003	1.601475e+002
1.990193e+003	2.036417e+002
1.992121e+003	2.301302e+002
1.994050e+003	2.164405e+002
1.995978e+003	2.177384e+002
1.997907e+003	1.749638e+002
1.999835e+003	1.638412e+002
2.001764e+003	2.180844e+002
2.003692e+003	2.107582e+002
2.005621e+003	2.051833e+002
2.007549e+003	1.487263e+002
2.009478e+003	1.313908e+002
2.011406e+003	1.250169e+002
2.013334e+003	2.161467e+002
2.015263e+003	3.124453e+002
2.017191e+003	3.145120e+002
2.019120e+003	3.463503e+002
2.021048e+003	3.281381e+002
2.022977e+003	2.534177e+002
2.024905e+003	2.920127e+002
2.026834e+003	2.082256e+002
2.028762e+003	2.876237e+002
2.030691e+003	2.089598e+002
2.032619e+003	2.846737e+002
2.034548e+003	2.365287e+002
2.036476e+003	2.467901e+002
2.038405e+003	3.600398e+002
2.040333e+003	3.562933e+002
2.042261e+003	2.881666e+002
2.044190e+003	2.804489e+002
2.046118e+003	2.573943e+002
2.048047e+003	2.437084e+002
2.049975e+003	3.138092e+002
2.051904e+003	3.043411e+002
2.053832e+003	3.220547e+002
2.055761e+003	2.586345e+002
2.057689e+003	2.970442e+002
2.059618e+003	3.913806e+002
2.061546e+003	2.860794e+002
2.063475e+003	2.625691e+002
2.065403e+003	2.988380e+002
2.067332e+003	2.427764e+002
2.069260e+003	1.982600e+002
2.071188e+003	2.566392e+002
2.073117e+003	2.651965e+002
2.075045e+003	2.399005e+002
2.076974e+003	2.850217e+002
2.078902e+003	2.900000e+002
2.080831e+003	2.987355e+002
2.082759e+003	2.239313e+002
2.084688e+003	1.782818e+002
2.086616e+003	1.723533e+002
2.088545e+003	1.366407e+002
2.090473e+003	1.684273e+002
2.092402e+003	2.370166e+002
2.094330e+003	2.540326e+002
2.096259e+003	2.412541e+002
2.098187e+003	2.286025e+002
2.100115e+003	2.019539e+002
2.102044e+003	1.322208e+002
2.103972e+003	1.249603e+002
2.105901e+003	1.944404e+002
2.107829e+003	1.730887e+002
2.109758e+003	2.071071e+002
2.111686e+003	3.013476e+002
2.113615e+003	2.883810e+002
2.115543e+003	2.606266e+002
2.117472e+003	2.446432e+002
2.119400e+003	2.631476e+002
2.121329e+003	2.503755e+002
2.123257e+003	2.773835e+002
2.125186e+003	3.014944e+002
2.127114e+003	2.602956e+002
2.129042e+003	2.823186e+002
2.130971e+003	3.246508e+002
2.132899e+003	3.153338e+002
2.134828e+003	3.846354e+002
2.136756e+003	3.791013e+002
2.138685e+003	4.246488e+002
2.140613e+003	3.232801e+002
2.142542e+003	3.088522e+002
2.144470e+003	2.842329e+002
2.146399e+003	2.377804e+002
2.148327e+003	2.760665e+002
2.150256e+003	3.157228e+002
2.152184e+003	3.000534e+002
2.154113e+003	2.958737e+002
2.156041e+003	2.719898e+002
2.157969e+003	3.118350e+002
2.159898e+003	3.270800e+002
2.161826e+003	3.053562e+002
2.163755e+003	2.555236e+002
2.165683e+003	3.620352e+002
2.167612e+003	3.852216e+002
2.169540e+003	2.928230e+002
2.171469e+003	3.101232e+002
2.173397e+003	3.228593e+002
2.175326e+003	2.912924e+002
2.177254e+003	2.883415e+002
2.179183e+003	3.017103e+002
2.181111e+003	3.207043e+002
2.183040e+003	2.400081e+002
2.184968e+003	2.651501e+002
2.186896e+003	2.419655e+002
2.188825e+003	2.438187e+002
2.190753e+003	3.252621e+002
2.192682e+003	3.087676e+002
2.194610e+003	1.969525e+002
2.196539e+003	2.217954e+002
2.198467e+003	2.787868e+002
2.200396e+003	2.371404e+002
2.202324e+003	2.255190e+002
2.204253e+003	2.703520e+002
2.206181e+003	3.018131e+002
2.208110e+003	3.588085e+002
2.210038e+003	3.010880e+002
2.211967e+003	2.138127e+002
2.213895e+003	2.166849e+002
2.215823e+003	3.345812e+002
2.217752e+003	3.341199e+002
2.219680e+003	3.177412e+002
2.221609e+003	2.735812e+002
2.223537e+003	2.577471e+002
2.225466e+003	3.460632e+002
2.227394e+003	3.723747e+002
2.229323e+003	3.120235e+002
2.231251e+003	3.095791e+002
2.233180e+003	3.073551e+002
2.235108e+003	3.499860e+002
2.237037e+003	3.005982e+002
2.238965e+003	3.505703e+002
2.240894e+003	3.372722e+002
2.242822e+003	4.300036e+002
2.244750e+003	2.182093e+002
2.246679e+003	3.409674e+002
2.248607e+003	3.326864e+002
2.250536e+003	2.732190e+002
2.252464e+003	3.122132e+002
2.254393e+003	3.444780e+002
2.256321e+003	3.341454e+002
2.258250e+003	3.910884e+002
2.260178e+003	4.611649e+002
2.262107e+003	4.352834e+002
2.264035e+003	3.676945e+002
2.265964e+003	3.181929e+002
2.267892e+003	3.715299e+002
2.269821e+003	3.537792e+002
2.271749e+003	3.561199e+002
2.273677e+003	3.864767e+002
2.275606e+003	3.670063e+002
2.277534e+003	3.199353e+002
2.279463e+003	2.686172e+002
2.281391e+003	2.433466e+002
2.283320e+003	2.535653e+002
2.285248e+003	3.106273e+002
2.287177e+003	3.239044e+002
2.289105e+003	3.095313e+002
2.291034e+003	2.983672e+002
2.292962e+003	3.336686e+002
2.294891e+003	4.109525e+002
2.296819e+003	4.077306e+002
2.298748e+003	3.655227e+002
2.300676e+003	3.619419e+002
2.302604e+003	4.003246e+002
2.304533e+003	4.002960e+002
2.306461e+003	3.757085e+002
2.308390e+003	3.690555e+002
2.310318e+003	4.267293e+002
2.312247e+003	4.143910e+002
2.314175e+003	4.610711e+002
2.316104e+003	4.395544e+002
2.318032e+003	4.046558e+002
2.319961e+003	3.405974e+002
2.321889e+003	3.112176e+002
2.323818e+003	3.630451e+002
2.325746e+003	3.727209e+002
2.327675e+003	3.052014e+002
2.329603e+003	2.755245e+002
2.331531e+003	3.378982e+002
2.333460e+003	4.282926e+002
2.335388e+003	3.773947e+002
2.337317e+003	4.472163e+002
2.339245e+003	4.658051e+002
2.341174e+003	3.575885e+002
2.343102e+003	4.288590e+002
2.345031e+003	3.947505e+002
2.346959e+003	4.116596e+002
2.348888e+003	4.604150e+002
2.350816e+003	4.119323e+002
2.352745e+003	3.638656e+002
2.354673e+003	4.026175e+002
2.356602e+003	4.460330e+002
2.358530e+003	4.092137e+002
2.360458e+003	4.079258e+002
2.362387e+003	4.173456e+002
2.364315e+003	3.631771e+002
2.366244e+003	4.857649e+002
2.368172e+003	5.263556e+002
2.370101e+003	4.728386e+002
2.372029e+003	5.018982e+002
2.373958e+003	5.093326e+002
2.375886e+003	4.907932e+002
2.377815e+003	4.709586e+002
2.379743e+003	4.863338e+002
2.381672e+003	4.877077e+002
2.383600e+003	4.494522e+002
2.385529e+003	4.086100e+002
2.387457e+003	3.591220e+002
2.389385e+003	3.761934e+002
2.391314e+003	4.275962e+002
2.393242e+003	5.095082e+002
2.395171e+003	4.971004e+002
2.397099e+003	5.152928e+002
2.399028e+003	4.891346e+002
2.400956e+003	4.865591e+002
2.402885e+003	5.524603e+002
2.404813e+003	5.563471e+002
2.406742e+003	5.419767e+002
2.408670e+003	5.323913e+002
2.410599e+003	4.743498e+002
2.412527e+003	5.005969e+002
2.414456e+003	5.555582e+002
2.416384e+003	5.172512e+002
2.418313e+003	5.284234e+002
2.420241e+003	5.122003e+002
2.422169e+003	5.253873e+002
2.424098e+003	4.617441e+002
2.426026e+003	5.125358e+002
2.427955e+003	5.902842e+002
2.429883e+003	4.801134e+002
2.431812e+003	4.325406e+002
2.433740e+003	5.952401e+002
2.435669e+003	5.351712e+002
2.437597e+003	6.548047e+002
2.439526e+003	5.623994e+002
2.441454e+003	6.055449e+002
2.443383e+003	5.031059e+002
2.445311e+003	6.364425e+002
2.447240e+003	5.901519e+002
2.449168e+003	5.903265e+002
2.451096e+003	5.912396e+002
2.453025e+003	5.903699e+002
2.454953e+003	5.573801e+002
2.456882e+003	5.736208e+002
2.458810e+003	5.924357e+002
2.460739e+003	5.424148e+002
2.462667e+003	4.890446e+002
2.464596e+003	6.036917e+002
2.466524e+003	6.310117e+002
2.468453e+003	5.938029e+002
2.470381e+003	5.800674e+002
2.472310e+003	5.446388e+002
2.474238e+003	5.122448e+002
2.476167e+003	4.673080e+002
2.478095e+003	5.092213e+002
2.480023e+003	5.118378e+002
2.481952e+003	4.922391e+002
2.483880e+003	5.707803e+002
2.485809e+003	5.547878e+002
2.487737e+003	6.178600e+002
2.489666e+003	6.784042e+002
2.491594e+003	6.420139e+002
2.493523e+003	5.312003e+002
2.495451e+003	5.405642e+002
2.497380e+003	4.433517e+002
2.499308e+003	4.907394e+002
2.501237e+003	4.438259e+002
2.503165e+003	4.733067e+002
2.505094e+003	5.552443e+002
2.507022e+003	6.020601e+002
2.508950e+003	5.278335e+002
2.510879e+003	3.785399e+002
2.512807e+003	4.629470e+002
2.514736e+003	4.922035e+002
2.516664e+003	4.656579e+002
2.518593e+003	5.471652e+002
2.520521e+003	5.686975e+002
2.522450e+003	5.321838e+002
2.524378e+003	5.199647e+002
2.526307e+003	4.828159e+002
2.528235e+003	4.849559e+002
2.530164e+003	5.846511e+002
2.532092e+003	6.816674e+002
2.534021e+003	6.551089e+002
2.535949e+003	6.993895e+002
2.537877e+003	6.210280e+002
2.539806e+003	5.631353e+002
2.541734e+003	5.174130e+002
2.543663e+003	4.216118e+002
2.545591e+003	5.904135e+002
2.547520e+003	5.806485e+002
2.549448e+003	5.668047e+002
2.551377e+003	5.541338e+002
2.553305e+003	5.545931e+002
2.555234e+003	5.856126e+002
2.557162e+003	5.995169e+002
2.559091e+003	6.736855e+002
2.561019e+003	6.511578e+002
2.562948e+003	5.600395e+002
2.564876e+003	6.501398e+002
2.566804e+003	7.014960e+002
2.568733e+003	6.647000e+002
2.570661e+003	5.866427e+002
2.572590e+003	6.041335e+002
2.574518e+003	6.401581e+002
2.576447e+003	6.936168e+002
2.578375e+003	6.743139e+002
2.580304e+003	6.063364e+002
2.582232e+003	6.549305e+002
2.584161e+003	6.790828e+002
2.586089e+003	6.571966e+002
2.588018e+003	6.790862e+002
2.589946e+003	6.088197e+002
2.591875e+003	5.433831e+002
2.593803e+003	5.201663e+002
2.595731e+003	5.777913e+002
2.597660e+003	6.072203e+002
2.599588e+003	6.344273e+002
2.601517e+003	6.321129e+002
2.603445e+003	6.392267e+002
2.605374e+003	6.237894e+002
2.607302e+003	6.150997e+002
2.609231e+003	6.317618e+002
2.611159e+003	5.679252e+002
2.613088e+003	6.263331e+002
2.615016e+003	6.392211e+002
2.616945e+003	7.069525e+002
2.618873e+003	6.437136e+002
2.620802e+003	5.881179e+002
2.622730e+003	6.260828e+002
2.624658e+003	6.751804e+002
2.626587e+003	7.422068e+002
2.628515e+003	7.022333e+002
2.630444e+003	6.306014e+002
2.632372e+003	6.371189e+002
2.634301e+003	6.035545e+002
2.636229e+003	6.008540e+002
2.638158e+003	5.410452e+002
2.640086e+003	5.394215e+002
2.642015e+003	5.397632e+002
2.643943e+003	5.116121e+002
2.645872e+003	6.153782e+002
2.647800e+003	6.270187e+002
2.649729e+003	6.028722e+002
2.651657e+003	6.191855e+002
2.653585e+003	5.486077e+002
2.655514e+003	5.886964e+002
2.657442e+003	5.723484e+002
2.659371e+003	6.566851e+002
2.661299e+003	5.676015e+002
2.663228e+003	5.994468e+002
2.665156e+003	6.276538e+002
2.667085e+003	5.980717e+002
2.669013e+003	6.687879e+002
2.670942e+003	7.260791e+002
2.672870e+003	7.183134e+002
2.674799e+003	7.553294e+002
2.676727e+003	6.592059e+002
2.678656e+003	6.220417e+002
2.680584e+003	6.066652e+002
2.682512e+003	5.245175e+002
2.684441e+003	5.517327e+002
2.686369e+003	5.783447e+002
2.688298e+003	6.501614e+002
2.690226e+003	5.993652e+002
2.692155e+003	6.676798e+002
2.694083e+003	6.558668e+002
2.696012e+003	6.521583e+002
2.697940e+003	5.496101e+002
2.699869e+003	5.556788e+002
2.701797e+003	6.183589e+002
2.703726e+003	5.993746e+002
2.705654e+003	6.112312e+002
2.707583e+003	6.323890e+002
2.709511e+003	5.809376e+002
2.711439e+003	5.683838e+002
2.713368e+003	4.774391e+002
2.715296e+003	5.280432e+002
2.717225e+003	5.513129e+002
2.719153e+003	4.951164e+002
2.721082e+003	4.865034e+002
2.723010e+003	5.341647e+002
2.724939e+003	5.285833e+002
2.726867e+003	4.701118e+002
2.728796e+003	4.740095e+002
2.730724e+003	5.716773e+002
2.732653e+003	6.161988e+002
2.734581e+003	5.512169e+002
2.736510e+003	5.082900e+002
2.738438e+003	5.793237e+002
2.740366e+003	6.009149e+002
2.742295e+003	5.668182e+002
2.744223e+003	5.193311e+002
2.746152e+003	4.456372e+002
2.748080e+003	4.437126e+002
2.750009e+003	5.371647e+002
2.751937e+003	4.703968e+002
2.753866e+003	4.367341e+002
2.755794e+003	4.917013e+002
2.757723e+003	4.024577e+002
2.759651e+003	4.902801e+002
2.761580e+003	5.208259e+002
2.763508e+003	5.654225e+002
2.765437e+003	5.951818e+002
2.767365e+003	4.676281e+002
2.769293e+003	5.207113e+002
2.771222e+003	5.578864e+002
2.773150e+003	4.677117e+002
2.775079e+003	5.645217e+002
2.777007e+003	5.116764e+002
2.778936e+003	4.848486e+002
2.780864e+003	3.847220e+002
2.782793e+003	4.199326e+002
2.784721e+003	3.608020e+002
2.786650e+003	4.209815e+002
2.788578e+003	4.641871e+002
2.790507e+003	4.142160e+002
2.792435e+003	4.298000e+002
2.794364e+003	3.991259e+002
2.796292e+003	4.423138e+002
2.798220e+003	3.851930e+002
2.800149e+003	3.609527e+002
2.802077e+003	4.630829e+002
2.804006e+003	3.401198e+002
2.805934e+003	3.698113e+002
2.807863e+003	4.000950e+002
2.809791e+003	3.854581e+002
2.811720e+003	4.564761e+002
2.813648e+003	4.181198e+002
2.815577e+003	3.396906e+002
2.817505e+003	4.638063e+002
2.819434e+003	4.631836e+002
2.821362e+003	4.237847e+002
2.823291e+003	2.939255e+002
2.825219e+003	4.016781e+002
2.827147e+003	3.792656e+002
2.829076e+003	3.763102e+002
2.831004e+003	3.480770e+002
2.832933e+003	3.087728e+002
2.834861e+003	2.365261e+002
2.836790e+003	2.329748e+002
2.838718e+003	3.027939e+002
2.840647e+003	3.873058e+002
2.842575e+003	4.753065e+002
2.844504e+003	4.823118e+002
2.846432e+003	3.833965e+002
2.848361e+003	5.140395e+002
2.850289e+003	3.988546e+002
2.852218e+003	3.474510e+002
2.854146e+003	4.020256e+002
2.856074e+003	3.508317e+002
2.858003e+003	2.832722e+002
2.859931e+003	2.802234e+002
2.861860e+003	3.594070e+002
2.863788e+003	3.065044e+002
2.865717e+003	2.886150e+002
2.867645e+003	2.689586e+002
2.869574e+003	3.226765e+002
2.871502e+003	3.094021e+002
2.873431e+003	4.476187e+002
2.875359e+003	3.420293e+002
2.877288e+003	3.291970e+002
2.879216e+003	3.081446e+002
2.881145e+003	2.941613e+002
2.883073e+003	2.783902e+002
2.885001e+003	3.489443e+002
2.886930e+003	3.959769e+002
2.888858e+003	3.095271e+002
2.890787e+003	2.971417e+002
2.892715e+003	3.015419e+002
2.894644e+003	4.109951e+002
2.896572e+003	3.650288e+002
2.898501e+003	3.243580e+002
2.900429e+003	2.879301e+002
2.902358e+003	2.822557e+002
2.904286e+003	3.084849e+002
2.906215e+003	3.622385e+002
2.908143e+003	3.590719e+002
2.910072e+003	2.873297e+002
2.912000e+003	3.232849e+002
2.913928e+003	3.341351e+002
2.915857e+003	2.602431e+002
2.917785e+003	2.452550e+002
2.919714e+003	2.168692e+002
2.921642e+003	1.986654e+002
2.923571e+003	1.871790e+002
2.925499e+003	1.775976e+002
2.927428e+003	2.252102e+002
2.929356e+003	2.385415e+002
2.931285e+003	1.857924e+002
2.933213e+003	2.263317e+002
2.935142e+003	2.017625e+002
2.937070e+003	2.486437e+002
2.938999e+003	1.795132e+002
2.940927e+003	2.505072e+002
2.942855e+003	2.218914e+002
2.944784e+003	1.575490e+002
2.946712e+003	1.353467e+002
2.948641e+003	7.336410e+001
2.950569e+003	3.935620e+001
2.952498e+003	5.905751e+001
2.954426e+003	5.298060e+001
2.956355e+003	8.517732e+001
2.958283e+003	1.068519e+002
2.960212e+003	5.738231e+001
2.962140e+003	6.228499e+001
2.964069e+003	9.042776e+001
2.965997e+003	6.928053e+001
2.967926e+003	7.577457e+001
2.969854e+003	-5.133108e+001
2.971782e+003	3.516575e+000
2.973711e+003	-6.047289e+000
2.975639e+003	-5.341816e+001
2.977568e+003	6.288614e+000
2.979496e+003	-2.820866e+001
2.981425e+003	-9.146118e+001
2.983353e+003	-5.024223e+001
2.985282e+003	-8.688982e+001
2.987210e+003	-1.296324e+002
2.989139e+003	-7.434732e+001
2.991067e+003	-3.087930e+001
2.992996e+003	-2.762873e+001
2.994924e+003	-1.357847e+002
2.996853e+003	-1.500552e+002
2.998781e+003	-6.572495e+001
3.000709e+003	-6.643453e+001
3.002638e+003	-9.579001e+001
3.004566e+003	-2.514103e+002
3.006495e+003	-2.087295e+002
3.008423e+003	-1.092040e+002
3.010352e+003	-2.288878e+002
3.012280e+003	-8.965571e+001
3.014209e+003	-1.754299e+002
3.016137e+003	-2.040927e+002
3.018066e+003	-2.048620e+002
3.019994e+003	-1.894388e+002
3.021923e+003	-1.545385e+002
3.023851e+003	-1.010296e+002
3.025780e+003	-2.172219e+002
3.027708e+003	-1.613816e+002
3.029636e+003	-2.105989e+002
3.031565e+003	-9.298983e+001
3.033493e+003	-1.428306e+001
3.035422e+003	-1.966589e+002
3.037350e+003	-2.193568e+002
3.039279e+003	-1.830934e+002
3.041207e+003	-1.382053e+002
3.043136e+003	-9.339387e+001
3.045064e+003	-1.314290e+002
3.046993e+003	-1.076367e+002
3.048921e+003	-1.829408e+002
3.050850e+003	-1.794543e+002
3.052778e+003	-1.603126e+002
3.054707e+003	-1.986926e+002
3.056635e+003	-2.642938e+002
3.058563e+003	-2.097760e+002
3.060492e+003	-1.750061e+002
3.062420e+003	-5.775491e+001
3.064349e+003	-3.207333e+001
3.066277e+003	-1.448283e+002
3.068206e+003	-1.928802e+002
3.070134e+003	-1.983458e+002
3.072063e+003	-1.762392e+002
3.073991e+003	-1.207626e+002
3.075920e+003	-1.412170e+002
3.077848e+003	-1.223014e+002
3.079777e+003	-1.402608e+002
3.081705e+003	-1.719539e+002
3.083634e+003	-1.686550e+002
3.085562e+003	-2.086643e+002
3.087490e+003	-1.497653e+002
3.089419e+003	-1.831106e+002
3.091347e+003	-1.248539e+002
3.093276e+003	-1.575186e+002
3.095204e+003	-1.254860e+002
3.097133e+003	-1.570721e+002
3.099061e+003	-8.235750e+000
3.100990e+003	-6.152010e+001
3.102918e+003	-4.003124e+001
3.104847e+003	-1.403202e+002
3.106775e+003	-1.273457e+002
3.108704e+003	-5.963679e+001
3.110632e+003	2.947636e+001
3.112561e+003	4.785902e+001
3.114489e+003	7.834797e+001
3.116417e+003	1.223595e+002
3.118346e+003	1.126707e+002
3.120274e+003	1.211108e+001
3.122203e+003	-3.723567e+001
3.124131e+003	2.122896e+001
3.126060e+003	3.772356e+001
3.127988e+003	2.136720e+001
3.129917e+003	3.558435e+001
3.131845e+003	6.819804e+001
3.133774e+003	7.358365e+001
3.135702e+003	1.728263e+002
3.137631e+003	1.885031e+002
3.139559e+003	8.844762e+001
3.141488e+003	1.262856e+002
3.143416e+003	9.552769e+001
3.145344e+003	1.647418e+002
3.147273e+003	1.635158e+002
3.149201e+003	1.794083e+002
3.151130e+003	1.711352e+002
3.153058e+003	2.157510e+002
3.154987e+003	2.375199e+002
3.156915e+003	3.200303e+002
3.158844e+003	3.740030e+002
3.160772e+003	3.646326e+002
3.162701e+003	3.892828e+002
3.164629e+003	2.914326e+002
3.166558e+003	3.687286e+002
3.168486e+003	3.936807e+002
3.170415e+003	4.930441e+002
3.172343e+003	4.401937e+002
3.174271e+003	3.909013e+002
3.176200e+003	4.888103e+002
3.178128e+003	4.576885e+002
3.180057e+003	5.399764e+002
3.181985e+003	5.044749e+002
3.183914e+003	6.048389e+002
3.185842e+003	6.191500e+002
3.187771e+003	5.736221e+002
3.189699e+003	6.141422e+002
3.191628e+003	6.925476e+002
3.193556e+003	6.917133e+002
3.195485e+003	7.511426e+002
3.197413e+003	8.559965e+002
3.199342e+003	8.416555e+002
3.201270e+003	7.896779e+002
3.203198e+003	9.283160e+002
3.205127e+003	9.276439e+002
3.207055e+003	9.755473e+002
3.208984e+003	9.894688e+002
3.210912e+003	1.017859e+003
3.212841e+003	1.075932e+003
3.214769e+003	1.117039e+003
3.216698e+003	1.116888e+003
3.218626e+003	1.130349e+003
3.220555e+003	1.176525e+003
3.222483e+003	1.138686e+003
3.224412e+003	1.226305e+003
3.226340e+003	1.250017e+003
3.228269e+003	1.403751e+003
3.230197e+003	1.337249e+003
3.232125e+003	1.387402e+003
3.234054e+003	1.341602e+003
3.235982e+003	1.454043e+003
3.237911e+003	1.532055e+003
3.239839e+003	1.574851e+003
3.241768e+003	1.660459e+003
3.243696e+003	1.670989e+003
3.245625e+003	1.778320e+003
3.247553e+003	1.705107e+003
3.249482e+003	1.736741e+003
3.251410e+003	1.854757e+003
3.253339e+003	1.844872e+003
3.255267e+003	1.958923e+003
3.257196e+003	1.992694e+003
3.259124e+003	1.987178e+003
3.261052e+003	2.036707e+003
3.262981e+003	2.144863e+003
3.264909e+003	2.267957e+003
3.266838e+003	2.221516e+003
3.268766e+003	2.338525e+003
3.270695e+003	2.471081e+003
3.272623e+003	2.434042e+003
3.274552e+003	2.401769e+003
3.276480e+003	2.501695e+003
3.278409e+003	2.599114e+003
3.280337e+003	2.648348e+003
3.282266e+003	2.709851e+003
3.284194e+003	2.768881e+003
3.286123e+003	2.821279e+003
3.288051e+003	2.943886e+003
3.289979e+003	3.044272e+003
3.291908e+003	3.117549e+003
3.293836e+003	3.145849e+003
3.295765e+003	3.226960e+003
3.297693e+003	3.304930e+003
3.299622e+003	3.339163e+003
3.301550e+003	3.353897e+003
3.303479e+003	3.408839e+003
3.305407e+003	3.525825e+003
3.307336e+003	3.614708e+003
3.309264e+003	3.602020e+003
3.311193e+003	3.730604e+003
3.313121e+003	3.901897e+003
3.315050e+003	3.913309e+003
3.316978e+003	4.007254e+003
3.318906e+003	4.144735e+003
3.320835e+003	4.241219e+003
3.322763e+003	4.261539e+003
3.324692e+003	4.194830e+003
3.326620e+003	4.339412e+003
3.328549e+003	4.464188e+003
3.330477e+003	4.626468e+003
3.332406e+003	4.747949e+003
3.334334e+003	4.825282e+003
3.336263e+003	4.836345e+003
3.338191e+003	4.984215e+003
3.340120e+003	5.050633e+003
3.342048e+003	5.159617e+003
3.343977e+003	5.312549e+003
3.345905e+003	5.378218e+003
3.347833e+003	5.428391e+003
3.349762e+003	5.548408e+003
3.351690e+003	5.781370e+003
3.353619e+003	5.747590e+003
3.355547e+003	5.816594e+003
3.357476e+003	5.952320e+003
3.359404e+003	6.060148e+003
3.361333e+003	6.135896e+003
3.363261e+003	6.235066e+003
3.365190e+003	6.392071e+003
3.367118e+003	6.515565e+003
3.369047e+003	6.603932e+003
3.370975e+003	6.744261e+003
3.372904e+003	6.943113e+003
3.374832e+003	7.061675e+003
3.376760e+003	7.105079e+003
3.378689e+003	7.268694e+003
3.380617e+003	7.423957e+003
3.382546e+003	7.533255e+003
3.384474e+003	7.711092e+003
3.386403e+003	7.853055e+003
3.388331e+003	7.930048e+003
3.390260e+003	7.962740e+003
3.392188e+003	8.070800e+003
3.394117e+003	8.223891e+003
3.396045e+003	8.350757e+003
3.397974e+003	8.531033e+003
3.399902e+003	8.782432e+003
