# Supplementary material for: Machine learning classification of mango maturity based on carotene content from Raman spectra
Source: PeerJ. 2025 Nov 18;13:e20288. doi: 10.7717/peerj.20288 (PMC12637035; doi:10.7717/peerj.20288)
Supplement: Supplemental Information 1 — Raman spectra from 29 mango samples, with measurements taken from the top, middle, and bottom parts of each mango. These data were used for Raman spectral processing, statistical analysis, and classification analysis. [file peerj-13-20288-s001.zip › Raw Data_Mango/M6/M6-BOTTOM-WARM WATER 1.CSV]

4.996945e+001	9.388050e+002
5.189791e+001	7.984808e+002
5.382638e+001	6.987719e+002
5.575485e+001	6.765281e+002
5.768332e+001	6.778890e+002
5.961178e+001	6.826305e+002
6.154025e+001	6.708452e+002
6.346872e+001	6.399832e+002
6.539719e+001	6.258646e+002
6.732565e+001	6.326446e+002
6.925412e+001	6.306736e+002
7.118259e+001	6.170729e+002
7.311105e+001	6.024924e+002
7.503952e+001	5.788287e+002
7.696799e+001	5.336323e+002
7.889645e+001	5.206959e+002
8.082492e+001	5.343113e+002
8.275339e+001	4.978654e+002
8.468185e+001	4.713627e+002
8.661032e+001	4.732914e+002
8.853879e+001	4.804011e+002
9.046725e+001	4.725374e+002
9.239572e+001	4.639081e+002
9.432419e+001	4.582221e+002
9.625266e+001	4.531416e+002
9.818112e+001	4.406270e+002
1.001096e+002	4.165441e+002
1.020381e+002	4.046675e+002
1.039665e+002	4.256535e+002
1.058950e+002	4.432086e+002
1.078235e+002	4.325603e+002
1.097519e+002	3.917118e+002
1.116804e+002	3.961889e+002
1.136089e+002	3.758164e+002
1.155373e+002	3.760108e+002
1.174658e+002	3.912405e+002
1.193943e+002	3.170269e+002
1.213227e+002	2.857174e+002
1.232512e+002	2.781905e+002
1.251797e+002	2.977708e+002
1.271081e+002	3.250297e+002
1.290366e+002	2.690537e+002
1.309651e+002	2.918189e+002
1.328935e+002	2.889740e+002
1.348220e+002	2.625060e+002
1.367505e+002	2.588778e+002
1.386789e+002	2.693404e+002
1.406074e+002	2.793474e+002
1.425359e+002	2.771431e+002
1.444643e+002	2.598651e+002
1.463928e+002	2.366145e+002
1.483213e+002	2.521567e+002
1.502497e+002	2.739646e+002
1.521782e+002	2.769998e+002
1.541067e+002	2.661339e+002
1.560351e+002	2.736342e+002
1.579636e+002	2.587978e+002
1.598921e+002	2.543983e+002
1.618205e+002	2.462843e+002
1.637490e+002	2.271237e+002
1.656775e+002	2.145441e+002
1.676059e+002	2.602948e+002
1.695344e+002	2.684970e+002
1.714629e+002	2.544267e+002
1.733913e+002	2.552377e+002
1.753198e+002	2.849161e+002
1.772483e+002	2.893628e+002
1.791767e+002	2.765197e+002
1.811052e+002	2.619776e+002
1.830337e+002	2.539557e+002
1.849621e+002	2.322673e+002
1.868906e+002	2.122612e+002
1.888191e+002	2.095522e+002
1.907475e+002	2.148276e+002
1.926760e+002	2.074833e+002
1.946045e+002	1.661966e+002
1.965329e+002	2.214413e+002
1.984614e+002	2.228033e+002
2.003899e+002	2.044185e+002
2.023183e+002	2.561620e+002
2.042468e+002	2.246889e+002
2.061753e+002	2.380672e+002
2.081037e+002	2.929197e+002
2.100322e+002	3.242887e+002
2.119607e+002	2.669876e+002
2.138891e+002	2.181669e+002
2.158176e+002	2.480168e+002
2.177461e+002	2.638663e+002
2.196745e+002	2.312080e+002
2.216030e+002	1.846108e+002
2.235315e+002	2.461539e+002
2.254599e+002	2.705061e+002
2.273884e+002	2.499996e+002
2.293169e+002	2.363050e+002
2.312453e+002	2.815059e+002
2.331738e+002	2.231924e+002
2.351023e+002	2.037388e+002
2.370307e+002	2.226508e+002
2.389592e+002	2.425876e+002
2.408877e+002	2.265861e+002
2.428161e+002	2.548180e+002
2.447446e+002	2.527085e+002
2.466731e+002	2.629108e+002
2.486015e+002	2.954202e+002
2.505300e+002	3.264949e+002
2.524585e+002	3.318799e+002
2.543869e+002	3.461636e+002
2.563154e+002	3.603242e+002
2.582439e+002	3.582791e+002
2.601723e+002	3.274250e+002
2.621008e+002	2.751663e+002
2.640293e+002	3.270652e+002
2.659577e+002	3.627085e+002
2.678862e+002	3.425283e+002
2.698147e+002	3.034729e+002
2.717431e+002	3.134048e+002
2.736716e+002	2.882502e+002
2.756001e+002	3.008128e+002
2.775285e+002	3.224282e+002
2.794570e+002	2.955261e+002
2.813855e+002	2.961674e+002
2.833139e+002	3.201766e+002
2.852424e+002	3.401938e+002
2.871709e+002	3.460638e+002
2.890993e+002	3.483529e+002
2.910278e+002	3.881479e+002
2.929563e+002	4.083513e+002
2.948847e+002	3.739125e+002
2.968132e+002	3.546115e+002
2.987417e+002	3.921041e+002
3.006701e+002	3.661241e+002
3.025986e+002	3.571020e+002
3.045271e+002	3.841421e+002
3.064555e+002	4.186292e+002
3.083840e+002	4.345147e+002
3.103125e+002	4.402878e+002
3.122409e+002	4.396256e+002
3.141694e+002	4.338464e+002
3.160979e+002	4.351504e+002
3.180263e+002	4.483361e+002
3.199548e+002	4.631285e+002
3.218833e+002	4.469406e+002
3.238117e+002	4.324861e+002
3.257402e+002	4.412044e+002
3.276687e+002	4.583516e+002
3.295971e+002	4.425968e+002
3.315256e+002	3.915384e+002
3.334541e+002	4.165507e+002
3.353825e+002	4.298843e+002
3.373110e+002	4.199670e+002
3.392395e+002	4.352845e+002
3.411679e+002	4.940044e+002
3.430964e+002	4.968592e+002
3.450249e+002	4.863561e+002
3.469533e+002	4.870021e+002
3.488818e+002	4.930339e+002
3.508103e+002	4.562966e+002
3.527387e+002	4.544603e+002
3.546672e+002	4.906724e+002
3.565957e+002	5.125850e+002
3.585241e+002	4.906241e+002
3.604526e+002	4.593029e+002
3.623811e+002	4.489387e+002
3.643095e+002	4.488639e+002
3.662380e+002	4.689033e+002
3.681665e+002	4.908785e+002
3.700949e+002	4.791813e+002
3.720234e+002	4.710000e+002
3.739519e+002	5.537488e+002
3.758803e+002	5.216763e+002
3.778088e+002	4.488945e+002
3.797373e+002	4.986013e+002
3.816657e+002	5.185120e+002
3.835942e+002	4.688554e+002
3.855227e+002	4.653633e+002
3.874511e+002	4.831995e+002
3.893796e+002	4.870832e+002
3.913081e+002	5.136006e+002
3.932365e+002	5.326848e+002
3.951650e+002	5.713890e+002
3.970935e+002	5.827401e+002
3.990219e+002	5.493365e+002
4.009504e+002	5.066347e+002
4.028789e+002	5.413612e+002
4.048073e+002	5.647109e+002
4.067358e+002	5.516886e+002
4.086643e+002	5.372642e+002
4.105927e+002	5.591404e+002
4.125212e+002	5.814760e+002
4.144497e+002	6.042470e+002
4.163781e+002	6.054319e+002
4.183066e+002	5.881935e+002
4.202351e+002	5.540652e+002
4.221635e+002	5.022256e+002
4.240920e+002	5.218947e+002
4.260205e+002	5.285469e+002
4.279489e+002	5.485133e+002
4.298774e+002	5.763378e+002
4.318059e+002	5.805176e+002
4.337343e+002	5.437299e+002
4.356628e+002	5.565494e+002
4.375913e+002	5.807969e+002
4.395197e+002	5.683725e+002
4.414482e+002	5.468359e+002
4.433767e+002	6.248221e+002
4.453051e+002	5.609191e+002
4.472336e+002	5.115169e+002
4.491621e+002	5.507509e+002
4.510905e+002	5.848740e+002
4.530190e+002	5.106395e+002
4.549475e+002	5.701672e+002
4.568759e+002	6.282004e+002
4.588044e+002	5.872531e+002
4.607329e+002	5.469350e+002
4.626613e+002	5.580051e+002
4.645898e+002	5.244002e+002
4.665183e+002	5.436906e+002
4.684467e+002	5.884044e+002
4.703752e+002	6.149401e+002
4.723037e+002	6.258726e+002
4.742321e+002	6.343061e+002
4.761606e+002	5.931412e+002
4.780891e+002	5.827309e+002
4.800175e+002	5.410657e+002
4.819460e+002	5.541873e+002
4.838745e+002	6.135021e+002
4.858029e+002	5.957153e+002
4.877314e+002	6.266325e+002
4.896599e+002	5.887197e+002
4.915883e+002	5.675472e+002
4.935168e+002	5.669771e+002
4.954453e+002	5.653724e+002
4.973737e+002	5.821366e+002
4.993022e+002	5.363328e+002
5.012307e+002	5.381857e+002
5.031591e+002	5.666130e+002
5.050876e+002	5.818052e+002
5.070161e+002	5.668334e+002
5.089445e+002	5.663889e+002
5.108730e+002	5.612184e+002
5.128015e+002	5.740347e+002
5.147299e+002	5.879041e+002
5.166584e+002	5.989208e+002
5.185869e+002	6.198494e+002
5.205153e+002	5.608130e+002
5.224438e+002	5.592568e+002
5.243723e+002	5.969025e+002
5.263007e+002	6.355814e+002
5.282292e+002	6.406944e+002
5.301577e+002	6.021089e+002
5.320861e+002	6.114606e+002
5.340146e+002	6.309505e+002
5.359431e+002	6.017935e+002
5.378715e+002	5.659160e+002
5.398000e+002	5.893788e+002
5.417285e+002	6.128828e+002
5.436569e+002	5.740600e+002
5.455854e+002	5.918325e+002
5.475139e+002	5.966139e+002
5.494423e+002	5.853733e+002
5.513708e+002	6.042393e+002
5.532993e+002	5.097661e+002
5.552277e+002	4.952195e+002
5.571562e+002	5.280580e+002
5.590847e+002	5.941606e+002
5.610131e+002	6.375842e+002
5.629416e+002	5.853770e+002
5.648701e+002	5.383583e+002
5.667985e+002	5.655928e+002
5.687270e+002	5.631340e+002
5.706555e+002	5.202736e+002
5.725839e+002	4.893853e+002
5.745124e+002	5.324333e+002
5.764409e+002	5.975517e+002
5.783693e+002	5.836690e+002
5.802978e+002	5.519468e+002
5.822263e+002	5.477614e+002
5.841547e+002	5.537416e+002
5.860832e+002	4.960422e+002
5.880117e+002	4.734211e+002
5.899401e+002	5.606868e+002
5.918686e+002	5.646588e+002
5.937971e+002	5.147731e+002
5.957255e+002	5.099989e+002
5.976540e+002	5.275523e+002
5.995825e+002	5.102051e+002
6.015109e+002	5.476041e+002
6.034394e+002	5.234409e+002
6.053679e+002	4.800425e+002
6.072963e+002	5.015444e+002
6.092248e+002	5.501918e+002
6.111533e+002	5.325978e+002
6.130817e+002	5.252327e+002
6.150102e+002	5.206737e+002
6.169387e+002	4.919130e+002
6.188671e+002	4.605818e+002
6.207956e+002	5.190344e+002
6.227241e+002	4.232234e+002
6.246525e+002	4.406626e+002
6.265810e+002	4.748979e+002
6.285095e+002	4.768600e+002
6.304379e+002	4.658517e+002
6.323664e+002	4.802318e+002
6.342949e+002	4.247578e+002
6.362233e+002	3.905576e+002
6.381518e+002	3.787493e+002
6.400803e+002	3.905145e+002
6.420087e+002	4.231063e+002
6.439372e+002	4.575194e+002
6.458657e+002	4.426105e+002
6.477941e+002	3.890276e+002
6.497226e+002	4.180593e+002
6.516511e+002	4.771860e+002
6.535795e+002	4.783787e+002
6.555080e+002	4.305790e+002
6.574365e+002	4.892645e+002
6.593649e+002	4.620117e+002
6.612934e+002	4.103020e+002
6.632219e+002	4.203023e+002
6.651503e+002	4.301541e+002
6.670788e+002	3.084999e+002
6.690073e+002	4.119066e+002
6.709357e+002	3.995698e+002
6.728642e+002	3.424110e+002
6.747927e+002	3.256606e+002
6.767211e+002	3.654802e+002
6.786496e+002	4.032357e+002
6.805781e+002	3.740787e+002
6.825065e+002	3.210901e+002
6.844350e+002	3.171131e+002
6.863635e+002	3.238307e+002
6.882919e+002	3.375570e+002
6.902204e+002	3.538453e+002
6.921489e+002	2.837700e+002
6.940773e+002	3.225322e+002
6.960058e+002	3.118516e+002
6.979343e+002	3.348606e+002
6.998627e+002	3.368387e+002
7.017912e+002	2.874448e+002
7.037197e+002	3.166596e+002
7.056481e+002	3.375342e+002
7.075766e+002	3.341497e+002
7.095051e+002	3.181070e+002
7.114335e+002	3.050847e+002
7.133620e+002	3.015305e+002
7.152905e+002	3.051108e+002
7.172189e+002	3.245585e+002
7.191474e+002	3.274214e+002
7.210759e+002	3.121291e+002
7.230043e+002	3.436238e+002
7.249328e+002	3.758583e+002
7.268613e+002	3.392304e+002
7.287897e+002	3.300427e+002
7.307182e+002	3.762708e+002
7.326467e+002	3.658976e+002
7.345751e+002	3.389219e+002
7.365036e+002	2.940607e+002
7.384321e+002	2.556412e+002
7.403605e+002	2.951705e+002
7.422890e+002	3.371546e+002
7.442175e+002	2.909091e+002
7.461459e+002	2.598636e+002
7.480744e+002	3.059586e+002
7.500029e+002	3.720761e+002
7.519313e+002	3.549227e+002
7.538598e+002	2.788331e+002
7.557883e+002	3.362730e+002
7.577167e+002	3.145778e+002
7.596452e+002	2.632571e+002
7.615737e+002	2.185394e+002
7.635021e+002	1.861060e+002
7.654306e+002	1.625578e+002
7.673591e+002	1.427578e+002
7.692875e+002	1.905522e+002
7.712160e+002	2.087365e+002
7.731445e+002	2.091990e+002
7.750729e+002	2.409106e+002
7.770014e+002	3.019994e+002
7.789299e+002	2.843903e+002
7.808583e+002	2.491504e+002
7.827868e+002	2.886538e+002
7.847153e+002	3.186736e+002
7.866437e+002	3.058061e+002
7.885722e+002	2.628359e+002
7.905007e+002	2.187283e+002
7.924291e+002	1.943202e+002
7.943576e+002	2.132291e+002
7.962861e+002	1.795386e+002
7.982145e+002	2.069398e+002
8.001430e+002	2.820302e+002
8.020715e+002	3.218896e+002
8.039999e+002	3.088144e+002
8.059284e+002	2.502599e+002
8.078569e+002	2.076652e+002
8.097853e+002	2.376751e+002
8.117138e+002	2.526971e+002
8.136423e+002	2.193928e+002
8.155707e+002	1.945297e+002
8.174992e+002	2.384648e+002
8.194277e+002	2.558535e+002
8.213561e+002	2.741747e+002
8.232846e+002	2.394279e+002
8.252131e+002	1.995942e+002
8.271415e+002	1.852744e+002
8.290700e+002	1.719427e+002
8.309985e+002	1.511223e+002
8.329269e+002	2.141887e+002
8.348554e+002	2.145518e+002
8.367839e+002	1.243801e+002
8.387123e+002	9.918128e+001
8.406408e+002	1.700217e+002
8.425693e+002	1.873259e+002
8.444977e+002	1.721498e+002
8.464262e+002	1.728756e+002
8.483547e+002	1.842711e+002
8.502831e+002	1.881487e+002
8.522116e+002	1.820127e+002
8.541401e+002	1.798055e+002
8.560685e+002	1.827516e+002
8.579970e+002	1.240012e+002
8.599255e+002	2.080098e+002
8.618539e+002	1.306762e+002
8.637824e+002	1.540787e+002
8.657109e+002	2.383031e+002
8.676393e+002	2.606278e+002
8.695678e+002	2.626436e+002
8.714963e+002	2.732053e+002
8.734247e+002	2.262248e+002
8.753532e+002	1.774953e+002
8.772817e+002	1.729351e+002
8.792101e+002	1.739305e+002
8.811386e+002	1.599935e+002
8.830671e+002	1.819693e+002
8.849955e+002	2.586329e+002
8.869240e+002	2.474024e+002
8.888525e+002	1.828440e+002
8.907809e+002	1.629429e+002
8.927094e+002	1.965861e+002
8.946379e+002	2.444671e+002
8.965663e+002	2.713113e+002
8.984948e+002	2.494106e+002
9.004233e+002	1.463115e+002
9.023517e+002	1.623617e+002
9.042802e+002	1.432298e+002
9.062087e+002	1.494801e+002
9.081371e+002	2.009803e+002
9.100656e+002	2.099746e+002
9.119941e+002	2.051436e+002
9.139225e+002	2.374043e+002
9.158510e+002	2.372533e+002
9.177795e+002	2.556299e+002
9.197079e+002	3.058768e+002
9.216364e+002	3.163334e+002
9.235649e+002	2.491960e+002
9.254933e+002	2.218478e+002
9.274218e+002	1.766375e+002
9.293503e+002	1.913426e+002
9.312787e+002	2.696791e+002
9.332072e+002	2.777134e+002
9.351357e+002	1.987415e+002
9.370641e+002	1.363898e+002
9.389926e+002	1.714860e+002
9.409211e+002	1.937485e+002
9.428495e+002	2.226874e+002
9.447780e+002	2.471442e+002
9.467065e+002	2.754726e+002
9.486349e+002	2.945859e+002
9.505634e+002	2.679214e+002
9.524919e+002	2.124155e+002
9.544203e+002	2.830960e+002
9.563488e+002	2.424592e+002
9.582773e+002	3.034883e+002
9.602057e+002	2.262326e+002
9.621342e+002	2.176835e+002
9.640627e+002	2.969997e+002
9.659911e+002	3.167745e+002
9.679196e+002	3.117466e+002
9.698481e+002	3.107422e+002
9.717766e+002	3.062841e+002
9.737050e+002	3.036564e+002
9.756335e+002	2.519616e+002
9.775620e+002	2.274641e+002
9.794904e+002	2.762415e+002
9.814189e+002	3.147097e+002
9.833474e+002	2.520623e+002
9.852758e+002	2.974565e+002
9.872043e+002	2.830443e+002
9.891328e+002	2.267584e+002
9.910612e+002	2.341460e+002
9.929897e+002	3.173772e+002
9.949182e+002	3.455314e+002
9.968466e+002	2.208493e+002
9.987751e+002	2.913690e+002
1.000704e+003	2.598442e+002
1.002632e+003	2.831754e+002
1.004560e+003	3.194529e+002
1.006489e+003	3.489019e+002
1.008417e+003	3.555736e+002
1.010346e+003	3.357162e+002
1.012274e+003	3.236363e+002
1.014203e+003	2.917474e+002
1.016131e+003	2.329073e+002
1.018060e+003	2.998368e+002
1.019988e+003	2.907154e+002
1.021917e+003	2.510848e+002
1.023845e+003	2.748598e+002
1.025774e+003	3.243733e+002
1.027702e+003	3.394492e+002
1.029631e+003	3.108217e+002
1.031559e+003	2.614092e+002
1.033488e+003	4.130103e+002
1.035416e+003	5.117253e+002
1.037344e+003	4.505674e+002
1.039273e+003	3.182137e+002
1.041201e+003	2.382271e+002
1.043130e+003	2.559669e+002
1.045058e+003	2.660427e+002
1.046987e+003	2.242484e+002
1.048915e+003	2.508896e+002
1.050844e+003	3.065506e+002
1.052772e+003	3.503468e+002
1.054701e+003	3.722161e+002
1.056629e+003	3.708303e+002
1.058558e+003	3.470153e+002
1.060486e+003	3.386361e+002
1.062415e+003	2.966203e+002
1.064343e+003	3.268429e+002
1.066271e+003	3.680806e+002
1.068200e+003	3.492578e+002
1.070128e+003	3.011280e+002
1.072057e+003	3.118480e+002
1.073985e+003	3.660110e+002
1.075914e+003	3.912283e+002
1.077842e+003	4.033244e+002
1.079771e+003	3.731914e+002
1.081699e+003	3.193427e+002
1.083628e+003	3.226406e+002
1.085556e+003	3.417854e+002
1.087485e+003	3.124615e+002
1.089413e+003	3.730439e+002
1.091342e+003	2.818462e+002
1.093270e+003	3.866746e+002
1.095198e+003	4.176907e+002
1.097127e+003	4.469145e+002
1.099055e+003	4.077477e+002
1.100984e+003	3.411172e+002
1.102912e+003	3.710699e+002
1.104841e+003	4.537361e+002
1.106769e+003	4.233165e+002
1.108698e+003	3.882879e+002
1.110626e+003	4.229101e+002
1.112555e+003	4.257985e+002
1.114483e+003	3.959674e+002
1.116412e+003	4.063618e+002
1.118340e+003	4.085287e+002
1.120269e+003	3.459039e+002
1.122197e+003	5.406789e+002
1.124125e+003	4.361411e+002
1.126054e+003	3.844763e+002
1.127982e+003	3.933049e+002
1.129911e+003	3.657978e+002
1.131839e+003	3.789980e+002
1.133768e+003	4.641410e+002
1.135696e+003	5.329447e+002
1.137625e+003	5.367022e+002
1.139553e+003	5.037888e+002
1.141482e+003	5.249344e+002
1.143410e+003	5.596638e+002
1.145339e+003	4.609254e+002
1.147267e+003	4.766697e+002
1.149196e+003	5.690475e+002
1.151124e+003	5.669908e+002
1.153052e+003	5.203831e+002
1.154981e+003	5.947537e+002
1.156909e+003	6.787891e+002
1.158838e+003	6.261193e+002
1.160766e+003	5.945080e+002
1.162695e+003	5.568672e+002
1.164623e+003	5.261257e+002
1.166552e+003	5.533777e+002
1.168480e+003	6.066232e+002
1.170409e+003	5.744103e+002
1.172337e+003	4.959618e+002
1.174266e+003	4.665360e+002
1.176194e+003	4.585060e+002
1.178123e+003	5.355287e+002
1.180051e+003	5.813853e+002
1.181979e+003	5.113163e+002
1.183908e+003	4.809442e+002
1.185836e+003	5.641562e+002
1.187765e+003	5.412526e+002
1.189693e+003	4.835925e+002
1.191622e+003	5.114659e+002
1.193550e+003	5.147315e+002
1.195479e+003	5.024894e+002
1.197407e+003	5.336016e+002
1.199336e+003	5.430820e+002
1.201264e+003	4.895179e+002
1.203193e+003	4.565524e+002
1.205121e+003	5.487281e+002
1.207050e+003	6.656910e+002
1.208978e+003	5.843898e+002
1.210906e+003	5.940511e+002
1.212835e+003	6.176199e+002
1.214763e+003	5.144205e+002
1.216692e+003	4.719918e+002
1.218620e+003	5.007746e+002
1.220549e+003	5.068588e+002
1.222477e+003	5.281581e+002
1.224406e+003	5.157567e+002
1.226334e+003	5.392841e+002
1.228263e+003	6.291939e+002
1.230191e+003	6.542516e+002
1.232120e+003	6.319246e+002
1.234048e+003	6.265816e+002
1.235977e+003	6.177453e+002
1.237905e+003	5.730432e+002
1.239833e+003	5.425695e+002
1.241762e+003	5.750428e+002
1.243690e+003	4.893759e+002
1.245619e+003	5.079466e+002
1.247547e+003	5.737187e+002
1.249476e+003	5.698667e+002
1.251404e+003	5.867022e+002
1.253333e+003	5.804155e+002
1.255261e+003	5.702558e+002
1.257190e+003	6.001115e+002
1.259118e+003	5.844302e+002
1.261047e+003	5.153571e+002
1.262975e+003	4.339178e+002
1.264904e+003	4.707196e+002
1.266832e+003	5.563055e+002
1.268760e+003	5.469427e+002
1.270689e+003	6.185329e+002
1.272617e+003	6.318950e+002
1.274546e+003	5.774155e+002
1.276474e+003	6.088584e+002
1.278403e+003	5.594207e+002
1.280331e+003	5.823159e+002
1.282260e+003	6.062192e+002
1.284188e+003	5.465699e+002
1.286117e+003	5.866737e+002
1.288045e+003	6.197402e+002
1.289974e+003	6.222126e+002
1.291902e+003	6.159418e+002
1.293831e+003	6.206520e+002
1.295759e+003	6.382775e+002
1.297688e+003	6.484487e+002
1.299616e+003	6.687451e+002
1.301544e+003	6.552188e+002
1.303473e+003	6.359009e+002
1.305401e+003	6.710030e+002
1.307330e+003	6.736689e+002
1.309258e+003	6.403195e+002
1.311187e+003	6.219785e+002
1.313115e+003	6.195127e+002
1.315044e+003	6.019362e+002
1.316972e+003	6.121334e+002
1.318901e+003	6.953697e+002
1.320829e+003	6.359097e+002
1.322758e+003	6.662652e+002
1.324686e+003	7.185375e+002
1.326615e+003	6.342934e+002
1.328543e+003	5.329639e+002
1.330471e+003	5.037971e+002
1.332400e+003	5.864828e+002
1.334328e+003	6.621042e+002
1.336257e+003	5.514237e+002
1.338185e+003	6.809709e+002
1.340114e+003	7.637740e+002
1.342042e+003	6.104095e+002
1.343971e+003	6.592861e+002
1.345899e+003	6.266647e+002
1.347828e+003	6.192648e+002
1.349756e+003	6.354266e+002
1.351685e+003	6.364149e+002
1.353613e+003	6.489910e+002
1.355542e+003	6.709601e+002
1.357470e+003	6.245786e+002
1.359398e+003	5.242171e+002
1.361327e+003	6.191889e+002
1.363255e+003	7.046175e+002
1.365184e+003	6.798603e+002
1.367112e+003	5.937736e+002
1.369041e+003	6.332312e+002
1.370969e+003	6.570300e+002
1.372898e+003	6.406273e+002
1.374826e+003	6.940002e+002
1.376755e+003	6.939844e+002
1.378683e+003	6.165925e+002
1.380612e+003	6.568289e+002
1.382540e+003	6.518083e+002
1.384469e+003	6.421871e+002
1.386397e+003	6.753829e+002
1.388325e+003	6.961636e+002
1.390254e+003	6.698221e+002
1.392182e+003	6.646182e+002
1.394111e+003	6.945112e+002
1.396039e+003	7.114984e+002
1.397968e+003	6.974317e+002
1.399896e+003	6.118921e+002
1.401825e+003	6.810135e+002
1.403753e+003	6.085408e+002
1.405682e+003	5.652214e+002
1.407610e+003	6.373794e+002
1.409539e+003	6.418935e+002
1.411467e+003	6.616485e+002
1.413396e+003	7.086361e+002
1.415324e+003	6.673844e+002
1.417252e+003	5.364490e+002
1.419181e+003	4.824800e+002
1.421109e+003	5.465907e+002
1.423038e+003	5.333638e+002
1.424966e+003	4.652405e+002
1.426895e+003	5.810182e+002
1.428823e+003	6.418455e+002
1.430752e+003	6.225197e+002
1.432680e+003	6.243399e+002
1.434609e+003	6.630686e+002
1.436537e+003	6.286500e+002
1.438466e+003	5.537245e+002
1.440394e+003	5.536888e+002
1.442323e+003	5.453521e+002
1.444251e+003	5.067685e+002
1.446179e+003	4.864140e+002
1.448108e+003	5.236284e+002
1.450036e+003	5.326101e+002
1.451965e+003	5.348935e+002
1.453893e+003	5.950295e+002
1.455822e+003	6.441835e+002
1.457750e+003	5.862754e+002
1.459679e+003	5.131613e+002
1.461607e+003	5.650735e+002
1.463536e+003	7.030481e+002
1.465464e+003	7.555334e+002
1.467393e+003	6.234704e+002
1.469321e+003	5.654692e+002
1.471250e+003	6.299932e+002
1.473178e+003	6.180415e+002
1.475106e+003	6.098979e+002
1.477035e+003	6.621267e+002
1.478963e+003	6.802231e+002
1.480892e+003	6.778633e+002
1.482820e+003	6.327662e+002
1.484749e+003	5.497601e+002
1.486677e+003	5.517657e+002
1.488606e+003	6.597525e+002
1.490534e+003	6.584249e+002
1.492463e+003	5.881863e+002
1.494391e+003	6.379948e+002
1.496320e+003	6.398274e+002
1.498248e+003	6.261583e+002
1.500177e+003	5.937301e+002
1.502105e+003	5.195351e+002
1.504033e+003	4.596805e+002
1.505962e+003	5.001341e+002
1.507890e+003	6.088304e+002
1.509819e+003	6.560444e+002
1.511747e+003	6.172349e+002
1.513676e+003	5.959775e+002
1.515604e+003	5.585057e+002
1.517533e+003	6.597397e+002
1.519461e+003	7.339359e+002
1.521390e+003	6.611214e+002
1.523318e+003	7.317130e+002
1.525247e+003	7.086257e+002
1.527175e+003	6.850327e+002
1.529104e+003	7.105386e+002
1.531032e+003	7.211423e+002
1.532960e+003	6.753080e+002
1.534889e+003	6.133271e+002
1.536817e+003	5.659905e+002
1.538746e+003	5.131601e+002
1.540674e+003	5.083612e+002
1.542603e+003	5.055745e+002
1.544531e+003	4.636480e+002
1.546460e+003	5.776277e+002
1.548388e+003	6.366750e+002
1.550317e+003	6.432580e+002
1.552245e+003	6.335972e+002
1.554174e+003	5.582856e+002
1.556102e+003	5.464951e+002
1.558031e+003	5.701568e+002
1.559959e+003	5.769326e+002
1.561887e+003	6.208441e+002
1.563816e+003	6.471573e+002
1.565744e+003	6.098755e+002
1.567673e+003	5.988046e+002
1.569601e+003	5.782545e+002
1.571530e+003	5.573966e+002
1.573458e+003	5.467809e+002
1.575387e+003	5.545313e+002
1.577315e+003	5.648427e+002
1.579244e+003	5.689381e+002
1.581172e+003	5.431378e+002
1.583101e+003	5.174392e+002
1.585029e+003	5.300141e+002
1.586958e+003	6.009258e+002
1.588886e+003	6.379692e+002
1.590814e+003	5.699180e+002
1.592743e+003	5.994401e+002
1.594671e+003	6.489881e+002
1.596600e+003	5.819418e+002
1.598528e+003	5.950347e+002
1.600457e+003	6.988686e+002
1.602385e+003	5.393047e+002
1.604314e+003	6.707808e+002
1.606242e+003	6.169733e+002
1.608171e+003	6.045577e+002
1.610099e+003	4.739753e+002
1.612028e+003	4.009103e+002
1.613956e+003	4.391440e+002
1.615885e+003	4.180428e+002
1.617813e+003	4.054324e+002
1.619741e+003	4.487664e+002
1.621670e+003	4.470833e+002
1.623598e+003	4.557152e+002
1.625527e+003	5.119985e+002
1.627455e+003	4.792528e+002
1.629384e+003	3.874196e+002
1.631312e+003	3.812086e+002
1.633241e+003	4.505317e+002
1.635169e+003	4.925739e+002
1.637098e+003	4.913192e+002
1.639026e+003	3.412194e+002
1.640955e+003	3.204310e+002
1.642883e+003	4.170225e+002
1.644812e+003	4.451935e+002
1.646740e+003	4.394277e+002
1.648668e+003	4.340090e+002
1.650597e+003	4.396464e+002
1.652525e+003	3.912073e+002
1.654454e+003	3.359914e+002
1.656382e+003	3.455545e+002
1.658311e+003	3.273176e+002
1.660239e+003	2.839185e+002
1.662168e+003	4.038088e+002
1.664096e+003	2.848770e+002
1.666025e+003	3.320292e+002
1.667953e+003	2.642171e+002
1.669882e+003	3.520163e+002
1.671810e+003	4.174718e+002
1.673739e+003	3.151923e+002
1.675667e+003	2.525314e+002
1.677595e+003	3.337783e+002
1.679524e+003	4.047092e+002
1.681452e+003	3.122274e+002
1.683381e+003	2.455430e+002
1.685309e+003	3.087834e+002
1.687238e+003	3.147097e+002
1.689166e+003	3.249381e+002
1.691095e+003	3.749687e+002
1.693023e+003	2.023542e+002
1.694952e+003	1.144673e+002
1.696880e+003	1.373610e+002
1.698809e+003	3.414915e+002
1.700737e+003	2.956702e+002
1.702666e+003	1.595251e+002
1.704594e+003	1.217249e+002
1.706522e+003	1.438304e+002
1.708451e+003	1.546553e+002
1.710379e+003	1.339293e+002
1.712308e+003	1.077683e+002
1.714236e+003	1.319576e+002
1.716165e+003	2.176332e+002
1.718093e+003	2.426133e+002
1.720022e+003	2.132535e+002
1.721950e+003	9.390386e+001
1.723879e+003	1.205225e+002
1.725807e+003	1.597308e+002
1.727736e+003	2.947843e+002
1.729664e+003	2.528233e+002
1.731593e+003	1.513083e+002
1.733521e+003	1.514555e+002
1.735449e+003	1.873882e+002
1.737378e+003	1.397303e+002
1.739306e+003	1.031885e+002
1.741235e+003	2.046366e+002
1.743163e+003	2.701426e+002
1.745092e+003	2.519508e+002
1.747020e+003	3.229410e+002
1.748949e+003	3.162137e+002
1.750877e+003	1.502663e+002
1.752806e+003	2.499556e+002
1.754734e+003	3.390567e+002
1.756663e+003	1.828300e+002
1.758591e+003	2.147504e+002
1.760520e+003	2.110916e+002
1.762448e+003	2.156840e+002
1.764376e+003	2.566512e+002
1.766305e+003	1.801383e+002
1.768233e+003	9.208242e+001
1.770162e+003	9.965234e+001
1.772090e+003	1.014601e+002
1.774019e+003	1.105751e+002
1.775947e+003	1.343612e+002
1.777876e+003	1.879528e+002
1.779804e+003	2.010369e+002
1.781733e+003	1.280444e+002
1.783661e+003	4.515870e+001
1.785590e+003	4.539639e+001
1.787518e+003	9.170258e+001
1.789447e+003	6.190582e+001
1.791375e+003	5.057768e+001
1.793303e+003	6.525277e+001
1.795232e+003	3.972531e+001
1.797160e+003	3.707740e+001
1.799089e+003	7.081384e+001
1.801017e+003	6.451778e+000
1.802946e+003	1.766908e+001
1.804874e+003	1.369950e+002
1.806803e+003	1.631707e+002
1.808731e+003	8.416700e+001
1.810660e+003	1.986594e+001
1.812588e+003	-5.337764e+001
1.814517e+003	-6.474052e+000
1.816445e+003	3.950021e+001
1.818374e+003	-2.847874e+000
1.820302e+003	4.050825e+001
1.822230e+003	1.368524e+002
1.824159e+003	1.180187e+002
1.826087e+003	1.147172e+002
1.828016e+003	1.391978e+002
1.829944e+003	3.230940e+001
1.831873e+003	1.243153e+001
1.833801e+003	3.734135e+000
1.835730e+003	-2.282876e+000
1.837658e+003	-6.734041e+000
1.839587e+003	1.687862e+002
1.841515e+003	2.083757e+002
1.843444e+003	2.085548e+002
1.845372e+003	1.843850e+002
1.847301e+003	2.498765e+002
1.849229e+003	1.711126e+002
1.851157e+003	1.842624e+001
1.853086e+003	5.545826e+001
1.855014e+003	8.340762e+001
1.856943e+003	-3.201787e+001
1.858871e+003	6.401340e+001
1.860800e+003	3.823281e+001
1.862728e+003	3.872535e+001
1.864657e+003	9.791841e+000
1.866585e+003	-3.422163e+000
1.868514e+003	3.576137e+001
1.870442e+003	-1.574504e+001
1.872371e+003	-5.412196e+001
1.874299e+003	4.435585e+000
1.876228e+003	4.783717e+001
1.878156e+003	1.183807e+002
1.880084e+003	1.325384e+002
1.882013e+003	6.434927e+001
1.883941e+003	5.446645e+001
1.885870e+003	6.479353e+001
1.887798e+003	6.824206e+001
1.889727e+003	-3.244922e+001
1.891655e+003	-8.019094e+000
1.893584e+003	-9.174985e+000
1.895512e+003	1.356801e+001
1.897441e+003	5.528060e+000
1.899369e+003	1.385588e+002
1.901298e+003	1.441448e+002
1.903226e+003	5.609864e+001
1.905155e+003	-3.737171e+001
1.907083e+003	-7.028093e+001
1.909011e+003	-7.761265e+000
1.910940e+003	7.294065e+001
1.912868e+003	5.943889e+001
1.914797e+003	-3.515575e+000
1.916725e+003	5.282068e+000
1.918654e+003	-4.366117e+001
1.920582e+003	-1.868251e+001
1.922511e+003	8.137342e+001
1.924439e+003	8.475808e+001
1.926368e+003	3.085953e+001
1.928296e+003	6.400593e-001
1.930225e+003	-1.723680e+001
1.932153e+003	-2.310950e+001
1.934082e+003	1.113436e+001
1.936010e+003	4.448545e+001
1.937938e+003	7.023756e+000
1.939867e+003	4.998119e+000
1.941795e+003	1.825455e+002
1.943724e+003	2.109060e+002
1.945652e+003	7.815620e+001
1.947581e+003	-7.647112e+001
1.949509e+003	-5.019918e+001
1.951438e+003	2.447918e+001
1.953366e+003	-2.909720e+001
1.955295e+003	4.813887e+001
1.957223e+003	1.318283e+002
1.959152e+003	1.846597e+002
1.961080e+003	1.390506e+002
1.963009e+003	1.073508e+002
1.964937e+003	1.411373e+002
1.966865e+003	1.780685e+002
1.968794e+003	1.981181e+002
1.970722e+003	1.405900e+002
1.972651e+003	1.045327e+002
1.974579e+003	2.808061e+000
1.976508e+003	-3.348990e+001
1.978436e+003	-7.763492e+001
1.980365e+003	-1.089004e+001
1.982293e+003	1.020956e+002
1.984222e+003	2.106205e+002
1.986150e+003	1.750322e+002
1.988079e+003	3.189060e+000
1.990007e+003	-4.903506e+001
1.991936e+003	5.895008e+001
1.993864e+003	1.631016e+002
1.995792e+003	1.376534e+002
1.997721e+003	7.315941e+001
1.999649e+003	3.709904e+001
2.001578e+003	2.560657e+001
2.003506e+003	5.204428e+001
2.005435e+003	3.515899e+001
2.007363e+003	1.712169e+002
2.009292e+003	1.042598e+002
2.011220e+003	-3.501377e+001
2.013149e+003	1.937602e+001
2.015077e+003	9.507597e+000
2.017006e+003	9.118707e+001
2.018934e+003	2.282710e+002
2.020863e+003	2.775839e+001
2.022791e+003	1.496270e+001
2.024719e+003	-8.436162e+001
2.026648e+003	-6.386169e+001
2.028576e+003	2.101257e+001
2.030505e+003	1.317697e+002
2.032433e+003	3.658570e+001
2.034362e+003	3.261550e+001
2.036290e+003	2.255385e+002
2.038219e+003	3.212530e+002
2.040147e+003	2.079327e+002
2.042076e+003	1.514239e+002
2.044004e+003	1.713669e+002
2.045933e+003	2.130578e+002
2.047861e+003	2.759258e+002
2.049790e+003	2.164167e+002
2.051718e+003	2.598603e+002
2.053646e+003	2.552469e+002
2.055575e+003	2.379345e+002
2.057503e+003	1.404685e+002
2.059432e+003	1.465363e+002
2.061360e+003	2.904089e+002
2.063289e+003	1.935510e+002
2.065217e+003	1.745918e+002
2.067146e+003	1.179434e+002
2.069074e+003	5.616394e+001
2.071003e+003	2.294768e+002
2.072931e+003	3.213612e+002
2.074860e+003	2.116299e+002
2.076788e+003	2.391197e+002
2.078717e+003	2.952922e+002
2.080645e+003	2.145244e+002
2.082573e+003	1.528799e+002
2.084502e+003	2.168843e+002
2.086430e+003	2.274712e+002
2.088359e+003	2.722673e+002
2.090287e+003	2.158945e+002
2.092216e+003	1.228872e+002
2.094144e+003	1.752442e+002
2.096073e+003	2.116226e+002
2.098001e+003	1.824261e+002
2.099930e+003	1.494809e+002
2.101858e+003	1.657429e+002
2.103787e+003	1.168486e+002
2.105715e+003	3.336069e+001
2.107644e+003	2.113558e+002
2.109572e+003	3.398718e+002
2.111500e+003	2.623943e+002
2.113429e+003	2.050970e+002
2.115357e+003	1.623406e+002
2.117286e+003	2.181045e+002
2.119214e+003	2.096846e+002
2.121143e+003	1.799541e+002
2.123071e+003	1.942811e+002
2.125000e+003	2.543973e+002
2.126928e+003	2.369412e+002
2.128857e+003	1.815730e+002
2.130785e+003	2.385302e+002
2.132714e+003	3.341829e+002
2.134642e+003	3.419166e+002
2.136571e+003	3.347915e+002
2.138499e+003	3.105505e+002
2.140427e+003	2.361365e+002
2.142356e+003	3.149976e+002
2.144284e+003	3.187424e+002
2.146213e+003	2.298028e+002
2.148141e+003	3.258273e+002
2.150070e+003	4.239601e+002
2.151998e+003	4.415214e+002
2.153927e+003	4.729351e+002
2.155855e+003	4.550506e+002
2.157784e+003	4.086145e+002
2.159712e+003	4.387877e+002
2.161641e+003	4.351285e+002
2.163569e+003	3.706563e+002
2.165498e+003	4.119607e+002
2.167426e+003	4.231142e+002
2.169354e+003	3.719807e+002
2.171283e+003	3.075469e+002
2.173211e+003	3.275158e+002
2.175140e+003	4.455044e+002
2.177068e+003	5.070380e+002
2.178997e+003	4.352070e+002
2.180925e+003	4.362367e+002
2.182854e+003	4.413832e+002
2.184782e+003	4.445660e+002
2.186711e+003	4.364039e+002
2.188639e+003	3.802709e+002
2.190568e+003	3.354905e+002
2.192496e+003	4.666852e+002
2.194425e+003	4.887869e+002
2.196353e+003	4.474573e+002
2.198281e+003	5.329919e+002
2.200210e+003	5.717990e+002
2.202138e+003	4.451742e+002
2.204067e+003	3.395861e+002
2.205995e+003	4.360926e+002
2.207924e+003	3.917857e+002
2.209852e+003	2.949241e+002
2.211781e+003	2.965639e+002
2.213709e+003	4.164075e+002
2.215638e+003	4.774534e+002
2.217566e+003	3.214817e+002
2.219495e+003	3.608251e+002
2.221423e+003	4.397963e+002
2.223352e+003	5.050603e+002
2.225280e+003	4.240227e+002
2.227208e+003	3.141990e+002
2.229137e+003	3.530684e+002
2.231065e+003	4.640530e+002
2.232994e+003	5.695956e+002
2.234922e+003	6.326524e+002
2.236851e+003	5.694544e+002
2.238779e+003	6.116530e+002
2.240708e+003	6.647260e+002
2.242636e+003	6.089149e+002
2.244565e+003	5.202855e+002
2.246493e+003	5.094378e+002
2.248422e+003	4.882266e+002
2.250350e+003	5.798129e+002
2.252279e+003	6.917053e+002
2.254207e+003	6.327495e+002
2.256135e+003	5.729353e+002
2.258064e+003	6.554283e+002
2.259992e+003	6.437659e+002
2.261921e+003	6.014261e+002
2.263849e+003	6.293328e+002
2.265778e+003	5.904871e+002
2.267706e+003	6.320849e+002
2.269635e+003	6.596775e+002
2.271563e+003	6.471742e+002
2.273492e+003	6.000195e+002
2.275420e+003	6.503452e+002
2.277349e+003	6.350338e+002
2.279277e+003	4.673478e+002
2.281206e+003	4.001597e+002
2.283134e+003	5.081909e+002
2.285063e+003	6.554678e+002
2.286991e+003	6.608624e+002
2.288919e+003	6.400127e+002
2.290848e+003	6.042726e+002
2.292776e+003	6.171493e+002
2.294705e+003	7.039767e+002
2.296633e+003	7.024606e+002
2.298562e+003	6.649333e+002
2.300490e+003	6.532018e+002
2.302419e+003	6.908105e+002
2.304347e+003	6.761829e+002
2.306276e+003	6.264788e+002
2.308204e+003	6.806954e+002
2.310133e+003	7.398502e+002
2.312061e+003	7.164537e+002
2.313990e+003	6.675786e+002
2.315918e+003	7.655023e+002
2.317846e+003	7.612684e+002
2.319775e+003	6.150818e+002
2.321703e+003	7.404691e+002
2.323632e+003	8.016457e+002
2.325560e+003	7.071467e+002
2.327489e+003	6.979130e+002
2.329417e+003	7.822936e+002
2.331346e+003	7.127505e+002
2.333274e+003	5.371924e+002
2.335203e+003	7.106260e+002
2.337131e+003	7.524868e+002
2.339060e+003	6.491492e+002
2.340988e+003	7.750583e+002
2.342917e+003	6.247929e+002
2.344845e+003	7.980161e+002
2.346773e+003	8.137369e+002
2.348702e+003	8.202570e+002
2.350630e+003	8.863993e+002
2.352559e+003	8.575151e+002
2.354487e+003	8.997231e+002
2.356416e+003	8.130052e+002
2.358344e+003	5.786143e+002
2.360273e+003	6.830806e+002
2.362201e+003	8.027378e+002
2.364130e+003	7.039911e+002
2.366058e+003	8.788402e+002
2.367987e+003	8.203776e+002
2.369915e+003	1.025889e+003
2.371844e+003	8.773424e+002
2.373772e+003	7.277961e+002
2.375700e+003	6.679995e+002
2.377629e+003	7.414006e+002
2.379557e+003	7.471437e+002
2.381486e+003	6.994352e+002
2.383414e+003	7.193228e+002
2.385343e+003	7.208258e+002
2.387271e+003	7.315970e+002
2.389200e+003	7.838592e+002
2.391128e+003	7.967900e+002
2.393057e+003	8.631045e+002
2.394985e+003	7.213491e+002
2.396914e+003	6.740999e+002
2.398842e+003	7.397209e+002
2.400771e+003	8.366360e+002
2.402699e+003	8.477516e+002
2.404627e+003	7.620210e+002
2.406556e+003	7.546437e+002
2.408484e+003	7.341597e+002
2.410413e+003	6.049517e+002
2.412341e+003	6.358342e+002
2.414270e+003	7.291514e+002
2.416198e+003	6.454240e+002
2.418127e+003	7.592969e+002
2.420055e+003	7.819357e+002
2.421984e+003	7.268839e+002
2.423912e+003	7.640882e+002
2.425841e+003	8.671424e+002
2.427769e+003	8.764872e+002
2.429698e+003	6.958029e+002
2.431626e+003	6.905850e+002
2.433554e+003	8.944927e+002
2.435483e+003	8.390373e+002
2.437411e+003	9.044076e+002
2.439340e+003	9.256652e+002
2.441268e+003	9.230329e+002
2.443197e+003	7.582917e+002
2.445125e+003	7.245850e+002
2.447054e+003	8.164897e+002
2.448982e+003	8.569952e+002
2.450911e+003	7.537670e+002
2.452839e+003	7.900882e+002
2.454768e+003	8.341173e+002
2.456696e+003	9.352189e+002
2.458625e+003	9.736726e+002
2.460553e+003	8.515336e+002
2.462481e+003	7.807454e+002
2.464410e+003	7.231896e+002
2.466338e+003	8.176788e+002
2.468267e+003	7.735780e+002
2.470195e+003	7.743425e+002
2.472124e+003	7.789671e+002
2.474052e+003	7.934069e+002
2.475981e+003	8.903760e+002
2.477909e+003	9.045800e+002
2.479838e+003	8.311705e+002
2.481766e+003	7.595246e+002
2.483695e+003	7.651935e+002
2.485623e+003	7.612530e+002
2.487552e+003	6.952227e+002
2.489480e+003	7.338454e+002
2.491408e+003	8.359543e+002
2.493337e+003	7.972825e+002
2.495265e+003	8.891445e+002
2.497194e+003	7.438542e+002
2.499122e+003	7.077620e+002
2.501051e+003	7.907908e+002
2.502979e+003	8.526315e+002
2.504908e+003	7.691907e+002
2.506836e+003	7.175060e+002
2.508765e+003	7.147160e+002
2.510693e+003	7.626987e+002
2.512622e+003	7.100457e+002
2.514550e+003	5.655975e+002
2.516479e+003	6.572032e+002
2.518407e+003	8.185286e+002
2.520335e+003	7.226768e+002
2.522264e+003	6.322449e+002
2.524192e+003	6.561317e+002
2.526121e+003	6.460062e+002
2.528049e+003	6.526668e+002
2.529978e+003	7.575267e+002
2.531906e+003	8.284487e+002
2.533835e+003	7.119921e+002
2.535763e+003	6.852557e+002
2.537692e+003	8.480851e+002
2.539620e+003	6.742165e+002
2.541549e+003	7.342252e+002
2.543477e+003	8.318356e+002
2.545406e+003	8.937803e+002
2.547334e+003	8.901993e+002
2.549262e+003	7.453744e+002
2.551191e+003	7.078641e+002
2.553119e+003	6.512467e+002
2.555048e+003	5.529133e+002
2.556976e+003	5.833947e+002
2.558905e+003	6.965256e+002
2.560833e+003	7.231001e+002
2.562762e+003	6.067631e+002
2.564690e+003	7.310126e+002
2.566619e+003	7.044427e+002
2.568547e+003	6.458085e+002
2.570476e+003	7.342725e+002
2.572404e+003	7.502013e+002
2.574333e+003	6.341232e+002
2.576261e+003	5.815708e+002
2.578189e+003	6.205227e+002
2.580118e+003	7.061483e+002
2.582046e+003	7.291186e+002
2.583975e+003	7.624526e+002
2.585903e+003	8.224162e+002
2.587832e+003	8.390455e+002
2.589760e+003	8.262072e+002
2.591689e+003	6.813030e+002
2.593617e+003	7.296547e+002
2.595546e+003	7.560009e+002
2.597474e+003	6.726035e+002
2.599403e+003	7.125985e+002
2.601331e+003	6.415061e+002
2.603260e+003	5.568150e+002
2.605188e+003	5.550645e+002
2.607116e+003	4.726649e+002
2.609045e+003	5.654172e+002
2.610973e+003	8.258359e+002
2.612902e+003	5.784489e+002
2.614830e+003	6.239336e+002
2.616759e+003	5.889404e+002
2.618687e+003	5.913481e+002
2.620616e+003	6.014028e+002
2.622544e+003	6.153176e+002
2.624473e+003	5.812256e+002
2.626401e+003	5.642756e+002
2.628330e+003	6.551190e+002
2.630258e+003	6.945630e+002
2.632187e+003	6.826334e+002
2.634115e+003	6.701487e+002
2.636043e+003	5.730550e+002
2.637972e+003	5.026147e+002
2.639900e+003	5.358141e+002
2.641829e+003	5.732539e+002
2.643757e+003	5.542929e+002
2.645686e+003	4.782746e+002
2.647614e+003	3.886922e+002
2.649543e+003	4.923620e+002
2.651471e+003	5.921422e+002
2.653400e+003	4.948490e+002
2.655328e+003	6.512430e+002
2.657257e+003	8.251390e+002
2.659185e+003	5.788915e+002
2.661114e+003	5.524250e+002
2.663042e+003	6.186086e+002
2.664970e+003	6.173902e+002
2.666899e+003	5.981398e+002
2.668827e+003	4.956557e+002
2.670756e+003	4.959854e+002
2.672684e+003	5.228447e+002
2.674613e+003	4.850732e+002
2.676541e+003	4.965862e+002
2.678470e+003	6.545366e+002
2.680398e+003	6.248073e+002
2.682327e+003	5.519861e+002
2.684255e+003	6.960155e+002
2.686184e+003	4.851453e+002
2.688112e+003	5.322806e+002
2.690041e+003	5.087885e+002
2.691969e+003	4.844080e+002
2.693897e+003	4.641285e+002
2.695826e+003	6.934227e+002
2.697754e+003	7.151879e+002
2.699683e+003	6.063750e+002
2.701611e+003	5.220641e+002
2.703540e+003	5.368205e+002
2.705468e+003	5.777577e+002
2.707397e+003	5.147838e+002
2.709325e+003	4.880622e+002
2.711254e+003	5.478262e+002
2.713182e+003	4.177957e+002
2.715111e+003	2.431852e+002
2.717039e+003	2.940914e+002
2.718968e+003	2.980174e+002
2.720896e+003	4.519553e+002
2.722824e+003	4.687589e+002
2.724753e+003	3.645822e+002
2.726681e+003	3.878676e+002
2.728610e+003	4.933937e+002
2.730538e+003	4.185291e+002
2.732467e+003	3.632901e+002
2.734395e+003	2.701761e+002
2.736324e+003	2.024060e+002
2.738252e+003	2.912060e+002
2.740181e+003	3.740650e+002
2.742109e+003	4.037135e+002
2.744038e+003	4.300775e+002
2.745966e+003	2.446179e+002
2.747895e+003	1.412939e+002
2.749823e+003	2.986073e+002
2.751751e+003	3.694456e+002
2.753680e+003	3.245712e+002
2.755608e+003	3.152794e+002
2.757537e+003	3.333387e+002
2.759465e+003	3.123808e+002
2.761394e+003	4.526799e+002
2.763322e+003	3.816319e+002
2.765251e+003	2.235940e+002
2.767179e+003	1.297361e+002
2.769108e+003	1.524047e+002
2.771036e+003	2.875198e+002
2.772965e+003	3.345848e+002
2.774893e+003	2.981513e+002
2.776822e+003	2.359107e+002
2.778750e+003	4.016596e+002
2.780678e+003	3.212412e+002
2.782607e+003	3.331982e+002
2.784535e+003	2.607488e+002
2.786464e+003	1.559561e+002
2.788392e+003	9.087216e+001
2.790321e+003	2.198207e+002
2.792249e+003	3.375919e+002
2.794178e+003	2.958157e+002
2.796106e+003	3.127064e+002
2.798035e+003	2.462563e+002
2.799963e+003	1.751640e+002
2.801892e+003	3.154932e+002
2.803820e+003	2.759377e+002
2.805749e+003	2.671632e+002
2.807677e+003	2.097409e+002
2.809605e+003	9.858872e+001
2.811534e+003	2.006417e+002
2.813462e+003	1.982418e+002
2.815391e+003	2.129012e+002
2.817319e+003	2.453403e+002
2.819248e+003	2.616689e+002
2.821176e+003	2.064084e+002
2.823105e+003	1.342930e+002
2.825033e+003	4.214852e+001
2.826962e+003	1.776725e+002
2.828890e+003	9.468159e+001
2.830819e+003	3.886792e+001
2.832747e+003	1.402093e+002
2.834676e+003	1.034269e+002
2.836604e+003	1.222828e+002
2.838532e+003	1.533141e+002
2.840461e+003	8.888337e+001
2.842389e+003	1.899215e+002
2.844318e+003	1.505024e+002
2.846246e+003	6.271975e+001
2.848175e+003	1.851613e+001
2.850103e+003	7.468006e+001
2.852032e+003	1.766167e+002
2.853960e+003	1.235174e+002
2.855889e+003	2.039643e+002
2.857817e+003	3.049973e+002
2.859746e+003	4.968678e+001
2.861674e+003	-1.283367e+001
2.863603e+003	2.019402e+001
2.865531e+003	1.805761e+001
2.867459e+003	2.082380e+002
2.869388e+003	2.999714e+002
2.871316e+003	-1.026159e+002
2.873245e+003	-4.301138e+001
2.875173e+003	4.519143e+000
2.877102e+003	-4.835625e+001
2.879030e+003	-1.110640e+002
2.880959e+003	-1.096646e+002
2.882887e+003	-1.101191e+002
2.884816e+003	3.882595e+001
2.886744e+003	9.473484e+001
2.888673e+003	9.595866e+001
2.890601e+003	1.012219e+002
2.892530e+003	9.972385e+000
2.894458e+003	2.965570e+001
2.896386e+003	1.462461e+002
2.898315e+003	2.384543e+002
2.900243e+003	5.045866e+001
2.902172e+003	2.667474e+001
2.904100e+003	6.968147e+001
2.906029e+003	1.327410e+002
2.907957e+003	1.018645e+002
2.909886e+003	4.809191e+000
2.911814e+003	9.913054e+001
2.913743e+003	1.397809e+002
2.915671e+003	2.601625e+001
2.917600e+003	1.279390e+002
2.919528e+003	1.219568e+002
2.921457e+003	-1.526376e+001
2.923385e+003	1.095951e+002
2.925313e+003	1.363951e+002
2.927242e+003	3.438929e+001
2.929170e+003	-6.759758e+001
2.931099e+003	-2.781300e+001
2.933027e+003	2.442679e+001
2.934956e+003	5.378407e+001
2.936884e+003	-4.112967e+001
2.938813e+003	-1.019489e+002
2.940741e+003	-1.371959e+002
2.942670e+003	-8.761794e+001
2.944598e+003	-2.221504e+001
2.946527e+003	-1.366558e+002
2.948455e+003	-1.040593e+002
2.950384e+003	-2.198195e+001
2.952312e+003	-5.264296e+001
2.954240e+003	1.852321e+001
2.956169e+003	-1.869637e+001
2.958097e+003	-1.998534e+002
2.960026e+003	-2.066365e+002
2.961954e+003	-8.681791e+001
2.963883e+003	-7.829557e+001
2.965811e+003	-1.167545e+002
2.967740e+003	-7.371149e+001
2.969668e+003	-2.315773e+002
2.971597e+003	-2.256037e+002
2.973525e+003	-1.598436e+002
2.975454e+003	-2.743176e+002
2.977382e+003	-2.225587e+002
2.979311e+003	-5.719576e+001
2.981239e+003	-5.368571e+001
2.983167e+003	-7.927699e+001
2.985096e+003	-1.056908e+002
2.987024e+003	-1.759918e+002
2.988953e+003	-1.674662e+002
2.990881e+003	-2.191007e+002
2.992810e+003	-6.204189e+001
2.994738e+003	-5.432009e+001
2.996667e+003	-2.598183e+002
2.998595e+003	-2.439653e+002
3.000524e+003	-1.678049e+002
3.002452e+003	-1.068808e+002
3.004381e+003	-2.500349e+000
3.006309e+003	-1.046240e+002
3.008238e+003	2.795683e+001
3.010166e+003	-2.356153e+001
3.012094e+003	-8.269488e+001
3.014023e+003	-1.505043e+002
3.015951e+003	1.025097e+001
3.017880e+003	-8.962173e+001
3.019808e+003	-1.010277e+002
3.021737e+003	-5.405095e+001
3.023665e+003	-1.424687e+002
3.025594e+003	-1.419318e+002
3.027522e+003	-1.624012e+002
3.029451e+003	-1.598388e+002
3.031379e+003	-1.771996e+002
3.033308e+003	-1.430037e+002
3.035236e+003	-8.082140e+001
3.037165e+003	-1.183244e+002
3.039093e+003	-1.784202e+002
3.041021e+003	-1.700910e+002
3.042950e+003	-9.022222e+001
3.044878e+003	-1.318660e+002
3.046807e+003	-2.017694e+002
3.048735e+003	-1.299353e+002
3.050664e+003	-1.973839e+001
3.052592e+003	-9.856287e+001
3.054521e+003	-9.951390e+001
3.056449e+003	-6.731988e+001
3.058378e+003	1.993886e+001
3.060306e+003	1.560060e+001
3.062235e+003	-2.379777e+001
3.064163e+003	-4.885950e+001
3.066092e+003	3.253990e+001
3.068020e+003	6.432747e+001
3.069948e+003	6.578601e+001
3.071877e+003	1.311368e+001
3.073805e+003	1.241641e+001
3.075734e+003	8.389176e+001
3.077662e+003	-1.153105e+002
3.079591e+003	-1.483470e+001
3.081519e+003	2.551792e+002
3.083448e+003	1.514011e+002
3.085376e+003	1.737836e+002
3.087305e+003	2.281236e+002
3.089233e+003	2.475981e+002
3.091162e+003	1.652442e+002
3.093090e+003	1.319728e+002
3.095019e+003	9.932076e+001
3.096947e+003	2.120063e+002
3.098875e+003	1.415261e+002
3.100804e+003	3.262788e+002
3.102732e+003	2.971388e+002
3.104661e+003	2.153385e+002
3.106589e+003	2.105801e+002
3.108518e+003	2.659949e+002
3.110446e+003	3.640114e+002
3.112375e+003	3.621615e+002
3.114303e+003	2.245184e+002
3.116232e+003	3.282443e+002
3.118160e+003	4.836819e+002
3.120089e+003	3.405037e+002
3.122017e+003	3.605427e+002
3.123946e+003	3.724707e+002
3.125874e+003	3.897998e+002
3.127802e+003	4.331209e+002
3.129731e+003	5.607805e+002
3.131659e+003	5.534556e+002
3.133588e+003	4.988006e+002
3.135516e+003	6.117148e+002
3.137445e+003	5.733760e+002
3.139373e+003	6.676337e+002
3.141302e+003	5.247768e+002
3.143230e+003	6.705145e+002
3.145159e+003	6.581028e+002
3.147087e+003	7.837409e+002
3.149016e+003	8.310113e+002
3.150944e+003	9.382001e+002
3.152873e+003	9.222054e+002
3.154801e+003	8.263798e+002
3.156729e+003	7.201083e+002
3.158658e+003	7.371404e+002
3.160586e+003	9.312872e+002
3.162515e+003	9.798164e+002
3.164443e+003	9.624185e+002
3.166372e+003	8.092333e+002
3.168300e+003	9.385746e+002
3.170229e+003	9.883082e+002
3.172157e+003	9.682692e+002
3.174086e+003	9.241655e+002
3.176014e+003	9.468381e+002
3.177943e+003	1.060232e+003
3.179871e+003	1.161460e+003
3.181800e+003	1.158022e+003
3.183728e+003	1.206844e+003
3.185656e+003	1.300648e+003
3.187585e+003	1.376820e+003
3.189513e+003	1.127549e+003
3.191442e+003	1.227155e+003
3.193370e+003	1.428827e+003
3.195299e+003	1.386558e+003
3.197227e+003	1.362105e+003
3.199156e+003	1.380886e+003
3.201084e+003	1.641666e+003
3.203013e+003	1.843094e+003
3.204941e+003	1.690376e+003
3.206870e+003	1.557885e+003
3.208798e+003	1.668083e+003
3.210727e+003	1.738662e+003
3.212655e+003	1.806181e+003
3.214583e+003	1.693641e+003
3.216512e+003	1.895785e+003
3.218440e+003	2.106890e+003
3.220369e+003	2.097414e+003
3.222297e+003	2.149102e+003
3.224226e+003	2.188025e+003
3.226154e+003	2.287958e+003
3.228083e+003	2.099081e+003
3.230011e+003	2.308389e+003
3.231940e+003	2.156919e+003
3.233868e+003	2.247491e+003
3.235797e+003	2.305130e+003
3.237725e+003	2.345236e+003
3.239654e+003	2.461695e+003
3.241582e+003	2.628427e+003
3.243510e+003	2.686297e+003
3.245439e+003	2.535304e+003
3.247367e+003	2.647098e+003
3.249296e+003	2.882660e+003
3.251224e+003	2.790283e+003
3.253153e+003	2.844201e+003
3.255081e+003	2.867872e+003
3.257010e+003	2.982145e+003
3.258938e+003	3.023309e+003
3.260867e+003	3.058796e+003
3.262795e+003	3.252795e+003
3.264724e+003	3.267886e+003
3.266652e+003	3.323916e+003
3.268581e+003	3.451211e+003
3.270509e+003	3.494838e+003
3.272438e+003	3.649175e+003
3.274366e+003	3.474936e+003
3.276294e+003	3.600167e+003
3.278223e+003	3.863278e+003
3.280151e+003	4.035025e+003
3.282080e+003	3.870785e+003
3.284008e+003	3.879093e+003
3.285937e+003	4.032687e+003
3.287865e+003	4.030243e+003
3.289794e+003	4.084953e+003
3.291722e+003	4.001606e+003
3.293651e+003	4.158185e+003
3.295579e+003	4.506927e+003
3.297508e+003	4.565635e+003
3.299436e+003	4.578464e+003
3.301365e+003	4.689870e+003
3.303293e+003	4.788468e+003
3.305221e+003	4.826803e+003
3.307150e+003	4.793688e+003
3.309078e+003	5.074989e+003
3.311007e+003	5.192322e+003
3.312935e+003	5.124916e+003
3.314864e+003	5.368138e+003
3.316792e+003	5.438306e+003
3.318721e+003	5.540143e+003
3.320649e+003	5.669286e+003
3.322578e+003	5.617834e+003
3.324506e+003	5.720110e+003
3.326435e+003	5.964074e+003
3.328363e+003	5.986954e+003
3.330292e+003	6.163913e+003
3.332220e+003	6.249611e+003
3.334148e+003	6.342155e+003
3.336077e+003	6.300259e+003
3.338005e+003	6.404601e+003
3.339934e+003	6.631312e+003
3.341862e+003	6.845136e+003
3.343791e+003	7.011417e+003
3.345719e+003	6.988199e+003
3.347648e+003	6.974538e+003
3.349576e+003	6.998074e+003
3.351505e+003	7.091848e+003
3.353433e+003	7.320503e+003
3.355362e+003	7.592121e+003
3.357290e+003	7.642347e+003
3.359219e+003	7.778850e+003
3.361147e+003	7.848546e+003
3.363075e+003	8.161375e+003
3.365004e+003	8.156112e+003
3.366932e+003	8.062308e+003
3.368861e+003	8.293428e+003
3.370789e+003	8.422978e+003
3.372718e+003	8.565875e+003
3.374646e+003	8.707804e+003
3.376575e+003	8.819918e+003
3.378503e+003	9.067004e+003
3.380432e+003	9.110484e+003
3.382360e+003	9.253870e+003
3.384289e+003	9.453650e+003
3.386217e+003	9.486278e+003
3.388146e+003	9.525301e+003
3.390074e+003	9.749595e+003
3.392002e+003	1.002732e+004
3.393931e+003	1.021338e+004
3.395859e+003	1.027262e+004
3.397788e+003	1.022167e+004
3.399716e+003	1.062607e+004
