# Supplementary material for: Machine learning classification of mango maturity based on carotene content from Raman spectra
Source: PeerJ. 2025 Nov 18;13:e20288. doi: 10.7717/peerj.20288 (PMC12637035; doi:10.7717/peerj.20288)
Supplement: Supplemental Information 1 — Raman spectra from 29 mango samples, with measurements taken from the top, middle, and bottom parts of each mango. These data were used for Raman spectral processing, statistical analysis, and classification analysis. [file peerj-13-20288-s001.zip › Raw Data_Mango/M6/M6-MIDDLE-WARM WATER 1.CSV]

4.996945e+001	1.100867e+003
5.189791e+001	9.607260e+002
5.382638e+001	8.413864e+002
5.575485e+001	8.021463e+002
5.768332e+001	8.173357e+002
5.961178e+001	8.272230e+002
6.154025e+001	8.240488e+002
6.346872e+001	8.149781e+002
6.539719e+001	8.070026e+002
6.732565e+001	7.822029e+002
6.925412e+001	7.432786e+002
7.118259e+001	7.031220e+002
7.311105e+001	6.772096e+002
7.503952e+001	6.635214e+002
7.696799e+001	6.455634e+002
7.889645e+001	6.323101e+002
8.082492e+001	6.258571e+002
8.275339e+001	6.172579e+002
8.468185e+001	6.060006e+002
8.661032e+001	5.732808e+002
8.853879e+001	5.472783e+002
9.046725e+001	5.442910e+002
9.239572e+001	5.256689e+002
9.432419e+001	5.113323e+002
9.625266e+001	5.083064e+002
9.818112e+001	5.025425e+002
1.001096e+002	4.785689e+002
1.020381e+002	4.618888e+002
1.039665e+002	4.685926e+002
1.058950e+002	4.722580e+002
1.078235e+002	4.562235e+002
1.097519e+002	4.214007e+002
1.116804e+002	4.214033e+002
1.136089e+002	4.153235e+002
1.155373e+002	3.894387e+002
1.174658e+002	3.578480e+002
1.193943e+002	3.666620e+002
1.213227e+002	3.573364e+002
1.232512e+002	3.336546e+002
1.251797e+002	3.083408e+002
1.271081e+002	2.964292e+002
1.290366e+002	3.106677e+002
1.309651e+002	2.844870e+002
1.328935e+002	2.696684e+002
1.348220e+002	2.750422e+002
1.367505e+002	2.857900e+002
1.386789e+002	2.883862e+002
1.406074e+002	2.851209e+002
1.425359e+002	2.796291e+002
1.444643e+002	2.725835e+002
1.463928e+002	2.613762e+002
1.483213e+002	2.330409e+002
1.502497e+002	2.480425e+002
1.521782e+002	2.918750e+002
1.541067e+002	3.059568e+002
1.560351e+002	2.157232e+002
1.579636e+002	2.150002e+002
1.598921e+002	2.358876e+002
1.618205e+002	2.460478e+002
1.637490e+002	2.416023e+002
1.656775e+002	2.532462e+002
1.676059e+002	2.546428e+002
1.695344e+002	2.491039e+002
1.714629e+002	2.413402e+002
1.733913e+002	2.364524e+002
1.753198e+002	2.386144e+002
1.772483e+002	2.246372e+002
1.791767e+002	2.120953e+002
1.811052e+002	2.087960e+002
1.830337e+002	2.121449e+002
1.849621e+002	2.021141e+002
1.868906e+002	2.120827e+002
1.888191e+002	2.148062e+002
1.907475e+002	2.077820e+002
1.926760e+002	2.046485e+002
1.946045e+002	2.321530e+002
1.965329e+002	2.273648e+002
1.984614e+002	1.981047e+002
2.003899e+002	1.756291e+002
2.023183e+002	1.868277e+002
2.042468e+002	1.917336e+002
2.061753e+002	2.168811e+002
2.081037e+002	2.403869e+002
2.100322e+002	2.380916e+002
2.119607e+002	2.034402e+002
2.138891e+002	2.086807e+002
2.158176e+002	2.248376e+002
2.177461e+002	2.206925e+002
2.196745e+002	2.117441e+002
2.216030e+002	2.326503e+002
2.235315e+002	2.346259e+002
2.254599e+002	2.244749e+002
2.273884e+002	2.045301e+002
2.293169e+002	1.944675e+002
2.312453e+002	2.136388e+002
2.331738e+002	2.049449e+002
2.351023e+002	2.262535e+002
2.370307e+002	2.088544e+002
2.389592e+002	1.609857e+002
2.408877e+002	1.524510e+002
2.428161e+002	2.099053e+002
2.447446e+002	2.287050e+002
2.466731e+002	2.361631e+002
2.486015e+002	2.535035e+002
2.505300e+002	2.809819e+002
2.524585e+002	2.827407e+002
2.543869e+002	2.769490e+002
2.563154e+002	2.680491e+002
2.582439e+002	2.606755e+002
2.601723e+002	2.600664e+002
2.621008e+002	2.728024e+002
2.640293e+002	2.862580e+002
2.659577e+002	2.888923e+002
2.678862e+002	2.914103e+002
2.698147e+002	3.050957e+002
2.717431e+002	2.751025e+002
2.736716e+002	2.916388e+002
2.756001e+002	3.024426e+002
2.775285e+002	2.981852e+002
2.794570e+002	2.956233e+002
2.813855e+002	2.949540e+002
2.833139e+002	2.497385e+002
2.852424e+002	2.359345e+002
2.871709e+002	2.549789e+002
2.890993e+002	2.763244e+002
2.910278e+002	2.983829e+002
2.929563e+002	3.464573e+002
2.948847e+002	3.500875e+002
2.968132e+002	3.156154e+002
2.987417e+002	2.878822e+002
3.006701e+002	3.178211e+002
3.025986e+002	3.623033e+002
3.045271e+002	3.773279e+002
3.064555e+002	3.948784e+002
3.083840e+002	4.305329e+002
3.103125e+002	4.276922e+002
3.122409e+002	3.541524e+002
3.141694e+002	3.772691e+002
3.160979e+002	3.994653e+002
3.180263e+002	3.621687e+002
3.199548e+002	3.431156e+002
3.218833e+002	3.821235e+002
3.238117e+002	4.052334e+002
3.257402e+002	3.989866e+002
3.276687e+002	3.823144e+002
3.295971e+002	3.884472e+002
3.315256e+002	4.000853e+002
3.334541e+002	4.216115e+002
3.353825e+002	4.054141e+002
3.373110e+002	3.852712e+002
3.392395e+002	4.191189e+002
3.411679e+002	4.212352e+002
3.430964e+002	4.479310e+002
3.450249e+002	4.552117e+002
3.469533e+002	4.458278e+002
3.488818e+002	4.455514e+002
3.508103e+002	4.735287e+002
3.527387e+002	4.626763e+002
3.546672e+002	4.459039e+002
3.565957e+002	4.297631e+002
3.585241e+002	4.216066e+002
3.604526e+002	4.378335e+002
3.623811e+002	4.317558e+002
3.643095e+002	4.052016e+002
3.662380e+002	4.087949e+002
3.681665e+002	4.378864e+002
3.700949e+002	4.404292e+002
3.720234e+002	4.735109e+002
3.739519e+002	4.748050e+002
3.758803e+002	4.487460e+002
3.778088e+002	4.353103e+002
3.797373e+002	4.633773e+002
3.816657e+002	4.731614e+002
3.835942e+002	4.493265e+002
3.855227e+002	4.335539e+002
3.874511e+002	4.445483e+002
3.893796e+002	4.706612e+002
3.913081e+002	4.705641e+002
3.932365e+002	4.850404e+002
3.951650e+002	5.036061e+002
3.970935e+002	5.145263e+002
3.990219e+002	5.194419e+002
4.009504e+002	5.297729e+002
4.028789e+002	5.346521e+002
4.048073e+002	5.250712e+002
4.067358e+002	4.932813e+002
4.086643e+002	4.832285e+002
4.105927e+002	5.265218e+002
4.125212e+002	5.540227e+002
4.144497e+002	5.828156e+002
4.163781e+002	5.941434e+002
4.183066e+002	5.924708e+002
4.202351e+002	5.837864e+002
4.221635e+002	5.686045e+002
4.240920e+002	5.678998e+002
4.260205e+002	5.086560e+002
4.279489e+002	5.019742e+002
4.298774e+002	5.389455e+002
4.318059e+002	5.403400e+002
4.337343e+002	5.227861e+002
4.356628e+002	5.295896e+002
4.375913e+002	5.314271e+002
4.395197e+002	5.698534e+002
4.414482e+002	6.292562e+002
4.433767e+002	5.946925e+002
4.453051e+002	5.507330e+002
4.472336e+002	5.437217e+002
4.491621e+002	5.394981e+002
4.510905e+002	5.444892e+002
4.530190e+002	5.812285e+002
4.549475e+002	6.011766e+002
4.568759e+002	5.510692e+002
4.588044e+002	5.430715e+002
4.607329e+002	5.560110e+002
4.626613e+002	5.550582e+002
4.645898e+002	5.533451e+002
4.665183e+002	5.530453e+002
4.684467e+002	5.767554e+002
4.703752e+002	5.969603e+002
4.723037e+002	6.009312e+002
4.742321e+002	6.004808e+002
4.761606e+002	6.331189e+002
4.780891e+002	6.275343e+002
4.800175e+002	5.901426e+002
4.819460e+002	5.991793e+002
4.838745e+002	6.274610e+002
4.858029e+002	5.550367e+002
4.877314e+002	5.680834e+002
4.896599e+002	5.468445e+002
4.915883e+002	5.595198e+002
4.935168e+002	5.741341e+002
4.954453e+002	5.518202e+002
4.973737e+002	5.472545e+002
4.993022e+002	5.448370e+002
5.012307e+002	5.186014e+002
5.031591e+002	5.034421e+002
5.050876e+002	5.139603e+002
5.070161e+002	5.330991e+002
5.089445e+002	5.269289e+002
5.108730e+002	5.428088e+002
5.128015e+002	5.504227e+002
5.147299e+002	5.828887e+002
5.166584e+002	6.187841e+002
5.185869e+002	5.776068e+002
5.205153e+002	5.780169e+002
5.224438e+002	5.732007e+002
5.243723e+002	5.728694e+002
5.263007e+002	5.976091e+002
5.282292e+002	6.363165e+002
5.301577e+002	6.241400e+002
5.320861e+002	5.992761e+002
5.340146e+002	6.077435e+002
5.359431e+002	6.007397e+002
5.378715e+002	5.817453e+002
5.398000e+002	5.825673e+002
5.417285e+002	5.873837e+002
5.436569e+002	5.569857e+002
5.455854e+002	5.644545e+002
5.475139e+002	5.830380e+002
5.494423e+002	5.716558e+002
5.513708e+002	5.255676e+002
5.532993e+002	5.370963e+002
5.552277e+002	5.319703e+002
5.571562e+002	5.287010e+002
5.590847e+002	5.434950e+002
5.610131e+002	5.541862e+002
5.629416e+002	5.205914e+002
5.648701e+002	5.263802e+002
5.667985e+002	5.164604e+002
5.687270e+002	5.346577e+002
5.706555e+002	5.678732e+002
5.725839e+002	5.867781e+002
5.745124e+002	5.801293e+002
5.764409e+002	5.712969e+002
5.783693e+002	5.478030e+002
5.802978e+002	5.439777e+002
5.822263e+002	5.592786e+002
5.841547e+002	5.747310e+002
5.860832e+002	5.723289e+002
5.880117e+002	5.260201e+002
5.899401e+002	5.173599e+002
5.918686e+002	5.272526e+002
5.937971e+002	5.441636e+002
5.957255e+002	5.568245e+002
5.976540e+002	5.438624e+002
5.995825e+002	5.293950e+002
6.015109e+002	5.496506e+002
6.034394e+002	5.599010e+002
6.053679e+002	5.532065e+002
6.072963e+002	5.402858e+002
6.092248e+002	5.153889e+002
6.111533e+002	4.916705e+002
6.130817e+002	4.925112e+002
6.150102e+002	4.846503e+002
6.169387e+002	4.599659e+002
6.188671e+002	4.295166e+002
6.207956e+002	4.065565e+002
6.227241e+002	4.405224e+002
6.246525e+002	4.110070e+002
6.265810e+002	4.092357e+002
6.285095e+002	4.537194e+002
6.304379e+002	4.994142e+002
6.323664e+002	4.942757e+002
6.342949e+002	4.299265e+002
6.362233e+002	4.398382e+002
6.381518e+002	4.584833e+002
6.400803e+002	4.559234e+002
6.420087e+002	4.439552e+002
6.439372e+002	4.478877e+002
6.458657e+002	4.485750e+002
6.477941e+002	4.145781e+002
6.497226e+002	4.282214e+002
6.516511e+002	4.630778e+002
6.535795e+002	4.576512e+002
6.555080e+002	4.062426e+002
6.574365e+002	4.631796e+002
6.593649e+002	4.272085e+002
6.612934e+002	4.165358e+002
6.632219e+002	4.217417e+002
6.651503e+002	4.092829e+002
6.670788e+002	3.892039e+002
6.690073e+002	3.968223e+002
6.709357e+002	3.917474e+002
6.728642e+002	3.650317e+002
6.747927e+002	3.454925e+002
6.767211e+002	3.467586e+002
6.786496e+002	3.586112e+002
6.805781e+002	3.792791e+002
6.825065e+002	4.122782e+002
6.844350e+002	4.147862e+002
6.863635e+002	4.066594e+002
6.882919e+002	3.815070e+002
6.902204e+002	3.354530e+002
6.921489e+002	3.296215e+002
6.940773e+002	2.957019e+002
6.960058e+002	3.088648e+002
6.979343e+002	3.247945e+002
6.998627e+002	3.409639e+002
7.017912e+002	3.588557e+002
7.037197e+002	3.447644e+002
7.056481e+002	3.367669e+002
7.075766e+002	3.178470e+002
7.095051e+002	2.886913e+002
7.114335e+002	2.807610e+002
7.133620e+002	2.983747e+002
7.152905e+002	3.085533e+002
7.172189e+002	3.059384e+002
7.191474e+002	3.242446e+002
7.210759e+002	3.328295e+002
7.230043e+002	3.513426e+002
7.249328e+002	3.696589e+002
7.268613e+002	3.616066e+002
7.287897e+002	3.410407e+002
7.307182e+002	3.525508e+002
7.326467e+002	3.152039e+002
7.345751e+002	3.021597e+002
7.365036e+002	2.943961e+002
7.384321e+002	2.722483e+002
7.403605e+002	2.808822e+002
7.422890e+002	2.958189e+002
7.442175e+002	3.065714e+002
7.461459e+002	3.043075e+002
7.480744e+002	3.080974e+002
7.500029e+002	3.244125e+002
7.519313e+002	3.282471e+002
7.538598e+002	2.739959e+002
7.557883e+002	3.073511e+002
7.577167e+002	2.746639e+002
7.596452e+002	2.077799e+002
7.615737e+002	1.745952e+002
7.635021e+002	1.748932e+002
7.654306e+002	1.424436e+002
7.673591e+002	2.107086e+002
7.692875e+002	2.079050e+002
7.712160e+002	1.667389e+002
7.731445e+002	1.691603e+002
7.750729e+002	1.922983e+002
7.770014e+002	1.753934e+002
7.789299e+002	1.864159e+002
7.808583e+002	2.464094e+002
7.827868e+002	2.531419e+002
7.847153e+002	2.263746e+002
7.866437e+002	2.156414e+002
7.885722e+002	2.199764e+002
7.905007e+002	1.992144e+002
7.924291e+002	2.169923e+002
7.943576e+002	1.581858e+002
7.962861e+002	1.470969e+002
7.982145e+002	1.611183e+002
8.001430e+002	1.850275e+002
8.020715e+002	2.146993e+002
8.039999e+002	2.321380e+002
8.059284e+002	2.389669e+002
8.078569e+002	2.020259e+002
8.097853e+002	1.947850e+002
8.117138e+002	1.939856e+002
8.136423e+002	1.830136e+002
8.155707e+002	1.724240e+002
8.174992e+002	1.634724e+002
8.194277e+002	1.095900e+002
8.213561e+002	1.241900e+002
8.232846e+002	1.021397e+002
8.252131e+002	9.069344e+001
8.271415e+002	1.127893e+002
8.290700e+002	1.371770e+002
8.309985e+002	2.107212e+002
8.329269e+002	1.550708e+002
8.348554e+002	1.234702e+002
8.367839e+002	8.631709e+001
8.387123e+002	7.317041e+001
8.406408e+002	9.577743e+001
8.425693e+002	1.148026e+002
8.444977e+002	1.256526e+002
8.464262e+002	1.709184e+002
8.483547e+002	1.823470e+002
8.502831e+002	1.460230e+002
8.522116e+002	1.436056e+002
8.541401e+002	1.727851e+002
8.560685e+002	1.355014e+002
8.579970e+002	1.569644e+002
8.599255e+002	1.211070e+002
8.618539e+002	1.420665e+002
8.637824e+002	1.429551e+002
8.657109e+002	1.445974e+002
8.676393e+002	1.575227e+002
8.695678e+002	1.295816e+002
8.714963e+002	1.447224e+002
8.734247e+002	1.265252e+002
8.753532e+002	1.190040e+002
8.772817e+002	1.456374e+002
8.792101e+002	1.734020e+002
8.811386e+002	1.825440e+002
8.830671e+002	1.959688e+002
8.849955e+002	2.005614e+002
8.869240e+002	1.493551e+002
8.888525e+002	1.269996e+002
8.907809e+002	1.307452e+002
8.927094e+002	1.108495e+002
8.946379e+002	8.360142e+001
8.965663e+002	1.120168e+002
8.984948e+002	1.151781e+002
9.004233e+002	1.183854e+002
9.023517e+002	1.061324e+002
9.042802e+002	7.340562e+001
9.062087e+002	6.593186e+001
9.081371e+002	9.249418e+001
9.100656e+002	1.173047e+002
9.119941e+002	1.425460e+002
9.139225e+002	1.685988e+002
9.158510e+002	1.490531e+002
9.177795e+002	1.308630e+002
9.197079e+002	1.341513e+002
9.216364e+002	1.373519e+002
9.235649e+002	1.206097e+002
9.254933e+002	1.169578e+002
9.274218e+002	1.572088e+002
9.293503e+002	1.274335e+002
9.312787e+002	1.065978e+002
9.332072e+002	1.070226e+002
9.351357e+002	1.295428e+002
9.370641e+002	1.477828e+002
9.389926e+002	1.226984e+002
9.409211e+002	1.515431e+002
9.428495e+002	2.266869e+002
9.447780e+002	2.243952e+002
9.467065e+002	1.725327e+002
9.486349e+002	1.657699e+002
9.505634e+002	2.121794e+002
9.524919e+002	2.278491e+002
9.544203e+002	2.091547e+002
9.563488e+002	2.092539e+002
9.582773e+002	2.196817e+002
9.602057e+002	2.501608e+002
9.621342e+002	2.531576e+002
9.640627e+002	2.370821e+002
9.659911e+002	2.451092e+002
9.679196e+002	2.651887e+002
9.698481e+002	2.257284e+002
9.717766e+002	1.937402e+002
9.737050e+002	1.713248e+002
9.756335e+002	1.726115e+002
9.775620e+002	1.742923e+002
9.794904e+002	1.606501e+002
9.814189e+002	1.554072e+002
9.833474e+002	1.915872e+002
9.852758e+002	1.996532e+002
9.872043e+002	2.169372e+002
9.891328e+002	1.766387e+002
9.910612e+002	1.428387e+002
9.929897e+002	1.391719e+002
9.949182e+002	1.413609e+002
9.968466e+002	1.597083e+002
9.987751e+002	2.648614e+002
1.000704e+003	2.466328e+002
1.002632e+003	2.952796e+002
1.004560e+003	2.751556e+002
1.006489e+003	2.554845e+002
1.008417e+003	2.851968e+002
1.010346e+003	3.063168e+002
1.012274e+003	2.821948e+002
1.014203e+003	2.525808e+002
1.016131e+003	2.113250e+002
1.018060e+003	2.149139e+002
1.019988e+003	1.979876e+002
1.021917e+003	2.232722e+002
1.023845e+003	2.506525e+002
1.025774e+003	1.930852e+002
1.027702e+003	2.537241e+002
1.029631e+003	3.070232e+002
1.031559e+003	2.811303e+002
1.033488e+003	3.179773e+002
1.035416e+003	3.180270e+002
1.037344e+003	2.776884e+002
1.039273e+003	2.646078e+002
1.041201e+003	2.873129e+002
1.043130e+003	2.632648e+002
1.045058e+003	2.266154e+002
1.046987e+003	2.531796e+002
1.048915e+003	2.733050e+002
1.050844e+003	2.937617e+002
1.052772e+003	2.730327e+002
1.054701e+003	2.363470e+002
1.056629e+003	2.679945e+002
1.058558e+003	2.831930e+002
1.060486e+003	2.983697e+002
1.062415e+003	2.100273e+002
1.064343e+003	2.361031e+002
1.066271e+003	2.868872e+002
1.068200e+003	2.794778e+002
1.070128e+003	2.457845e+002
1.072057e+003	2.652051e+002
1.073985e+003	3.300903e+002
1.075914e+003	3.419846e+002
1.077842e+003	3.314369e+002
1.079771e+003	3.264357e+002
1.081699e+003	2.882070e+002
1.083628e+003	2.362178e+002
1.085556e+003	2.209816e+002
1.087485e+003	2.657254e+002
1.089413e+003	3.333124e+002
1.091342e+003	2.996353e+002
1.093270e+003	2.952123e+002
1.095198e+003	3.361836e+002
1.097127e+003	3.872189e+002
1.099055e+003	3.766751e+002
1.100984e+003	3.304217e+002
1.102912e+003	3.308844e+002
1.104841e+003	3.730067e+002
1.106769e+003	3.690305e+002
1.108698e+003	3.768322e+002
1.110626e+003	4.350814e+002
1.112555e+003	4.992990e+002
1.114483e+003	4.821190e+002
1.116412e+003	4.159759e+002
1.118340e+003	3.932377e+002
1.120269e+003	4.373527e+002
1.122197e+003	4.816293e+002
1.124125e+003	4.136765e+002
1.126054e+003	4.092089e+002
1.127982e+003	3.704883e+002
1.129911e+003	4.045517e+002
1.131839e+003	4.375392e+002
1.133768e+003	4.522203e+002
1.135696e+003	5.132997e+002
1.137625e+003	5.559574e+002
1.139553e+003	5.247876e+002
1.141482e+003	4.739474e+002
1.143410e+003	4.369819e+002
1.145339e+003	4.527076e+002
1.147267e+003	4.887118e+002
1.149196e+003	5.215559e+002
1.151124e+003	5.266096e+002
1.153052e+003	5.150522e+002
1.154981e+003	5.966159e+002
1.156909e+003	6.167620e+002
1.158838e+003	5.298077e+002
1.160766e+003	5.644053e+002
1.162695e+003	5.511037e+002
1.164623e+003	4.900159e+002
1.166552e+003	4.759709e+002
1.168480e+003	5.017156e+002
1.170409e+003	4.761115e+002
1.172337e+003	4.903500e+002
1.174266e+003	5.597370e+002
1.176194e+003	4.850134e+002
1.178123e+003	4.967710e+002
1.180051e+003	5.565848e+002
1.181979e+003	5.610990e+002
1.183908e+003	5.556044e+002
1.185836e+003	5.766673e+002
1.187765e+003	5.169767e+002
1.189693e+003	4.618982e+002
1.191622e+003	5.224529e+002
1.193550e+003	4.514529e+002
1.195479e+003	4.708749e+002
1.197407e+003	5.117328e+002
1.199336e+003	4.882583e+002
1.201264e+003	4.634923e+002
1.203193e+003	5.236833e+002
1.205121e+003	6.057064e+002
1.207050e+003	6.021640e+002
1.208978e+003	5.773597e+002
1.210906e+003	5.583510e+002
1.212835e+003	5.500050e+002
1.214763e+003	5.381760e+002
1.216692e+003	5.529016e+002
1.218620e+003	5.693573e+002
1.220549e+003	5.361127e+002
1.222477e+003	4.938719e+002
1.224406e+003	5.727249e+002
1.226334e+003	6.237756e+002
1.228263e+003	6.406353e+002
1.230191e+003	5.995471e+002
1.232120e+003	5.822202e+002
1.234048e+003	5.995150e+002
1.235977e+003	6.066136e+002
1.237905e+003	6.077542e+002
1.239833e+003	6.100515e+002
1.241762e+003	5.376210e+002
1.243690e+003	5.582114e+002
1.245619e+003	5.900840e+002
1.247547e+003	5.822605e+002
1.249476e+003	6.080867e+002
1.251404e+003	5.729776e+002
1.253333e+003	5.930625e+002
1.255261e+003	6.191427e+002
1.257190e+003	5.708769e+002
1.259118e+003	5.909187e+002
1.261047e+003	5.765220e+002
1.262975e+003	5.373475e+002
1.264904e+003	5.355101e+002
1.266832e+003	5.693249e+002
1.268760e+003	6.342569e+002
1.270689e+003	6.408539e+002
1.272617e+003	6.055681e+002
1.274546e+003	6.375101e+002
1.276474e+003	7.050283e+002
1.278403e+003	6.162674e+002
1.280331e+003	5.769897e+002
1.282260e+003	6.590067e+002
1.284188e+003	5.710489e+002
1.286117e+003	5.895129e+002
1.288045e+003	6.127875e+002
1.289974e+003	6.362949e+002
1.291902e+003	6.793789e+002
1.293831e+003	7.172621e+002
1.295759e+003	7.145686e+002
1.297688e+003	6.786810e+002
1.299616e+003	6.695401e+002
1.301544e+003	6.353230e+002
1.303473e+003	6.765689e+002
1.305401e+003	6.502219e+002
1.307330e+003	6.033619e+002
1.309258e+003	6.044146e+002
1.311187e+003	6.405050e+002
1.313115e+003	6.555670e+002
1.315044e+003	6.728850e+002
1.316972e+003	7.623738e+002
1.318901e+003	7.182991e+002
1.320829e+003	6.730918e+002
1.322758e+003	6.780744e+002
1.324686e+003	7.144593e+002
1.326615e+003	6.670738e+002
1.328543e+003	5.872730e+002
1.330471e+003	6.090662e+002
1.332400e+003	6.724991e+002
1.334328e+003	6.509580e+002
1.336257e+003	6.401074e+002
1.338185e+003	6.913868e+002
1.340114e+003	7.115623e+002
1.342042e+003	6.467784e+002
1.343971e+003	6.576160e+002
1.345899e+003	6.916146e+002
1.347828e+003	6.977348e+002
1.349756e+003	6.555095e+002
1.351685e+003	6.434378e+002
1.353613e+003	6.669428e+002
1.355542e+003	6.334055e+002
1.357470e+003	6.243416e+002
1.359398e+003	6.549848e+002
1.361327e+003	6.135294e+002
1.363255e+003	6.339091e+002
1.365184e+003	6.672167e+002
1.367112e+003	6.499454e+002
1.369041e+003	6.637915e+002
1.370969e+003	6.221657e+002
1.372898e+003	5.684662e+002
1.374826e+003	6.169965e+002
1.376755e+003	6.345132e+002
1.378683e+003	5.576316e+002
1.380612e+003	6.425598e+002
1.382540e+003	6.728434e+002
1.384469e+003	7.115080e+002
1.386397e+003	7.221072e+002
1.388325e+003	6.456841e+002
1.390254e+003	5.860264e+002
1.392182e+003	6.157791e+002
1.394111e+003	6.774600e+002
1.396039e+003	6.949439e+002
1.397968e+003	6.845975e+002
1.399896e+003	6.773064e+002
1.401825e+003	6.527766e+002
1.403753e+003	5.607392e+002
1.405682e+003	5.835179e+002
1.407610e+003	5.776879e+002
1.409539e+003	5.438293e+002
1.411467e+003	5.370746e+002
1.413396e+003	5.605851e+002
1.415324e+003	5.586880e+002
1.417252e+003	5.095912e+002
1.419181e+003	4.743690e+002
1.421109e+003	4.995922e+002
1.423038e+003	5.141900e+002
1.424966e+003	4.761916e+002
1.426895e+003	5.811894e+002
1.428823e+003	5.715045e+002
1.430752e+003	5.311862e+002
1.432680e+003	5.925589e+002
1.434609e+003	5.464794e+002
1.436537e+003	4.822346e+002
1.438466e+003	5.250655e+002
1.440394e+003	5.475754e+002
1.442323e+003	5.225264e+002
1.444251e+003	4.791619e+002
1.446179e+003	4.764013e+002
1.448108e+003	5.291742e+002
1.450036e+003	5.070572e+002
1.451965e+003	4.911652e+002
1.453893e+003	5.966578e+002
1.455822e+003	6.045620e+002
1.457750e+003	5.672729e+002
1.459679e+003	5.665067e+002
1.461607e+003	5.826580e+002
1.463536e+003	6.186578e+002
1.465464e+003	6.722744e+002
1.467393e+003	6.801725e+002
1.469321e+003	5.240298e+002
1.471250e+003	5.273903e+002
1.473178e+003	6.329856e+002
1.475106e+003	6.452291e+002
1.477035e+003	6.224971e+002
1.478963e+003	6.273428e+002
1.480892e+003	6.307087e+002
1.482820e+003	6.416127e+002
1.484749e+003	6.452099e+002
1.486677e+003	6.063994e+002
1.488606e+003	5.806079e+002
1.490534e+003	5.807552e+002
1.492463e+003	5.626653e+002
1.494391e+003	6.716631e+002
1.496320e+003	5.851890e+002
1.498248e+003	5.758325e+002
1.500177e+003	5.578002e+002
1.502105e+003	5.391467e+002
1.504033e+003	5.237704e+002
1.505962e+003	5.429062e+002
1.507890e+003	5.791600e+002
1.509819e+003	5.446323e+002
1.511747e+003	4.929096e+002
1.513676e+003	6.118174e+002
1.515604e+003	6.682882e+002
1.517533e+003	5.748909e+002
1.519461e+003	5.286865e+002
1.521390e+003	6.369441e+002
1.523318e+003	6.407181e+002
1.525247e+003	6.790704e+002
1.527175e+003	6.724069e+002
1.529104e+003	6.708737e+002
1.531032e+003	6.346880e+002
1.532960e+003	5.498755e+002
1.534889e+003	5.088461e+002
1.536817e+003	5.183524e+002
1.538746e+003	4.825910e+002
1.540674e+003	4.610834e+002
1.542603e+003	4.684626e+002
1.544531e+003	4.938701e+002
1.546460e+003	5.639860e+002
1.548388e+003	5.621579e+002
1.550317e+003	5.537469e+002
1.552245e+003	5.811244e+002
1.554174e+003	5.222096e+002
1.556102e+003	4.775175e+002
1.558031e+003	4.700656e+002
1.559959e+003	4.854614e+002
1.561887e+003	5.613900e+002
1.563816e+003	6.188409e+002
1.565744e+003	5.888658e+002
1.567673e+003	5.465670e+002
1.569601e+003	4.944551e+002
1.571530e+003	4.987111e+002
1.573458e+003	5.060094e+002
1.575387e+003	5.626616e+002
1.577315e+003	4.993350e+002
1.579244e+003	4.712484e+002
1.581172e+003	4.412839e+002
1.583101e+003	4.710687e+002
1.585029e+003	5.163049e+002
1.586958e+003	5.616797e+002
1.588886e+003	5.926278e+002
1.590814e+003	5.171828e+002
1.592743e+003	5.260162e+002
1.594671e+003	5.742291e+002
1.596600e+003	5.571948e+002
1.598528e+003	5.583360e+002
1.600457e+003	5.239296e+002
1.602385e+003	4.998703e+002
1.604314e+003	5.328655e+002
1.606242e+003	5.539766e+002
1.608171e+003	4.797845e+002
1.610099e+003	4.102394e+002
1.612028e+003	4.275107e+002
1.613956e+003	4.294293e+002
1.615885e+003	3.842464e+002
1.617813e+003	3.664273e+002
1.619741e+003	3.242736e+002
1.621670e+003	2.883594e+002
1.623598e+003	3.593418e+002
1.625527e+003	4.407688e+002
1.627455e+003	4.109534e+002
1.629384e+003	4.047987e+002
1.631312e+003	3.850053e+002
1.633241e+003	3.934899e+002
1.635169e+003	3.563059e+002
1.637098e+003	3.472841e+002
1.639026e+003	3.212534e+002
1.640955e+003	2.261830e+002
1.642883e+003	2.174548e+002
1.644812e+003	3.538647e+002
1.646740e+003	4.248965e+002
1.648668e+003	3.550356e+002
1.650597e+003	3.350562e+002
1.652525e+003	3.379159e+002
1.654454e+003	3.185847e+002
1.656382e+003	3.505863e+002
1.658311e+003	3.648738e+002
1.660239e+003	3.452464e+002
1.662168e+003	2.667041e+002
1.664096e+003	3.078129e+002
1.666025e+003	2.553208e+002
1.667953e+003	2.605049e+002
1.669882e+003	2.580790e+002
1.671810e+003	2.668152e+002
1.673739e+003	3.165020e+002
1.675667e+003	3.284251e+002
1.677595e+003	2.651701e+002
1.679524e+003	1.853067e+002
1.681452e+003	1.517716e+002
1.683381e+003	1.943339e+002
1.685309e+003	2.551565e+002
1.687238e+003	3.270837e+002
1.689166e+003	3.042638e+002
1.691095e+003	2.263520e+002
1.693023e+003	1.688079e+002
1.694952e+003	1.424643e+002
1.696880e+003	8.251971e+001
1.698809e+003	1.927885e+002
1.700737e+003	1.847363e+002
1.702666e+003	1.443797e+002
1.704594e+003	1.276530e+002
1.706522e+003	9.315895e+001
1.708451e+003	5.220056e+001
1.710379e+003	4.178442e+001
1.712308e+003	7.879541e+001
1.714236e+003	1.416008e+002
1.716165e+003	1.875530e+002
1.718093e+003	1.894051e+002
1.720022e+003	2.179546e+002
1.721950e+003	2.614812e+002
1.723879e+003	1.844150e+002
1.725807e+003	1.213743e+002
1.727736e+003	1.245541e+002
1.729664e+003	1.385827e+002
1.731593e+003	1.571653e+002
1.733521e+003	1.791172e+002
1.735449e+003	2.058242e+002
1.737378e+003	1.847405e+002
1.739306e+003	1.221991e+002
1.741235e+003	1.358678e+002
1.743163e+003	2.284491e+002
1.745092e+003	3.180545e+002
1.747020e+003	3.063670e+002
1.748949e+003	2.074861e+002
1.750877e+003	2.242972e+002
1.752806e+003	1.739877e+002
1.754734e+003	1.700432e+002
1.756663e+003	2.060898e+002
1.758591e+003	1.900693e+002
1.760520e+003	1.917597e+002
1.762448e+003	1.085791e+002
1.764376e+003	1.016832e+002
1.766305e+003	1.307850e+002
1.768233e+003	1.178069e+002
1.770162e+003	1.039259e+002
1.772090e+003	1.384251e+002
1.774019e+003	1.391790e+002
1.775947e+003	1.707292e+002
1.777876e+003	1.497151e+002
1.779804e+003	1.473153e+002
1.781733e+003	1.780728e+002
1.783661e+003	1.532156e+002
1.785590e+003	1.247835e+002
1.787518e+003	1.127122e+002
1.789447e+003	1.065197e+002
1.791375e+003	7.584344e+001
1.793303e+003	5.702784e+001
1.795232e+003	5.791545e+001
1.797160e+003	4.629828e+001
1.799089e+003	7.514197e+000
1.801017e+003	-1.259390e+001
1.802946e+003	6.219926e+001
1.804874e+003	1.434157e+002
1.806803e+003	3.658124e+001
1.808731e+003	6.833425e+001
1.810660e+003	8.930244e+001
1.812588e+003	6.341710e+000
1.814517e+003	-5.088322e+001
1.816445e+003	1.407105e+001
1.818374e+003	5.648589e+001
1.820302e+003	3.812178e+001
1.822230e+003	5.546198e+001
1.824159e+003	1.193976e+002
1.826087e+003	1.804990e+002
1.828016e+003	1.814931e+002
1.829944e+003	1.301304e+002
1.831873e+003	1.395500e+002
1.833801e+003	1.666191e+002
1.835730e+003	2.009630e+002
1.837658e+003	1.363706e+002
1.839587e+003	4.902475e+001
1.841515e+003	1.092930e+002
1.843444e+003	1.595271e+002
1.845372e+003	1.362407e+002
1.847301e+003	1.017278e+002
1.849229e+003	1.312581e+002
1.851157e+003	1.254025e+002
1.853086e+003	1.089984e+002
1.855014e+003	1.812529e+002
1.856943e+003	1.254541e+002
1.858871e+003	1.378796e+002
1.860800e+003	1.371025e+002
1.862728e+003	1.010200e+002
1.864657e+003	1.318761e+002
1.866585e+003	6.880746e+001
1.868514e+003	5.859356e+001
1.870442e+003	1.150288e+002
1.872371e+003	5.959525e+001
1.874299e+003	2.572825e+001
1.876228e+003	9.837862e+001
1.878156e+003	1.716316e+002
1.880084e+003	1.412538e+002
1.882013e+003	1.010498e+002
1.883941e+003	1.057599e+002
1.885870e+003	6.649107e+001
1.887798e+003	6.885646e+000
1.889727e+003	1.084912e+002
1.891655e+003	8.224429e+001
1.893584e+003	4.346055e+000
1.895512e+003	1.094159e+002
1.897441e+003	1.371703e+002
1.899369e+003	1.023807e+002
1.901298e+003	1.247643e+002
1.903226e+003	1.637888e+002
1.905155e+003	1.086753e+002
1.907083e+003	7.021468e+001
1.909011e+003	1.364888e+002
1.910940e+003	1.714079e+002
1.912868e+003	1.354945e+002
1.914797e+003	1.385587e+002
1.916725e+003	1.546390e+002
1.918654e+003	9.247861e+001
1.920582e+003	6.216451e+001
1.922511e+003	7.394957e+001
1.924439e+003	7.436720e+001
1.926368e+003	9.744075e+001
1.928296e+003	9.951826e+001
1.930225e+003	6.784264e+001
1.932153e+003	8.152011e+001
1.934082e+003	9.069281e+001
1.936010e+003	6.030271e+001
1.937938e+003	8.244152e+001
1.939867e+003	1.237790e+002
1.941795e+003	9.897540e+001
1.943724e+003	2.069352e+002
1.945652e+003	2.943233e+002
1.947581e+003	1.563725e+002
1.949509e+003	1.840354e+002
1.951438e+003	1.344324e+002
1.953366e+003	1.531245e+002
1.955295e+003	1.866661e+002
1.957223e+003	2.495692e+002
1.959152e+003	2.863448e+002
1.961080e+003	1.755411e+002
1.963009e+003	1.259730e+002
1.964937e+003	1.716425e+002
1.966865e+003	1.547368e+002
1.968794e+003	2.265545e+002
1.970722e+003	1.855844e+002
1.972651e+003	8.213982e+001
1.974579e+003	1.953179e+001
1.976508e+003	4.762172e+001
1.978436e+003	1.283943e+002
1.980365e+003	1.903428e+002
1.982293e+003	1.749171e+002
1.984222e+003	1.423390e+002
1.986150e+003	1.359522e+002
1.988079e+003	1.165252e+002
1.990007e+003	8.585377e+001
1.991936e+003	1.185119e+002
1.993864e+003	1.830017e+002
1.995792e+003	2.438333e+002
1.997721e+003	2.500205e+002
1.999649e+003	1.702434e+002
2.001578e+003	1.335569e+002
2.003506e+003	1.287441e+002
2.005435e+003	1.128916e+002
2.007363e+003	1.713828e+002
2.009292e+003	2.555153e+002
2.011220e+003	2.175891e+002
2.013149e+003	1.855036e+002
2.015077e+003	1.852621e+002
2.017006e+003	2.557010e+002
2.018934e+003	3.212306e+002
2.020863e+003	2.490300e+002
2.022791e+003	1.590126e+002
2.024719e+003	1.809350e+002
2.026648e+003	1.122056e+002
2.028576e+003	1.712177e+002
2.030505e+003	1.944220e+002
2.032433e+003	2.876397e+002
2.034362e+003	3.423155e+002
2.036290e+003	3.036350e+002
2.038219e+003	2.968373e+002
2.040147e+003	3.046591e+002
2.042076e+003	3.066051e+002
2.044004e+003	2.944408e+002
2.045933e+003	3.156241e+002
2.047861e+003	2.710192e+002
2.049790e+003	2.993810e+002
2.051718e+003	3.244641e+002
2.053646e+003	3.375095e+002
2.055575e+003	2.915888e+002
2.057503e+003	3.365321e+002
2.059432e+003	3.659770e+002
2.061360e+003	3.528468e+002
2.063289e+003	2.312684e+002
2.065217e+003	2.326478e+002
2.067146e+003	2.396422e+002
2.069074e+003	2.283000e+002
2.071003e+003	2.659192e+002
2.072931e+003	2.510819e+002
2.074860e+003	3.164567e+002
2.076788e+003	2.900981e+002
2.078717e+003	2.646131e+002
2.080645e+003	2.572505e+002
2.082573e+003	2.957523e+002
2.084502e+003	3.477180e+002
2.086430e+003	2.650081e+002
2.088359e+003	2.200646e+002
2.090287e+003	2.598947e+002
2.092216e+003	2.704356e+002
2.094144e+003	2.830479e+002
2.096073e+003	3.329779e+002
2.098001e+003	3.638456e+002
2.099930e+003	2.965494e+002
2.101858e+003	2.298579e+002
2.103787e+003	2.959027e+002
2.105715e+003	3.325869e+002
2.107644e+003	3.539681e+002
2.109572e+003	4.280114e+002
2.111500e+003	3.893232e+002
2.113429e+003	3.146162e+002
2.115357e+003	2.744669e+002
2.117286e+003	2.823356e+002
2.119214e+003	3.337828e+002
2.121143e+003	3.351934e+002
2.123071e+003	3.729563e+002
2.125000e+003	3.928810e+002
2.126928e+003	2.790995e+002
2.128857e+003	2.508286e+002
2.130785e+003	3.390241e+002
2.132714e+003	3.951145e+002
2.134642e+003	3.797658e+002
2.136571e+003	4.195525e+002
2.138499e+003	3.705504e+002
2.140427e+003	2.836508e+002
2.142356e+003	3.552036e+002
2.144284e+003	4.166892e+002
2.146213e+003	4.065857e+002
2.148141e+003	3.794012e+002
2.150070e+003	3.688117e+002
2.151998e+003	4.389964e+002
2.153927e+003	4.411860e+002
2.155855e+003	3.614355e+002
2.157784e+003	3.512715e+002
2.159712e+003	4.528611e+002
2.161641e+003	4.269986e+002
2.163569e+003	4.070451e+002
2.165498e+003	3.806900e+002
2.167426e+003	4.040816e+002
2.169354e+003	5.154902e+002
2.171283e+003	4.888794e+002
2.173211e+003	4.458376e+002
2.175140e+003	4.009593e+002
2.177068e+003	4.060890e+002
2.178997e+003	4.450023e+002
2.180925e+003	4.331617e+002
2.182854e+003	4.732043e+002
2.184782e+003	4.962487e+002
2.186711e+003	4.750041e+002
2.188639e+003	4.851153e+002
2.190568e+003	3.960366e+002
2.192496e+003	3.896919e+002
2.194425e+003	4.378322e+002
2.196353e+003	4.912092e+002
2.198281e+003	5.649690e+002
2.200210e+003	5.723245e+002
2.202138e+003	5.171000e+002
2.204067e+003	3.962945e+002
2.205995e+003	3.650870e+002
2.207924e+003	4.095200e+002
2.209852e+003	4.140720e+002
2.211781e+003	4.810204e+002
2.213709e+003	4.486295e+002
2.215638e+003	3.673365e+002
2.217566e+003	4.240565e+002
2.219495e+003	4.581474e+002
2.221423e+003	3.952546e+002
2.223352e+003	4.398015e+002
2.225280e+003	4.713982e+002
2.227208e+003	4.511300e+002
2.229137e+003	4.555313e+002
2.231065e+003	5.078337e+002
2.232994e+003	5.818755e+002
2.234922e+003	5.469316e+002
2.236851e+003	5.074234e+002
2.238779e+003	5.804797e+002
2.240708e+003	5.974436e+002
2.242636e+003	6.310656e+002
2.244565e+003	5.923683e+002
2.246493e+003	4.395840e+002
2.248422e+003	4.449860e+002
2.250350e+003	4.843246e+002
2.252279e+003	4.991712e+002
2.254207e+003	5.830707e+002
2.256135e+003	6.362175e+002
2.258064e+003	5.865462e+002
2.259992e+003	5.638648e+002
2.261921e+003	5.528373e+002
2.263849e+003	5.690470e+002
2.265778e+003	5.857673e+002
2.267706e+003	5.751066e+002
2.269635e+003	6.239457e+002
2.271563e+003	6.010337e+002
2.273492e+003	5.495247e+002
2.275420e+003	5.761747e+002
2.277349e+003	5.799888e+002
2.279277e+003	4.904066e+002
2.281206e+003	4.625223e+002
2.283134e+003	5.329430e+002
2.285063e+003	5.388371e+002
2.286991e+003	5.369714e+002
2.288919e+003	5.973355e+002
2.290848e+003	6.290822e+002
2.292776e+003	6.180789e+002
2.294705e+003	6.030782e+002
2.296633e+003	6.239787e+002
2.298562e+003	6.321099e+002
2.300490e+003	5.595068e+002
2.302419e+003	4.599872e+002
2.304347e+003	4.925601e+002
2.306276e+003	5.517483e+002
2.308204e+003	4.900132e+002
2.310133e+003	5.641062e+002
2.312061e+003	6.932903e+002
2.313990e+003	6.069738e+002
2.315918e+003	6.888255e+002
2.317846e+003	6.268210e+002
2.319775e+003	6.040668e+002
2.321703e+003	5.595422e+002
2.323632e+003	6.119578e+002
2.325560e+003	6.460485e+002
2.327489e+003	6.083583e+002
2.329417e+003	6.153340e+002
2.331346e+003	6.480295e+002
2.333274e+003	6.204503e+002
2.335203e+003	6.483914e+002
2.337131e+003	6.248847e+002
2.339060e+003	5.625903e+002
2.340988e+003	5.412733e+002
2.342917e+003	5.959471e+002
2.344845e+003	6.090580e+002
2.346773e+003	6.441565e+002
2.348702e+003	6.885037e+002
2.350630e+003	7.095943e+002
2.352559e+003	7.696002e+002
2.354487e+003	6.669100e+002
2.356416e+003	5.642161e+002
2.358344e+003	6.482758e+002
2.360273e+003	6.026094e+002
2.362201e+003	5.568726e+002
2.364130e+003	6.123523e+002
2.366058e+003	7.262213e+002
2.367987e+003	6.863848e+002
2.369915e+003	7.011568e+002
2.371844e+003	7.410161e+002
2.373772e+003	7.236935e+002
2.375700e+003	6.592044e+002
2.377629e+003	6.518369e+002
2.379557e+003	6.121644e+002
2.381486e+003	6.097268e+002
2.383414e+003	5.992402e+002
2.385343e+003	5.883583e+002
2.387271e+003	6.454132e+002
2.389200e+003	6.615901e+002
2.391128e+003	6.650297e+002
2.393057e+003	6.191375e+002
2.394985e+003	5.676431e+002
2.396914e+003	5.913962e+002
2.398842e+003	6.470638e+002
2.400771e+003	6.566579e+002
2.402699e+003	6.361390e+002
2.404627e+003	6.293915e+002
2.406556e+003	6.552026e+002
2.408484e+003	6.066608e+002
2.410413e+003	5.453647e+002
2.412341e+003	5.596624e+002
2.414270e+003	6.155745e+002
2.416198e+003	7.089858e+002
2.418127e+003	7.377189e+002
2.420055e+003	6.642971e+002
2.421984e+003	6.106331e+002
2.423912e+003	6.303723e+002
2.425841e+003	6.895340e+002
2.427769e+003	7.137544e+002
2.429698e+003	6.823036e+002
2.431626e+003	6.373265e+002
2.433554e+003	6.472824e+002
2.435483e+003	6.713643e+002
2.437411e+003	7.181678e+002
2.439340e+003	6.888432e+002
2.441268e+003	7.026259e+002
2.443197e+003	5.978198e+002
2.445125e+003	6.521905e+002
2.447054e+003	6.863605e+002
2.448982e+003	6.529042e+002
2.450911e+003	5.493737e+002
2.452839e+003	5.787836e+002
2.454768e+003	6.902388e+002
2.456696e+003	7.336837e+002
2.458625e+003	7.500159e+002
2.460553e+003	7.352908e+002
2.462481e+003	6.320056e+002
2.464410e+003	6.751407e+002
2.466338e+003	7.169517e+002
2.468267e+003	6.598082e+002
2.470195e+003	6.372953e+002
2.472124e+003	6.227690e+002
2.474052e+003	6.510735e+002
2.475981e+003	6.856468e+002
2.477909e+003	7.088375e+002
2.479838e+003	6.703680e+002
2.481766e+003	5.790961e+002
2.483695e+003	5.333737e+002
2.485623e+003	5.126764e+002
2.487552e+003	7.079233e+002
2.489480e+003	7.290320e+002
2.491408e+003	6.989774e+002
2.493337e+003	7.231063e+002
2.495265e+003	7.015994e+002
2.497194e+003	6.668018e+002
2.499122e+003	5.945557e+002
2.501051e+003	6.212119e+002
2.502979e+003	6.486844e+002
2.504908e+003	5.767646e+002
2.506836e+003	5.165225e+002
2.508765e+003	5.478491e+002
2.510693e+003	5.807606e+002
2.512622e+003	5.340858e+002
2.514550e+003	4.900021e+002
2.516479e+003	5.178025e+002
2.518407e+003	5.791302e+002
2.520335e+003	5.900760e+002
2.522264e+003	5.987473e+002
2.524192e+003	5.180313e+002
2.526121e+003	5.537291e+002
2.528049e+003	5.837100e+002
2.529978e+003	5.564989e+002
2.531906e+003	6.545928e+002
2.533835e+003	7.434844e+002
2.535763e+003	6.720706e+002
2.537692e+003	7.070293e+002
2.539620e+003	6.122737e+002
2.541549e+003	5.456454e+002
2.543477e+003	6.202036e+002
2.545406e+003	6.963868e+002
2.547334e+003	6.434008e+002
2.549262e+003	5.911216e+002
2.551191e+003	5.875453e+002
2.553119e+003	5.797339e+002
2.555048e+003	5.765834e+002
2.556976e+003	5.418975e+002
2.558905e+003	5.750353e+002
2.560833e+003	6.540013e+002
2.562762e+003	6.037411e+002
2.564690e+003	6.014375e+002
2.566619e+003	5.824034e+002
2.568547e+003	5.093160e+002
2.570476e+003	5.210172e+002
2.572404e+003	5.776188e+002
2.574333e+003	5.538971e+002
2.576261e+003	5.521196e+002
2.578189e+003	5.456152e+002
2.580118e+003	5.634835e+002
2.582046e+003	6.014243e+002
2.583975e+003	6.332271e+002
2.585903e+003	5.926808e+002
2.587832e+003	6.228078e+002
2.589760e+003	5.985174e+002
2.591689e+003	5.519678e+002
2.593617e+003	5.833757e+002
2.595546e+003	6.301792e+002
2.597474e+003	5.491510e+002
2.599403e+003	5.548406e+002
2.601331e+003	5.137221e+002
2.603260e+003	4.744901e+002
2.605188e+003	5.601097e+002
2.607116e+003	5.084049e+002
2.609045e+003	5.103264e+002
2.610973e+003	5.184680e+002
2.612902e+003	5.437073e+002
2.614830e+003	4.683089e+002
2.616759e+003	4.287822e+002
2.618687e+003	6.881566e+002
2.620616e+003	5.941790e+002
2.622544e+003	5.442698e+002
2.624473e+003	6.116747e+002
2.626401e+003	5.762613e+002
2.628330e+003	5.248030e+002
2.630258e+003	4.637657e+002
2.632187e+003	4.799776e+002
2.634115e+003	5.425317e+002
2.636043e+003	4.998947e+002
2.637972e+003	4.979713e+002
2.639900e+003	5.096443e+002
2.641829e+003	5.182566e+002
2.643757e+003	4.687766e+002
2.645686e+003	4.615707e+002
2.647614e+003	5.190893e+002
2.649543e+003	5.047961e+002
2.651471e+003	5.083784e+002
2.653400e+003	5.197016e+002
2.655328e+003	4.782387e+002
2.657257e+003	5.792521e+002
2.659185e+003	6.338987e+002
2.661114e+003	6.050844e+002
2.663042e+003	5.981561e+002
2.664970e+003	4.514083e+002
2.666899e+003	5.158720e+002
2.668827e+003	4.380792e+002
2.670756e+003	4.265193e+002
2.672684e+003	4.444078e+002
2.674613e+003	4.999525e+002
2.676541e+003	4.624559e+002
2.678470e+003	4.555822e+002
2.680398e+003	5.421309e+002
2.682327e+003	5.328920e+002
2.684255e+003	4.543052e+002
2.686184e+003	5.063169e+002
2.688112e+003	4.451435e+002
2.690041e+003	4.780862e+002
2.691969e+003	4.315357e+002
2.693897e+003	4.890742e+002
2.695826e+003	4.672964e+002
2.697754e+003	4.877878e+002
2.699683e+003	4.632048e+002
2.701611e+003	3.908011e+002
2.703540e+003	4.220739e+002
2.705468e+003	5.780913e+002
2.707397e+003	5.753079e+002
2.709325e+003	4.728582e+002
2.711254e+003	3.425129e+002
2.713182e+003	3.748955e+002
2.715111e+003	3.322330e+002
2.717039e+003	2.854966e+002
2.718968e+003	3.506157e+002
2.720896e+003	4.204452e+002
2.722824e+003	4.112380e+002
2.724753e+003	4.165987e+002
2.726681e+003	4.230630e+002
2.728610e+003	3.976311e+002
2.730538e+003	3.993650e+002
2.732467e+003	4.193141e+002
2.734395e+003	3.599930e+002
2.736324e+003	3.792960e+002
2.738252e+003	3.690591e+002
2.740181e+003	3.521675e+002
2.742109e+003	3.717572e+002
2.744038e+003	3.708925e+002
2.745966e+003	2.920374e+002
2.747895e+003	3.058430e+002
2.749823e+003	3.413281e+002
2.751751e+003	3.393410e+002
2.753680e+003	2.963043e+002
2.755608e+003	1.881711e+002
2.757537e+003	2.986495e+002
2.759465e+003	3.918587e+002
2.761394e+003	3.813969e+002
2.763322e+003	3.825160e+002
2.765251e+003	3.467769e+002
2.767179e+003	2.932726e+002
2.769108e+003	2.794152e+002
2.771036e+003	3.011967e+002
2.772965e+003	3.300153e+002
2.774893e+003	3.551895e+002
2.776822e+003	3.048174e+002
2.778750e+003	2.642149e+002
2.780678e+003	2.459005e+002
2.782607e+003	1.954897e+002
2.784535e+003	7.338672e+001
2.786464e+003	1.163402e+002
2.788392e+003	1.744905e+002
2.790321e+003	1.933435e+002
2.792249e+003	3.187646e+002
2.794178e+003	4.098879e+002
2.796106e+003	2.810318e+002
2.798035e+003	2.473454e+002
2.799963e+003	3.303602e+002
2.801892e+003	2.860659e+002
2.803820e+003	3.221482e+002
2.805749e+003	2.486171e+002
2.807677e+003	1.629236e+002
2.809605e+003	1.949644e+002
2.811534e+003	2.516602e+002
2.813462e+003	2.457173e+002
2.815391e+003	1.928523e+002
2.817319e+003	1.586566e+002
2.819248e+003	2.333539e+002
2.821176e+003	2.507986e+002
2.823105e+003	2.000169e+002
2.825033e+003	1.680362e+002
2.826962e+003	1.785836e+002
2.828890e+003	8.349619e+001
2.830819e+003	2.172495e+002
2.832747e+003	2.578331e+002
2.834676e+003	2.035450e+002
2.836604e+003	1.247926e+002
2.838532e+003	1.628483e+002
2.840461e+003	1.962734e+002
2.842389e+003	1.327677e+002
2.844318e+003	1.434046e+002
2.846246e+003	2.587114e+002
2.848175e+003	1.545420e+002
2.850103e+003	2.361918e+002
2.852032e+003	1.422202e+002
2.853960e+003	1.876844e+002
2.855889e+003	1.977462e+002
2.857817e+003	2.530243e+002
2.859746e+003	2.246530e+002
2.861674e+003	1.663847e+002
2.863603e+003	1.717365e+002
2.865531e+003	1.915005e+002
2.867459e+003	1.437646e+002
2.869388e+003	1.710062e+002
2.871316e+003	9.394023e+001
2.873245e+003	1.512404e+002
2.875173e+003	2.265922e+002
2.877102e+003	6.971992e+001
2.879030e+003	2.040111e+001
2.880959e+003	3.821037e+001
2.882887e+003	7.349212e+001
2.884816e+003	1.861934e+002
2.886744e+003	1.772027e+002
2.888673e+003	8.324170e+001
2.890601e+003	1.072948e+002
2.892530e+003	4.717339e+001
2.894458e+003	2.749018e+001
2.896386e+003	1.540038e+002
2.898315e+003	1.172153e+002
2.900243e+003	1.039094e+002
2.902172e+003	7.946466e+001
2.904100e+003	1.454854e+002
2.906029e+003	1.846766e+002
2.907957e+003	1.573996e+002
2.909886e+003	1.765173e+002
2.911814e+003	1.321180e+002
2.913743e+003	1.449748e+002
2.915671e+003	1.100996e+002
2.917600e+003	1.565141e+002
2.919528e+003	2.655931e+001
2.921457e+003	2.739057e+001
2.923385e+003	9.781161e+001
2.925313e+003	1.861119e+002
2.927242e+003	1.143997e+002
2.929170e+003	9.859026e+001
2.931099e+003	6.756158e+001
2.933027e+003	-4.742842e+001
2.934956e+003	3.219576e+000
2.936884e+003	8.359127e+001
2.938813e+003	-1.360128e+001
2.940741e+003	4.340081e+001
2.942670e+003	7.614998e+001
2.944598e+003	-3.437893e+001
2.946527e+003	4.304118e+001
2.948455e+003	4.044763e+001
2.950384e+003	4.678842e+000
2.952312e+003	2.628330e+001
2.954240e+003	3.139793e+001
2.956169e+003	-8.789668e+000
2.958097e+003	-6.575385e+001
2.960026e+003	-4.555566e+001
2.961954e+003	-1.800799e+001
2.963883e+003	-5.147775e+001
2.965811e+003	-7.330424e+001
2.967740e+003	-2.754529e+001
2.969668e+003	-3.334979e+001
2.971597e+003	-5.227573e+001
2.973525e+003	-7.961137e+001
2.975454e+003	-1.545205e+002
2.977382e+003	-1.394970e+002
2.979311e+003	-7.467371e+001
2.981239e+003	-8.665046e+001
2.983167e+003	-1.330751e+002
2.985096e+003	-1.152169e+002
2.987024e+003	-1.404672e+002
2.988953e+003	-5.615267e+001
2.990881e+003	-1.844805e+001
2.992810e+003	-4.279780e+001
2.994738e+003	-5.088195e+001
2.996667e+003	-1.365532e+002
2.998595e+003	-1.984404e+002
3.000524e+003	-1.674922e+002
3.002452e+003	-1.171738e+002
3.004381e+003	-4.294796e+000
3.006309e+003	-9.258153e+000
3.008238e+003	-8.526429e+000
3.010166e+003	5.197627e+001
3.012094e+003	-5.116895e+001
3.014023e+003	-7.818254e+001
3.015951e+003	-1.205725e+002
3.017880e+003	-8.153561e+001
3.019808e+003	-9.114629e+001
3.021737e+003	-4.035106e+001
3.023665e+003	-6.979136e+001
3.025594e+003	-1.289739e+002
3.027522e+003	-2.168324e+002
3.029451e+003	-8.174895e+001
3.031379e+003	-3.187017e+000
3.033308e+003	-7.943240e+001
3.035236e+003	-3.182846e+001
3.037165e+003	-6.467866e+001
3.039093e+003	-2.356627e+001
3.041021e+003	3.922024e-001
3.042950e+003	-2.127816e+001
3.044878e+003	-1.198802e+002
3.046807e+003	-1.114396e+002
3.048735e+003	-7.990253e+001
3.050664e+003	-8.364642e+001
3.052592e+003	-5.587272e+001
3.054521e+003	-6.258488e+001
3.056449e+003	-1.936024e+001
3.058378e+003	-6.212378e+001
3.060306e+003	-5.139554e+001
3.062235e+003	-3.525455e+001
3.064163e+003	8.156582e+000
3.066092e+003	7.835651e+001
3.068020e+003	5.555074e+001
3.069948e+003	4.538456e+000
3.071877e+003	9.603423e+001
3.073805e+003	1.773426e+002
3.075734e+003	1.076575e+002
3.077662e+003	2.055053e+001
3.079591e+003	4.361616e+001
3.081519e+003	9.019028e+001
3.083448e+003	9.060456e+001
3.085376e+003	1.794798e+002
3.087305e+003	2.556225e+002
3.089233e+003	2.047514e+002
3.091162e+003	1.845548e+002
3.093090e+003	1.469102e+002
3.095019e+003	2.025941e+002
3.096947e+003	1.624242e+002
3.098875e+003	2.594868e+002
3.100804e+003	2.919660e+002
3.102732e+003	3.133645e+002
3.104661e+003	3.183922e+002
3.106589e+003	3.191161e+002
3.108518e+003	3.115982e+002
3.110446e+003	2.852667e+002
3.112375e+003	2.806736e+002
3.114303e+003	3.901791e+002
3.116232e+003	4.247071e+002
3.118160e+003	3.926196e+002
3.120089e+003	3.626502e+002
3.122017e+003	3.938785e+002
3.123946e+003	3.421837e+002
3.125874e+003	3.464880e+002
3.127802e+003	4.255996e+002
3.129731e+003	3.726455e+002
3.131659e+003	3.931245e+002
3.133588e+003	4.947385e+002
3.135516e+003	5.436411e+002
3.137445e+003	4.952837e+002
3.139373e+003	5.765368e+002
3.141302e+003	6.076265e+002
3.143230e+003	6.375505e+002
3.145159e+003	6.003161e+002
3.147087e+003	6.574546e+002
3.149016e+003	7.386627e+002
3.150944e+003	7.571260e+002
3.152873e+003	6.798553e+002
3.154801e+003	7.925035e+002
3.156729e+003	9.181825e+002
3.158658e+003	9.396293e+002
3.160586e+003	1.000698e+003
3.162515e+003	9.369563e+002
3.164443e+003	8.579674e+002
3.166372e+003	8.692093e+002
3.168300e+003	9.390270e+002
3.170229e+003	9.359779e+002
3.172157e+003	9.784020e+002
3.174086e+003	9.412271e+002
3.176014e+003	9.299288e+002
3.177943e+003	9.880305e+002
3.179871e+003	1.061488e+003
3.181800e+003	1.183268e+003
3.183728e+003	1.269338e+003
3.185656e+003	1.253309e+003
3.187585e+003	1.325168e+003
3.189513e+003	1.268078e+003
3.191442e+003	1.394698e+003
3.193370e+003	1.436490e+003
3.195299e+003	1.396600e+003
3.197227e+003	1.424647e+003
3.199156e+003	1.517612e+003
3.201084e+003	1.607220e+003
3.203013e+003	1.586057e+003
3.204941e+003	1.602410e+003
3.206870e+003	1.689008e+003
3.208798e+003	1.692831e+003
3.210727e+003	1.684337e+003
3.212655e+003	1.722298e+003
3.214583e+003	1.733361e+003
3.216512e+003	1.818777e+003
3.218440e+003	1.855929e+003
3.220369e+003	1.945494e+003
3.222297e+003	2.091648e+003
3.224226e+003	2.058219e+003
3.226154e+003	2.188018e+003
3.228083e+003	2.174415e+003
3.230011e+003	2.259673e+003
3.231940e+003	2.182651e+003
3.233868e+003	2.250970e+003
3.235797e+003	2.337547e+003
3.237725e+003	2.343659e+003
3.239654e+003	2.508915e+003
3.241582e+003	2.614928e+003
3.243510e+003	2.602271e+003
3.245439e+003	2.563085e+003
3.247367e+003	2.642543e+003
3.249296e+003	2.799739e+003
3.251224e+003	2.848373e+003
3.253153e+003	2.935059e+003
3.255081e+003	2.962396e+003
3.257010e+003	2.982992e+003
3.258938e+003	3.002660e+003
3.260867e+003	3.076020e+003
3.262795e+003	3.209070e+003
3.264724e+003	3.255402e+003
3.266652e+003	3.343969e+003
3.268581e+003	3.471649e+003
3.270509e+003	3.476490e+003
3.272438e+003	3.561460e+003
3.274366e+003	3.534712e+003
3.276294e+003	3.698973e+003
3.278223e+003	3.842631e+003
3.280151e+003	3.889360e+003
3.282080e+003	3.917644e+003
3.284008e+003	3.920107e+003
3.285937e+003	3.963100e+003
3.287865e+003	4.083558e+003
3.289794e+003	4.067924e+003
3.291722e+003	4.207486e+003
3.293651e+003	4.301010e+003
3.295579e+003	4.438302e+003
3.297508e+003	4.541248e+003
3.299436e+003	4.481335e+003
3.301365e+003	4.668429e+003
3.303293e+003	4.793125e+003
3.305221e+003	4.819161e+003
3.307150e+003	4.944622e+003
3.309078e+003	5.123194e+003
3.311007e+003	5.152946e+003
3.312935e+003	5.342642e+003
3.314864e+003	5.314207e+003
3.316792e+003	5.381835e+003
3.318721e+003	5.588424e+003
3.320649e+003	5.665865e+003
3.322578e+003	5.700118e+003
3.324506e+003	5.798680e+003
3.326435e+003	5.938987e+003
3.328363e+003	5.978993e+003
3.330292e+003	5.994882e+003
3.332220e+003	6.218440e+003
3.334148e+003	6.337782e+003
3.336077e+003	6.322138e+003
3.338005e+003	6.582081e+003
3.339934e+003	6.665625e+003
3.341862e+003	6.744917e+003
3.343791e+003	6.919177e+003
3.345719e+003	7.015788e+003
3.347648e+003	7.072470e+003
3.349576e+003	7.105247e+003
3.351505e+003	7.303656e+003
3.353433e+003	7.458942e+003
3.355362e+003	7.554140e+003
3.357290e+003	7.610213e+003
3.359219e+003	7.830918e+003
3.361147e+003	8.022518e+003
3.363075e+003	8.131534e+003
3.365004e+003	8.291899e+003
3.366932e+003	8.383590e+003
3.368861e+003	8.432687e+003
3.370789e+003	8.544784e+003
3.372718e+003	8.720099e+003
3.374646e+003	8.957479e+003
3.376575e+003	9.019265e+003
3.378503e+003	9.231519e+003
3.380432e+003	9.401297e+003
3.382360e+003	9.484212e+003
3.384289e+003	9.578662e+003
3.386217e+003	9.747068e+003
3.388146e+003	9.898635e+003
3.390074e+003	1.003056e+004
3.392002e+003	1.021473e+004
3.393931e+003	1.037533e+004
3.395859e+003	1.053193e+004
3.397788e+003	1.061240e+004
3.399716e+003	1.091835e+004
