# Supplementary material for: Machine learning classification of mango maturity based on carotene content from Raman spectra
Source: PeerJ. 2025 Nov 18;13:e20288. doi: 10.7717/peerj.20288 (PMC12637035; doi:10.7717/peerj.20288)
Supplement: Supplemental Information 1 — Raman spectra from 29 mango samples, with measurements taken from the top, middle, and bottom parts of each mango. These data were used for Raman spectral processing, statistical analysis, and classification analysis. [file peerj-13-20288-s001.zip › Raw Data_Mango/M6/M6-TOP-ORI.CSV]

4.996945e+001	9.476389e+002
5.189791e+001	6.683799e+002
5.382638e+001	5.211407e+002
5.575485e+001	5.103521e+002
5.768332e+001	5.181859e+002
5.961178e+001	5.318704e+002
6.154025e+001	5.389856e+002
6.346872e+001	5.347553e+002
6.539719e+001	5.264912e+002
6.732565e+001	5.189996e+002
6.925412e+001	5.191108e+002
7.118259e+001	5.252086e+002
7.311105e+001	5.244294e+002
7.503952e+001	4.624785e+002
7.696799e+001	4.367047e+002
7.889645e+001	4.274908e+002
8.082492e+001	4.216228e+002
8.275339e+001	4.273555e+002
8.468185e+001	4.420887e+002
8.661032e+001	4.158256e+002
8.853879e+001	3.929309e+002
9.046725e+001	4.072117e+002
9.239572e+001	4.122851e+002
9.432419e+001	3.902837e+002
9.625266e+001	3.804588e+002
9.818112e+001	3.708479e+002
1.001096e+002	3.378938e+002
1.020381e+002	3.275223e+002
1.039665e+002	3.243383e+002
1.058950e+002	3.223496e+002
1.078235e+002	3.279431e+002
1.097519e+002	3.510873e+002
1.116804e+002	3.251505e+002
1.136089e+002	3.071771e+002
1.155373e+002	2.941738e+002
1.174658e+002	2.816945e+002
1.193943e+002	2.774435e+002
1.213227e+002	2.672351e+002
1.232512e+002	2.413642e+002
1.251797e+002	2.200844e+002
1.271081e+002	2.154617e+002
1.290366e+002	1.932523e+002
1.309651e+002	2.205884e+002
1.328935e+002	2.426511e+002
1.348220e+002	2.571977e+002
1.367505e+002	2.790823e+002
1.386789e+002	2.752169e+002
1.406074e+002	2.496673e+002
1.425359e+002	2.273621e+002
1.444643e+002	2.185180e+002
1.463928e+002	2.195068e+002
1.483213e+002	2.223904e+002
1.502497e+002	2.410019e+002
1.521782e+002	2.539283e+002
1.541067e+002	2.550354e+002
1.560351e+002	2.577513e+002
1.579636e+002	2.383523e+002
1.598921e+002	2.281318e+002
1.618205e+002	2.232847e+002
1.637490e+002	2.189226e+002
1.656775e+002	2.191372e+002
1.676059e+002	2.261965e+002
1.695344e+002	2.391490e+002
1.714629e+002	2.529533e+002
1.733913e+002	2.585478e+002
1.753198e+002	2.418972e+002
1.772483e+002	2.147206e+002
1.791767e+002	2.061431e+002
1.811052e+002	2.179185e+002
1.830337e+002	2.330873e+002
1.849621e+002	2.159596e+002
1.868906e+002	1.848543e+002
1.888191e+002	1.892810e+002
1.907475e+002	1.882621e+002
1.926760e+002	1.459340e+002
1.946045e+002	1.960126e+002
1.965329e+002	2.054000e+002
1.984614e+002	2.126892e+002
2.003899e+002	2.247397e+002
2.023183e+002	2.306826e+002
2.042468e+002	2.349480e+002
2.061753e+002	2.593102e+002
2.081037e+002	2.422106e+002
2.100322e+002	2.094584e+002
2.119607e+002	2.257413e+002
2.138891e+002	2.505087e+002
2.158176e+002	2.456744e+002
2.177461e+002	2.283060e+002
2.196745e+002	2.143976e+002
2.216030e+002	2.128213e+002
2.235315e+002	2.186929e+002
2.254599e+002	2.229126e+002
2.273884e+002	2.140702e+002
2.293169e+002	2.097372e+002
2.312453e+002	2.337226e+002
2.331738e+002	2.151134e+002
2.351023e+002	2.326765e+002
2.370307e+002	2.406964e+002
2.389592e+002	2.281292e+002
2.408877e+002	2.168716e+002
2.428161e+002	2.046732e+002
2.447446e+002	2.311933e+002
2.466731e+002	2.593917e+002
2.486015e+002	2.743927e+002
2.505300e+002	2.842427e+002
2.524585e+002	2.944171e+002
2.543869e+002	2.873820e+002
2.563154e+002	2.642369e+002
2.582439e+002	2.445218e+002
2.601723e+002	2.475874e+002
2.621008e+002	2.303979e+002
2.640293e+002	2.352787e+002
2.659577e+002	2.535513e+002
2.678862e+002	2.655582e+002
2.698147e+002	2.592619e+002
2.717431e+002	2.783276e+002
2.736716e+002	2.553832e+002
2.756001e+002	2.336826e+002
2.775285e+002	2.347529e+002
2.794570e+002	2.526508e+002
2.813855e+002	2.461540e+002
2.833139e+002	2.404802e+002
2.852424e+002	2.582306e+002
2.871709e+002	2.826531e+002
2.890993e+002	2.908157e+002
2.910278e+002	3.015892e+002
2.929563e+002	3.217712e+002
2.948847e+002	3.195620e+002
2.968132e+002	3.146515e+002
2.987417e+002	3.225609e+002
3.006701e+002	2.997476e+002
3.025986e+002	3.077941e+002
3.045271e+002	3.360906e+002
3.064555e+002	3.450880e+002
3.083840e+002	3.254534e+002
3.103125e+002	3.333206e+002
3.122409e+002	3.109111e+002
3.141694e+002	3.074806e+002
3.160979e+002	3.092859e+002
3.180263e+002	3.126802e+002
3.199548e+002	3.410338e+002
3.218833e+002	3.430251e+002
3.238117e+002	3.663045e+002
3.257402e+002	3.826714e+002
3.276687e+002	3.691965e+002
3.295971e+002	3.308769e+002
3.315256e+002	3.383889e+002
3.334541e+002	3.404242e+002
3.353825e+002	3.692321e+002
3.373110e+002	4.103040e+002
3.392395e+002	4.175137e+002
3.411679e+002	3.674135e+002
3.430964e+002	3.593250e+002
3.450249e+002	3.709380e+002
3.469533e+002	3.857287e+002
3.488818e+002	3.947723e+002
3.508103e+002	3.959657e+002
3.527387e+002	4.033520e+002
3.546672e+002	3.914157e+002
3.565957e+002	3.743223e+002
3.585241e+002	3.647401e+002
3.604526e+002	3.534425e+002
3.623811e+002	3.396924e+002
3.643095e+002	3.278133e+002
3.662380e+002	3.324318e+002
3.681665e+002	3.565977e+002
3.700949e+002	3.858890e+002
3.720234e+002	3.831742e+002
3.739519e+002	3.634247e+002
3.758803e+002	3.679704e+002
3.778088e+002	3.757941e+002
3.797373e+002	3.621506e+002
3.816657e+002	4.174264e+002
3.835942e+002	3.764913e+002
3.855227e+002	3.479839e+002
3.874511e+002	3.511851e+002
3.893796e+002	3.760244e+002
3.913081e+002	4.201852e+002
3.932365e+002	4.401664e+002
3.951650e+002	4.401068e+002
3.970935e+002	4.413701e+002
3.990219e+002	4.455623e+002
4.009504e+002	4.328498e+002
4.028789e+002	3.908665e+002
4.048073e+002	3.993430e+002
4.067358e+002	4.351840e+002
4.086643e+002	4.582469e+002
4.105927e+002	4.482163e+002
4.125212e+002	4.462208e+002
4.144497e+002	4.509237e+002
4.163781e+002	4.708791e+002
4.183066e+002	4.734328e+002
4.202351e+002	4.437737e+002
4.221635e+002	4.076121e+002
4.240920e+002	3.966954e+002
4.260205e+002	4.053200e+002
4.279489e+002	4.087843e+002
4.298774e+002	4.045295e+002
4.318059e+002	4.035869e+002
4.337343e+002	4.034974e+002
4.356628e+002	3.930828e+002
4.375913e+002	3.960343e+002
4.395197e+002	4.315102e+002
4.414482e+002	4.772733e+002
4.433767e+002	4.662321e+002
4.453051e+002	4.484939e+002
4.472336e+002	4.358807e+002
4.491621e+002	4.175045e+002
4.510905e+002	4.033235e+002
4.530190e+002	4.187389e+002
4.549475e+002	4.818065e+002
4.568759e+002	5.167881e+002
4.588044e+002	4.930690e+002
4.607329e+002	4.724465e+002
4.626613e+002	4.794900e+002
4.645898e+002	4.538813e+002
4.665183e+002	4.590076e+002
4.684467e+002	4.900367e+002
4.703752e+002	5.084649e+002
4.723037e+002	5.093946e+002
4.742321e+002	5.050441e+002
4.761606e+002	4.834529e+002
4.780891e+002	4.873208e+002
4.800175e+002	4.756630e+002
4.819460e+002	4.617262e+002
4.838745e+002	4.623942e+002
4.858029e+002	4.735631e+002
4.877314e+002	4.473053e+002
4.896599e+002	4.375066e+002
4.915883e+002	4.499211e+002
4.935168e+002	4.594801e+002
4.954453e+002	4.493289e+002
4.973737e+002	4.448998e+002
4.993022e+002	4.447145e+002
5.012307e+002	4.250219e+002
5.031591e+002	3.976584e+002
5.050876e+002	3.938151e+002
5.070161e+002	4.314931e+002
5.089445e+002	4.544075e+002
5.108730e+002	4.261196e+002
5.128015e+002	4.372124e+002
5.147299e+002	4.573879e+002
5.166584e+002	4.661933e+002
5.185869e+002	4.913682e+002
5.205153e+002	4.726734e+002
5.224438e+002	4.736994e+002
5.243723e+002	4.950322e+002
5.263007e+002	5.078958e+002
5.282292e+002	4.961458e+002
5.301577e+002	4.884742e+002
5.320861e+002	5.119153e+002
5.340146e+002	4.698891e+002
5.359431e+002	4.165369e+002
5.378715e+002	4.063480e+002
5.398000e+002	4.433853e+002
5.417285e+002	4.481631e+002
5.436569e+002	4.215076e+002
5.455854e+002	4.296056e+002
5.475139e+002	4.564555e+002
5.494423e+002	4.706270e+002
5.513708e+002	4.549059e+002
5.532993e+002	4.267700e+002
5.552277e+002	4.247003e+002
5.571562e+002	3.951446e+002
5.590847e+002	4.189803e+002
5.610131e+002	4.813539e+002
5.629416e+002	4.533227e+002
5.648701e+002	4.360363e+002
5.667985e+002	3.945100e+002
5.687270e+002	3.955052e+002
5.706555e+002	4.213874e+002
5.725839e+002	4.395042e+002
5.745124e+002	4.502059e+002
5.764409e+002	4.717731e+002
5.783693e+002	4.612389e+002
5.802978e+002	4.594736e+002
5.822263e+002	4.666726e+002
5.841547e+002	4.548871e+002
5.860832e+002	4.043313e+002
5.880117e+002	4.425179e+002
5.899401e+002	4.251541e+002
5.918686e+002	4.392772e+002
5.937971e+002	4.556117e+002
5.957255e+002	4.286987e+002
5.976540e+002	4.111094e+002
5.995825e+002	4.105196e+002
6.015109e+002	4.327221e+002
6.034394e+002	4.615804e+002
6.053679e+002	4.635488e+002
6.072963e+002	4.294763e+002
6.092248e+002	4.074941e+002
6.111533e+002	4.294240e+002
6.130817e+002	4.289120e+002
6.150102e+002	3.713911e+002
6.169387e+002	2.959379e+002
6.188671e+002	2.746319e+002
6.207956e+002	3.453636e+002
6.227241e+002	3.628886e+002
6.246525e+002	3.549763e+002
6.265810e+002	3.700389e+002
6.285095e+002	3.858172e+002
6.304379e+002	3.897641e+002
6.323664e+002	4.426238e+002
6.342949e+002	4.206024e+002
6.362233e+002	4.089483e+002
6.381518e+002	3.792794e+002
6.400803e+002	3.610680e+002
6.420087e+002	3.770519e+002
6.439372e+002	3.858341e+002
6.458657e+002	3.780756e+002
6.477941e+002	3.638906e+002
6.497226e+002	3.610862e+002
6.516511e+002	3.790150e+002
6.535795e+002	3.887460e+002
6.555080e+002	3.441378e+002
6.574365e+002	3.781511e+002
6.593649e+002	3.477118e+002
6.612934e+002	3.238239e+002
6.632219e+002	3.472191e+002
6.651503e+002	3.764422e+002
6.670788e+002	3.332691e+002
6.690073e+002	3.187491e+002
6.709357e+002	3.290541e+002
6.728642e+002	3.059677e+002
6.747927e+002	2.847684e+002
6.767211e+002	2.866033e+002
6.786496e+002	2.961168e+002
6.805781e+002	3.171306e+002
6.825065e+002	3.732876e+002
6.844350e+002	3.683644e+002
6.863635e+002	3.290825e+002
6.882919e+002	3.077368e+002
6.902204e+002	3.139520e+002
6.921489e+002	2.751187e+002
6.940773e+002	2.680706e+002
6.960058e+002	2.341079e+002
6.979343e+002	2.575906e+002
6.998627e+002	2.943967e+002
7.017912e+002	2.967644e+002
7.037197e+002	3.235586e+002
7.056481e+002	2.714134e+002
7.075766e+002	2.556873e+002
7.095051e+002	2.660135e+002
7.114335e+002	2.806375e+002
7.133620e+002	2.893752e+002
7.152905e+002	2.971478e+002
7.172189e+002	3.049177e+002
7.191474e+002	3.061536e+002
7.210759e+002	3.265419e+002
7.230043e+002	3.519880e+002
7.249328e+002	3.466494e+002
7.268613e+002	3.163877e+002
7.287897e+002	3.617867e+002
7.307182e+002	3.423029e+002
7.326467e+002	3.351846e+002
7.345751e+002	2.892544e+002
7.365036e+002	2.385522e+002
7.384321e+002	2.335058e+002
7.403605e+002	2.687981e+002
7.422890e+002	3.098642e+002
7.442175e+002	3.359473e+002
7.461459e+002	3.225851e+002
7.480744e+002	2.771203e+002
7.500029e+002	2.369298e+002
7.519313e+002	2.378668e+002
7.538598e+002	2.659562e+002
7.557883e+002	2.752121e+002
7.577167e+002	2.495786e+002
7.596452e+002	2.300003e+002
7.615737e+002	2.098630e+002
7.635021e+002	1.764032e+002
7.654306e+002	1.545506e+002
7.673591e+002	1.892845e+002
7.692875e+002	2.271598e+002
7.712160e+002	2.297395e+002
7.731445e+002	2.459082e+002
7.750729e+002	2.650403e+002
7.770014e+002	2.456335e+002
7.789299e+002	2.306440e+002
7.808583e+002	2.468181e+002
7.827868e+002	2.592796e+002
7.847153e+002	2.626799e+002
7.866437e+002	2.495712e+002
7.885722e+002	2.399455e+002
7.905007e+002	2.520537e+002
7.924291e+002	1.829978e+002
7.943576e+002	1.856499e+002
7.962861e+002	1.937850e+002
7.982145e+002	2.245350e+002
8.001430e+002	2.616465e+002
8.020715e+002	2.729629e+002
8.039999e+002	2.545806e+002
8.059284e+002	2.245995e+002
8.078569e+002	2.365026e+002
8.097853e+002	2.468169e+002
8.117138e+002	2.333672e+002
8.136423e+002	2.011791e+002
8.155707e+002	1.723156e+002
8.174992e+002	1.682995e+002
8.194277e+002	2.112260e+002
8.213561e+002	2.410475e+002
8.232846e+002	2.054218e+002
8.252131e+002	1.663820e+002
8.271415e+002	1.742033e+002
8.290700e+002	2.014835e+002
8.309985e+002	1.758090e+002
8.329269e+002	1.776040e+002
8.348554e+002	1.890810e+002
8.367839e+002	1.810456e+002
8.387123e+002	1.533252e+002
8.406408e+002	1.316244e+002
8.425693e+002	1.490051e+002
8.444977e+002	2.173263e+002
8.464262e+002	2.446581e+002
8.483547e+002	2.126566e+002
8.502831e+002	1.802777e+002
8.522116e+002	1.891254e+002
8.541401e+002	2.236121e+002
8.560685e+002	2.303742e+002
8.579970e+002	2.082572e+002
8.599255e+002	2.268908e+002
8.618539e+002	2.403835e+002
8.637824e+002	2.102400e+002
8.657109e+002	2.121449e+002
8.676393e+002	2.674348e+002
8.695678e+002	2.746406e+002
8.714963e+002	2.296659e+002
8.734247e+002	2.082308e+002
8.753532e+002	1.764302e+002
8.772817e+002	1.906564e+002
8.792101e+002	2.314973e+002
8.811386e+002	2.557229e+002
8.830671e+002	2.558856e+002
8.849955e+002	2.397623e+002
8.869240e+002	1.526826e+002
8.888525e+002	1.509180e+002
8.907809e+002	1.946759e+002
8.927094e+002	2.060389e+002
8.946379e+002	1.917115e+002
8.965663e+002	2.157502e+002
8.984948e+002	2.046289e+002
9.004233e+002	1.476173e+002
9.023517e+002	1.291053e+002
9.042802e+002	1.410924e+002
9.062087e+002	1.724313e+002
9.081371e+002	2.018163e+002
9.100656e+002	2.065961e+002
9.119941e+002	1.960183e+002
9.139225e+002	2.132203e+002
9.158510e+002	2.337557e+002
9.177795e+002	2.356586e+002
9.197079e+002	2.131145e+002
9.216364e+002	1.831211e+002
9.235649e+002	1.630600e+002
9.254933e+002	1.548750e+002
9.274218e+002	2.492880e+002
9.293503e+002	2.162743e+002
9.312787e+002	2.182150e+002
9.332072e+002	2.092651e+002
9.351357e+002	2.196070e+002
9.370641e+002	2.535335e+002
9.389926e+002	2.075701e+002
9.409211e+002	2.318617e+002
9.428495e+002	2.397636e+002
9.447780e+002	2.512999e+002
9.467065e+002	2.633315e+002
9.486349e+002	2.461682e+002
9.505634e+002	2.239528e+002
9.524919e+002	2.590719e+002
9.544203e+002	3.175092e+002
9.563488e+002	2.926073e+002
9.582773e+002	2.441539e+002
9.602057e+002	2.084333e+002
9.621342e+002	2.335797e+002
9.640627e+002	2.648666e+002
9.659911e+002	2.576911e+002
9.679196e+002	2.942744e+002
9.698481e+002	2.818734e+002
9.717766e+002	2.526611e+002
9.737050e+002	2.549990e+002
9.756335e+002	2.493110e+002
9.775620e+002	2.152231e+002
9.794904e+002	1.801260e+002
9.814189e+002	1.896181e+002
9.833474e+002	2.434050e+002
9.852758e+002	2.776925e+002
9.872043e+002	2.436548e+002
9.891328e+002	2.062812e+002
9.910612e+002	1.814992e+002
9.929897e+002	1.846610e+002
9.949182e+002	2.091795e+002
9.968466e+002	2.144801e+002
9.987751e+002	2.252809e+002
1.000704e+003	2.666038e+002
1.002632e+003	2.434919e+002
1.004560e+003	2.512455e+002
1.006489e+003	2.851121e+002
1.008417e+003	2.867365e+002
1.010346e+003	2.503120e+002
1.012274e+003	2.540666e+002
1.014203e+003	2.546378e+002
1.016131e+003	2.002273e+002
1.018060e+003	2.558417e+002
1.019988e+003	2.609662e+002
1.021917e+003	2.568924e+002
1.023845e+003	2.676684e+002
1.025774e+003	2.384642e+002
1.027702e+003	2.757021e+002
1.029631e+003	2.757484e+002
1.031559e+003	2.969788e+002
1.033488e+003	3.008199e+002
1.035416e+003	3.087856e+002
1.037344e+003	3.120661e+002
1.039273e+003	3.007513e+002
1.041201e+003	2.827395e+002
1.043130e+003	2.448035e+002
1.045058e+003	2.235421e+002
1.046987e+003	2.517651e+002
1.048915e+003	2.532169e+002
1.050844e+003	2.386901e+002
1.052772e+003	2.194855e+002
1.054701e+003	2.256327e+002
1.056629e+003	2.686442e+002
1.058558e+003	2.379305e+002
1.060486e+003	2.285414e+002
1.062415e+003	1.842957e+002
1.064343e+003	2.159682e+002
1.066271e+003	2.890410e+002
1.068200e+003	3.079588e+002
1.070128e+003	2.564972e+002
1.072057e+003	2.153217e+002
1.073985e+003	2.244358e+002
1.075914e+003	2.296253e+002
1.077842e+003	2.750874e+002
1.079771e+003	3.322420e+002
1.081699e+003	2.996096e+002
1.083628e+003	2.741953e+002
1.085556e+003	2.781684e+002
1.087485e+003	2.362347e+002
1.089413e+003	2.506424e+002
1.091342e+003	3.400584e+002
1.093270e+003	2.909366e+002
1.095198e+003	3.236118e+002
1.097127e+003	3.319218e+002
1.099055e+003	3.129511e+002
1.100984e+003	2.933606e+002
1.102912e+003	2.758098e+002
1.104841e+003	2.718311e+002
1.106769e+003	2.894588e+002
1.108698e+003	3.279936e+002
1.110626e+003	3.336183e+002
1.112555e+003	3.272874e+002
1.114483e+003	3.059133e+002
1.116412e+003	3.047508e+002
1.118340e+003	3.305395e+002
1.120269e+003	3.447674e+002
1.122197e+003	3.834495e+002
1.124125e+003	3.600771e+002
1.126054e+003	3.404472e+002
1.127982e+003	3.751696e+002
1.129911e+003	3.493892e+002
1.131839e+003	3.497173e+002
1.133768e+003	3.910886e+002
1.135696e+003	3.796865e+002
1.137625e+003	3.470536e+002
1.139553e+003	3.509598e+002
1.141482e+003	3.499473e+002
1.143410e+003	3.503944e+002
1.145339e+003	3.513768e+002
1.147267e+003	3.196590e+002
1.149196e+003	3.313841e+002
1.151124e+003	3.813502e+002
1.153052e+003	3.706933e+002
1.154981e+003	3.963244e+002
1.156909e+003	3.896096e+002
1.158838e+003	3.828198e+002
1.160766e+003	3.725274e+002
1.162695e+003	3.951997e+002
1.164623e+003	4.170790e+002
1.166552e+003	4.118651e+002
1.168480e+003	3.874180e+002
1.170409e+003	3.683305e+002
1.172337e+003	3.895010e+002
1.174266e+003	3.964068e+002
1.176194e+003	3.595144e+002
1.178123e+003	3.941039e+002
1.180051e+003	4.110090e+002
1.181979e+003	3.979570e+002
1.183908e+003	3.795352e+002
1.185836e+003	3.659871e+002
1.187765e+003	3.551158e+002
1.189693e+003	3.329561e+002
1.191622e+003	3.291477e+002
1.193550e+003	3.704874e+002
1.195479e+003	4.292449e+002
1.197407e+003	4.405356e+002
1.199336e+003	4.011505e+002
1.201264e+003	3.643847e+002
1.203193e+003	3.748754e+002
1.205121e+003	4.216144e+002
1.207050e+003	4.630539e+002
1.208978e+003	4.477217e+002
1.210906e+003	4.448861e+002
1.212835e+003	3.925360e+002
1.214763e+003	3.863680e+002
1.216692e+003	3.865018e+002
1.218620e+003	3.916776e+002
1.220549e+003	4.157768e+002
1.222477e+003	4.111057e+002
1.224406e+003	3.893795e+002
1.226334e+003	3.919685e+002
1.228263e+003	4.137295e+002
1.230191e+003	4.546815e+002
1.232120e+003	4.712146e+002
1.234048e+003	4.712079e+002
1.235977e+003	4.822942e+002
1.237905e+003	4.725331e+002
1.239833e+003	4.119840e+002
1.241762e+003	3.917950e+002
1.243690e+003	4.215391e+002
1.245619e+003	4.193301e+002
1.247547e+003	4.683103e+002
1.249476e+003	4.024851e+002
1.251404e+003	3.740720e+002
1.253333e+003	4.007208e+002
1.255261e+003	4.116835e+002
1.257190e+003	3.954467e+002
1.259118e+003	3.923037e+002
1.261047e+003	3.857681e+002
1.262975e+003	3.790494e+002
1.264904e+003	3.902099e+002
1.266832e+003	4.147716e+002
1.268760e+003	4.366543e+002
1.270689e+003	4.415045e+002
1.272617e+003	4.227485e+002
1.274546e+003	4.303976e+002
1.276474e+003	4.869575e+002
1.278403e+003	4.916693e+002
1.280331e+003	4.380222e+002
1.282260e+003	3.999177e+002
1.284188e+003	4.798689e+002
1.286117e+003	4.646861e+002
1.288045e+003	4.489451e+002
1.289974e+003	4.620881e+002
1.291902e+003	4.880121e+002
1.293831e+003	5.054368e+002
1.295759e+003	4.897775e+002
1.297688e+003	4.426443e+002
1.299616e+003	4.520716e+002
1.301544e+003	4.483070e+002
1.303473e+003	4.261945e+002
1.305401e+003	4.806805e+002
1.307330e+003	5.018942e+002
1.309258e+003	4.902071e+002
1.311187e+003	4.727862e+002
1.313115e+003	4.599763e+002
1.315044e+003	4.632970e+002
1.316972e+003	4.851413e+002
1.318901e+003	5.055285e+002
1.320829e+003	5.895440e+002
1.322758e+003	5.839418e+002
1.324686e+003	5.188640e+002
1.326615e+003	4.551487e+002
1.328543e+003	4.262404e+002
1.330471e+003	4.319802e+002
1.332400e+003	4.244166e+002
1.334328e+003	4.097510e+002
1.336257e+003	4.584984e+002
1.338185e+003	4.390756e+002
1.340114e+003	4.449054e+002
1.342042e+003	5.187704e+002
1.343971e+003	5.421685e+002
1.345899e+003	5.418389e+002
1.347828e+003	4.675563e+002
1.349756e+003	4.226508e+002
1.351685e+003	4.679459e+002
1.353613e+003	5.139622e+002
1.355542e+003	4.889333e+002
1.357470e+003	4.804126e+002
1.359398e+003	4.933618e+002
1.361327e+003	4.785974e+002
1.363255e+003	4.716349e+002
1.365184e+003	4.860449e+002
1.367112e+003	4.959885e+002
1.369041e+003	4.542050e+002
1.370969e+003	3.912079e+002
1.372898e+003	3.814093e+002
1.374826e+003	4.280500e+002
1.376755e+003	4.531576e+002
1.378683e+003	4.533087e+002
1.380612e+003	5.292185e+002
1.382540e+003	5.443868e+002
1.384469e+003	5.022767e+002
1.386397e+003	4.693271e+002
1.388325e+003	4.660771e+002
1.390254e+003	4.552670e+002
1.392182e+003	4.477522e+002
1.394111e+003	4.786274e+002
1.396039e+003	5.070392e+002
1.397968e+003	4.644242e+002
1.399896e+003	4.418477e+002
1.401825e+003	4.880354e+002
1.403753e+003	4.335959e+002
1.405682e+003	4.574048e+002
1.407610e+003	4.462977e+002
1.409539e+003	4.135682e+002
1.411467e+003	3.876589e+002
1.413396e+003	4.298349e+002
1.415324e+003	4.800390e+002
1.417252e+003	4.445715e+002
1.419181e+003	3.970888e+002
1.421109e+003	4.420626e+002
1.423038e+003	4.291152e+002
1.424966e+003	4.113247e+002
1.426895e+003	4.584445e+002
1.428823e+003	4.601370e+002
1.430752e+003	4.416806e+002
1.432680e+003	4.421123e+002
1.434609e+003	4.893913e+002
1.436537e+003	4.756763e+002
1.438466e+003	4.088984e+002
1.440394e+003	4.032524e+002
1.442323e+003	4.115631e+002
1.444251e+003	4.580966e+002
1.446179e+003	4.516848e+002
1.448108e+003	4.351429e+002
1.450036e+003	4.621544e+002
1.451965e+003	4.526942e+002
1.453893e+003	4.825428e+002
1.455822e+003	4.887097e+002
1.457750e+003	4.874361e+002
1.459679e+003	5.077518e+002
1.461607e+003	5.592986e+002
1.463536e+003	6.010298e+002
1.465464e+003	5.481205e+002
1.467393e+003	5.178320e+002
1.469321e+003	4.712976e+002
1.471250e+003	4.740927e+002
1.473178e+003	5.076098e+002
1.475106e+003	5.030443e+002
1.477035e+003	5.035593e+002
1.478963e+003	5.286615e+002
1.480892e+003	5.372487e+002
1.482820e+003	5.223096e+002
1.484749e+003	5.163452e+002
1.486677e+003	5.047955e+002
1.488606e+003	4.612573e+002
1.490534e+003	4.777487e+002
1.492463e+003	5.094355e+002
1.494391e+003	5.562547e+002
1.496320e+003	5.059418e+002
1.498248e+003	4.606210e+002
1.500177e+003	4.369853e+002
1.502105e+003	4.153130e+002
1.504033e+003	3.962125e+002
1.505962e+003	4.100852e+002
1.507890e+003	4.583143e+002
1.509819e+003	4.897263e+002
1.511747e+003	4.784313e+002
1.513676e+003	4.715863e+002
1.515604e+003	4.672902e+002
1.517533e+003	4.522392e+002
1.519461e+003	4.852558e+002
1.521390e+003	5.274376e+002
1.523318e+003	6.224760e+002
1.525247e+003	5.444584e+002
1.527175e+003	5.713569e+002
1.529104e+003	5.661486e+002
1.531032e+003	5.036750e+002
1.532960e+003	4.887436e+002
1.534889e+003	5.146757e+002
1.536817e+003	5.093325e+002
1.538746e+003	4.679851e+002
1.540674e+003	4.736646e+002
1.542603e+003	4.819460e+002
1.544531e+003	4.459781e+002
1.546460e+003	5.001845e+002
1.548388e+003	5.189872e+002
1.550317e+003	6.016320e+002
1.552245e+003	5.455599e+002
1.554174e+003	4.604174e+002
1.556102e+003	4.644176e+002
1.558031e+003	5.016755e+002
1.559959e+003	5.180716e+002
1.561887e+003	5.332814e+002
1.563816e+003	5.287275e+002
1.565744e+003	4.835949e+002
1.567673e+003	4.575819e+002
1.569601e+003	4.495147e+002
1.571530e+003	4.718174e+002
1.573458e+003	4.201391e+002
1.575387e+003	5.121074e+002
1.577315e+003	4.667649e+002
1.579244e+003	4.393702e+002
1.581172e+003	4.613671e+002
1.583101e+003	4.948160e+002
1.585029e+003	5.318221e+002
1.586958e+003	5.380339e+002
1.588886e+003	4.898896e+002
1.590814e+003	4.580299e+002
1.592743e+003	4.947706e+002
1.594671e+003	5.242355e+002
1.596600e+003	4.919247e+002
1.598528e+003	4.667967e+002
1.600457e+003	5.112227e+002
1.602385e+003	4.629475e+002
1.604314e+003	4.403891e+002
1.606242e+003	5.010987e+002
1.608171e+003	4.709199e+002
1.610099e+003	4.367953e+002
1.612028e+003	4.614645e+002
1.613956e+003	4.606089e+002
1.615885e+003	4.290399e+002
1.617813e+003	4.198453e+002
1.619741e+003	4.044185e+002
1.621670e+003	4.275157e+002
1.623598e+003	4.397940e+002
1.625527e+003	3.961795e+002
1.627455e+003	3.764353e+002
1.629384e+003	3.603252e+002
1.631312e+003	3.097140e+002
1.633241e+003	3.912651e+002
1.635169e+003	4.365007e+002
1.637098e+003	4.096703e+002
1.639026e+003	3.254121e+002
1.640955e+003	3.261568e+002
1.642883e+003	3.398739e+002
1.644812e+003	3.676540e+002
1.646740e+003	4.155941e+002
1.648668e+003	3.440095e+002
1.650597e+003	3.635172e+002
1.652525e+003	3.818167e+002
1.654454e+003	3.636770e+002
1.656382e+003	4.457018e+002
1.658311e+003	3.930960e+002
1.660239e+003	4.040612e+002
1.662168e+003	4.384506e+002
1.664096e+003	3.678326e+002
1.666025e+003	3.953587e+002
1.667953e+003	3.771397e+002
1.669882e+003	3.283869e+002
1.671810e+003	3.169402e+002
1.673739e+003	3.468264e+002
1.675667e+003	3.793997e+002
1.677595e+003	3.817109e+002
1.679524e+003	3.425571e+002
1.681452e+003	2.666489e+002
1.683381e+003	2.262783e+002
1.685309e+003	3.016704e+002
1.687238e+003	4.639616e+002
1.689166e+003	3.711872e+002
1.691095e+003	3.751243e+002
1.693023e+003	3.127318e+002
1.694952e+003	2.464917e+002
1.696880e+003	2.346647e+002
1.698809e+003	2.586835e+002
1.700737e+003	2.559351e+002
1.702666e+003	2.707285e+002
1.704594e+003	2.747052e+002
1.706522e+003	2.396334e+002
1.708451e+003	1.696825e+002
1.710379e+003	1.249773e+002
1.712308e+003	1.917284e+002
1.714236e+003	2.816449e+002
1.716165e+003	2.560636e+002
1.718093e+003	2.683312e+002
1.720022e+003	2.454661e+002
1.721950e+003	2.974227e+002
1.723879e+003	2.119247e+002
1.725807e+003	3.269167e+002
1.727736e+003	2.902361e+002
1.729664e+003	3.167757e+002
1.731593e+003	3.123699e+002
1.733521e+003	3.102813e+002
1.735449e+003	2.780132e+002
1.737378e+003	2.567354e+002
1.739306e+003	2.682432e+002
1.741235e+003	2.784476e+002
1.743163e+003	3.185510e+002
1.745092e+003	3.417992e+002
1.747020e+003	2.679659e+002
1.748949e+003	2.553069e+002
1.750877e+003	3.506424e+002
1.752806e+003	2.893051e+002
1.754734e+003	3.218333e+002
1.756663e+003	3.518331e+002
1.758591e+003	2.676025e+002
1.760520e+003	2.061126e+002
1.762448e+003	1.754367e+002
1.764376e+003	2.307029e+002
1.766305e+003	2.686524e+002
1.768233e+003	2.383364e+002
1.770162e+003	1.977777e+002
1.772090e+003	2.171639e+002
1.774019e+003	2.546380e+002
1.775947e+003	2.309433e+002
1.777876e+003	1.932229e+002
1.779804e+003	2.406256e+002
1.781733e+003	2.293491e+002
1.783661e+003	1.512478e+002
1.785590e+003	1.559533e+002
1.787518e+003	1.687626e+002
1.789447e+003	1.974989e+002
1.791375e+003	1.391348e+002
1.793303e+003	1.408515e+002
1.795232e+003	1.796194e+002
1.797160e+003	1.661787e+002
1.799089e+003	1.679751e+002
1.801017e+003	1.552482e+002
1.802946e+003	2.091877e+002
1.804874e+003	2.646401e+002
1.806803e+003	2.233678e+002
1.808731e+003	2.175429e+002
1.810660e+003	1.981678e+002
1.812588e+003	1.142017e+002
1.814517e+003	7.406641e+001
1.816445e+003	1.127112e+002
1.818374e+003	1.283477e+002
1.820302e+003	1.342396e+002
1.822230e+003	1.774302e+002
1.824159e+003	1.939648e+002
1.826087e+003	1.788980e+002
1.828016e+003	2.044872e+002
1.829944e+003	1.883312e+002
1.831873e+003	1.312504e+002
1.833801e+003	2.457775e+002
1.835730e+003	1.953873e+002
1.837658e+003	1.314162e+002
1.839587e+003	2.075708e+002
1.841515e+003	2.063977e+002
1.843444e+003	1.348525e+002
1.845372e+003	1.912219e+002
1.847301e+003	1.899817e+002
1.849229e+003	1.319493e+002
1.851157e+003	1.747136e+002
1.853086e+003	2.590998e+002
1.855014e+003	2.468907e+002
1.856943e+003	2.280821e+002
1.858871e+003	2.071747e+002
1.860800e+003	1.291697e+002
1.862728e+003	1.218088e+002
1.864657e+003	1.414522e+002
1.866585e+003	1.486303e+002
1.868514e+003	1.231703e+002
1.870442e+003	1.130009e+002
1.872371e+003	1.234376e+002
1.874299e+003	9.056840e+001
1.876228e+003	7.115543e+001
1.878156e+003	9.153732e+001
1.880084e+003	1.315454e+002
1.882013e+003	1.887762e+002
1.883941e+003	1.787691e+002
1.885870e+003	9.881393e+001
1.887798e+003	1.404421e+002
1.889727e+003	1.487120e+002
1.891655e+003	1.091259e+002
1.893584e+003	1.007365e+002
1.895512e+003	1.085073e+002
1.897441e+003	9.448383e+001
1.899369e+003	8.811557e+001
1.901298e+003	1.276790e+002
1.903226e+003	1.610669e+002
1.905155e+003	1.203517e+002
1.907083e+003	7.554768e+001
1.909011e+003	1.031388e+002
1.910940e+003	1.613849e+002
1.912868e+003	1.681580e+002
1.914797e+003	1.605257e+002
1.916725e+003	1.970244e+002
1.918654e+003	1.884967e+002
1.920582e+003	1.254286e+002
1.922511e+003	1.240496e+002
1.924439e+003	1.390983e+002
1.926368e+003	1.370362e+002
1.928296e+003	1.343657e+002
1.930225e+003	8.924741e+001
1.932153e+003	6.484204e+001
1.934082e+003	8.294315e+001
1.936010e+003	8.589450e+001
1.937938e+003	9.220814e+001
1.939867e+003	1.429172e+002
1.941795e+003	1.683096e+002
1.943724e+003	1.770921e+002
1.945652e+003	1.789148e+002
1.947581e+003	1.989661e+002
1.949509e+003	9.941362e+001
1.951438e+003	1.404942e+002
1.953366e+003	2.477540e+002
1.955295e+003	1.484037e+002
1.957223e+003	1.053994e+002
1.959152e+003	1.666666e+002
1.961080e+003	1.102338e+002
1.963009e+003	7.535067e+001
1.964937e+003	1.380151e+002
1.966865e+003	1.307431e+002
1.968794e+003	1.996240e+002
1.970722e+003	1.892132e+002
1.972651e+003	4.550620e+001
1.974579e+003	2.907304e+001
1.976508e+003	6.530275e+001
1.978436e+003	2.347829e+001
1.980365e+003	6.767397e+001
1.982293e+003	1.519378e+002
1.984222e+003	1.735374e+002
1.986150e+003	1.322313e+002
1.988079e+003	9.572880e+001
1.990007e+003	9.941774e+001
1.991936e+003	1.161669e+002
1.993864e+003	1.563696e+002
1.995792e+003	1.742346e+002
1.997721e+003	1.365300e+002
1.999649e+003	1.045821e+002
2.001578e+003	8.741628e+001
2.003506e+003	8.130602e+001
2.005435e+003	6.402438e+001
2.007363e+003	7.120668e+001
2.009292e+003	1.375264e+002
2.011220e+003	1.477157e+002
2.013149e+003	1.336614e+002
2.015077e+003	1.003281e+002
2.017006e+003	1.102596e+002
2.018934e+003	1.455318e+002
2.020863e+003	1.135885e+002
2.022791e+003	6.311169e+001
2.024719e+003	1.119011e+002
2.026648e+003	7.676186e+001
2.028576e+003	1.854783e+002
2.030505e+003	2.165679e+002
2.032433e+003	2.546201e+002
2.034362e+003	2.273563e+002
2.036290e+003	2.424935e+002
2.038219e+003	2.262960e+002
2.040147e+003	1.959854e+002
2.042076e+003	2.283793e+002
2.044004e+003	2.415480e+002
2.045933e+003	2.241990e+002
2.047861e+003	1.977407e+002
2.049790e+003	2.397783e+002
2.051718e+003	1.899331e+002
2.053646e+003	2.293805e+002
2.055575e+003	2.079465e+002
2.057503e+003	1.875892e+002
2.059432e+003	2.813903e+002
2.061360e+003	2.210190e+002
2.063289e+003	1.604474e+002
2.065217e+003	1.683360e+002
2.067146e+003	1.834082e+002
2.069074e+003	1.732728e+002
2.071003e+003	1.512902e+002
2.072931e+003	1.943214e+002
2.074860e+003	2.264906e+002
2.076788e+003	1.879866e+002
2.078717e+003	1.592119e+002
2.080645e+003	2.253275e+002
2.082573e+003	2.087657e+002
2.084502e+003	2.608206e+002
2.086430e+003	2.166522e+002
2.088359e+003	1.377153e+002
2.090287e+003	1.328540e+002
2.092216e+003	1.390775e+002
2.094144e+003	1.676923e+002
2.096073e+003	1.670015e+002
2.098001e+003	1.128754e+002
2.099930e+003	1.053711e+002
2.101858e+003	1.285948e+002
2.103787e+003	1.762672e+002
2.105715e+003	2.318537e+002
2.107644e+003	2.602012e+002
2.109572e+003	2.317313e+002
2.111500e+003	2.097431e+002
2.113429e+003	2.665521e+002
2.115357e+003	2.335324e+002
2.117286e+003	1.849942e+002
2.119214e+003	2.192422e+002
2.121143e+003	2.555168e+002
2.123071e+003	2.583003e+002
2.125000e+003	2.655034e+002
2.126928e+003	2.065231e+002
2.128857e+003	1.400939e+002
2.130785e+003	1.984828e+002
2.132714e+003	2.641520e+002
2.134642e+003	2.014480e+002
2.136571e+003	2.241799e+002
2.138499e+003	2.699651e+002
2.140427e+003	1.909587e+002
2.142356e+003	2.309332e+002
2.144284e+003	2.595036e+002
2.146213e+003	2.587010e+002
2.148141e+003	2.815369e+002
2.150070e+003	3.384407e+002
2.151998e+003	3.984447e+002
2.153927e+003	3.043186e+002
2.155855e+003	2.224307e+002
2.157784e+003	2.964053e+002
2.159712e+003	2.523216e+002
2.161641e+003	2.270089e+002
2.163569e+003	2.982238e+002
2.165498e+003	2.582626e+002
2.167426e+003	3.605274e+002
2.169354e+003	3.523745e+002
2.171283e+003	3.019797e+002
2.173211e+003	2.607355e+002
2.175140e+003	2.747199e+002
2.177068e+003	3.399139e+002
2.178997e+003	3.145735e+002
2.180925e+003	2.839767e+002
2.182854e+003	3.435998e+002
2.184782e+003	2.874331e+002
2.186711e+003	3.869113e+002
2.188639e+003	3.242543e+002
2.190568e+003	3.587462e+002
2.192496e+003	2.721934e+002
2.194425e+003	2.774543e+002
2.196353e+003	3.634028e+002
2.198281e+003	4.028606e+002
2.200210e+003	3.767397e+002
2.202138e+003	3.509834e+002
2.204067e+003	2.971423e+002
2.205995e+003	2.521008e+002
2.207924e+003	2.043101e+002
2.209852e+003	2.586863e+002
2.211781e+003	2.975932e+002
2.213709e+003	2.967668e+002
2.215638e+003	2.618271e+002
2.217566e+003	2.205265e+002
2.219495e+003	3.193262e+002
2.221423e+003	2.963230e+002
2.223352e+003	2.605920e+002
2.225280e+003	2.664435e+002
2.227208e+003	2.424948e+002
2.229137e+003	2.787101e+002
2.231065e+003	3.134771e+002
2.232994e+003	3.112352e+002
2.234922e+003	4.494815e+002
2.236851e+003	3.935735e+002
2.238779e+003	4.898939e+002
2.240708e+003	4.504375e+002
2.242636e+003	4.301880e+002
2.244565e+003	4.245707e+002
2.246493e+003	3.760462e+002
2.248422e+003	4.093661e+002
2.250350e+003	4.135500e+002
2.252279e+003	3.626166e+002
2.254207e+003	3.993511e+002
2.256135e+003	4.396938e+002
2.258064e+003	3.992817e+002
2.259992e+003	4.081468e+002
2.261921e+003	4.449030e+002
2.263849e+003	4.320982e+002
2.265778e+003	3.544215e+002
2.267706e+003	4.310971e+002
2.269635e+003	4.868053e+002
2.271563e+003	4.677046e+002
2.273492e+003	4.515539e+002
2.275420e+003	4.788759e+002
2.277349e+003	4.245599e+002
2.279277e+003	3.372254e+002
2.281206e+003	3.296581e+002
2.283134e+003	3.255249e+002
2.285063e+003	3.437364e+002
2.286991e+003	3.714342e+002
2.288919e+003	3.921650e+002
2.290848e+003	4.682691e+002
2.292776e+003	5.106671e+002
2.294705e+003	4.990172e+002
2.296633e+003	4.780557e+002
2.298562e+003	4.573094e+002
2.300490e+003	4.433446e+002
2.302419e+003	4.512397e+002
2.304347e+003	4.504801e+002
2.306276e+003	3.981357e+002
2.308204e+003	3.608108e+002
2.310133e+003	4.062935e+002
2.312061e+003	4.499972e+002
2.313990e+003	4.270084e+002
2.315918e+003	4.720549e+002
2.317846e+003	5.448936e+002
2.319775e+003	4.908993e+002
2.321703e+003	4.698350e+002
2.323632e+003	4.704032e+002
2.325560e+003	4.750025e+002
2.327489e+003	4.498052e+002
2.329417e+003	4.500589e+002
2.331346e+003	5.150317e+002
2.333274e+003	5.054273e+002
2.335203e+003	4.535422e+002
2.337131e+003	4.260063e+002
2.339060e+003	4.445459e+002
2.340988e+003	5.037079e+002
2.342917e+003	4.674294e+002
2.344845e+003	5.003523e+002
2.346773e+003	5.554708e+002
2.348702e+003	5.143666e+002
2.350630e+003	5.654369e+002
2.352559e+003	6.300032e+002
2.354487e+003	5.418553e+002
2.356416e+003	4.762900e+002
2.358344e+003	5.168376e+002
2.360273e+003	4.526137e+002
2.362201e+003	4.680280e+002
2.364130e+003	5.379870e+002
2.366058e+003	5.660909e+002
2.367987e+003	6.369218e+002
2.369915e+003	5.934520e+002
2.371844e+003	6.243608e+002
2.373772e+003	5.166324e+002
2.375700e+003	4.941348e+002
2.377629e+003	5.943545e+002
2.379557e+003	5.774713e+002
2.381486e+003	4.942652e+002
2.383414e+003	4.590502e+002
2.385343e+003	4.703099e+002
2.387271e+003	5.289210e+002
2.389200e+003	5.629492e+002
2.391128e+003	5.050660e+002
2.393057e+003	4.684468e+002
2.394985e+003	4.483651e+002
2.396914e+003	4.749509e+002
2.398842e+003	5.216262e+002
2.400771e+003	4.712321e+002
2.402699e+003	4.731875e+002
2.404627e+003	4.969381e+002
2.406556e+003	4.811621e+002
2.408484e+003	5.065011e+002
2.410413e+003	4.952774e+002
2.412341e+003	5.042299e+002
2.414270e+003	5.263173e+002
2.416198e+003	5.394242e+002
2.418127e+003	5.641657e+002
2.420055e+003	5.171722e+002
2.421984e+003	5.139974e+002
2.423912e+003	5.291729e+002
2.425841e+003	5.648104e+002
2.427769e+003	5.522416e+002
2.429698e+003	5.777567e+002
2.431626e+003	6.229946e+002
2.433554e+003	5.979827e+002
2.435483e+003	5.376339e+002
2.437411e+003	5.821161e+002
2.439340e+003	6.948430e+002
2.441268e+003	6.034426e+002
2.443197e+003	6.187986e+002
2.445125e+003	5.278638e+002
2.447054e+003	5.735881e+002
2.448982e+003	5.795757e+002
2.450911e+003	5.688044e+002
2.452839e+003	6.166388e+002
2.454768e+003	6.086064e+002
2.456696e+003	6.461709e+002
2.458625e+003	7.160264e+002
2.460553e+003	6.948544e+002
2.462481e+003	5.973027e+002
2.464410e+003	5.447192e+002
2.466338e+003	5.471054e+002
2.468267e+003	5.520867e+002
2.470195e+003	5.979391e+002
2.472124e+003	5.932198e+002
2.474052e+003	6.045976e+002
2.475981e+003	5.681989e+002
2.477909e+003	5.591739e+002
2.479838e+003	6.668945e+002
2.481766e+003	6.395687e+002
2.483695e+003	4.677874e+002
2.485623e+003	4.660968e+002
2.487552e+003	4.833113e+002
2.489480e+003	6.197086e+002
2.491408e+003	5.934289e+002
2.493337e+003	5.833871e+002
2.495265e+003	5.646834e+002
2.497194e+003	4.849015e+002
2.499122e+003	5.085414e+002
2.501051e+003	5.213136e+002
2.502979e+003	5.365925e+002
2.504908e+003	5.432706e+002
2.506836e+003	5.085227e+002
2.508765e+003	4.748521e+002
2.510693e+003	4.533081e+002
2.512622e+003	4.015277e+002
2.514550e+003	4.825494e+002
2.516479e+003	4.747884e+002
2.518407e+003	4.692859e+002
2.520335e+003	5.086758e+002
2.522264e+003	4.523625e+002
2.524192e+003	4.966980e+002
2.526121e+003	5.634891e+002
2.528049e+003	5.802562e+002
2.529978e+003	6.161904e+002
2.531906e+003	6.122787e+002
2.533835e+003	5.714869e+002
2.535763e+003	5.726512e+002
2.537692e+003	5.885156e+002
2.539620e+003	6.022739e+002
2.541549e+003	5.387219e+002
2.543477e+003	6.083336e+002
2.545406e+003	5.118954e+002
2.547334e+003	5.489604e+002
2.549262e+003	5.902969e+002
2.551191e+003	5.884403e+002
2.553119e+003	5.479839e+002
2.555048e+003	5.121846e+002
2.556976e+003	4.603693e+002
2.558905e+003	5.032261e+002
2.560833e+003	6.082442e+002
2.562762e+003	6.224554e+002
2.564690e+003	5.654777e+002
2.566619e+003	5.234861e+002
2.568547e+003	5.030680e+002
2.570476e+003	5.969097e+002
2.572404e+003	6.369498e+002
2.574333e+003	5.616983e+002
2.576261e+003	5.392343e+002
2.578189e+003	5.287569e+002
2.580118e+003	5.469219e+002
2.582046e+003	5.810671e+002
2.583975e+003	5.920771e+002
2.585903e+003	5.988343e+002
2.587832e+003	6.128408e+002
2.589760e+003	5.075218e+002
2.591689e+003	5.470551e+002
2.593617e+003	5.339545e+002
2.595546e+003	5.581647e+002
2.597474e+003	5.576743e+002
2.599403e+003	5.659249e+002
2.601331e+003	5.457982e+002
2.603260e+003	5.185963e+002
2.605188e+003	5.117711e+002
2.607116e+003	4.897393e+002
2.609045e+003	5.127380e+002
2.610973e+003	4.913396e+002
2.612902e+003	5.456248e+002
2.614830e+003	4.667955e+002
2.616759e+003	5.029847e+002
2.618687e+003	5.287710e+002
2.620616e+003	5.614832e+002
2.622544e+003	5.274380e+002
2.624473e+003	4.962683e+002
2.626401e+003	5.302049e+002
2.628330e+003	5.187405e+002
2.630258e+003	4.765821e+002
2.632187e+003	5.005949e+002
2.634115e+003	4.428694e+002
2.636043e+003	4.302696e+002
2.637972e+003	4.430591e+002
2.639900e+003	5.166132e+002
2.641829e+003	6.068298e+002
2.643757e+003	5.525986e+002
2.645686e+003	4.825625e+002
2.647614e+003	4.776278e+002
2.649543e+003	4.626026e+002
2.651471e+003	4.314735e+002
2.653400e+003	4.051790e+002
2.655328e+003	4.352269e+002
2.657257e+003	4.706241e+002
2.659185e+003	4.969186e+002
2.661114e+003	6.090931e+002
2.663042e+003	5.074645e+002
2.664970e+003	4.661292e+002
2.666899e+003	4.769628e+002
2.668827e+003	4.400314e+002
2.670756e+003	4.266657e+002
2.672684e+003	4.027047e+002
2.674613e+003	4.121054e+002
2.676541e+003	4.283441e+002
2.678470e+003	4.644663e+002
2.680398e+003	5.199775e+002
2.682327e+003	5.389271e+002
2.684255e+003	5.140184e+002
2.686184e+003	4.790908e+002
2.688112e+003	3.867485e+002
2.690041e+003	3.655037e+002
2.691969e+003	4.719761e+002
2.693897e+003	5.035423e+002
2.695826e+003	5.578141e+002
2.697754e+003	5.320490e+002
2.699683e+003	4.406016e+002
2.701611e+003	4.520667e+002
2.703540e+003	4.661666e+002
2.705468e+003	4.412581e+002
2.707397e+003	5.312896e+002
2.709325e+003	4.945631e+002
2.711254e+003	3.872876e+002
2.713182e+003	3.811105e+002
2.715111e+003	3.613089e+002
2.717039e+003	3.471833e+002
2.718968e+003	3.594572e+002
2.720896e+003	4.021372e+002
2.722824e+003	3.688503e+002
2.724753e+003	3.347642e+002
2.726681e+003	3.546061e+002
2.728610e+003	3.727945e+002
2.730538e+003	4.298998e+002
2.732467e+003	4.148676e+002
2.734395e+003	3.312007e+002
2.736324e+003	2.489048e+002
2.738252e+003	3.287169e+002
2.740181e+003	4.108543e+002
2.742109e+003	3.731355e+002
2.744038e+003	3.465863e+002
2.745966e+003	3.494219e+002
2.747895e+003	2.955916e+002
2.749823e+003	2.157132e+002
2.751751e+003	3.233802e+002
2.753680e+003	3.070327e+002
2.755608e+003	2.473186e+002
2.757537e+003	2.603682e+002
2.759465e+003	2.934945e+002
2.761394e+003	3.077564e+002
2.763322e+003	3.340984e+002
2.765251e+003	3.175405e+002
2.767179e+003	2.566036e+002
2.769108e+003	2.912314e+002
2.771036e+003	2.961998e+002
2.772965e+003	2.705471e+002
2.774893e+003	3.738033e+002
2.776822e+003	3.016229e+002
2.778750e+003	3.534666e+002
2.780678e+003	3.138293e+002
2.782607e+003	3.669608e+002
2.784535e+003	3.075223e+002
2.786464e+003	2.324290e+002
2.788392e+003	2.016693e+002
2.790321e+003	2.615935e+002
2.792249e+003	3.367044e+002
2.794178e+003	2.933374e+002
2.796106e+003	2.835939e+002
2.798035e+003	2.894033e+002
2.799963e+003	2.669726e+002
2.801892e+003	2.980949e+002
2.803820e+003	2.337496e+002
2.805749e+003	3.016772e+002
2.807677e+003	1.952171e+002
2.809605e+003	2.456656e+002
2.811534e+003	2.897222e+002
2.813462e+003	2.687929e+002
2.815391e+003	1.708330e+002
2.817319e+003	1.698033e+002
2.819248e+003	2.292546e+002
2.821176e+003	2.544743e+002
2.823105e+003	1.806337e+002
2.825033e+003	1.663847e+002
2.826962e+003	9.321445e+001
2.828890e+003	1.261086e+002
2.830819e+003	1.474941e+002
2.832747e+003	2.096774e+002
2.834676e+003	1.931670e+002
2.836604e+003	1.358961e+002
2.838532e+003	1.674230e+002
2.840461e+003	2.085603e+002
2.842389e+003	1.682111e+002
2.844318e+003	9.110362e+001
2.846246e+003	1.198798e+002
2.848175e+003	7.327818e+001
2.850103e+003	1.515875e+002
2.852032e+003	8.933945e+001
2.853960e+003	1.850693e+001
2.855889e+003	1.544751e+002
2.857817e+003	2.506958e+002
2.859746e+003	1.922635e+002
2.861674e+003	9.976128e+001
2.863603e+003	9.701811e+001
2.865531e+003	2.224579e+002
2.867459e+003	2.176630e+002
2.869388e+003	1.675833e+002
2.871316e+003	7.450224e+001
2.873245e+003	1.125808e+002
2.875173e+003	8.985902e+001
2.877102e+003	3.725073e+001
2.879030e+003	8.817142e+001
2.880959e+003	6.573310e+001
2.882887e+003	5.501032e+001
2.884816e+003	7.967950e+001
2.886744e+003	5.820353e+001
2.888673e+003	6.485305e+001
2.890601e+003	3.354485e+001
2.892530e+003	9.711391e+001
2.894458e+003	8.967964e+001
2.896386e+003	1.053503e+002
2.898315e+003	1.027264e+002
2.900243e+003	7.012928e+001
2.902172e+003	8.734243e+001
2.904100e+003	1.143985e+002
2.906029e+003	4.675998e+001
2.907957e+003	5.593550e+001
2.909886e+003	1.279358e+002
2.911814e+003	9.634754e+001
2.913743e+003	5.340029e+001
2.915671e+003	1.125434e+002
2.917600e+003	3.327429e+001
2.919528e+003	-3.140729e+001
2.921457e+003	-6.602145e+000
2.923385e+003	3.688844e+001
2.925313e+003	1.180851e+002
2.927242e+003	1.142605e+002
2.929170e+003	2.970183e+001
2.931099e+003	-4.101845e-003
2.933027e+003	1.821559e+000
2.934956e+003	-2.823879e+001
2.936884e+003	2.107415e+000
2.938813e+003	-6.081445e+001
2.940741e+003	1.360900e+001
2.942670e+003	-4.421962e+001
2.944598e+003	-1.344696e+002
2.946527e+003	-1.018869e+002
2.948455e+003	-1.506053e+002
2.950384e+003	-1.525574e+002
2.952312e+003	-2.925784e+001
2.954240e+003	2.486122e+000
2.956169e+003	-8.722081e+001
2.958097e+003	-1.160583e+002
2.960026e+003	-1.156266e+002
2.961954e+003	-2.189948e+002
2.963883e+003	-2.106041e+002
2.965811e+003	-1.183700e+002
2.967740e+003	-1.165476e+002
2.969668e+003	-1.642568e+002
2.971597e+003	-1.265576e+002
2.973525e+003	-1.309953e+002
2.975454e+003	-1.441799e+002
2.977382e+003	-1.676668e+002
2.979311e+003	-1.903126e+002
2.981239e+003	-2.055546e+002
2.983167e+003	-1.811803e+002
2.985096e+003	-1.441884e+002
2.987024e+003	-1.663449e+002
2.988953e+003	-1.256186e+002
2.990881e+003	-1.188263e+002
2.992810e+003	-9.334694e+001
2.994738e+003	-1.509097e+002
2.996667e+003	-2.230116e+002
2.998595e+003	-2.705356e+002
3.000524e+003	-2.285753e+002
3.002452e+003	-9.499494e+001
3.004381e+003	-3.226868e+001
3.006309e+003	-5.301169e+001
3.008238e+003	-1.196304e+002
3.010166e+003	-1.358341e+002
3.012094e+003	-1.656079e+002
3.014023e+003	-1.692406e+002
3.015951e+003	-1.490194e+002
3.017880e+003	-1.592062e+002
3.019808e+003	-1.007352e+002
3.021737e+003	-1.040596e+002
3.023665e+003	-1.935981e+002
3.025594e+003	-1.720855e+002
3.027522e+003	-1.453072e+002
3.029451e+003	-1.509214e+002
3.031379e+003	-1.979381e+002
3.033308e+003	-9.997196e+001
3.035236e+003	-1.627919e+002
3.037165e+003	-1.440166e+002
3.039093e+003	-1.898145e+002
3.041021e+003	-1.817930e+002
3.042950e+003	-1.612216e+002
3.044878e+003	-1.815513e+002
3.046807e+003	-1.648767e+002
3.048735e+003	-1.879093e+002
3.050664e+003	-1.629409e+002
3.052592e+003	-1.121779e+002
3.054521e+003	-1.847132e+001
3.056449e+003	-8.289764e+001
3.058378e+003	-9.706023e+001
3.060306e+003	-4.550468e+001
3.062235e+003	-1.876048e+001
3.064163e+003	2.262542e+001
3.066092e+003	1.726238e+001
3.068020e+003	-6.985167e+000
3.069948e+003	1.023363e+001
3.071877e+003	3.348022e+001
3.073805e+003	-2.581428e+000
3.075734e+003	-8.752842e+001
3.077662e+003	-7.917006e+001
3.079591e+003	-3.918460e+001
3.081519e+003	3.095013e+001
3.083448e+003	-6.138176e+000
3.085376e+003	7.239004e+001
3.087305e+003	1.065657e+002
3.089233e+003	9.923917e+001
3.091162e+003	5.308689e+001
3.093090e+003	5.007189e+001
3.095019e+003	-4.686388e+001
3.096947e+003	5.907864e+001
3.098875e+003	1.487912e+002
3.100804e+003	1.387021e+002
3.102732e+003	1.990041e+002
3.104661e+003	1.882012e+002
3.106589e+003	2.176593e+002
3.108518e+003	2.654768e+002
3.110446e+003	2.802046e+002
3.112375e+003	3.108283e+002
3.114303e+003	2.636401e+002
3.116232e+003	2.775853e+002
3.118160e+003	3.151739e+002
3.120089e+003	3.095868e+002
3.122017e+003	4.254194e+002
3.123946e+003	3.880803e+002
3.125874e+003	3.177352e+002
3.127802e+003	3.530001e+002
3.129731e+003	4.237806e+002
3.131659e+003	4.058397e+002
3.133588e+003	4.003962e+002
3.135516e+003	4.848450e+002
3.137445e+003	5.202457e+002
3.139373e+003	4.904835e+002
3.141302e+003	5.768646e+002
3.143230e+003	5.372060e+002
3.145159e+003	6.214347e+002
3.147087e+003	6.025709e+002
3.149016e+003	5.976823e+002
3.150944e+003	7.001179e+002
3.152873e+003	7.282030e+002
3.154801e+003	7.168579e+002
3.156729e+003	7.316466e+002
3.158658e+003	8.084763e+002
3.160586e+003	8.648620e+002
3.162515e+003	8.018369e+002
3.164443e+003	8.189341e+002
3.166372e+003	8.116979e+002
3.168300e+003	8.647411e+002
3.170229e+003	9.116996e+002
3.172157e+003	9.470355e+002
3.174086e+003	9.875569e+002
3.176014e+003	9.728174e+002
3.177943e+003	8.978997e+002
3.179871e+003	1.021670e+003
3.181800e+003	1.202054e+003
3.183728e+003	1.197855e+003
3.185656e+003	1.323824e+003
3.187585e+003	1.282561e+003
3.189513e+003	1.251885e+003
3.191442e+003	1.382979e+003
3.193370e+003	1.345254e+003
3.195299e+003	1.405776e+003
3.197227e+003	1.477577e+003
3.199156e+003	1.524892e+003
3.201084e+003	1.577522e+003
3.203013e+003	1.548188e+003
3.204941e+003	1.727090e+003
3.206870e+003	1.726596e+003
3.208798e+003	1.820353e+003
3.210727e+003	1.794166e+003
3.212655e+003	1.873408e+003
3.214583e+003	1.898617e+003
3.216512e+003	1.941051e+003
3.218440e+003	2.076285e+003
3.220369e+003	2.127300e+003
3.222297e+003	2.121023e+003
3.224226e+003	2.114181e+003
3.226154e+003	2.227315e+003
3.228083e+003	2.322572e+003
3.230011e+003	2.356798e+003
3.231940e+003	2.364069e+003
3.233868e+003	2.459836e+003
3.235797e+003	2.538705e+003
3.237725e+003	2.598250e+003
3.239654e+003	2.741081e+003
3.241582e+003	2.811620e+003
3.243510e+003	2.799860e+003
3.245439e+003	2.830145e+003
3.247367e+003	2.891800e+003
3.249296e+003	3.027702e+003
3.251224e+003	3.122279e+003
3.253153e+003	3.165576e+003
3.255081e+003	3.226802e+003
3.257010e+003	3.205839e+003
3.258938e+003	3.213210e+003
3.260867e+003	3.358605e+003
3.262795e+003	3.459750e+003
3.264724e+003	3.557314e+003
3.266652e+003	3.686636e+003
3.268581e+003	3.702323e+003
3.270509e+003	3.768375e+003
3.272438e+003	3.853870e+003
3.274366e+003	3.985368e+003
3.276294e+003	4.085581e+003
3.278223e+003	4.245635e+003
3.280151e+003	4.314153e+003
3.282080e+003	4.325355e+003
3.284008e+003	4.385010e+003
3.285937e+003	4.460875e+003
3.287865e+003	4.497776e+003
3.289794e+003	4.501242e+003
3.291722e+003	4.684525e+003
3.293651e+003	4.778084e+003
3.295579e+003	4.855301e+003
3.297508e+003	4.943230e+003
3.299436e+003	5.028406e+003
3.301365e+003	5.183378e+003
3.303293e+003	5.323381e+003
3.305221e+003	5.391578e+003
3.307150e+003	5.493654e+003
3.309078e+003	5.636124e+003
3.311007e+003	5.774366e+003
3.312935e+003	5.798921e+003
3.314864e+003	5.970905e+003
3.316792e+003	6.102800e+003
3.318721e+003	6.191404e+003
3.320649e+003	6.244920e+003
3.322578e+003	6.383249e+003
3.324506e+003	6.520598e+003
3.326435e+003	6.597201e+003
3.328363e+003	6.692963e+003
3.330292e+003	6.858685e+003
3.332220e+003	6.988773e+003
3.334148e+003	7.075668e+003
3.336077e+003	7.253437e+003
3.338005e+003	7.325253e+003
3.339934e+003	7.569117e+003
3.341862e+003	7.613320e+003
3.343791e+003	7.769229e+003
3.345719e+003	7.933418e+003
3.347648e+003	8.090729e+003
3.349576e+003	8.214612e+003
3.351505e+003	8.325450e+003
3.353433e+003	8.467785e+003
3.355362e+003	8.564727e+003
3.357290e+003	8.741468e+003
3.359219e+003	8.973945e+003
3.361147e+003	9.078147e+003
3.363075e+003	9.218831e+003
3.365004e+003	9.404938e+003
3.366932e+003	9.523653e+003
3.368861e+003	9.617492e+003
3.370789e+003	9.811054e+003
3.372718e+003	9.993971e+003
3.374646e+003	1.013460e+004
3.376575e+003	1.030164e+004
3.378503e+003	1.052332e+004
3.380432e+003	1.070046e+004
3.382360e+003	1.085063e+004
3.384289e+003	1.097343e+004
3.386217e+003	1.113384e+004
3.388146e+003	1.134346e+004
3.390074e+003	1.152405e+004
3.392002e+003	1.172223e+004
3.393931e+003	1.186067e+004
3.395859e+003	1.199525e+004
3.397788e+003	1.221644e+004
3.399716e+003	1.241483e+004
