# Supplementary material for: Machine learning classification of mango maturity based on carotene content from Raman spectra
Source: PeerJ. 2025 Nov 18;13:e20288. doi: 10.7717/peerj.20288 (PMC12637035; doi:10.7717/peerj.20288)
Supplement: Supplemental Information 1 — Raman spectra from 29 mango samples, with measurements taken from the top, middle, and bottom parts of each mango. These data were used for Raman spectral processing, statistical analysis, and classification analysis. [file peerj-13-20288-s001.zip › Raw Data_Mango/M6/M6-TOP-WARM WATER 1.CSV]

4.996945e+001	1.158065e+003
5.189791e+001	8.815144e+002
5.382638e+001	7.295204e+002
5.575485e+001	7.183547e+002
5.768332e+001	7.195972e+002
5.961178e+001	7.136899e+002
6.154025e+001	6.993721e+002
6.346872e+001	6.865023e+002
6.539719e+001	6.935088e+002
6.732565e+001	6.998798e+002
6.925412e+001	6.892027e+002
7.118259e+001	6.715878e+002
7.311105e+001	6.654370e+002
7.503952e+001	6.453373e+002
7.696799e+001	5.925829e+002
7.889645e+001	5.755008e+002
8.082492e+001	5.968987e+002
8.275339e+001	5.763953e+002
8.468185e+001	5.244580e+002
8.661032e+001	5.111993e+002
8.853879e+001	5.233370e+002
9.046725e+001	5.286779e+002
9.239572e+001	5.042509e+002
9.432419e+001	4.929363e+002
9.625266e+001	4.853763e+002
9.818112e+001	4.705419e+002
1.001096e+002	4.436663e+002
1.020381e+002	4.307310e+002
1.039665e+002	4.261241e+002
1.058950e+002	4.213466e+002
1.078235e+002	4.187839e+002
1.097519e+002	4.287705e+002
1.116804e+002	4.431792e+002
1.136089e+002	4.087087e+002
1.155373e+002	3.862234e+002
1.174658e+002	3.949021e+002
1.193943e+002	3.632160e+002
1.213227e+002	3.357352e+002
1.232512e+002	3.172783e+002
1.251797e+002	3.020513e+002
1.271081e+002	2.890221e+002
1.290366e+002	2.990415e+002
1.309651e+002	3.202207e+002
1.328935e+002	3.222023e+002
1.348220e+002	3.167918e+002
1.367505e+002	3.263635e+002
1.386789e+002	3.228330e+002
1.406074e+002	3.237148e+002
1.425359e+002	3.181596e+002
1.444643e+002	3.025273e+002
1.463928e+002	2.861962e+002
1.483213e+002	3.247947e+002
1.502497e+002	3.520813e+002
1.521782e+002	3.571296e+002
1.541067e+002	3.400689e+002
1.560351e+002	3.089329e+002
1.579636e+002	3.081385e+002
1.598921e+002	2.945763e+002
1.618205e+002	2.935995e+002
1.637490e+002	3.088546e+002
1.656775e+002	2.934713e+002
1.676059e+002	2.730901e+002
1.695344e+002	3.167018e+002
1.714629e+002	3.555454e+002
1.733913e+002	3.298178e+002
1.753198e+002	2.818657e+002
1.772483e+002	2.763210e+002
1.791767e+002	2.869241e+002
1.811052e+002	2.932576e+002
1.830337e+002	2.879774e+002
1.849621e+002	2.929675e+002
1.868906e+002	2.900461e+002
1.888191e+002	2.581628e+002
1.907475e+002	2.350405e+002
1.926760e+002	2.543891e+002
1.946045e+002	2.390321e+002
1.965329e+002	2.681479e+002
1.984614e+002	2.609160e+002
2.003899e+002	2.481242e+002
2.023183e+002	2.956734e+002
2.042468e+002	3.375375e+002
2.061753e+002	3.251455e+002
2.081037e+002	3.047326e+002
2.100322e+002	2.999808e+002
2.119607e+002	3.077657e+002
2.138891e+002	2.897986e+002
2.158176e+002	2.934020e+002
2.177461e+002	3.105769e+002
2.196745e+002	3.186134e+002
2.216030e+002	2.977236e+002
2.235315e+002	2.839622e+002
2.254599e+002	2.578144e+002
2.273884e+002	2.573846e+002
2.293169e+002	2.846957e+002
2.312453e+002	3.057946e+002
2.331738e+002	2.564752e+002
2.351023e+002	2.902195e+002
2.370307e+002	2.949257e+002
2.389592e+002	2.631947e+002
2.408877e+002	2.702221e+002
2.428161e+002	2.753815e+002
2.447446e+002	2.931392e+002
2.466731e+002	3.147771e+002
2.486015e+002	3.402922e+002
2.505300e+002	3.697733e+002
2.524585e+002	3.563745e+002
2.543869e+002	3.495531e+002
2.563154e+002	3.566547e+002
2.582439e+002	3.520908e+002
2.601723e+002	3.126920e+002
2.621008e+002	3.380758e+002
2.640293e+002	3.356084e+002
2.659577e+002	3.398212e+002
2.678862e+002	3.415227e+002
2.698147e+002	3.133693e+002
2.717431e+002	3.007122e+002
2.736716e+002	3.079636e+002
2.756001e+002	3.251444e+002
2.775285e+002	3.383171e+002
2.794570e+002	3.404149e+002
2.813855e+002	3.538589e+002
2.833139e+002	3.650347e+002
2.852424e+002	3.546803e+002
2.871709e+002	3.376562e+002
2.890993e+002	3.373871e+002
2.910278e+002	3.498792e+002
2.929563e+002	3.589013e+002
2.948847e+002	3.933195e+002
2.968132e+002	4.270750e+002
2.987417e+002	4.282069e+002
3.006701e+002	4.058792e+002
3.025986e+002	4.110675e+002
3.045271e+002	4.174282e+002
3.064555e+002	4.390619e+002
3.083840e+002	4.646877e+002
3.103125e+002	4.228856e+002
3.122409e+002	3.782330e+002
3.141694e+002	3.863929e+002
3.160979e+002	4.037432e+002
3.180263e+002	4.086358e+002
3.199548e+002	4.353009e+002
3.218833e+002	4.255396e+002
3.238117e+002	4.113201e+002
3.257402e+002	4.207147e+002
3.276687e+002	4.519284e+002
3.295971e+002	4.745293e+002
3.315256e+002	4.626623e+002
3.334541e+002	4.600237e+002
3.353825e+002	4.670755e+002
3.373110e+002	4.719974e+002
3.392395e+002	4.689180e+002
3.411679e+002	5.013255e+002
3.430964e+002	4.599140e+002
3.450249e+002	4.562122e+002
3.469533e+002	4.947667e+002
3.488818e+002	5.182172e+002
3.508103e+002	4.640765e+002
3.527387e+002	4.782141e+002
3.546672e+002	4.992404e+002
3.565957e+002	4.963891e+002
3.585241e+002	4.788739e+002
3.604526e+002	4.952056e+002
3.623811e+002	4.853050e+002
3.643095e+002	4.375695e+002
3.662380e+002	4.324268e+002
3.681665e+002	4.818408e+002
3.700949e+002	5.190496e+002
3.720234e+002	5.281430e+002
3.739519e+002	5.267150e+002
3.758803e+002	4.826854e+002
3.778088e+002	4.549532e+002
3.797373e+002	5.070822e+002
3.816657e+002	5.402443e+002
3.835942e+002	5.047501e+002
3.855227e+002	4.712625e+002
3.874511e+002	4.827840e+002
3.893796e+002	5.210627e+002
3.913081e+002	4.974351e+002
3.932365e+002	5.279532e+002
3.951650e+002	5.512239e+002
3.970935e+002	5.473281e+002
3.990219e+002	5.299349e+002
4.009504e+002	5.288798e+002
4.028789e+002	5.160494e+002
4.048073e+002	5.309816e+002
4.067358e+002	5.500154e+002
4.086643e+002	5.581759e+002
4.105927e+002	5.573987e+002
4.125212e+002	5.715065e+002
4.144497e+002	5.483196e+002
4.163781e+002	5.831965e+002
4.183066e+002	6.001609e+002
4.202351e+002	5.621866e+002
4.221635e+002	5.401472e+002
4.240920e+002	5.109651e+002
4.260205e+002	5.195962e+002
4.279489e+002	5.301156e+002
4.298774e+002	5.304411e+002
4.318059e+002	5.289136e+002
4.337343e+002	5.223682e+002
4.356628e+002	5.225355e+002
4.375913e+002	5.263564e+002
4.395197e+002	5.317939e+002
4.414482e+002	5.512748e+002
4.433767e+002	6.037366e+002
4.453051e+002	5.576143e+002
4.472336e+002	5.375955e+002
4.491621e+002	5.471450e+002
4.510905e+002	5.847926e+002
4.530190e+002	6.267884e+002
4.549475e+002	5.557850e+002
4.568759e+002	5.828696e+002
4.588044e+002	5.980782e+002
4.607329e+002	5.941276e+002
4.626613e+002	5.898929e+002
4.645898e+002	5.884854e+002
4.665183e+002	5.854948e+002
4.684467e+002	6.228625e+002
4.703752e+002	6.281614e+002
4.723037e+002	5.771061e+002
4.742321e+002	5.173237e+002
4.761606e+002	5.699027e+002
4.780891e+002	5.856218e+002
4.800175e+002	5.783672e+002
4.819460e+002	5.881154e+002
4.838745e+002	5.978848e+002
4.858029e+002	5.485240e+002
4.877314e+002	5.750166e+002
4.896599e+002	5.857686e+002
4.915883e+002	6.077699e+002
4.935168e+002	5.825250e+002
4.954453e+002	5.033562e+002
4.973737e+002	5.336530e+002
4.993022e+002	5.164796e+002
5.012307e+002	5.002671e+002
5.031591e+002	5.040772e+002
5.050876e+002	5.303539e+002
5.070161e+002	5.667519e+002
5.089445e+002	5.903396e+002
5.108730e+002	5.581008e+002
5.128015e+002	5.578948e+002
5.147299e+002	5.842625e+002
5.166584e+002	5.931288e+002
5.185869e+002	5.575977e+002
5.205153e+002	6.066544e+002
5.224438e+002	6.437220e+002
5.243723e+002	6.330150e+002
5.263007e+002	6.024398e+002
5.282292e+002	6.007244e+002
5.301577e+002	6.473029e+002
5.320861e+002	6.343229e+002
5.340146e+002	6.222663e+002
5.359431e+002	5.996594e+002
5.378715e+002	5.752065e+002
5.398000e+002	5.739814e+002
5.417285e+002	6.089005e+002
5.436569e+002	6.415740e+002
5.455854e+002	6.300955e+002
5.475139e+002	5.625533e+002
5.494423e+002	5.110075e+002
5.513708e+002	5.538805e+002
5.532993e+002	5.483655e+002
5.552277e+002	4.881066e+002
5.571562e+002	4.795808e+002
5.590847e+002	5.332643e+002
5.610131e+002	5.813308e+002
5.629416e+002	5.431075e+002
5.648701e+002	5.281028e+002
5.667985e+002	5.076570e+002
5.687270e+002	4.975891e+002
5.706555e+002	5.094146e+002
5.725839e+002	5.351361e+002
5.745124e+002	5.489609e+002
5.764409e+002	5.618905e+002
5.783693e+002	5.676540e+002
5.802978e+002	5.694437e+002
5.822263e+002	5.632759e+002
5.841547e+002	5.523594e+002
5.860832e+002	5.523614e+002
5.880117e+002	5.374525e+002
5.899401e+002	5.161498e+002
5.918686e+002	5.484162e+002
5.937971e+002	5.608688e+002
5.957255e+002	5.065798e+002
5.976540e+002	5.014160e+002
5.995825e+002	5.092518e+002
6.015109e+002	5.344938e+002
6.034394e+002	5.252427e+002
6.053679e+002	5.002608e+002
6.072963e+002	5.003405e+002
6.092248e+002	5.194009e+002
6.111533e+002	4.985879e+002
6.130817e+002	4.724180e+002
6.150102e+002	4.671206e+002
6.169387e+002	4.573250e+002
6.188671e+002	4.321815e+002
6.207956e+002	4.505921e+002
6.227241e+002	4.371061e+002
6.246525e+002	3.994489e+002
6.265810e+002	4.030586e+002
6.285095e+002	4.294648e+002
6.304379e+002	4.340388e+002
6.323664e+002	4.211176e+002
6.342949e+002	4.110286e+002
6.362233e+002	4.174083e+002
6.381518e+002	4.284707e+002
6.400803e+002	4.334978e+002
6.420087e+002	4.273943e+002
6.439372e+002	4.155961e+002
6.458657e+002	4.452589e+002
6.477941e+002	4.451124e+002
6.497226e+002	4.248949e+002
6.516511e+002	4.349412e+002
6.535795e+002	4.694738e+002
6.555080e+002	4.482641e+002
6.574365e+002	4.505712e+002
6.593649e+002	4.597399e+002
6.612934e+002	4.510461e+002
6.632219e+002	4.065606e+002
6.651503e+002	3.644318e+002
6.670788e+002	3.897638e+002
6.690073e+002	3.974536e+002
6.709357e+002	3.833095e+002
6.728642e+002	3.822812e+002
6.747927e+002	4.055434e+002
6.767211e+002	4.264648e+002
6.786496e+002	4.078965e+002
6.805781e+002	3.702892e+002
6.825065e+002	3.788051e+002
6.844350e+002	3.847632e+002
6.863635e+002	3.651714e+002
6.882919e+002	3.638598e+002
6.902204e+002	4.045822e+002
6.921489e+002	3.745781e+002
6.940773e+002	3.525320e+002
6.960058e+002	3.097703e+002
6.979343e+002	3.460918e+002
6.998627e+002	3.743355e+002
7.017912e+002	3.287807e+002
7.037197e+002	3.368326e+002
7.056481e+002	3.330795e+002
7.075766e+002	3.005005e+002
7.095051e+002	3.006809e+002
7.114335e+002	3.323603e+002
7.133620e+002	3.517982e+002
7.152905e+002	3.261512e+002
7.172189e+002	3.245958e+002
7.191474e+002	3.371674e+002
7.210759e+002	3.011944e+002
7.230043e+002	2.766528e+002
7.249328e+002	3.207167e+002
7.268613e+002	4.047586e+002
7.287897e+002	3.876934e+002
7.307182e+002	3.511776e+002
7.326467e+002	3.640278e+002
7.345751e+002	3.061027e+002
7.365036e+002	2.660659e+002
7.384321e+002	2.991537e+002
7.403605e+002	2.882350e+002
7.422890e+002	3.336185e+002
7.442175e+002	3.475306e+002
7.461459e+002	3.006607e+002
7.480744e+002	2.761801e+002
7.500029e+002	3.026992e+002
7.519313e+002	3.199284e+002
7.538598e+002	2.584085e+002
7.557883e+002	2.859291e+002
7.577167e+002	2.975178e+002
7.596452e+002	2.818863e+002
7.615737e+002	2.456087e+002
7.635021e+002	1.977550e+002
7.654306e+002	1.587602e+002
7.673591e+002	2.200138e+002
7.692875e+002	2.280472e+002
7.712160e+002	2.310163e+002
7.731445e+002	2.732319e+002
7.750729e+002	3.035880e+002
7.770014e+002	2.605242e+002
7.789299e+002	2.267751e+002
7.808583e+002	2.420889e+002
7.827868e+002	2.527628e+002
7.847153e+002	2.763064e+002
7.866437e+002	2.934011e+002
7.885722e+002	2.728876e+002
7.905007e+002	2.252316e+002
7.924291e+002	2.680507e+002
7.943576e+002	2.260046e+002
7.962861e+002	2.376125e+002
7.982145e+002	2.463392e+002
8.001430e+002	2.603355e+002
8.020715e+002	2.936154e+002
8.039999e+002	2.855093e+002
8.059284e+002	2.783691e+002
8.078569e+002	2.967780e+002
8.097853e+002	3.017677e+002
8.117138e+002	2.606840e+002
8.136423e+002	2.103481e+002
8.155707e+002	2.091843e+002
8.174992e+002	2.372644e+002
8.194277e+002	1.988127e+002
8.213561e+002	1.732398e+002
8.232846e+002	1.381674e+002
8.252131e+002	1.599092e+002
8.271415e+002	2.213299e+002
8.290700e+002	2.285576e+002
8.309985e+002	2.020271e+002
8.329269e+002	1.651605e+002
8.348554e+002	1.697025e+002
8.367839e+002	1.722737e+002
8.387123e+002	1.742108e+002
8.406408e+002	1.612831e+002
8.425693e+002	1.233144e+002
8.444977e+002	1.987834e+002
8.464262e+002	2.691886e+002
8.483547e+002	2.584426e+002
8.502831e+002	2.567509e+002
8.522116e+002	2.807126e+002
8.541401e+002	2.678987e+002
8.560685e+002	1.798597e+002
8.579970e+002	1.753056e+002
8.599255e+002	2.789066e+002
8.618539e+002	2.386820e+002
8.637824e+002	2.521243e+002
8.657109e+002	2.831819e+002
8.676393e+002	2.665389e+002
8.695678e+002	2.774572e+002
8.714963e+002	2.682440e+002
8.734247e+002	2.197876e+002
8.753532e+002	2.160372e+002
8.772817e+002	2.195179e+002
8.792101e+002	2.081687e+002
8.811386e+002	2.103056e+002
8.830671e+002	2.578376e+002
8.849955e+002	2.636960e+002
8.869240e+002	2.146928e+002
8.888525e+002	1.922441e+002
8.907809e+002	1.457326e+002
8.927094e+002	1.405246e+002
8.946379e+002	1.755106e+002
8.965663e+002	1.629956e+002
8.984948e+002	2.073613e+002
9.004233e+002	2.072804e+002
9.023517e+002	1.211027e+002
9.042802e+002	1.352324e+002
9.062087e+002	2.138132e+002
9.081371e+002	2.433798e+002
9.100656e+002	2.008449e+002
9.119941e+002	1.973923e+002
9.139225e+002	2.356449e+002
9.158510e+002	2.281052e+002
9.177795e+002	2.461169e+002
9.197079e+002	2.820181e+002
9.216364e+002	2.725864e+002
9.235649e+002	2.267341e+002
9.254933e+002	2.835922e+002
9.274218e+002	2.478478e+002
9.293503e+002	2.194167e+002
9.312787e+002	1.782050e+002
9.332072e+002	2.248467e+002
9.351357e+002	2.998349e+002
9.370641e+002	2.983194e+002
9.389926e+002	2.589850e+002
9.409211e+002	2.837707e+002
9.428495e+002	2.668493e+002
9.447780e+002	2.593425e+002
9.467065e+002	2.924037e+002
9.486349e+002	3.117216e+002
9.505634e+002	2.792591e+002
9.524919e+002	2.447178e+002
9.544203e+002	3.009724e+002
9.563488e+002	3.521223e+002
9.582773e+002	3.074383e+002
9.602057e+002	2.805907e+002
9.621342e+002	3.140644e+002
9.640627e+002	3.334507e+002
9.659911e+002	2.818188e+002
9.679196e+002	2.486611e+002
9.698481e+002	2.979947e+002
9.717766e+002	3.282114e+002
9.737050e+002	3.346444e+002
9.756335e+002	2.733883e+002
9.775620e+002	2.170943e+002
9.794904e+002	2.392818e+002
9.814189e+002	3.038249e+002
9.833474e+002	2.982379e+002
9.852758e+002	3.154247e+002
9.872043e+002	3.354701e+002
9.891328e+002	2.761935e+002
9.910612e+002	2.365512e+002
9.929897e+002	2.557631e+002
9.949182e+002	2.943035e+002
9.968466e+002	3.228273e+002
9.987751e+002	3.250702e+002
1.000704e+003	3.471652e+002
1.002632e+003	3.293866e+002
1.004560e+003	3.640383e+002
1.006489e+003	4.151020e+002
1.008417e+003	4.076787e+002
1.010346e+003	3.420491e+002
1.012274e+003	3.103453e+002
1.014203e+003	3.239294e+002
1.016131e+003	3.244160e+002
1.018060e+003	3.246092e+002
1.019988e+003	2.970349e+002
1.021917e+003	2.560118e+002
1.023845e+003	2.532490e+002
1.025774e+003	2.939867e+002
1.027702e+003	2.809197e+002
1.029631e+003	3.831187e+002
1.031559e+003	3.734505e+002
1.033488e+003	4.046310e+002
1.035416e+003	4.470578e+002
1.037344e+003	4.550006e+002
1.039273e+003	4.229803e+002
1.041201e+003	3.733915e+002
1.043130e+003	3.232567e+002
1.045058e+003	2.853170e+002
1.046987e+003	2.650271e+002
1.048915e+003	2.665024e+002
1.050844e+003	3.195355e+002
1.052772e+003	3.780177e+002
1.054701e+003	3.787897e+002
1.056629e+003	3.300708e+002
1.058558e+003	3.191186e+002
1.060486e+003	3.857672e+002
1.062415e+003	3.690323e+002
1.064343e+003	3.204311e+002
1.066271e+003	2.982925e+002
1.068200e+003	3.009111e+002
1.070128e+003	3.077928e+002
1.072057e+003	3.157242e+002
1.073985e+003	3.181230e+002
1.075914e+003	2.993257e+002
1.077842e+003	3.356295e+002
1.079771e+003	4.064019e+002
1.081699e+003	4.167352e+002
1.083628e+003	3.575593e+002
1.085556e+003	3.196255e+002
1.087485e+003	3.680324e+002
1.089413e+003	4.097990e+002
1.091342e+003	3.451268e+002
1.093270e+003	3.027285e+002
1.095198e+003	4.009651e+002
1.097127e+003	3.942763e+002
1.099055e+003	3.877798e+002
1.100984e+003	4.244483e+002
1.102912e+003	4.232276e+002
1.104841e+003	4.212584e+002
1.106769e+003	4.055143e+002
1.108698e+003	4.065403e+002
1.110626e+003	4.439557e+002
1.112555e+003	4.829467e+002
1.114483e+003	4.673988e+002
1.116412e+003	4.313966e+002
1.118340e+003	4.304420e+002
1.120269e+003	4.698507e+002
1.122197e+003	5.496309e+002
1.124125e+003	5.030009e+002
1.126054e+003	4.407165e+002
1.127982e+003	4.685333e+002
1.129911e+003	4.753828e+002
1.131839e+003	4.633904e+002
1.133768e+003	4.920975e+002
1.135696e+003	5.519114e+002
1.137625e+003	5.568221e+002
1.139553e+003	5.000105e+002
1.141482e+003	4.855008e+002
1.143410e+003	5.220432e+002
1.145339e+003	5.237217e+002
1.147267e+003	5.340384e+002
1.149196e+003	5.846329e+002
1.151124e+003	6.121617e+002
1.153052e+003	5.794178e+002
1.154981e+003	6.341946e+002
1.156909e+003	6.337315e+002
1.158838e+003	5.728940e+002
1.160766e+003	6.318802e+002
1.162695e+003	6.290968e+002
1.164623e+003	5.876432e+002
1.166552e+003	5.518810e+002
1.168480e+003	5.254824e+002
1.170409e+003	5.252542e+002
1.172337e+003	5.307689e+002
1.174266e+003	4.724785e+002
1.176194e+003	4.751973e+002
1.178123e+003	4.718858e+002
1.180051e+003	4.887318e+002
1.181979e+003	5.451273e+002
1.183908e+003	5.533845e+002
1.185836e+003	4.990944e+002
1.187765e+003	5.238641e+002
1.189693e+003	5.454238e+002
1.191622e+003	5.096250e+002
1.193550e+003	4.160564e+002
1.195479e+003	4.735605e+002
1.197407e+003	5.095401e+002
1.199336e+003	4.707126e+002
1.201264e+003	4.728283e+002
1.203193e+003	5.637488e+002
1.205121e+003	6.083441e+002
1.207050e+003	5.626290e+002
1.208978e+003	5.824600e+002
1.210906e+003	5.433434e+002
1.212835e+003	5.158149e+002
1.214763e+003	5.440493e+002
1.216692e+003	4.803067e+002
1.218620e+003	4.241162e+002
1.220549e+003	4.525061e+002
1.222477e+003	4.376274e+002
1.224406e+003	5.621202e+002
1.226334e+003	6.047885e+002
1.228263e+003	5.422418e+002
1.230191e+003	5.226548e+002
1.232120e+003	5.985280e+002
1.234048e+003	6.484546e+002
1.235977e+003	6.048629e+002
1.237905e+003	5.448508e+002
1.239833e+003	5.226326e+002
1.241762e+003	4.379664e+002
1.243690e+003	4.497958e+002
1.245619e+003	5.038270e+002
1.247547e+003	5.463211e+002
1.249476e+003	5.118046e+002
1.251404e+003	4.979742e+002
1.253333e+003	5.403505e+002
1.255261e+003	5.534655e+002
1.257190e+003	5.111334e+002
1.259118e+003	5.067970e+002
1.261047e+003	4.741070e+002
1.262975e+003	4.423955e+002
1.264904e+003	4.572964e+002
1.266832e+003	4.793513e+002
1.268760e+003	4.869185e+002
1.270689e+003	4.797833e+002
1.272617e+003	4.938561e+002
1.274546e+003	5.185302e+002
1.276474e+003	5.158254e+002
1.278403e+003	5.106862e+002
1.280331e+003	5.004651e+002
1.282260e+003	5.033330e+002
1.284188e+003	5.060577e+002
1.286117e+003	4.785965e+002
1.288045e+003	5.121984e+002
1.289974e+003	5.657463e+002
1.291902e+003	6.079309e+002
1.293831e+003	6.168364e+002
1.295759e+003	5.591166e+002
1.297688e+003	4.874445e+002
1.299616e+003	5.468115e+002
1.301544e+003	5.281358e+002
1.303473e+003	5.753380e+002
1.305401e+003	5.727001e+002
1.307330e+003	5.863654e+002
1.309258e+003	6.187490e+002
1.311187e+003	5.715623e+002
1.313115e+003	4.838255e+002
1.315044e+003	4.893839e+002
1.316972e+003	5.314427e+002
1.318901e+003	5.924852e+002
1.320829e+003	5.957689e+002
1.322758e+003	6.061201e+002
1.324686e+003	6.316788e+002
1.326615e+003	5.875349e+002
1.328543e+003	5.318967e+002
1.330471e+003	5.099910e+002
1.332400e+003	5.054032e+002
1.334328e+003	5.261622e+002
1.336257e+003	5.887655e+002
1.338185e+003	5.564200e+002
1.340114e+003	6.204247e+002
1.342042e+003	5.971147e+002
1.343971e+003	6.244543e+002
1.345899e+003	6.010569e+002
1.347828e+003	5.550643e+002
1.349756e+003	5.137713e+002
1.351685e+003	5.227250e+002
1.353613e+003	5.545989e+002
1.355542e+003	5.173464e+002
1.357470e+003	4.670627e+002
1.359398e+003	4.600305e+002
1.361327e+003	4.945437e+002
1.363255e+003	5.112640e+002
1.365184e+003	5.017652e+002
1.367112e+003	5.349789e+002
1.369041e+003	5.733732e+002
1.370969e+003	5.179606e+002
1.372898e+003	4.629381e+002
1.374826e+003	5.170975e+002
1.376755e+003	5.447306e+002
1.378683e+003	5.162917e+002
1.380612e+003	6.392032e+002
1.382540e+003	6.115865e+002
1.384469e+003	5.361029e+002
1.386397e+003	5.525947e+002
1.388325e+003	5.618665e+002
1.390254e+003	5.056942e+002
1.392182e+003	5.178319e+002
1.394111e+003	5.632932e+002
1.396039e+003	5.385147e+002
1.397968e+003	5.522363e+002
1.399896e+003	5.471445e+002
1.401825e+003	5.328281e+002
1.403753e+003	4.646198e+002
1.405682e+003	3.735096e+002
1.407610e+003	4.178268e+002
1.409539e+003	4.388662e+002
1.411467e+003	4.314553e+002
1.413396e+003	4.363304e+002
1.415324e+003	4.440836e+002
1.417252e+003	4.240290e+002
1.419181e+003	3.919021e+002
1.421109e+003	4.117968e+002
1.423038e+003	4.695143e+002
1.424966e+003	3.356853e+002
1.426895e+003	4.457943e+002
1.428823e+003	4.574277e+002
1.430752e+003	3.958247e+002
1.432680e+003	5.098165e+002
1.434609e+003	5.485857e+002
1.436537e+003	4.546194e+002
1.438466e+003	4.371649e+002
1.440394e+003	5.076411e+002
1.442323e+003	5.004065e+002
1.444251e+003	4.800897e+002
1.446179e+003	4.747601e+002
1.448108e+003	4.604911e+002
1.450036e+003	4.505877e+002
1.451965e+003	5.136857e+002
1.453893e+003	5.264590e+002
1.455822e+003	5.407313e+002
1.457750e+003	5.616348e+002
1.459679e+003	5.685623e+002
1.461607e+003	5.966032e+002
1.463536e+003	6.274014e+002
1.465464e+003	5.623510e+002
1.467393e+003	5.179536e+002
1.469321e+003	4.471019e+002
1.471250e+003	4.688447e+002
1.473178e+003	4.930332e+002
1.475106e+003	5.229769e+002
1.477035e+003	5.460074e+002
1.478963e+003	5.273210e+002
1.480892e+003	5.647236e+002
1.482820e+003	6.060525e+002
1.484749e+003	5.628314e+002
1.486677e+003	4.842175e+002
1.488606e+003	4.816142e+002
1.490534e+003	6.187578e+002
1.492463e+003	4.475619e+002
1.494391e+003	6.066008e+002
1.496320e+003	5.439315e+002
1.498248e+003	5.018257e+002
1.500177e+003	4.573834e+002
1.502105e+003	4.901124e+002
1.504033e+003	5.182175e+002
1.505962e+003	5.166670e+002
1.507890e+003	5.481651e+002
1.509819e+003	5.719901e+002
1.511747e+003	5.325760e+002
1.513676e+003	5.590192e+002
1.515604e+003	5.995230e+002
1.517533e+003	5.732596e+002
1.519461e+003	6.880975e+002
1.521390e+003	7.219277e+002
1.523318e+003	7.256503e+002
1.525247e+003	6.889357e+002
1.527175e+003	6.409381e+002
1.529104e+003	6.537778e+002
1.531032e+003	6.577576e+002
1.532960e+003	5.879127e+002
1.534889e+003	4.956685e+002
1.536817e+003	4.382696e+002
1.538746e+003	4.274755e+002
1.540674e+003	4.874335e+002
1.542603e+003	4.406351e+002
1.544531e+003	4.343939e+002
1.546460e+003	5.338160e+002
1.548388e+003	5.198215e+002
1.550317e+003	5.666646e+002
1.552245e+003	5.916943e+002
1.554174e+003	5.078755e+002
1.556102e+003	4.739763e+002
1.558031e+003	5.077476e+002
1.559959e+003	5.300722e+002
1.561887e+003	5.476884e+002
1.563816e+003	5.372632e+002
1.565744e+003	4.684005e+002
1.567673e+003	4.352054e+002
1.569601e+003	4.105330e+002
1.571530e+003	3.941658e+002
1.573458e+003	4.391380e+002
1.575387e+003	4.698051e+002
1.577315e+003	4.056301e+002
1.579244e+003	3.715233e+002
1.581172e+003	3.892231e+002
1.583101e+003	5.164777e+002
1.585029e+003	6.166615e+002
1.586958e+003	5.860005e+002
1.588886e+003	5.172032e+002
1.590814e+003	4.811234e+002
1.592743e+003	5.077374e+002
1.594671e+003	5.371443e+002
1.596600e+003	5.605930e+002
1.598528e+003	6.098606e+002
1.600457e+003	6.127698e+002
1.602385e+003	4.395244e+002
1.604314e+003	5.110294e+002
1.606242e+003	5.227143e+002
1.608171e+003	4.164275e+002
1.610099e+003	3.433962e+002
1.612028e+003	4.165638e+002
1.613956e+003	4.584626e+002
1.615885e+003	4.234551e+002
1.617813e+003	4.222223e+002
1.619741e+003	3.427245e+002
1.621670e+003	3.276465e+002
1.623598e+003	4.202814e+002
1.625527e+003	4.348335e+002
1.627455e+003	3.727078e+002
1.629384e+003	3.872899e+002
1.631312e+003	3.564407e+002
1.633241e+003	2.890034e+002
1.635169e+003	3.128649e+002
1.637098e+003	3.441548e+002
1.639026e+003	3.188235e+002
1.640955e+003	2.310962e+002
1.642883e+003	2.279904e+002
1.644812e+003	3.224378e+002
1.646740e+003	3.547999e+002
1.648668e+003	3.374420e+002
1.650597e+003	3.627198e+002
1.652525e+003	3.607152e+002
1.654454e+003	3.079003e+002
1.656382e+003	2.780422e+002
1.658311e+003	2.811089e+002
1.660239e+003	2.891296e+002
1.662168e+003	2.575154e+002
1.664096e+003	2.865229e+002
1.666025e+003	2.859455e+002
1.667953e+003	2.742728e+002
1.669882e+003	2.237779e+002
1.671810e+003	2.039955e+002
1.673739e+003	2.476595e+002
1.675667e+003	2.726925e+002
1.677595e+003	2.510455e+002
1.679524e+003	2.180882e+002
1.681452e+003	1.576115e+002
1.683381e+003	1.422883e+002
1.685309e+003	2.400330e+002
1.687238e+003	3.805223e+002
1.689166e+003	2.983140e+002
1.691095e+003	2.607825e+002
1.693023e+003	2.266448e+002
1.694952e+003	1.836147e+002
1.696880e+003	9.202715e+001
1.698809e+003	1.422315e+002
1.700737e+003	1.938876e+002
1.702666e+003	1.883950e+002
1.704594e+003	1.671362e+002
1.706522e+003	7.147245e+001
1.708451e+003	-5.023207e+001
1.710379e+003	-3.863603e+001
1.712308e+003	6.406422e+001
1.714236e+003	1.403679e+002
1.716165e+003	2.425019e+002
1.718093e+003	2.482080e+002
1.720022e+003	2.283080e+002
1.721950e+003	1.950142e+002
1.723879e+003	1.876493e+002
1.725807e+003	2.768034e+002
1.727736e+003	3.194219e+002
1.729664e+003	2.842686e+002
1.731593e+003	2.218335e+002
1.733521e+003	1.971700e+002
1.735449e+003	1.755941e+002
1.737378e+003	1.672640e+002
1.739306e+003	1.812802e+002
1.741235e+003	2.067343e+002
1.743163e+003	2.260321e+002
1.745092e+003	1.905339e+002
1.747020e+003	1.756383e+002
1.748949e+003	2.374639e+002
1.750877e+003	1.986737e+002
1.752806e+003	2.150864e+002
1.754734e+003	1.636281e+002
1.756663e+003	2.053162e+002
1.758591e+003	1.414815e+002
1.760520e+003	1.717883e+002
1.762448e+003	1.552850e+002
1.764376e+003	1.738683e+002
1.766305e+003	1.767940e+002
1.768233e+003	1.143791e+002
1.770162e+003	3.485119e+001
1.772090e+003	5.366781e+001
1.774019e+003	1.658905e+002
1.775947e+003	1.852480e+002
1.777876e+003	1.910312e+002
1.779804e+003	2.082804e+002
1.781733e+003	1.826295e+002
1.783661e+003	1.385211e+002
1.785590e+003	1.374405e+002
1.787518e+003	1.945628e+002
1.789447e+003	1.566213e+002
1.791375e+003	4.538051e+001
1.793303e+003	8.161755e+001
1.795232e+003	1.518307e+002
1.797160e+003	6.909022e+001
1.799089e+003	4.209237e+001
1.801017e+003	1.980295e+002
1.802946e+003	1.399512e+002
1.804874e+003	2.374064e+002
1.806803e+003	1.747175e+002
1.808731e+003	1.847123e+002
1.810660e+003	1.308490e+002
1.812588e+003	9.825997e+001
1.814517e+003	7.606222e+001
1.816445e+003	1.271379e+002
1.818374e+003	2.045186e+002
1.820302e+003	2.044784e+002
1.822230e+003	1.923852e+002
1.824159e+003	2.524751e+002
1.826087e+003	2.950920e+002
1.828016e+003	2.571000e+002
1.829944e+003	2.242005e+002
1.831873e+003	2.403390e+002
1.833801e+003	2.651439e+002
1.835730e+003	1.776334e+002
1.837658e+003	1.212407e+002
1.839587e+003	1.821032e+002
1.841515e+003	2.270543e+002
1.843444e+003	2.628255e+002
1.845372e+003	2.838738e+002
1.847301e+003	2.755688e+002
1.849229e+003	2.339967e+002
1.851157e+003	1.932131e+002
1.853086e+003	2.050410e+002
1.855014e+003	2.311219e+002
1.856943e+003	1.907760e+002
1.858871e+003	1.863646e+002
1.860800e+003	6.811115e+001
1.862728e+003	1.148141e+002
1.864657e+003	8.816167e+001
1.866585e+003	3.444277e+001
1.868514e+003	1.081729e+002
1.870442e+003	1.429585e+002
1.872371e+003	1.074825e+002
1.874299e+003	9.539249e+001
1.876228e+003	1.106237e+002
1.878156e+003	1.647598e+002
1.880084e+003	2.190191e+002
1.882013e+003	2.374198e+002
1.883941e+003	2.019748e+002
1.885870e+003	1.399915e+002
1.887798e+003	6.879340e+001
1.889727e+003	9.939964e+001
1.891655e+003	1.952538e+002
1.893584e+003	2.138125e+002
1.895512e+003	2.430050e+002
1.897441e+003	2.530372e+002
1.899369e+003	2.912229e+002
1.901298e+003	2.145244e+002
1.903226e+003	1.933718e+002
1.905155e+003	1.796880e+002
1.907083e+003	1.251143e+002
1.909011e+003	1.662140e+002
1.910940e+003	2.901389e+002
1.912868e+003	3.007628e+002
1.914797e+003	2.848929e+002
1.916725e+003	2.855544e+002
1.918654e+003	3.137031e+002
1.920582e+003	2.120161e+002
1.922511e+003	1.932675e+002
1.924439e+003	2.532390e+002
1.926368e+003	2.574174e+002
1.928296e+003	2.304035e+002
1.930225e+003	1.471351e+002
1.932153e+003	1.629733e+002
1.934082e+003	2.047763e+002
1.936010e+003	1.068427e+002
1.937938e+003	5.928288e+001
1.939867e+003	2.077167e+002
1.941795e+003	2.769600e+002
1.943724e+003	3.619696e+002
1.945652e+003	2.776501e+002
1.947581e+003	2.147747e+002
1.949509e+003	2.389146e+002
1.951438e+003	2.541307e+002
1.953366e+003	2.581246e+002
1.955295e+003	3.144910e+002
1.957223e+003	2.669925e+002
1.959152e+003	2.416628e+002
1.961080e+003	1.998411e+002
1.963009e+003	1.817578e+002
1.964937e+003	2.160669e+002
1.966865e+003	2.786294e+002
1.968794e+003	3.435593e+002
1.970722e+003	2.278572e+002
1.972651e+003	2.480434e+002
1.974579e+003	2.228969e+002
1.976508e+003	1.493050e+002
1.978436e+003	9.810731e+001
1.980365e+003	2.267451e+002
1.982293e+003	3.506441e+002
1.984222e+003	3.233618e+002
1.986150e+003	2.495647e+002
1.988079e+003	2.325787e+002
1.990007e+003	2.657569e+002
1.991936e+003	3.144413e+002
1.993864e+003	2.944598e+002
1.995792e+003	3.379793e+002
1.997721e+003	4.206150e+002
1.999649e+003	3.391804e+002
2.001578e+003	2.994662e+002
2.003506e+003	3.245202e+002
2.005435e+003	3.189254e+002
2.007363e+003	3.841850e+002
2.009292e+003	3.785511e+002
2.011220e+003	3.052485e+002
2.013149e+003	2.963516e+002
2.015077e+003	3.057141e+002
2.017006e+003	3.522604e+002
2.018934e+003	4.208104e+002
2.020863e+003	3.899848e+002
2.022791e+003	2.469996e+002
2.024719e+003	2.855561e+002
2.026648e+003	2.207486e+002
2.028576e+003	3.494880e+002
2.030505e+003	3.854424e+002
2.032433e+003	3.733297e+002
2.034362e+003	4.755778e+002
2.036290e+003	4.663875e+002
2.038219e+003	4.046629e+002
2.040147e+003	3.939197e+002
2.042076e+003	4.013784e+002
2.044004e+003	3.549951e+002
2.045933e+003	4.270638e+002
2.047861e+003	4.907878e+002
2.049790e+003	3.788399e+002
2.051718e+003	4.172583e+002
2.053646e+003	3.762541e+002
2.055575e+003	4.078467e+002
2.057503e+003	3.751235e+002
2.059432e+003	3.828829e+002
2.061360e+003	3.500724e+002
2.063289e+003	3.017575e+002
2.065217e+003	2.890995e+002
2.067146e+003	2.596763e+002
2.069074e+003	2.428900e+002
2.071003e+003	2.892443e+002
2.072931e+003	3.716314e+002
2.074860e+003	3.744057e+002
2.076788e+003	3.788318e+002
2.078717e+003	3.552779e+002
2.080645e+003	3.966105e+002
2.082573e+003	4.012651e+002
2.084502e+003	4.607634e+002
2.086430e+003	3.804942e+002
2.088359e+003	3.572345e+002
2.090287e+003	3.712246e+002
2.092216e+003	3.476664e+002
2.094144e+003	4.231151e+002
2.096073e+003	4.739538e+002
2.098001e+003	4.178120e+002
2.099930e+003	3.828368e+002
2.101858e+003	4.288499e+002
2.103787e+003	4.604002e+002
2.105715e+003	4.718890e+002
2.107644e+003	5.184830e+002
2.109572e+003	5.317353e+002
2.111500e+003	5.246600e+002
2.113429e+003	5.138395e+002
2.115357e+003	4.586298e+002
2.117286e+003	4.506167e+002
2.119214e+003	5.027125e+002
2.121143e+003	5.323331e+002
2.123071e+003	5.680060e+002
2.125000e+003	5.842226e+002
2.126928e+003	4.654399e+002
2.128857e+003	4.107224e+002
2.130785e+003	4.924763e+002
2.132714e+003	4.911423e+002
2.134642e+003	4.759239e+002
2.136571e+003	5.691714e+002
2.138499e+003	4.738185e+002
2.140427e+003	3.608222e+002
2.142356e+003	3.595514e+002
2.144284e+003	4.064823e+002
2.146213e+003	4.070125e+002
2.148141e+003	4.522674e+002
2.150070e+003	5.130993e+002
2.151998e+003	5.739797e+002
2.153927e+003	5.087111e+002
2.155855e+003	4.269299e+002
2.157784e+003	4.896189e+002
2.159712e+003	4.140656e+002
2.161641e+003	3.561093e+002
2.163569e+003	4.440367e+002
2.165498e+003	4.824911e+002
2.167426e+003	4.297175e+002
2.169354e+003	4.846526e+002
2.171283e+003	4.387937e+002
2.173211e+003	3.739527e+002
2.175140e+003	3.867527e+002
2.177068e+003	4.561987e+002
2.178997e+003	4.669718e+002
2.180925e+003	4.723951e+002
2.182854e+003	5.163993e+002
2.184782e+003	4.971379e+002
2.186711e+003	6.025391e+002
2.188639e+003	4.979649e+002
2.190568e+003	4.264758e+002
2.192496e+003	4.308802e+002
2.194425e+003	4.620332e+002
2.196353e+003	5.592743e+002
2.198281e+003	6.860414e+002
2.200210e+003	6.944409e+002
2.202138e+003	6.160923e+002
2.204067e+003	4.726259e+002
2.205995e+003	4.556423e+002
2.207924e+003	5.423450e+002
2.209852e+003	5.205532e+002
2.211781e+003	5.292014e+002
2.213709e+003	5.790221e+002
2.215638e+003	6.115823e+002
2.217566e+003	5.872488e+002
2.219495e+003	5.597652e+002
2.221423e+003	5.661046e+002
2.223352e+003	5.356107e+002
2.225280e+003	4.807598e+002
2.227208e+003	4.764092e+002
2.229137e+003	4.628540e+002
2.231065e+003	4.706259e+002
2.232994e+003	5.858141e+002
2.234922e+003	5.979339e+002
2.236851e+003	6.332478e+002
2.238779e+003	6.507209e+002
2.240708e+003	6.407531e+002
2.242636e+003	5.932119e+002
2.244565e+003	4.305971e+002
2.246493e+003	3.426928e+002
2.248422e+003	4.200668e+002
2.250350e+003	4.963450e+002
2.252279e+003	4.944451e+002
2.254207e+003	5.295658e+002
2.256135e+003	5.949887e+002
2.258064e+003	6.264922e+002
2.259992e+003	5.829743e+002
2.261921e+003	4.589833e+002
2.263849e+003	4.818323e+002
2.265778e+003	5.310743e+002
2.267706e+003	5.191547e+002
2.269635e+003	4.874913e+002
2.271563e+003	4.777913e+002
2.273492e+003	4.929709e+002
2.275420e+003	5.329484e+002
2.277349e+003	5.438807e+002
2.279277e+003	5.140100e+002
2.281206e+003	4.671991e+002
2.283134e+003	4.366582e+002
2.285063e+003	4.872252e+002
2.286991e+003	5.463123e+002
2.288919e+003	5.529585e+002
2.290848e+003	6.383328e+002
2.292776e+003	7.149807e+002
2.294705e+003	6.607207e+002
2.296633e+003	6.851702e+002
2.298562e+003	7.107941e+002
2.300490e+003	6.632186e+002
2.302419e+003	6.561845e+002
2.304347e+003	6.775147e+002
2.306276e+003	6.704053e+002
2.308204e+003	6.481843e+002
2.310133e+003	6.321363e+002
2.312061e+003	6.378764e+002
2.313990e+003	7.083957e+002
2.315918e+003	7.630157e+002
2.317846e+003	7.658512e+002
2.319775e+003	7.082541e+002
2.321703e+003	6.754165e+002
2.323632e+003	6.546580e+002
2.325560e+003	6.564602e+002
2.327489e+003	6.558525e+002
2.329417e+003	6.127877e+002
2.331346e+003	6.019622e+002
2.333274e+003	6.299574e+002
2.335203e+003	6.705275e+002
2.337131e+003	7.014630e+002
2.339060e+003	5.750642e+002
2.340988e+003	6.394085e+002
2.342917e+003	5.796943e+002
2.344845e+003	6.146417e+002
2.346773e+003	6.340685e+002
2.348702e+003	5.743062e+002
2.350630e+003	5.791612e+002
2.352559e+003	6.154053e+002
2.354487e+003	5.945721e+002
2.356416e+003	4.799032e+002
2.358344e+003	4.538521e+002
2.360273e+003	5.637371e+002
2.362201e+003	5.126141e+002
2.364130e+003	5.329431e+002
2.366058e+003	5.781752e+002
2.367987e+003	6.234474e+002
2.369915e+003	5.768951e+002
2.371844e+003	6.609283e+002
2.373772e+003	5.697995e+002
2.375700e+003	5.210430e+002
2.377629e+003	4.999692e+002
2.379557e+003	4.901725e+002
2.381486e+003	5.370695e+002
2.383414e+003	5.166461e+002
2.385343e+003	4.180977e+002
2.387271e+003	4.600164e+002
2.389200e+003	5.905967e+002
2.391128e+003	5.681937e+002
2.393057e+003	6.158554e+002
2.394985e+003	6.390288e+002
2.396914e+003	5.931470e+002
2.398842e+003	6.090851e+002
2.400771e+003	5.555598e+002
2.402699e+003	5.513948e+002
2.404627e+003	5.636935e+002
2.406556e+003	5.535898e+002
2.408484e+003	5.944704e+002
2.410413e+003	6.192534e+002
2.412341e+003	6.423749e+002
2.414270e+003	6.873829e+002
2.416198e+003	7.011764e+002
2.418127e+003	7.127849e+002
2.420055e+003	6.155578e+002
2.421984e+003	6.213712e+002
2.423912e+003	5.970599e+002
2.425841e+003	6.916619e+002
2.427769e+003	7.282488e+002
2.429698e+003	7.245020e+002
2.431626e+003	6.412523e+002
2.433554e+003	5.279152e+002
2.435483e+003	5.777040e+002
2.437411e+003	6.827244e+002
2.439340e+003	7.013930e+002
2.441268e+003	6.553727e+002
2.443197e+003	5.699426e+002
2.445125e+003	5.298802e+002
2.447054e+003	5.754019e+002
2.448982e+003	5.374114e+002
2.450911e+003	4.723328e+002
2.452839e+003	5.471166e+002
2.454768e+003	5.876390e+002
2.456696e+003	5.966631e+002
2.458625e+003	6.069965e+002
2.460553e+003	5.799355e+002
2.462481e+003	5.615600e+002
2.464410e+003	5.461840e+002
2.466338e+003	5.706245e+002
2.468267e+003	5.150536e+002
2.470195e+003	4.350462e+002
2.472124e+003	4.681389e+002
2.474052e+003	5.631555e+002
2.475981e+003	5.995715e+002
2.477909e+003	5.949596e+002
2.479838e+003	5.412994e+002
2.481766e+003	4.401720e+002
2.483695e+003	4.202939e+002
2.485623e+003	3.969019e+002
2.487552e+003	4.182126e+002
2.489480e+003	5.410826e+002
2.491408e+003	7.354444e+002
2.493337e+003	6.053904e+002
2.495265e+003	5.663516e+002
2.497194e+003	5.549670e+002
2.499122e+003	5.428008e+002
2.501051e+003	5.612716e+002
2.502979e+003	5.982287e+002
2.504908e+003	5.561929e+002
2.506836e+003	5.878008e+002
2.508765e+003	5.970302e+002
2.510693e+003	4.486065e+002
2.512622e+003	3.669572e+002
2.514550e+003	4.664933e+002
2.516479e+003	5.086877e+002
2.518407e+003	6.092744e+002
2.520335e+003	6.807592e+002
2.522264e+003	6.111039e+002
2.524192e+003	6.014842e+002
2.526121e+003	6.320063e+002
2.528049e+003	6.787460e+002
2.529978e+003	6.988381e+002
2.531906e+003	6.852527e+002
2.533835e+003	7.912947e+002
2.535763e+003	7.632950e+002
2.537692e+003	6.605439e+002
2.539620e+003	7.787772e+002
2.541549e+003	6.985593e+002
2.543477e+003	6.192588e+002
2.545406e+003	6.274077e+002
2.547334e+003	7.198448e+002
2.549262e+003	6.380518e+002
2.551191e+003	5.897532e+002
2.553119e+003	5.057475e+002
2.555048e+003	4.551464e+002
2.556976e+003	4.754023e+002
2.558905e+003	5.297405e+002
2.560833e+003	5.557433e+002
2.562762e+003	4.749918e+002
2.564690e+003	4.397850e+002
2.566619e+003	4.550094e+002
2.568547e+003	4.187870e+002
2.570476e+003	4.411772e+002
2.572404e+003	4.767795e+002
2.574333e+003	4.589937e+002
2.576261e+003	4.084012e+002
2.578189e+003	3.085239e+002
2.580118e+003	2.994109e+002
2.582046e+003	3.572333e+002
2.583975e+003	4.420761e+002
2.585903e+003	4.383311e+002
2.587832e+003	4.733972e+002
2.589760e+003	3.883553e+002
2.591689e+003	3.810011e+002
2.593617e+003	4.066206e+002
2.595546e+003	4.447362e+002
2.597474e+003	4.948966e+002
2.599403e+003	5.086350e+002
2.601331e+003	4.256797e+002
2.603260e+003	3.864521e+002
2.605188e+003	3.831457e+002
2.607116e+003	4.011835e+002
2.609045e+003	3.657945e+002
2.610973e+003	4.292557e+002
2.612902e+003	5.087814e+002
2.614830e+003	3.935935e+002
2.616759e+003	4.785628e+002
2.618687e+003	4.956733e+002
2.620616e+003	6.115374e+002
2.622544e+003	5.374558e+002
2.624473e+003	5.910035e+002
2.626401e+003	5.501284e+002
2.628330e+003	5.402029e+002
2.630258e+003	5.998334e+002
2.632187e+003	5.615614e+002
2.634115e+003	5.405706e+002
2.636043e+003	5.089339e+002
2.637972e+003	5.013716e+002
2.639900e+003	5.151888e+002
2.641829e+003	4.806487e+002
2.643757e+003	4.053882e+002
2.645686e+003	4.373616e+002
2.647614e+003	4.647229e+002
2.649543e+003	4.656652e+002
2.651471e+003	4.756207e+002
2.653400e+003	4.895424e+002
2.655328e+003	6.047805e+002
2.657257e+003	5.431355e+002
2.659185e+003	5.260855e+002
2.661114e+003	5.349709e+002
2.663042e+003	4.681431e+002
2.664970e+003	3.746335e+002
2.666899e+003	3.819154e+002
2.668827e+003	3.860047e+002
2.670756e+003	3.428324e+002
2.672684e+003	3.294359e+002
2.674613e+003	3.723159e+002
2.676541e+003	4.276093e+002
2.678470e+003	4.640631e+002
2.680398e+003	5.062560e+002
2.682327e+003	5.155090e+002
2.684255e+003	4.742463e+002
2.686184e+003	4.329528e+002
2.688112e+003	3.812176e+002
2.690041e+003	3.388927e+002
2.691969e+003	3.061311e+002
2.693897e+003	4.392999e+002
2.695826e+003	5.111535e+002
2.697754e+003	5.140175e+002
2.699683e+003	4.873231e+002
2.701611e+003	5.005535e+002
2.703540e+003	5.238059e+002
2.705468e+003	5.035705e+002
2.707397e+003	5.354428e+002
2.709325e+003	5.395961e+002
2.711254e+003	5.016570e+002
2.713182e+003	5.337974e+002
2.715111e+003	4.459428e+002
2.717039e+003	3.601102e+002
2.718968e+003	4.006800e+002
2.720896e+003	4.781783e+002
2.722824e+003	5.276069e+002
2.724753e+003	5.517504e+002
2.726681e+003	5.316996e+002
2.728610e+003	5.626652e+002
2.730538e+003	5.259338e+002
2.732467e+003	4.489983e+002
2.734395e+003	5.256750e+002
2.736324e+003	4.933657e+002
2.738252e+003	5.115544e+002
2.740181e+003	5.127300e+002
2.742109e+003	5.379498e+002
2.744038e+003	5.775612e+002
2.745966e+003	5.224542e+002
2.747895e+003	4.775379e+002
2.749823e+003	4.108080e+002
2.751751e+003	4.547228e+002
2.753680e+003	4.853184e+002
2.755608e+003	4.318319e+002
2.757537e+003	4.830039e+002
2.759465e+003	5.208508e+002
2.761394e+003	5.375891e+002
2.763322e+003	5.271024e+002
2.765251e+003	4.304579e+002
2.767179e+003	3.370581e+002
2.769108e+003	3.612550e+002
2.771036e+003	4.613012e+002
2.772965e+003	5.098165e+002
2.774893e+003	4.496684e+002
2.776822e+003	4.737766e+002
2.778750e+003	3.648697e+002
2.780678e+003	3.248593e+002
2.782607e+003	3.604514e+002
2.784535e+003	2.286744e+002
2.786464e+003	1.800578e+002
2.788392e+003	1.799734e+002
2.790321e+003	2.658240e+002
2.792249e+003	3.754019e+002
2.794178e+003	4.183175e+002
2.796106e+003	4.346989e+002
2.798035e+003	3.960043e+002
2.799963e+003	3.530668e+002
2.801892e+003	3.627981e+002
2.803820e+003	3.594902e+002
2.805749e+003	3.084682e+002
2.807677e+003	2.271334e+002
2.809605e+003	3.660944e+002
2.811534e+003	3.842462e+002
2.813462e+003	3.407950e+002
2.815391e+003	3.353563e+002
2.817319e+003	3.619521e+002
2.819248e+003	4.586461e+002
2.821176e+003	4.825467e+002
2.823105e+003	4.369333e+002
2.825033e+003	3.199276e+002
2.826962e+003	3.492746e+002
2.828890e+003	3.909984e+002
2.830819e+003	4.215938e+002
2.832747e+003	5.163203e+002
2.834676e+003	4.610189e+002
2.836604e+003	4.220252e+002
2.838532e+003	4.712932e+002
2.840461e+003	4.818348e+002
2.842389e+003	5.264009e+002
2.844318e+003	5.064649e+002
2.846246e+003	4.886278e+002
2.848175e+003	4.990247e+002
2.850103e+003	4.115343e+002
2.852032e+003	4.380909e+002
2.853960e+003	4.679541e+002
2.855889e+003	5.282540e+002
2.857817e+003	5.799715e+002
2.859746e+003	5.404993e+002
2.861674e+003	4.337137e+002
2.863603e+003	3.879337e+002
2.865531e+003	4.747245e+002
2.867459e+003	5.291916e+002
2.869388e+003	4.796586e+002
2.871316e+003	4.105521e+002
2.873245e+003	2.973438e+002
2.875173e+003	4.163712e+002
2.877102e+003	2.443825e+002
2.879030e+003	2.656481e+002
2.880959e+003	2.143701e+002
2.882887e+003	2.207202e+002
2.884816e+003	2.881953e+002
2.886744e+003	2.973518e+002
2.888673e+003	3.144226e+002
2.890601e+003	2.585366e+002
2.892530e+003	2.683976e+002
2.894458e+003	1.528422e+002
2.896386e+003	2.620810e+002
2.898315e+003	2.614155e+002
2.900243e+003	3.165043e+002
2.902172e+003	2.905390e+002
2.904100e+003	3.141272e+002
2.906029e+003	2.967717e+002
2.907957e+003	2.873279e+002
2.909886e+003	2.521223e+002
2.911814e+003	2.503266e+002
2.913743e+003	1.907339e+002
2.915671e+003	1.650972e+002
2.917600e+003	2.027613e+002
2.919528e+003	2.369989e+002
2.921457e+003	2.624017e+002
2.923385e+003	2.559801e+002
2.925313e+003	3.067066e+002
2.927242e+003	3.081475e+002
2.929170e+003	2.995937e+002
2.931099e+003	2.823129e+002
2.933027e+003	2.258941e+002
2.934956e+003	2.644959e+002
2.936884e+003	2.821302e+002
2.938813e+003	2.827447e+002
2.940741e+003	2.581859e+002
2.942670e+003	1.882869e+002
2.944598e+003	1.578401e+002
2.946527e+003	2.245477e+002
2.948455e+003	2.176712e+002
2.950384e+003	2.132510e+002
2.952312e+003	2.400504e+002
2.954240e+003	2.747748e+002
2.956169e+003	2.746739e+002
2.958097e+003	2.179035e+002
2.960026e+003	1.429897e+002
2.961954e+003	1.985384e+002
2.963883e+003	2.330819e+002
2.965811e+003	2.336974e+002
2.967740e+003	1.860967e+002
2.969668e+003	1.032431e+002
2.971597e+003	9.288947e+001
2.973525e+003	1.231209e+002
2.975454e+003	8.065678e+001
2.977382e+003	6.330676e+001
2.979311e+003	1.300658e+002
2.981239e+003	1.216844e+002
2.983167e+003	1.107784e+002
2.985096e+003	5.572493e+001
2.987024e+003	6.893318e-001
2.988953e+003	-2.710277e+001
2.990881e+003	7.663239e+001
2.992810e+003	1.429261e+002
2.994738e+003	9.644605e+001
2.996667e+003	-1.212995e+002
2.998595e+003	-1.597807e+002
3.000524e+003	-1.359751e+002
3.002452e+003	-3.824486e+001
3.004381e+003	1.625042e+001
3.006309e+003	6.185592e+001
3.008238e+003	-1.917147e+001
3.010166e+003	5.910304e+001
3.012094e+003	-6.710803e+001
3.014023e+003	-7.180868e+001
3.015951e+003	3.088873e+000
3.017880e+003	-6.150286e+001
3.019808e+003	-1.371426e+002
3.021737e+003	-1.283799e+002
3.023665e+003	-1.581633e+002
3.025594e+003	-1.934995e+002
3.027522e+003	-1.584290e+002
3.029451e+003	-1.734463e+002
3.031379e+003	-1.068350e+002
3.033308e+003	2.683585e+001
3.035236e+003	-1.081844e+002
3.037165e+003	-1.348090e+002
3.039093e+003	-6.060233e+001
3.041021e+003	-4.974208e+001
3.042950e+003	-1.121803e+002
3.044878e+003	-1.624433e+002
3.046807e+003	-7.045203e+001
3.048735e+003	-1.437231e+002
3.050664e+003	-4.275069e+001
3.052592e+003	2.733425e+000
3.054521e+003	-7.239249e+001
3.056449e+003	-9.091180e+001
3.058378e+003	-2.131258e+001
3.060306e+003	7.974252e+001
3.062235e+003	8.886851e+001
3.064163e+003	1.194387e+002
3.066092e+003	1.186781e+002
3.068020e+003	7.466282e+001
3.069948e+003	7.960392e+001
3.071877e+003	1.417031e+002
3.073805e+003	1.205648e+002
3.075734e+003	-6.302928e+001
3.077662e+003	-2.262716e+001
3.079591e+003	-9.714494e+000
3.081519e+003	9.384064e+001
3.083448e+003	9.400857e+001
3.085376e+003	1.176945e+002
3.087305e+003	1.893826e+002
3.089233e+003	1.394518e+002
3.091162e+003	5.601752e+001
3.093090e+003	7.308470e+001
3.095019e+003	-2.340682e+001
3.096947e+003	-5.107154e-001
3.098875e+003	1.249621e+002
3.100804e+003	1.136767e+002
3.102732e+003	1.095621e+002
3.104661e+003	7.515443e+001
3.106589e+003	2.795722e+001
3.108518e+003	2.515999e+001
3.110446e+003	7.341553e+001
3.112375e+003	8.876875e+001
3.114303e+003	8.711949e+001
3.116232e+003	1.561763e+002
3.118160e+003	1.997741e+002
3.120089e+003	1.594649e+002
3.122017e+003	1.341140e+002
3.123946e+003	1.435866e+002
3.125874e+003	1.111879e+002
3.127802e+003	1.156020e+002
3.129731e+003	1.070531e+002
3.131659e+003	2.008817e+002
3.133588e+003	3.132642e+002
3.135516e+003	3.036061e+002
3.137445e+003	2.723982e+002
3.139373e+003	2.561527e+002
3.141302e+003	2.751801e+002
3.143230e+003	2.241389e+002
3.145159e+003	4.388262e+002
3.147087e+003	4.593864e+002
3.149016e+003	3.824600e+002
3.150944e+003	4.556164e+002
3.152873e+003	5.343206e+002
3.154801e+003	5.817228e+002
3.156729e+003	5.543751e+002
3.158658e+003	5.654841e+002
3.160586e+003	5.688526e+002
3.162515e+003	5.694383e+002
3.164443e+003	5.358364e+002
3.166372e+003	5.952167e+002
3.168300e+003	6.569659e+002
3.170229e+003	6.046011e+002
3.172157e+003	6.365551e+002
3.174086e+003	6.181059e+002
3.176014e+003	6.195245e+002
3.177943e+003	6.985972e+002
3.179871e+003	7.975021e+002
3.181800e+003	9.359695e+002
3.183728e+003	9.830197e+002
3.185656e+003	9.608471e+002
3.187585e+003	9.827724e+002
3.189513e+003	9.375316e+002
3.191442e+003	1.023820e+003
3.193370e+003	1.115723e+003
3.195299e+003	1.038271e+003
3.197227e+003	1.035911e+003
3.199156e+003	1.072791e+003
3.201084e+003	1.183198e+003
3.203013e+003	1.174048e+003
3.204941e+003	1.368597e+003
3.206870e+003	1.381045e+003
3.208798e+003	1.298739e+003
3.210727e+003	1.318594e+003
3.212655e+003	1.256394e+003
3.214583e+003	1.281597e+003
3.216512e+003	1.352037e+003
3.218440e+003	1.468891e+003
3.220369e+003	1.549828e+003
3.222297e+003	1.556198e+003
3.224226e+003	1.566195e+003
3.226154e+003	1.529257e+003
3.228083e+003	1.734252e+003
3.230011e+003	1.795409e+003
3.231940e+003	1.700705e+003
3.233868e+003	1.715715e+003
3.235797e+003	1.738245e+003
3.237725e+003	1.882638e+003
3.239654e+003	2.041480e+003
3.241582e+003	2.089938e+003
3.243510e+003	2.025445e+003
3.245439e+003	1.981750e+003
3.247367e+003	2.193376e+003
3.249296e+003	2.300763e+003
3.251224e+003	2.380578e+003
3.253153e+003	2.319185e+003
3.255081e+003	2.383865e+003
3.257010e+003	2.391427e+003
3.258938e+003	2.439683e+003
3.260867e+003	2.541482e+003
3.262795e+003	2.580802e+003
3.264724e+003	2.698682e+003
3.266652e+003	2.814101e+003
3.268581e+003	2.839796e+003
3.270509e+003	2.889943e+003
3.272438e+003	3.095933e+003
3.274366e+003	3.135617e+003
3.276294e+003	3.209572e+003
3.278223e+003	3.334640e+003
3.280151e+003	3.424366e+003
3.282080e+003	3.424687e+003
3.284008e+003	3.456047e+003
3.285937e+003	3.527740e+003
3.287865e+003	3.510703e+003
3.289794e+003	3.486930e+003
3.291722e+003	3.698067e+003
3.293651e+003	3.743802e+003
3.295579e+003	3.828095e+003
3.297508e+003	3.928301e+003
3.299436e+003	3.961249e+003
3.301365e+003	4.104310e+003
3.303293e+003	4.290056e+003
3.305221e+003	4.349063e+003
3.307150e+003	4.407290e+003
3.309078e+003	4.508659e+003
3.311007e+003	4.636300e+003
3.312935e+003	4.708404e+003
3.314864e+003	4.834500e+003
3.316792e+003	4.913350e+003
3.318721e+003	4.893788e+003
3.320649e+003	5.074946e+003
3.322578e+003	5.240588e+003
3.324506e+003	5.273529e+003
3.326435e+003	5.321083e+003
3.328363e+003	5.456438e+003
3.330292e+003	5.564461e+003
3.332220e+003	5.685897e+003
3.334148e+003	5.651540e+003
3.336077e+003	5.790286e+003
3.338005e+003	5.872496e+003
3.339934e+003	6.003920e+003
3.341862e+003	6.163290e+003
3.343791e+003	6.332378e+003
3.345719e+003	6.426458e+003
3.347648e+003	6.521089e+003
3.349576e+003	6.567198e+003
3.351505e+003	6.745628e+003
3.353433e+003	6.875520e+003
3.355362e+003	6.988283e+003
3.357290e+003	7.132497e+003
3.359219e+003	7.289990e+003
3.361147e+003	7.527666e+003
3.363075e+003	7.758015e+003
3.365004e+003	7.801989e+003
3.366932e+003	7.790536e+003
3.368861e+003	7.969169e+003
3.370789e+003	8.136561e+003
3.372718e+003	8.293296e+003
3.374646e+003	8.424782e+003
3.376575e+003	8.699333e+003
3.378503e+003	8.794901e+003
3.380432e+003	8.960663e+003
3.382360e+003	9.123400e+003
3.384289e+003	9.301976e+003
3.386217e+003	9.376167e+003
3.388146e+003	9.490928e+003
3.390074e+003	9.684146e+003
3.392002e+003	9.833124e+003
3.393931e+003	1.004757e+004
3.395859e+003	1.019333e+004
3.397788e+003	1.022888e+004
3.399716e+003	1.047488e+004
