# Supplementary material for: Machine learning classification of mango maturity based on carotene content from Raman spectra
Source: PeerJ. 2025 Nov 18;13:e20288. doi: 10.7717/peerj.20288 (PMC12637035; doi:10.7717/peerj.20288)
Supplement: Supplemental Information 1 — Raman spectra from 29 mango samples, with measurements taken from the top, middle, and bottom parts of each mango. These data were used for Raman spectral processing, statistical analysis, and classification analysis. [file peerj-13-20288-s001.zip › Raw Data_Mango/M6/M6-TOP-WARM WATER 2-DIP 10 MINS.CSV]

4.996945e+001	7.958417e+002
5.189791e+001	6.688018e+002
5.382638e+001	6.207762e+002
5.575485e+001	6.160196e+002
5.768332e+001	6.336942e+002
5.961178e+001	6.154034e+002
6.154025e+001	5.805652e+002
6.346872e+001	5.571236e+002
6.539719e+001	5.389970e+002
6.732565e+001	5.290006e+002
6.925412e+001	5.169623e+002
7.118259e+001	4.866789e+002
7.311105e+001	4.351386e+002
7.503952e+001	4.600958e+002
7.696799e+001	4.426616e+002
7.889645e+001	4.458050e+002
8.082492e+001	4.622029e+002
8.275339e+001	3.929963e+002
8.468185e+001	3.887421e+002
8.661032e+001	4.014348e+002
8.853879e+001	4.135799e+002
9.046725e+001	4.097091e+002
9.239572e+001	3.648518e+002
9.432419e+001	3.459531e+002
9.625266e+001	3.280550e+002
9.818112e+001	3.184642e+002
1.001096e+002	3.330822e+002
1.020381e+002	3.539436e+002
1.039665e+002	3.448189e+002
1.058950e+002	3.296238e+002
1.078235e+002	3.220730e+002
1.097519e+002	3.191367e+002
1.116804e+002	2.845520e+002
1.136089e+002	2.866960e+002
1.155373e+002	2.752904e+002
1.174658e+002	2.386002e+002
1.193943e+002	2.504498e+002
1.213227e+002	2.567635e+002
1.232512e+002	2.257795e+002
1.251797e+002	2.023464e+002
1.271081e+002	2.271217e+002
1.290366e+002	2.688092e+002
1.309651e+002	2.418073e+002
1.328935e+002	2.168112e+002
1.348220e+002	2.083798e+002
1.367505e+002	2.055674e+002
1.386789e+002	2.227514e+002
1.406074e+002	2.337003e+002
1.425359e+002	2.260211e+002
1.444643e+002	2.151158e+002
1.463928e+002	2.303041e+002
1.483213e+002	2.543583e+002
1.502497e+002	2.534913e+002
1.521782e+002	2.236959e+002
1.541067e+002	1.887637e+002
1.560351e+002	1.925828e+002
1.579636e+002	2.098064e+002
1.598921e+002	2.256553e+002
1.618205e+002	2.210525e+002
1.637490e+002	2.050472e+002
1.656775e+002	2.259251e+002
1.676059e+002	2.207380e+002
1.695344e+002	2.193098e+002
1.714629e+002	2.373047e+002
1.733913e+002	2.634236e+002
1.753198e+002	2.407000e+002
1.772483e+002	2.387571e+002
1.791767e+002	2.548918e+002
1.811052e+002	2.559266e+002
1.830337e+002	2.235733e+002
1.849621e+002	2.106065e+002
1.868906e+002	2.041085e+002
1.888191e+002	1.842142e+002
1.907475e+002	1.853571e+002
1.926760e+002	2.322621e+002
1.946045e+002	2.292373e+002
1.965329e+002	2.208508e+002
1.984614e+002	2.143105e+002
2.003899e+002	2.182367e+002
2.023183e+002	2.338511e+002
2.042468e+002	2.276344e+002
2.061753e+002	2.420870e+002
2.081037e+002	2.572366e+002
2.100322e+002	2.521379e+002
2.119607e+002	2.255762e+002
2.138891e+002	2.630127e+002
2.158176e+002	2.833344e+002
2.177461e+002	2.515042e+002
2.196745e+002	2.139290e+002
2.216030e+002	2.456548e+002
2.235315e+002	2.729721e+002
2.254599e+002	2.507768e+002
2.273884e+002	2.530745e+002
2.293169e+002	2.822120e+002
2.312453e+002	2.811513e+002
2.331738e+002	2.148993e+002
2.351023e+002	2.235063e+002
2.370307e+002	2.368113e+002
2.389592e+002	2.599289e+002
2.408877e+002	3.362817e+002
2.428161e+002	2.974598e+002
2.447446e+002	2.689425e+002
2.466731e+002	2.541044e+002
2.486015e+002	2.637030e+002
2.505300e+002	3.067862e+002
2.524585e+002	3.180827e+002
2.543869e+002	3.064086e+002
2.563154e+002	2.992135e+002
2.582439e+002	2.918945e+002
2.601723e+002	2.728069e+002
2.621008e+002	3.293352e+002
2.640293e+002	3.244132e+002
2.659577e+002	3.065312e+002
2.678862e+002	2.966393e+002
2.698147e+002	2.860861e+002
2.717431e+002	2.564693e+002
2.736716e+002	2.761598e+002
2.756001e+002	2.860812e+002
2.775285e+002	2.800638e+002
2.794570e+002	2.866676e+002
2.813855e+002	3.274815e+002
2.833139e+002	3.535805e+002
2.852424e+002	3.483998e+002
2.871709e+002	3.313669e+002
2.890993e+002	3.318336e+002
2.910278e+002	3.546870e+002
2.929563e+002	3.566529e+002
2.948847e+002	3.600858e+002
2.968132e+002	3.879266e+002
2.987417e+002	4.262264e+002
3.006701e+002	3.825285e+002
3.025986e+002	4.092074e+002
3.045271e+002	3.906927e+002
3.064555e+002	3.718758e+002
3.083840e+002	3.945233e+002
3.103125e+002	4.036951e+002
3.122409e+002	4.045696e+002
3.141694e+002	3.706914e+002
3.160979e+002	3.404392e+002
3.180263e+002	3.447267e+002
3.199548e+002	3.805610e+002
3.218833e+002	4.363186e+002
3.238117e+002	4.449539e+002
3.257402e+002	4.450704e+002
3.276687e+002	4.592076e+002
3.295971e+002	4.673808e+002
3.315256e+002	3.857935e+002
3.334541e+002	3.829077e+002
3.353825e+002	3.924886e+002
3.373110e+002	4.145159e+002
3.392395e+002	4.702368e+002
3.411679e+002	4.191292e+002
3.430964e+002	3.892147e+002
3.450249e+002	4.282535e+002
3.469533e+002	4.735938e+002
3.488818e+002	4.616129e+002
3.508103e+002	4.559544e+002
3.527387e+002	4.737088e+002
3.546672e+002	4.964956e+002
3.565957e+002	5.040902e+002
3.585241e+002	4.788472e+002
3.604526e+002	4.143161e+002
3.623811e+002	3.812815e+002
3.643095e+002	4.247593e+002
3.662380e+002	4.770036e+002
3.681665e+002	4.755129e+002
3.700949e+002	4.221999e+002
3.720234e+002	5.365837e+002
3.739519e+002	5.742418e+002
3.758803e+002	5.461296e+002
3.778088e+002	4.900406e+002
3.797373e+002	4.438934e+002
3.816657e+002	4.295198e+002
3.835942e+002	3.872718e+002
3.855227e+002	4.194141e+002
3.874511e+002	4.678538e+002
3.893796e+002	4.715242e+002
3.913081e+002	4.702538e+002
3.932365e+002	5.056807e+002
3.951650e+002	5.116707e+002
3.970935e+002	4.962673e+002
3.990219e+002	4.832457e+002
4.009504e+002	4.894525e+002
4.028789e+002	4.871929e+002
4.048073e+002	5.083181e+002
4.067358e+002	5.061318e+002
4.086643e+002	4.886301e+002
4.105927e+002	4.860142e+002
4.125212e+002	4.968880e+002
4.144497e+002	5.460795e+002
4.163781e+002	5.284140e+002
4.183066e+002	5.102516e+002
4.202351e+002	5.114554e+002
4.221635e+002	4.537169e+002
4.240920e+002	5.314654e+002
4.260205e+002	5.103393e+002
4.279489e+002	4.603684e+002
4.298774e+002	4.455563e+002
4.318059e+002	4.694906e+002
4.337343e+002	4.402789e+002
4.356628e+002	4.176312e+002
4.375913e+002	4.549207e+002
4.395197e+002	4.972173e+002
4.414482e+002	4.973138e+002
4.433767e+002	4.797392e+002
4.453051e+002	4.845507e+002
4.472336e+002	4.785497e+002
4.491621e+002	4.984968e+002
4.510905e+002	5.278453e+002
4.530190e+002	5.251375e+002
4.549475e+002	5.169440e+002
4.568759e+002	5.282878e+002
4.588044e+002	4.987659e+002
4.607329e+002	4.808387e+002
4.626613e+002	5.060616e+002
4.645898e+002	5.233321e+002
4.665183e+002	5.094110e+002
4.684467e+002	5.094116e+002
4.703752e+002	5.224529e+002
4.723037e+002	5.231804e+002
4.742321e+002	4.900984e+002
4.761606e+002	4.460871e+002
4.780891e+002	4.725049e+002
4.800175e+002	4.853105e+002
4.819460e+002	4.784701e+002
4.838745e+002	4.832960e+002
4.858029e+002	5.260339e+002
4.877314e+002	4.997773e+002
4.896599e+002	5.282727e+002
4.915883e+002	5.020974e+002
4.935168e+002	4.583598e+002
4.954453e+002	4.736202e+002
4.973737e+002	5.327064e+002
4.993022e+002	5.269465e+002
5.012307e+002	5.176034e+002
5.031591e+002	4.982674e+002
5.050876e+002	4.684076e+002
5.070161e+002	4.433965e+002
5.089445e+002	4.461111e+002
5.108730e+002	4.281798e+002
5.128015e+002	4.461425e+002
5.147299e+002	4.681806e+002
5.166584e+002	4.755903e+002
5.185869e+002	4.926022e+002
5.205153e+002	4.851949e+002
5.224438e+002	4.365486e+002
5.243723e+002	4.804730e+002
5.263007e+002	5.404365e+002
5.282292e+002	5.225477e+002
5.301577e+002	4.995221e+002
5.320861e+002	5.089406e+002
5.340146e+002	5.044573e+002
5.359431e+002	4.861766e+002
5.378715e+002	4.679381e+002
5.398000e+002	4.560490e+002
5.417285e+002	4.260692e+002
5.436569e+002	4.148235e+002
5.455854e+002	4.594631e+002
5.475139e+002	4.864812e+002
5.494423e+002	4.739005e+002
5.513708e+002	4.623174e+002
5.532993e+002	4.557234e+002
5.552277e+002	4.333917e+002
5.571562e+002	4.204174e+002
5.590847e+002	4.440437e+002
5.610131e+002	4.759760e+002
5.629416e+002	4.487982e+002
5.648701e+002	4.152252e+002
5.667985e+002	3.960098e+002
5.687270e+002	4.059588e+002
5.706555e+002	4.266617e+002
5.725839e+002	4.487175e+002
5.745124e+002	4.855000e+002
5.764409e+002	4.937200e+002
5.783693e+002	4.312966e+002
5.802978e+002	4.076940e+002
5.822263e+002	4.388678e+002
5.841547e+002	4.631941e+002
5.860832e+002	4.056870e+002
5.880117e+002	4.167951e+002
5.899401e+002	4.291415e+002
5.918686e+002	4.330588e+002
5.937971e+002	4.211363e+002
5.957255e+002	4.030067e+002
5.976540e+002	4.145002e+002
5.995825e+002	4.534759e+002
6.015109e+002	4.690904e+002
6.034394e+002	4.654667e+002
6.053679e+002	4.619881e+002
6.072963e+002	4.550399e+002
6.092248e+002	3.998347e+002
6.111533e+002	3.626305e+002
6.130817e+002	4.136956e+002
6.150102e+002	4.477248e+002
6.169387e+002	4.153603e+002
6.188671e+002	3.594192e+002
6.207956e+002	3.843061e+002
6.227241e+002	3.740992e+002
6.246525e+002	3.082342e+002
6.265810e+002	3.342924e+002
6.285095e+002	3.720804e+002
6.304379e+002	3.376293e+002
6.323664e+002	3.699190e+002
6.342949e+002	4.221276e+002
6.362233e+002	3.640463e+002
6.381518e+002	3.041218e+002
6.400803e+002	3.022172e+002
6.420087e+002	3.348163e+002
6.439372e+002	3.267455e+002
6.458657e+002	3.472039e+002
6.477941e+002	3.589944e+002
6.497226e+002	3.011956e+002
6.516511e+002	2.826519e+002
6.535795e+002	3.286313e+002
6.555080e+002	2.888322e+002
6.574365e+002	3.504921e+002
6.593649e+002	2.653489e+002
6.612934e+002	2.673120e+002
6.632219e+002	3.206908e+002
6.651503e+002	3.329923e+002
6.670788e+002	3.002113e+002
6.690073e+002	2.942009e+002
6.709357e+002	3.244062e+002
6.728642e+002	3.500457e+002
6.747927e+002	3.285922e+002
6.767211e+002	2.830081e+002
6.786496e+002	2.812176e+002
6.805781e+002	3.311071e+002
6.825065e+002	3.406487e+002
6.844350e+002	3.257744e+002
6.863635e+002	3.145159e+002
6.882919e+002	2.869342e+002
6.902204e+002	2.331413e+002
6.921489e+002	2.405314e+002
6.940773e+002	1.996184e+002
6.960058e+002	2.798844e+002
6.979343e+002	2.788280e+002
6.998627e+002	2.455065e+002
7.017912e+002	2.730297e+002
7.037197e+002	2.663223e+002
7.056481e+002	2.473631e+002
7.075766e+002	2.789981e+002
7.095051e+002	2.871454e+002
7.114335e+002	2.706596e+002
7.133620e+002	2.542143e+002
7.152905e+002	2.474261e+002
7.172189e+002	2.319444e+002
7.191474e+002	2.506854e+002
7.210759e+002	2.468137e+002
7.230043e+002	2.182012e+002
7.249328e+002	2.425640e+002
7.268613e+002	3.265605e+002
7.287897e+002	2.427131e+002
7.307182e+002	2.946848e+002
7.326467e+002	2.187373e+002
7.345751e+002	2.115785e+002
7.365036e+002	2.786744e+002
7.384321e+002	3.006078e+002
7.403605e+002	2.203881e+002
7.422890e+002	2.814245e+002
7.442175e+002	2.868548e+002
7.461459e+002	2.242858e+002
7.480744e+002	1.999393e+002
7.500029e+002	2.330781e+002
7.519313e+002	2.566688e+002
7.538598e+002	2.627603e+002
7.557883e+002	2.349827e+002
7.577167e+002	2.051813e+002
7.596452e+002	1.964328e+002
7.615737e+002	2.090041e+002
7.635021e+002	2.296879e+002
7.654306e+002	2.433825e+002
7.673591e+002	2.351029e+002
7.692875e+002	1.831662e+002
7.712160e+002	2.247765e+002
7.731445e+002	2.426526e+002
7.750729e+002	2.104192e+002
7.770014e+002	2.057618e+002
7.789299e+002	2.314299e+002
7.808583e+002	2.424645e+002
7.827868e+002	2.251334e+002
7.847153e+002	1.809229e+002
7.866437e+002	1.696051e+002
7.885722e+002	2.044119e+002
7.905007e+002	2.139185e+002
7.924291e+002	1.332383e+002
7.943576e+002	1.750931e+002
7.962861e+002	1.841441e+002
7.982145e+002	2.378407e+002
8.001430e+002	2.733081e+002
8.020715e+002	2.379712e+002
8.039999e+002	2.435571e+002
8.059284e+002	1.779561e+002
8.078569e+002	1.724212e+002
8.097853e+002	1.890329e+002
8.117138e+002	2.229156e+002
8.136423e+002	2.397160e+002
8.155707e+002	2.030183e+002
8.174992e+002	1.482485e+002
8.194277e+002	1.968253e+002
8.213561e+002	1.688791e+002
8.232846e+002	1.787324e+002
8.252131e+002	2.385842e+002
8.271415e+002	2.817520e+002
8.290700e+002	2.601510e+002
8.309985e+002	2.475850e+002
8.329269e+002	1.400352e+002
8.348554e+002	1.545856e+002
8.367839e+002	1.212991e+002
8.387123e+002	9.883709e+001
8.406408e+002	1.443922e+002
8.425693e+002	1.940111e+002
8.444977e+002	2.587692e+002
8.464262e+002	2.579024e+002
8.483547e+002	2.322523e+002
8.502831e+002	2.193057e+002
8.522116e+002	1.768290e+002
8.541401e+002	1.365709e+002
8.560685e+002	2.019428e+002
8.579970e+002	2.297360e+002
8.599255e+002	1.291104e+002
8.618539e+002	1.692945e+002
8.637824e+002	2.064267e+002
8.657109e+002	2.142928e+002
8.676393e+002	2.017845e+002
8.695678e+002	1.559953e+002
8.714963e+002	2.651082e+002
8.734247e+002	1.946224e+002
8.753532e+002	1.917109e+002
8.772817e+002	2.312316e+002
8.792101e+002	2.247786e+002
8.811386e+002	1.755085e+002
8.830671e+002	1.827516e+002
8.849955e+002	2.273621e+002
8.869240e+002	2.040735e+002
8.888525e+002	1.244735e+002
8.907809e+002	1.403187e+002
8.927094e+002	1.544565e+002
8.946379e+002	1.351967e+002
8.965663e+002	1.892116e+002
8.984948e+002	1.590433e+002
9.004233e+002	1.893436e+002
9.023517e+002	1.649052e+002
9.042802e+002	1.416518e+002
9.062087e+002	1.401519e+002
9.081371e+002	1.432740e+002
9.100656e+002	1.490788e+002
9.119941e+002	2.183189e+002
9.139225e+002	2.903404e+002
9.158510e+002	2.657119e+002
9.177795e+002	2.264713e+002
9.197079e+002	2.162134e+002
9.216364e+002	2.290388e+002
9.235649e+002	2.267686e+002
9.254933e+002	1.806996e+002
9.274218e+002	1.846697e+002
9.293503e+002	2.711074e+002
9.312787e+002	1.919027e+002
9.332072e+002	1.636122e+002
9.351357e+002	2.026578e+002
9.370641e+002	2.275369e+002
9.389926e+002	3.004308e+002
9.409211e+002	3.415284e+002
9.428495e+002	2.656611e+002
9.447780e+002	2.033270e+002
9.467065e+002	1.685699e+002
9.486349e+002	1.714815e+002
9.505634e+002	2.415660e+002
9.524919e+002	3.362290e+002
9.544203e+002	2.363502e+002
9.563488e+002	2.740954e+002
9.582773e+002	3.200719e+002
9.602057e+002	3.620547e+002
9.621342e+002	3.376189e+002
9.640627e+002	2.707001e+002
9.659911e+002	2.640739e+002
9.679196e+002	3.529787e+002
9.698481e+002	2.844767e+002
9.717766e+002	3.014995e+002
9.737050e+002	3.164042e+002
9.756335e+002	2.649746e+002
9.775620e+002	2.474888e+002
9.794904e+002	3.164146e+002
9.814189e+002	3.699702e+002
9.833474e+002	3.214954e+002
9.852758e+002	3.528456e+002
9.872043e+002	2.499676e+002
9.891328e+002	2.078690e+002
9.910612e+002	2.331762e+002
9.929897e+002	3.007923e+002
9.949182e+002	3.663778e+002
9.968466e+002	3.536291e+002
9.987751e+002	3.074929e+002
1.000704e+003	3.125976e+002
1.002632e+003	3.484876e+002
1.004560e+003	2.959344e+002
1.006489e+003	2.597561e+002
1.008417e+003	2.576647e+002
1.010346e+003	2.216693e+002
1.012274e+003	2.393437e+002
1.014203e+003	3.645500e+002
1.016131e+003	3.683629e+002
1.018060e+003	3.915855e+002
1.019988e+003	3.532468e+002
1.021917e+003	3.055139e+002
1.023845e+003	2.999179e+002
1.025774e+003	2.932655e+002
1.027702e+003	2.623359e+002
1.029631e+003	3.258725e+002
1.031559e+003	3.941448e+002
1.033488e+003	3.765159e+002
1.035416e+003	3.518075e+002
1.037344e+003	3.233557e+002
1.039273e+003	2.898412e+002
1.041201e+003	3.120389e+002
1.043130e+003	4.047534e+002
1.045058e+003	3.777183e+002
1.046987e+003	2.523731e+002
1.048915e+003	2.752945e+002
1.050844e+003	3.120016e+002
1.052772e+003	3.271294e+002
1.054701e+003	3.448983e+002
1.056629e+003	3.133873e+002
1.058558e+003	1.938783e+002
1.060486e+003	2.856549e+002
1.062415e+003	2.599995e+002
1.064343e+003	3.512154e+002
1.066271e+003	3.646585e+002
1.068200e+003	3.282512e+002
1.070128e+003	3.271147e+002
1.072057e+003	3.130447e+002
1.073985e+003	2.883533e+002
1.075914e+003	3.318866e+002
1.077842e+003	4.024032e+002
1.079771e+003	4.254832e+002
1.081699e+003	4.455023e+002
1.083628e+003	3.726030e+002
1.085556e+003	2.608562e+002
1.087485e+003	2.898934e+002
1.089413e+003	3.873354e+002
1.091342e+003	3.221646e+002
1.093270e+003	2.488480e+002
1.095198e+003	3.831335e+002
1.097127e+003	4.419446e+002
1.099055e+003	3.933265e+002
1.100984e+003	3.377531e+002
1.102912e+003	3.493986e+002
1.104841e+003	4.212943e+002
1.106769e+003	3.867165e+002
1.108698e+003	3.501387e+002
1.110626e+003	4.061598e+002
1.112555e+003	4.337397e+002
1.114483e+003	4.862824e+002
1.116412e+003	4.438375e+002
1.118340e+003	3.334695e+002
1.120269e+003	3.841767e+002
1.122197e+003	3.579526e+002
1.124125e+003	4.054339e+002
1.126054e+003	4.554971e+002
1.127982e+003	5.287286e+002
1.129911e+003	4.597783e+002
1.131839e+003	4.237823e+002
1.133768e+003	5.216223e+002
1.135696e+003	5.970101e+002
1.137625e+003	5.260054e+002
1.139553e+003	4.329471e+002
1.141482e+003	4.476605e+002
1.143410e+003	4.530230e+002
1.145339e+003	3.774127e+002
1.147267e+003	4.263478e+002
1.149196e+003	5.207529e+002
1.151124e+003	4.945045e+002
1.153052e+003	4.037120e+002
1.154981e+003	3.976936e+002
1.156909e+003	5.427268e+002
1.158838e+003	5.513867e+002
1.160766e+003	5.460574e+002
1.162695e+003	5.093987e+002
1.164623e+003	4.587713e+002
1.166552e+003	4.249352e+002
1.168480e+003	4.479935e+002
1.170409e+003	5.405784e+002
1.172337e+003	5.830757e+002
1.174266e+003	4.684273e+002
1.176194e+003	4.251944e+002
1.178123e+003	4.740374e+002
1.180051e+003	5.026567e+002
1.181979e+003	5.181320e+002
1.183908e+003	5.732429e+002
1.185836e+003	5.921359e+002
1.187765e+003	4.587746e+002
1.189693e+003	4.310817e+002
1.191622e+003	4.809204e+002
1.193550e+003	4.879085e+002
1.195479e+003	4.919308e+002
1.197407e+003	4.684625e+002
1.199336e+003	4.451667e+002
1.201264e+003	4.196837e+002
1.203193e+003	3.999755e+002
1.205121e+003	4.663659e+002
1.207050e+003	6.185483e+002
1.208978e+003	5.113596e+002
1.210906e+003	5.637809e+002
1.212835e+003	4.693471e+002
1.214763e+003	5.011411e+002
1.216692e+003	5.903600e+002
1.218620e+003	5.195818e+002
1.220549e+003	3.759818e+002
1.222477e+003	4.412176e+002
1.224406e+003	5.233851e+002
1.226334e+003	4.507311e+002
1.228263e+003	5.506757e+002
1.230191e+003	5.595817e+002
1.232120e+003	5.261600e+002
1.234048e+003	5.509145e+002
1.235977e+003	5.441375e+002
1.237905e+003	4.716422e+002
1.239833e+003	4.283048e+002
1.241762e+003	3.902644e+002
1.243690e+003	4.234147e+002
1.245619e+003	5.268396e+002
1.247547e+003	5.009449e+002
1.249476e+003	5.951939e+002
1.251404e+003	5.624174e+002
1.253333e+003	5.860776e+002
1.255261e+003	6.191671e+002
1.257190e+003	4.722164e+002
1.259118e+003	3.388103e+002
1.261047e+003	3.032234e+002
1.262975e+003	3.349334e+002
1.264904e+003	4.770941e+002
1.266832e+003	5.671449e+002
1.268760e+003	4.578127e+002
1.270689e+003	4.480669e+002
1.272617e+003	5.255381e+002
1.274546e+003	5.190338e+002
1.276474e+003	4.487030e+002
1.278403e+003	4.223305e+002
1.280331e+003	3.982105e+002
1.282260e+003	4.911447e+002
1.284188e+003	4.511640e+002
1.286117e+003	4.891773e+002
1.288045e+003	5.376088e+002
1.289974e+003	5.621105e+002
1.291902e+003	5.493451e+002
1.293831e+003	5.190138e+002
1.295759e+003	5.194380e+002
1.297688e+003	5.547563e+002
1.299616e+003	5.704753e+002
1.301544e+003	5.016320e+002
1.303473e+003	5.161868e+002
1.305401e+003	5.452380e+002
1.307330e+003	5.675253e+002
1.309258e+003	4.935374e+002
1.311187e+003	4.066172e+002
1.313115e+003	5.075003e+002
1.315044e+003	6.692834e+002
1.316972e+003	4.720679e+002
1.318901e+003	4.723959e+002
1.320829e+003	5.178716e+002
1.322758e+003	5.582606e+002
1.324686e+003	5.924857e+002
1.326615e+003	5.644980e+002
1.328543e+003	5.331029e+002
1.330471e+003	5.043501e+002
1.332400e+003	4.391611e+002
1.334328e+003	4.154907e+002
1.336257e+003	5.212938e+002
1.338185e+003	4.772346e+002
1.340114e+003	7.689896e+002
1.342042e+003	5.422788e+002
1.343971e+003	5.075030e+002
1.345899e+003	4.872832e+002
1.347828e+003	4.708573e+002
1.349756e+003	4.608073e+002
1.351685e+003	4.627562e+002
1.353613e+003	4.759838e+002
1.355542e+003	4.651128e+002
1.357470e+003	4.202580e+002
1.359398e+003	4.360305e+002
1.361327e+003	5.931473e+002
1.363255e+003	5.166962e+002
1.365184e+003	4.465141e+002
1.367112e+003	4.167507e+002
1.369041e+003	5.334750e+002
1.370969e+003	5.889599e+002
1.372898e+003	5.201982e+002
1.374826e+003	4.751860e+002
1.376755e+003	4.801632e+002
1.378683e+003	6.024484e+002
1.380612e+003	6.114204e+002
1.382540e+003	6.042912e+002
1.384469e+003	6.242382e+002
1.386397e+003	5.430056e+002
1.388325e+003	4.659300e+002
1.390254e+003	5.199332e+002
1.392182e+003	5.847676e+002
1.394111e+003	5.889415e+002
1.396039e+003	5.854399e+002
1.397968e+003	5.605797e+002
1.399896e+003	5.449613e+002
1.401825e+003	4.822079e+002
1.403753e+003	4.177748e+002
1.405682e+003	4.548228e+002
1.407610e+003	5.088769e+002
1.409539e+003	4.612516e+002
1.411467e+003	4.282995e+002
1.413396e+003	4.482143e+002
1.415324e+003	4.386815e+002
1.417252e+003	3.815035e+002
1.419181e+003	3.604370e+002
1.421109e+003	3.690326e+002
1.423038e+003	2.987623e+002
1.424966e+003	2.683950e+002
1.426895e+003	3.628026e+002
1.428823e+003	4.781408e+002
1.430752e+003	5.461684e+002
1.432680e+003	4.435002e+002
1.434609e+003	4.403960e+002
1.436537e+003	4.861067e+002
1.438466e+003	4.683215e+002
1.440394e+003	4.715618e+002
1.442323e+003	4.153180e+002
1.444251e+003	3.238330e+002
1.446179e+003	3.633199e+002
1.448108e+003	4.479977e+002
1.450036e+003	3.705426e+002
1.451965e+003	3.518118e+002
1.453893e+003	4.633812e+002
1.455822e+003	5.913533e+002
1.457750e+003	5.445861e+002
1.459679e+003	4.160346e+002
1.461607e+003	3.726801e+002
1.463536e+003	4.292811e+002
1.465464e+003	5.848651e+002
1.467393e+003	6.466179e+002
1.469321e+003	3.481057e+002
1.471250e+003	4.199976e+002
1.473178e+003	5.254958e+002
1.475106e+003	4.205445e+002
1.477035e+003	3.412731e+002
1.478963e+003	4.692366e+002
1.480892e+003	6.323499e+002
1.482820e+003	4.647878e+002
1.484749e+003	3.072570e+002
1.486677e+003	4.838009e+002
1.488606e+003	4.701438e+002
1.490534e+003	6.144396e+002
1.492463e+003	5.226411e+002
1.494391e+003	5.111876e+002
1.496320e+003	4.924211e+002
1.498248e+003	4.692704e+002
1.500177e+003	4.975720e+002
1.502105e+003	4.037466e+002
1.504033e+003	4.131823e+002
1.505962e+003	5.496312e+002
1.507890e+003	5.424686e+002
1.509819e+003	3.917208e+002
1.511747e+003	3.623576e+002
1.513676e+003	4.056344e+002
1.515604e+003	4.379482e+002
1.517533e+003	3.818271e+002
1.519461e+003	3.960596e+002
1.521390e+003	4.438466e+002
1.523318e+003	4.796856e+002
1.525247e+003	5.475146e+002
1.527175e+003	4.964291e+002
1.529104e+003	5.183589e+002
1.531032e+003	5.749111e+002
1.532960e+003	5.733735e+002
1.534889e+003	5.358065e+002
1.536817e+003	4.674746e+002
1.538746e+003	4.444008e+002
1.540674e+003	5.435267e+002
1.542603e+003	4.107811e+002
1.544531e+003	4.473459e+002
1.546460e+003	6.141284e+002
1.548388e+003	3.285256e+002
1.550317e+003	5.441357e+002
1.552245e+003	4.986727e+002
1.554174e+003	3.701668e+002
1.556102e+003	3.553613e+002
1.558031e+003	3.966812e+002
1.559959e+003	4.404279e+002
1.561887e+003	4.873293e+002
1.563816e+003	5.125133e+002
1.565744e+003	4.725086e+002
1.567673e+003	4.778161e+002
1.569601e+003	4.962641e+002
1.571530e+003	4.052596e+002
1.573458e+003	5.239008e+002
1.575387e+003	5.313112e+002
1.577315e+003	4.330670e+002
1.579244e+003	3.851323e+002
1.581172e+003	3.668038e+002
1.583101e+003	4.468650e+002
1.585029e+003	4.195861e+002
1.586958e+003	3.626428e+002
1.588886e+003	4.804962e+002
1.590814e+003	5.024971e+002
1.592743e+003	4.641574e+002
1.594671e+003	4.982853e+002
1.596600e+003	5.004916e+002
1.598528e+003	4.250162e+002
1.600457e+003	4.785595e+002
1.602385e+003	5.425439e+002
1.604314e+003	5.552064e+002
1.606242e+003	3.750265e+002
1.608171e+003	4.105125e+002
1.610099e+003	4.929786e+002
1.612028e+003	5.193076e+002
1.613956e+003	4.538780e+002
1.615885e+003	3.145800e+002
1.617813e+003	2.794871e+002
1.619741e+003	3.744435e+002
1.621670e+003	4.417942e+002
1.623598e+003	3.608438e+002
1.625527e+003	2.973795e+002
1.627455e+003	4.137742e+002
1.629384e+003	4.757019e+002
1.631312e+003	3.812155e+002
1.633241e+003	2.260581e+002
1.635169e+003	3.614889e+002
1.637098e+003	2.623900e+002
1.639026e+003	3.000838e+002
1.640955e+003	3.966527e+002
1.642883e+003	3.899692e+002
1.644812e+003	4.133428e+002
1.646740e+003	4.603438e+002
1.648668e+003	4.367592e+002
1.650597e+003	4.233715e+002
1.652525e+003	4.655181e+002
1.654454e+003	4.444552e+002
1.656382e+003	3.692772e+002
1.658311e+003	3.752068e+002
1.660239e+003	1.575923e+002
1.662168e+003	3.910863e+002
1.664096e+003	3.676963e+002
1.666025e+003	3.372528e+002
1.667953e+003	3.438657e+002
1.669882e+003	2.890180e+002
1.671810e+003	3.141029e+002
1.673739e+003	3.742602e+002
1.675667e+003	3.399428e+002
1.677595e+003	2.904249e+002
1.679524e+003	2.714786e+002
1.681452e+003	2.168692e+002
1.683381e+003	2.374961e+002
1.685309e+003	3.723978e+002
1.687238e+003	4.101854e+002
1.689166e+003	3.616138e+002
1.691095e+003	3.723506e+002
1.693023e+003	3.825107e+002
1.694952e+003	2.538320e+002
1.696880e+003	2.506075e+002
1.698809e+003	2.594673e+002
1.700737e+003	1.358680e+002
1.702666e+003	1.063653e+002
1.704594e+003	1.824683e+002
1.706522e+003	1.389837e+002
1.708451e+003	1.000811e+000
1.710379e+003	2.218993e+001
1.712308e+003	1.921633e+002
1.714236e+003	2.254799e+002
1.716165e+003	1.339053e+002
1.718093e+003	2.054798e+002
1.720022e+003	3.047695e+002
1.721950e+003	2.544312e+002
1.723879e+003	6.615693e+001
1.725807e+003	1.958430e+002
1.727736e+003	3.120226e+002
1.729664e+003	2.884763e+002
1.731593e+003	2.962714e+002
1.733521e+003	3.052337e+002
1.735449e+003	3.105984e+002
1.737378e+003	3.191935e+002
1.739306e+003	3.046868e+002
1.741235e+003	2.962958e+002
1.743163e+003	2.882527e+002
1.745092e+003	2.209373e+002
1.747020e+003	2.354752e+002
1.748949e+003	4.250582e+002
1.750877e+003	3.789024e+002
1.752806e+003	9.371763e+001
1.754734e+003	2.614005e+002
1.756663e+003	2.500577e+002
1.758591e+003	2.672404e+002
1.760520e+003	2.667005e+002
1.762448e+003	1.753108e+002
1.764376e+003	2.606030e+002
1.766305e+003	2.712668e+002
1.768233e+003	1.173374e+002
1.770162e+003	6.822346e+001
1.772090e+003	5.729074e+001
1.774019e+003	9.191022e+001
1.775947e+003	2.590724e+002
1.777876e+003	2.007710e+002
1.779804e+003	1.950968e+002
1.781733e+003	2.647303e+002
1.783661e+003	1.982851e+002
1.785590e+003	1.864191e+002
1.787518e+003	1.155102e+002
1.789447e+003	2.021012e+001
1.791375e+003	-2.587403e+001
1.793303e+003	4.178831e+001
1.795232e+003	1.001403e+002
1.797160e+003	1.274223e+002
1.799089e+003	1.594898e+002
1.801017e+003	7.114803e+001
1.802946e+003	1.976349e+002
1.804874e+003	1.964165e+002
1.806803e+003	1.470773e+002
1.808731e+003	6.028563e+001
1.810660e+003	2.349510e+002
1.812588e+003	5.410973e+001
1.814517e+003	-9.499971e+000
1.816445e+003	7.081547e+001
1.818374e+003	1.834402e+002
1.820302e+003	2.805945e+002
1.822230e+003	2.555427e+002
1.824159e+003	1.478375e+002
1.826087e+003	1.483238e+002
1.828016e+003	2.577663e+002
1.829944e+003	3.147884e+002
1.831873e+003	2.899548e+002
1.833801e+003	1.539669e+002
1.835730e+003	5.718920e+001
1.837658e+003	1.050119e+002
1.839587e+003	3.035705e+002
1.841515e+003	2.792789e+002
1.843444e+003	2.793022e+002
1.845372e+003	2.371045e+002
1.847301e+003	1.992218e+002
1.849229e+003	9.667397e+001
1.851157e+003	1.359425e+002
1.853086e+003	3.570222e+002
1.855014e+003	3.367890e+002
1.856943e+003	1.451032e+002
1.858871e+003	8.651508e+001
1.860800e+003	1.324230e+002
1.862728e+003	2.060933e+002
1.864657e+003	2.947580e+002
1.866585e+003	1.745665e+002
1.868514e+003	8.212275e+001
1.870442e+003	1.579529e+002
1.872371e+003	2.121476e+002
1.874299e+003	1.846508e+002
1.876228e+003	9.627953e+001
1.878156e+003	1.165328e+002
1.880084e+003	2.170400e+002
1.882013e+003	2.139838e+002
1.883941e+003	7.264830e+001
1.885870e+003	1.918371e+001
1.887798e+003	2.136792e+002
1.889727e+003	1.727475e+002
1.891655e+003	8.687872e+001
1.893584e+003	-1.041492e+002
1.895512e+003	1.158878e+002
1.897441e+003	1.471886e+002
1.899369e+003	1.875355e+001
1.901298e+003	9.100266e+000
1.903226e+003	-3.956986e+001
1.905155e+003	-8.408346e+000
1.907083e+003	9.195668e+001
1.909011e+003	6.786451e+001
1.910940e+003	1.346381e+002
1.912868e+003	1.999010e+002
1.914797e+003	2.997974e+002
1.916725e+003	1.332637e+002
1.918654e+003	6.075983e+000
1.920582e+003	1.152574e+002
1.922511e+003	2.325266e+002
1.924439e+003	1.967661e+002
1.926368e+003	4.562263e+001
1.928296e+003	3.060578e+000
1.930225e+003	1.268180e+002
1.932153e+003	1.710558e+002
1.934082e+003	9.275766e+001
1.936010e+003	5.706360e+001
1.937938e+003	9.715855e+001
1.939867e+003	1.303996e+002
1.941795e+003	1.728538e+002
1.943724e+003	2.261634e+002
1.945652e+003	2.601648e+002
1.947581e+003	-2.527204e+001
1.949509e+003	3.284673e+002
1.951438e+003	2.604395e+002
1.953366e+003	2.194164e+002
1.955295e+003	1.975268e+002
1.957223e+003	2.362777e+002
1.959152e+003	2.346369e+002
1.961080e+003	2.534873e+002
1.963009e+003	2.850562e+002
1.964937e+003	1.071194e+002
1.966865e+003	1.321945e+002
1.968794e+003	1.813036e+002
1.970722e+003	2.938122e+002
1.972651e+003	8.068414e+001
1.974579e+003	2.072689e+002
1.976508e+003	1.729039e+001
1.978436e+003	2.524751e+001
1.980365e+003	5.569716e+001
1.982293e+003	6.524417e+001
1.984222e+003	1.502217e+002
1.986150e+003	1.547862e+002
1.988079e+003	1.271087e+002
1.990007e+003	1.796104e+002
1.991936e+003	1.478070e+002
1.993864e+003	1.113382e+002
1.995792e+003	1.916988e+002
1.997721e+003	1.977643e+002
1.999649e+003	1.398045e+002
2.001578e+003	1.029877e+002
2.003506e+003	1.158961e+002
2.005435e+003	1.651653e+002
2.007363e+003	1.141344e+002
2.009292e+003	1.956914e+002
2.011220e+003	1.967657e+002
2.013149e+003	2.951185e+002
2.015077e+003	2.193932e+002
2.017006e+003	1.148146e+002
2.018934e+003	2.042691e+002
2.020863e+003	1.506799e+002
2.022791e+003	1.066708e+002
2.024719e+003	1.510560e+002
2.026648e+003	9.501963e+001
2.028576e+003	1.863820e+002
2.030505e+003	2.160441e+002
2.032433e+003	1.609041e+002
2.034362e+003	2.480230e+002
2.036290e+003	4.361916e+002
2.038219e+003	4.562824e+002
2.040147e+003	2.749853e+002
2.042076e+003	2.447448e+002
2.044004e+003	2.738762e+002
2.045933e+003	2.222218e+002
2.047861e+003	3.383864e+002
2.049790e+003	3.594541e+002
2.051718e+003	2.927931e+002
2.053646e+003	3.025547e+002
2.055575e+003	1.023934e+002
2.057503e+003	3.046463e+002
2.059432e+003	2.459043e+002
2.061360e+003	3.102191e+002
2.063289e+003	2.836998e+002
2.065217e+003	1.957391e+002
2.067146e+003	2.304042e+002
2.069074e+003	2.319490e+002
2.071003e+003	1.540763e+002
2.072931e+003	2.729867e+002
2.074860e+003	3.188840e+002
2.076788e+003	2.316410e+002
2.078717e+003	2.206033e+002
2.080645e+003	1.430192e+002
2.082573e+003	6.204256e+001
2.084502e+003	1.698380e+002
2.086430e+003	2.319484e+002
2.088359e+003	1.883794e+002
2.090287e+003	1.470235e+002
2.092216e+003	1.235105e+002
2.094144e+003	1.996142e+002
2.096073e+003	2.822072e+002
2.098001e+003	2.580196e+002
2.099930e+003	3.273011e+002
2.101858e+003	2.588423e+002
2.103787e+003	1.139986e+002
2.105715e+003	1.188579e+002
2.107644e+003	2.223219e+002
2.109572e+003	3.697559e+002
2.111500e+003	2.604212e+002
2.113429e+003	1.977832e+002
2.115357e+003	1.907095e+002
2.117286e+003	2.803782e+001
2.119214e+003	1.001079e+002
2.121143e+003	2.153574e+002
2.123071e+003	2.404882e+002
2.125000e+003	3.250244e+002
2.126928e+003	2.706000e+002
2.128857e+003	1.061551e+002
2.130785e+003	2.718572e+002
2.132714e+003	4.491418e+002
2.134642e+003	2.854525e+002
2.136571e+003	2.684041e+002
2.138499e+003	2.335226e+002
2.140427e+003	1.309750e+002
2.142356e+003	1.866612e+002
2.144284e+003	3.745683e+002
2.146213e+003	4.015131e+002
2.148141e+003	3.424383e+002
2.150070e+003	3.502940e+002
2.151998e+003	3.774200e+002
2.153927e+003	3.463144e+002
2.155855e+003	3.532068e+002
2.157784e+003	1.789138e+002
2.159712e+003	2.135775e+002
2.161641e+003	3.005972e+002
2.163569e+003	2.481933e+002
2.165498e+003	1.045545e+002
2.167426e+003	3.157962e+002
2.169354e+003	4.706138e+002
2.171283e+003	3.926237e+002
2.173211e+003	3.067426e+002
2.175140e+003	2.466284e+002
2.177068e+003	3.408843e+002
2.178997e+003	4.594277e+002
2.180925e+003	3.097149e+002
2.182854e+003	3.008172e+002
2.184782e+003	4.733990e+002
2.186711e+003	3.438675e+002
2.188639e+003	3.890479e+002
2.190568e+003	2.921350e+002
2.192496e+003	3.599236e+002
2.194425e+003	4.910811e+002
2.196353e+003	5.012616e+002
2.198281e+003	3.603309e+002
2.200210e+003	3.458756e+002
2.202138e+003	4.527682e+002
2.204067e+003	2.727744e+002
2.205995e+003	9.588571e+001
2.207924e+003	3.131875e+002
2.209852e+003	4.162886e+002
2.211781e+003	4.721676e+002
2.213709e+003	3.357369e+002
2.215638e+003	2.896292e+002
2.217566e+003	3.326759e+002
2.219495e+003	3.727071e+002
2.221423e+003	3.695391e+002
2.223352e+003	3.422471e+002
2.225280e+003	3.010541e+002
2.227208e+003	2.362909e+002
2.229137e+003	2.111800e+002
2.231065e+003	2.630014e+002
2.232994e+003	2.582065e+002
2.234922e+003	1.968682e+002
2.236851e+003	3.747057e+002
2.238779e+003	3.931662e+002
2.240708e+003	3.396194e+002
2.242636e+003	3.925379e+002
2.244565e+003	5.601592e+002
2.246493e+003	3.899022e+002
2.248422e+003	4.027293e+002
2.250350e+003	4.854172e+002
2.252279e+003	5.844058e+002
2.254207e+003	6.643167e+002
2.256135e+003	6.614438e+002
2.258064e+003	5.704604e+002
2.259992e+003	4.542840e+002
2.261921e+003	4.913578e+002
2.263849e+003	5.345665e+002
2.265778e+003	5.114219e+002
2.267706e+003	5.063348e+002
2.269635e+003	4.004971e+002
2.271563e+003	4.669995e+002
2.273492e+003	4.837248e+002
2.275420e+003	4.951467e+002
2.277349e+003	3.813032e+002
2.279277e+003	3.852786e+002
2.281206e+003	3.538924e+002
2.283134e+003	4.323987e+002
2.285063e+003	5.897978e+002
2.286991e+003	4.721645e+002
2.288919e+003	4.493626e+002
2.290848e+003	5.594219e+002
2.292776e+003	5.614276e+002
2.294705e+003	6.337359e+002
2.296633e+003	5.989113e+002
2.298562e+003	5.526825e+002
2.300490e+003	5.081609e+002
2.302419e+003	4.703656e+002
2.304347e+003	5.737528e+002
2.306276e+003	4.479991e+002
2.308204e+003	3.606607e+002
2.310133e+003	4.325948e+002
2.312061e+003	4.366612e+002
2.313990e+003	5.179889e+002
2.315918e+003	7.592224e+002
2.317846e+003	5.698552e+002
2.319775e+003	5.168668e+002
2.321703e+003	5.795381e+002
2.323632e+003	6.076841e+002
2.325560e+003	5.988525e+002
2.327489e+003	5.474038e+002
2.329417e+003	5.158862e+002
2.331346e+003	4.994655e+002
2.333274e+003	4.431806e+002
2.335203e+003	5.160766e+002
2.337131e+003	5.797612e+002
2.339060e+003	5.244143e+002
2.340988e+003	4.870517e+002
2.342917e+003	6.167923e+002
2.344845e+003	4.239781e+002
2.346773e+003	6.582833e+002
2.348702e+003	7.193848e+002
2.350630e+003	6.314014e+002
2.352559e+003	7.607074e+002
2.354487e+003	7.932051e+002
2.356416e+003	6.358347e+002
2.358344e+003	5.440022e+002
2.360273e+003	4.810243e+002
2.362201e+003	6.044014e+002
2.364130e+003	7.156291e+002
2.366058e+003	6.646398e+002
2.367987e+003	5.507117e+002
2.369915e+003	6.747878e+002
2.371844e+003	6.789549e+002
2.373772e+003	5.651974e+002
2.375700e+003	6.324269e+002
2.377629e+003	6.327877e+002
2.379557e+003	4.899862e+002
2.381486e+003	5.184078e+002
2.383414e+003	5.210044e+002
2.385343e+003	4.192168e+002
2.387271e+003	5.384835e+002
2.389200e+003	6.149472e+002
2.391128e+003	5.597160e+002
2.393057e+003	5.956053e+002
2.394985e+003	5.968914e+002
2.396914e+003	5.482582e+002
2.398842e+003	4.771912e+002
2.400771e+003	4.937700e+002
2.402699e+003	5.993939e+002
2.404627e+003	6.453695e+002
2.406556e+003	7.614286e+002
2.408484e+003	7.145138e+002
2.410413e+003	3.808642e+002
2.412341e+003	3.364694e+002
2.414270e+003	7.068057e+002
2.416198e+003	7.050457e+002
2.418127e+003	8.173588e+002
2.420055e+003	8.704542e+002
2.421984e+003	7.821381e+002
2.423912e+003	8.058019e+002
2.425841e+003	7.189619e+002
2.427769e+003	6.672657e+002
2.429698e+003	6.475695e+002
2.431626e+003	5.723444e+002
2.433554e+003	5.698236e+002
2.435483e+003	6.407571e+002
2.437411e+003	7.712309e+002
2.439340e+003	8.692155e+002
2.441268e+003	6.496207e+002
2.443197e+003	6.081470e+002
2.445125e+003	5.292233e+002
2.447054e+003	5.620986e+002
2.448982e+003	7.864753e+002
2.450911e+003	6.921865e+002
2.452839e+003	7.770688e+002
2.454768e+003	7.033793e+002
2.456696e+003	7.610711e+002
2.458625e+003	8.252033e+002
2.460553e+003	6.871281e+002
2.462481e+003	7.600818e+002
2.464410e+003	8.674984e+002
2.466338e+003	9.391288e+002
2.468267e+003	8.367620e+002
2.470195e+003	5.627655e+002
2.472124e+003	7.225037e+002
2.474052e+003	8.357827e+002
2.475981e+003	7.605896e+002
2.477909e+003	7.129509e+002
2.479838e+003	8.191110e+002
2.481766e+003	8.693091e+002
2.483695e+003	7.031362e+002
2.485623e+003	7.243414e+002
2.487552e+003	8.487034e+002
2.489480e+003	9.789555e+002
2.491408e+003	8.108642e+002
2.493337e+003	8.021210e+002
2.495265e+003	8.237413e+002
2.497194e+003	7.458660e+002
2.499122e+003	6.701431e+002
2.501051e+003	8.041081e+002
2.502979e+003	8.843586e+002
2.504908e+003	6.453702e+002
2.506836e+003	5.996823e+002
2.508765e+003	7.177343e+002
2.510693e+003	5.472836e+002
2.512622e+003	3.331591e+002
2.514550e+003	5.035985e+002
2.516479e+003	7.108668e+002
2.518407e+003	6.796660e+002
2.520335e+003	7.751365e+002
2.522264e+003	7.305696e+002
2.524192e+003	6.059213e+002
2.526121e+003	6.975276e+002
2.528049e+003	8.073207e+002
2.529978e+003	7.833920e+002
2.531906e+003	8.456876e+002
2.533835e+003	9.505082e+002
2.535763e+003	7.469288e+002
2.537692e+003	8.319626e+002
2.539620e+003	7.972714e+002
2.541549e+003	7.847558e+002
2.543477e+003	9.876473e+002
2.545406e+003	7.874788e+002
2.547334e+003	7.749326e+002
2.549262e+003	8.567633e+002
2.551191e+003	9.529839e+002
2.553119e+003	7.829409e+002
2.555048e+003	6.575278e+002
2.556976e+003	7.176532e+002
2.558905e+003	7.653985e+002
2.560833e+003	7.007725e+002
2.562762e+003	9.696072e+002
2.564690e+003	1.043371e+003
2.566619e+003	7.869026e+002
2.568547e+003	6.903882e+002
2.570476e+003	1.013938e+003
2.572404e+003	8.542780e+002
2.574333e+003	7.630043e+002
2.576261e+003	8.858754e+002
2.578189e+003	8.348367e+002
2.580118e+003	8.042175e+002
2.582046e+003	8.388409e+002
2.583975e+003	8.990631e+002
2.585903e+003	8.766626e+002
2.587832e+003	7.931331e+002
2.589760e+003	9.430029e+002
2.591689e+003	8.810341e+002
2.593617e+003	8.709185e+002
2.595546e+003	7.944871e+002
2.597474e+003	7.399114e+002
2.599403e+003	8.521895e+002
2.601331e+003	8.422130e+002
2.603260e+003	7.446375e+002
2.605188e+003	6.674714e+002
2.607116e+003	8.055403e+002
2.609045e+003	7.627758e+002
2.610973e+003	7.576617e+002
2.612902e+003	8.356169e+002
2.614830e+003	7.914370e+002
2.616759e+003	6.324893e+002
2.618687e+003	8.979051e+002
2.620616e+003	8.306360e+002
2.622544e+003	8.195101e+002
2.624473e+003	7.625292e+002
2.626401e+003	6.139645e+002
2.628330e+003	7.363277e+002
2.630258e+003	7.851494e+002
2.632187e+003	6.261485e+002
2.634115e+003	7.490526e+002
2.636043e+003	7.558019e+002
2.637972e+003	6.044221e+002
2.639900e+003	7.869555e+002
2.641829e+003	7.800078e+002
2.643757e+003	6.356436e+002
2.645686e+003	6.093502e+002
2.647614e+003	5.935359e+002
2.649543e+003	6.108021e+002
2.651471e+003	7.455425e+002
2.653400e+003	7.928334e+002
2.655328e+003	6.657671e+002
2.657257e+003	6.089622e+002
2.659185e+003	5.507079e+002
2.661114e+003	8.576718e+002
2.663042e+003	8.627133e+002
2.664970e+003	7.461883e+002
2.666899e+003	7.238916e+002
2.668827e+003	6.514132e+002
2.670756e+003	7.199799e+002
2.672684e+003	6.134083e+002
2.674613e+003	5.933082e+002
2.676541e+003	6.827004e+002
2.678470e+003	7.566573e+002
2.680398e+003	6.705304e+002
2.682327e+003	7.756412e+002
2.684255e+003	5.470065e+002
2.686184e+003	8.022416e+002
2.688112e+003	7.686043e+002
2.690041e+003	6.805867e+002
2.691969e+003	7.244673e+002
2.693897e+003	7.884330e+002
2.695826e+003	8.452885e+002
2.697754e+003	8.226937e+002
2.699683e+003	7.963707e+002
2.701611e+003	6.946722e+002
2.703540e+003	6.766988e+002
2.705468e+003	6.756398e+002
2.707397e+003	6.340642e+002
2.709325e+003	7.838722e+002
2.711254e+003	6.794555e+002
2.713182e+003	5.010976e+002
2.715111e+003	4.367319e+002
2.717039e+003	4.706687e+002
2.718968e+003	4.689065e+002
2.720896e+003	5.576788e+002
2.722824e+003	6.416541e+002
2.724753e+003	7.267848e+002
2.726681e+003	6.649228e+002
2.728610e+003	5.837148e+002
2.730538e+003	6.524528e+002
2.732467e+003	5.366103e+002
2.734395e+003	4.046891e+002
2.736324e+003	4.757941e+002
2.738252e+003	6.827642e+002
2.740181e+003	5.444870e+002
2.742109e+003	5.236790e+002
2.744038e+003	4.788853e+002
2.745966e+003	3.114419e+002
2.747895e+003	3.618105e+002
2.749823e+003	4.299040e+002
2.751751e+003	4.213406e+002
2.753680e+003	3.978764e+002
2.755608e+003	4.334027e+002
2.757537e+003	6.567272e+002
2.759465e+003	5.328524e+002
2.761394e+003	4.503881e+002
2.763322e+003	3.694955e+002
2.765251e+003	4.878334e+002
2.767179e+003	5.330942e+002
2.769108e+003	4.279967e+002
2.771036e+003	5.386013e+002
2.772965e+003	6.089149e+002
2.774893e+003	4.980868e+002
2.776822e+003	6.052203e+002
2.778750e+003	2.319889e+002
2.780678e+003	3.366711e+002
2.782607e+003	5.992963e+002
2.784535e+003	5.116393e+002
2.786464e+003	3.013004e+002
2.788392e+003	3.703922e+002
2.790321e+003	4.170290e+002
2.792249e+003	3.290177e+002
2.794178e+003	3.588005e+002
2.796106e+003	4.954395e+002
2.798035e+003	2.246646e+002
2.799963e+003	3.942284e+002
2.801892e+003	4.239538e+002
2.803820e+003	2.628059e+002
2.805749e+003	4.492356e+002
2.807677e+003	2.010420e+002
2.809605e+003	2.919582e+002
2.811534e+003	4.002953e+002
2.813462e+003	2.597496e+002
2.815391e+003	2.778815e+002
2.817319e+003	1.796246e+002
2.819248e+003	2.719185e+002
2.821176e+003	3.322565e+002
2.823105e+003	2.513403e+002
2.825033e+003	2.925003e+002
2.826962e+003	4.663935e+002
2.828890e+003	3.128440e+002
2.830819e+003	3.131621e+002
2.832747e+003	2.713424e+002
2.834676e+003	2.054581e+002
2.836604e+003	1.305658e+002
2.838532e+003	1.167675e+002
2.840461e+003	1.978616e+002
2.842389e+003	2.324676e+002
2.844318e+003	3.512385e+002
2.846246e+003	5.124564e+002
2.848175e+003	1.262127e+002
2.850103e+003	-7.529020e+001
2.852032e+003	1.572749e+002
2.853960e+003	1.856657e+002
2.855889e+003	2.199752e+002
2.857817e+003	3.528066e+002
2.859746e+003	2.215354e+002
2.861674e+003	6.638499e+001
2.863603e+003	-5.162883e+001
2.865531e+003	-3.080169e+001
2.867459e+003	1.626790e+002
2.869388e+003	2.133645e+002
2.871316e+003	6.275203e+001
2.873245e+003	1.723895e+002
2.875173e+003	1.458297e+001
2.877102e+003	-2.006934e+002
2.879030e+003	-1.471178e+002
2.880959e+003	7.102426e+001
2.882887e+003	2.536303e+001
2.884816e+003	6.623503e+001
2.886744e+003	2.146466e+001
2.888673e+003	-7.594370e+001
2.890601e+003	-9.091703e+000
2.892530e+003	-2.364054e+002
2.894458e+003	9.783774e+001
2.896386e+003	1.032733e+001
2.898315e+003	1.118554e+002
2.900243e+003	-3.998310e+001
2.902172e+003	-1.257676e+002
2.904100e+003	3.862345e+000
2.906029e+003	5.702779e+001
2.907957e+003	-3.017198e+000
2.909886e+003	-8.931927e+001
2.911814e+003	-1.368991e+002
2.913743e+003	-7.248640e+001
2.915671e+003	-1.666493e+002
2.917600e+003	-2.065903e+002
2.919528e+003	-1.725222e+002
2.921457e+003	-2.780557e+002
2.923385e+003	-1.059186e+002
2.925313e+003	5.540426e+001
2.927242e+003	-1.277303e+002
2.929170e+003	-1.763121e+002
2.931099e+003	-1.523934e+002
2.933027e+003	-4.108741e+002
2.934956e+003	-3.000043e+002
2.936884e+003	-1.010352e+002
2.938813e+003	-2.235462e+002
2.940741e+003	-2.541778e+002
2.942670e+003	-1.547120e+002
2.944598e+003	-1.920226e+002
2.946527e+003	-2.004825e+002
2.948455e+003	-3.253843e+002
2.950384e+003	-1.965410e+002
2.952312e+003	-1.261437e+002
2.954240e+003	-2.011520e+002
2.956169e+003	-2.421076e+002
2.958097e+003	-4.498160e+002
2.960026e+003	-5.310087e+002
2.961954e+003	-3.929360e+002
2.963883e+003	-4.551632e+002
2.965811e+003	-3.009971e+002
2.967740e+003	-3.321375e+002
2.969668e+003	-4.957326e+002
2.971597e+003	-4.274507e+002
2.973525e+003	-3.600791e+002
2.975454e+003	-4.911150e+002
2.977382e+003	-4.426676e+002
2.979311e+003	-4.162327e+002
2.981239e+003	-4.085044e+002
2.983167e+003	-3.859994e+002
2.985096e+003	-4.790324e+002
2.987024e+003	-5.448616e+002
2.988953e+003	-5.347700e+002
2.990881e+003	-3.958232e+002
2.992810e+003	-6.070396e+002
2.994738e+003	-4.389533e+002
2.996667e+003	-3.736251e+002
2.998595e+003	-5.544199e+002
3.000524e+003	-6.044678e+002
3.002452e+003	-5.405752e+002
3.004381e+003	-5.005989e+002
3.006309e+003	-4.325020e+002
3.008238e+003	-5.620583e+002
3.010166e+003	-2.796659e+002
3.012094e+003	-2.856096e+002
3.014023e+003	-4.970726e+002
3.015951e+003	-5.555644e+002
3.017880e+003	-3.965599e+002
3.019808e+003	-5.073198e+002
3.021737e+003	-6.636436e+002
3.023665e+003	-5.896887e+002
3.025594e+003	-5.614064e+002
3.027522e+003	-7.207444e+002
3.029451e+003	-8.412252e+002
3.031379e+003	-7.068181e+002
3.033308e+003	-6.003410e+002
3.035236e+003	-5.697164e+002
3.037165e+003	-6.848093e+002
3.039093e+003	-6.056611e+002
3.041021e+003	-4.254052e+002
3.042950e+003	-5.344079e+002
3.044878e+003	-6.778718e+002
3.046807e+003	-5.275752e+002
3.048735e+003	-5.153677e+002
3.050664e+003	-4.915156e+002
3.052592e+003	-5.830665e+002
3.054521e+003	-6.740683e+002
3.056449e+003	-5.731155e+002
3.058378e+003	-5.921808e+002
3.060306e+003	-4.235836e+002
3.062235e+003	-4.203990e+002
3.064163e+003	-4.248577e+002
3.066092e+003	-4.728815e+002
3.068020e+003	-4.222616e+002
3.069948e+003	-3.440660e+002
3.071877e+003	-4.003443e+002
3.073805e+003	-5.396634e+002
3.075734e+003	-7.805450e+002
3.077662e+003	-6.971233e+002
3.079591e+003	-7.225740e+002
3.081519e+003	-4.746672e+002
3.083448e+003	-3.567635e+002
3.085376e+003	-2.520396e+002
3.087305e+003	-2.867146e+002
3.089233e+003	-2.602627e+002
3.091162e+003	-3.495651e+002
3.093090e+003	-4.337586e+002
3.095019e+003	-3.478969e+002
3.096947e+003	-2.181900e+002
3.098875e+003	-3.892645e+002
3.100804e+003	-3.358588e+002
3.102732e+003	-2.079885e+002
3.104661e+003	-2.051269e+002
3.106589e+003	-1.703345e+002
3.108518e+003	-3.213055e+001
3.110446e+003	5.631107e+001
3.112375e+003	5.301930e+001
3.114303e+003	-1.087465e+002
3.116232e+003	-1.905056e+002
3.118160e+003	1.221421e+002
3.120089e+003	9.650177e+001
3.122017e+003	1.119228e+002
3.123946e+003	1.618379e+002
3.125874e+003	-1.699264e+001
3.127802e+003	1.964577e+001
3.129731e+003	1.458275e+002
3.131659e+003	2.172041e+002
3.133588e+003	2.600258e+002
3.135516e+003	1.478844e+002
3.137445e+003	1.915092e+002
3.139373e+003	2.047143e+002
3.141302e+003	4.121294e+002
3.143230e+003	2.401371e+002
3.145159e+003	1.528936e+002
3.147087e+003	2.367463e+002
3.149016e+003	5.306193e+002
3.150944e+003	4.818234e+002
3.152873e+003	5.175955e+002
3.154801e+003	6.528073e+002
3.156729e+003	7.262585e+002
3.158658e+003	4.848404e+002
3.160586e+003	6.677565e+002
3.162515e+003	5.255852e+002
3.164443e+003	5.551566e+002
3.166372e+003	7.038079e+002
3.168300e+003	8.747108e+002
3.170229e+003	9.447175e+002
3.172157e+003	8.516614e+002
3.174086e+003	8.349026e+002
3.176014e+003	9.163000e+002
3.177943e+003	9.580831e+002
3.179871e+003	1.138511e+003
3.181800e+003	1.399523e+003
3.183728e+003	1.290232e+003
3.185656e+003	1.235950e+003
3.187585e+003	1.406938e+003
3.189513e+003	1.620469e+003
3.191442e+003	1.706670e+003
3.193370e+003	1.641609e+003
3.195299e+003	1.489997e+003
3.197227e+003	1.665568e+003
3.199156e+003	1.668610e+003
3.201084e+003	1.847299e+003
3.203013e+003	1.886407e+003
3.204941e+003	1.996374e+003
3.206870e+003	1.888386e+003
3.208798e+003	1.900898e+003
3.210727e+003	2.059780e+003
3.212655e+003	2.267768e+003
3.214583e+003	2.430431e+003
3.216512e+003	2.414306e+003
3.218440e+003	2.500850e+003
3.220369e+003	2.793785e+003
3.222297e+003	2.900169e+003
3.224226e+003	2.856785e+003
3.226154e+003	2.767565e+003
3.228083e+003	3.091220e+003
3.230011e+003	3.198275e+003
3.231940e+003	3.061623e+003
3.233868e+003	3.352248e+003
3.235797e+003	3.401129e+003
3.237725e+003	3.366537e+003
3.239654e+003	3.712037e+003
3.241582e+003	3.624535e+003
3.243510e+003	3.758540e+003
3.245439e+003	3.670907e+003
3.247367e+003	3.876900e+003
3.249296e+003	4.146899e+003
3.251224e+003	4.322759e+003
3.253153e+003	4.286149e+003
3.255081e+003	4.447502e+003
3.257010e+003	4.713159e+003
3.258938e+003	4.607290e+003
3.260867e+003	4.601863e+003
3.262795e+003	4.918505e+003
3.264724e+003	4.933552e+003
3.266652e+003	5.086499e+003
3.268581e+003	5.202945e+003
3.270509e+003	5.445628e+003
3.272438e+003	5.573998e+003
3.274366e+003	5.794174e+003
3.276294e+003	5.729798e+003
3.278223e+003	5.938061e+003
3.280151e+003	6.185521e+003
3.282080e+003	6.182507e+003
3.284008e+003	6.203326e+003
3.285937e+003	6.522765e+003
3.287865e+003	6.672795e+003
3.289794e+003	6.446849e+003
3.291722e+003	6.766120e+003
3.293651e+003	7.003614e+003
3.295579e+003	7.229861e+003
3.297508e+003	7.331708e+003
3.299436e+003	7.516926e+003
3.301365e+003	7.767082e+003
3.303293e+003	8.008196e+003
3.305221e+003	8.176725e+003
3.307150e+003	8.440760e+003
3.309078e+003	8.602229e+003
3.311007e+003	8.687979e+003
3.312935e+003	8.854990e+003
3.314864e+003	8.974772e+003
3.316792e+003	9.241898e+003
3.318721e+003	9.388149e+003
3.320649e+003	9.463809e+003
3.322578e+003	9.753854e+003
3.324506e+003	9.957503e+003
3.326435e+003	1.014754e+004
3.328363e+003	1.050417e+004
3.330292e+003	1.057337e+004
3.332220e+003	1.064325e+004
3.334148e+003	1.095308e+004
3.336077e+003	1.096313e+004
3.338005e+003	1.157949e+004
3.339934e+003	1.156596e+004
3.341862e+003	1.184901e+004
3.343791e+003	1.222854e+004
3.345719e+003	1.250160e+004
3.347648e+003	1.267746e+004
3.349576e+003	1.281788e+004
3.351505e+003	1.293494e+004
3.353433e+003	1.326575e+004
3.355362e+003	1.363969e+004
3.357290e+003	1.378393e+004
3.359219e+003	1.398900e+004
3.361147e+003	1.437655e+004
3.363075e+003	1.458903e+004
3.365004e+003	1.475771e+004
3.366932e+003	1.517436e+004
3.368861e+003	1.533512e+004
3.370789e+003	1.565640e+004
3.372718e+003	1.599273e+004
3.374646e+003	1.620550e+004
3.376575e+003	1.658017e+004
3.378503e+003	1.674379e+004
3.380432e+003	1.717909e+004
3.382360e+003	1.752913e+004
3.384289e+003	1.771860e+004
3.386217e+003	1.806208e+004
3.388146e+003	1.836214e+004
3.390074e+003	1.850561e+004
3.392002e+003	1.894222e+004
3.393931e+003	1.927821e+004
3.395859e+003	1.960479e+004
3.397788e+003	1.973754e+004
3.399716e+003	2.020079e+004
