# Supplementary material for: Machine learning classification of mango maturity based on carotene content from Raman spectra
Source: PeerJ. 2025 Nov 18;13:e20288. doi: 10.7717/peerj.20288 (PMC12637035; doi:10.7717/peerj.20288)
Supplement: Supplemental Information 1 — Raman spectra from 29 mango samples, with measurements taken from the top, middle, and bottom parts of each mango. These data were used for Raman spectral processing, statistical analysis, and classification analysis. [file peerj-13-20288-s001.zip › Raw Data_Mango/M6/M6-TOP-WARM WATER 2-DIP 10 MINS-WASH.CSV]

4.996945e+001	8.377444e+002
5.189791e+001	7.246838e+002
5.382638e+001	6.514425e+002
5.575485e+001	6.088201e+002
5.768332e+001	6.257758e+002
5.961178e+001	6.182296e+002
6.154025e+001	5.954203e+002
6.346872e+001	5.852767e+002
6.539719e+001	5.991106e+002
6.732565e+001	5.998692e+002
6.925412e+001	5.856187e+002
7.118259e+001	5.668584e+002
7.311105e+001	5.586638e+002
7.503952e+001	5.656270e+002
7.696799e+001	5.192549e+002
7.889645e+001	4.859333e+002
8.082492e+001	4.966036e+002
8.275339e+001	5.209776e+002
8.468185e+001	4.957884e+002
8.661032e+001	4.800646e+002
8.853879e+001	4.713726e+002
9.046725e+001	4.614193e+002
9.239572e+001	4.649628e+002
9.432419e+001	4.273961e+002
9.625266e+001	4.097060e+002
9.818112e+001	4.127850e+002
1.001096e+002	4.091916e+002
1.020381e+002	3.879458e+002
1.039665e+002	3.754997e+002
1.058950e+002	3.699143e+002
1.078235e+002	3.615366e+002
1.097519e+002	3.393518e+002
1.116804e+002	3.273470e+002
1.136089e+002	3.324689e+002
1.155373e+002	3.366876e+002
1.174658e+002	3.276169e+002
1.193943e+002	3.095205e+002
1.213227e+002	3.109579e+002
1.232512e+002	2.991681e+002
1.251797e+002	2.903636e+002
1.271081e+002	2.915795e+002
1.290366e+002	2.473082e+002
1.309651e+002	2.309668e+002
1.328935e+002	2.327477e+002
1.348220e+002	2.535060e+002
1.367505e+002	2.903522e+002
1.386789e+002	3.029456e+002
1.406074e+002	2.910411e+002
1.425359e+002	2.671664e+002
1.444643e+002	2.475842e+002
1.463928e+002	2.487634e+002
1.483213e+002	2.827555e+002
1.502497e+002	2.958031e+002
1.521782e+002	2.854419e+002
1.541067e+002	2.693982e+002
1.560351e+002	2.754523e+002
1.579636e+002	2.681865e+002
1.598921e+002	2.762291e+002
1.618205e+002	2.589176e+002
1.637490e+002	2.231892e+002
1.656775e+002	2.620292e+002
1.676059e+002	2.784461e+002
1.695344e+002	2.835669e+002
1.714629e+002	2.799255e+002
1.733913e+002	2.738241e+002
1.753198e+002	2.810504e+002
1.772483e+002	2.674429e+002
1.791767e+002	2.525249e+002
1.811052e+002	2.556897e+002
1.830337e+002	2.785385e+002
1.849621e+002	2.772289e+002
1.868906e+002	2.575194e+002
1.888191e+002	2.371712e+002
1.907475e+002	2.310753e+002
1.926760e+002	2.416991e+002
1.946045e+002	2.387465e+002
1.965329e+002	1.956877e+002
1.984614e+002	2.359542e+002
2.003899e+002	2.793090e+002
2.023183e+002	2.091982e+002
2.042468e+002	2.616000e+002
2.061753e+002	2.958962e+002
2.081037e+002	2.922169e+002
2.100322e+002	2.694207e+002
2.119607e+002	2.632348e+002
2.138891e+002	2.813764e+002
2.158176e+002	3.015176e+002
2.177461e+002	3.123986e+002
2.196745e+002	3.093072e+002
2.216030e+002	2.909319e+002
2.235315e+002	2.437225e+002
2.254599e+002	2.391209e+002
2.273884e+002	2.598419e+002
2.293169e+002	2.804601e+002
2.312453e+002	2.815215e+002
2.331738e+002	2.769937e+002
2.351023e+002	2.629802e+002
2.370307e+002	2.545773e+002
2.389592e+002	2.580148e+002
2.408877e+002	2.725704e+002
2.428161e+002	3.124458e+002
2.447446e+002	3.121410e+002
2.466731e+002	2.911672e+002
2.486015e+002	2.850107e+002
2.505300e+002	3.183062e+002
2.524585e+002	3.280815e+002
2.543869e+002	3.183961e+002
2.563154e+002	3.209084e+002
2.582439e+002	3.287911e+002
2.601723e+002	3.120394e+002
2.621008e+002	2.737604e+002
2.640293e+002	3.071923e+002
2.659577e+002	3.102893e+002
2.678862e+002	2.995563e+002
2.698147e+002	3.378504e+002
2.717431e+002	2.920362e+002
2.736716e+002	2.702630e+002
2.756001e+002	2.949440e+002
2.775285e+002	3.390597e+002
2.794570e+002	3.559288e+002
2.813855e+002	3.275436e+002
2.833139e+002	3.104346e+002
2.852424e+002	3.392827e+002
2.871709e+002	3.823446e+002
2.890993e+002	3.915186e+002
2.910278e+002	3.710475e+002
2.929563e+002	3.750288e+002
2.948847e+002	3.851903e+002
2.968132e+002	3.897220e+002
2.987417e+002	3.792946e+002
3.006701e+002	3.437171e+002
3.025986e+002	3.776833e+002
3.045271e+002	3.789607e+002
3.064555e+002	3.877633e+002
3.083840e+002	4.197270e+002
3.103125e+002	3.739612e+002
3.122409e+002	3.675491e+002
3.141694e+002	3.864960e+002
3.160979e+002	3.828955e+002
3.180263e+002	3.592432e+002
3.199548e+002	3.861759e+002
3.218833e+002	4.083614e+002
3.238117e+002	3.995443e+002
3.257402e+002	3.789472e+002
3.276687e+002	3.678536e+002
3.295971e+002	3.765521e+002
3.315256e+002	3.902286e+002
3.334541e+002	4.092611e+002
3.353825e+002	4.148217e+002
3.373110e+002	4.162871e+002
3.392395e+002	4.385234e+002
3.411679e+002	4.882918e+002
3.430964e+002	4.499738e+002
3.450249e+002	4.401952e+002
3.469533e+002	4.437851e+002
3.488818e+002	4.162050e+002
3.508103e+002	4.104316e+002
3.527387e+002	4.541527e+002
3.546672e+002	4.489151e+002
3.565957e+002	4.208465e+002
3.585241e+002	4.097276e+002
3.604526e+002	4.117307e+002
3.623811e+002	4.161515e+002
3.643095e+002	4.279227e+002
3.662380e+002	4.455876e+002
3.681665e+002	4.641649e+002
3.700949e+002	4.758058e+002
3.720234e+002	4.658243e+002
3.739519e+002	4.913304e+002
3.758803e+002	4.594456e+002
3.778088e+002	4.376596e+002
3.797373e+002	5.013899e+002
3.816657e+002	4.204535e+002
3.835942e+002	4.414015e+002
3.855227e+002	4.443931e+002
3.874511e+002	4.404749e+002
3.893796e+002	4.598258e+002
3.913081e+002	4.796512e+002
3.932365e+002	4.911354e+002
3.951650e+002	5.112592e+002
3.970935e+002	5.268890e+002
3.990219e+002	5.281232e+002
4.009504e+002	5.153221e+002
4.028789e+002	4.932274e+002
4.048073e+002	4.655413e+002
4.067358e+002	4.670309e+002
4.086643e+002	4.839647e+002
4.105927e+002	4.832953e+002
4.125212e+002	4.579323e+002
4.144497e+002	4.586580e+002
4.163781e+002	5.354423e+002
4.183066e+002	5.810327e+002
4.202351e+002	5.298475e+002
4.221635e+002	4.452079e+002
4.240920e+002	4.903192e+002
4.260205e+002	4.759915e+002
4.279489e+002	4.570386e+002
4.298774e+002	4.598577e+002
4.318059e+002	4.689836e+002
4.337343e+002	4.615231e+002
4.356628e+002	4.855789e+002
4.375913e+002	5.091549e+002
4.395197e+002	5.013160e+002
4.414482e+002	4.678989e+002
4.433767e+002	4.603739e+002
4.453051e+002	4.617256e+002
4.472336e+002	4.895316e+002
4.491621e+002	4.891629e+002
4.510905e+002	4.868244e+002
4.530190e+002	5.331832e+002
4.549475e+002	5.427891e+002
4.568759e+002	5.336146e+002
4.588044e+002	5.010098e+002
4.607329e+002	4.727734e+002
4.626613e+002	4.701314e+002
4.645898e+002	4.861308e+002
4.665183e+002	4.916233e+002
4.684467e+002	5.130714e+002
4.703752e+002	5.293716e+002
4.723037e+002	5.263088e+002
4.742321e+002	5.115951e+002
4.761606e+002	5.270820e+002
4.780891e+002	5.268006e+002
4.800175e+002	5.045102e+002
4.819460e+002	5.089133e+002
4.838745e+002	5.383207e+002
4.858029e+002	5.308704e+002
4.877314e+002	5.194284e+002
4.896599e+002	4.864913e+002
4.915883e+002	4.995195e+002
4.935168e+002	5.221651e+002
4.954453e+002	5.017344e+002
4.973737e+002	4.658279e+002
4.993022e+002	4.702280e+002
5.012307e+002	4.833242e+002
5.031591e+002	4.684501e+002
5.050876e+002	4.451784e+002
5.070161e+002	4.597945e+002
5.089445e+002	4.906893e+002
5.108730e+002	4.591648e+002
5.128015e+002	4.724081e+002
5.147299e+002	4.918169e+002
5.166584e+002	4.952600e+002
5.185869e+002	5.243356e+002
5.205153e+002	5.160259e+002
5.224438e+002	5.605902e+002
5.243723e+002	5.288517e+002
5.263007e+002	5.005778e+002
5.282292e+002	5.424410e+002
5.301577e+002	5.139210e+002
5.320861e+002	4.846354e+002
5.340146e+002	4.953278e+002
5.359431e+002	5.002256e+002
5.378715e+002	4.960569e+002
5.398000e+002	5.047620e+002
5.417285e+002	5.119423e+002
5.436569e+002	4.904898e+002
5.455854e+002	4.964661e+002
5.475139e+002	5.007082e+002
5.494423e+002	4.814683e+002
5.513708e+002	4.554574e+002
5.532993e+002	4.856048e+002
5.552277e+002	4.836432e+002
5.571562e+002	4.798161e+002
5.590847e+002	4.604905e+002
5.610131e+002	4.288891e+002
5.629416e+002	4.167331e+002
5.648701e+002	4.190498e+002
5.667985e+002	4.650650e+002
5.687270e+002	4.651898e+002
5.706555e+002	4.447000e+002
5.725839e+002	4.653563e+002
5.745124e+002	5.483287e+002
5.764409e+002	5.804871e+002
5.783693e+002	5.163116e+002
5.802978e+002	4.698401e+002
5.822263e+002	4.601794e+002
5.841547e+002	4.587495e+002
5.860832e+002	4.511656e+002
5.880117e+002	4.746664e+002
5.899401e+002	4.457848e+002
5.918686e+002	4.073610e+002
5.937971e+002	4.032136e+002
5.957255e+002	4.242956e+002
5.976540e+002	3.967306e+002
5.995825e+002	4.117837e+002
6.015109e+002	4.480065e+002
6.034394e+002	4.387010e+002
6.053679e+002	4.219181e+002
6.072963e+002	4.443239e+002
6.092248e+002	4.521508e+002
6.111533e+002	4.100933e+002
6.130817e+002	3.906443e+002
6.150102e+002	3.814608e+002
6.169387e+002	3.773323e+002
6.188671e+002	3.704359e+002
6.207956e+002	3.387764e+002
6.227241e+002	3.524069e+002
6.246525e+002	3.615132e+002
6.265810e+002	4.291212e+002
6.285095e+002	4.817884e+002
6.304379e+002	4.358092e+002
6.323664e+002	3.461978e+002
6.342949e+002	3.381875e+002
6.362233e+002	3.633956e+002
6.381518e+002	3.901762e+002
6.400803e+002	4.025874e+002
6.420087e+002	3.892285e+002
6.439372e+002	3.453600e+002
6.458657e+002	3.697484e+002
6.477941e+002	4.061676e+002
6.497226e+002	3.694011e+002
6.516511e+002	3.389669e+002
6.535795e+002	3.728076e+002
6.555080e+002	3.934901e+002
6.574365e+002	3.629841e+002
6.593649e+002	3.570852e+002
6.612934e+002	3.610836e+002
6.632219e+002	3.706041e+002
6.651503e+002	3.464234e+002
6.670788e+002	2.533974e+002
6.690073e+002	2.772521e+002
6.709357e+002	2.680860e+002
6.728642e+002	3.300834e+002
6.747927e+002	3.768034e+002
6.767211e+002	3.596506e+002
6.786496e+002	3.276534e+002
6.805781e+002	3.329366e+002
6.825065e+002	3.172560e+002
6.844350e+002	3.431971e+002
6.863635e+002	3.530846e+002
6.882919e+002	3.367124e+002
6.902204e+002	3.183922e+002
6.921489e+002	2.801752e+002
6.940773e+002	3.228786e+002
6.960058e+002	3.094956e+002
6.979343e+002	3.083036e+002
6.998627e+002	3.182082e+002
7.017912e+002	3.154282e+002
7.037197e+002	3.184388e+002
7.056481e+002	2.805400e+002
7.075766e+002	2.654712e+002
7.095051e+002	2.814194e+002
7.114335e+002	2.952389e+002
7.133620e+002	2.895438e+002
7.152905e+002	2.851384e+002
7.172189e+002	3.102607e+002
7.191474e+002	2.925242e+002
7.210759e+002	3.049537e+002
7.230043e+002	3.411071e+002
7.249328e+002	3.628014e+002
7.268613e+002	3.458693e+002
7.287897e+002	3.195548e+002
7.307182e+002	3.266284e+002
7.326467e+002	3.416207e+002
7.345751e+002	3.478525e+002
7.365036e+002	3.209370e+002
7.384321e+002	2.651505e+002
7.403605e+002	2.285127e+002
7.422890e+002	2.503900e+002
7.442175e+002	2.994171e+002
7.461459e+002	3.194249e+002
7.480744e+002	3.115791e+002
7.500029e+002	2.941919e+002
7.519313e+002	2.762920e+002
7.538598e+002	2.504614e+002
7.557883e+002	3.207236e+002
7.577167e+002	2.578327e+002
7.596452e+002	2.966035e+002
7.615737e+002	3.358895e+002
7.635021e+002	2.591159e+002
7.654306e+002	2.148549e+002
7.673591e+002	2.783198e+002
7.692875e+002	2.647051e+002
7.712160e+002	2.106867e+002
7.731445e+002	2.163917e+002
7.750729e+002	2.535395e+002
7.770014e+002	2.368224e+002
7.789299e+002	2.226548e+002
7.808583e+002	2.722370e+002
7.827868e+002	2.865813e+002
7.847153e+002	2.592432e+002
7.866437e+002	2.414948e+002
7.885722e+002	2.278018e+002
7.905007e+002	1.770260e+002
7.924291e+002	2.440256e+002
7.943576e+002	2.328263e+002
7.962861e+002	2.100131e+002
7.982145e+002	2.207750e+002
8.001430e+002	2.457220e+002
8.020715e+002	2.608033e+002
8.039999e+002	2.930825e+002
8.059284e+002	3.454049e+002
8.078569e+002	2.960045e+002
8.097853e+002	2.516818e+002
8.117138e+002	2.455495e+002
8.136423e+002	2.533586e+002
8.155707e+002	2.463172e+002
8.174992e+002	2.426556e+002
8.194277e+002	2.305283e+002
8.213561e+002	1.923952e+002
8.232846e+002	2.254683e+002
8.252131e+002	2.526464e+002
8.271415e+002	2.159379e+002
8.290700e+002	1.688652e+002
8.309985e+002	2.076492e+002
8.329269e+002	2.422750e+002
8.348554e+002	2.009037e+002
8.367839e+002	1.869822e+002
8.387123e+002	2.063176e+002
8.406408e+002	2.163485e+002
8.425693e+002	2.011324e+002
8.444977e+002	2.026145e+002
8.464262e+002	2.297977e+002
8.483547e+002	2.824603e+002
8.502831e+002	2.914677e+002
8.522116e+002	2.316780e+002
8.541401e+002	1.847669e+002
8.560685e+002	2.486043e+002
8.579970e+002	2.481324e+002
8.599255e+002	3.041810e+002
8.618539e+002	2.119461e+002
8.637824e+002	2.240279e+002
8.657109e+002	2.941052e+002
8.676393e+002	2.922430e+002
8.695678e+002	2.517578e+002
8.714963e+002	2.400190e+002
8.734247e+002	2.335229e+002
8.753532e+002	1.999074e+002
8.772817e+002	1.919094e+002
8.792101e+002	2.312079e+002
8.811386e+002	2.722431e+002
8.830671e+002	2.466025e+002
8.849955e+002	1.934888e+002
8.869240e+002	2.749473e+002
8.888525e+002	2.884456e+002
8.907809e+002	2.983788e+002
8.927094e+002	2.831493e+002
8.946379e+002	2.370961e+002
8.965663e+002	2.216178e+002
8.984948e+002	2.301731e+002
9.004233e+002	2.119305e+002
9.023517e+002	2.022831e+002
9.042802e+002	1.684683e+002
9.062087e+002	2.154096e+002
9.081371e+002	2.959484e+002
9.100656e+002	2.586606e+002
9.119941e+002	2.294848e+002
9.139225e+002	2.590414e+002
9.158510e+002	2.340448e+002
9.177795e+002	2.403248e+002
9.197079e+002	2.490827e+002
9.216364e+002	2.352534e+002
9.235649e+002	2.058871e+002
9.254933e+002	1.693898e+002
9.274218e+002	2.714061e+002
9.293503e+002	2.413344e+002
9.312787e+002	2.919875e+002
9.332072e+002	2.962626e+002
9.351357e+002	2.734749e+002
9.370641e+002	2.953388e+002
9.389926e+002	2.900449e+002
9.409211e+002	2.560601e+002
9.428495e+002	2.318382e+002
9.447780e+002	3.014831e+002
9.467065e+002	3.728582e+002
9.486349e+002	3.482121e+002
9.505634e+002	2.655302e+002
9.524919e+002	2.533291e+002
9.544203e+002	3.017080e+002
9.563488e+002	2.550638e+002
9.582773e+002	3.076972e+002
9.602057e+002	3.542650e+002
9.621342e+002	3.527487e+002
9.640627e+002	3.544528e+002
9.659911e+002	3.871141e+002
9.679196e+002	3.690316e+002
9.698481e+002	3.243040e+002
9.717766e+002	3.273944e+002
9.737050e+002	2.761873e+002
9.756335e+002	2.654646e+002
9.775620e+002	2.834391e+002
9.794904e+002	2.637661e+002
9.814189e+002	2.253365e+002
9.833474e+002	3.214763e+002
9.852758e+002	4.180015e+002
9.872043e+002	3.218667e+002
9.891328e+002	3.355732e+002
9.910612e+002	2.864286e+002
9.929897e+002	2.193875e+002
9.949182e+002	2.529033e+002
9.968466e+002	2.611640e+002
9.987751e+002	3.075579e+002
1.000704e+003	3.292486e+002
1.002632e+003	3.441689e+002
1.004560e+003	3.843558e+002
1.006489e+003	4.051564e+002
1.008417e+003	3.892620e+002
1.010346e+003	3.701261e+002
1.012274e+003	3.623509e+002
1.014203e+003	3.211457e+002
1.016131e+003	2.808831e+002
1.018060e+003	2.784006e+002
1.019988e+003	2.902379e+002
1.021917e+003	2.821576e+002
1.023845e+003	3.103890e+002
1.025774e+003	4.077256e+002
1.027702e+003	3.772158e+002
1.029631e+003	3.699604e+002
1.031559e+003	3.771010e+002
1.033488e+003	3.884492e+002
1.035416e+003	3.743282e+002
1.037344e+003	3.407602e+002
1.039273e+003	3.263626e+002
1.041201e+003	3.501050e+002
1.043130e+003	3.557692e+002
1.045058e+003	3.148536e+002
1.046987e+003	3.189604e+002
1.048915e+003	3.761273e+002
1.050844e+003	3.900016e+002
1.052772e+003	3.997910e+002
1.054701e+003	4.258662e+002
1.056629e+003	3.803293e+002
1.058558e+003	2.709224e+002
1.060486e+003	2.867284e+002
1.062415e+003	3.223521e+002
1.064343e+003	3.536088e+002
1.066271e+003	3.653043e+002
1.068200e+003	3.607846e+002
1.070128e+003	3.257666e+002
1.072057e+003	2.668725e+002
1.073985e+003	2.924472e+002
1.075914e+003	3.357781e+002
1.077842e+003	3.922533e+002
1.079771e+003	4.752876e+002
1.081699e+003	4.142508e+002
1.083628e+003	3.430056e+002
1.085556e+003	3.693654e+002
1.087485e+003	3.855815e+002
1.089413e+003	3.180824e+002
1.091342e+003	3.649634e+002
1.093270e+003	3.043685e+002
1.095198e+003	4.098170e+002
1.097127e+003	4.508882e+002
1.099055e+003	3.980999e+002
1.100984e+003	3.484138e+002
1.102912e+003	3.578611e+002
1.104841e+003	3.960349e+002
1.106769e+003	4.244902e+002
1.108698e+003	4.643341e+002
1.110626e+003	4.987346e+002
1.112555e+003	5.128755e+002
1.114483e+003	4.278228e+002
1.116412e+003	3.808869e+002
1.118340e+003	4.275296e+002
1.120269e+003	4.112763e+002
1.122197e+003	4.318817e+002
1.124125e+003	4.900524e+002
1.126054e+003	4.855607e+002
1.127982e+003	4.503192e+002
1.129911e+003	4.416981e+002
1.131839e+003	4.574788e+002
1.133768e+003	4.589086e+002
1.135696e+003	4.407853e+002
1.137625e+003	4.437245e+002
1.139553e+003	4.135758e+002
1.141482e+003	3.956266e+002
1.143410e+003	4.887671e+002
1.145339e+003	4.925414e+002
1.147267e+003	4.118124e+002
1.149196e+003	4.117021e+002
1.151124e+003	4.849539e+002
1.153052e+003	4.725636e+002
1.154981e+003	4.856413e+002
1.156909e+003	4.977718e+002
1.158838e+003	4.735519e+002
1.160766e+003	5.011892e+002
1.162695e+003	5.149052e+002
1.164623e+003	4.986493e+002
1.166552e+003	4.839535e+002
1.168480e+003	4.886803e+002
1.170409e+003	4.957503e+002
1.172337e+003	5.017595e+002
1.174266e+003	4.788380e+002
1.176194e+003	4.476872e+002
1.178123e+003	4.578633e+002
1.180051e+003	4.549535e+002
1.181979e+003	4.182583e+002
1.183908e+003	4.668824e+002
1.185836e+003	5.665164e+002
1.187765e+003	4.752904e+002
1.189693e+003	4.432735e+002
1.191622e+003	5.374840e+002
1.193550e+003	4.566811e+002
1.195479e+003	4.257201e+002
1.197407e+003	4.861327e+002
1.199336e+003	5.087214e+002
1.201264e+003	4.453061e+002
1.203193e+003	3.891830e+002
1.205121e+003	4.296633e+002
1.207050e+003	5.239953e+002
1.208978e+003	5.787192e+002
1.210906e+003	6.016292e+002
1.212835e+003	5.157095e+002
1.214763e+003	4.212263e+002
1.216692e+003	4.687123e+002
1.218620e+003	5.208441e+002
1.220549e+003	4.397072e+002
1.222477e+003	3.847456e+002
1.224406e+003	4.633252e+002
1.226334e+003	4.710570e+002
1.228263e+003	4.640841e+002
1.230191e+003	4.792591e+002
1.232120e+003	5.081747e+002
1.234048e+003	5.429435e+002
1.235977e+003	5.520394e+002
1.237905e+003	5.005291e+002
1.239833e+003	4.275434e+002
1.241762e+003	4.514531e+002
1.243690e+003	5.123782e+002
1.245619e+003	4.254603e+002
1.247547e+003	5.175652e+002
1.249476e+003	5.069204e+002
1.251404e+003	4.827709e+002
1.253333e+003	5.396707e+002
1.255261e+003	5.620408e+002
1.257190e+003	4.944728e+002
1.259118e+003	4.868693e+002
1.261047e+003	4.381930e+002
1.262975e+003	4.374822e+002
1.264904e+003	4.656363e+002
1.266832e+003	4.389174e+002
1.268760e+003	4.743915e+002
1.270689e+003	5.128909e+002
1.272617e+003	4.956333e+002
1.274546e+003	4.724759e+002
1.276474e+003	4.767820e+002
1.278403e+003	4.490905e+002
1.280331e+003	5.304651e+002
1.282260e+003	4.462406e+002
1.284188e+003	5.358608e+002
1.286117e+003	5.159420e+002
1.288045e+003	4.678846e+002
1.289974e+003	4.846220e+002
1.291902e+003	5.424808e+002
1.293831e+003	5.621722e+002
1.295759e+003	5.207386e+002
1.297688e+003	4.894007e+002
1.299616e+003	5.458299e+002
1.301544e+003	5.072578e+002
1.303473e+003	4.893185e+002
1.305401e+003	5.814897e+002
1.307330e+003	5.200369e+002
1.309258e+003	5.009975e+002
1.311187e+003	5.847518e+002
1.313115e+003	5.766865e+002
1.315044e+003	4.998585e+002
1.316972e+003	6.354380e+002
1.318901e+003	5.229188e+002
1.320829e+003	5.283637e+002
1.322758e+003	6.576009e+002
1.324686e+003	6.452031e+002
1.326615e+003	5.196797e+002
1.328543e+003	4.961395e+002
1.330471e+003	5.378272e+002
1.332400e+003	5.090680e+002
1.334328e+003	4.467289e+002
1.336257e+003	4.499197e+002
1.338185e+003	4.024309e+002
1.340114e+003	5.263234e+002
1.342042e+003	5.561098e+002
1.343971e+003	5.303832e+002
1.345899e+003	5.076430e+002
1.347828e+003	4.913294e+002
1.349756e+003	5.021298e+002
1.351685e+003	4.857286e+002
1.353613e+003	4.100331e+002
1.355542e+003	3.742054e+002
1.357470e+003	4.468028e+002
1.359398e+003	4.993796e+002
1.361327e+003	5.505056e+002
1.363255e+003	5.914460e+002
1.365184e+003	5.935919e+002
1.367112e+003	4.596785e+002
1.369041e+003	4.642513e+002
1.370969e+003	4.946324e+002
1.372898e+003	5.031854e+002
1.374826e+003	5.631077e+002
1.376755e+003	5.269577e+002
1.378683e+003	5.023679e+002
1.380612e+003	6.160762e+002
1.382540e+003	6.104518e+002
1.384469e+003	5.709615e+002
1.386397e+003	5.897208e+002
1.388325e+003	6.058859e+002
1.390254e+003	5.724886e+002
1.392182e+003	5.490806e+002
1.394111e+003	5.595364e+002
1.396039e+003	5.475748e+002
1.397968e+003	5.221549e+002
1.399896e+003	5.719159e+002
1.401825e+003	5.215566e+002
1.403753e+003	4.313470e+002
1.405682e+003	4.499362e+002
1.407610e+003	3.934576e+002
1.409539e+003	4.410550e+002
1.411467e+003	4.453096e+002
1.413396e+003	3.991154e+002
1.415324e+003	3.942556e+002
1.417252e+003	4.137221e+002
1.419181e+003	4.010611e+002
1.421109e+003	4.036794e+002
1.423038e+003	4.156229e+002
1.424966e+003	3.646157e+002
1.426895e+003	3.574196e+002
1.428823e+003	4.519676e+002
1.430752e+003	4.024681e+002
1.432680e+003	4.146598e+002
1.434609e+003	4.435336e+002
1.436537e+003	4.394326e+002
1.438466e+003	3.915426e+002
1.440394e+003	3.393996e+002
1.442323e+003	4.104968e+002
1.444251e+003	4.241493e+002
1.446179e+003	3.750178e+002
1.448108e+003	4.269671e+002
1.450036e+003	4.787870e+002
1.451965e+003	5.042175e+002
1.453893e+003	5.260535e+002
1.455822e+003	4.770796e+002
1.457750e+003	4.690305e+002
1.459679e+003	5.175179e+002
1.461607e+003	5.203320e+002
1.463536e+003	5.194893e+002
1.465464e+003	6.075914e+002
1.467393e+003	5.536437e+002
1.469321e+003	4.822244e+002
1.471250e+003	4.250401e+002
1.473178e+003	4.843466e+002
1.475106e+003	5.494092e+002
1.477035e+003	5.765466e+002
1.478963e+003	5.851969e+002
1.480892e+003	5.540323e+002
1.482820e+003	5.041758e+002
1.484749e+003	4.954622e+002
1.486677e+003	5.298495e+002
1.488606e+003	5.457531e+002
1.490534e+003	5.031568e+002
1.492463e+003	3.662916e+002
1.494391e+003	4.873582e+002
1.496320e+003	5.390366e+002
1.498248e+003	5.306788e+002
1.500177e+003	4.561961e+002
1.502105e+003	3.920281e+002
1.504033e+003	3.520251e+002
1.505962e+003	3.542421e+002
1.507890e+003	4.059401e+002
1.509819e+003	4.423076e+002
1.511747e+003	4.282094e+002
1.513676e+003	4.466523e+002
1.515604e+003	4.661564e+002
1.517533e+003	5.233319e+002
1.519461e+003	4.487424e+002
1.521390e+003	5.639255e+002
1.523318e+003	4.927737e+002
1.525247e+003	5.127641e+002
1.527175e+003	5.051072e+002
1.529104e+003	5.079895e+002
1.531032e+003	5.090413e+002
1.532960e+003	4.702063e+002
1.534889e+003	4.440371e+002
1.536817e+003	4.602371e+002
1.538746e+003	4.512763e+002
1.540674e+003	4.205847e+002
1.542603e+003	3.705462e+002
1.544531e+003	4.579279e+002
1.546460e+003	4.859080e+002
1.548388e+003	5.463741e+002
1.550317e+003	5.133998e+002
1.552245e+003	4.466384e+002
1.554174e+003	4.435627e+002
1.556102e+003	4.902560e+002
1.558031e+003	5.306151e+002
1.559959e+003	5.407817e+002
1.561887e+003	5.513369e+002
1.563816e+003	5.726864e+002
1.565744e+003	5.289023e+002
1.567673e+003	5.117938e+002
1.569601e+003	5.464803e+002
1.571530e+003	4.799738e+002
1.573458e+003	4.537029e+002
1.575387e+003	5.207326e+002
1.577315e+003	4.434183e+002
1.579244e+003	3.713810e+002
1.581172e+003	4.286188e+002
1.583101e+003	4.871724e+002
1.585029e+003	5.095529e+002
1.586958e+003	5.199093e+002
1.588886e+003	4.725377e+002
1.590814e+003	4.117527e+002
1.592743e+003	4.711205e+002
1.594671e+003	5.990143e+002
1.596600e+003	5.964496e+002
1.598528e+003	4.822267e+002
1.600457e+003	5.280114e+002
1.602385e+003	5.109442e+002
1.604314e+003	3.936574e+002
1.606242e+003	4.151520e+002
1.608171e+003	4.337881e+002
1.610099e+003	3.968549e+002
1.612028e+003	3.793637e+002
1.613956e+003	4.162563e+002
1.615885e+003	4.464857e+002
1.617813e+003	3.975393e+002
1.619741e+003	3.243947e+002
1.621670e+003	3.688348e+002
1.623598e+003	4.363382e+002
1.625527e+003	4.275709e+002
1.627455e+003	4.552255e+002
1.629384e+003	4.611130e+002
1.631312e+003	3.127135e+002
1.633241e+003	4.013356e+002
1.635169e+003	4.941101e+002
1.637098e+003	4.482763e+002
1.639026e+003	3.208698e+002
1.640955e+003	2.604024e+002
1.642883e+003	2.527305e+002
1.644812e+003	3.364002e+002
1.646740e+003	4.508206e+002
1.648668e+003	4.183450e+002
1.650597e+003	4.496974e+002
1.652525e+003	4.088445e+002
1.654454e+003	3.238792e+002
1.656382e+003	4.354535e+002
1.658311e+003	4.391980e+002
1.660239e+003	4.917434e+002
1.662168e+003	4.059553e+002
1.664096e+003	3.879190e+002
1.666025e+003	3.450253e+002
1.667953e+003	3.635434e+002
1.669882e+003	2.974893e+002
1.671810e+003	2.814358e+002
1.673739e+003	3.090344e+002
1.675667e+003	3.117948e+002
1.677595e+003	3.689367e+002
1.679524e+003	4.174528e+002
1.681452e+003	3.411456e+002
1.683381e+003	2.604387e+002
1.685309e+003	3.134863e+002
1.687238e+003	4.369195e+002
1.689166e+003	3.773447e+002
1.691095e+003	2.817968e+002
1.693023e+003	3.522317e+002
1.694952e+003	2.866990e+002
1.696880e+003	1.701419e+002
1.698809e+003	2.012822e+002
1.700737e+003	2.530276e+002
1.702666e+003	2.679712e+002
1.704594e+003	2.418039e+002
1.706522e+003	1.687603e+002
1.708451e+003	1.124897e+002
1.710379e+003	1.396832e+002
1.712308e+003	2.067248e+002
1.714236e+003	2.705668e+002
1.716165e+003	3.481092e+002
1.718093e+003	3.114363e+002
1.720022e+003	2.916031e+002
1.721950e+003	3.281935e+002
1.723879e+003	2.308898e+002
1.725807e+003	1.883817e+002
1.727736e+003	4.125126e+002
1.729664e+003	2.767351e+002
1.731593e+003	2.198658e+002
1.733521e+003	2.821832e+002
1.735449e+003	2.565229e+002
1.737378e+003	2.345708e+002
1.739306e+003	2.939937e+002
1.741235e+003	3.137669e+002
1.743163e+003	2.888225e+002
1.745092e+003	3.133687e+002
1.747020e+003	3.685860e+002
1.748949e+003	3.514179e+002
1.750877e+003	2.657146e+002
1.752806e+003	3.080269e+002
1.754734e+003	1.840644e+002
1.756663e+003	3.072283e+002
1.758591e+003	2.903104e+002
1.760520e+003	3.053947e+002
1.762448e+003	1.458885e+002
1.764376e+003	2.121994e+002
1.766305e+003	2.941729e+002
1.768233e+003	1.633443e+002
1.770162e+003	1.310277e+002
1.772090e+003	2.329022e+002
1.774019e+003	2.632646e+002
1.775947e+003	3.028221e+002
1.777876e+003	2.936147e+002
1.779804e+003	2.339891e+002
1.781733e+003	2.321055e+002
1.783661e+003	2.308494e+002
1.785590e+003	2.128627e+002
1.787518e+003	2.232499e+002
1.789447e+003	1.349348e+002
1.791375e+003	1.142175e+002
1.793303e+003	1.878568e+002
1.795232e+003	1.747234e+002
1.797160e+003	1.413539e+002
1.799089e+003	1.716824e+002
1.801017e+003	4.798993e+001
1.802946e+003	1.084319e+002
1.804874e+003	2.112272e+002
1.806803e+003	1.935459e+002
1.808731e+003	2.648505e+002
1.810660e+003	1.330625e+002
1.812588e+003	4.620301e+001
1.814517e+003	1.162759e+002
1.816445e+003	1.040256e+002
1.818374e+003	7.282178e+001
1.820302e+003	9.922052e+001
1.822230e+003	1.444236e+002
1.824159e+003	2.174493e+002
1.826087e+003	2.895439e+002
1.828016e+003	3.019215e+002
1.829944e+003	2.703227e+002
1.831873e+003	2.395661e+002
1.833801e+003	2.698651e+002
1.835730e+003	2.669461e+002
1.837658e+003	2.024020e+002
1.839587e+003	2.546639e+002
1.841515e+003	2.573215e+002
1.843444e+003	2.654984e+002
1.845372e+003	2.362723e+002
1.847301e+003	2.952801e+002
1.849229e+003	2.860942e+002
1.851157e+003	2.547035e+002
1.853086e+003	3.443369e+002
1.855014e+003	3.382109e+002
1.856943e+003	1.811642e+002
1.858871e+003	1.754181e+002
1.860800e+003	1.951829e+002
1.862728e+003	1.774846e+002
1.864657e+003	1.457795e+002
1.866585e+003	1.515392e+002
1.868514e+003	1.335914e+002
1.870442e+003	9.169418e+001
1.872371e+003	1.394683e+002
1.874299e+003	2.206953e+002
1.876228e+003	2.366802e+002
1.878156e+003	2.512683e+002
1.880084e+003	2.569261e+002
1.882013e+003	2.173573e+002
1.883941e+003	1.865075e+002
1.885870e+003	2.183747e+002
1.887798e+003	2.118127e+002
1.889727e+003	1.775251e+002
1.891655e+003	7.274585e+001
1.893584e+003	-1.886095e+001
1.895512e+003	1.359126e+002
1.897441e+003	1.172561e+002
1.899369e+003	1.779922e+002
1.901298e+003	1.104626e+002
1.903226e+003	1.445878e+002
1.905155e+003	1.719842e+002
1.907083e+003	1.060892e+002
1.909011e+003	1.004917e+002
1.910940e+003	1.065110e+002
1.912868e+003	1.466670e+002
1.914797e+003	1.588550e+002
1.916725e+003	1.212331e+002
1.918654e+003	2.041524e+002
1.920582e+003	1.005031e+002
1.922511e+003	1.018212e+002
1.924439e+003	2.776312e+002
1.926368e+003	2.488770e+002
1.928296e+003	1.798556e+002
1.930225e+003	1.998753e+002
1.932153e+003	1.755208e+002
1.934082e+003	1.104493e+002
1.936010e+003	5.733134e+001
1.937938e+003	8.341145e+001
1.939867e+003	2.194181e+002
1.941795e+003	2.641220e+002
1.943724e+003	3.102527e+002
1.945652e+003	2.919736e+002
1.947581e+003	2.267547e+002
1.949509e+003	1.658627e+002
1.951438e+003	1.715279e+002
1.953366e+003	2.359719e+002
1.955295e+003	3.002061e+002
1.957223e+003	3.004645e+002
1.959152e+003	3.120367e+002
1.961080e+003	2.047739e+002
1.963009e+003	1.697181e+002
1.964937e+003	2.929953e+002
1.966865e+003	2.754101e+002
1.968794e+003	3.570160e+002
1.970722e+003	2.016463e+002
1.972651e+003	1.741756e+002
1.974579e+003	1.899610e+002
1.976508e+003	2.434111e+002
1.978436e+003	2.167285e+002
1.980365e+003	2.143788e+002
1.982293e+003	2.167330e+002
1.984222e+003	1.659876e+002
1.986150e+003	1.220481e+002
1.988079e+003	1.159587e+002
1.990007e+003	1.143258e+002
1.991936e+003	1.559051e+002
1.993864e+003	2.391723e+002
1.995792e+003	3.114762e+002
1.997721e+003	2.614496e+002
1.999649e+003	1.765434e+002
2.001578e+003	1.826044e+002
2.003506e+003	1.262889e+002
2.005435e+003	1.187180e+002
2.007363e+003	1.555791e+002
2.009292e+003	2.373372e+002
2.011220e+003	2.711844e+002
2.013149e+003	1.803314e+002
2.015077e+003	1.091099e+002
2.017006e+003	1.478911e+002
2.018934e+003	1.430468e+002
2.020863e+003	1.085967e+002
2.022791e+003	1.353137e+002
2.024719e+003	2.331792e+002
2.026648e+003	1.608866e+002
2.028576e+003	7.331904e+001
2.030505e+003	3.201807e+002
2.032433e+003	2.779356e+002
2.034362e+003	2.541856e+002
2.036290e+003	3.400385e+002
2.038219e+003	3.867381e+002
2.040147e+003	3.285055e+002
2.042076e+003	2.163453e+002
2.044004e+003	2.230846e+002
2.045933e+003	4.051006e+002
2.047861e+003	3.494845e+002
2.049790e+003	4.811723e+002
2.051718e+003	3.970344e+002
2.053646e+003	2.836376e+002
2.055575e+003	1.997127e+002
2.057503e+003	2.908528e+002
2.059432e+003	2.653275e+002
2.061360e+003	2.665333e+002
2.063289e+003	2.919828e+002
2.065217e+003	2.948347e+002
2.067146e+003	2.149430e+002
2.069074e+003	1.395112e+002
2.071003e+003	1.690728e+002
2.072931e+003	2.299270e+002
2.074860e+003	1.686422e+002
2.076788e+003	2.025825e+002
2.078717e+003	2.394518e+002
2.080645e+003	2.096413e+002
2.082573e+003	2.831051e+002
2.084502e+003	3.221842e+002
2.086430e+003	2.248264e+002
2.088359e+003	1.818617e+002
2.090287e+003	1.963074e+002
2.092216e+003	1.850504e+002
2.094144e+003	2.319974e+002
2.096073e+003	2.639968e+002
2.098001e+003	1.656929e+002
2.099930e+003	1.159845e+002
2.101858e+003	1.078315e+002
2.103787e+003	2.169703e+002
2.105715e+003	2.893403e+002
2.107644e+003	2.314855e+002
2.109572e+003	2.699016e+002
2.111500e+003	2.380996e+002
2.113429e+003	2.598922e+002
2.115357e+003	2.645605e+002
2.117286e+003	1.878370e+002
2.119214e+003	2.787462e+002
2.121143e+003	2.915832e+002
2.123071e+003	2.980652e+002
2.125000e+003	3.959115e+002
2.126928e+003	3.381996e+002
2.128857e+003	2.449743e+002
2.130785e+003	2.909257e+002
2.132714e+003	3.035238e+002
2.134642e+003	2.712152e+002
2.136571e+003	3.673601e+002
2.138499e+003	3.537245e+002
2.140427e+003	1.629215e+002
2.142356e+003	2.765162e+002
2.144284e+003	3.364113e+002
2.146213e+003	2.409292e+002
2.148141e+003	2.246402e+002
2.150070e+003	3.056749e+002
2.151998e+003	4.548960e+002
2.153927e+003	4.725077e+002
2.155855e+003	3.610962e+002
2.157784e+003	3.526879e+002
2.159712e+003	2.510301e+002
2.161641e+003	3.114989e+002
2.163569e+003	3.005063e+002
2.165498e+003	3.428136e+002
2.167426e+003	3.351942e+002
2.169354e+003	3.328651e+002
2.171283e+003	3.850144e+002
2.173211e+003	4.368363e+002
2.175140e+003	4.459465e+002
2.177068e+003	3.786154e+002
2.178997e+003	3.385821e+002
2.180925e+003	4.778682e+002
2.182854e+003	4.343544e+002
2.184782e+003	3.647885e+002
2.186711e+003	3.740008e+002
2.188639e+003	3.801089e+002
2.190568e+003	2.963259e+002
2.192496e+003	3.173629e+002
2.194425e+003	3.715367e+002
2.196353e+003	3.758061e+002
2.198281e+003	4.747955e+002
2.200210e+003	4.891609e+002
2.202138e+003	3.476569e+002
2.204067e+003	2.531216e+002
2.205995e+003	3.914651e+002
2.207924e+003	4.104818e+002
2.209852e+003	2.774633e+002
2.211781e+003	2.730921e+002
2.213709e+003	2.486707e+002
2.215638e+003	1.797025e+002
2.217566e+003	2.942420e+002
2.219495e+003	3.397105e+002
2.221423e+003	3.479037e+002
2.223352e+003	2.934544e+002
2.225280e+003	2.173956e+002
2.227208e+003	2.322625e+002
2.229137e+003	3.391960e+002
2.231065e+003	3.612931e+002
2.232994e+003	3.644847e+002
2.234922e+003	4.909843e+002
2.236851e+003	4.394906e+002
2.238779e+003	4.621148e+002
2.240708e+003	5.293636e+002
2.242636e+003	5.336801e+002
2.244565e+003	2.986208e+002
2.246493e+003	3.189806e+002
2.248422e+003	3.571814e+002
2.250350e+003	3.709079e+002
2.252279e+003	3.869308e+002
2.254207e+003	4.635916e+002
2.256135e+003	5.907452e+002
2.258064e+003	5.542772e+002
2.259992e+003	4.110829e+002
2.261921e+003	4.329950e+002
2.263849e+003	4.120514e+002
2.265778e+003	4.984693e+002
2.267706e+003	6.026585e+002
2.269635e+003	6.099247e+002
2.271563e+003	5.646718e+002
2.273492e+003	4.249003e+002
2.275420e+003	4.739821e+002
2.277349e+003	4.839440e+002
2.279277e+003	4.299324e+002
2.281206e+003	4.436799e+002
2.283134e+003	4.570082e+002
2.285063e+003	4.397308e+002
2.286991e+003	4.498765e+002
2.288919e+003	4.756255e+002
2.290848e+003	5.237678e+002
2.292776e+003	5.259998e+002
2.294705e+003	4.873864e+002
2.296633e+003	5.363750e+002
2.298562e+003	5.188772e+002
2.300490e+003	4.413616e+002
2.302419e+003	4.178005e+002
2.304347e+003	4.429490e+002
2.306276e+003	4.722699e+002
2.308204e+003	4.350718e+002
2.310133e+003	4.350696e+002
2.312061e+003	4.023929e+002
2.313990e+003	4.462306e+002
2.315918e+003	5.159306e+002
2.317846e+003	4.764170e+002
2.319775e+003	4.511079e+002
2.321703e+003	4.946385e+002
2.323632e+003	4.822839e+002
2.325560e+003	5.249884e+002
2.327489e+003	4.710113e+002
2.329417e+003	4.058435e+002
2.331346e+003	4.463081e+002
2.333274e+003	4.123281e+002
2.335203e+003	5.188811e+002
2.337131e+003	5.265916e+002
2.339060e+003	4.630752e+002
2.340988e+003	5.299122e+002
2.342917e+003	4.005901e+002
2.344845e+003	6.635992e+002
2.346773e+003	6.001255e+002
2.348702e+003	4.741130e+002
2.350630e+003	5.315524e+002
2.352559e+003	6.145297e+002
2.354487e+003	6.641868e+002
2.356416e+003	6.514020e+002
2.358344e+003	4.964438e+002
2.360273e+003	3.673259e+002
2.362201e+003	5.080856e+002
2.364130e+003	4.322879e+002
2.366058e+003	6.220363e+002
2.367987e+003	6.388594e+002
2.369915e+003	6.472333e+002
2.371844e+003	6.151323e+002
2.373772e+003	5.435499e+002
2.375700e+003	5.039789e+002
2.377629e+003	5.660212e+002
2.379557e+003	6.331634e+002
2.381486e+003	6.298251e+002
2.383414e+003	5.460386e+002
2.385343e+003	4.547030e+002
2.387271e+003	4.964511e+002
2.389200e+003	6.357870e+002
2.391128e+003	6.468427e+002
2.393057e+003	6.367784e+002
2.394985e+003	6.455243e+002
2.396914e+003	6.322968e+002
2.398842e+003	6.213204e+002
2.400771e+003	6.315167e+002
2.402699e+003	5.410797e+002
2.404627e+003	4.879391e+002
2.406556e+003	5.315598e+002
2.408484e+003	4.373056e+002
2.410413e+003	4.871047e+002
2.412341e+003	4.799963e+002
2.414270e+003	5.693516e+002
2.416198e+003	7.077969e+002
2.418127e+003	7.006312e+002
2.420055e+003	6.398760e+002
2.421984e+003	6.453587e+002
2.423912e+003	6.056851e+002
2.425841e+003	5.589189e+002
2.427769e+003	5.904943e+002
2.429698e+003	5.888104e+002
2.431626e+003	4.746339e+002
2.433554e+003	5.061045e+002
2.435483e+003	6.325209e+002
2.437411e+003	5.728687e+002
2.439340e+003	8.433411e+002
2.441268e+003	6.480775e+002
2.443197e+003	6.270257e+002
2.445125e+003	6.966320e+002
2.447054e+003	6.967990e+002
2.448982e+003	6.372571e+002
2.450911e+003	5.689652e+002
2.452839e+003	6.632180e+002
2.454768e+003	6.786040e+002
2.456696e+003	7.319796e+002
2.458625e+003	8.061292e+002
2.460553e+003	7.285202e+002
2.462481e+003	7.385656e+002
2.464410e+003	7.026171e+002
2.466338e+003	5.589573e+002
2.468267e+003	7.444426e+002
2.470195e+003	7.346358e+002
2.472124e+003	7.822782e+002
2.474052e+003	8.119208e+002
2.475981e+003	6.826340e+002
2.477909e+003	6.647333e+002
2.479838e+003	7.255046e+002
2.481766e+003	7.352231e+002
2.483695e+003	6.775101e+002
2.485623e+003	5.286087e+002
2.487552e+003	6.730809e+002
2.489480e+003	7.050607e+002
2.491408e+003	7.571182e+002
2.493337e+003	8.092394e+002
2.495265e+003	7.756946e+002
2.497194e+003	7.468807e+002
2.499122e+003	6.397054e+002
2.501051e+003	6.339904e+002
2.502979e+003	6.974659e+002
2.504908e+003	7.229153e+002
2.506836e+003	7.443939e+002
2.508765e+003	7.226345e+002
2.510693e+003	6.300513e+002
2.512622e+003	5.080463e+002
2.514550e+003	5.938266e+002
2.516479e+003	5.812656e+002
2.518407e+003	5.307228e+002
2.520335e+003	6.049481e+002
2.522264e+003	6.894734e+002
2.524192e+003	7.281404e+002
2.526121e+003	6.380926e+002
2.528049e+003	7.218884e+002
2.529978e+003	8.381680e+002
2.531906e+003	7.451291e+002
2.533835e+003	7.865327e+002
2.535763e+003	8.116183e+002
2.537692e+003	7.822716e+002
2.539620e+003	7.893798e+002
2.541549e+003	7.350934e+002
2.543477e+003	7.969673e+002
2.545406e+003	7.777600e+002
2.547334e+003	8.257411e+002
2.549262e+003	7.775709e+002
2.551191e+003	7.358881e+002
2.553119e+003	7.018296e+002
2.555048e+003	6.959683e+002
2.556976e+003	6.870063e+002
2.558905e+003	7.174208e+002
2.560833e+003	7.171151e+002
2.562762e+003	6.434604e+002
2.564690e+003	6.308401e+002
2.566619e+003	6.972646e+002
2.568547e+003	8.297171e+002
2.570476e+003	7.835854e+002
2.572404e+003	6.867267e+002
2.574333e+003	7.352041e+002
2.576261e+003	7.711208e+002
2.578189e+003	6.790544e+002
2.580118e+003	7.150578e+002
2.582046e+003	7.774402e+002
2.583975e+003	6.891111e+002
2.585903e+003	7.002731e+002
2.587832e+003	8.543420e+002
2.589760e+003	8.044025e+002
2.591689e+003	7.526398e+002
2.593617e+003	7.054876e+002
2.595546e+003	7.473156e+002
2.597474e+003	7.376348e+002
2.599403e+003	7.689011e+002
2.601331e+003	7.321893e+002
2.603260e+003	7.438250e+002
2.605188e+003	7.783392e+002
2.607116e+003	6.437791e+002
2.609045e+003	7.647897e+002
2.610973e+003	7.997293e+002
2.612902e+003	7.519014e+002
2.614830e+003	7.703860e+002
2.616759e+003	7.268085e+002
2.618687e+003	6.420777e+002
2.620616e+003	7.349735e+002
2.622544e+003	8.159031e+002
2.624473e+003	7.339888e+002
2.626401e+003	7.113226e+002
2.628330e+003	8.099105e+002
2.630258e+003	7.927888e+002
2.632187e+003	7.194529e+002
2.634115e+003	6.940092e+002
2.636043e+003	7.591749e+002
2.637972e+003	7.455685e+002
2.639900e+003	7.145494e+002
2.641829e+003	7.194166e+002
2.643757e+003	6.254619e+002
2.645686e+003	6.741999e+002
2.647614e+003	6.848781e+002
2.649543e+003	6.933735e+002
2.651471e+003	7.096261e+002
2.653400e+003	6.161575e+002
2.655328e+003	7.238197e+002
2.657257e+003	8.654488e+002
2.659185e+003	7.566175e+002
2.661114e+003	7.944597e+002
2.663042e+003	7.238364e+002
2.664970e+003	7.068160e+002
2.666899e+003	7.435481e+002
2.668827e+003	6.226289e+002
2.670756e+003	5.644502e+002
2.672684e+003	5.846519e+002
2.674613e+003	5.984828e+002
2.676541e+003	6.278699e+002
2.678470e+003	7.921457e+002
2.680398e+003	7.688766e+002
2.682327e+003	8.305137e+002
2.684255e+003	8.036053e+002
2.686184e+003	7.656249e+002
2.688112e+003	6.512672e+002
2.690041e+003	6.309733e+002
2.691969e+003	6.496632e+002
2.693897e+003	7.119975e+002
2.695826e+003	7.545027e+002
2.697754e+003	8.001747e+002
2.699683e+003	7.623796e+002
2.701611e+003	7.005676e+002
2.703540e+003	6.451683e+002
2.705468e+003	7.026901e+002
2.707397e+003	6.704074e+002
2.709325e+003	7.222661e+002
2.711254e+003	5.511918e+002
2.713182e+003	5.917921e+002
2.715111e+003	5.982958e+002
2.717039e+003	4.355769e+002
2.718968e+003	5.070817e+002
2.720896e+003	5.836230e+002
2.722824e+003	5.680168e+002
2.724753e+003	6.333446e+002
2.726681e+003	6.141377e+002
2.728610e+003	5.920434e+002
2.730538e+003	6.042409e+002
2.732467e+003	5.566840e+002
2.734395e+003	5.177681e+002
2.736324e+003	5.198330e+002
2.738252e+003	6.056999e+002
2.740181e+003	4.286964e+002
2.742109e+003	4.099027e+002
2.744038e+003	4.896808e+002
2.745966e+003	4.647909e+002
2.747895e+003	4.719639e+002
2.749823e+003	4.991080e+002
2.751751e+003	5.570684e+002
2.753680e+003	4.291538e+002
2.755608e+003	3.974593e+002
2.757537e+003	4.267224e+002
2.759465e+003	6.667061e+002
2.761394e+003	6.885466e+002
2.763322e+003	5.735182e+002
2.765251e+003	4.561859e+002
2.767179e+003	3.455287e+002
2.769108e+003	4.286582e+002
2.771036e+003	5.548121e+002
2.772965e+003	6.330886e+002
2.774893e+003	6.289689e+002
2.776822e+003	3.570829e+002
2.778750e+003	4.000481e+002
2.780678e+003	4.848567e+002
2.782607e+003	4.259069e+002
2.784535e+003	4.664410e+002
2.786464e+003	2.784880e+002
2.788392e+003	2.380867e+002
2.790321e+003	3.798463e+002
2.792249e+003	4.992690e+002
2.794178e+003	6.037139e+002
2.796106e+003	5.082956e+002
2.798035e+003	4.243949e+002
2.799963e+003	4.284262e+002
2.801892e+003	4.453543e+002
2.803820e+003	5.172287e+002
2.805749e+003	4.097545e+002
2.807677e+003	2.744749e+002
2.809605e+003	4.153437e+002
2.811534e+003	3.852294e+002
2.813462e+003	4.138217e+002
2.815391e+003	3.374646e+002
2.817319e+003	2.529200e+002
2.819248e+003	3.685864e+002
2.821176e+003	3.781490e+002
2.823105e+003	3.434765e+002
2.825033e+003	3.252573e+002
2.826962e+003	2.755908e+002
2.828890e+003	1.535803e+002
2.830819e+003	2.659284e+002
2.832747e+003	2.131865e+002
2.834676e+003	2.246671e+002
2.836604e+003	2.998819e+002
2.838532e+003	2.394326e+002
2.840461e+003	2.309785e+002
2.842389e+003	2.727219e+002
2.844318e+003	2.367386e+002
2.846246e+003	2.050364e+002
2.848175e+003	2.356264e+002
2.850103e+003	2.674983e+002
2.852032e+003	9.676935e+001
2.853960e+003	1.394962e+002
2.855889e+003	1.879605e+002
2.857817e+003	2.844253e+002
2.859746e+003	2.454450e+002
2.861674e+003	2.158976e+002
2.863603e+003	2.036815e+002
2.865531e+003	1.940329e+002
2.867459e+003	2.562141e+002
2.869388e+003	2.042502e+002
2.871316e+003	1.556181e+002
2.873245e+003	1.333825e+002
2.875173e+003	1.308313e+002
2.877102e+003	6.030650e+001
2.879030e+003	-6.930441e+001
2.880959e+003	-1.359219e+001
2.882887e+003	5.198439e+001
2.884816e+003	1.055454e+002
2.886744e+003	1.581475e+002
2.888673e+003	8.598985e+001
2.890601e+003	3.197991e+001
2.892530e+003	1.265150e+002
2.894458e+003	6.940110e-002
2.896386e+003	7.656376e+001
2.898315e+003	3.804020e+001
2.900243e+003	1.357024e+002
2.902172e+003	1.168828e+002
2.904100e+003	1.584449e+002
2.906029e+003	1.046401e+002
2.907957e+003	1.196213e+002
2.909886e+003	7.130257e+001
2.911814e+003	3.162453e+001
2.913743e+003	-9.731181e+001
2.915671e+003	-3.927052e+001
2.917600e+003	2.159377e+000
2.919528e+003	-2.198451e+001
2.921457e+003	-5.581984e+001
2.923385e+003	-3.404327e+001
2.925313e+003	7.102048e+001
2.927242e+003	-5.900817e+001
2.929170e+003	-2.287492e+001
2.931099e+003	-2.037643e+001
2.933027e+003	-2.179650e+002
2.934956e+003	-1.452134e+002
2.936884e+003	-1.037923e+002
2.938813e+003	-1.558268e+002
2.940741e+003	-1.170714e+002
2.942670e+003	-1.670972e+002
2.944598e+003	-2.073548e+002
2.946527e+003	-1.178051e+002
2.948455e+003	-2.169773e+002
2.950384e+003	-1.606844e+002
2.952312e+003	-1.059945e+002
2.954240e+003	-1.970964e+002
2.956169e+003	-2.769799e+002
2.958097e+003	-3.271056e+002
2.960026e+003	-3.113364e+002
2.961954e+003	-2.840498e+002
2.963883e+003	-3.159057e+002
2.965811e+003	-3.191091e+002
2.967740e+003	-3.457090e+002
2.969668e+003	-3.826571e+002
2.971597e+003	-3.602643e+002
2.973525e+003	-3.066404e+002
2.975454e+003	-3.866429e+002
2.977382e+003	-3.941666e+002
2.979311e+003	-2.997392e+002
2.981239e+003	-3.006561e+002
2.983167e+003	-3.696643e+002
2.985096e+003	-4.201132e+002
2.987024e+003	-4.597610e+002
2.988953e+003	-3.490310e+002
2.990881e+003	-3.243619e+002
2.992810e+003	-4.358136e+002
2.994738e+003	-4.250280e+002
2.996667e+003	-4.314215e+002
2.998595e+003	-4.516931e+002
3.000524e+003	-4.445750e+002
3.002452e+003	-3.873607e+002
3.004381e+003	-2.829583e+002
3.006309e+003	-3.782802e+002
3.008238e+003	-4.134814e+002
3.010166e+003	-3.713639e+002
3.012094e+003	-3.245556e+002
3.014023e+003	-4.261117e+002
3.015951e+003	-4.589983e+002
3.017880e+003	-4.208687e+002
3.019808e+003	-4.612504e+002
3.021737e+003	-4.781538e+002
3.023665e+003	-4.663122e+002
3.025594e+003	-5.341523e+002
3.027522e+003	-4.427934e+002
3.029451e+003	-4.465973e+002
3.031379e+003	-5.471215e+002
3.033308e+003	-4.169688e+002
3.035236e+003	-4.047742e+002
3.037165e+003	-4.107122e+002
3.039093e+003	-4.587212e+002
3.041021e+003	-4.264595e+002
3.042950e+003	-3.491519e+002
3.044878e+003	-4.274148e+002
3.046807e+003	-4.952824e+002
3.048735e+003	-5.175295e+002
3.050664e+003	-4.670140e+002
3.052592e+003	-4.849633e+002
3.054521e+003	-5.151755e+002
3.056449e+003	-3.743475e+002
3.058378e+003	-3.777713e+002
3.060306e+003	-4.236625e+002
3.062235e+003	-4.134135e+002
3.064163e+003	-3.838884e+002
3.066092e+003	-3.226842e+002
3.068020e+003	-3.246586e+002
3.069948e+003	-3.375641e+002
3.071877e+003	-3.168190e+002
3.073805e+003	-3.759320e+002
3.075734e+003	-2.779505e+002
3.077662e+003	-3.232921e+002
3.079591e+003	-3.757993e+002
3.081519e+003	-2.104413e+002
3.083448e+003	-3.043512e+002
3.085376e+003	-2.567881e+002
3.087305e+003	-2.455948e+002
3.089233e+003	-2.211680e+002
3.091162e+003	-2.549834e+002
3.093090e+003	-3.518797e+002
3.095019e+003	-3.140875e+002
3.096947e+003	-1.214830e+002
3.098875e+003	-1.188775e+002
3.100804e+003	-1.542903e+002
3.102732e+003	-1.430984e+002
3.104661e+003	-6.803471e+001
3.106589e+003	-1.370110e+002
3.108518e+003	-1.454545e+002
3.110446e+003	-7.096362e+001
3.112375e+003	-1.739239e+002
3.114303e+003	-1.544963e+002
3.116232e+003	3.789570e+001
3.118160e+003	5.333958e+001
3.120089e+003	2.782112e+001
3.122017e+003	2.750254e+001
3.123946e+003	5.685197e+001
3.125874e+003	-3.019378e+001
3.127802e+003	5.699736e+001
3.129731e+003	1.279249e+002
3.131659e+003	1.438431e+002
3.133588e+003	1.872482e+002
3.135516e+003	2.475916e+002
3.137445e+003	2.601371e+002
3.139373e+003	1.922297e+002
3.141302e+003	1.578059e+002
3.143230e+003	2.144355e+002
3.145159e+003	3.513078e+002
3.147087e+003	3.837595e+002
3.149016e+003	4.192299e+002
3.150944e+003	4.231642e+002
3.152873e+003	5.471893e+002
3.154801e+003	5.346724e+002
3.156729e+003	5.335386e+002
3.158658e+003	7.097729e+002
3.160586e+003	6.654655e+002
3.162515e+003	6.632787e+002
3.164443e+003	6.472543e+002
3.166372e+003	7.146314e+002
3.168300e+003	6.699239e+002
3.170229e+003	8.116428e+002
3.172157e+003	8.051534e+002
3.174086e+003	7.343849e+002
3.176014e+003	7.648384e+002
3.177943e+003	8.076115e+002
3.179871e+003	1.053653e+003
3.181800e+003	1.193567e+003
3.183728e+003	1.139823e+003
3.185656e+003	1.177998e+003
3.187585e+003	1.321958e+003
3.189513e+003	1.225886e+003
3.191442e+003	1.511059e+003
3.193370e+003	1.566976e+003
3.195299e+003	1.481658e+003
3.197227e+003	1.500119e+003
3.199156e+003	1.566811e+003
3.201084e+003	1.625215e+003
3.203013e+003	1.735304e+003
3.204941e+003	1.894491e+003
3.206870e+003	1.837273e+003
3.208798e+003	1.879905e+003
3.210727e+003	1.928598e+003
3.212655e+003	1.910253e+003
3.214583e+003	1.889815e+003
3.216512e+003	2.146491e+003
3.218440e+003	2.336835e+003
3.220369e+003	2.350818e+003
3.222297e+003	2.414755e+003
3.224226e+003	2.515730e+003
3.226154e+003	2.611215e+003
3.228083e+003	2.745539e+003
3.230011e+003	2.629169e+003
3.231940e+003	2.684201e+003
3.233868e+003	2.879611e+003
3.235797e+003	3.025234e+003
3.237725e+003	3.123404e+003
3.239654e+003	3.271060e+003
3.241582e+003	3.308461e+003
3.243510e+003	3.239351e+003
3.245439e+003	3.349373e+003
3.247367e+003	3.540359e+003
3.249296e+003	3.658375e+003
3.251224e+003	3.879930e+003
3.253153e+003	3.831675e+003
3.255081e+003	3.892889e+003
3.257010e+003	3.986948e+003
3.258938e+003	4.058979e+003
3.260867e+003	4.286936e+003
3.262795e+003	4.428647e+003
3.264724e+003	4.443423e+003
3.266652e+003	4.558358e+003
3.268581e+003	4.704476e+003
3.270509e+003	4.844455e+003
3.272438e+003	4.930522e+003
3.274366e+003	5.110788e+003
3.276294e+003	5.290225e+003
3.278223e+003	5.395490e+003
3.280151e+003	5.437421e+003
3.282080e+003	5.564602e+003
3.284008e+003	5.644920e+003
3.285937e+003	5.690949e+003
3.287865e+003	5.808308e+003
3.289794e+003	6.025206e+003
3.291722e+003	6.178613e+003
3.293651e+003	6.265807e+003
3.295579e+003	6.394524e+003
3.297508e+003	6.523693e+003
3.299436e+003	6.705047e+003
3.301365e+003	6.913211e+003
3.303293e+003	7.146686e+003
3.305221e+003	7.312449e+003
3.307150e+003	7.492780e+003
3.309078e+003	7.600106e+003
3.311007e+003	7.770609e+003
3.312935e+003	7.909779e+003
3.314864e+003	8.150718e+003
3.316792e+003	8.309897e+003
3.318721e+003	8.466989e+003
3.320649e+003	8.639196e+003
3.322578e+003	8.921986e+003
3.324506e+003	9.128658e+003
3.326435e+003	9.204398e+003
3.328363e+003	9.279691e+003
3.330292e+003	9.529142e+003
3.332220e+003	9.793331e+003
3.334148e+003	9.944072e+003
3.336077e+003	1.007157e+004
3.338005e+003	1.028177e+004
3.339934e+003	1.048876e+004
3.341862e+003	1.066106e+004
3.343791e+003	1.094762e+004
3.345719e+003	1.114916e+004
3.347648e+003	1.132802e+004
3.349576e+003	1.155106e+004
3.351505e+003	1.178787e+004
3.353433e+003	1.195702e+004
3.355362e+003	1.226702e+004
3.357290e+003	1.241342e+004
3.359219e+003	1.275993e+004
3.361147e+003	1.301287e+004
3.363075e+003	1.323240e+004
3.365004e+003	1.340541e+004
3.366932e+003	1.360954e+004
3.368861e+003	1.386461e+004
3.370789e+003	1.414814e+004
3.372718e+003	1.433528e+004
3.374646e+003	1.481669e+004
3.376575e+003	1.497626e+004
3.378503e+003	1.518751e+004
3.380432e+003	1.552110e+004
3.382360e+003	1.572811e+004
3.384289e+003	1.602780e+004
3.386217e+003	1.626019e+004
3.388146e+003	1.653207e+004
3.390074e+003	1.691077e+004
3.392002e+003	1.727636e+004
3.393931e+003	1.756804e+004
3.395859e+003	1.775135e+004
3.397788e+003	1.796917e+004
3.399716e+003	1.841256e+004
