# Supplementary material for: Machine learning classification of mango maturity based on carotene content from Raman spectra
Source: PeerJ. 2025 Nov 18;13:e20288. doi: 10.7717/peerj.20288 (PMC12637035; doi:10.7717/peerj.20288)
Supplement: Supplemental Information 1 — Raman spectra from 29 mango samples, with measurements taken from the top, middle, and bottom parts of each mango. These data were used for Raman spectral processing, statistical analysis, and classification analysis. [file peerj-13-20288-s001.zip › Raw Data_Mango/M7/M7-B.CSV]

4.996945e+001	9.213188e+002
5.189791e+001	5.991072e+002
5.382638e+001	4.417318e+002
5.575485e+001	4.085546e+002
5.768332e+001	4.478443e+002
5.961178e+001	4.656537e+002
6.154025e+001	4.553676e+002
6.346872e+001	4.399613e+002
6.539719e+001	4.510327e+002
6.732565e+001	4.677005e+002
6.925412e+001	4.710697e+002
7.118259e+001	4.589886e+002
7.311105e+001	4.401547e+002
7.503952e+001	4.254079e+002
7.696799e+001	4.025278e+002
7.889645e+001	3.871668e+002
8.082492e+001	3.810755e+002
8.275339e+001	3.678209e+002
8.468185e+001	3.627133e+002
8.661032e+001	3.559700e+002
8.853879e+001	3.460643e+002
9.046725e+001	3.401340e+002
9.239572e+001	3.604519e+002
9.432419e+001	3.662128e+002
9.625266e+001	3.635172e+002
9.818112e+001	3.506324e+002
1.001096e+002	3.262065e+002
1.020381e+002	3.072280e+002
1.039665e+002	3.013354e+002
1.058950e+002	2.967978e+002
1.078235e+002	2.856112e+002
1.097519e+002	2.682698e+002
1.116804e+002	2.816323e+002
1.136089e+002	2.904678e+002
1.155373e+002	2.883986e+002
1.174658e+002	2.771925e+002
1.193943e+002	2.636347e+002
1.213227e+002	2.547124e+002
1.232512e+002	2.363494e+002
1.251797e+002	2.200799e+002
1.271081e+002	2.139502e+002
1.290366e+002	1.960719e+002
1.309651e+002	2.052913e+002
1.328935e+002	2.236483e+002
1.348220e+002	2.436752e+002
1.367505e+002	2.611585e+002
1.386789e+002	2.597464e+002
1.406074e+002	2.604023e+002
1.425359e+002	2.645653e+002
1.444643e+002	2.668167e+002
1.463928e+002	2.597070e+002
1.483213e+002	2.514306e+002
1.502497e+002	2.577350e+002
1.521782e+002	2.636670e+002
1.541067e+002	2.661613e+002
1.560351e+002	2.747635e+002
1.579636e+002	2.198508e+002
1.598921e+002	2.153272e+002
1.618205e+002	2.542770e+002
1.637490e+002	2.873500e+002
1.656775e+002	2.455772e+002
1.676059e+002	2.387397e+002
1.695344e+002	2.606709e+002
1.714629e+002	2.697040e+002
1.733913e+002	2.497099e+002
1.753198e+002	2.593589e+002
1.772483e+002	2.793802e+002
1.791767e+002	2.755565e+002
1.811052e+002	2.600982e+002
1.830337e+002	2.545388e+002
1.849621e+002	2.561166e+002
1.868906e+002	2.262025e+002
1.888191e+002	2.350232e+002
1.907475e+002	2.377845e+002
1.926760e+002	1.893141e+002
1.946045e+002	2.378855e+002
1.965329e+002	2.230340e+002
1.984614e+002	2.261441e+002
2.003899e+002	2.505243e+002
2.023183e+002	2.584905e+002
2.042468e+002	2.500558e+002
2.061753e+002	2.673132e+002
2.081037e+002	2.789485e+002
2.100322e+002	2.696352e+002
2.119607e+002	2.450208e+002
2.138891e+002	2.428106e+002
2.158176e+002	2.578847e+002
2.177461e+002	2.673109e+002
2.196745e+002	2.670560e+002
2.216030e+002	2.626163e+002
2.235315e+002	2.241277e+002
2.254599e+002	2.048791e+002
2.273884e+002	2.310280e+002
2.293169e+002	2.576266e+002
2.312453e+002	2.186303e+002
2.331738e+002	2.310973e+002
2.351023e+002	2.130432e+002
2.370307e+002	2.078668e+002
2.389592e+002	2.223647e+002
2.408877e+002	2.292698e+002
2.428161e+002	2.218655e+002
2.447446e+002	2.117664e+002
2.466731e+002	2.159390e+002
2.486015e+002	2.416696e+002
2.505300e+002	2.801344e+002
2.524585e+002	2.817206e+002
2.543869e+002	2.681378e+002
2.563154e+002	2.549208e+002
2.582439e+002	2.459882e+002
2.601723e+002	2.382269e+002
2.621008e+002	2.376658e+002
2.640293e+002	2.589722e+002
2.659577e+002	2.527065e+002
2.678862e+002	2.308146e+002
2.698147e+002	2.332213e+002
2.717431e+002	2.236875e+002
2.736716e+002	2.265319e+002
2.756001e+002	2.197680e+002
2.775285e+002	2.097665e+002
2.794570e+002	2.134184e+002
2.813855e+002	2.187237e+002
2.833139e+002	2.154758e+002
2.852424e+002	2.246070e+002
2.871709e+002	2.476814e+002
2.890993e+002	2.730703e+002
2.910278e+002	2.834203e+002
2.929563e+002	2.845069e+002
2.948847e+002	2.916731e+002
2.968132e+002	2.985627e+002
2.987417e+002	2.956270e+002
3.006701e+002	2.877775e+002
3.025986e+002	3.010050e+002
3.045271e+002	3.324799e+002
3.064555e+002	3.289705e+002
3.083840e+002	2.825563e+002
3.103125e+002	2.866219e+002
3.122409e+002	2.792525e+002
3.141694e+002	2.845312e+002
3.160979e+002	2.802697e+002
3.180263e+002	2.641384e+002
3.199548e+002	2.709848e+002
3.218833e+002	3.018787e+002
3.238117e+002	3.254257e+002
3.257402e+002	3.187930e+002
3.276687e+002	2.920830e+002
3.295971e+002	2.816362e+002
3.315256e+002	2.953346e+002
3.334541e+002	3.033011e+002
3.353825e+002	3.082672e+002
3.373110e+002	3.102066e+002
3.392395e+002	3.139073e+002
3.411679e+002	3.608802e+002
3.430964e+002	3.613188e+002
3.450249e+002	3.407188e+002
3.469533e+002	3.344228e+002
3.488818e+002	3.482404e+002
3.508103e+002	3.133231e+002
3.527387e+002	3.500897e+002
3.546672e+002	3.645830e+002
3.565957e+002	3.465576e+002
3.585241e+002	3.196719e+002
3.604526e+002	3.140308e+002
3.623811e+002	3.109546e+002
3.643095e+002	3.071872e+002
3.662380e+002	3.208027e+002
3.681665e+002	3.367487e+002
3.700949e+002	3.183977e+002
3.720234e+002	3.201758e+002
3.739519e+002	3.201609e+002
3.758803e+002	3.096102e+002
3.778088e+002	2.926624e+002
3.797373e+002	2.753980e+002
3.816657e+002	2.448489e+002
3.835942e+002	2.647813e+002
3.855227e+002	2.538530e+002
3.874511e+002	2.445768e+002
3.893796e+002	2.779474e+002
3.913081e+002	3.322193e+002
3.932365e+002	3.592797e+002
3.951650e+002	3.505999e+002
3.970935e+002	3.352680e+002
3.990219e+002	3.357019e+002
4.009504e+002	3.533115e+002
4.028789e+002	3.598121e+002
4.048073e+002	3.756672e+002
4.067358e+002	3.636460e+002
4.086643e+002	3.619623e+002
4.105927e+002	3.997886e+002
4.125212e+002	3.750706e+002
4.144497e+002	3.521631e+002
4.163781e+002	3.900007e+002
4.183066e+002	4.054323e+002
4.202351e+002	3.544106e+002
4.221635e+002	3.013347e+002
4.240920e+002	3.135701e+002
4.260205e+002	3.116141e+002
4.279489e+002	3.182666e+002
4.298774e+002	3.306489e+002
4.318059e+002	3.279839e+002
4.337343e+002	3.139586e+002
4.356628e+002	3.323566e+002
4.375913e+002	3.515273e+002
4.395197e+002	3.618246e+002
4.414482e+002	3.678424e+002
4.433767e+002	3.779728e+002
4.453051e+002	3.412422e+002
4.472336e+002	3.467287e+002
4.491621e+002	3.575781e+002
4.510905e+002	3.639798e+002
4.530190e+002	3.787707e+002
4.549475e+002	3.825327e+002
4.568759e+002	4.045290e+002
4.588044e+002	3.706228e+002
4.607329e+002	3.587137e+002
4.626613e+002	3.940927e+002
4.645898e+002	3.718887e+002
4.665183e+002	3.527663e+002
4.684467e+002	3.985291e+002
4.703752e+002	4.388971e+002
4.723037e+002	4.366740e+002
4.742321e+002	4.043694e+002
4.761606e+002	3.941265e+002
4.780891e+002	3.898562e+002
4.800175e+002	3.886542e+002
4.819460e+002	3.826164e+002
4.838745e+002	3.810249e+002
4.858029e+002	4.009469e+002
4.877314e+002	3.816386e+002
4.896599e+002	3.454110e+002
4.915883e+002	3.662455e+002
4.935168e+002	3.917363e+002
4.954453e+002	3.662914e+002
4.973737e+002	3.545114e+002
4.993022e+002	3.376953e+002
5.012307e+002	3.250611e+002
5.031591e+002	3.235691e+002
5.050876e+002	3.332206e+002
5.070161e+002	3.448785e+002
5.089445e+002	3.381438e+002
5.108730e+002	3.287233e+002
5.128015e+002	3.446041e+002
5.147299e+002	3.725152e+002
5.166584e+002	3.850180e+002
5.185869e+002	3.663614e+002
5.205153e+002	3.661880e+002
5.224438e+002	4.192124e+002
5.243723e+002	4.110191e+002
5.263007e+002	3.810731e+002
5.282292e+002	4.039077e+002
5.301577e+002	4.599084e+002
5.320861e+002	4.381336e+002
5.340146e+002	4.119432e+002
5.359431e+002	3.844612e+002
5.378715e+002	3.606753e+002
5.398000e+002	3.517641e+002
5.417285e+002	3.655805e+002
5.436569e+002	3.851698e+002
5.455854e+002	3.944525e+002
5.475139e+002	3.800094e+002
5.494423e+002	3.506905e+002
5.513708e+002	3.296499e+002
5.532993e+002	3.201360e+002
5.552277e+002	3.339631e+002
5.571562e+002	3.475711e+002
5.590847e+002	3.443770e+002
5.610131e+002	3.345355e+002
5.629416e+002	3.470700e+002
5.648701e+002	3.701248e+002
5.667985e+002	3.418503e+002
5.687270e+002	3.154193e+002
5.706555e+002	3.130487e+002
5.725839e+002	3.327772e+002
5.745124e+002	3.606371e+002
5.764409e+002	3.914093e+002
5.783693e+002	3.830669e+002
5.802978e+002	3.712395e+002
5.822263e+002	3.746352e+002
5.841547e+002	3.853610e+002
5.860832e+002	3.775920e+002
5.880117e+002	3.809477e+002
5.899401e+002	3.782622e+002
5.918686e+002	3.469039e+002
5.937971e+002	3.333434e+002
5.957255e+002	3.612572e+002
5.976540e+002	3.586105e+002
5.995825e+002	3.559671e+002
6.015109e+002	3.719246e+002
6.034394e+002	3.781224e+002
6.053679e+002	3.769575e+002
6.072963e+002	3.806485e+002
6.092248e+002	3.799575e+002
6.111533e+002	3.564597e+002
6.130817e+002	3.337291e+002
6.150102e+002	3.112935e+002
6.169387e+002	2.807455e+002
6.188671e+002	2.561124e+002
6.207956e+002	2.862199e+002
6.227241e+002	2.947358e+002
6.246525e+002	2.884207e+002
6.265810e+002	3.099312e+002
6.285095e+002	3.319402e+002
6.304379e+002	3.267510e+002
6.323664e+002	3.345475e+002
6.342949e+002	3.284941e+002
6.362233e+002	3.212874e+002
6.381518e+002	3.103421e+002
6.400803e+002	3.076929e+002
6.420087e+002	3.182110e+002
6.439372e+002	3.250155e+002
6.458657e+002	3.371285e+002
6.477941e+002	3.208823e+002
6.497226e+002	3.149448e+002
6.516511e+002	3.344015e+002
6.535795e+002	3.670045e+002
6.555080e+002	3.833950e+002
6.574365e+002	3.600363e+002
6.593649e+002	3.664901e+002
6.612934e+002	3.422079e+002
6.632219e+002	3.108213e+002
6.651503e+002	3.000240e+002
6.670788e+002	2.990605e+002
6.690073e+002	2.947785e+002
6.709357e+002	2.886798e+002
6.728642e+002	2.820031e+002
6.747927e+002	2.743786e+002
6.767211e+002	2.775154e+002
6.786496e+002	3.033392e+002
6.805781e+002	3.275546e+002
6.825065e+002	3.171060e+002
6.844350e+002	2.984418e+002
6.863635e+002	2.877046e+002
6.882919e+002	2.907757e+002
6.902204e+002	2.899623e+002
6.921489e+002	2.384098e+002
6.940773e+002	2.131113e+002
6.960058e+002	2.177559e+002
6.979343e+002	2.328431e+002
6.998627e+002	2.426525e+002
7.017912e+002	2.539365e+002
7.037197e+002	2.907798e+002
7.056481e+002	3.003208e+002
7.075766e+002	2.709068e+002
7.095051e+002	2.182500e+002
7.114335e+002	2.128568e+002
7.133620e+002	2.612824e+002
7.152905e+002	2.838683e+002
7.172189e+002	2.420155e+002
7.191474e+002	2.659403e+002
7.210759e+002	2.744778e+002
7.230043e+002	2.962081e+002
7.249328e+002	3.213387e+002
7.268613e+002	3.271332e+002
7.287897e+002	3.642132e+002
7.307182e+002	3.179675e+002
7.326467e+002	3.000700e+002
7.345751e+002	2.979565e+002
7.365036e+002	2.850813e+002
7.384321e+002	2.607281e+002
7.403605e+002	2.571363e+002
7.422890e+002	2.870543e+002
7.442175e+002	3.321637e+002
7.461459e+002	3.205875e+002
7.480744e+002	2.807534e+002
7.500029e+002	2.697159e+002
7.519313e+002	2.944463e+002
7.538598e+002	2.571575e+002
7.557883e+002	2.937662e+002
7.577167e+002	2.738807e+002
7.596452e+002	2.366531e+002
7.615737e+002	2.132642e+002
7.635021e+002	1.957475e+002
7.654306e+002	1.668774e+002
7.673591e+002	2.294085e+002
7.692875e+002	2.418517e+002
7.712160e+002	2.280728e+002
7.731445e+002	2.343832e+002
7.750729e+002	2.538577e+002
7.770014e+002	2.531776e+002
7.789299e+002	2.503570e+002
7.808583e+002	2.722644e+002
7.827868e+002	2.737237e+002
7.847153e+002	2.508384e+002
7.866437e+002	2.407287e+002
7.885722e+002	2.433643e+002
7.905007e+002	2.205086e+002
7.924291e+002	2.220948e+002
7.943576e+002	2.506797e+002
7.962861e+002	2.698636e+002
7.982145e+002	2.554421e+002
8.001430e+002	2.514883e+002
8.020715e+002	2.745930e+002
8.039999e+002	2.546892e+002
8.059284e+002	2.609788e+002
8.078569e+002	2.846410e+002
8.097853e+002	2.994628e+002
8.117138e+002	2.709405e+002
8.136423e+002	2.157983e+002
8.155707e+002	1.838924e+002
8.174992e+002	1.947661e+002
8.194277e+002	2.028607e+002
8.213561e+002	2.312315e+002
8.232846e+002	2.218697e+002
8.252131e+002	2.272516e+002
8.271415e+002	2.443279e+002
8.290700e+002	2.297221e+002
8.309985e+002	2.814900e+002
8.329269e+002	2.370844e+002
8.348554e+002	1.712570e+002
8.367839e+002	1.219877e+002
8.387123e+002	1.390846e+002
8.406408e+002	1.903353e+002
8.425693e+002	1.959876e+002
8.444977e+002	2.388417e+002
8.464262e+002	2.723138e+002
8.483547e+002	2.539865e+002
8.502831e+002	2.328614e+002
8.522116e+002	2.267248e+002
8.541401e+002	2.169948e+002
8.560685e+002	1.917182e+002
8.579970e+002	2.151733e+002
8.599255e+002	2.289688e+002
8.618539e+002	2.144150e+002
8.637824e+002	2.117555e+002
8.657109e+002	2.779828e+002
8.676393e+002	3.405832e+002
8.695678e+002	2.561946e+002
8.714963e+002	2.294049e+002
8.734247e+002	2.464690e+002
8.753532e+002	2.366581e+002
8.772817e+002	2.349431e+002
8.792101e+002	2.410010e+002
8.811386e+002	2.374691e+002
8.830671e+002	2.259766e+002
8.849955e+002	2.252827e+002
8.869240e+002	2.320802e+002
8.888525e+002	2.401309e+002
8.907809e+002	1.999849e+002
8.927094e+002	1.620386e+002
8.946379e+002	1.725240e+002
8.965663e+002	1.984702e+002
8.984948e+002	1.761905e+002
9.004233e+002	1.428142e+002
9.023517e+002	1.659933e+002
9.042802e+002	1.419765e+002
9.062087e+002	1.497322e+002
9.081371e+002	2.015349e+002
9.100656e+002	2.052168e+002
9.119941e+002	2.003595e+002
9.139225e+002	2.263732e+002
9.158510e+002	2.072504e+002
9.177795e+002	1.947178e+002
9.197079e+002	2.011544e+002
9.216364e+002	2.070671e+002
9.235649e+002	1.924198e+002
9.254933e+002	1.718705e+002
9.274218e+002	2.327703e+002
9.293503e+002	1.739900e+002
9.312787e+002	1.724707e+002
9.332072e+002	1.862662e+002
9.351357e+002	1.965995e+002
9.370641e+002	2.150023e+002
9.389926e+002	2.215944e+002
9.409211e+002	2.174144e+002
9.428495e+002	2.177615e+002
9.447780e+002	2.593376e+002
9.467065e+002	2.759358e+002
9.486349e+002	2.445251e+002
9.505634e+002	2.209914e+002
9.524919e+002	2.590258e+002
9.544203e+002	2.720255e+002
9.563488e+002	2.644194e+002
9.582773e+002	2.760958e+002
9.602057e+002	2.792253e+002
9.621342e+002	3.121258e+002
9.640627e+002	3.452858e+002
9.659911e+002	3.252352e+002
9.679196e+002	2.848705e+002
9.698481e+002	2.728189e+002
9.717766e+002	2.835871e+002
9.737050e+002	2.419284e+002
9.756335e+002	2.056786e+002
9.775620e+002	1.993138e+002
9.794904e+002	2.031316e+002
9.814189e+002	2.038864e+002
9.833474e+002	2.387328e+002
9.852758e+002	2.584159e+002
9.872043e+002	2.301326e+002
9.891328e+002	2.357686e+002
9.910612e+002	2.570353e+002
9.929897e+002	2.741357e+002
9.949182e+002	2.930605e+002
9.968466e+002	3.210542e+002
9.987751e+002	3.496648e+002
1.000704e+003	4.244756e+002
1.002632e+003	4.798851e+002
1.004560e+003	4.814995e+002
1.006489e+003	4.573334e+002
1.008417e+003	4.226579e+002
1.010346e+003	3.759879e+002
1.012274e+003	3.434231e+002
1.014203e+003	3.185690e+002
1.016131e+003	2.699993e+002
1.018060e+003	2.682683e+002
1.019988e+003	2.720537e+002
1.021917e+003	2.650709e+002
1.023845e+003	2.435344e+002
1.025774e+003	2.212809e+002
1.027702e+003	2.620517e+002
1.029631e+003	3.079594e+002
1.031559e+003	2.914752e+002
1.033488e+003	2.711553e+002
1.035416e+003	2.420509e+002
1.037344e+003	2.285689e+002
1.039273e+003	2.399820e+002
1.041201e+003	2.386136e+002
1.043130e+003	1.965547e+002
1.045058e+003	1.576557e+002
1.046987e+003	1.655365e+002
1.048915e+003	1.931515e+002
1.050844e+003	2.154976e+002
1.052772e+003	2.277778e+002
1.054701e+003	2.313647e+002
1.056629e+003	2.316181e+002
1.058558e+003	2.459972e+002
1.060486e+003	1.576670e+002
1.062415e+003	1.402470e+002
1.064343e+003	1.807485e+002
1.066271e+003	1.844486e+002
1.068200e+003	1.560336e+002
1.070128e+003	1.468618e+002
1.072057e+003	1.698945e+002
1.073985e+003	2.018258e+002
1.075914e+003	2.063459e+002
1.077842e+003	2.204712e+002
1.079771e+003	2.229157e+002
1.081699e+003	1.748758e+002
1.083628e+003	1.394235e+002
1.085556e+003	1.524717e+002
1.087485e+003	1.778153e+002
1.089413e+003	1.979837e+002
1.091342e+003	1.650718e+002
1.093270e+003	1.553962e+002
1.095198e+003	1.866806e+002
1.097127e+003	2.212522e+002
1.099055e+003	2.157949e+002
1.100984e+003	1.962717e+002
1.102912e+003	2.129142e+002
1.104841e+003	2.473524e+002
1.106769e+003	2.463036e+002
1.108698e+003	2.550290e+002
1.110626e+003	2.598209e+002
1.112555e+003	2.524924e+002
1.114483e+003	2.476908e+002
1.116412e+003	2.618295e+002
1.118340e+003	2.770350e+002
1.120269e+003	2.752721e+002
1.122197e+003	3.246549e+002
1.124125e+003	3.337823e+002
1.126054e+003	3.711300e+002
1.127982e+003	3.566811e+002
1.129911e+003	3.259406e+002
1.131839e+003	3.269058e+002
1.133768e+003	3.643044e+002
1.135696e+003	4.002429e+002
1.137625e+003	4.032386e+002
1.139553e+003	4.156516e+002
1.141482e+003	4.417904e+002
1.143410e+003	4.527308e+002
1.145339e+003	5.261683e+002
1.147267e+003	6.544038e+002
1.149196e+003	7.787059e+002
1.151124e+003	8.986353e+002
1.153052e+003	1.050262e+003
1.154981e+003	1.152923e+003
1.156909e+003	1.141037e+003
1.158838e+003	1.059674e+003
1.160766e+003	8.919247e+002
1.162695e+003	7.289819e+002
1.164623e+003	6.026019e+002
1.166552e+003	5.221976e+002
1.168480e+003	4.736402e+002
1.170409e+003	4.258383e+002
1.172337e+003	4.067100e+002
1.174266e+003	4.052631e+002
1.176194e+003	3.753167e+002
1.178123e+003	3.970210e+002
1.180051e+003	4.094821e+002
1.181979e+003	4.513855e+002
1.183908e+003	5.195204e+002
1.185836e+003	5.257383e+002
1.187765e+003	4.466018e+002
1.189693e+003	4.541297e+002
1.191622e+003	4.628417e+002
1.193550e+003	3.895109e+002
1.195479e+003	3.807300e+002
1.197407e+003	3.751732e+002
1.199336e+003	3.584400e+002
1.201264e+003	3.528607e+002
1.203193e+003	3.592639e+002
1.205121e+003	3.672588e+002
1.207050e+003	4.095983e+002
1.208978e+003	3.948155e+002
1.210906e+003	3.337027e+002
1.212835e+003	3.584771e+002
1.214763e+003	3.157552e+002
1.216692e+003	2.924278e+002
1.218620e+003	2.825085e+002
1.220549e+003	2.465523e+002
1.222477e+003	2.650666e+002
1.224406e+003	3.011738e+002
1.226334e+003	2.732817e+002
1.228263e+003	2.635335e+002
1.230191e+003	2.633896e+002
1.232120e+003	2.730565e+002
1.234048e+003	2.794587e+002
1.235977e+003	2.663923e+002
1.237905e+003	2.449199e+002
1.239833e+003	2.239414e+002
1.241762e+003	1.787257e+002
1.243690e+003	2.022385e+002
1.245619e+003	2.722344e+002
1.247547e+003	2.483471e+002
1.249476e+003	2.443119e+002
1.251404e+003	2.343209e+002
1.253333e+003	2.638228e+002
1.255261e+003	2.917102e+002
1.257190e+003	2.658722e+002
1.259118e+003	2.556377e+002
1.261047e+003	2.346275e+002
1.262975e+003	2.281234e+002
1.264904e+003	2.650257e+002
1.266832e+003	2.995148e+002
1.268760e+003	2.987168e+002
1.270689e+003	2.824723e+002
1.272617e+003	2.970475e+002
1.274546e+003	3.467166e+002
1.276474e+003	3.651827e+002
1.278403e+003	3.004992e+002
1.280331e+003	2.684418e+002
1.282260e+003	2.681129e+002
1.284188e+003	2.853281e+002
1.286117e+003	2.821390e+002
1.288045e+003	2.925924e+002
1.289974e+003	2.974147e+002
1.291902e+003	3.068797e+002
1.293831e+003	3.257465e+002
1.295759e+003	3.084271e+002
1.297688e+003	2.416790e+002
1.299616e+003	2.476074e+002
1.301544e+003	2.701298e+002
1.303473e+003	2.761536e+002
1.305401e+003	2.697220e+002
1.307330e+003	2.283270e+002
1.309258e+003	2.461015e+002
1.311187e+003	2.592044e+002
1.313115e+003	2.266375e+002
1.315044e+003	2.369865e+002
1.316972e+003	2.736624e+002
1.318901e+003	2.734233e+002
1.320829e+003	2.726940e+002
1.322758e+003	2.877313e+002
1.324686e+003	2.816352e+002
1.326615e+003	2.420144e+002
1.328543e+003	2.310788e+002
1.330471e+003	2.366149e+002
1.332400e+003	2.271121e+002
1.334328e+003	2.074611e+002
1.336257e+003	1.868539e+002
1.338185e+003	1.949446e+002
1.340114e+003	2.329830e+002
1.342042e+003	2.433596e+002
1.343971e+003	2.473135e+002
1.345899e+003	2.439031e+002
1.347828e+003	2.638314e+002
1.349756e+003	2.792270e+002
1.351685e+003	2.775229e+002
1.353613e+003	2.720276e+002
1.355542e+003	2.631974e+002
1.357470e+003	2.547296e+002
1.359398e+003	2.462129e+002
1.361327e+003	2.885486e+002
1.363255e+003	2.727788e+002
1.365184e+003	2.917238e+002
1.367112e+003	2.878099e+002
1.369041e+003	2.718757e+002
1.370969e+003	2.753953e+002
1.372898e+003	2.834411e+002
1.374826e+003	2.669939e+002
1.376755e+003	2.494160e+002
1.378683e+003	2.804362e+002
1.380612e+003	3.376826e+002
1.382540e+003	3.752611e+002
1.384469e+003	3.636227e+002
1.386397e+003	3.325866e+002
1.388325e+003	3.253919e+002
1.390254e+003	3.174680e+002
1.392182e+003	3.229859e+002
1.394111e+003	3.342679e+002
1.396039e+003	3.244902e+002
1.397968e+003	3.153951e+002
1.399896e+003	3.068656e+002
1.401825e+003	3.053530e+002
1.403753e+003	2.544706e+002
1.405682e+003	2.528135e+002
1.407610e+003	2.380228e+002
1.409539e+003	2.121366e+002
1.411467e+003	2.229384e+002
1.413396e+003	2.460074e+002
1.415324e+003	2.564427e+002
1.417252e+003	2.581148e+002
1.419181e+003	2.361303e+002
1.421109e+003	1.928983e+002
1.423038e+003	2.126229e+002
1.424966e+003	2.099396e+002
1.426895e+003	3.153737e+002
1.428823e+003	3.215350e+002
1.430752e+003	2.947605e+002
1.432680e+003	2.581490e+002
1.434609e+003	2.689826e+002
1.436537e+003	3.133957e+002
1.438466e+003	3.392022e+002
1.440394e+003	3.214083e+002
1.442323e+003	2.768381e+002
1.444251e+003	3.108983e+002
1.446179e+003	3.464585e+002
1.448108e+003	3.344901e+002
1.450036e+003	3.161735e+002
1.451965e+003	3.246954e+002
1.453893e+003	3.673632e+002
1.455822e+003	3.699958e+002
1.457750e+003	3.565719e+002
1.459679e+003	3.660270e+002
1.461607e+003	3.762379e+002
1.463536e+003	3.809194e+002
1.465464e+003	4.190856e+002
1.467393e+003	4.233641e+002
1.469321e+003	3.524041e+002
1.471250e+003	3.856616e+002
1.473178e+003	3.901071e+002
1.475106e+003	3.472986e+002
1.477035e+003	3.765944e+002
1.478963e+003	4.317258e+002
1.480892e+003	4.227109e+002
1.482820e+003	3.924132e+002
1.484749e+003	3.931806e+002
1.486677e+003	3.898836e+002
1.488606e+003	3.901277e+002
1.490534e+003	4.530971e+002
1.492463e+003	4.427514e+002
1.494391e+003	5.059217e+002
1.496320e+003	4.826503e+002
1.498248e+003	4.854099e+002
1.500177e+003	5.002048e+002
1.502105e+003	5.324733e+002
1.504033e+003	5.851786e+002
1.505962e+003	6.586623e+002
1.507890e+003	7.551447e+002
1.509819e+003	8.602249e+002
1.511747e+003	9.531791e+002
1.513676e+003	1.050565e+003
1.515604e+003	1.180480e+003
1.517533e+003	1.317409e+003
1.519461e+003	1.416277e+003
1.521390e+003	1.484877e+003
1.523318e+003	1.520550e+003
1.525247e+003	1.507156e+003
1.527175e+003	1.392300e+003
1.529104e+003	1.218216e+003
1.531032e+003	1.059118e+003
1.532960e+003	9.113589e+002
1.534889e+003	7.654276e+002
1.536817e+003	6.597889e+002
1.538746e+003	5.894063e+002
1.540674e+003	5.407643e+002
1.542603e+003	5.084777e+002
1.544531e+003	5.028338e+002
1.546460e+003	5.208785e+002
1.548388e+003	5.368377e+002
1.550317e+003	4.784074e+002
1.552245e+003	4.443246e+002
1.554174e+003	4.595955e+002
1.556102e+003	4.309287e+002
1.558031e+003	3.898607e+002
1.559959e+003	4.109721e+002
1.561887e+003	4.711088e+002
1.563816e+003	5.031053e+002
1.565744e+003	4.543428e+002
1.567673e+003	4.272759e+002
1.569601e+003	4.325295e+002
1.571530e+003	3.531504e+002
1.573458e+003	3.667778e+002
1.575387e+003	4.846522e+002
1.577315e+003	4.469371e+002
1.579244e+003	4.192549e+002
1.581172e+003	4.272509e+002
1.583101e+003	4.490508e+002
1.585029e+003	4.845082e+002
1.586958e+003	4.938952e+002
1.588886e+003	4.664350e+002
1.590814e+003	4.679946e+002
1.592743e+003	4.926571e+002
1.594671e+003	5.014131e+002
1.596600e+003	5.146426e+002
1.598528e+003	5.537770e+002
1.600457e+003	5.969421e+002
1.602385e+003	5.300079e+002
1.604314e+003	5.400952e+002
1.606242e+003	5.727578e+002
1.608171e+003	5.289335e+002
1.610099e+003	4.888520e+002
1.612028e+003	4.887290e+002
1.613956e+003	4.386065e+002
1.615885e+003	3.871208e+002
1.617813e+003	4.244270e+002
1.619741e+003	4.233818e+002
1.621670e+003	3.868801e+002
1.623598e+003	3.952192e+002
1.625527e+003	4.447580e+002
1.627455e+003	4.660205e+002
1.629384e+003	4.235878e+002
1.631312e+003	4.048926e+002
1.633241e+003	4.270077e+002
1.635169e+003	4.158153e+002
1.637098e+003	4.221113e+002
1.639026e+003	3.817083e+002
1.640955e+003	3.300478e+002
1.642883e+003	3.029136e+002
1.644812e+003	3.311375e+002
1.646740e+003	4.048588e+002
1.648668e+003	4.293628e+002
1.650597e+003	4.161039e+002
1.652525e+003	3.861794e+002
1.654454e+003	3.716431e+002
1.656382e+003	3.811664e+002
1.658311e+003	3.760591e+002
1.660239e+003	3.851178e+002
1.662168e+003	3.918747e+002
1.664096e+003	3.883668e+002
1.666025e+003	3.984383e+002
1.667953e+003	3.892721e+002
1.669882e+003	3.542745e+002
1.671810e+003	3.230028e+002
1.673739e+003	3.220265e+002
1.675667e+003	3.609714e+002
1.677595e+003	3.996021e+002
1.679524e+003	3.719112e+002
1.681452e+003	3.035656e+002
1.683381e+003	2.894863e+002
1.685309e+003	3.318818e+002
1.687238e+003	4.130912e+002
1.689166e+003	4.236479e+002
1.691095e+003	3.646234e+002
1.693023e+003	3.029292e+002
1.694952e+003	3.213721e+002
1.696880e+003	2.847142e+002
1.698809e+003	2.658599e+002
1.700737e+003	3.145354e+002
1.702666e+003	3.232136e+002
1.704594e+003	2.908474e+002
1.706522e+003	2.682144e+002
1.708451e+003	2.403469e+002
1.710379e+003	2.193622e+002
1.712308e+003	2.643708e+002
1.714236e+003	3.409965e+002
1.716165e+003	3.690091e+002
1.718093e+003	3.848159e+002
1.720022e+003	3.470994e+002
1.721950e+003	2.810879e+002
1.723879e+003	3.101829e+002
1.725807e+003	3.361862e+002
1.727736e+003	4.012758e+002
1.729664e+003	3.816666e+002
1.731593e+003	3.604132e+002
1.733521e+003	3.129257e+002
1.735449e+003	2.973746e+002
1.737378e+003	3.134194e+002
1.739306e+003	3.002700e+002
1.741235e+003	2.986504e+002
1.743163e+003	3.426984e+002
1.745092e+003	3.698534e+002
1.747020e+003	3.451012e+002
1.748949e+003	3.196585e+002
1.750877e+003	3.253884e+002
1.752806e+003	3.158346e+002
1.754734e+003	3.000240e+002
1.756663e+003	3.212120e+002
1.758591e+003	2.882557e+002
1.760520e+003	3.020879e+002
1.762448e+003	2.777603e+002
1.764376e+003	2.803504e+002
1.766305e+003	2.969164e+002
1.768233e+003	2.777489e+002
1.770162e+003	2.338526e+002
1.772090e+003	2.435221e+002
1.774019e+003	2.696691e+002
1.775947e+003	2.780163e+002
1.777876e+003	2.667249e+002
1.779804e+003	2.674265e+002
1.781733e+003	2.707920e+002
1.783661e+003	2.397060e+002
1.785590e+003	2.265285e+002
1.787518e+003	2.585021e+002
1.789447e+003	2.399004e+002
1.791375e+003	2.209592e+002
1.793303e+003	2.212611e+002
1.795232e+003	1.962500e+002
1.797160e+003	1.666921e+002
1.799089e+003	1.773040e+002
1.801017e+003	1.975732e+002
1.802946e+003	2.228060e+002
1.804874e+003	2.410461e+002
1.806803e+003	2.650246e+002
1.808731e+003	2.450630e+002
1.810660e+003	2.078002e+002
1.812588e+003	1.979254e+002
1.814517e+003	2.091598e+002
1.816445e+003	2.193148e+002
1.818374e+003	2.176516e+002
1.820302e+003	2.143488e+002
1.822230e+003	2.234167e+002
1.824159e+003	2.359306e+002
1.826087e+003	2.534594e+002
1.828016e+003	2.903564e+002
1.829944e+003	2.739829e+002
1.831873e+003	2.056276e+002
1.833801e+003	2.785077e+002
1.835730e+003	2.640233e+002
1.837658e+003	2.168615e+002
1.839587e+003	2.363622e+002
1.841515e+003	2.816140e+002
1.843444e+003	3.004395e+002
1.845372e+003	2.923493e+002
1.847301e+003	2.702893e+002
1.849229e+003	2.686237e+002
1.851157e+003	2.888348e+002
1.853086e+003	2.962006e+002
1.855014e+003	2.736746e+002
1.856943e+003	2.484299e+002
1.858871e+003	2.547795e+002
1.860800e+003	2.393707e+002
1.862728e+003	1.988223e+002
1.864657e+003	2.108162e+002
1.866585e+003	2.383939e+002
1.868514e+003	2.390412e+002
1.870442e+003	2.093921e+002
1.872371e+003	1.752776e+002
1.874299e+003	1.754082e+002
1.876228e+003	1.953127e+002
1.878156e+003	2.114114e+002
1.880084e+003	2.147725e+002
1.882013e+003	2.306168e+002
1.883941e+003	2.209552e+002
1.885870e+003	1.626550e+002
1.887798e+003	1.789229e+002
1.889727e+003	1.731204e+002
1.891655e+003	2.198642e+002
1.893584e+003	1.355196e+002
1.895512e+003	1.539791e+002
1.897441e+003	2.041351e+002
1.899369e+003	1.869531e+002
1.901298e+003	1.734384e+002
1.903226e+003	1.831489e+002
1.905155e+003	1.765518e+002
1.907083e+003	1.609702e+002
1.909011e+003	1.804542e+002
1.910940e+003	2.351024e+002
1.912868e+003	2.117548e+002
1.914797e+003	2.350822e+002
1.916725e+003	2.311052e+002
1.918654e+003	2.135074e+002
1.920582e+003	2.086402e+002
1.922511e+003	2.374618e+002
1.924439e+003	2.496048e+002
1.926368e+003	2.206826e+002
1.928296e+003	2.018993e+002
1.930225e+003	1.774909e+002
1.932153e+003	1.550797e+002
1.934082e+003	1.487650e+002
1.936010e+003	1.197669e+002
1.937938e+003	1.079880e+002
1.939867e+003	1.778955e+002
1.941795e+003	2.226890e+002
1.943724e+003	2.677760e+002
1.945652e+003	2.636250e+002
1.947581e+003	2.228137e+002
1.949509e+003	1.934453e+002
1.951438e+003	1.941587e+002
1.953366e+003	2.078563e+002
1.955295e+003	2.409856e+002
1.957223e+003	2.321759e+002
1.959152e+003	2.546411e+002
1.961080e+003	2.160786e+002
1.963009e+003	1.646968e+002
1.964937e+003	1.833820e+002
1.966865e+003	1.757911e+002
1.968794e+003	2.468349e+002
1.970722e+003	2.044360e+002
1.972651e+003	2.018970e+002
1.974579e+003	2.015313e+002
1.976508e+003	1.500792e+002
1.978436e+003	1.252560e+002
1.980365e+003	1.623583e+002
1.982293e+003	2.071802e+002
1.984222e+003	1.943673e+002
1.986150e+003	1.669593e+002
1.988079e+003	1.689614e+002
1.990007e+003	1.696347e+002
1.991936e+003	1.847068e+002
1.993864e+003	2.092559e+002
1.995792e+003	2.120148e+002
1.997721e+003	1.902726e+002
1.999649e+003	1.536367e+002
2.001578e+003	1.337607e+002
2.003506e+003	1.305763e+002
2.005435e+003	1.273567e+002
2.007363e+003	1.364479e+002
2.009292e+003	1.882044e+002
2.011220e+003	1.752905e+002
2.013149e+003	1.380160e+002
2.015077e+003	1.709828e+002
2.017006e+003	2.192787e+002
2.018934e+003	1.915521e+002
2.020863e+003	1.535883e+002
2.022791e+003	9.767204e+001
2.024719e+003	1.438843e+002
2.026648e+003	1.526607e+002
2.028576e+003	2.411847e+002
2.030505e+003	2.263998e+002
2.032433e+003	1.804710e+002
2.034362e+003	2.275154e+002
2.036290e+003	2.609336e+002
2.038219e+003	2.641553e+002
2.040147e+003	2.595316e+002
2.042076e+003	2.437353e+002
2.044004e+003	2.220126e+002
2.045933e+003	2.681760e+002
2.047861e+003	2.779586e+002
2.049790e+003	2.595312e+002
2.051718e+003	2.587372e+002
2.053646e+003	2.335649e+002
2.055575e+003	2.662865e+002
2.057503e+003	2.760059e+002
2.059432e+003	2.282521e+002
2.061360e+003	2.155230e+002
2.063289e+003	1.957395e+002
2.065217e+003	2.037358e+002
2.067146e+003	2.031094e+002
2.069074e+003	1.854754e+002
2.071003e+003	1.720762e+002
2.072931e+003	1.619882e+002
2.074860e+003	1.839474e+002
2.076788e+003	2.060017e+002
2.078717e+003	1.956998e+002
2.080645e+003	1.801670e+002
2.082573e+003	1.907201e+002
2.084502e+003	2.326026e+002
2.086430e+003	1.986886e+002
2.088359e+003	1.588038e+002
2.090287e+003	1.872342e+002
2.092216e+003	1.792157e+002
2.094144e+003	1.697109e+002
2.096073e+003	2.052560e+002
2.098001e+003	1.806180e+002
2.099930e+003	1.483647e+002
2.101858e+003	1.738807e+002
2.103787e+003	1.761807e+002
2.105715e+003	1.704755e+002
2.107644e+003	2.110484e+002
2.109572e+003	2.272272e+002
2.111500e+003	2.271333e+002
2.113429e+003	2.370421e+002
2.115357e+003	1.853795e+002
2.117286e+003	1.424759e+002
2.119214e+003	1.632887e+002
2.121143e+003	2.069677e+002
2.123071e+003	2.287400e+002
2.125000e+003	2.245356e+002
2.126928e+003	1.957541e+002
2.128857e+003	1.576454e+002
2.130785e+003	1.513838e+002
2.132714e+003	2.267392e+002
2.134642e+003	2.309041e+002
2.136571e+003	2.618030e+002
2.138499e+003	2.656841e+002
2.140427e+003	2.126466e+002
2.142356e+003	2.221622e+002
2.144284e+003	2.355330e+002
2.146213e+003	2.129565e+002
2.148141e+003	2.102046e+002
2.150070e+003	2.683683e+002
2.151998e+003	3.326555e+002
2.153927e+003	3.014269e+002
2.155855e+003	2.852999e+002
2.157784e+003	2.800195e+002
2.159712e+003	3.051381e+002
2.161641e+003	3.027832e+002
2.163569e+003	3.242766e+002
2.165498e+003	2.527814e+002
2.167426e+003	2.420494e+002
2.169354e+003	2.752268e+002
2.171283e+003	2.576799e+002
2.173211e+003	2.674863e+002
2.175140e+003	2.742355e+002
2.177068e+003	2.635172e+002
2.178997e+003	2.541568e+002
2.180925e+003	2.606635e+002
2.182854e+003	2.947500e+002
2.184782e+003	2.793112e+002
2.186711e+003	2.908058e+002
2.188639e+003	2.614903e+002
2.190568e+003	2.198105e+002
2.192496e+003	2.545846e+002
2.194425e+003	2.454789e+002
2.196353e+003	2.690155e+002
2.198281e+003	3.076889e+002
2.200210e+003	3.043178e+002
2.202138e+003	2.914406e+002
2.204067e+003	2.328873e+002
2.205995e+003	2.032286e+002
2.207924e+003	2.357518e+002
2.209852e+003	1.973155e+002
2.211781e+003	2.329491e+002
2.213709e+003	2.454128e+002
2.215638e+003	2.638139e+002
2.217566e+003	2.453244e+002
2.219495e+003	2.531631e+002
2.221423e+003	2.326940e+002
2.223352e+003	2.104130e+002
2.225280e+003	2.110776e+002
2.227208e+003	2.461002e+002
2.229137e+003	2.490152e+002
2.231065e+003	2.365938e+002
2.232994e+003	2.808610e+002
2.234922e+003	2.822526e+002
2.236851e+003	3.172049e+002
2.238779e+003	3.281349e+002
2.240708e+003	3.299264e+002
2.242636e+003	3.114705e+002
2.244565e+003	2.894042e+002
2.246493e+003	2.724199e+002
2.248422e+003	2.632372e+002
2.250350e+003	2.689160e+002
2.252279e+003	2.893559e+002
2.254207e+003	3.320791e+002
2.256135e+003	3.530027e+002
2.258064e+003	3.191539e+002
2.259992e+003	2.885544e+002
2.261921e+003	2.973792e+002
2.263849e+003	3.266377e+002
2.265778e+003	3.273277e+002
2.267706e+003	3.078433e+002
2.269635e+003	3.442007e+002
2.271563e+003	3.368421e+002
2.273492e+003	3.121396e+002
2.275420e+003	3.261094e+002
2.277349e+003	3.171537e+002
2.279277e+003	3.119545e+002
2.281206e+003	3.214376e+002
2.283134e+003	2.916172e+002
2.285063e+003	2.827597e+002
2.286991e+003	3.157383e+002
2.288919e+003	3.489839e+002
2.290848e+003	3.557420e+002
2.292776e+003	3.469849e+002
2.294705e+003	3.432268e+002
2.296633e+003	3.319258e+002
2.298562e+003	3.078614e+002
2.300490e+003	3.278470e+002
2.302419e+003	3.701744e+002
2.304347e+003	3.520333e+002
2.306276e+003	3.140291e+002
2.308204e+003	3.160463e+002
2.310133e+003	3.545550e+002
2.312061e+003	3.525024e+002
2.313990e+003	3.534465e+002
2.315918e+003	3.764837e+002
2.317846e+003	3.646857e+002
2.319775e+003	3.222531e+002
2.321703e+003	3.499580e+002
2.323632e+003	3.661524e+002
2.325560e+003	3.606042e+002
2.327489e+003	3.730764e+002
2.329417e+003	3.593733e+002
2.331346e+003	3.349401e+002
2.333274e+003	3.527784e+002
2.335203e+003	3.820162e+002
2.337131e+003	3.626397e+002
2.339060e+003	2.989908e+002
2.340988e+003	3.713495e+002
2.342917e+003	3.433862e+002
2.344845e+003	3.789894e+002
2.346773e+003	4.258311e+002
2.348702e+003	4.122913e+002
2.350630e+003	3.672654e+002
2.352559e+003	3.685579e+002
2.354487e+003	3.853063e+002
2.356416e+003	3.222170e+002
2.358344e+003	2.834722e+002
2.360273e+003	3.745468e+002
2.362201e+003	3.939428e+002
2.364130e+003	3.609117e+002
2.366058e+003	3.959076e+002
2.367987e+003	4.242061e+002
2.369915e+003	3.785086e+002
2.371844e+003	4.219319e+002
2.373772e+003	3.630484e+002
2.375700e+003	3.679530e+002
2.377629e+003	3.849899e+002
2.379557e+003	3.594208e+002
2.381486e+003	3.487930e+002
2.383414e+003	3.388266e+002
2.385343e+003	3.304379e+002
2.387271e+003	3.731125e+002
2.389200e+003	3.747272e+002
2.391128e+003	3.504528e+002
2.393057e+003	3.941041e+002
2.394985e+003	3.982761e+002
2.396914e+003	3.604113e+002
2.398842e+003	3.415723e+002
2.400771e+003	3.546912e+002
2.402699e+003	3.477658e+002
2.404627e+003	3.490928e+002
2.406556e+003	3.697571e+002
2.408484e+003	3.774598e+002
2.410413e+003	3.537617e+002
2.412341e+003	3.378713e+002
2.414270e+003	3.316160e+002
2.416198e+003	3.748293e+002
2.418127e+003	4.217546e+002
2.420055e+003	3.850594e+002
2.421984e+003	3.124597e+002
2.423912e+003	3.526119e+002
2.425841e+003	3.950716e+002
2.427769e+003	3.715524e+002
2.429698e+003	3.639895e+002
2.431626e+003	3.690612e+002
2.433554e+003	3.755275e+002
2.435483e+003	3.931005e+002
2.437411e+003	3.995202e+002
2.439340e+003	4.620235e+002
2.441268e+003	4.564304e+002
2.443197e+003	3.643910e+002
2.445125e+003	4.068395e+002
2.447054e+003	4.031796e+002
2.448982e+003	3.931595e+002
2.450911e+003	3.572564e+002
2.452839e+003	3.925951e+002
2.454768e+003	4.092347e+002
2.456696e+003	4.526636e+002
2.458625e+003	4.808393e+002
2.460553e+003	4.215030e+002
2.462481e+003	3.847996e+002
2.464410e+003	4.004788e+002
2.466338e+003	4.256977e+002
2.468267e+003	4.437369e+002
2.470195e+003	4.270579e+002
2.472124e+003	3.770479e+002
2.474052e+003	4.285329e+002
2.475981e+003	4.527543e+002
2.477909e+003	4.472307e+002
2.479838e+003	4.341262e+002
2.481766e+003	3.647899e+002
2.483695e+003	3.406979e+002
2.485623e+003	3.609557e+002
2.487552e+003	3.824998e+002
2.489480e+003	4.414985e+002
2.491408e+003	4.638454e+002
2.493337e+003	4.079267e+002
2.495265e+003	3.775109e+002
2.497194e+003	4.277758e+002
2.499122e+003	4.108443e+002
2.501051e+003	3.965046e+002
2.502979e+003	4.029450e+002
2.504908e+003	4.219254e+002
2.506836e+003	4.028568e+002
2.508765e+003	3.777075e+002
2.510693e+003	3.715781e+002
2.512622e+003	3.365279e+002
2.514550e+003	3.602690e+002
2.516479e+003	3.636198e+002
2.518407e+003	3.913457e+002
2.520335e+003	4.040989e+002
2.522264e+003	3.975081e+002
2.524192e+003	4.102652e+002
2.526121e+003	4.072664e+002
2.528049e+003	4.130946e+002
2.529978e+003	4.387899e+002
2.531906e+003	4.306939e+002
2.533835e+003	4.085042e+002
2.535763e+003	3.894239e+002
2.537692e+003	4.318758e+002
2.539620e+003	4.171074e+002
2.541549e+003	4.503646e+002
2.543477e+003	4.154912e+002
2.545406e+003	4.226201e+002
2.547334e+003	4.425725e+002
2.549262e+003	4.141945e+002
2.551191e+003	4.312926e+002
2.553119e+003	4.339962e+002
2.555048e+003	4.260917e+002
2.556976e+003	4.080166e+002
2.558905e+003	4.038482e+002
2.560833e+003	4.181051e+002
2.562762e+003	4.051648e+002
2.564690e+003	4.356667e+002
2.566619e+003	4.253503e+002
2.568547e+003	4.229232e+002
2.570476e+003	4.225645e+002
2.572404e+003	4.557611e+002
2.574333e+003	4.271776e+002
2.576261e+003	4.265048e+002
2.578189e+003	3.972795e+002
2.580118e+003	3.822859e+002
2.582046e+003	4.391626e+002
2.583975e+003	4.351437e+002
2.585903e+003	4.565667e+002
2.587832e+003	4.399459e+002
2.589760e+003	4.081996e+002
2.591689e+003	3.691976e+002
2.593617e+003	3.904417e+002
2.595546e+003	3.909185e+002
2.597474e+003	4.463356e+002
2.599403e+003	4.686414e+002
2.601331e+003	4.419215e+002
2.603260e+003	4.066590e+002
2.605188e+003	3.961731e+002
2.607116e+003	4.216087e+002
2.609045e+003	4.263437e+002
2.610973e+003	4.279411e+002
2.612902e+003	3.992757e+002
2.614830e+003	3.638993e+002
2.616759e+003	3.588112e+002
2.618687e+003	4.250026e+002
2.620616e+003	4.421420e+002
2.622544e+003	4.196914e+002
2.624473e+003	4.266313e+002
2.626401e+003	4.197507e+002
2.628330e+003	4.240826e+002
2.630258e+003	4.267242e+002
2.632187e+003	4.124245e+002
2.634115e+003	3.986650e+002
2.636043e+003	4.149941e+002
2.637972e+003	4.279409e+002
2.639900e+003	4.291215e+002
2.641829e+003	4.385568e+002
2.643757e+003	4.293902e+002
2.645686e+003	4.050372e+002
2.647614e+003	4.177851e+002
2.649543e+003	4.227252e+002
2.651471e+003	4.026293e+002
2.653400e+003	4.108779e+002
2.655328e+003	4.353657e+002
2.657257e+003	4.265776e+002
2.659185e+003	5.165300e+002
2.661114e+003	4.691475e+002
2.663042e+003	4.833223e+002
2.664970e+003	4.862542e+002
2.666899e+003	4.475292e+002
2.668827e+003	3.823161e+002
2.670756e+003	4.129047e+002
2.672684e+003	4.441959e+002
2.674613e+003	4.361411e+002
2.676541e+003	4.295471e+002
2.678470e+003	4.685439e+002
2.680398e+003	4.562285e+002
2.682327e+003	5.062112e+002
2.684255e+003	4.250878e+002
2.686184e+003	4.516255e+002
2.688112e+003	4.131325e+002
2.690041e+003	4.192085e+002
2.691969e+003	3.605922e+002
2.693897e+003	4.193184e+002
2.695826e+003	4.167731e+002
2.697754e+003	3.875803e+002
2.699683e+003	3.895787e+002
2.701611e+003	4.083320e+002
2.703540e+003	3.963783e+002
2.705468e+003	3.899749e+002
2.707397e+003	4.115919e+002
2.709325e+003	4.029279e+002
2.711254e+003	3.693145e+002
2.713182e+003	3.523789e+002
2.715111e+003	3.426058e+002
2.717039e+003	3.539604e+002
2.718968e+003	2.975061e+002
2.720896e+003	3.184053e+002
2.722824e+003	3.485367e+002
2.724753e+003	3.567968e+002
2.726681e+003	3.762707e+002
2.728610e+003	3.753222e+002
2.730538e+003	3.552580e+002
2.732467e+003	3.148126e+002
2.734395e+003	2.946548e+002
2.736324e+003	3.373152e+002
2.738252e+003	3.777172e+002
2.740181e+003	3.718910e+002
2.742109e+003	3.585294e+002
2.744038e+003	3.513176e+002
2.745966e+003	3.351635e+002
2.747895e+003	3.036232e+002
2.749823e+003	2.622866e+002
2.751751e+003	3.013878e+002
2.753680e+003	2.704816e+002
2.755608e+003	2.320880e+002
2.757537e+003	2.726023e+002
2.759465e+003	2.725016e+002
2.761394e+003	3.011231e+002
2.763322e+003	3.372359e+002
2.765251e+003	2.972247e+002
2.767179e+003	2.849284e+002
2.769108e+003	2.980542e+002
2.771036e+003	3.274217e+002
2.772965e+003	3.434966e+002
2.774893e+003	2.721714e+002
2.776822e+003	2.933966e+002
2.778750e+003	3.037729e+002
2.780678e+003	2.802573e+002
2.782607e+003	2.832831e+002
2.784535e+003	2.525988e+002
2.786464e+003	2.084938e+002
2.788392e+003	2.383559e+002
2.790321e+003	2.593837e+002
2.792249e+003	2.852422e+002
2.794178e+003	3.101576e+002
2.796106e+003	2.703156e+002
2.798035e+003	2.792968e+002
2.799963e+003	2.715623e+002
2.801892e+003	2.750903e+002
2.803820e+003	2.771356e+002
2.805749e+003	2.550907e+002
2.807677e+003	1.926970e+002
2.809605e+003	2.446530e+002
2.811534e+003	2.664346e+002
2.813462e+003	2.627064e+002
2.815391e+003	2.543376e+002
2.817319e+003	2.322688e+002
2.819248e+003	2.498136e+002
2.821176e+003	2.424275e+002
2.823105e+003	2.365855e+002
2.825033e+003	1.377438e+002
2.826962e+003	1.707671e+002
2.828890e+003	1.788891e+002
2.830819e+003	2.069618e+002
2.832747e+003	2.197786e+002
2.834676e+003	2.188886e+002
2.836604e+003	2.487733e+002
2.838532e+003	2.508318e+002
2.840461e+003	2.565836e+002
2.842389e+003	2.889868e+002
2.844318e+003	2.772666e+002
2.846246e+003	3.015821e+002
2.848175e+003	3.132378e+002
2.850103e+003	3.359033e+002
2.852032e+003	2.830067e+002
2.853960e+003	3.148981e+002
2.855889e+003	2.922514e+002
2.857817e+003	3.056638e+002
2.859746e+003	2.922503e+002
2.861674e+003	2.660614e+002
2.863603e+003	2.627399e+002
2.865531e+003	3.469062e+002
2.867459e+003	3.278607e+002
2.869388e+003	2.588760e+002
2.871316e+003	2.186576e+002
2.873245e+003	2.399835e+002
2.875173e+003	2.874078e+002
2.877102e+003	2.910092e+002
2.879030e+003	2.781129e+002
2.880959e+003	2.874911e+002
2.882887e+003	2.663874e+002
2.884816e+003	2.667100e+002
2.886744e+003	2.891173e+002
2.888673e+003	2.969550e+002
2.890601e+003	2.932855e+002
2.892530e+003	2.796371e+002
2.894458e+003	2.683856e+002
2.896386e+003	3.041777e+002
2.898315e+003	2.842471e+002
2.900243e+003	2.891721e+002
2.902172e+003	2.975688e+002
2.904100e+003	2.913107e+002
2.906029e+003	2.903815e+002
2.907957e+003	2.953178e+002
2.909886e+003	2.719689e+002
2.911814e+003	2.363324e+002
2.913743e+003	2.062518e+002
2.915671e+003	2.274020e+002
2.917600e+003	1.939102e+002
2.919528e+003	2.190828e+002
2.921457e+003	1.936831e+002
2.923385e+003	2.179028e+002
2.925313e+003	2.567504e+002
2.927242e+003	2.156607e+002
2.929170e+003	1.781879e+002
2.931099e+003	1.633575e+002
2.933027e+003	1.169005e+002
2.934956e+003	1.509368e+002
2.936884e+003	2.125145e+002
2.938813e+003	1.555524e+002
2.940741e+003	1.444696e+002
2.942670e+003	1.548648e+002
2.944598e+003	1.074897e+002
2.946527e+003	1.021319e+002
2.948455e+003	1.165858e+002
2.950384e+003	9.771572e+001
2.952312e+003	3.731603e+001
2.954240e+003	7.695542e+001
2.956169e+003	1.072258e+002
2.958097e+003	2.757266e+001
2.960026e+003	3.570453e+001
2.961954e+003	2.992906e+000
2.963883e+003	-5.177914e+001
2.965811e+003	-1.335821e+001
2.967740e+003	-1.459766e+001
2.969668e+003	-8.339629e+001
2.971597e+003	-2.662655e+001
2.973525e+003	-2.358441e+001
2.975454e+003	-5.629680e+001
2.977382e+003	-5.661624e+001
2.979311e+003	-8.081337e+001
2.981239e+003	-5.749949e+001
2.983167e+003	-3.752053e+001
2.985096e+003	-7.497314e+001
2.987024e+003	-9.922982e+001
2.988953e+003	-1.008289e+002
2.990881e+003	-2.835172e+001
2.992810e+003	-3.337214e+001
2.994738e+003	-4.817355e+001
2.996667e+003	-1.209649e+002
2.998595e+003	-1.863565e+002
3.000524e+003	-1.287634e+002
3.002452e+003	-9.925526e+001
3.004381e+003	-8.634097e+001
3.006309e+003	-5.302829e+001
3.008238e+003	-1.120469e+002
3.010166e+003	-4.265745e+001
3.012094e+003	-6.501622e+001
3.014023e+003	-8.652007e+001
3.015951e+003	-1.187896e+002
3.017880e+003	-1.657841e+002
3.019808e+003	-1.262521e+002
3.021737e+003	-8.890543e+001
3.023665e+003	-1.020777e+002
3.025594e+003	-1.388903e+002
3.027522e+003	-9.656805e+001
3.029451e+003	-1.335795e+002
3.031379e+003	-1.070446e+002
3.033308e+003	-1.475275e+002
3.035236e+003	-1.169333e+002
3.037165e+003	-9.976871e+001
3.039093e+003	-1.191460e+002
3.041021e+003	-1.470033e+002
3.042950e+003	-1.310032e+002
3.044878e+003	-1.296463e+002
3.046807e+003	-1.724297e+002
3.048735e+003	-1.273337e+002
3.050664e+003	-7.641615e+001
3.052592e+003	-9.897028e+001
3.054521e+003	-1.276032e+002
3.056449e+003	-1.469365e+002
3.058378e+003	-1.047465e+002
3.060306e+003	-4.705934e+001
3.062235e+003	-1.067231e+002
3.064163e+003	-1.088046e+002
3.066092e+003	-7.108798e+001
3.068020e+003	-8.940762e+001
3.069948e+003	-7.662154e+001
3.071877e+003	-6.312807e+001
3.073805e+003	-8.405104e+001
3.075734e+003	-7.463748e+001
3.077662e+003	-1.137991e+002
3.079591e+003	-1.248632e+002
3.081519e+003	-5.896994e+001
3.083448e+003	-7.804079e+001
3.085376e+003	-4.989283e+001
3.087305e+003	-1.653939e+001
3.089233e+003	-4.210772e+001
3.091162e+003	-4.333260e+001
3.093090e+003	-1.512011e+001
3.095019e+003	-1.077298e+002
3.096947e+003	-5.050509e+001
3.098875e+003	1.106671e+001
3.100804e+003	-2.870832e+001
3.102732e+003	-2.861650e+001
3.104661e+003	-2.368777e+001
3.106589e+003	1.669086e+001
3.108518e+003	4.199333e+001
3.110446e+003	3.962255e+001
3.112375e+003	4.741796e+001
3.114303e+003	5.503763e+001
3.116232e+003	3.284875e+001
3.118160e+003	6.850645e+001
3.120089e+003	8.514742e+001
3.122017e+003	5.504412e+001
3.123946e+003	8.257056e+001
3.125874e+003	6.681845e+001
3.127802e+003	4.863770e+001
3.129731e+003	4.800834e+001
3.131659e+003	8.049477e+001
3.133588e+003	1.302284e+002
3.135516e+003	1.396307e+002
3.137445e+003	1.538567e+002
3.139373e+003	1.404069e+002
3.141302e+003	1.536121e+002
3.143230e+003	2.021808e+002
3.145159e+003	1.944879e+002
3.147087e+003	2.259066e+002
3.149016e+003	2.626678e+002
3.150944e+003	2.904460e+002
3.152873e+003	2.766215e+002
3.154801e+003	2.784328e+002
3.156729e+003	3.267881e+002
3.158658e+003	3.380075e+002
3.160586e+003	3.302791e+002
3.162515e+003	3.635697e+002
3.164443e+003	3.777635e+002
3.166372e+003	3.681429e+002
3.168300e+003	4.132697e+002
3.170229e+003	4.299245e+002
3.172157e+003	4.274296e+002
3.174086e+003	4.452069e+002
3.176014e+003	4.762968e+002
3.177943e+003	4.793189e+002
3.179871e+003	5.212853e+002
3.181800e+003	5.557731e+002
3.183728e+003	5.834152e+002
3.185656e+003	6.775058e+002
3.187585e+003	6.202602e+002
3.189513e+003	6.535758e+002
3.191442e+003	6.739228e+002
3.193370e+003	7.554370e+002
3.195299e+003	7.211025e+002
3.197227e+003	7.638812e+002
3.199156e+003	7.917148e+002
3.201084e+003	8.238432e+002
3.203013e+003	8.635225e+002
3.204941e+003	9.246108e+002
3.206870e+003	9.321324e+002
3.208798e+003	9.637254e+002
3.210727e+003	9.684020e+002
3.212655e+003	9.798342e+002
3.214583e+003	1.024892e+003
3.216512e+003	1.073302e+003
3.218440e+003	1.145315e+003
3.220369e+003	1.205109e+003
3.222297e+003	1.229034e+003
3.224226e+003	1.258708e+003
3.226154e+003	1.277499e+003
3.228083e+003	1.297511e+003
3.230011e+003	1.372068e+003
3.231940e+003	1.337161e+003
3.233868e+003	1.376023e+003
3.235797e+003	1.446856e+003
3.237725e+003	1.498345e+003
3.239654e+003	1.583999e+003
3.241582e+003	1.655435e+003
3.243510e+003	1.665025e+003
3.245439e+003	1.665199e+003
3.247367e+003	1.718149e+003
3.249296e+003	1.762183e+003
3.251224e+003	1.841450e+003
3.253153e+003	1.843782e+003
3.255081e+003	1.866748e+003
3.257010e+003	1.969809e+003
3.258938e+003	1.987864e+003
3.260867e+003	2.047879e+003
3.262795e+003	2.141566e+003
3.264724e+003	2.168070e+003
3.266652e+003	2.230054e+003
3.268581e+003	2.266778e+003
3.270509e+003	2.335948e+003
3.272438e+003	2.425448e+003
3.274366e+003	2.467209e+003
3.276294e+003	2.495376e+003
3.278223e+003	2.615190e+003
3.280151e+003	2.678710e+003
3.282080e+003	2.732355e+003
3.284008e+003	2.772857e+003
3.285937e+003	2.774544e+003
3.287865e+003	2.839072e+003
3.289794e+003	2.878244e+003
3.291722e+003	2.934192e+003
3.293651e+003	3.010967e+003
3.295579e+003	3.118830e+003
3.297508e+003	3.227166e+003
3.299436e+003	3.277714e+003
3.301365e+003	3.345304e+003
3.303293e+003	3.451505e+003
3.305221e+003	3.528361e+003
3.307150e+003	3.594854e+003
3.309078e+003	3.660791e+003
3.311007e+003	3.793393e+003
3.312935e+003	3.801258e+003
3.314864e+003	3.897237e+003
3.316792e+003	4.014631e+003
3.318721e+003	4.113859e+003
3.320649e+003	4.165806e+003
3.322578e+003	4.254802e+003
3.324506e+003	4.354962e+003
3.326435e+003	4.410690e+003
3.328363e+003	4.514569e+003
3.330292e+003	4.592291e+003
3.332220e+003	4.662914e+003
3.334148e+003	4.755000e+003
3.336077e+003	4.861725e+003
3.338005e+003	4.960966e+003
3.339934e+003	5.057430e+003
3.341862e+003	5.192398e+003
3.343791e+003	5.258984e+003
3.345719e+003	5.347631e+003
3.347648e+003	5.451520e+003
3.349576e+003	5.522769e+003
3.351505e+003	5.601327e+003
3.353433e+003	5.724551e+003
3.355362e+003	5.833675e+003
3.357290e+003	5.912588e+003
3.359219e+003	6.070153e+003
3.361147e+003	6.231231e+003
3.363075e+003	6.347650e+003
3.365004e+003	6.428843e+003
3.366932e+003	6.513120e+003
3.368861e+003	6.571007e+003
3.370789e+003	6.708404e+003
3.372718e+003	6.819554e+003
3.374646e+003	6.979995e+003
3.376575e+003	7.093529e+003
3.378503e+003	7.196940e+003
3.380432e+003	7.371889e+003
3.382360e+003	7.487717e+003
3.384289e+003	7.645804e+003
3.386217e+003	7.709964e+003
3.388146e+003	7.773003e+003
3.390074e+003	7.895920e+003
3.392002e+003	8.050744e+003
3.393931e+003	8.191176e+003
3.395859e+003	8.353546e+003
3.397788e+003	8.397239e+003
3.399716e+003	8.564335e+003
