# Supplementary material for: Machine learning classification of mango maturity based on carotene content from Raman spectra
Source: PeerJ. 2025 Nov 18;13:e20288. doi: 10.7717/peerj.20288 (PMC12637035; doi:10.7717/peerj.20288)
Supplement: Supplemental Information 1 — Raman spectra from 29 mango samples, with measurements taken from the top, middle, and bottom parts of each mango. These data were used for Raman spectral processing, statistical analysis, and classification analysis. [file peerj-13-20288-s001.zip › Raw Data_Mango/M7/M7-INNER.CSV]

4.996945e+001	2.975762e+002
5.189791e+001	2.530614e+002
5.382638e+001	2.232265e+002
5.575485e+001	2.091068e+002
5.768332e+001	2.097501e+002
5.961178e+001	2.073100e+002
6.154025e+001	1.963893e+002
6.346872e+001	1.806822e+002
6.539719e+001	1.769016e+002
6.732565e+001	1.828520e+002
6.925412e+001	1.865121e+002
7.118259e+001	1.845735e+002
7.311105e+001	1.792092e+002
7.503952e+001	1.712844e+002
7.696799e+001	1.678229e+002
7.889645e+001	1.648365e+002
8.082492e+001	1.581242e+002
8.275339e+001	1.455219e+002
8.468185e+001	1.378245e+002
8.661032e+001	1.427280e+002
8.853879e+001	1.445063e+002
9.046725e+001	1.351687e+002
9.239572e+001	1.386669e+002
9.432419e+001	1.349873e+002
9.625266e+001	1.290365e+002
9.818112e+001	1.254074e+002
1.001096e+002	1.255607e+002
1.020381e+002	1.175743e+002
1.039665e+002	1.126705e+002
1.058950e+002	1.125123e+002
1.078235e+002	1.127152e+002
1.097519e+002	1.066951e+002
1.116804e+002	1.161266e+002
1.136089e+002	1.190478e+002
1.155373e+002	1.148648e+002
1.174658e+002	1.087409e+002
1.193943e+002	1.084348e+002
1.213227e+002	1.034819e+002
1.232512e+002	9.744825e+001
1.251797e+002	9.651704e+001
1.271081e+002	1.016409e+002
1.290366e+002	9.858702e+001
1.309651e+002	9.546965e+001
1.328935e+002	9.479886e+001
1.348220e+002	9.780431e+001
1.367505e+002	1.037318e+002
1.386789e+002	1.071432e+002
1.406074e+002	1.062570e+002
1.425359e+002	1.015767e+002
1.444643e+002	9.637321e+001
1.463928e+002	9.527364e+001
1.483213e+002	9.940108e+001
1.502497e+002	1.005737e+002
1.521782e+002	1.046091e+002
1.541067e+002	1.081181e+002
1.560351e+002	9.845466e+001
1.579636e+002	1.003652e+002
1.598921e+002	1.032681e+002
1.618205e+002	1.062711e+002
1.637490e+002	1.076698e+002
1.656775e+002	1.027505e+002
1.676059e+002	1.067326e+002
1.695344e+002	1.154801e+002
1.714629e+002	1.166330e+002
1.733913e+002	1.071980e+002
1.753198e+002	1.079041e+002
1.772483e+002	1.098176e+002
1.791767e+002	1.060799e+002
1.811052e+002	1.013514e+002
1.830337e+002	1.011256e+002
1.849621e+002	1.009127e+002
1.868906e+002	9.764220e+001
1.888191e+002	9.703715e+001
1.907475e+002	9.775490e+001
1.926760e+002	9.667567e+001
1.946045e+002	9.659387e+001
1.965329e+002	9.839513e+001
1.984614e+002	1.055008e+002
2.003899e+002	1.087293e+002
2.023183e+002	9.937093e+001
2.042468e+002	1.004137e+002
2.061753e+002	9.713389e+001
2.081037e+002	9.951852e+001
2.100322e+002	1.064191e+002
2.119607e+002	1.090319e+002
2.138891e+002	1.010740e+002
2.158176e+002	9.592533e+001
2.177461e+002	9.781866e+001
2.196745e+002	1.049245e+002
2.216030e+002	1.110448e+002
2.235315e+002	1.087258e+002
2.254599e+002	9.886008e+001
2.273884e+002	9.877058e+001
2.293169e+002	1.067614e+002
2.312453e+002	1.082893e+002
2.331738e+002	1.069207e+002
2.351023e+002	1.103302e+002
2.370307e+002	1.091771e+002
2.389592e+002	1.020379e+002
2.408877e+002	9.596972e+001
2.428161e+002	1.035063e+002
2.447446e+002	1.080813e+002
2.466731e+002	1.067843e+002
2.486015e+002	1.067049e+002
2.505300e+002	1.165036e+002
2.524585e+002	1.163887e+002
2.543869e+002	1.091480e+002
2.563154e+002	1.046105e+002
2.582439e+002	1.032760e+002
2.601723e+002	1.017933e+002
2.621008e+002	1.180133e+002
2.640293e+002	1.087461e+002
2.659577e+002	1.095996e+002
2.678862e+002	1.190111e+002
2.698147e+002	1.148375e+002
2.717431e+002	1.130801e+002
2.736716e+002	1.104058e+002
2.756001e+002	1.144920e+002
2.775285e+002	1.185252e+002
2.794570e+002	1.132575e+002
2.813855e+002	1.132167e+002
2.833139e+002	1.107172e+002
2.852424e+002	1.095770e+002
2.871709e+002	1.105932e+002
2.890993e+002	1.127276e+002
2.910278e+002	1.147867e+002
2.929563e+002	1.198877e+002
2.948847e+002	1.235949e+002
2.968132e+002	1.225352e+002
2.987417e+002	1.191382e+002
3.006701e+002	1.270298e+002
3.025986e+002	1.275091e+002
3.045271e+002	1.311796e+002
3.064555e+002	1.296783e+002
3.083840e+002	1.228250e+002
3.103125e+002	1.334147e+002
3.122409e+002	1.372400e+002
3.141694e+002	1.353100e+002
3.160979e+002	1.271110e+002
3.180263e+002	1.190670e+002
3.199548e+002	1.240910e+002
3.218833e+002	1.271167e+002
3.238117e+002	1.325600e+002
3.257402e+002	1.386658e+002
3.276687e+002	1.419334e+002
3.295971e+002	1.396258e+002
3.315256e+002	1.387021e+002
3.334541e+002	1.359633e+002
3.353825e+002	1.326440e+002
3.373110e+002	1.340623e+002
3.392395e+002	1.434190e+002
3.411679e+002	1.466818e+002
3.430964e+002	1.394190e+002
3.450249e+002	1.348159e+002
3.469533e+002	1.375001e+002
3.488818e+002	1.428773e+002
3.508103e+002	1.364863e+002
3.527387e+002	1.449165e+002
3.546672e+002	1.455059e+002
3.565957e+002	1.425507e+002
3.585241e+002	1.431809e+002
3.604526e+002	1.452336e+002
3.623811e+002	1.445734e+002
3.643095e+002	1.456661e+002
3.662380e+002	1.475800e+002
3.681665e+002	1.473211e+002
3.700949e+002	1.431194e+002
3.720234e+002	1.469988e+002
3.739519e+002	1.486942e+002
3.758803e+002	1.433335e+002
3.778088e+002	1.364787e+002
3.797373e+002	1.365635e+002
3.816657e+002	1.414283e+002
3.835942e+002	1.398266e+002
3.855227e+002	1.419059e+002
3.874511e+002	1.414584e+002
3.893796e+002	1.373253e+002
3.913081e+002	1.451862e+002
3.932365e+002	1.429226e+002
3.951650e+002	1.444793e+002
3.970935e+002	1.522894e+002
3.990219e+002	1.607992e+002
4.009504e+002	1.610123e+002
4.028789e+002	1.563586e+002
4.048073e+002	1.506246e+002
4.067358e+002	1.468706e+002
4.086643e+002	1.477837e+002
4.105927e+002	1.527115e+002
4.125212e+002	1.537642e+002
4.144497e+002	1.553476e+002
4.163781e+002	1.595500e+002
4.183066e+002	1.605027e+002
4.202351e+002	1.567487e+002
4.221635e+002	1.547174e+002
4.240920e+002	1.517929e+002
4.260205e+002	1.493839e+002
4.279489e+002	1.503933e+002
4.298774e+002	1.534656e+002
4.318059e+002	1.551480e+002
4.337343e+002	1.554802e+002
4.356628e+002	1.497556e+002
4.375913e+002	1.438176e+002
4.395197e+002	1.504207e+002
4.414482e+002	1.660906e+002
4.433767e+002	1.643966e+002
4.453051e+002	1.584648e+002
4.472336e+002	1.564436e+002
4.491621e+002	1.557889e+002
4.510905e+002	1.590498e+002
4.530190e+002	1.669991e+002
4.549475e+002	1.592433e+002
4.568759e+002	1.584662e+002
4.588044e+002	1.589788e+002
4.607329e+002	1.595499e+002
4.626613e+002	1.594258e+002
4.645898e+002	1.571149e+002
4.665183e+002	1.570221e+002
4.684467e+002	1.666641e+002
4.703752e+002	1.757907e+002
4.723037e+002	1.767173e+002
4.742321e+002	1.692999e+002
4.761606e+002	1.641823e+002
4.780891e+002	1.567715e+002
4.800175e+002	1.544852e+002
4.819460e+002	1.550480e+002
4.838745e+002	1.571046e+002
4.858029e+002	1.619749e+002
4.877314e+002	1.611875e+002
4.896599e+002	1.627463e+002
4.915883e+002	1.660528e+002
4.935168e+002	1.626473e+002
4.954453e+002	1.508575e+002
4.973737e+002	1.477571e+002
4.993022e+002	1.479156e+002
5.012307e+002	1.497029e+002
5.031591e+002	1.487942e+002
5.050876e+002	1.467978e+002
5.070161e+002	1.492453e+002
5.089445e+002	1.573842e+002
5.108730e+002	1.572846e+002
5.128015e+002	1.538553e+002
5.147299e+002	1.519839e+002
5.166584e+002	1.516259e+002
5.185869e+002	1.496125e+002
5.205153e+002	1.629427e+002
5.224438e+002	1.509196e+002
5.243723e+002	1.469477e+002
5.263007e+002	1.515213e+002
5.282292e+002	1.540051e+002
5.301577e+002	1.574513e+002
5.320861e+002	1.528931e+002
5.340146e+002	1.532095e+002
5.359431e+002	1.561403e+002
5.378715e+002	1.579686e+002
5.398000e+002	1.563065e+002
5.417285e+002	1.510742e+002
5.436569e+002	1.477036e+002
5.455854e+002	1.499191e+002
5.475139e+002	1.498516e+002
5.494423e+002	1.467106e+002
5.513708e+002	1.464794e+002
5.532993e+002	1.467270e+002
5.552277e+002	1.431449e+002
5.571562e+002	1.343874e+002
5.590847e+002	1.380329e+002
5.610131e+002	1.509594e+002
5.629416e+002	1.480889e+002
5.648701e+002	1.486677e+002
5.667985e+002	1.434565e+002
5.687270e+002	1.437013e+002
5.706555e+002	1.442845e+002
5.725839e+002	1.417776e+002
5.745124e+002	1.439845e+002
5.764409e+002	1.539662e+002
5.783693e+002	1.508840e+002
5.802978e+002	1.433802e+002
5.822263e+002	1.406345e+002
5.841547e+002	1.428298e+002
5.860832e+002	1.396608e+002
5.880117e+002	1.428885e+002
5.899401e+002	1.507030e+002
5.918686e+002	1.453025e+002
5.937971e+002	1.416439e+002
5.957255e+002	1.502200e+002
5.976540e+002	1.453728e+002
5.995825e+002	1.476398e+002
6.015109e+002	1.406364e+002
6.034394e+002	1.389886e+002
6.053679e+002	1.424872e+002
6.072963e+002	1.443295e+002
6.092248e+002	1.449374e+002
6.111533e+002	1.421637e+002
6.130817e+002	1.366139e+002
6.150102e+002	1.352890e+002
6.169387e+002	1.293110e+002
6.188671e+002	1.190176e+002
6.207956e+002	1.325243e+002
6.227241e+002	1.197278e+002
6.246525e+002	1.229019e+002
6.265810e+002	1.256230e+002
6.285095e+002	1.258119e+002
6.304379e+002	1.300929e+002
6.323664e+002	1.381234e+002
6.342949e+002	1.343347e+002
6.362233e+002	1.283729e+002
6.381518e+002	1.293094e+002
6.400803e+002	1.323088e+002
6.420087e+002	1.300825e+002
6.439372e+002	1.245782e+002
6.458657e+002	1.256751e+002
6.477941e+002	1.293736e+002
6.497226e+002	1.395684e+002
6.516511e+002	1.445785e+002
6.535795e+002	1.378728e+002
6.555080e+002	1.315934e+002
6.574365e+002	1.437978e+002
6.593649e+002	1.435238e+002
6.612934e+002	1.326668e+002
6.632219e+002	1.253397e+002
6.651503e+002	1.237802e+002
6.670788e+002	1.171656e+002
6.690073e+002	1.221359e+002
6.709357e+002	1.219897e+002
6.728642e+002	1.282431e+002
6.747927e+002	1.316302e+002
6.767211e+002	1.260137e+002
6.786496e+002	1.176595e+002
6.805781e+002	1.212529e+002
6.825065e+002	1.282629e+002
6.844350e+002	1.282091e+002
6.863635e+002	1.263303e+002
6.882919e+002	1.254735e+002
6.902204e+002	1.233408e+002
6.921489e+002	1.170151e+002
6.940773e+002	1.151438e+002
6.960058e+002	1.039707e+002
6.979343e+002	1.076531e+002
6.998627e+002	1.134708e+002
7.017912e+002	1.108871e+002
7.037197e+002	1.231405e+002
7.056481e+002	1.168647e+002
7.075766e+002	1.027852e+002
7.095051e+002	1.034981e+002
7.114335e+002	1.121246e+002
7.133620e+002	1.149267e+002
7.152905e+002	1.098766e+002
7.172189e+002	1.147369e+002
7.191474e+002	1.146827e+002
7.210759e+002	1.160132e+002
7.230043e+002	1.227018e+002
7.249328e+002	1.284230e+002
7.268613e+002	1.268303e+002
7.287897e+002	1.273700e+002
7.307182e+002	1.204907e+002
7.326467e+002	1.174927e+002
7.345751e+002	1.142711e+002
7.365036e+002	1.115819e+002
7.384321e+002	1.102972e+002
7.403605e+002	1.083735e+002
7.422890e+002	1.123065e+002
7.442175e+002	1.124432e+002
7.461459e+002	1.125848e+002
7.480744e+002	1.163061e+002
7.500029e+002	1.192933e+002
7.519313e+002	1.157919e+002
7.538598e+002	1.135595e+002
7.557883e+002	1.219962e+002
7.577167e+002	1.125150e+002
7.596452e+002	1.040922e+002
7.615737e+002	9.675046e+001
7.635021e+002	9.033093e+001
7.654306e+002	9.642958e+001
7.673591e+002	9.212075e+001
7.692875e+002	1.006485e+002
7.712160e+002	1.044156e+002
7.731445e+002	1.004086e+002
7.750729e+002	1.026243e+002
7.770014e+002	1.184652e+002
7.789299e+002	1.205801e+002
7.808583e+002	1.139333e+002
7.827868e+002	1.151590e+002
7.847153e+002	1.122113e+002
7.866437e+002	1.089513e+002
7.885722e+002	1.050984e+002
7.905007e+002	9.587868e+001
7.924291e+002	1.109630e+002
7.943576e+002	1.084050e+002
7.962861e+002	9.782700e+001
7.982145e+002	1.042590e+002
8.001430e+002	1.131702e+002
8.020715e+002	1.075744e+002
8.039999e+002	1.067517e+002
8.059284e+002	1.095110e+002
8.078569e+002	1.087343e+002
8.097853e+002	1.086148e+002
8.117138e+002	1.071406e+002
8.136423e+002	1.025988e+002
8.155707e+002	9.639143e+001
8.174992e+002	9.226586e+001
8.194277e+002	9.063088e+001
8.213561e+002	9.266826e+001
8.232846e+002	9.083234e+001
8.252131e+002	8.924725e+001
8.271415e+002	9.474817e+001
8.290700e+002	1.061423e+002
8.309985e+002	1.079634e+002
8.329269e+002	1.021818e+002
8.348554e+002	8.759626e+001
8.367839e+002	8.222477e+001
8.387123e+002	9.099394e+001
8.406408e+002	1.013961e+002
8.425693e+002	1.005706e+002
8.444977e+002	1.096317e+002
8.464262e+002	1.111760e+002
8.483547e+002	1.089447e+002
8.502831e+002	1.126470e+002
8.522116e+002	1.096948e+002
8.541401e+002	9.997178e+001
8.560685e+002	1.043609e+002
8.579970e+002	1.105476e+002
8.599255e+002	1.123824e+002
8.618539e+002	1.021508e+002
8.637824e+002	1.058093e+002
8.657109e+002	1.094804e+002
8.676393e+002	1.009939e+002
8.695678e+002	9.844800e+001
8.714963e+002	1.063145e+002
8.734247e+002	1.101972e+002
8.753532e+002	1.053528e+002
8.772817e+002	9.860590e+001
8.792101e+002	9.489007e+001
8.811386e+002	9.761365e+001
8.830671e+002	1.074888e+002
8.849955e+002	1.141851e+002
8.869240e+002	1.051616e+002
8.888525e+002	9.422493e+001
8.907809e+002	9.362695e+001
8.927094e+002	8.886977e+001
8.946379e+002	8.344752e+001
8.965663e+002	9.711176e+001
8.984948e+002	9.273548e+001
9.004233e+002	8.247309e+001
9.023517e+002	7.957285e+001
9.042802e+002	8.435368e+001
9.062087e+002	9.401226e+001
9.081371e+002	1.020098e+002
9.100656e+002	1.030857e+002
9.119941e+002	1.026086e+002
9.139225e+002	1.075033e+002
9.158510e+002	1.044695e+002
9.177795e+002	9.864444e+001
9.197079e+002	1.025867e+002
9.216364e+002	1.034691e+002
9.235649e+002	9.013815e+001
9.254933e+002	9.448686e+001
9.274218e+002	1.079926e+002
9.293503e+002	9.885783e+001
9.312787e+002	9.647586e+001
9.332072e+002	1.026609e+002
9.351357e+002	1.061956e+002
9.370641e+002	1.028241e+002
9.389926e+002	1.021497e+002
9.409211e+002	1.039351e+002
9.428495e+002	1.044779e+002
9.447780e+002	1.052587e+002
9.467065e+002	1.068653e+002
9.486349e+002	1.085074e+002
9.505634e+002	1.085633e+002
9.524919e+002	1.076564e+002
9.544203e+002	1.118512e+002
9.563488e+002	1.169472e+002
9.582773e+002	1.114875e+002
9.602057e+002	1.104726e+002
9.621342e+002	1.185063e+002
9.640627e+002	1.220174e+002
9.659911e+002	1.140310e+002
9.679196e+002	1.124090e+002
9.698481e+002	1.067153e+002
9.717766e+002	1.196517e+002
9.737050e+002	1.172645e+002
9.756335e+002	1.015129e+002
9.775620e+002	9.100561e+001
9.794904e+002	9.604530e+001
9.814189e+002	1.072122e+002
9.833474e+002	1.066023e+002
9.852758e+002	9.524854e+001
9.872043e+002	1.123927e+002
9.891328e+002	1.083989e+002
9.910612e+002	9.878515e+001
9.929897e+002	1.032192e+002
9.949182e+002	1.198885e+002
9.968466e+002	1.338304e+002
9.987751e+002	1.351380e+002
1.000704e+003	1.418221e+002
1.002632e+003	1.573240e+002
1.004560e+003	1.608565e+002
1.006489e+003	1.615358e+002
1.008417e+003	1.630640e+002
1.010346e+003	1.558496e+002
1.012274e+003	1.408307e+002
1.014203e+003	1.324164e+002
1.016131e+003	1.273002e+002
1.018060e+003	1.251027e+002
1.019988e+003	1.192725e+002
1.021917e+003	1.153686e+002
1.023845e+003	1.184817e+002
1.025774e+003	1.229898e+002
1.027702e+003	1.193550e+002
1.029631e+003	1.199618e+002
1.031559e+003	1.117332e+002
1.033488e+003	1.112994e+002
1.035416e+003	1.125386e+002
1.037344e+003	1.131516e+002
1.039273e+003	1.108530e+002
1.041201e+003	1.017481e+002
1.043130e+003	9.356004e+001
1.045058e+003	9.709667e+001
1.046987e+003	1.038397e+002
1.048915e+003	1.050595e+002
1.050844e+003	1.059164e+002
1.052772e+003	1.052995e+002
1.054701e+003	1.097225e+002
1.056629e+003	1.213973e+002
1.058558e+003	9.919958e+001
1.060486e+003	8.174542e+001
1.062415e+003	9.487154e+001
1.064343e+003	1.067987e+002
1.066271e+003	1.085233e+002
1.068200e+003	1.082412e+002
1.070128e+003	1.119756e+002
1.072057e+003	1.136391e+002
1.073985e+003	1.048924e+002
1.075914e+003	9.620236e+001
1.077842e+003	1.055130e+002
1.079771e+003	1.110508e+002
1.081699e+003	1.013549e+002
1.083628e+003	1.076102e+002
1.085556e+003	1.178018e+002
1.087485e+003	9.886385e+001
1.089413e+003	1.003048e+002
1.091342e+003	1.114896e+002
1.093270e+003	1.117386e+002
1.095198e+003	1.110654e+002
1.097127e+003	1.124142e+002
1.099055e+003	1.114217e+002
1.100984e+003	1.144728e+002
1.102912e+003	1.244104e+002
1.104841e+003	1.232037e+002
1.106769e+003	1.120069e+002
1.108698e+003	1.145521e+002
1.110626e+003	1.197022e+002
1.112555e+003	1.160181e+002
1.114483e+003	1.061901e+002
1.116412e+003	1.033297e+002
1.118340e+003	1.145715e+002
1.120269e+003	1.304485e+002
1.122197e+003	1.353541e+002
1.124125e+003	1.432644e+002
1.126054e+003	1.374740e+002
1.127982e+003	1.380509e+002
1.129911e+003	1.445786e+002
1.131839e+003	1.454214e+002
1.133768e+003	1.458672e+002
1.135696e+003	1.548524e+002
1.137625e+003	1.566628e+002
1.139553e+003	1.506720e+002
1.141482e+003	1.633231e+002
1.143410e+003	1.861352e+002
1.145339e+003	1.959771e+002
1.147267e+003	2.093250e+002
1.149196e+003	2.283720e+002
1.151124e+003	2.598071e+002
1.153052e+003	3.138320e+002
1.154981e+003	3.500771e+002
1.156909e+003	3.387054e+002
1.158838e+003	3.014794e+002
1.160766e+003	2.559436e+002
1.162695e+003	2.202262e+002
1.164623e+003	1.944566e+002
1.166552e+003	1.736526e+002
1.168480e+003	1.575976e+002
1.170409e+003	1.501335e+002
1.172337e+003	1.515905e+002
1.174266e+003	1.492827e+002
1.176194e+003	1.440538e+002
1.178123e+003	1.474298e+002
1.180051e+003	1.548813e+002
1.181979e+003	1.549269e+002
1.183908e+003	1.549801e+002
1.185836e+003	1.677982e+002
1.187765e+003	1.806156e+002
1.189693e+003	1.647834e+002
1.191622e+003	1.656524e+002
1.193550e+003	1.511074e+002
1.195479e+003	1.408647e+002
1.197407e+003	1.462254e+002
1.199336e+003	1.482620e+002
1.201264e+003	1.415131e+002
1.203193e+003	1.399351e+002
1.205121e+003	1.469365e+002
1.207050e+003	1.462489e+002
1.208978e+003	1.467927e+002
1.210906e+003	1.365860e+002
1.212835e+003	1.476154e+002
1.214763e+003	1.421247e+002
1.216692e+003	1.187271e+002
1.218620e+003	1.086309e+002
1.220549e+003	1.162672e+002
1.222477e+003	1.135596e+002
1.224406e+003	1.138941e+002
1.226334e+003	1.202907e+002
1.228263e+003	1.180272e+002
1.230191e+003	1.175001e+002
1.232120e+003	1.226246e+002
1.234048e+003	1.238803e+002
1.235977e+003	1.188355e+002
1.237905e+003	1.147475e+002
1.239833e+003	1.149037e+002
1.241762e+003	1.120667e+002
1.243690e+003	1.125452e+002
1.245619e+003	1.170645e+002
1.247547e+003	1.202757e+002
1.249476e+003	1.227719e+002
1.251404e+003	1.242918e+002
1.253333e+003	1.280718e+002
1.255261e+003	1.280694e+002
1.257190e+003	1.227021e+002
1.259118e+003	1.228321e+002
1.261047e+003	1.181875e+002
1.262975e+003	1.123539e+002
1.264904e+003	1.254316e+002
1.266832e+003	1.376636e+002
1.268760e+003	1.273797e+002
1.270689e+003	1.291589e+002
1.272617e+003	1.378295e+002
1.274546e+003	1.349772e+002
1.276474e+003	1.272338e+002
1.278403e+003	1.234934e+002
1.280331e+003	1.225812e+002
1.282260e+003	1.262941e+002
1.284188e+003	1.163230e+002
1.286117e+003	1.145609e+002
1.288045e+003	1.278588e+002
1.289974e+003	1.286196e+002
1.291902e+003	1.188231e+002
1.293831e+003	1.168165e+002
1.295759e+003	1.216407e+002
1.297688e+003	1.240468e+002
1.299616e+003	1.297401e+002
1.301544e+003	1.132566e+002
1.303473e+003	1.271477e+002
1.305401e+003	1.185745e+002
1.307330e+003	1.323841e+002
1.309258e+003	1.271405e+002
1.311187e+003	1.127589e+002
1.313115e+003	1.148231e+002
1.315044e+003	1.172812e+002
1.316972e+003	1.212509e+002
1.318901e+003	1.341148e+002
1.320829e+003	1.290114e+002
1.322758e+003	1.263372e+002
1.324686e+003	1.320838e+002
1.326615e+003	1.253068e+002
1.328543e+003	1.173977e+002
1.330471e+003	1.244820e+002
1.332400e+003	1.319658e+002
1.334328e+003	1.248804e+002
1.336257e+003	1.238697e+002
1.338185e+003	1.282764e+002
1.340114e+003	1.314682e+002
1.342042e+003	1.292838e+002
1.343971e+003	1.216964e+002
1.345899e+003	1.329113e+002
1.347828e+003	1.360682e+002
1.349756e+003	1.328994e+002
1.351685e+003	1.311386e+002
1.353613e+003	1.293250e+002
1.355542e+003	1.302856e+002
1.357470e+003	1.359828e+002
1.359398e+003	1.314377e+002
1.361327e+003	1.304227e+002
1.363255e+003	1.417553e+002
1.365184e+003	1.429878e+002
1.367112e+003	1.323768e+002
1.369041e+003	1.464930e+002
1.370969e+003	1.434667e+002
1.372898e+003	1.314319e+002
1.374826e+003	1.447184e+002
1.376755e+003	1.444635e+002
1.378683e+003	1.539272e+002
1.380612e+003	1.445012e+002
1.382540e+003	1.504599e+002
1.384469e+003	1.495231e+002
1.386397e+003	1.335208e+002
1.388325e+003	1.313327e+002
1.390254e+003	1.387799e+002
1.392182e+003	1.409195e+002
1.394111e+003	1.404084e+002
1.396039e+003	1.442046e+002
1.397968e+003	1.488491e+002
1.399896e+003	1.589367e+002
1.401825e+003	1.482306e+002
1.403753e+003	1.353686e+002
1.405682e+003	1.403343e+002
1.407610e+003	1.355214e+002
1.409539e+003	1.317737e+002
1.411467e+003	1.339039e+002
1.413396e+003	1.381496e+002
1.415324e+003	1.401648e+002
1.417252e+003	1.356158e+002
1.419181e+003	1.242426e+002
1.421109e+003	1.202889e+002
1.423038e+003	1.346996e+002
1.424966e+003	1.280051e+002
1.426895e+003	1.510841e+002
1.428823e+003	1.438354e+002
1.430752e+003	1.420230e+002
1.432680e+003	1.354147e+002
1.434609e+003	1.292066e+002
1.436537e+003	1.307922e+002
1.438466e+003	1.392809e+002
1.440394e+003	1.454355e+002
1.442323e+003	1.379170e+002
1.444251e+003	1.334271e+002
1.446179e+003	1.475095e+002
1.448108e+003	1.661857e+002
1.450036e+003	1.615816e+002
1.451965e+003	1.546753e+002
1.453893e+003	1.667623e+002
1.455822e+003	1.641912e+002
1.457750e+003	1.580232e+002
1.459679e+003	1.659105e+002
1.461607e+003	1.736772e+002
1.463536e+003	1.695768e+002
1.465464e+003	1.696762e+002
1.467393e+003	1.696169e+002
1.469321e+003	1.430004e+002
1.471250e+003	1.585249e+002
1.473178e+003	1.621093e+002
1.475106e+003	1.562654e+002
1.477035e+003	1.662584e+002
1.478963e+003	1.756106e+002
1.480892e+003	1.772448e+002
1.482820e+003	1.691991e+002
1.484749e+003	1.585946e+002
1.486677e+003	1.590895e+002
1.488606e+003	1.673274e+002
1.490534e+003	1.688748e+002
1.492463e+003	1.676493e+002
1.494391e+003	1.749250e+002
1.496320e+003	1.794924e+002
1.498248e+003	1.800324e+002
1.500177e+003	1.854437e+002
1.502105e+003	1.911878e+002
1.504033e+003	2.014354e+002
1.505962e+003	2.217149e+002
1.507890e+003	2.465399e+002
1.509819e+003	2.672081e+002
1.511747e+003	2.863345e+002
1.513676e+003	3.126481e+002
1.515604e+003	3.433475e+002
1.517533e+003	3.760131e+002
1.519461e+003	4.164000e+002
1.521390e+003	4.253797e+002
1.523318e+003	4.404984e+002
1.525247e+003	4.304795e+002
1.527175e+003	4.126649e+002
1.529104e+003	3.764102e+002
1.531032e+003	3.318019e+002
1.532960e+003	2.959787e+002
1.534889e+003	2.651828e+002
1.536817e+003	2.327736e+002
1.538746e+003	2.095345e+002
1.540674e+003	2.052428e+002
1.542603e+003	1.919980e+002
1.544531e+003	1.951478e+002
1.546460e+003	1.992299e+002
1.548388e+003	1.980183e+002
1.550317e+003	1.957190e+002
1.552245e+003	1.879530e+002
1.554174e+003	1.761186e+002
1.556102e+003	1.670130e+002
1.558031e+003	1.685438e+002
1.559959e+003	1.852243e+002
1.561887e+003	2.042031e+002
1.563816e+003	2.023322e+002
1.565744e+003	1.839596e+002
1.567673e+003	1.674973e+002
1.569601e+003	1.536717e+002
1.571530e+003	1.683064e+002
1.573458e+003	1.732320e+002
1.575387e+003	1.792275e+002
1.577315e+003	1.712958e+002
1.579244e+003	1.660099e+002
1.581172e+003	1.687354e+002
1.583101e+003	1.757328e+002
1.585029e+003	1.829528e+002
1.586958e+003	1.830502e+002
1.588886e+003	1.740184e+002
1.590814e+003	1.684178e+002
1.592743e+003	1.736886e+002
1.594671e+003	1.774835e+002
1.596600e+003	1.764181e+002
1.598528e+003	1.793486e+002
1.600457e+003	1.834467e+002
1.602385e+003	1.749840e+002
1.604314e+003	1.766051e+002
1.606242e+003	1.847482e+002
1.608171e+003	1.879998e+002
1.610099e+003	1.818276e+002
1.612028e+003	1.768501e+002
1.613956e+003	1.716241e+002
1.615885e+003	1.693479e+002
1.617813e+003	1.779639e+002
1.619741e+003	1.802531e+002
1.621670e+003	1.722867e+002
1.623598e+003	1.646400e+002
1.625527e+003	1.667742e+002
1.627455e+003	1.698316e+002
1.629384e+003	1.599978e+002
1.631312e+003	1.664207e+002
1.633241e+003	1.654085e+002
1.635169e+003	1.649195e+002
1.637098e+003	1.461618e+002
1.639026e+003	1.544967e+002
1.640955e+003	1.628919e+002
1.642883e+003	1.432153e+002
1.644812e+003	1.369664e+002
1.646740e+003	1.584293e+002
1.648668e+003	1.664666e+002
1.650597e+003	1.664617e+002
1.652525e+003	1.717242e+002
1.654454e+003	1.766760e+002
1.656382e+003	1.782906e+002
1.658311e+003	1.768465e+002
1.660239e+003	1.617265e+002
1.662168e+003	1.740867e+002
1.664096e+003	1.663078e+002
1.666025e+003	1.652513e+002
1.667953e+003	1.619636e+002
1.669882e+003	1.563206e+002
1.671810e+003	1.532885e+002
1.673739e+003	1.540781e+002
1.675667e+003	1.583035e+002
1.677595e+003	1.586405e+002
1.679524e+003	1.521140e+002
1.681452e+003	1.543787e+002
1.683381e+003	1.635725e+002
1.685309e+003	1.568802e+002
1.687238e+003	1.587692e+002
1.689166e+003	1.701514e+002
1.691095e+003	1.639530e+002
1.693023e+003	1.426099e+002
1.694952e+003	1.472663e+002
1.696880e+003	1.449765e+002
1.698809e+003	1.480834e+002
1.700737e+003	1.474974e+002
1.702666e+003	1.581958e+002
1.704594e+003	1.643573e+002
1.706522e+003	1.469501e+002
1.708451e+003	1.259144e+002
1.710379e+003	1.276042e+002
1.712308e+003	1.430648e+002
1.714236e+003	1.509771e+002
1.716165e+003	1.559926e+002
1.718093e+003	1.590414e+002
1.720022e+003	1.545982e+002
1.721950e+003	1.676429e+002
1.723879e+003	1.419898e+002
1.725807e+003	1.573766e+002
1.727736e+003	1.640316e+002
1.729664e+003	1.577346e+002
1.731593e+003	1.497496e+002
1.733521e+003	1.406712e+002
1.735449e+003	1.412220e+002
1.737378e+003	1.498538e+002
1.739306e+003	1.509025e+002
1.741235e+003	1.448487e+002
1.743163e+003	1.441188e+002
1.745092e+003	1.534638e+002
1.747020e+003	1.555523e+002
1.748949e+003	1.393029e+002
1.750877e+003	1.336095e+002
1.752806e+003	1.349971e+002
1.754734e+003	1.242621e+002
1.756663e+003	1.354324e+002
1.758591e+003	1.313546e+002
1.760520e+003	1.360805e+002
1.762448e+003	1.256429e+002
1.764376e+003	1.347989e+002
1.766305e+003	1.400816e+002
1.768233e+003	1.241401e+002
1.770162e+003	1.220369e+002
1.772090e+003	1.298145e+002
1.774019e+003	1.174322e+002
1.775947e+003	1.367665e+002
1.777876e+003	1.409782e+002
1.779804e+003	1.344899e+002
1.781733e+003	1.445271e+002
1.783661e+003	1.400133e+002
1.785590e+003	1.225157e+002
1.787518e+003	1.181690e+002
1.789447e+003	1.275005e+002
1.791375e+003	1.294492e+002
1.793303e+003	1.167177e+002
1.795232e+003	1.130368e+002
1.797160e+003	1.194346e+002
1.799089e+003	1.144571e+002
1.801017e+003	1.161705e+002
1.802946e+003	1.175430e+002
1.804874e+003	1.166255e+002
1.806803e+003	1.194022e+002
1.808731e+003	1.288892e+002
1.810660e+003	1.266303e+002
1.812588e+003	1.156196e+002
1.814517e+003	1.127741e+002
1.816445e+003	1.136477e+002
1.818374e+003	1.074103e+002
1.820302e+003	1.062543e+002
1.822230e+003	1.160174e+002
1.824159e+003	1.219258e+002
1.826087e+003	1.234518e+002
1.828016e+003	1.296314e+002
1.829944e+003	1.302656e+002
1.831873e+003	1.272133e+002
1.833801e+003	1.337408e+002
1.835730e+003	1.231213e+002
1.837658e+003	1.134086e+002
1.839587e+003	9.979668e+001
1.841515e+003	1.239612e+002
1.843444e+003	1.176133e+002
1.845372e+003	1.264870e+002
1.847301e+003	1.279395e+002
1.849229e+003	1.251972e+002
1.851157e+003	1.281357e+002
1.853086e+003	1.259323e+002
1.855014e+003	1.213150e+002
1.856943e+003	1.165491e+002
1.858871e+003	1.020339e+002
1.860800e+003	9.422637e+001
1.862728e+003	1.090091e+002
1.864657e+003	1.132665e+002
1.866585e+003	1.145907e+002
1.868514e+003	1.150004e+002
1.870442e+003	1.068608e+002
1.872371e+003	1.015779e+002
1.874299e+003	1.020285e+002
1.876228e+003	1.039705e+002
1.878156e+003	1.045513e+002
1.880084e+003	1.093437e+002
1.882013e+003	1.196456e+002
1.883941e+003	1.199067e+002
1.885870e+003	1.107312e+002
1.887798e+003	9.777460e+001
1.889727e+003	9.876828e+001
1.891655e+003	1.016796e+002
1.893584e+003	8.538542e+001
1.895512e+003	9.943559e+001
1.897441e+003	9.912069e+001
1.899369e+003	9.619704e+001
1.901298e+003	9.825111e+001
1.903226e+003	9.460799e+001
1.905155e+003	8.496574e+001
1.907083e+003	8.751999e+001
1.909011e+003	9.854509e+001
1.910940e+003	9.881998e+001
1.912868e+003	9.577492e+001
1.914797e+003	9.156675e+001
1.916725e+003	9.129778e+001
1.918654e+003	8.254960e+001
1.920582e+003	7.718851e+001
1.922511e+003	9.253101e+001
1.924439e+003	9.053639e+001
1.926368e+003	7.860210e+001
1.928296e+003	8.864657e+001
1.930225e+003	9.208922e+001
1.932153e+003	8.296359e+001
1.934082e+003	7.905662e+001
1.936010e+003	7.920348e+001
1.937938e+003	6.719007e+001
1.939867e+003	5.640806e+001
1.941795e+003	8.265437e+001
1.943724e+003	1.113579e+002
1.945652e+003	9.669978e+001
1.947581e+003	1.002981e+002
1.949509e+003	8.245509e+001
1.951438e+003	8.873942e+001
1.953366e+003	9.216180e+001
1.955295e+003	1.115745e+002
1.957223e+003	9.366146e+001
1.959152e+003	8.551263e+001
1.961080e+003	8.798774e+001
1.963009e+003	8.477160e+001
1.964937e+003	8.373450e+001
1.966865e+003	6.883002e+001
1.968794e+003	7.672904e+001
1.970722e+003	8.787737e+001
1.972651e+003	8.405814e+001
1.974579e+003	8.477798e+001
1.976508e+003	6.777836e+001
1.978436e+003	5.697503e+001
1.980365e+003	7.688259e+001
1.982293e+003	7.438006e+001
1.984222e+003	5.631124e+001
1.986150e+003	5.427779e+001
1.988079e+003	5.788358e+001
1.990007e+003	5.771701e+001
1.991936e+003	6.567444e+001
1.993864e+003	7.966172e+001
1.995792e+003	8.418837e+001
1.997721e+003	7.804147e+001
1.999649e+003	7.750343e+001
2.001578e+003	8.233530e+001
2.003506e+003	7.537408e+001
2.005435e+003	6.744845e+001
2.007363e+003	6.781119e+001
2.009292e+003	7.426336e+001
2.011220e+003	7.435636e+001
2.013149e+003	6.615295e+001
2.015077e+003	6.149545e+001
2.017006e+003	6.991199e+001
2.018934e+003	7.881512e+001
2.020863e+003	8.015787e+001
2.022791e+003	7.192628e+001
2.024719e+003	6.701709e+001
2.026648e+003	5.807405e+001
2.028576e+003	6.077644e+001
2.030505e+003	6.703738e+001
2.032433e+003	3.923519e+001
2.034362e+003	6.969287e+001
2.036290e+003	7.619944e+001
2.038219e+003	7.426668e+001
2.040147e+003	6.690519e+001
2.042076e+003	6.268582e+001
2.044004e+003	5.864280e+001
2.045933e+003	6.012520e+001
2.047861e+003	7.623902e+001
2.049790e+003	7.193455e+001
2.051718e+003	8.724415e+001
2.053646e+003	7.110424e+001
2.055575e+003	6.503145e+001
2.057503e+003	7.873634e+001
2.059432e+003	7.780666e+001
2.061360e+003	7.051393e+001
2.063289e+003	6.091065e+001
2.065217e+003	5.494778e+001
2.067146e+003	4.989458e+001
2.069074e+003	5.270028e+001
2.071003e+003	5.817910e+001
2.072931e+003	5.015168e+001
2.074860e+003	4.208904e+001
2.076788e+003	5.020716e+001
2.078717e+003	5.290709e+001
2.080645e+003	5.060756e+001
2.082573e+003	6.714641e+001
2.084502e+003	6.349503e+001
2.086430e+003	5.614426e+001
2.088359e+003	6.325767e+001
2.090287e+003	5.754538e+001
2.092216e+003	4.761145e+001
2.094144e+003	5.136728e+001
2.096073e+003	5.088984e+001
2.098001e+003	4.366205e+001
2.099930e+003	5.001014e+001
2.101858e+003	5.425597e+001
2.103787e+003	5.185635e+001
2.105715e+003	5.407468e+001
2.107644e+003	6.004464e+001
2.109572e+003	6.337258e+001
2.111500e+003	6.320060e+001
2.113429e+003	6.271807e+001
2.115357e+003	4.989146e+001
2.117286e+003	4.343328e+001
2.119214e+003	5.279832e+001
2.121143e+003	6.127525e+001
2.123071e+003	6.051455e+001
2.125000e+003	5.571296e+001
2.126928e+003	5.020482e+001
2.128857e+003	5.018472e+001
2.130785e+003	5.368909e+001
2.132714e+003	6.925221e+001
2.134642e+003	7.994064e+001
2.136571e+003	8.141161e+001
2.138499e+003	7.610116e+001
2.140427e+003	5.144813e+001
2.142356e+003	5.458939e+001
2.144284e+003	6.298115e+001
2.146213e+003	5.861960e+001
2.148141e+003	6.512656e+001
2.150070e+003	7.560610e+001
2.151998e+003	8.693471e+001
2.153927e+003	9.101744e+001
2.155855e+003	7.856963e+001
2.157784e+003	6.710162e+001
2.159712e+003	5.476862e+001
2.161641e+003	6.175668e+001
2.163569e+003	7.368622e+001
2.165498e+003	6.768428e+001
2.167426e+003	6.682750e+001
2.169354e+003	5.795944e+001
2.171283e+003	5.015686e+001
2.173211e+003	5.699356e+001
2.175140e+003	5.682801e+001
2.177068e+003	5.852470e+001
2.178997e+003	7.336170e+001
2.180925e+003	7.295902e+001
2.182854e+003	5.505064e+001
2.184782e+003	6.266566e+001
2.186711e+003	8.705466e+001
2.188639e+003	8.070516e+001
2.190568e+003	5.679713e+001
2.192496e+003	6.114875e+001
2.194425e+003	6.579201e+001
2.196353e+003	8.285484e+001
2.198281e+003	9.727189e+001
2.200210e+003	8.498006e+001
2.202138e+003	7.077866e+001
2.204067e+003	5.946912e+001
2.205995e+003	5.575867e+001
2.207924e+003	6.708090e+001
2.209852e+003	6.219752e+001
2.211781e+003	5.971629e+001
2.213709e+003	4.665475e+001
2.215638e+003	5.926633e+001
2.217566e+003	7.923073e+001
2.219495e+003	7.708861e+001
2.221423e+003	7.590404e+001
2.223352e+003	5.884464e+001
2.225280e+003	6.118660e+001
2.227208e+003	6.890060e+001
2.229137e+003	6.813242e+001
2.231065e+003	7.054392e+001
2.232994e+003	7.197535e+001
2.234922e+003	7.839304e+001
2.236851e+003	8.747845e+001
2.238779e+003	8.833169e+001
2.240708e+003	1.013171e+002
2.242636e+003	9.982121e+001
2.244565e+003	7.165316e+001
2.246493e+003	6.832899e+001
2.248422e+003	7.246036e+001
2.250350e+003	7.716795e+001
2.252279e+003	8.007040e+001
2.254207e+003	9.490631e+001
2.256135e+003	1.032962e+002
2.258064e+003	9.058307e+001
2.259992e+003	8.132536e+001
2.261921e+003	8.117054e+001
2.263849e+003	9.500685e+001
2.265778e+003	9.864662e+001
2.267706e+003	9.716032e+001
2.269635e+003	8.791041e+001
2.271563e+003	8.172391e+001
2.273492e+003	8.846439e+001
2.275420e+003	8.875685e+001
2.277349e+003	1.010434e+002
2.279277e+003	1.017188e+002
2.281206e+003	9.281035e+001
2.283134e+003	9.902205e+001
2.285063e+003	1.023390e+002
2.286991e+003	8.840201e+001
2.288919e+003	8.803210e+001
2.290848e+003	9.556538e+001
2.292776e+003	9.869769e+001
2.294705e+003	9.919906e+001
2.296633e+003	1.054513e+002
2.298562e+003	1.109317e+002
2.300490e+003	1.073746e+002
2.302419e+003	1.091981e+002
2.304347e+003	1.101761e+002
2.306276e+003	1.025578e+002
2.308204e+003	1.018389e+002
2.310133e+003	1.050591e+002
2.312061e+003	1.068884e+002
2.313990e+003	1.046503e+002
2.315918e+003	1.228016e+002
2.317846e+003	1.263723e+002
2.319775e+003	1.056411e+002
2.321703e+003	1.092449e+002
2.323632e+003	1.127074e+002
2.325560e+003	1.073482e+002
2.327489e+003	1.240295e+002
2.329417e+003	1.309488e+002
2.331346e+003	1.080155e+002
2.333274e+003	1.044862e+002
2.335203e+003	1.255629e+002
2.337131e+003	1.161361e+002
2.339060e+003	9.639195e+001
2.340988e+003	1.213882e+002
2.342917e+003	1.103238e+002
2.344845e+003	1.282923e+002
2.346773e+003	1.324061e+002
2.348702e+003	1.228184e+002
2.350630e+003	1.330916e+002
2.352559e+003	1.239226e+002
2.354487e+003	1.122880e+002
2.356416e+003	1.153878e+002
2.358344e+003	1.159103e+002
2.360273e+003	1.182940e+002
2.362201e+003	1.246001e+002
2.364130e+003	1.275277e+002
2.366058e+003	1.517331e+002
2.367987e+003	1.483156e+002
2.369915e+003	1.397774e+002
2.371844e+003	1.374635e+002
2.373772e+003	1.414588e+002
2.375700e+003	1.336914e+002
2.377629e+003	1.354064e+002
2.379557e+003	1.378833e+002
2.381486e+003	1.335231e+002
2.383414e+003	1.319576e+002
2.385343e+003	1.461850e+002
2.387271e+003	1.565783e+002
2.389200e+003	1.515285e+002
2.391128e+003	1.518138e+002
2.393057e+003	1.553638e+002
2.394985e+003	1.578934e+002
2.396914e+003	1.436810e+002
2.398842e+003	1.434575e+002
2.400771e+003	1.454893e+002
2.402699e+003	1.408358e+002
2.404627e+003	1.387442e+002
2.406556e+003	1.320579e+002
2.408484e+003	1.349263e+002
2.410413e+003	1.397453e+002
2.412341e+003	1.526196e+002
2.414270e+003	1.604902e+002
2.416198e+003	1.517131e+002
2.418127e+003	1.603349e+002
2.420055e+003	1.553523e+002
2.421984e+003	1.415878e+002
2.423912e+003	1.632535e+002
2.425841e+003	1.601229e+002
2.427769e+003	1.647699e+002
2.429698e+003	1.710587e+002
2.431626e+003	1.595743e+002
2.433554e+003	1.532680e+002
2.435483e+003	1.550403e+002
2.437411e+003	1.763263e+002
2.439340e+003	1.943400e+002
2.441268e+003	1.654727e+002
2.443197e+003	1.610038e+002
2.445125e+003	1.680275e+002
2.447054e+003	1.641737e+002
2.448982e+003	1.654547e+002
2.450911e+003	1.719682e+002
2.452839e+003	1.729307e+002
2.454768e+003	1.810259e+002
2.456696e+003	1.905152e+002
2.458625e+003	1.900425e+002
2.460553e+003	1.826989e+002
2.462481e+003	1.797611e+002
2.464410e+003	1.915236e+002
2.466338e+003	1.944438e+002
2.468267e+003	1.937461e+002
2.470195e+003	1.833540e+002
2.472124e+003	1.900656e+002
2.474052e+003	2.002673e+002
2.475981e+003	1.929462e+002
2.477909e+003	1.928886e+002
2.479838e+003	2.010189e+002
2.481766e+003	2.011250e+002
2.483695e+003	1.949368e+002
2.485623e+003	1.839349e+002
2.487552e+003	1.936879e+002
2.489480e+003	2.035706e+002
2.491408e+003	2.111436e+002
2.493337e+003	2.007817e+002
2.495265e+003	2.023364e+002
2.497194e+003	2.006752e+002
2.499122e+003	1.948843e+002
2.501051e+003	2.056372e+002
2.502979e+003	2.046254e+002
2.504908e+003	2.022046e+002
2.506836e+003	1.973619e+002
2.508765e+003	2.034928e+002
2.510693e+003	2.110787e+002
2.512622e+003	1.909575e+002
2.514550e+003	1.952050e+002
2.516479e+003	2.150015e+002
2.518407e+003	2.378710e+002
2.520335e+003	2.283266e+002
2.522264e+003	2.001832e+002
2.524192e+003	2.007528e+002
2.526121e+003	2.103609e+002
2.528049e+003	2.124246e+002
2.529978e+003	2.202281e+002
2.531906e+003	2.216337e+002
2.533835e+003	2.258085e+002
2.535763e+003	2.436368e+002
2.537692e+003	2.133712e+002
2.539620e+003	2.418894e+002
2.541549e+003	2.224081e+002
2.543477e+003	2.321049e+002
2.545406e+003	2.314082e+002
2.547334e+003	2.310329e+002
2.549262e+003	2.311445e+002
2.551191e+003	2.246082e+002
2.553119e+003	2.169886e+002
2.555048e+003	2.185795e+002
2.556976e+003	2.222446e+002
2.558905e+003	2.221743e+002
2.560833e+003	2.160963e+002
2.562762e+003	2.257206e+002
2.564690e+003	2.535033e+002
2.566619e+003	2.409503e+002
2.568547e+003	2.263343e+002
2.570476e+003	2.359534e+002
2.572404e+003	2.394695e+002
2.574333e+003	2.414841e+002
2.576261e+003	2.274839e+002
2.578189e+003	2.126609e+002
2.580118e+003	2.282388e+002
2.582046e+003	2.372034e+002
2.583975e+003	2.303714e+002
2.585903e+003	2.358054e+002
2.587832e+003	2.465925e+002
2.589760e+003	2.509046e+002
2.591689e+003	2.164912e+002
2.593617e+003	2.304807e+002
2.595546e+003	2.283185e+002
2.597474e+003	2.439030e+002
2.599403e+003	2.402910e+002
2.601331e+003	2.296137e+002
2.603260e+003	2.418717e+002
2.605188e+003	2.366526e+002
2.607116e+003	2.257128e+002
2.609045e+003	2.319935e+002
2.610973e+003	2.177420e+002
2.612902e+003	2.320663e+002
2.614830e+003	2.381744e+002
2.616759e+003	2.569579e+002
2.618687e+003	2.487558e+002
2.620616e+003	2.426216e+002
2.622544e+003	2.513544e+002
2.624473e+003	2.542038e+002
2.626401e+003	2.427444e+002
2.628330e+003	2.450117e+002
2.630258e+003	2.518097e+002
2.632187e+003	2.450672e+002
2.634115e+003	2.421071e+002
2.636043e+003	2.352662e+002
2.637972e+003	2.372640e+002
2.639900e+003	2.626127e+002
2.641829e+003	2.444561e+002
2.643757e+003	2.252929e+002
2.645686e+003	2.392215e+002
2.647614e+003	2.427196e+002
2.649543e+003	2.354881e+002
2.651471e+003	2.338565e+002
2.653400e+003	2.363332e+002
2.655328e+003	2.510242e+002
2.657257e+003	2.479703e+002
2.659185e+003	2.410497e+002
2.661114e+003	2.605521e+002
2.663042e+003	2.723410e+002
2.664970e+003	2.542979e+002
2.666899e+003	2.554073e+002
2.668827e+003	2.468088e+002
2.670756e+003	2.380402e+002
2.672684e+003	2.429421e+002
2.674613e+003	2.497065e+002
2.676541e+003	2.490858e+002
2.678470e+003	2.609449e+002
2.680398e+003	2.719656e+002
2.682327e+003	2.589250e+002
2.684255e+003	2.472561e+002
2.686184e+003	2.349951e+002
2.688112e+003	2.543586e+002
2.690041e+003	2.398261e+002
2.691969e+003	2.429426e+002
2.693897e+003	2.406680e+002
2.695826e+003	2.526513e+002
2.697754e+003	2.460324e+002
2.699683e+003	2.258667e+002
2.701611e+003	2.176649e+002
2.703540e+003	2.323471e+002
2.705468e+003	2.449845e+002
2.707397e+003	2.433648e+002
2.709325e+003	2.437997e+002
2.711254e+003	2.230929e+002
2.713182e+003	2.157029e+002
2.715111e+003	2.154338e+002
2.717039e+003	2.239405e+002
2.718968e+003	2.246702e+002
2.720896e+003	2.256686e+002
2.722824e+003	2.176880e+002
2.724753e+003	2.121035e+002
2.726681e+003	2.196174e+002
2.728610e+003	2.137891e+002
2.730538e+003	2.022746e+002
2.732467e+003	2.113849e+002
2.734395e+003	2.153689e+002
2.736324e+003	2.050500e+002
2.738252e+003	2.158354e+002
2.740181e+003	2.031548e+002
2.742109e+003	2.066041e+002
2.744038e+003	2.050949e+002
2.745966e+003	1.891768e+002
2.747895e+003	1.919331e+002
2.749823e+003	1.968800e+002
2.751751e+003	1.974337e+002
2.753680e+003	1.755371e+002
2.755608e+003	1.766667e+002
2.757537e+003	1.972036e+002
2.759465e+003	1.918877e+002
2.761394e+003	1.966819e+002
2.763322e+003	1.854981e+002
2.765251e+003	1.662531e+002
2.767179e+003	1.680356e+002
2.769108e+003	1.730619e+002
2.771036e+003	1.676888e+002
2.772965e+003	1.684708e+002
2.774893e+003	1.797909e+002
2.776822e+003	1.669892e+002
2.778750e+003	1.550871e+002
2.780678e+003	1.514095e+002
2.782607e+003	1.633629e+002
2.784535e+003	1.637673e+002
2.786464e+003	1.436906e+002
2.788392e+003	1.422049e+002
2.790321e+003	1.621031e+002
2.792249e+003	1.758844e+002
2.794178e+003	1.644671e+002
2.796106e+003	1.621603e+002
2.798035e+003	1.441918e+002
2.799963e+003	1.568943e+002
2.801892e+003	1.486242e+002
2.803820e+003	1.498365e+002
2.805749e+003	1.493414e+002
2.807677e+003	1.424520e+002
2.809605e+003	1.406612e+002
2.811534e+003	1.446380e+002
2.813462e+003	1.310750e+002
2.815391e+003	1.234133e+002
2.817319e+003	1.310628e+002
2.819248e+003	1.336590e+002
2.821176e+003	1.305649e+002
2.823105e+003	1.277645e+002
2.825033e+003	1.218018e+002
2.826962e+003	1.111847e+002
2.828890e+003	1.087184e+002
2.830819e+003	1.267292e+002
2.832747e+003	1.144245e+002
2.834676e+003	1.040865e+002
2.836604e+003	1.083749e+002
2.838532e+003	1.147917e+002
2.840461e+003	1.212946e+002
2.842389e+003	1.114442e+002
2.844318e+003	1.020841e+002
2.846246e+003	1.097994e+002
2.848175e+003	9.069485e+001
2.850103e+003	8.953281e+001
2.852032e+003	8.648759e+001
2.853960e+003	9.049593e+001
2.855889e+003	8.203851e+001
2.857817e+003	8.771616e+001
2.859746e+003	7.176859e+001
2.861674e+003	7.592846e+001
2.863603e+003	8.143172e+001
2.865531e+003	7.992432e+001
2.867459e+003	7.750735e+001
2.869388e+003	7.748188e+001
2.871316e+003	6.416008e+001
2.873245e+003	6.563025e+001
2.875173e+003	7.394105e+001
2.877102e+003	8.044384e+001
2.879030e+003	6.750705e+001
2.880959e+003	5.642916e+001
2.882887e+003	5.755721e+001
2.884816e+003	7.000984e+001
2.886744e+003	6.944688e+001
2.888673e+003	5.638105e+001
2.890601e+003	4.305208e+001
2.892530e+003	7.410076e+001
2.894458e+003	3.930285e+001
2.896386e+003	6.275864e+001
2.898315e+003	7.612267e+001
2.900243e+003	7.545406e+001
2.902172e+003	5.804655e+001
2.904100e+003	6.088167e+001
2.906029e+003	7.379588e+001
2.907957e+003	6.213059e+001
2.909886e+003	5.704971e+001
2.911814e+003	5.924725e+001
2.913743e+003	3.828876e+001
2.915671e+003	3.759952e+001
2.917600e+003	2.285588e+001
2.919528e+003	3.165130e+001
2.921457e+003	2.196931e+001
2.923385e+003	3.931752e+001
2.925313e+003	4.572772e+001
2.927242e+003	2.857417e+001
2.929170e+003	9.339100e+000
2.931099e+003	8.452551e+000
2.933027e+003	1.333064e+001
2.934956e+003	2.035225e+001
2.936884e+003	1.619199e+001
2.938813e+003	-4.161133e+000
2.940741e+003	-1.721098e+001
2.942670e+003	8.702143e-001
2.944598e+003	-2.280482e+001
2.946527e+003	-3.006440e+001
2.948455e+003	-1.986949e+001
2.950384e+003	-1.796864e+001
2.952312e+003	-2.509179e+001
2.954240e+003	-2.431422e+001
2.956169e+003	-3.283109e+001
2.958097e+003	-5.140904e+001
2.960026e+003	-4.085269e+001
2.961954e+003	-4.323318e+001
2.963883e+003	-6.476007e+001
2.965811e+003	-7.260175e+001
2.967740e+003	-5.339684e+001
2.969668e+003	-7.426575e+001
2.971597e+003	-8.514090e+001
2.973525e+003	-8.297684e+001
2.975454e+003	-1.075564e+002
2.977382e+003	-1.222276e+002
2.979311e+003	-1.082672e+002
2.981239e+003	-1.033942e+002
2.983167e+003	-1.133441e+002
2.985096e+003	-1.279157e+002
2.987024e+003	-1.269935e+002
2.988953e+003	-1.182493e+002
2.990881e+003	-1.165659e+002
2.992810e+003	-1.256238e+002
2.994738e+003	-1.296065e+002
2.996667e+003	-1.394402e+002
2.998595e+003	-1.405821e+002
3.000524e+003	-1.434294e+002
3.002452e+003	-1.523550e+002
3.004381e+003	-1.305001e+002
3.006309e+003	-1.303921e+002
3.008238e+003	-1.511237e+002
3.010166e+003	-1.354663e+002
3.012094e+003	-1.686826e+002
3.014023e+003	-1.949317e+002
3.015951e+003	-1.787144e+002
3.017880e+003	-1.823853e+002
3.019808e+003	-1.614234e+002
3.021737e+003	-1.569066e+002
3.023665e+003	-1.736932e+002
3.025594e+003	-1.709373e+002
3.027522e+003	-1.932291e+002
3.029451e+003	-1.814779e+002
3.031379e+003	-1.705923e+002
3.033308e+003	-1.870491e+002
3.035236e+003	-1.863086e+002
3.037165e+003	-1.839632e+002
3.039093e+003	-1.758054e+002
3.041021e+003	-1.835314e+002
3.042950e+003	-2.003247e+002
3.044878e+003	-2.085600e+002
3.046807e+003	-1.893637e+002
3.048735e+003	-1.774405e+002
3.050664e+003	-1.780287e+002
3.052592e+003	-1.881346e+002
3.054521e+003	-2.067431e+002
3.056449e+003	-2.007953e+002
3.058378e+003	-1.922280e+002
3.060306e+003	-1.905405e+002
3.062235e+003	-1.750669e+002
3.064163e+003	-1.822690e+002
3.066092e+003	-1.807954e+002
3.068020e+003	-1.704330e+002
3.069948e+003	-1.684501e+002
3.071877e+003	-1.576031e+002
3.073805e+003	-1.788628e+002
3.075734e+003	-1.968041e+002
3.077662e+003	-1.760659e+002
3.079591e+003	-1.846311e+002
3.081519e+003	-1.682354e+002
3.083448e+003	-1.620410e+002
3.085376e+003	-1.508553e+002
3.087305e+003	-1.453980e+002
3.089233e+003	-1.436759e+002
3.091162e+003	-1.513900e+002
3.093090e+003	-1.535203e+002
3.095019e+003	-1.440148e+002
3.096947e+003	-1.438898e+002
3.098875e+003	-1.297721e+002
3.100804e+003	-1.265321e+002
3.102732e+003	-1.279681e+002
3.104661e+003	-1.270218e+002
3.106589e+003	-1.196452e+002
3.108518e+003	-1.106727e+002
3.110446e+003	-1.154954e+002
3.112375e+003	-1.060765e+002
3.114303e+003	-9.451672e+001
3.116232e+003	-9.190856e+001
3.118160e+003	-8.251734e+001
3.120089e+003	-7.172636e+001
3.122017e+003	-6.954459e+001
3.123946e+003	-7.494603e+001
3.125874e+003	-7.357041e+001
3.127802e+003	-6.959870e+001
3.129731e+003	-5.804938e+001
3.131659e+003	-4.763219e+001
3.133588e+003	-3.668997e+001
3.135516e+003	-2.124906e+001
3.137445e+003	-9.623509e+000
3.139373e+003	-9.027531e+000
3.141302e+003	1.822576e+001
3.143230e+003	1.395030e+001
3.145159e+003	1.155895e+001
3.147087e+003	3.931284e+001
3.149016e+003	4.235355e+001
3.150944e+003	5.748429e+001
3.152873e+003	6.337820e+001
3.154801e+003	8.842341e+001
3.156729e+003	9.996002e+001
3.158658e+003	9.657381e+001
3.160586e+003	1.168912e+002
3.162515e+003	1.143556e+002
3.164443e+003	1.335250e+002
3.166372e+003	1.373415e+002
3.168300e+003	1.502449e+002
3.170229e+003	1.552474e+002
3.172157e+003	1.608036e+002
3.174086e+003	1.714012e+002
3.176014e+003	1.966468e+002
3.177943e+003	2.182770e+002
3.179871e+003	2.370920e+002
3.181800e+003	2.582709e+002
3.183728e+003	2.687835e+002
3.185656e+003	2.814991e+002
3.187585e+003	3.025497e+002
3.189513e+003	3.135009e+002
3.191442e+003	3.349294e+002
3.193370e+003	3.521266e+002
3.195299e+003	3.601878e+002
3.197227e+003	3.739571e+002
3.199156e+003	3.939308e+002
3.201084e+003	4.154926e+002
3.203013e+003	4.116208e+002
3.204941e+003	4.623827e+002
3.206870e+003	4.806165e+002
3.208798e+003	4.958375e+002
3.210727e+003	4.905012e+002
3.212655e+003	5.188446e+002
3.214583e+003	5.590322e+002
3.216512e+003	5.770862e+002
3.218440e+003	5.958272e+002
3.220369e+003	6.254655e+002
3.222297e+003	6.465349e+002
3.224226e+003	6.681191e+002
3.226154e+003	6.905268e+002
3.228083e+003	7.264187e+002
3.230011e+003	7.280474e+002
3.231940e+003	7.415660e+002
3.233868e+003	7.624557e+002
3.235797e+003	7.936064e+002
3.237725e+003	8.333063e+002
3.239654e+003	8.773376e+002
3.241582e+003	8.884606e+002
3.243510e+003	9.030076e+002
3.245439e+003	9.314775e+002
3.247367e+003	9.760295e+002
3.249296e+003	1.013860e+003
3.251224e+003	1.023194e+003
3.253153e+003	1.056729e+003
3.255081e+003	1.087670e+003
3.257010e+003	1.110033e+003
3.258938e+003	1.138717e+003
3.260867e+003	1.178551e+003
3.262795e+003	1.216465e+003
3.264724e+003	1.229446e+003
3.266652e+003	1.271650e+003
3.268581e+003	1.324098e+003
3.270509e+003	1.347316e+003
3.272438e+003	1.375126e+003
3.274366e+003	1.419230e+003
3.276294e+003	1.447583e+003
3.278223e+003	1.515144e+003
3.280151e+003	1.560665e+003
3.282080e+003	1.588570e+003
3.284008e+003	1.602728e+003
3.285937e+003	1.645444e+003
3.287865e+003	1.683798e+003
3.289794e+003	1.705718e+003
3.291722e+003	1.751684e+003
3.293651e+003	1.790709e+003
3.295579e+003	1.842871e+003
3.297508e+003	1.887557e+003
3.299436e+003	1.929208e+003
3.301365e+003	1.980594e+003
3.303293e+003	2.035756e+003
3.305221e+003	2.074212e+003
3.307150e+003	2.123877e+003
3.309078e+003	2.191570e+003
3.311007e+003	2.243799e+003
3.312935e+003	2.283258e+003
3.314864e+003	2.314186e+003
3.316792e+003	2.377152e+003
3.318721e+003	2.419889e+003
3.320649e+003	2.479527e+003
3.322578e+003	2.522684e+003
3.324506e+003	2.576047e+003
3.326435e+003	2.642669e+003
3.328363e+003	2.695925e+003
3.330292e+003	2.751449e+003
3.332220e+003	2.796737e+003
3.334148e+003	2.848441e+003
3.336077e+003	2.912302e+003
3.338005e+003	2.992201e+003
3.339934e+003	3.054565e+003
3.341862e+003	3.094759e+003
3.343791e+003	3.164163e+003
3.345719e+003	3.227671e+003
3.347648e+003	3.287045e+003
3.349576e+003	3.355031e+003
3.351505e+003	3.425854e+003
3.353433e+003	3.476428e+003
3.355362e+003	3.543617e+003
3.357290e+003	3.617143e+003
3.359219e+003	3.684956e+003
3.361147e+003	3.761684e+003
3.363075e+003	3.848851e+003
3.365004e+003	3.917360e+003
3.366932e+003	3.972038e+003
3.368861e+003	4.050282e+003
3.370789e+003	4.128763e+003
3.372718e+003	4.199444e+003
3.374646e+003	4.296233e+003
3.376575e+003	4.385595e+003
3.378503e+003	4.437202e+003
3.380432e+003	4.523180e+003
3.382360e+003	4.612625e+003
3.384289e+003	4.706357e+003
3.386217e+003	4.791260e+003
3.388146e+003	4.846160e+003
3.390074e+003	4.918334e+003
3.392002e+003	5.012741e+003
3.393931e+003	5.100438e+003
3.395859e+003	5.189816e+003
3.397788e+003	5.263128e+003
3.399716e+003	5.377344e+003
