# Supplementary material for: Machine learning classification of mango maturity based on carotene content from Raman spectra
Source: PeerJ. 2025 Nov 18;13:e20288. doi: 10.7717/peerj.20288 (PMC12637035; doi:10.7717/peerj.20288)
Supplement: Supplemental Information 1 — Raman spectra from 29 mango samples, with measurements taken from the top, middle, and bottom parts of each mango. These data were used for Raman spectral processing, statistical analysis, and classification analysis. [file peerj-13-20288-s001.zip › Raw Data_Mango/M7/M7-M.CSV]

4.996945e+001	7.460364e+002
5.189791e+001	5.545399e+002
5.382638e+001	4.336701e+002
5.575485e+001	4.134442e+002
5.768332e+001	4.302801e+002
5.961178e+001	4.368792e+002
6.154025e+001	4.208431e+002
6.346872e+001	3.914786e+002
6.539719e+001	3.828620e+002
6.732565e+001	3.922263e+002
6.925412e+001	3.951487e+002
7.118259e+001	3.865108e+002
7.311105e+001	3.729095e+002
7.503952e+001	3.576264e+002
7.696799e+001	3.365717e+002
7.889645e+001	3.159875e+002
8.082492e+001	3.052222e+002
8.275339e+001	3.132544e+002
8.468185e+001	2.988458e+002
8.661032e+001	2.987554e+002
8.853879e+001	2.943289e+002
9.046725e+001	2.752542e+002
9.239572e+001	2.821192e+002
9.432419e+001	2.774846e+002
9.625266e+001	2.711768e+002
9.818112e+001	2.618801e+002
1.001096e+002	2.463172e+002
1.020381e+002	2.385198e+002
1.039665e+002	2.310575e+002
1.058950e+002	2.235027e+002
1.078235e+002	2.189962e+002
1.097519e+002	2.215619e+002
1.116804e+002	2.154556e+002
1.136089e+002	2.104218e+002
1.155373e+002	2.060001e+002
1.174658e+002	1.967970e+002
1.193943e+002	1.735703e+002
1.213227e+002	1.627671e+002
1.232512e+002	1.650898e+002
1.251797e+002	1.679743e+002
1.271081e+002	1.604607e+002
1.290366e+002	1.467274e+002
1.309651e+002	1.485628e+002
1.328935e+002	1.487102e+002
1.348220e+002	1.476567e+002
1.367505e+002	1.530697e+002
1.386789e+002	1.633486e+002
1.406074e+002	1.626553e+002
1.425359e+002	1.546870e+002
1.444643e+002	1.496257e+002
1.463928e+002	1.573911e+002
1.483213e+002	1.593806e+002
1.502497e+002	1.548014e+002
1.521782e+002	1.477090e+002
1.541067e+002	1.487930e+002
1.560351e+002	1.696526e+002
1.579636e+002	1.521215e+002
1.598921e+002	1.325121e+002
1.618205e+002	1.347063e+002
1.637490e+002	1.554997e+002
1.656775e+002	1.557129e+002
1.676059e+002	1.587528e+002
1.695344e+002	1.690461e+002
1.714629e+002	1.727445e+002
1.733913e+002	1.629019e+002
1.753198e+002	1.577727e+002
1.772483e+002	1.502864e+002
1.791767e+002	1.443676e+002
1.811052e+002	1.468935e+002
1.830337e+002	1.575864e+002
1.849621e+002	1.550940e+002
1.868906e+002	1.368569e+002
1.888191e+002	1.308628e+002
1.907475e+002	1.330926e+002
1.926760e+002	1.297275e+002
1.946045e+002	1.285414e+002
1.965329e+002	1.328388e+002
1.984614e+002	1.374620e+002
2.003899e+002	1.413182e+002
2.023183e+002	1.462048e+002
2.042468e+002	1.550542e+002
2.061753e+002	1.637486e+002
2.081037e+002	1.707391e+002
2.100322e+002	1.687160e+002
2.119607e+002	1.529321e+002
2.138891e+002	1.475374e+002
2.158176e+002	1.536633e+002
2.177461e+002	1.548981e+002
2.196745e+002	1.489631e+002
2.216030e+002	1.428399e+002
2.235315e+002	1.283742e+002
2.254599e+002	1.333546e+002
2.273884e+002	1.424599e+002
2.293169e+002	1.511697e+002
2.312453e+002	1.615207e+002
2.331738e+002	1.466982e+002
2.351023e+002	1.372099e+002
2.370307e+002	1.304326e+002
2.389592e+002	1.295779e+002
2.408877e+002	1.405148e+002
2.428161e+002	1.474437e+002
2.447446e+002	1.460971e+002
2.466731e+002	1.496910e+002
2.486015e+002	1.615654e+002
2.505300e+002	1.741315e+002
2.524585e+002	1.704505e+002
2.543869e+002	1.697129e+002
2.563154e+002	1.691561e+002
2.582439e+002	1.661217e+002
2.601723e+002	1.621299e+002
2.621008e+002	1.736846e+002
2.640293e+002	1.787199e+002
2.659577e+002	1.712488e+002
2.678862e+002	1.635222e+002
2.698147e+002	1.711404e+002
2.717431e+002	1.752268e+002
2.736716e+002	1.604231e+002
2.756001e+002	1.580627e+002
2.775285e+002	1.658271e+002
2.794570e+002	1.644147e+002
2.813855e+002	1.534370e+002
2.833139e+002	1.511064e+002
2.852424e+002	1.610845e+002
2.871709e+002	1.774982e+002
2.890993e+002	1.917464e+002
2.910278e+002	2.013035e+002
2.929563e+002	2.146415e+002
2.948847e+002	2.259146e+002
2.968132e+002	2.187889e+002
2.987417e+002	1.941546e+002
3.006701e+002	1.994360e+002
3.025986e+002	1.984304e+002
3.045271e+002	2.050598e+002
3.064555e+002	2.152738e+002
3.083840e+002	2.227525e+002
3.103125e+002	2.272231e+002
3.122409e+002	2.149849e+002
3.141694e+002	2.039410e+002
3.160979e+002	1.954152e+002
3.180263e+002	1.931995e+002
3.199548e+002	2.072184e+002
3.218833e+002	2.244837e+002
3.238117e+002	2.341341e+002
3.257402e+002	2.306776e+002
3.276687e+002	2.202617e+002
3.295971e+002	2.170152e+002
3.315256e+002	2.210326e+002
3.334541e+002	2.243767e+002
3.353825e+002	2.296551e+002
3.373110e+002	2.368579e+002
3.392395e+002	2.413943e+002
3.411679e+002	2.298433e+002
3.430964e+002	2.344822e+002
3.450249e+002	2.441575e+002
3.469533e+002	2.541148e+002
3.488818e+002	2.597263e+002
3.508103e+002	2.478055e+002
3.527387e+002	2.620814e+002
3.546672e+002	2.633170e+002
3.565957e+002	2.574170e+002
3.585241e+002	2.540244e+002
3.604526e+002	2.464746e+002
3.623811e+002	2.345839e+002
3.643095e+002	2.278119e+002
3.662380e+002	2.329431e+002
3.681665e+002	2.461371e+002
3.700949e+002	2.552415e+002
3.720234e+002	2.577028e+002
3.739519e+002	2.672396e+002
3.758803e+002	2.614263e+002
3.778088e+002	2.502093e+002
3.797373e+002	2.519717e+002
3.816657e+002	2.426422e+002
3.835942e+002	2.427347e+002
3.855227e+002	2.322308e+002
3.874511e+002	2.267476e+002
3.893796e+002	2.396961e+002
3.913081e+002	2.575569e+002
3.932365e+002	2.697045e+002
3.951650e+002	2.785022e+002
3.970935e+002	2.771081e+002
3.990219e+002	2.678441e+002
4.009504e+002	2.633288e+002
4.028789e+002	2.753687e+002
4.048073e+002	2.856552e+002
4.067358e+002	2.760771e+002
4.086643e+002	2.658641e+002
4.105927e+002	2.779325e+002
4.125212e+002	2.911986e+002
4.144497e+002	2.932490e+002
4.163781e+002	3.024559e+002
4.183066e+002	2.949733e+002
4.202351e+002	2.726796e+002
4.221635e+002	2.780985e+002
4.240920e+002	2.779871e+002
4.260205e+002	2.721284e+002
4.279489e+002	2.694173e+002
4.298774e+002	2.731846e+002
4.318059e+002	2.790804e+002
4.337343e+002	2.748114e+002
4.356628e+002	2.741403e+002
4.375913e+002	2.816863e+002
4.395197e+002	2.922886e+002
4.414482e+002	3.005811e+002
4.433767e+002	3.065750e+002
4.453051e+002	3.141364e+002
4.472336e+002	3.048075e+002
4.491621e+002	2.784993e+002
4.510905e+002	2.676208e+002
4.530190e+002	2.987054e+002
4.549475e+002	3.113031e+002
4.568759e+002	3.103007e+002
4.588044e+002	3.016346e+002
4.607329e+002	2.898408e+002
4.626613e+002	2.809063e+002
4.645898e+002	2.828583e+002
4.665183e+002	3.010461e+002
4.684467e+002	3.188937e+002
4.703752e+002	3.243984e+002
4.723037e+002	3.212050e+002
4.742321e+002	3.172051e+002
4.761606e+002	3.039437e+002
4.780891e+002	2.897554e+002
4.800175e+002	2.779251e+002
4.819460e+002	2.790635e+002
4.838745e+002	2.926624e+002
4.858029e+002	3.029747e+002
4.877314e+002	2.920443e+002
4.896599e+002	2.815693e+002
4.915883e+002	2.885186e+002
4.935168e+002	2.914016e+002
4.954453e+002	2.768497e+002
4.973737e+002	2.815272e+002
4.993022e+002	2.757360e+002
5.012307e+002	2.658665e+002
5.031591e+002	2.590231e+002
5.050876e+002	2.633931e+002
5.070161e+002	2.813968e+002
5.089445e+002	2.963699e+002
5.108730e+002	2.912952e+002
5.128015e+002	2.918684e+002
5.147299e+002	2.905689e+002
5.166584e+002	2.832271e+002
5.185869e+002	2.821835e+002
5.205153e+002	2.922385e+002
5.224438e+002	3.178417e+002
5.243723e+002	3.250160e+002
5.263007e+002	3.245632e+002
5.282292e+002	3.272904e+002
5.301577e+002	3.066445e+002
5.320861e+002	3.102813e+002
5.340146e+002	3.049809e+002
5.359431e+002	2.932227e+002
5.378715e+002	2.860571e+002
5.398000e+002	2.892638e+002
5.417285e+002	2.890820e+002
5.436569e+002	2.884429e+002
5.455854e+002	2.929430e+002
5.475139e+002	2.963986e+002
5.494423e+002	2.970806e+002
5.513708e+002	2.936469e+002
5.532993e+002	2.614433e+002
5.552277e+002	2.511897e+002
5.571562e+002	2.520534e+002
5.590847e+002	2.640754e+002
5.610131e+002	2.784281e+002
5.629416e+002	2.785201e+002
5.648701e+002	2.786805e+002
5.667985e+002	2.644902e+002
5.687270e+002	2.620059e+002
5.706555e+002	2.739996e+002
5.725839e+002	2.893616e+002
5.745124e+002	2.950787e+002
5.764409e+002	2.957165e+002
5.783693e+002	2.822555e+002
5.802978e+002	2.748796e+002
5.822263e+002	2.766926e+002
5.841547e+002	2.774271e+002
5.860832e+002	2.669238e+002
5.880117e+002	2.910062e+002
5.899401e+002	2.891454e+002
5.918686e+002	2.901166e+002
5.937971e+002	2.890393e+002
5.957255e+002	2.740847e+002
5.976540e+002	2.606377e+002
5.995825e+002	2.625459e+002
6.015109e+002	2.638690e+002
6.034394e+002	2.675823e+002
6.053679e+002	2.798279e+002
6.072963e+002	2.939334e+002
6.092248e+002	2.832214e+002
6.111533e+002	2.683907e+002
6.130817e+002	2.607738e+002
6.150102e+002	2.340411e+002
6.169387e+002	2.162351e+002
6.188671e+002	2.293658e+002
6.207956e+002	2.266573e+002
6.227241e+002	2.235755e+002
6.246525e+002	2.435249e+002
6.265810e+002	2.655060e+002
6.285095e+002	2.708339e+002
6.304379e+002	2.654181e+002
6.323664e+002	2.808806e+002
6.342949e+002	2.560595e+002
6.362233e+002	2.568991e+002
6.381518e+002	2.567731e+002
6.400803e+002	2.523423e+002
6.420087e+002	2.520921e+002
6.439372e+002	2.549825e+002
6.458657e+002	2.506401e+002
6.477941e+002	2.340253e+002
6.497226e+002	2.409467e+002
6.516511e+002	2.543026e+002
6.535795e+002	2.557474e+002
6.555080e+002	2.584360e+002
6.574365e+002	2.489034e+002
6.593649e+002	2.506303e+002
6.612934e+002	2.451583e+002
6.632219e+002	2.471515e+002
6.651503e+002	2.442944e+002
6.670788e+002	2.031855e+002
6.690073e+002	2.070388e+002
6.709357e+002	2.119300e+002
6.728642e+002	2.084327e+002
6.747927e+002	2.113455e+002
6.767211e+002	2.190404e+002
6.786496e+002	2.151590e+002
6.805781e+002	2.100323e+002
6.825065e+002	2.278869e+002
6.844350e+002	2.306502e+002
6.863635e+002	2.289021e+002
6.882919e+002	2.255097e+002
6.902204e+002	2.154202e+002
6.921489e+002	2.059204e+002
6.940773e+002	1.883642e+002
6.960058e+002	1.763223e+002
6.979343e+002	1.716784e+002
6.998627e+002	1.833796e+002
7.017912e+002	2.076996e+002
7.037197e+002	2.158620e+002
7.056481e+002	1.951245e+002
7.075766e+002	1.761652e+002
7.095051e+002	1.728132e+002
7.114335e+002	1.823526e+002
7.133620e+002	1.913317e+002
7.152905e+002	1.895288e+002
7.172189e+002	1.956558e+002
7.191474e+002	2.094756e+002
7.210759e+002	2.164354e+002
7.230043e+002	2.202970e+002
7.249328e+002	2.270684e+002
7.268613e+002	2.339767e+002
7.287897e+002	2.256965e+002
7.307182e+002	2.258757e+002
7.326467e+002	2.086845e+002
7.345751e+002	1.937229e+002
7.365036e+002	1.930110e+002
7.384321e+002	2.019153e+002
7.403605e+002	2.051554e+002
7.422890e+002	2.037520e+002
7.442175e+002	2.105266e+002
7.461459e+002	2.182402e+002
7.480744e+002	2.156836e+002
7.500029e+002	2.045824e+002
7.519313e+002	1.978259e+002
7.538598e+002	2.031071e+002
7.557883e+002	2.021279e+002
7.577167e+002	1.830630e+002
7.596452e+002	1.661564e+002
7.615737e+002	1.578524e+002
7.635021e+002	1.520946e+002
7.654306e+002	1.425904e+002
7.673591e+002	1.392354e+002
7.692875e+002	1.577335e+002
7.712160e+002	1.673122e+002
7.731445e+002	1.758814e+002
7.750729e+002	1.873211e+002
7.770014e+002	1.915524e+002
7.789299e+002	1.790184e+002
7.808583e+002	1.819311e+002
7.827868e+002	1.990391e+002
7.847153e+002	2.002740e+002
7.866437e+002	1.927575e+002
7.885722e+002	1.848915e+002
7.905007e+002	1.693174e+002
7.924291e+002	1.537390e+002
7.943576e+002	1.576152e+002
7.962861e+002	1.569756e+002
7.982145e+002	1.475826e+002
8.001430e+002	1.531052e+002
8.020715e+002	1.785887e+002
8.039999e+002	1.841064e+002
8.059284e+002	1.828399e+002
8.078569e+002	1.884639e+002
8.097853e+002	1.888907e+002
8.117138e+002	1.723639e+002
8.136423e+002	1.484411e+002
8.155707e+002	1.378284e+002
8.174992e+002	1.450235e+002
8.194277e+002	1.459927e+002
8.213561e+002	1.432026e+002
8.232846e+002	1.473967e+002
8.252131e+002	1.549219e+002
8.271415e+002	1.497660e+002
8.290700e+002	1.337081e+002
8.309985e+002	1.631218e+002
8.329269e+002	1.579373e+002
8.348554e+002	1.412635e+002
8.367839e+002	1.138377e+002
8.387123e+002	1.176585e+002
8.406408e+002	1.495949e+002
8.425693e+002	1.555264e+002
8.444977e+002	1.550390e+002
8.464262e+002	1.581411e+002
8.483547e+002	1.605878e+002
8.502831e+002	1.549283e+002
8.522116e+002	1.467479e+002
8.541401e+002	1.534574e+002
8.560685e+002	1.753186e+002
8.579970e+002	1.382757e+002
8.599255e+002	1.567621e+002
8.618539e+002	1.406329e+002
8.637824e+002	1.457922e+002
8.657109e+002	1.724674e+002
8.676393e+002	1.879538e+002
8.695678e+002	1.779499e+002
8.714963e+002	1.501430e+002
8.734247e+002	1.563851e+002
8.753532e+002	1.451445e+002
8.772817e+002	1.439659e+002
8.792101e+002	1.554378e+002
8.811386e+002	1.633182e+002
8.830671e+002	1.595057e+002
8.849955e+002	1.578024e+002
8.869240e+002	1.498875e+002
8.888525e+002	1.457647e+002
8.907809e+002	1.249505e+002
8.927094e+002	1.213431e+002
8.946379e+002	1.382438e+002
8.965663e+002	1.312883e+002
8.984948e+002	1.199337e+002
9.004233e+002	9.344363e+001
9.023517e+002	9.332533e+001
9.042802e+002	1.036315e+002
9.062087e+002	1.104924e+002
9.081371e+002	1.144116e+002
9.100656e+002	1.227175e+002
9.119941e+002	1.318107e+002
9.139225e+002	1.348526e+002
9.158510e+002	1.304216e+002
9.177795e+002	1.400906e+002
9.197079e+002	1.479495e+002
9.216364e+002	1.310445e+002
9.235649e+002	1.015489e+002
9.254933e+002	1.119876e+002
9.274218e+002	1.036618e+002
9.293503e+002	1.350219e+002
9.312787e+002	1.256156e+002
9.332072e+002	1.168655e+002
9.351357e+002	1.211558e+002
9.370641e+002	1.218098e+002
9.389926e+002	1.238454e+002
9.409211e+002	1.452250e+002
9.428495e+002	1.484647e+002
9.447780e+002	1.494956e+002
9.467065e+002	1.511443e+002
9.486349e+002	1.516772e+002
9.505634e+002	1.571937e+002
9.524919e+002	1.717897e+002
9.544203e+002	1.714905e+002
9.563488e+002	1.763212e+002
9.582773e+002	1.743332e+002
9.602057e+002	1.896223e+002
9.621342e+002	1.975814e+002
9.640627e+002	1.957198e+002
9.659911e+002	1.978384e+002
9.679196e+002	1.924928e+002
9.698481e+002	1.673897e+002
9.717766e+002	1.542591e+002
9.737050e+002	1.476554e+002
9.756335e+002	1.378213e+002
9.775620e+002	1.249820e+002
9.794904e+002	1.202718e+002
9.814189e+002	1.341557e+002
9.833474e+002	1.580888e+002
9.852758e+002	1.613918e+002
9.872043e+002	1.625049e+002
9.891328e+002	1.447191e+002
9.910612e+002	1.293325e+002
9.929897e+002	1.342843e+002
9.949182e+002	1.611231e+002
9.968466e+002	1.988755e+002
9.987751e+002	2.211775e+002
1.000704e+003	2.390002e+002
1.002632e+003	2.738646e+002
1.004560e+003	2.684100e+002
1.006489e+003	2.578938e+002
1.008417e+003	2.617888e+002
1.010346e+003	2.527560e+002
1.012274e+003	2.236806e+002
1.014203e+003	2.102551e+002
1.016131e+003	1.949302e+002
1.018060e+003	1.703093e+002
1.019988e+003	1.696124e+002
1.021917e+003	1.784703e+002
1.023845e+003	1.747380e+002
1.025774e+003	1.665043e+002
1.027702e+003	1.762000e+002
1.029631e+003	1.890887e+002
1.031559e+003	1.735534e+002
1.033488e+003	1.719642e+002
1.035416e+003	1.800388e+002
1.037344e+003	1.850105e+002
1.039273e+003	1.812135e+002
1.041201e+003	1.660510e+002
1.043130e+003	1.317059e+002
1.045058e+003	1.070908e+002
1.046987e+003	1.157311e+002
1.048915e+003	1.262042e+002
1.050844e+003	1.453423e+002
1.052772e+003	1.556725e+002
1.054701e+003	1.559259e+002
1.056629e+003	1.662281e+002
1.058558e+003	1.555065e+002
1.060486e+003	1.520543e+002
1.062415e+003	1.319144e+002
1.064343e+003	1.464568e+002
1.066271e+003	1.550396e+002
1.068200e+003	1.469554e+002
1.070128e+003	1.382040e+002
1.072057e+003	1.362746e+002
1.073985e+003	1.367975e+002
1.075914e+003	1.336829e+002
1.077842e+003	1.534635e+002
1.079771e+003	1.759543e+002
1.081699e+003	1.665794e+002
1.083628e+003	1.453388e+002
1.085556e+003	1.304832e+002
1.087485e+003	1.228473e+002
1.089413e+003	1.429602e+002
1.091342e+003	1.511152e+002
1.093270e+003	1.362996e+002
1.095198e+003	1.623130e+002
1.097127e+003	1.715412e+002
1.099055e+003	1.719979e+002
1.100984e+003	1.735138e+002
1.102912e+003	1.700859e+002
1.104841e+003	1.715342e+002
1.106769e+003	1.643576e+002
1.108698e+003	1.718281e+002
1.110626e+003	1.944616e+002
1.112555e+003	2.108789e+002
1.114483e+003	2.087014e+002
1.116412e+003	1.975241e+002
1.118340e+003	1.918413e+002
1.120269e+003	1.951448e+002
1.122197e+003	2.064260e+002
1.124125e+003	2.128929e+002
1.126054e+003	2.180057e+002
1.127982e+003	2.086468e+002
1.129911e+003	2.028546e+002
1.131839e+003	2.203935e+002
1.133768e+003	2.494268e+002
1.135696e+003	2.635842e+002
1.137625e+003	2.645200e+002
1.139553e+003	2.702730e+002
1.141482e+003	2.909643e+002
1.143410e+003	3.269479e+002
1.145339e+003	3.563296e+002
1.147267e+003	3.771241e+002
1.149196e+003	4.518444e+002
1.151124e+003	5.736787e+002
1.153052e+003	6.509574e+002
1.154981e+003	6.917750e+002
1.156909e+003	7.011005e+002
1.158838e+003	6.271843e+002
1.160766e+003	5.319675e+002
1.162695e+003	4.367231e+002
1.164623e+003	3.804341e+002
1.166552e+003	3.548533e+002
1.168480e+003	3.269497e+002
1.170409e+003	2.975614e+002
1.172337e+003	2.867379e+002
1.174266e+003	2.663335e+002
1.176194e+003	2.507701e+002
1.178123e+003	2.574139e+002
1.180051e+003	2.775533e+002
1.181979e+003	3.051996e+002
1.183908e+003	3.236173e+002
1.185836e+003	3.182427e+002
1.187765e+003	3.057769e+002
1.189693e+003	3.249159e+002
1.191622e+003	3.201578e+002
1.193550e+003	2.875399e+002
1.195479e+003	2.782847e+002
1.197407e+003	2.785392e+002
1.199336e+003	2.655993e+002
1.201264e+003	2.501189e+002
1.203193e+003	2.536568e+002
1.205121e+003	2.687065e+002
1.207050e+003	2.719347e+002
1.208978e+003	2.603927e+002
1.210906e+003	2.568341e+002
1.212835e+003	2.538320e+002
1.214763e+003	2.443024e+002
1.216692e+003	2.159214e+002
1.218620e+003	1.960665e+002
1.220549e+003	1.935671e+002
1.222477e+003	1.805659e+002
1.224406e+003	1.955274e+002
1.226334e+003	2.155569e+002
1.228263e+003	2.181970e+002
1.230191e+003	2.106393e+002
1.232120e+003	2.109696e+002
1.234048e+003	2.197979e+002
1.235977e+003	2.229788e+002
1.237905e+003	2.064125e+002
1.239833e+003	1.747667e+002
1.241762e+003	1.613193e+002
1.243690e+003	2.042268e+002
1.245619e+003	1.828293e+002
1.247547e+003	2.039313e+002
1.249476e+003	2.111437e+002
1.251404e+003	2.013225e+002
1.253333e+003	2.085099e+002
1.255261e+003	2.287300e+002
1.257190e+003	2.310796e+002
1.259118e+003	2.144264e+002
1.261047e+003	1.973825e+002
1.262975e+003	1.972401e+002
1.264904e+003	2.106347e+002
1.266832e+003	2.195732e+002
1.268760e+003	2.190687e+002
1.270689e+003	2.275575e+002
1.272617e+003	2.368843e+002
1.274546e+003	2.411031e+002
1.276474e+003	2.436090e+002
1.278403e+003	2.364144e+002
1.280331e+003	2.515417e+002
1.282260e+003	2.466660e+002
1.284188e+003	2.426217e+002
1.286117e+003	2.143730e+002
1.288045e+003	2.190868e+002
1.289974e+003	2.373587e+002
1.291902e+003	2.549232e+002
1.293831e+003	2.710692e+002
1.295759e+003	2.688190e+002
1.297688e+003	2.446268e+002
1.299616e+003	2.574012e+002
1.301544e+003	2.558798e+002
1.303473e+003	2.370919e+002
1.305401e+003	2.481950e+002
1.307330e+003	2.433023e+002
1.309258e+003	2.235863e+002
1.311187e+003	2.170930e+002
1.313115e+003	2.278591e+002
1.315044e+003	2.315858e+002
1.316972e+003	2.220644e+002
1.318901e+003	2.423746e+002
1.320829e+003	2.525972e+002
1.322758e+003	2.452298e+002
1.324686e+003	2.416607e+002
1.326615e+003	2.155342e+002
1.328543e+003	1.885688e+002
1.330471e+003	1.934838e+002
1.332400e+003	2.022435e+002
1.334328e+003	1.885532e+002
1.336257e+003	1.960602e+002
1.338185e+003	1.986377e+002
1.340114e+003	1.997759e+002
1.342042e+003	2.119829e+002
1.343971e+003	2.364028e+002
1.345899e+003	2.311616e+002
1.347828e+003	2.331561e+002
1.349756e+003	2.349362e+002
1.351685e+003	2.267176e+002
1.353613e+003	2.166450e+002
1.355542e+003	2.143009e+002
1.357470e+003	2.351249e+002
1.359398e+003	2.504656e+002
1.361327e+003	2.536172e+002
1.363255e+003	2.545328e+002
1.365184e+003	2.556349e+002
1.367112e+003	2.628680e+002
1.369041e+003	2.557727e+002
1.370969e+003	2.452406e+002
1.372898e+003	2.432723e+002
1.374826e+003	2.524482e+002
1.376755e+003	2.620888e+002
1.378683e+003	2.250955e+002
1.380612e+003	2.719963e+002
1.382540e+003	2.942990e+002
1.384469e+003	2.852562e+002
1.386397e+003	2.761122e+002
1.388325e+003	2.659249e+002
1.390254e+003	2.545034e+002
1.392182e+003	2.593819e+002
1.394111e+003	2.740106e+002
1.396039e+003	2.752508e+002
1.397968e+003	2.665266e+002
1.399896e+003	2.578824e+002
1.401825e+003	2.503516e+002
1.403753e+003	2.161468e+002
1.405682e+003	2.123625e+002
1.407610e+003	2.050833e+002
1.409539e+003	2.096544e+002
1.411467e+003	2.289913e+002
1.413396e+003	2.366880e+002
1.415324e+003	2.248377e+002
1.417252e+003	2.154608e+002
1.419181e+003	2.205398e+002
1.421109e+003	2.242792e+002
1.423038e+003	2.211172e+002
1.424966e+003	2.050945e+002
1.426895e+003	2.342475e+002
1.428823e+003	2.552144e+002
1.430752e+003	2.719626e+002
1.432680e+003	2.901857e+002
1.434609e+003	2.793830e+002
1.436537e+003	2.747749e+002
1.438466e+003	2.915271e+002
1.440394e+003	2.907715e+002
1.442323e+003	2.830376e+002
1.444251e+003	2.790663e+002
1.446179e+003	2.789195e+002
1.448108e+003	2.990675e+002
1.450036e+003	3.136217e+002
1.451965e+003	3.098552e+002
1.453893e+003	2.863300e+002
1.455822e+003	2.746805e+002
1.457750e+003	2.880459e+002
1.459679e+003	3.003206e+002
1.461607e+003	3.044682e+002
1.463536e+003	3.160743e+002
1.465464e+003	3.206250e+002
1.467393e+003	3.178720e+002
1.469321e+003	2.634740e+002
1.471250e+003	2.436579e+002
1.473178e+003	2.750351e+002
1.475106e+003	3.040702e+002
1.477035e+003	3.147301e+002
1.478963e+003	3.205728e+002
1.480892e+003	3.276540e+002
1.482820e+003	3.129480e+002
1.484749e+003	2.995611e+002
1.486677e+003	3.095290e+002
1.488606e+003	3.046008e+002
1.490534e+003	3.321698e+002
1.492463e+003	3.251414e+002
1.494391e+003	3.508391e+002
1.496320e+003	3.672780e+002
1.498248e+003	3.605815e+002
1.500177e+003	3.729499e+002
1.502105e+003	3.973969e+002
1.504033e+003	4.184960e+002
1.505962e+003	4.444911e+002
1.507890e+003	4.935948e+002
1.509819e+003	5.654183e+002
1.511747e+003	6.379282e+002
1.513676e+003	6.940380e+002
1.515604e+003	7.427449e+002
1.517533e+003	8.038630e+002
1.519461e+003	8.475166e+002
1.521390e+003	8.841517e+002
1.523318e+003	8.958591e+002
1.525247e+003	8.762856e+002
1.527175e+003	8.243012e+002
1.529104e+003	7.689763e+002
1.531032e+003	6.810476e+002
1.532960e+003	5.680748e+002
1.534889e+003	4.948271e+002
1.536817e+003	4.667173e+002
1.538746e+003	4.266912e+002
1.540674e+003	3.852385e+002
1.542603e+003	3.525698e+002
1.544531e+003	3.629937e+002
1.546460e+003	3.519760e+002
1.548388e+003	3.835926e+002
1.550317e+003	3.624826e+002
1.552245e+003	3.499841e+002
1.554174e+003	3.357606e+002
1.556102e+003	3.287513e+002
1.558031e+003	3.245117e+002
1.559959e+003	3.275472e+002
1.561887e+003	3.501962e+002
1.563816e+003	3.604043e+002
1.565744e+003	3.433705e+002
1.567673e+003	3.319217e+002
1.569601e+003	3.195302e+002
1.571530e+003	3.312142e+002
1.573458e+003	3.206423e+002
1.575387e+003	3.330635e+002
1.577315e+003	3.442453e+002
1.579244e+003	3.401564e+002
1.581172e+003	3.251991e+002
1.583101e+003	3.340339e+002
1.585029e+003	3.540700e+002
1.586958e+003	3.692055e+002
1.588886e+003	3.777708e+002
1.590814e+003	3.669615e+002
1.592743e+003	3.716841e+002
1.594671e+003	3.999150e+002
1.596600e+003	4.151470e+002
1.598528e+003	4.133745e+002
1.600457e+003	4.430424e+002
1.602385e+003	4.417277e+002
1.604314e+003	4.346194e+002
1.606242e+003	4.505883e+002
1.608171e+003	4.356186e+002
1.610099e+003	3.973373e+002
1.612028e+003	3.815050e+002
1.613956e+003	3.731031e+002
1.615885e+003	3.651795e+002
1.617813e+003	3.670020e+002
1.619741e+003	3.397106e+002
1.621670e+003	3.208871e+002
1.623598e+003	3.408583e+002
1.625527e+003	3.481799e+002
1.627455e+003	3.229506e+002
1.629384e+003	3.217335e+002
1.631312e+003	3.178257e+002
1.633241e+003	3.165654e+002
1.635169e+003	3.197494e+002
1.637098e+003	2.906021e+002
1.639026e+003	2.655935e+002
1.640955e+003	2.583824e+002
1.642883e+003	2.682554e+002
1.644812e+003	2.864573e+002
1.646740e+003	2.940538e+002
1.648668e+003	2.931906e+002
1.650597e+003	2.932677e+002
1.652525e+003	2.895089e+002
1.654454e+003	2.845955e+002
1.656382e+003	2.818189e+002
1.658311e+003	2.860853e+002
1.660239e+003	2.855986e+002
1.662168e+003	2.893967e+002
1.664096e+003	2.751158e+002
1.666025e+003	2.525739e+002
1.667953e+003	2.608935e+002
1.669882e+003	2.609313e+002
1.671810e+003	2.543990e+002
1.673739e+003	2.674107e+002
1.675667e+003	2.796743e+002
1.677595e+003	2.718264e+002
1.679524e+003	2.555141e+002
1.681452e+003	2.323889e+002
1.683381e+003	2.295660e+002
1.685309e+003	2.510278e+002
1.687238e+003	2.746516e+002
1.689166e+003	2.907645e+002
1.691095e+003	2.644002e+002
1.693023e+003	2.469655e+002
1.694952e+003	2.263421e+002
1.696880e+003	2.108178e+002
1.698809e+003	2.368423e+002
1.700737e+003	2.470764e+002
1.702666e+003	2.464644e+002
1.704594e+003	2.291557e+002
1.706522e+003	2.063289e+002
1.708451e+003	1.891736e+002
1.710379e+003	1.821499e+002
1.712308e+003	2.072505e+002
1.714236e+003	2.402010e+002
1.716165e+003	2.366988e+002
1.718093e+003	2.580118e+002
1.720022e+003	2.484419e+002
1.721950e+003	2.112355e+002
1.723879e+003	2.247645e+002
1.725807e+003	2.419771e+002
1.727736e+003	2.613965e+002
1.729664e+003	2.552824e+002
1.731593e+003	2.482706e+002
1.733521e+003	2.329398e+002
1.735449e+003	2.239057e+002
1.737378e+003	2.204337e+002
1.739306e+003	2.061136e+002
1.741235e+003	2.033735e+002
1.743163e+003	2.295173e+002
1.745092e+003	2.575677e+002
1.747020e+003	2.618254e+002
1.748949e+003	2.503941e+002
1.750877e+003	2.396623e+002
1.752806e+003	2.290640e+002
1.754734e+003	2.231888e+002
1.756663e+003	2.371389e+002
1.758591e+003	2.237589e+002
1.760520e+003	2.293082e+002
1.762448e+003	1.910799e+002
1.764376e+003	1.833531e+002
1.766305e+003	2.043577e+002
1.768233e+003	2.057273e+002
1.770162e+003	1.917726e+002
1.772090e+003	1.903497e+002
1.774019e+003	1.748714e+002
1.775947e+003	1.945149e+002
1.777876e+003	2.067215e+002
1.779804e+003	2.098525e+002
1.781733e+003	1.976365e+002
1.783661e+003	1.743711e+002
1.785590e+003	1.771703e+002
1.787518e+003	1.746042e+002
1.789447e+003	1.797484e+002
1.791375e+003	1.734099e+002
1.793303e+003	1.570321e+002
1.795232e+003	1.440060e+002
1.797160e+003	1.385493e+002
1.799089e+003	1.453872e+002
1.801017e+003	1.651545e+002
1.802946e+003	1.594862e+002
1.804874e+003	1.894566e+002
1.806803e+003	1.625403e+002
1.808731e+003	1.547001e+002
1.810660e+003	1.740063e+002
1.812588e+003	1.583739e+002
1.814517e+003	1.446996e+002
1.816445e+003	1.370439e+002
1.818374e+003	1.230572e+002
1.820302e+003	1.262868e+002
1.822230e+003	1.579823e+002
1.824159e+003	1.854499e+002
1.826087e+003	1.884733e+002
1.828016e+003	1.855403e+002
1.829944e+003	1.878038e+002
1.831873e+003	1.818257e+002
1.833801e+003	1.606008e+002
1.835730e+003	1.578590e+002
1.837658e+003	1.704422e+002
1.839587e+003	1.635331e+002
1.841515e+003	1.606373e+002
1.843444e+003	1.850322e+002
1.845372e+003	1.868483e+002
1.847301e+003	1.751311e+002
1.849229e+003	1.687931e+002
1.851157e+003	1.743322e+002
1.853086e+003	1.685128e+002
1.855014e+003	1.453451e+002
1.856943e+003	1.637744e+002
1.858871e+003	1.572139e+002
1.860800e+003	1.385429e+002
1.862728e+003	1.314743e+002
1.864657e+003	1.442173e+002
1.866585e+003	1.452902e+002
1.868514e+003	1.543906e+002
1.870442e+003	1.519893e+002
1.872371e+003	1.212812e+002
1.874299e+003	1.141446e+002
1.876228e+003	1.281619e+002
1.878156e+003	1.394195e+002
1.880084e+003	1.486522e+002
1.882013e+003	1.570960e+002
1.883941e+003	1.437766e+002
1.885870e+003	1.324553e+002
1.887798e+003	1.182304e+002
1.889727e+003	1.206569e+002
1.891655e+003	1.175547e+002
1.893584e+003	1.182655e+002
1.895512e+003	1.193839e+002
1.897441e+003	1.141143e+002
1.899369e+003	1.066864e+002
1.901298e+003	1.318109e+002
1.903226e+003	1.367556e+002
1.905155e+003	1.235029e+002
1.907083e+003	1.206012e+002
1.909011e+003	1.133029e+002
1.910940e+003	1.233327e+002
1.912868e+003	1.486531e+002
1.914797e+003	1.468523e+002
1.916725e+003	1.434095e+002
1.918654e+003	1.189871e+002
1.920582e+003	1.032415e+002
1.922511e+003	1.198600e+002
1.924439e+003	1.345954e+002
1.926368e+003	1.266649e+002
1.928296e+003	1.215040e+002
1.930225e+003	1.193299e+002
1.932153e+003	9.533529e+001
1.934082e+003	8.377957e+001
1.936010e+003	7.994612e+001
1.937938e+003	6.969031e+001
1.939867e+003	9.832280e+001
1.941795e+003	1.373867e+002
1.943724e+003	1.489545e+002
1.945652e+003	1.534137e+002
1.947581e+003	1.391796e+002
1.949509e+003	1.267397e+002
1.951438e+003	1.176722e+002
1.953366e+003	1.534811e+002
1.955295e+003	1.422753e+002
1.957223e+003	1.416625e+002
1.959152e+003	1.423033e+002
1.961080e+003	1.058413e+002
1.963009e+003	9.896149e+001
1.964937e+003	1.198521e+002
1.966865e+003	1.393612e+002
1.968794e+003	1.504270e+002
1.970722e+003	1.379961e+002
1.972651e+003	1.245501e+002
1.974579e+003	1.027998e+002
1.976508e+003	1.063742e+002
1.978436e+003	1.015924e+002
1.980365e+003	1.120005e+002
1.982293e+003	1.231547e+002
1.984222e+003	1.132631e+002
1.986150e+003	1.010248e+002
1.988079e+003	1.020499e+002
1.990007e+003	1.041886e+002
1.991936e+003	1.052734e+002
1.993864e+003	1.099837e+002
1.995792e+003	1.186545e+002
1.997721e+003	1.241000e+002
1.999649e+003	1.223310e+002
2.001578e+003	1.027694e+002
2.003506e+003	7.937035e+001
2.005435e+003	9.982439e+001
2.007363e+003	1.177996e+002
2.009292e+003	1.210966e+002
2.011220e+003	1.068388e+002
2.013149e+003	9.446365e+001
2.015077e+003	9.766551e+001
2.017006e+003	1.172427e+002
2.018934e+003	1.185776e+002
2.020863e+003	1.015921e+002
2.022791e+003	9.007501e+001
2.024719e+003	9.040488e+001
2.026648e+003	7.963436e+001
2.028576e+003	1.277740e+002
2.030505e+003	1.016944e+002
2.032433e+003	1.341551e+002
2.034362e+003	1.386115e+002
2.036290e+003	1.534187e+002
2.038219e+003	1.613757e+002
2.040147e+003	1.298306e+002
2.042076e+003	1.170811e+002
2.044004e+003	1.225350e+002
2.045933e+003	1.271329e+002
2.047861e+003	1.417101e+002
2.049790e+003	1.457974e+002
2.051718e+003	1.435992e+002
2.053646e+003	1.315808e+002
2.055575e+003	1.496204e+002
2.057503e+003	1.427083e+002
2.059432e+003	1.286279e+002
2.061360e+003	1.234864e+002
2.063289e+003	1.112360e+002
2.065217e+003	1.118388e+002
2.067146e+003	1.161331e+002
2.069074e+003	1.152922e+002
2.071003e+003	1.140609e+002
2.072931e+003	1.179321e+002
2.074860e+003	1.139285e+002
2.076788e+003	1.131529e+002
2.078717e+003	1.219321e+002
2.080645e+003	1.135441e+002
2.082573e+003	9.912701e+001
2.084502e+003	1.137345e+002
2.086430e+003	1.000737e+002
2.088359e+003	9.292862e+001
2.090287e+003	1.141361e+002
2.092216e+003	1.122510e+002
2.094144e+003	1.031168e+002
2.096073e+003	1.082228e+002
2.098001e+003	1.090614e+002
2.099930e+003	1.151457e+002
2.101858e+003	1.075417e+002
2.103787e+003	9.369413e+001
2.105715e+003	1.013177e+002
2.107644e+003	1.229269e+002
2.109572e+003	1.420360e+002
2.111500e+003	1.430184e+002
2.113429e+003	1.300543e+002
2.115357e+003	1.024866e+002
2.117286e+003	9.480223e+001
2.119214e+003	1.099123e+002
2.121143e+003	1.242979e+002
2.123071e+003	1.478625e+002
2.125000e+003	1.553743e+002
2.126928e+003	1.296345e+002
2.128857e+003	1.189619e+002
2.130785e+003	1.207493e+002
2.132714e+003	1.312801e+002
2.134642e+003	1.338931e+002
2.136571e+003	1.688508e+002
2.138499e+003	1.409769e+002
2.140427e+003	1.348371e+002
2.142356e+003	1.321933e+002
2.144284e+003	1.365515e+002
2.146213e+003	1.549622e+002
2.148141e+003	1.650328e+002
2.150070e+003	1.605250e+002
2.151998e+003	1.697439e+002
2.153927e+003	1.705297e+002
2.155855e+003	1.835108e+002
2.157784e+003	1.864551e+002
2.159712e+003	1.701182e+002
2.161641e+003	1.678635e+002
2.163569e+003	1.639182e+002
2.165498e+003	1.656351e+002
2.167426e+003	1.629448e+002
2.169354e+003	1.677820e+002
2.171283e+003	1.644839e+002
2.173211e+003	1.530300e+002
2.175140e+003	1.452472e+002
2.177068e+003	1.579672e+002
2.178997e+003	1.624344e+002
2.180925e+003	1.571181e+002
2.182854e+003	1.663787e+002
2.184782e+003	1.596022e+002
2.186711e+003	1.617819e+002
2.188639e+003	1.689190e+002
2.190568e+003	1.339272e+002
2.192496e+003	1.439236e+002
2.194425e+003	1.536980e+002
2.196353e+003	1.742671e+002
2.198281e+003	1.825456e+002
2.200210e+003	1.635682e+002
2.202138e+003	1.539788e+002
2.204067e+003	1.432099e+002
2.205995e+003	1.436745e+002
2.207924e+003	1.520459e+002
2.209852e+003	1.456291e+002
2.211781e+003	1.515013e+002
2.213709e+003	1.699268e+002
2.215638e+003	1.511157e+002
2.217566e+003	1.404555e+002
2.219495e+003	1.477917e+002
2.221423e+003	1.545170e+002
2.223352e+003	1.313789e+002
2.225280e+003	1.411323e+002
2.227208e+003	1.633367e+002
2.229137e+003	1.607335e+002
2.231065e+003	1.560432e+002
2.232994e+003	1.758992e+002
2.234922e+003	2.016568e+002
2.236851e+003	1.975367e+002
2.238779e+003	2.035432e+002
2.240708e+003	2.144645e+002
2.242636e+003	1.980352e+002
2.244565e+003	2.077849e+002
2.246493e+003	1.862629e+002
2.248422e+003	1.794970e+002
2.250350e+003	1.851893e+002
2.252279e+003	2.004248e+002
2.254207e+003	2.134024e+002
2.256135e+003	2.131999e+002
2.258064e+003	1.977625e+002
2.259992e+003	1.850179e+002
2.261921e+003	1.847933e+002
2.263849e+003	1.800801e+002
2.265778e+003	2.078396e+002
2.267706e+003	2.163595e+002
2.269635e+003	2.285766e+002
2.271563e+003	2.211141e+002
2.273492e+003	1.963434e+002
2.275420e+003	2.070837e+002
2.277349e+003	2.021342e+002
2.279277e+003	1.771432e+002
2.281206e+003	1.934832e+002
2.283134e+003	2.052377e+002
2.285063e+003	2.047608e+002
2.286991e+003	2.204688e+002
2.288919e+003	2.084462e+002
2.290848e+003	2.207729e+002
2.292776e+003	2.421756e+002
2.294705e+003	2.405247e+002
2.296633e+003	2.420029e+002
2.298562e+003	2.388704e+002
2.300490e+003	2.373672e+002
2.302419e+003	2.306203e+002
2.304347e+003	2.403236e+002
2.306276e+003	2.583466e+002
2.308204e+003	2.292585e+002
2.310133e+003	2.323357e+002
2.312061e+003	2.423420e+002
2.313990e+003	2.514046e+002
2.315918e+003	2.727249e+002
2.317846e+003	2.676158e+002
2.319775e+003	2.422798e+002
2.321703e+003	2.263990e+002
2.323632e+003	2.427561e+002
2.325560e+003	2.386314e+002
2.327489e+003	2.259202e+002
2.329417e+003	2.269628e+002
2.331346e+003	2.384391e+002
2.333274e+003	2.561327e+002
2.335203e+003	2.641204e+002
2.337131e+003	2.461360e+002
2.339060e+003	2.685293e+002
2.340988e+003	2.341996e+002
2.342917e+003	2.333898e+002
2.344845e+003	2.580258e+002
2.346773e+003	2.787003e+002
2.348702e+003	2.756667e+002
2.350630e+003	2.625827e+002
2.352559e+003	2.770054e+002
2.354487e+003	2.747031e+002
2.356416e+003	2.362197e+002
2.358344e+003	2.292809e+002
2.360273e+003	2.563010e+002
2.362201e+003	2.515943e+002
2.364130e+003	2.479855e+002
2.366058e+003	2.854355e+002
2.367987e+003	2.901195e+002
2.369915e+003	2.967023e+002
2.371844e+003	3.084595e+002
2.373772e+003	3.002765e+002
2.375700e+003	2.614607e+002
2.377629e+003	2.550697e+002
2.379557e+003	2.639521e+002
2.381486e+003	2.595790e+002
2.383414e+003	2.552694e+002
2.385343e+003	2.686936e+002
2.387271e+003	2.537611e+002
2.389200e+003	2.443923e+002
2.391128e+003	2.937591e+002
2.393057e+003	3.006224e+002
2.394985e+003	2.766990e+002
2.396914e+003	2.708517e+002
2.398842e+003	2.745444e+002
2.400771e+003	2.539172e+002
2.402699e+003	2.479328e+002
2.404627e+003	2.668778e+002
2.406556e+003	2.828723e+002
2.408484e+003	2.748379e+002
2.410413e+003	2.526711e+002
2.412341e+003	2.815526e+002
2.414270e+003	3.053374e+002
2.416198e+003	2.868973e+002
2.418127e+003	2.880161e+002
2.420055e+003	2.917696e+002
2.421984e+003	2.773702e+002
2.423912e+003	2.919621e+002
2.425841e+003	3.048676e+002
2.427769e+003	3.073884e+002
2.429698e+003	3.057468e+002
2.431626e+003	2.945440e+002
2.433554e+003	2.932022e+002
2.435483e+003	3.038250e+002
2.437411e+003	3.182865e+002
2.439340e+003	3.199925e+002
2.441268e+003	3.026440e+002
2.443197e+003	2.876782e+002
2.445125e+003	2.833842e+002
2.447054e+003	3.000655e+002
2.448982e+003	3.184382e+002
2.450911e+003	2.772074e+002
2.452839e+003	2.908852e+002
2.454768e+003	3.210038e+002
2.456696e+003	3.395624e+002
2.458625e+003	3.430750e+002
2.460553e+003	3.310293e+002
2.462481e+003	3.367195e+002
2.464410e+003	3.426554e+002
2.466338e+003	3.164841e+002
2.468267e+003	3.076877e+002
2.470195e+003	3.229599e+002
2.472124e+003	3.493083e+002
2.474052e+003	3.377875e+002
2.475981e+003	3.203704e+002
2.477909e+003	3.401879e+002
2.479838e+003	3.455435e+002
2.481766e+003	3.113507e+002
2.483695e+003	3.046738e+002
2.485623e+003	3.226264e+002
2.487552e+003	3.110630e+002
2.489480e+003	3.285517e+002
2.491408e+003	3.609634e+002
2.493337e+003	3.400411e+002
2.495265e+003	3.484723e+002
2.497194e+003	3.446617e+002
2.499122e+003	3.359920e+002
2.501051e+003	3.224811e+002
2.502979e+003	3.293803e+002
2.504908e+003	3.308174e+002
2.506836e+003	3.273586e+002
2.508765e+003	3.136026e+002
2.510693e+003	3.077256e+002
2.512622e+003	3.113023e+002
2.514550e+003	3.165483e+002
2.516479e+003	3.399943e+002
2.518407e+003	3.524234e+002
2.520335e+003	3.509315e+002
2.522264e+003	3.409985e+002
2.524192e+003	3.273803e+002
2.526121e+003	3.399969e+002
2.528049e+003	3.529665e+002
2.529978e+003	3.587284e+002
2.531906e+003	3.620751e+002
2.533835e+003	3.502135e+002
2.535763e+003	3.572419e+002
2.537692e+003	3.690198e+002
2.539620e+003	3.812318e+002
2.541549e+003	3.558393e+002
2.543477e+003	3.438383e+002
2.545406e+003	3.746011e+002
2.547334e+003	3.628503e+002
2.549262e+003	3.396584e+002
2.551191e+003	3.351040e+002
2.553119e+003	3.522483e+002
2.555048e+003	3.454901e+002
2.556976e+003	3.290499e+002
2.558905e+003	3.507901e+002
2.560833e+003	3.747648e+002
2.562762e+003	3.654119e+002
2.564690e+003	3.622632e+002
2.566619e+003	3.559379e+002
2.568547e+003	3.627407e+002
2.570476e+003	3.663805e+002
2.572404e+003	3.795685e+002
2.574333e+003	3.654728e+002
2.576261e+003	3.552573e+002
2.578189e+003	3.489715e+002
2.580118e+003	3.434535e+002
2.582046e+003	3.541828e+002
2.583975e+003	3.792020e+002
2.585903e+003	3.491064e+002
2.587832e+003	3.501390e+002
2.589760e+003	3.592050e+002
2.591689e+003	3.481171e+002
2.593617e+003	3.585493e+002
2.595546e+003	3.759638e+002
2.597474e+003	3.648555e+002
2.599403e+003	3.740875e+002
2.601331e+003	3.734084e+002
2.603260e+003	3.674776e+002
2.605188e+003	3.454958e+002
2.607116e+003	3.320747e+002
2.609045e+003	3.639982e+002
2.610973e+003	3.655383e+002
2.612902e+003	3.611188e+002
2.614830e+003	3.460916e+002
2.616759e+003	3.448963e+002
2.618687e+003	3.605038e+002
2.620616e+003	3.864533e+002
2.622544e+003	3.683848e+002
2.624473e+003	3.652525e+002
2.626401e+003	3.533692e+002
2.628330e+003	3.419405e+002
2.630258e+003	3.425929e+002
2.632187e+003	3.484275e+002
2.634115e+003	3.439235e+002
2.636043e+003	3.290909e+002
2.637972e+003	3.325178e+002
2.639900e+003	3.554110e+002
2.641829e+003	3.398673e+002
2.643757e+003	3.284944e+002
2.645686e+003	3.391449e+002
2.647614e+003	3.576526e+002
2.649543e+003	3.609696e+002
2.651471e+003	3.514956e+002
2.653400e+003	3.540071e+002
2.655328e+003	3.691027e+002
2.657257e+003	3.696558e+002
2.659185e+003	3.893906e+002
2.661114e+003	3.696753e+002
2.663042e+003	3.476311e+002
2.664970e+003	3.569861e+002
2.666899e+003	3.615103e+002
2.668827e+003	3.524891e+002
2.670756e+003	3.611523e+002
2.672684e+003	3.645838e+002
2.674613e+003	3.707363e+002
2.676541e+003	3.558085e+002
2.678470e+003	3.784653e+002
2.680398e+003	3.808738e+002
2.682327e+003	3.682677e+002
2.684255e+003	3.697067e+002
2.686184e+003	3.499757e+002
2.688112e+003	3.383908e+002
2.690041e+003	3.384536e+002
2.691969e+003	3.324869e+002
2.693897e+003	3.613207e+002
2.695826e+003	3.389209e+002
2.697754e+003	3.213869e+002
2.699683e+003	3.224159e+002
2.701611e+003	3.161347e+002
2.703540e+003	3.320142e+002
2.705468e+003	3.304659e+002
2.707397e+003	3.255841e+002
2.709325e+003	3.248040e+002
2.711254e+003	3.195967e+002
2.713182e+003	3.198050e+002
2.715111e+003	2.870563e+002
2.717039e+003	2.865644e+002
2.718968e+003	2.946633e+002
2.720896e+003	2.885965e+002
2.722824e+003	2.812713e+002
2.724753e+003	2.930283e+002
2.726681e+003	2.942660e+002
2.728610e+003	2.948148e+002
2.730538e+003	2.953588e+002
2.732467e+003	2.961167e+002
2.734395e+003	2.872066e+002
2.736324e+003	2.634691e+002
2.738252e+003	2.621306e+002
2.740181e+003	2.788601e+002
2.742109e+003	2.655016e+002
2.744038e+003	2.674118e+002
2.745966e+003	2.605787e+002
2.747895e+003	2.389259e+002
2.749823e+003	2.321233e+002
2.751751e+003	2.456029e+002
2.753680e+003	2.335275e+002
2.755608e+003	2.245160e+002
2.757537e+003	2.320967e+002
2.759465e+003	2.395011e+002
2.761394e+003	2.569631e+002
2.763322e+003	2.616944e+002
2.765251e+003	2.400713e+002
2.767179e+003	2.290700e+002
2.769108e+003	2.277942e+002
2.771036e+003	2.318572e+002
2.772965e+003	2.455137e+002
2.774893e+003	2.475188e+002
2.776822e+003	2.615378e+002
2.778750e+003	2.164983e+002
2.780678e+003	2.135089e+002
2.782607e+003	2.162959e+002
2.784535e+003	1.853528e+002
2.786464e+003	1.701574e+002
2.788392e+003	1.768552e+002
2.790321e+003	1.869741e+002
2.792249e+003	2.043121e+002
2.794178e+003	2.192279e+002
2.796106e+003	1.956374e+002
2.798035e+003	1.984348e+002
2.799963e+003	1.913974e+002
2.801892e+003	1.797189e+002
2.803820e+003	1.651323e+002
2.805749e+003	1.863170e+002
2.807677e+003	1.784771e+002
2.809605e+003	1.705989e+002
2.811534e+003	1.699475e+002
2.813462e+003	1.803101e+002
2.815391e+003	1.699329e+002
2.817319e+003	1.422925e+002
2.819248e+003	1.634380e+002
2.821176e+003	1.376150e+002
2.823105e+003	1.295062e+002
2.825033e+003	1.134870e+002
2.826962e+003	1.107986e+002
2.828890e+003	1.404638e+002
2.830819e+003	1.435183e+002
2.832747e+003	1.581101e+002
2.834676e+003	1.523771e+002
2.836604e+003	1.552178e+002
2.838532e+003	1.706125e+002
2.840461e+003	1.860504e+002
2.842389e+003	2.141413e+002
2.844318e+003	2.464442e+002
2.846246e+003	2.520408e+002
2.848175e+003	2.318305e+002
2.850103e+003	2.345158e+002
2.852032e+003	2.216487e+002
2.853960e+003	2.227405e+002
2.855889e+003	2.294293e+002
2.857817e+003	2.409108e+002
2.859746e+003	2.143451e+002
2.861674e+003	1.935887e+002
2.863603e+003	1.956261e+002
2.865531e+003	1.971732e+002
2.867459e+003	2.048096e+002
2.869388e+003	1.975178e+002
2.871316e+003	1.790896e+002
2.873245e+003	1.706085e+002
2.875173e+003	1.733971e+002
2.877102e+003	1.819903e+002
2.879030e+003	2.203068e+002
2.880959e+003	2.315205e+002
2.882887e+003	2.173321e+002
2.884816e+003	2.157558e+002
2.886744e+003	2.004041e+002
2.888673e+003	1.867004e+002
2.890601e+003	1.621891e+002
2.892530e+003	1.599615e+002
2.894458e+003	1.506131e+002
2.896386e+003	1.940359e+002
2.898315e+003	1.997634e+002
2.900243e+003	2.083147e+002
2.902172e+003	1.927781e+002
2.904100e+003	1.759559e+002
2.906029e+003	1.763728e+002
2.907957e+003	1.897384e+002
2.909886e+003	1.668610e+002
2.911814e+003	1.466230e+002
2.913743e+003	1.399258e+002
2.915671e+003	1.130381e+002
2.917600e+003	1.263582e+002
2.919528e+003	1.391950e+002
2.921457e+003	1.173691e+002
2.923385e+003	1.355681e+002
2.925313e+003	1.459900e+002
2.927242e+003	1.085444e+002
2.929170e+003	8.984644e+001
2.931099e+003	7.372824e+001
2.933027e+003	5.321144e+001
2.934956e+003	7.981786e+001
2.936884e+003	7.077040e+001
2.938813e+003	4.071573e+001
2.940741e+003	3.855796e+001
2.942670e+003	2.400197e+001
2.944598e+003	2.289154e+001
2.946527e+003	-8.830570e+000
2.948455e+003	-2.452813e+001
2.950384e+003	-2.552377e+000
2.952312e+003	-1.556089e+001
2.954240e+003	-2.526208e+001
2.956169e+003	-2.317191e+001
2.958097e+003	-5.077299e+001
2.960026e+003	-8.328477e+001
2.961954e+003	-7.776041e+001
2.963883e+003	-6.793949e+001
2.965811e+003	-6.754515e+001
2.967740e+003	-6.145486e+001
2.969668e+003	-9.772170e+001
2.971597e+003	-8.738364e+001
2.973525e+003	-8.033238e+001
2.975454e+003	-1.165313e+002
2.977382e+003	-1.205233e+002
2.979311e+003	-1.074338e+002
2.981239e+003	-1.194430e+002
2.983167e+003	-1.264365e+002
2.985096e+003	-1.212621e+002
2.987024e+003	-1.628621e+002
2.988953e+003	-1.414365e+002
2.990881e+003	-1.081796e+002
2.992810e+003	-1.201121e+002
2.994738e+003	-1.376433e+002
2.996667e+003	-1.655329e+002
2.998595e+003	-1.836236e+002
3.000524e+003	-1.699313e+002
3.002452e+003	-1.521563e+002
3.004381e+003	-1.393344e+002
3.006309e+003	-1.321325e+002
3.008238e+003	-1.432413e+002
3.010166e+003	-1.204715e+002
3.012094e+003	-1.489293e+002
3.014023e+003	-1.624750e+002
3.015951e+003	-1.622058e+002
3.017880e+003	-1.614824e+002
3.019808e+003	-1.686935e+002
3.021737e+003	-1.770166e+002
3.023665e+003	-1.790444e+002
3.025594e+003	-1.939352e+002
3.027522e+003	-1.877927e+002
3.029451e+003	-1.756072e+002
3.031379e+003	-1.832243e+002
3.033308e+003	-1.708762e+002
3.035236e+003	-1.791800e+002
3.037165e+003	-1.858765e+002
3.039093e+003	-1.804524e+002
3.041021e+003	-1.880782e+002
3.042950e+003	-1.876236e+002
3.044878e+003	-2.004341e+002
3.046807e+003	-2.057082e+002
3.048735e+003	-1.906033e+002
3.050664e+003	-1.801657e+002
3.052592e+003	-1.661310e+002
3.054521e+003	-1.871671e+002
3.056449e+003	-1.746687e+002
3.058378e+003	-1.685009e+002
3.060306e+003	-1.604256e+002
3.062235e+003	-1.569052e+002
3.064163e+003	-1.579761e+002
3.066092e+003	-1.553079e+002
3.068020e+003	-1.502919e+002
3.069948e+003	-1.420417e+002
3.071877e+003	-1.305554e+002
3.073805e+003	-1.281709e+002
3.075734e+003	-1.424524e+002
3.077662e+003	-1.671033e+002
3.079591e+003	-1.313575e+002
3.081519e+003	-1.326974e+002
3.083448e+003	-1.247409e+002
3.085376e+003	-9.157364e+001
3.087305e+003	-8.597574e+001
3.089233e+003	-1.051707e+002
3.091162e+003	-1.187420e+002
3.093090e+003	-1.153188e+002
3.095019e+003	-1.288808e+002
3.096947e+003	-1.057674e+002
3.098875e+003	-8.520904e+001
3.100804e+003	-7.270676e+001
3.102732e+003	-8.733628e+001
3.104661e+003	-8.854791e+001
3.106589e+003	-9.029932e+001
3.108518e+003	-6.298798e+001
3.110446e+003	-4.446110e+001
3.112375e+003	-3.225959e+001
3.114303e+003	-2.032016e+001
3.116232e+003	-3.550849e+001
3.118160e+003	-6.181330e+000
3.120089e+003	-9.342757e+000
3.122017e+003	7.115119e+000
3.123946e+003	-1.983935e+000
3.125874e+003	8.001050e+000
3.127802e+003	1.705069e+001
3.129731e+003	1.595519e+001
3.131659e+003	3.546861e+001
3.133588e+003	7.063090e+001
3.135516e+003	6.786766e+001
3.137445e+003	6.723015e+001
3.139373e+003	9.499119e+001
3.141302e+003	9.613752e+001
3.143230e+003	1.312109e+002
3.145159e+003	1.230285e+002
3.147087e+003	1.265738e+002
3.149016e+003	1.591492e+002
3.150944e+003	1.784973e+002
3.152873e+003	1.927963e+002
3.154801e+003	2.236870e+002
3.156729e+003	2.049333e+002
3.158658e+003	2.057393e+002
3.160586e+003	2.378281e+002
3.162515e+003	2.334230e+002
3.164443e+003	2.563111e+002
3.166372e+003	2.671518e+002
3.168300e+003	2.792628e+002
3.170229e+003	3.169630e+002
3.172157e+003	3.184298e+002
3.174086e+003	3.110415e+002
3.176014e+003	3.421339e+002
3.177943e+003	3.772072e+002
3.179871e+003	3.999865e+002
3.181800e+003	4.423459e+002
3.183728e+003	4.624395e+002
3.185656e+003	4.882657e+002
3.187585e+003	4.956643e+002
3.189513e+003	5.134091e+002
3.191442e+003	5.439557e+002
3.193370e+003	5.578804e+002
3.195299e+003	5.605794e+002
3.197227e+003	5.863893e+002
3.199156e+003	6.306136e+002
3.201084e+003	6.429681e+002
3.203013e+003	6.809817e+002
3.204941e+003	6.824063e+002
3.206870e+003	7.302669e+002
3.208798e+003	7.477742e+002
3.210727e+003	7.703436e+002
3.212655e+003	7.732493e+002
3.214583e+003	7.944049e+002
3.216512e+003	8.366019e+002
3.218440e+003	9.046085e+002
3.220369e+003	9.488721e+002
3.222297e+003	9.480982e+002
3.224226e+003	9.691293e+002
3.226154e+003	1.012677e+003
3.228083e+003	1.062420e+003
3.230011e+003	1.081304e+003
3.231940e+003	1.107369e+003
3.233868e+003	1.102303e+003
3.235797e+003	1.167141e+003
3.237725e+003	1.221043e+003
3.239654e+003	1.272555e+003
3.241582e+003	1.296948e+003
3.243510e+003	1.312351e+003
3.245439e+003	1.331480e+003
3.247367e+003	1.393086e+003
3.249296e+003	1.419820e+003
3.251224e+003	1.460801e+003
3.253153e+003	1.490089e+003
3.255081e+003	1.539799e+003
3.257010e+003	1.575578e+003
3.258938e+003	1.612214e+003
3.260867e+003	1.668052e+003
3.262795e+003	1.705391e+003
3.264724e+003	1.730612e+003
3.266652e+003	1.793376e+003
3.268581e+003	1.845299e+003
3.270509e+003	1.864760e+003
3.272438e+003	1.931520e+003
3.274366e+003	1.990633e+003
3.276294e+003	2.023147e+003
3.278223e+003	2.087166e+003
3.280151e+003	2.133029e+003
3.282080e+003	2.167756e+003
3.284008e+003	2.210582e+003
3.285937e+003	2.248598e+003
3.287865e+003	2.317033e+003
3.289794e+003	2.355982e+003
3.291722e+003	2.397028e+003
3.293651e+003	2.464081e+003
3.295579e+003	2.537392e+003
3.297508e+003	2.564138e+003
3.299436e+003	2.626240e+003
3.301365e+003	2.718981e+003
3.303293e+003	2.765818e+003
3.305221e+003	2.807216e+003
3.307150e+003	2.896611e+003
3.309078e+003	2.980477e+003
3.311007e+003	2.999914e+003
3.312935e+003	3.073051e+003
3.314864e+003	3.156878e+003
3.316792e+003	3.210521e+003
3.318721e+003	3.271488e+003
3.320649e+003	3.338605e+003
3.322578e+003	3.406571e+003
3.324506e+003	3.487406e+003
3.326435e+003	3.551234e+003
3.328363e+003	3.604431e+003
3.330292e+003	3.688166e+003
3.332220e+003	3.768104e+003
3.334148e+003	3.824074e+003
3.336077e+003	3.883761e+003
3.338005e+003	3.950013e+003
3.339934e+003	4.050763e+003
3.341862e+003	4.149741e+003
3.343791e+003	4.231800e+003
3.345719e+003	4.279198e+003
3.347648e+003	4.352587e+003
3.349576e+003	4.421786e+003
3.351505e+003	4.516727e+003
3.353433e+003	4.602936e+003
3.355362e+003	4.682412e+003
3.357290e+003	4.768966e+003
3.359219e+003	4.853926e+003
3.361147e+003	4.986436e+003
3.363075e+003	5.069660e+003
3.365004e+003	5.153261e+003
3.366932e+003	5.248752e+003
3.368861e+003	5.322379e+003
3.370789e+003	5.409640e+003
3.372718e+003	5.511592e+003
3.374646e+003	5.610319e+003
3.376575e+003	5.728396e+003
3.378503e+003	5.813206e+003
3.380432e+003	5.919281e+003
3.382360e+003	6.011611e+003
3.384289e+003	6.105720e+003
3.386217e+003	6.225139e+003
3.388146e+003	6.315487e+003
3.390074e+003	6.413186e+003
3.392002e+003	6.515997e+003
3.393931e+003	6.631558e+003
3.395859e+003	6.729959e+003
3.397788e+003	6.832905e+003
3.399716e+003	6.945368e+003
