# Supplementary material for: Machine learning classification of mango maturity based on carotene content from Raman spectra
Source: PeerJ. 2025 Nov 18;13:e20288. doi: 10.7717/peerj.20288 (PMC12637035; doi:10.7717/peerj.20288)
Supplement: Supplemental Information 1 — Raman spectra from 29 mango samples, with measurements taken from the top, middle, and bottom parts of each mango. These data were used for Raman spectral processing, statistical analysis, and classification analysis. [file peerj-13-20288-s001.zip › Raw Data_Mango/M7/M7-T.CSV]

4.996945e+001	9.463972e+002
5.189791e+001	6.757921e+002
5.382638e+001	4.989037e+002
5.575485e+001	4.665577e+002
5.768332e+001	4.943321e+002
5.961178e+001	5.062978e+002
6.154025e+001	4.965180e+002
6.346872e+001	4.823973e+002
6.539719e+001	4.855605e+002
6.732565e+001	4.983203e+002
6.925412e+001	5.026389e+002
7.118259e+001	4.915212e+002
7.311105e+001	4.681052e+002
7.503952e+001	4.542732e+002
7.696799e+001	4.166255e+002
7.889645e+001	3.928020e+002
8.082492e+001	3.960616e+002
8.275339e+001	4.018461e+002
8.468185e+001	3.840262e+002
8.661032e+001	3.606262e+002
8.853879e+001	3.505898e+002
9.046725e+001	3.588647e+002
9.239572e+001	3.584450e+002
9.432419e+001	3.416163e+002
9.625266e+001	3.386299e+002
9.818112e+001	3.400568e+002
1.001096e+002	3.254315e+002
1.020381e+002	3.190822e+002
1.039665e+002	3.161102e+002
1.058950e+002	3.060073e+002
1.078235e+002	2.920449e+002
1.097519e+002	2.884422e+002
1.116804e+002	2.902992e+002
1.136089e+002	2.768570e+002
1.155373e+002	2.626637e+002
1.174658e+002	2.530092e+002
1.193943e+002	2.305051e+002
1.213227e+002	2.143956e+002
1.232512e+002	2.048833e+002
1.251797e+002	2.041559e+002
1.271081e+002	2.082575e+002
1.290366e+002	1.974209e+002
1.309651e+002	1.829285e+002
1.328935e+002	1.852461e+002
1.348220e+002	2.062204e+002
1.367505e+002	2.330051e+002
1.386789e+002	2.348730e+002
1.406074e+002	2.281059e+002
1.425359e+002	2.167110e+002
1.444643e+002	2.049549e+002
1.463928e+002	1.976452e+002
1.483213e+002	2.017881e+002
1.502497e+002	2.004259e+002
1.521782e+002	2.079487e+002
1.541067e+002	2.221824e+002
1.560351e+002	2.203355e+002
1.579636e+002	2.041133e+002
1.598921e+002	1.943140e+002
1.618205e+002	1.945145e+002
1.637490e+002	2.037661e+002
1.656775e+002	2.195256e+002
1.676059e+002	2.319883e+002
1.695344e+002	2.311599e+002
1.714629e+002	2.211065e+002
1.733913e+002	2.124290e+002
1.753198e+002	2.193798e+002
1.772483e+002	2.182496e+002
1.791767e+002	2.055485e+002
1.811052e+002	1.898236e+002
1.830337e+002	1.801916e+002
1.849621e+002	1.741207e+002
1.868906e+002	1.686683e+002
1.888191e+002	1.732765e+002
1.907475e+002	1.761320e+002
1.926760e+002	1.673725e+002
1.946045e+002	1.791239e+002
1.965329e+002	1.796653e+002
1.984614e+002	1.872858e+002
2.003899e+002	1.962657e+002
2.023183e+002	1.939476e+002
2.042468e+002	2.005478e+002
2.061753e+002	2.043551e+002
2.081037e+002	2.123130e+002
2.100322e+002	2.169199e+002
2.119607e+002	2.068800e+002
2.138891e+002	2.001304e+002
2.158176e+002	2.032781e+002
2.177461e+002	1.993206e+002
2.196745e+002	1.897047e+002
2.216030e+002	1.863183e+002
2.235315e+002	1.755860e+002
2.254599e+002	1.718926e+002
2.273884e+002	1.783134e+002
2.293169e+002	1.943637e+002
2.312453e+002	2.120359e+002
2.331738e+002	1.910195e+002
2.351023e+002	1.799752e+002
2.370307e+002	1.741791e+002
2.389592e+002	1.677462e+002
2.408877e+002	1.596984e+002
2.428161e+002	1.608236e+002
2.447446e+002	1.833099e+002
2.466731e+002	2.100200e+002
2.486015e+002	2.362371e+002
2.505300e+002	2.641172e+002
2.524585e+002	2.678482e+002
2.543869e+002	2.437271e+002
2.563154e+002	2.115049e+002
2.582439e+002	1.937782e+002
2.601723e+002	2.019224e+002
2.621008e+002	1.929502e+002
2.640293e+002	2.092217e+002
2.659577e+002	2.085458e+002
2.678862e+002	1.915196e+002
2.698147e+002	1.865888e+002
2.717431e+002	1.985510e+002
2.736716e+002	1.957009e+002
2.756001e+002	1.917125e+002
2.775285e+002	1.888104e+002
2.794570e+002	1.849449e+002
2.813855e+002	1.942091e+002
2.833139e+002	1.799945e+002
2.852424e+002	1.921126e+002
2.871709e+002	2.270732e+002
2.890993e+002	2.556701e+002
2.910278e+002	2.610819e+002
2.929563e+002	2.679557e+002
2.948847e+002	2.655984e+002
2.968132e+002	2.599154e+002
2.987417e+002	2.565802e+002
3.006701e+002	2.446378e+002
3.025986e+002	2.662408e+002
3.045271e+002	2.754486e+002
3.064555e+002	2.854950e+002
3.083840e+002	2.994306e+002
3.103125e+002	2.724674e+002
3.122409e+002	2.606393e+002
3.141694e+002	2.496379e+002
3.160979e+002	2.469549e+002
3.180263e+002	2.518902e+002
3.199548e+002	2.501459e+002
3.218833e+002	2.680421e+002
3.238117e+002	2.820577e+002
3.257402e+002	2.810696e+002
3.276687e+002	2.717430e+002
3.295971e+002	2.712608e+002
3.315256e+002	2.616760e+002
3.334541e+002	2.712462e+002
3.353825e+002	2.803242e+002
3.373110e+002	2.921475e+002
3.392395e+002	3.178060e+002
3.411679e+002	3.232884e+002
3.430964e+002	3.319608e+002
3.450249e+002	3.290058e+002
3.469533e+002	3.210622e+002
3.488818e+002	3.182783e+002
3.508103e+002	3.121540e+002
3.527387e+002	3.329603e+002
3.546672e+002	3.422118e+002
3.565957e+002	3.303766e+002
3.585241e+002	3.026409e+002
3.604526e+002	2.728113e+002
3.623811e+002	2.685196e+002
3.643095e+002	2.736291e+002
3.662380e+002	2.853903e+002
3.681665e+002	3.010693e+002
3.700949e+002	3.137297e+002
3.720234e+002	2.992734e+002
3.739519e+002	3.120250e+002
3.758803e+002	3.237357e+002
3.778088e+002	3.191292e+002
3.797373e+002	3.016744e+002
3.816657e+002	2.922236e+002
3.835942e+002	2.740689e+002
3.855227e+002	2.667213e+002
3.874511e+002	2.848845e+002
3.893796e+002	3.185963e+002
3.913081e+002	3.251035e+002
3.932365e+002	3.336065e+002
3.951650e+002	3.481726e+002
3.970935e+002	3.477116e+002
3.990219e+002	3.361530e+002
4.009504e+002	3.420360e+002
4.028789e+002	3.679527e+002
4.048073e+002	3.626846e+002
4.067358e+002	3.500118e+002
4.086643e+002	3.537015e+002
4.105927e+002	3.741603e+002
4.125212e+002	3.639043e+002
4.144497e+002	3.700146e+002
4.163781e+002	3.825263e+002
4.183066e+002	3.812178e+002
4.202351e+002	3.599462e+002
4.221635e+002	3.367640e+002
4.240920e+002	3.441190e+002
4.260205e+002	3.281663e+002
4.279489e+002	3.174359e+002
4.298774e+002	3.227257e+002
4.318059e+002	3.348581e+002
4.337343e+002	3.437862e+002
4.356628e+002	3.415596e+002
4.375913e+002	3.338964e+002
4.395197e+002	3.551539e+002
4.414482e+002	3.986544e+002
4.433767e+002	3.944474e+002
4.453051e+002	3.812187e+002
4.472336e+002	3.724286e+002
4.491621e+002	3.742061e+002
4.510905e+002	3.820428e+002
4.530190e+002	3.891100e+002
4.549475e+002	4.039864e+002
4.568759e+002	3.983257e+002
4.588044e+002	3.852350e+002
4.607329e+002	3.770248e+002
4.626613e+002	3.764925e+002
4.645898e+002	3.757685e+002
4.665183e+002	3.879128e+002
4.684467e+002	4.012587e+002
4.703752e+002	4.020488e+002
4.723037e+002	3.988674e+002
4.742321e+002	4.049660e+002
4.761606e+002	4.052202e+002
4.780891e+002	3.989836e+002
4.800175e+002	3.687647e+002
4.819460e+002	3.672777e+002
4.838745e+002	3.910514e+002
4.858029e+002	3.710889e+002
4.877314e+002	3.665602e+002
4.896599e+002	3.763500e+002
4.915883e+002	3.790688e+002
4.935168e+002	3.625044e+002
4.954453e+002	3.350654e+002
4.973737e+002	3.295814e+002
4.993022e+002	3.267806e+002
5.012307e+002	3.204965e+002
5.031591e+002	3.113002e+002
5.050876e+002	3.114143e+002
5.070161e+002	3.321503e+002
5.089445e+002	3.557057e+002
5.108730e+002	3.541893e+002
5.128015e+002	3.467842e+002
5.147299e+002	3.482357e+002
5.166584e+002	3.617095e+002
5.185869e+002	3.781516e+002
5.205153e+002	3.902993e+002
5.224438e+002	3.955732e+002
5.243723e+002	4.113691e+002
5.263007e+002	4.228072e+002
5.282292e+002	4.129613e+002
5.301577e+002	3.932652e+002
5.320861e+002	3.967572e+002
5.340146e+002	3.995489e+002
5.359431e+002	3.747625e+002
5.378715e+002	3.444685e+002
5.398000e+002	3.469529e+002
5.417285e+002	3.718218e+002
5.436569e+002	3.801242e+002
5.455854e+002	3.913647e+002
5.475139e+002	3.898274e+002
5.494423e+002	3.696742e+002
5.513708e+002	3.479604e+002
5.532993e+002	3.651516e+002
5.552277e+002	3.292979e+002
5.571562e+002	3.256633e+002
5.590847e+002	3.451455e+002
5.610131e+002	3.547210e+002
5.629416e+002	3.397929e+002
5.648701e+002	3.310614e+002
5.667985e+002	3.183689e+002
5.687270e+002	3.234256e+002
5.706555e+002	3.484364e+002
5.725839e+002	3.744539e+002
5.745124e+002	3.740056e+002
5.764409e+002	3.734184e+002
5.783693e+002	3.678419e+002
5.802978e+002	3.585068e+002
5.822263e+002	3.575738e+002
5.841547e+002	3.644311e+002
5.860832e+002	3.549309e+002
5.880117e+002	3.417723e+002
5.899401e+002	3.666669e+002
5.918686e+002	3.790496e+002
5.937971e+002	3.678637e+002
5.957255e+002	3.490562e+002
5.976540e+002	3.379323e+002
5.995825e+002	3.426938e+002
6.015109e+002	3.661051e+002
6.034394e+002	3.814265e+002
6.053679e+002	3.778283e+002
6.072963e+002	3.627737e+002
6.092248e+002	3.536842e+002
6.111533e+002	3.450182e+002
6.130817e+002	3.305413e+002
6.150102e+002	3.132485e+002
6.169387e+002	2.916162e+002
6.188671e+002	2.735331e+002
6.207956e+002	2.847177e+002
6.227241e+002	2.969129e+002
6.246525e+002	2.875463e+002
6.265810e+002	3.008552e+002
6.285095e+002	3.239792e+002
6.304379e+002	3.301037e+002
6.323664e+002	3.330211e+002
6.342949e+002	3.414480e+002
6.362233e+002	3.209498e+002
6.381518e+002	3.073446e+002
6.400803e+002	3.155936e+002
6.420087e+002	3.336948e+002
6.439372e+002	3.357467e+002
6.458657e+002	3.346962e+002
6.477941e+002	3.095556e+002
6.497226e+002	3.021956e+002
6.516511e+002	3.103658e+002
6.535795e+002	3.263010e+002
6.555080e+002	3.547462e+002
6.574365e+002	3.230869e+002
6.593649e+002	3.354630e+002
6.612934e+002	3.251971e+002
6.632219e+002	3.081309e+002
6.651503e+002	2.953923e+002
6.670788e+002	2.679068e+002
6.690073e+002	2.830738e+002
6.709357e+002	2.847257e+002
6.728642e+002	2.701010e+002
6.747927e+002	2.715432e+002
6.767211e+002	2.890862e+002
6.786496e+002	2.908009e+002
6.805781e+002	2.768636e+002
6.825065e+002	2.859494e+002
6.844350e+002	2.826207e+002
6.863635e+002	2.869441e+002
6.882919e+002	2.907838e+002
6.902204e+002	2.735838e+002
6.921489e+002	2.550939e+002
6.940773e+002	2.538060e+002
6.960058e+002	2.397505e+002
6.979343e+002	2.272961e+002
6.998627e+002	2.344124e+002
7.017912e+002	2.566936e+002
7.037197e+002	2.610660e+002
7.056481e+002	2.469041e+002
7.075766e+002	2.383802e+002
7.095051e+002	2.315620e+002
7.114335e+002	2.331685e+002
7.133620e+002	2.403906e+002
7.152905e+002	2.395624e+002
7.172189e+002	2.368131e+002
7.191474e+002	2.442981e+002
7.210759e+002	2.616863e+002
7.230043e+002	2.725045e+002
7.249328e+002	2.902672e+002
7.268613e+002	3.263374e+002
7.287897e+002	3.319782e+002
7.307182e+002	3.103119e+002
7.326467e+002	3.000908e+002
7.345751e+002	2.741976e+002
7.365036e+002	2.499677e+002
7.384321e+002	2.403882e+002
7.403605e+002	2.269502e+002
7.422890e+002	2.543988e+002
7.442175e+002	2.814049e+002
7.461459e+002	2.790745e+002
7.480744e+002	2.697115e+002
7.500029e+002	2.739499e+002
7.519313e+002	2.858521e+002
7.538598e+002	2.755391e+002
7.557883e+002	2.630089e+002
7.577167e+002	2.398905e+002
7.596452e+002	2.146115e+002
7.615737e+002	2.011287e+002
7.635021e+002	1.947369e+002
7.654306e+002	1.747727e+002
7.673591e+002	1.831981e+002
7.692875e+002	2.038320e+002
7.712160e+002	2.192525e+002
7.731445e+002	2.233391e+002
7.750729e+002	2.243067e+002
7.770014e+002	2.307629e+002
7.789299e+002	2.335800e+002
7.808583e+002	2.428588e+002
7.827868e+002	2.556552e+002
7.847153e+002	2.537810e+002
7.866437e+002	2.449404e+002
7.885722e+002	2.310240e+002
7.905007e+002	2.057258e+002
7.924291e+002	2.075418e+002
7.943576e+002	1.725041e+002
7.962861e+002	1.812080e+002
7.982145e+002	1.966007e+002
8.001430e+002	2.198989e+002
8.020715e+002	2.489424e+002
8.039999e+002	2.357316e+002
8.059284e+002	2.505762e+002
8.078569e+002	2.500484e+002
8.097853e+002	2.438111e+002
8.117138e+002	2.278775e+002
8.136423e+002	1.986122e+002
8.155707e+002	1.652213e+002
8.174992e+002	1.536394e+002
8.194277e+002	1.741602e+002
8.213561e+002	1.936682e+002
8.232846e+002	1.731696e+002
8.252131e+002	1.698584e+002
8.271415e+002	1.945100e+002
8.290700e+002	1.971225e+002
8.309985e+002	1.891989e+002
8.329269e+002	1.804420e+002
8.348554e+002	1.867005e+002
8.367839e+002	1.554222e+002
8.387123e+002	1.375190e+002
8.406408e+002	1.576102e+002
8.425693e+002	1.727080e+002
8.444977e+002	2.063453e+002
8.464262e+002	2.124537e+002
8.483547e+002	2.093797e+002
8.502831e+002	2.153265e+002
8.522116e+002	2.050470e+002
8.541401e+002	1.836158e+002
8.560685e+002	1.946865e+002
8.579970e+002	1.885070e+002
8.599255e+002	1.993533e+002
8.618539e+002	1.829975e+002
8.637824e+002	2.133485e+002
8.657109e+002	2.508886e+002
8.676393e+002	2.411761e+002
8.695678e+002	2.096889e+002
8.714963e+002	2.022327e+002
8.734247e+002	1.986043e+002
8.753532e+002	1.828297e+002
8.772817e+002	1.760817e+002
8.792101e+002	1.838167e+002
8.811386e+002	1.992024e+002
8.830671e+002	2.127068e+002
8.849955e+002	2.095730e+002
8.869240e+002	2.112289e+002
8.888525e+002	1.954215e+002
8.907809e+002	1.582564e+002
8.927094e+002	1.430675e+002
8.946379e+002	1.605350e+002
8.965663e+002	1.667955e+002
8.984948e+002	1.485946e+002
9.004233e+002	1.281115e+002
9.023517e+002	1.020074e+002
9.042802e+002	1.016136e+002
9.062087e+002	1.365700e+002
9.081371e+002	1.697336e+002
9.100656e+002	1.607398e+002
9.119941e+002	1.501083e+002
9.139225e+002	1.722871e+002
9.158510e+002	1.776886e+002
9.177795e+002	1.808361e+002
9.197079e+002	1.858470e+002
9.216364e+002	1.828342e+002
9.235649e+002	1.607538e+002
9.254933e+002	1.318118e+002
9.274218e+002	1.806812e+002
9.293503e+002	1.738728e+002
9.312787e+002	1.916924e+002
9.332072e+002	1.994039e+002
9.351357e+002	1.757905e+002
9.370641e+002	1.508343e+002
9.389926e+002	1.670599e+002
9.409211e+002	1.882371e+002
9.428495e+002	1.950219e+002
9.447780e+002	2.092215e+002
9.467065e+002	2.119436e+002
9.486349e+002	2.047826e+002
9.505634e+002	2.136613e+002
9.524919e+002	2.518024e+002
9.544203e+002	2.703572e+002
9.563488e+002	2.485568e+002
9.582773e+002	2.164504e+002
9.602057e+002	2.242911e+002
9.621342e+002	2.452129e+002
9.640627e+002	2.524321e+002
9.659911e+002	2.503049e+002
9.679196e+002	2.528442e+002
9.698481e+002	2.343741e+002
9.717766e+002	2.179878e+002
9.737050e+002	2.014100e+002
9.756335e+002	1.772877e+002
9.775620e+002	1.653316e+002
9.794904e+002	1.775836e+002
9.814189e+002	1.978237e+002
9.833474e+002	2.061826e+002
9.852758e+002	2.225291e+002
9.872043e+002	2.057724e+002
9.891328e+002	1.826288e+002
9.910612e+002	1.784018e+002
9.929897e+002	2.028031e+002
9.949182e+002	2.356397e+002
9.968466e+002	2.464812e+002
9.987751e+002	2.785091e+002
1.000704e+003	3.213115e+002
1.002632e+003	3.584365e+002
1.004560e+003	3.495971e+002
1.006489e+003	3.404994e+002
1.008417e+003	3.445339e+002
1.010346e+003	3.269195e+002
1.012274e+003	2.882018e+002
1.014203e+003	2.617299e+002
1.016131e+003	2.317720e+002
1.018060e+003	2.195169e+002
1.019988e+003	2.249749e+002
1.021917e+003	2.138032e+002
1.023845e+003	1.976404e+002
1.025774e+003	2.148042e+002
1.027702e+003	2.202125e+002
1.029631e+003	2.215801e+002
1.031559e+003	2.166498e+002
1.033488e+003	2.452505e+002
1.035416e+003	2.530150e+002
1.037344e+003	2.351212e+002
1.039273e+003	2.175498e+002
1.041201e+003	2.035678e+002
1.043130e+003	1.739326e+002
1.045058e+003	1.623463e+002
1.046987e+003	1.804635e+002
1.048915e+003	1.744848e+002
1.050844e+003	1.797567e+002
1.052772e+003	1.927463e+002
1.054701e+003	1.995028e+002
1.056629e+003	2.050414e+002
1.058558e+003	1.877840e+002
1.060486e+003	1.675061e+002
1.062415e+003	1.600632e+002
1.064343e+003	1.656322e+002
1.066271e+003	1.833541e+002
1.068200e+003	1.898464e+002
1.070128e+003	1.725041e+002
1.072057e+003	1.511454e+002
1.073985e+003	1.530976e+002
1.075914e+003	1.693561e+002
1.077842e+003	1.942860e+002
1.079771e+003	2.007806e+002
1.081699e+003	1.943695e+002
1.083628e+003	1.782269e+002
1.085556e+003	1.592608e+002
1.087485e+003	1.535336e+002
1.089413e+003	1.728628e+002
1.091342e+003	2.005092e+002
1.093270e+003	1.768571e+002
1.095198e+003	1.746348e+002
1.097127e+003	2.008403e+002
1.099055e+003	2.061695e+002
1.100984e+003	1.999858e+002
1.102912e+003	2.159096e+002
1.104841e+003	2.204684e+002
1.106769e+003	2.076552e+002
1.108698e+003	2.288405e+002
1.110626e+003	2.409469e+002
1.112555e+003	2.488829e+002
1.114483e+003	2.485170e+002
1.116412e+003	2.510070e+002
1.118340e+003	2.480449e+002
1.120269e+003	2.324073e+002
1.122197e+003	2.878573e+002
1.124125e+003	3.036746e+002
1.126054e+003	2.881811e+002
1.127982e+003	2.675049e+002
1.129911e+003	2.779413e+002
1.131839e+003	3.126469e+002
1.133768e+003	3.390638e+002
1.135696e+003	3.378635e+002
1.137625e+003	3.246024e+002
1.139553e+003	3.306419e+002
1.141482e+003	3.628492e+002
1.143410e+003	4.120787e+002
1.145339e+003	4.655607e+002
1.147267e+003	5.062708e+002
1.149196e+003	5.862905e+002
1.151124e+003	7.058742e+002
1.153052e+003	8.029185e+002
1.154981e+003	9.143385e+002
1.156909e+003	9.147089e+002
1.158838e+003	8.030349e+002
1.160766e+003	6.735259e+002
1.162695e+003	5.679324e+002
1.164623e+003	4.838735e+002
1.166552e+003	4.344685e+002
1.168480e+003	4.171471e+002
1.170409e+003	3.898027e+002
1.172337e+003	3.530077e+002
1.174266e+003	3.315327e+002
1.176194e+003	3.240210e+002
1.178123e+003	3.280142e+002
1.180051e+003	3.413377e+002
1.181979e+003	3.494785e+002
1.183908e+003	3.761117e+002
1.185836e+003	4.084684e+002
1.187765e+003	3.862039e+002
1.189693e+003	4.134257e+002
1.191622e+003	3.974964e+002
1.193550e+003	3.761281e+002
1.195479e+003	3.592794e+002
1.197407e+003	3.472972e+002
1.199336e+003	3.292212e+002
1.201264e+003	3.179749e+002
1.203193e+003	3.343026e+002
1.205121e+003	3.644549e+002
1.207050e+003	3.649559e+002
1.208978e+003	3.300729e+002
1.210906e+003	3.526294e+002
1.212835e+003	3.412256e+002
1.214763e+003	2.711666e+002
1.216692e+003	2.377511e+002
1.218620e+003	2.528608e+002
1.220549e+003	2.533423e+002
1.222477e+003	2.310416e+002
1.224406e+003	2.364292e+002
1.226334e+003	2.478038e+002
1.228263e+003	2.422353e+002
1.230191e+003	2.549216e+002
1.232120e+003	2.769028e+002
1.234048e+003	2.891469e+002
1.235977e+003	2.936514e+002
1.237905e+003	2.826719e+002
1.239833e+003	2.403177e+002
1.241762e+003	1.961084e+002
1.243690e+003	2.081574e+002
1.245619e+003	2.545489e+002
1.247547e+003	2.586390e+002
1.249476e+003	2.385397e+002
1.251404e+003	2.542539e+002
1.253333e+003	2.827479e+002
1.255261e+003	2.776328e+002
1.257190e+003	2.544267e+002
1.259118e+003	2.617942e+002
1.261047e+003	2.606986e+002
1.262975e+003	2.428118e+002
1.264904e+003	2.519560e+002
1.266832e+003	2.773238e+002
1.268760e+003	2.811732e+002
1.270689e+003	2.888141e+002
1.272617e+003	3.009340e+002
1.274546e+003	3.064094e+002
1.276474e+003	3.136171e+002
1.278403e+003	3.229195e+002
1.280331e+003	2.955966e+002
1.282260e+003	2.948651e+002
1.284188e+003	2.810291e+002
1.286117e+003	2.602617e+002
1.288045e+003	2.706095e+002
1.289974e+003	2.956327e+002
1.291902e+003	3.256010e+002
1.293831e+003	3.519336e+002
1.295759e+003	3.446873e+002
1.297688e+003	2.971432e+002
1.299616e+003	2.880553e+002
1.301544e+003	2.707669e+002
1.303473e+003	2.770418e+002
1.305401e+003	2.757017e+002
1.307330e+003	2.798033e+002
1.309258e+003	2.697891e+002
1.311187e+003	2.469929e+002
1.313115e+003	2.470564e+002
1.315044e+003	2.692798e+002
1.316972e+003	2.649048e+002
1.318901e+003	3.189860e+002
1.320829e+003	3.181059e+002
1.322758e+003	2.902668e+002
1.324686e+003	2.694956e+002
1.326615e+003	2.393354e+002
1.328543e+003	2.396278e+002
1.330471e+003	2.519764e+002
1.332400e+003	2.353326e+002
1.334328e+003	2.123083e+002
1.336257e+003	2.282854e+002
1.338185e+003	2.217170e+002
1.340114e+003	2.343490e+002
1.342042e+003	2.880692e+002
1.343971e+003	2.895034e+002
1.345899e+003	2.779364e+002
1.347828e+003	2.755666e+002
1.349756e+003	2.748295e+002
1.351685e+003	2.797148e+002
1.353613e+003	2.892373e+002
1.355542e+003	2.913101e+002
1.357470e+003	3.041134e+002
1.359398e+003	3.080769e+002
1.361327e+003	3.173040e+002
1.363255e+003	3.123495e+002
1.365184e+003	2.866106e+002
1.367112e+003	3.159039e+002
1.369041e+003	3.325779e+002
1.370969e+003	3.122602e+002
1.372898e+003	2.864323e+002
1.374826e+003	2.750795e+002
1.376755e+003	2.764681e+002
1.378683e+003	2.907089e+002
1.380612e+003	3.450006e+002
1.382540e+003	3.497860e+002
1.384469e+003	3.427392e+002
1.386397e+003	3.484653e+002
1.388325e+003	3.453024e+002
1.390254e+003	3.231015e+002
1.392182e+003	3.182921e+002
1.394111e+003	3.185156e+002
1.396039e+003	3.096776e+002
1.397968e+003	3.353498e+002
1.399896e+003	3.345911e+002
1.401825e+003	2.979917e+002
1.403753e+003	2.526599e+002
1.405682e+003	2.580417e+002
1.407610e+003	2.508988e+002
1.409539e+003	2.384949e+002
1.411467e+003	2.460006e+002
1.413396e+003	2.716491e+002
1.415324e+003	2.785938e+002
1.417252e+003	2.548181e+002
1.419181e+003	2.437998e+002
1.421109e+003	2.645167e+002
1.423038e+003	2.579294e+002
1.424966e+003	2.570807e+002
1.426895e+003	3.312551e+002
1.428823e+003	2.853978e+002
1.430752e+003	3.033972e+002
1.432680e+003	3.202286e+002
1.434609e+003	3.426605e+002
1.436537e+003	3.402968e+002
1.438466e+003	3.263787e+002
1.440394e+003	3.409060e+002
1.442323e+003	3.189685e+002
1.444251e+003	3.279809e+002
1.446179e+003	3.483447e+002
1.448108e+003	3.616434e+002
1.450036e+003	3.741211e+002
1.451965e+003	3.720053e+002
1.453893e+003	3.641976e+002
1.455822e+003	3.620846e+002
1.457750e+003	3.725923e+002
1.459679e+003	3.931149e+002
1.461607e+003	4.059365e+002
1.463536e+003	4.094203e+002
1.465464e+003	4.256555e+002
1.467393e+003	4.155540e+002
1.469321e+003	3.772559e+002
1.471250e+003	3.516451e+002
1.473178e+003	3.604328e+002
1.475106e+003	3.711740e+002
1.477035e+003	3.908530e+002
1.478963e+003	4.156695e+002
1.480892e+003	4.172285e+002
1.482820e+003	3.855353e+002
1.484749e+003	3.758366e+002
1.486677e+003	4.116490e+002
1.488606e+003	4.231219e+002
1.490534e+003	4.272652e+002
1.492463e+003	4.478025e+002
1.494391e+003	4.836955e+002
1.496320e+003	4.829135e+002
1.498248e+003	4.633437e+002
1.500177e+003	4.877997e+002
1.502105e+003	5.067743e+002
1.504033e+003	5.285892e+002
1.505962e+003	5.883113e+002
1.507890e+003	6.652568e+002
1.509819e+003	7.286519e+002
1.511747e+003	8.107021e+002
1.513676e+003	9.263898e+002
1.515604e+003	9.736900e+002
1.517533e+003	1.018724e+003
1.519461e+003	1.115505e+003
1.521390e+003	1.143806e+003
1.523318e+003	1.148276e+003
1.525247e+003	1.106684e+003
1.527175e+003	1.034676e+003
1.529104e+003	9.546076e+002
1.531032e+003	8.544759e+002
1.532960e+003	7.340634e+002
1.534889e+003	6.260194e+002
1.536817e+003	5.476397e+002
1.538746e+003	4.925385e+002
1.540674e+003	4.839637e+002
1.542603e+003	4.624980e+002
1.544531e+003	4.712369e+002
1.546460e+003	4.528055e+002
1.548388e+003	4.666985e+002
1.550317e+003	4.717874e+002
1.552245e+003	4.438431e+002
1.554174e+003	4.189809e+002
1.556102e+003	4.248424e+002
1.558031e+003	4.311434e+002
1.559959e+003	4.309548e+002
1.561887e+003	4.536205e+002
1.563816e+003	4.745766e+002
1.565744e+003	4.489007e+002
1.567673e+003	4.235569e+002
1.569601e+003	4.203679e+002
1.571530e+003	4.432618e+002
1.573458e+003	4.329561e+002
1.575387e+003	4.433184e+002
1.577315e+003	4.208128e+002
1.579244e+003	3.870198e+002
1.581172e+003	4.033364e+002
1.583101e+003	4.326764e+002
1.585029e+003	4.384950e+002
1.586958e+003	4.344678e+002
1.588886e+003	4.391786e+002
1.590814e+003	4.564201e+002
1.592743e+003	4.740906e+002
1.594671e+003	4.770235e+002
1.596600e+003	4.777168e+002
1.598528e+003	4.779904e+002
1.600457e+003	4.864051e+002
1.602385e+003	4.899474e+002
1.604314e+003	5.020715e+002
1.606242e+003	5.232615e+002
1.608171e+003	4.720543e+002
1.610099e+003	4.395636e+002
1.612028e+003	4.687452e+002
1.613956e+003	4.607296e+002
1.615885e+003	4.157522e+002
1.617813e+003	4.094550e+002
1.619741e+003	3.857103e+002
1.621670e+003	3.571579e+002
1.623598e+003	3.820934e+002
1.625527e+003	4.226381e+002
1.627455e+003	4.153676e+002
1.629384e+003	3.990200e+002
1.631312e+003	3.983217e+002
1.633241e+003	4.156763e+002
1.635169e+003	4.115345e+002
1.637098e+003	4.028768e+002
1.639026e+003	3.478353e+002
1.640955e+003	3.063058e+002
1.642883e+003	3.093014e+002
1.644812e+003	3.440780e+002
1.646740e+003	3.787863e+002
1.648668e+003	3.782924e+002
1.650597e+003	3.956876e+002
1.652525e+003	3.905432e+002
1.654454e+003	3.753174e+002
1.656382e+003	4.050016e+002
1.658311e+003	3.871762e+002
1.660239e+003	3.450601e+002
1.662168e+003	3.494250e+002
1.664096e+003	3.704405e+002
1.666025e+003	3.412395e+002
1.667953e+003	3.495389e+002
1.669882e+003	3.376735e+002
1.671810e+003	3.231005e+002
1.673739e+003	3.353495e+002
1.675667e+003	3.421978e+002
1.677595e+003	3.417554e+002
1.679524e+003	3.449611e+002
1.681452e+003	3.212908e+002
1.683381e+003	3.093208e+002
1.685309e+003	3.463427e+002
1.687238e+003	3.942921e+002
1.689166e+003	3.801173e+002
1.691095e+003	3.344147e+002
1.693023e+003	3.281998e+002
1.694952e+003	2.913277e+002
1.696880e+003	2.593935e+002
1.698809e+003	2.845092e+002
1.700737e+003	3.006625e+002
1.702666e+003	3.126735e+002
1.704594e+003	3.208961e+002
1.706522e+003	2.868553e+002
1.708451e+003	2.243704e+002
1.710379e+003	2.009015e+002
1.712308e+003	2.341942e+002
1.714236e+003	2.872840e+002
1.716165e+003	3.406506e+002
1.718093e+003	3.446803e+002
1.720022e+003	3.139756e+002
1.721950e+003	3.254259e+002
1.723879e+003	2.864261e+002
1.725807e+003	3.111667e+002
1.727736e+003	3.486547e+002
1.729664e+003	3.450530e+002
1.731593e+003	3.321394e+002
1.733521e+003	3.198905e+002
1.735449e+003	2.930627e+002
1.737378e+003	2.853895e+002
1.739306e+003	2.906047e+002
1.741235e+003	2.849612e+002
1.743163e+003	3.102943e+002
1.745092e+003	3.614279e+002
1.747020e+003	3.665800e+002
1.748949e+003	3.346241e+002
1.750877e+003	3.082307e+002
1.752806e+003	2.936538e+002
1.754734e+003	2.942800e+002
1.756663e+003	2.996977e+002
1.758591e+003	3.080851e+002
1.760520e+003	3.187338e+002
1.762448e+003	2.633375e+002
1.764376e+003	2.656508e+002
1.766305e+003	2.899507e+002
1.768233e+003	2.627242e+002
1.770162e+003	2.225151e+002
1.772090e+003	2.320598e+002
1.774019e+003	2.573002e+002
1.775947e+003	2.883771e+002
1.777876e+003	2.904938e+002
1.779804e+003	2.796779e+002
1.781733e+003	2.636723e+002
1.783661e+003	2.413130e+002
1.785590e+003	2.391205e+002
1.787518e+003	2.364744e+002
1.789447e+003	2.153431e+002
1.791375e+003	1.904481e+002
1.793303e+003	1.985568e+002
1.795232e+003	2.037307e+002
1.797160e+003	1.936299e+002
1.799089e+003	2.058592e+002
1.801017e+003	2.083955e+002
1.802946e+003	2.008109e+002
1.804874e+003	2.294766e+002
1.806803e+003	2.145241e+002
1.808731e+003	2.359050e+002
1.810660e+003	2.061581e+002
1.812588e+003	1.715031e+002
1.814517e+003	1.731684e+002
1.816445e+003	1.744190e+002
1.818374e+003	1.759529e+002
1.820302e+003	1.896999e+002
1.822230e+003	2.193330e+002
1.824159e+003	2.517396e+002
1.826087e+003	2.556340e+002
1.828016e+003	2.427361e+002
1.829944e+003	2.427737e+002
1.831873e+003	2.348438e+002
1.833801e+003	2.318120e+002
1.835730e+003	2.309193e+002
1.837658e+003	2.103998e+002
1.839587e+003	2.166784e+002
1.841515e+003	2.436342e+002
1.843444e+003	2.446652e+002
1.845372e+003	2.562883e+002
1.847301e+003	2.559581e+002
1.849229e+003	2.337855e+002
1.851157e+003	2.302870e+002
1.853086e+003	2.423984e+002
1.855014e+003	2.274115e+002
1.856943e+003	2.159084e+002
1.858871e+003	1.950266e+002
1.860800e+003	1.611491e+002
1.862728e+003	1.682424e+002
1.864657e+003	1.847186e+002
1.866585e+003	1.797253e+002
1.868514e+003	1.726478e+002
1.870442e+003	1.803625e+002
1.872371e+003	1.694746e+002
1.874299e+003	1.440135e+002
1.876228e+003	1.643537e+002
1.878156e+003	1.967230e+002
1.880084e+003	1.945492e+002
1.882013e+003	1.908735e+002
1.883941e+003	1.829020e+002
1.885870e+003	1.567443e+002
1.887798e+003	1.476665e+002
1.889727e+003	1.779530e+002
1.891655e+003	1.838286e+002
1.893584e+003	1.450142e+002
1.895512e+003	1.821612e+002
1.897441e+003	1.980638e+002
1.899369e+003	1.607514e+002
1.901298e+003	1.640382e+002
1.903226e+003	1.831930e+002
1.905155e+003	1.557224e+002
1.907083e+003	1.309995e+002
1.909011e+003	1.506587e+002
1.910940e+003	1.758485e+002
1.912868e+003	1.863590e+002
1.914797e+003	1.887355e+002
1.916725e+003	1.676293e+002
1.918654e+003	1.734124e+002
1.920582e+003	1.614993e+002
1.922511e+003	1.456731e+002
1.924439e+003	1.593138e+002
1.926368e+003	1.798313e+002
1.928296e+003	1.859009e+002
1.930225e+003	1.615851e+002
1.932153e+003	1.368194e+002
1.934082e+003	1.297586e+002
1.936010e+003	1.198001e+002
1.937938e+003	1.137141e+002
1.939867e+003	1.303999e+002
1.941795e+003	1.615909e+002
1.943724e+003	2.315394e+002
1.945652e+003	1.880424e+002
1.947581e+003	1.746944e+002
1.949509e+003	1.708858e+002
1.951438e+003	1.617426e+002
1.953366e+003	2.092471e+002
1.955295e+003	2.362729e+002
1.957223e+003	2.075315e+002
1.959152e+003	1.900132e+002
1.961080e+003	1.687024e+002
1.963009e+003	1.623120e+002
1.964937e+003	1.522750e+002
1.966865e+003	1.454229e+002
1.968794e+003	1.970362e+002
1.970722e+003	1.876562e+002
1.972651e+003	1.455733e+002
1.974579e+003	1.056338e+002
1.976508e+003	1.113668e+002
1.978436e+003	1.062872e+002
1.980365e+003	1.446260e+002
1.982293e+003	1.605537e+002
1.984222e+003	1.340277e+002
1.986150e+003	1.193832e+002
1.988079e+003	1.267737e+002
1.990007e+003	1.262818e+002
1.991936e+003	1.183480e+002
1.993864e+003	1.322601e+002
1.995792e+003	1.602793e+002
1.997721e+003	1.655018e+002
1.999649e+003	1.498076e+002
2.001578e+003	1.395592e+002
2.003506e+003	1.151310e+002
2.005435e+003	9.232315e+001
2.007363e+003	1.345910e+002
2.009292e+003	1.586666e+002
2.011220e+003	1.403168e+002
2.013149e+003	1.364231e+002
2.015077e+003	1.310186e+002
2.017006e+003	1.412413e+002
2.018934e+003	1.505162e+002
2.020863e+003	1.296481e+002
2.022791e+003	1.272770e+002
2.024719e+003	1.145256e+002
2.026648e+003	9.649312e+001
2.028576e+003	1.245400e+002
2.030505e+003	1.971363e+002
2.032433e+003	1.616584e+002
2.034362e+003	1.782677e+002
2.036290e+003	1.907472e+002
2.038219e+003	1.917348e+002
2.040147e+003	1.804412e+002
2.042076e+003	1.845571e+002
2.044004e+003	1.870323e+002
2.045933e+003	1.998368e+002
2.047861e+003	1.955035e+002
2.049790e+003	1.824484e+002
2.051718e+003	1.966626e+002
2.053646e+003	1.902004e+002
2.055575e+003	1.817010e+002
2.057503e+003	1.893569e+002
2.059432e+003	1.845238e+002
2.061360e+003	1.448490e+002
2.063289e+003	1.215970e+002
2.065217e+003	1.329268e+002
2.067146e+003	1.257334e+002
2.069074e+003	1.142643e+002
2.071003e+003	1.340425e+002
2.072931e+003	1.674399e+002
2.074860e+003	1.676953e+002
2.076788e+003	1.399007e+002
2.078717e+003	1.402301e+002
2.080645e+003	1.683768e+002
2.082573e+003	1.806738e+002
2.084502e+003	1.904166e+002
2.086430e+003	1.543086e+002
2.088359e+003	1.424694e+002
2.090287e+003	1.565552e+002
2.092216e+003	1.453427e+002
2.094144e+003	1.452893e+002
2.096073e+003	1.480454e+002
2.098001e+003	1.248828e+002
2.099930e+003	1.183691e+002
2.101858e+003	1.275831e+002
2.103787e+003	1.213653e+002
2.105715e+003	1.231212e+002
2.107644e+003	1.535852e+002
2.109572e+003	1.576008e+002
2.111500e+003	1.603964e+002
2.113429e+003	1.882683e+002
2.115357e+003	1.540542e+002
2.117286e+003	1.211423e+002
2.119214e+003	1.319670e+002
2.121143e+003	1.424257e+002
2.123071e+003	1.617143e+002
2.125000e+003	1.990624e+002
2.126928e+003	1.683761e+002
2.128857e+003	1.174770e+002
2.130785e+003	1.421127e+002
2.132714e+003	1.715708e+002
2.134642e+003	1.766466e+002
2.136571e+003	2.093080e+002
2.138499e+003	2.021206e+002
2.140427e+003	1.517158e+002
2.142356e+003	1.593147e+002
2.144284e+003	1.849520e+002
2.146213e+003	1.822525e+002
2.148141e+003	2.078670e+002
2.150070e+003	2.416380e+002
2.151998e+003	2.544387e+002
2.153927e+003	2.319915e+002
2.155855e+003	2.161092e+002
2.157784e+003	2.043487e+002
2.159712e+003	2.248091e+002
2.161641e+003	2.305147e+002
2.163569e+003	2.500127e+002
2.165498e+003	2.117228e+002
2.167426e+003	2.118868e+002
2.169354e+003	2.004899e+002
2.171283e+003	1.970504e+002
2.173211e+003	2.164707e+002
2.175140e+003	2.136390e+002
2.177068e+003	2.128546e+002
2.178997e+003	2.221617e+002
2.180925e+003	2.164719e+002
2.182854e+003	2.234150e+002
2.184782e+003	2.519525e+002
2.186711e+003	2.022760e+002
2.188639e+003	1.876690e+002
2.190568e+003	1.569270e+002
2.192496e+003	1.730697e+002
2.194425e+003	2.073486e+002
2.196353e+003	2.074477e+002
2.198281e+003	2.269874e+002
2.200210e+003	2.569056e+002
2.202138e+003	2.418935e+002
2.204067e+003	1.862401e+002
2.205995e+003	1.845071e+002
2.207924e+003	1.811524e+002
2.209852e+003	1.949086e+002
2.211781e+003	1.826706e+002
2.213709e+003	1.921973e+002
2.215638e+003	1.854731e+002
2.217566e+003	1.929235e+002
2.219495e+003	1.905952e+002
2.221423e+003	1.915736e+002
2.223352e+003	1.735204e+002
2.225280e+003	1.692579e+002
2.227208e+003	1.906152e+002
2.229137e+003	2.137515e+002
2.231065e+003	2.198991e+002
2.232994e+003	2.362622e+002
2.234922e+003	2.576328e+002
2.236851e+003	2.461728e+002
2.238779e+003	2.856738e+002
2.240708e+003	3.113360e+002
2.242636e+003	2.745758e+002
2.244565e+003	2.585305e+002
2.246493e+003	2.134590e+002
2.248422e+003	2.238246e+002
2.250350e+003	2.501539e+002
2.252279e+003	2.597523e+002
2.254207e+003	2.665774e+002
2.256135e+003	3.010379e+002
2.258064e+003	3.190344e+002
2.259992e+003	2.874987e+002
2.261921e+003	2.881409e+002
2.263849e+003	2.857848e+002
2.265778e+003	2.748509e+002
2.267706e+003	2.867246e+002
2.269635e+003	3.015489e+002
2.271563e+003	2.886714e+002
2.273492e+003	2.811234e+002
2.275420e+003	2.781763e+002
2.277349e+003	2.635262e+002
2.279277e+003	2.515552e+002
2.281206e+003	2.659387e+002
2.283134e+003	2.701026e+002
2.285063e+003	2.683408e+002
2.286991e+003	2.714399e+002
2.288919e+003	2.669283e+002
2.290848e+003	2.931884e+002
2.292776e+003	3.292097e+002
2.294705e+003	3.375729e+002
2.296633e+003	3.156088e+002
2.298562e+003	2.912706e+002
2.300490e+003	2.983374e+002
2.302419e+003	3.103692e+002
2.304347e+003	3.071029e+002
2.306276e+003	2.934317e+002
2.308204e+003	2.891088e+002
2.310133e+003	3.159886e+002
2.312061e+003	3.211740e+002
2.313990e+003	3.077620e+002
2.315918e+003	3.301375e+002
2.317846e+003	3.281317e+002
2.319775e+003	3.020646e+002
2.321703e+003	2.941354e+002
2.323632e+003	2.993117e+002
2.325560e+003	3.249002e+002
2.327489e+003	3.432239e+002
2.329417e+003	3.237765e+002
2.331346e+003	3.059509e+002
2.333274e+003	3.195377e+002
2.335203e+003	3.448526e+002
2.337131e+003	3.128303e+002
2.339060e+003	2.953032e+002
2.340988e+003	3.027570e+002
2.342917e+003	3.287999e+002
2.344845e+003	3.313255e+002
2.346773e+003	3.483800e+002
2.348702e+003	3.460277e+002
2.350630e+003	3.486509e+002
2.352559e+003	3.652250e+002
2.354487e+003	3.386975e+002
2.356416e+003	3.044091e+002
2.358344e+003	3.248505e+002
2.360273e+003	3.345213e+002
2.362201e+003	3.323919e+002
2.364130e+003	3.486105e+002
2.366058e+003	3.665428e+002
2.367987e+003	3.873034e+002
2.369915e+003	3.742065e+002
2.371844e+003	3.769982e+002
2.373772e+003	3.645007e+002
2.375700e+003	3.272938e+002
2.377629e+003	3.402081e+002
2.379557e+003	3.475932e+002
2.381486e+003	3.471731e+002
2.383414e+003	3.250417e+002
2.385343e+003	3.018416e+002
2.387271e+003	3.304955e+002
2.389200e+003	3.488456e+002
2.391128e+003	3.503441e+002
2.393057e+003	3.791274e+002
2.394985e+003	3.655882e+002
2.396914e+003	3.157231e+002
2.398842e+003	3.232445e+002
2.400771e+003	3.437769e+002
2.402699e+003	3.347697e+002
2.404627e+003	3.440220e+002
2.406556e+003	3.615537e+002
2.408484e+003	3.310324e+002
2.410413e+003	3.266109e+002
2.412341e+003	3.355698e+002
2.414270e+003	3.504155e+002
2.416198e+003	3.678593e+002
2.418127e+003	3.837613e+002
2.420055e+003	3.643453e+002
2.421984e+003	3.561044e+002
2.423912e+003	3.314787e+002
2.425841e+003	3.479177e+002
2.427769e+003	3.753578e+002
2.429698e+003	3.676148e+002
2.431626e+003	3.495476e+002
2.433554e+003	3.633095e+002
2.435483e+003	3.745707e+002
2.437411e+003	4.012163e+002
2.439340e+003	4.330455e+002
2.441268e+003	3.966865e+002
2.443197e+003	3.980296e+002
2.445125e+003	3.906933e+002
2.447054e+003	3.745501e+002
2.448982e+003	4.011667e+002
2.450911e+003	3.714944e+002
2.452839e+003	3.728967e+002
2.454768e+003	3.919676e+002
2.456696e+003	4.255953e+002
2.458625e+003	4.304955e+002
2.460553e+003	4.188988e+002
2.462481e+003	4.153007e+002
2.464410e+003	4.241725e+002
2.466338e+003	4.082328e+002
2.468267e+003	4.061390e+002
2.470195e+003	4.157247e+002
2.472124e+003	3.948873e+002
2.474052e+003	4.091051e+002
2.475981e+003	4.233511e+002
2.477909e+003	4.282333e+002
2.479838e+003	4.248653e+002
2.481766e+003	3.910405e+002
2.483695e+003	3.648115e+002
2.485623e+003	3.656340e+002
2.487552e+003	4.016193e+002
2.489480e+003	3.996791e+002
2.491408e+003	3.967324e+002
2.493337e+003	4.363693e+002
2.495265e+003	4.128701e+002
2.497194e+003	4.284652e+002
2.499122e+003	4.281308e+002
2.501051e+003	4.083155e+002
2.502979e+003	4.022163e+002
2.504908e+003	3.892670e+002
2.506836e+003	3.882319e+002
2.508765e+003	3.857603e+002
2.510693e+003	3.834886e+002
2.512622e+003	3.707047e+002
2.514550e+003	3.748180e+002
2.516479e+003	3.764151e+002
2.518407e+003	3.811638e+002
2.520335e+003	4.179884e+002
2.522264e+003	4.115309e+002
2.524192e+003	3.827679e+002
2.526121e+003	4.055977e+002
2.528049e+003	4.331493e+002
2.529978e+003	4.188276e+002
2.531906e+003	4.103909e+002
2.533835e+003	4.371801e+002
2.535763e+003	4.522756e+002
2.537692e+003	4.291210e+002
2.539620e+003	4.458543e+002
2.541549e+003	4.231192e+002
2.543477e+003	4.222563e+002
2.545406e+003	4.563902e+002
2.547334e+003	4.593001e+002
2.549262e+003	4.219117e+002
2.551191e+003	4.104240e+002
2.553119e+003	3.939706e+002
2.555048e+003	3.970654e+002
2.556976e+003	4.024527e+002
2.558905e+003	4.238034e+002
2.560833e+003	4.448407e+002
2.562762e+003	4.249742e+002
2.564690e+003	4.334389e+002
2.566619e+003	4.207412e+002
2.568547e+003	4.155536e+002
2.570476e+003	4.231388e+002
2.572404e+003	4.298245e+002
2.574333e+003	4.342747e+002
2.576261e+003	4.159774e+002
2.578189e+003	3.854030e+002
2.580118e+003	4.115811e+002
2.582046e+003	4.429499e+002
2.583975e+003	4.488102e+002
2.585903e+003	4.466317e+002
2.587832e+003	4.561638e+002
2.589760e+003	4.347169e+002
2.591689e+003	4.462917e+002
2.593617e+003	4.420036e+002
2.595546e+003	4.390771e+002
2.597474e+003	4.371064e+002
2.599403e+003	4.580774e+002
2.601331e+003	4.517427e+002
2.603260e+003	4.240547e+002
2.605188e+003	4.204658e+002
2.607116e+003	4.246733e+002
2.609045e+003	4.159318e+002
2.610973e+003	4.290851e+002
2.612902e+003	3.923917e+002
2.614830e+003	3.797722e+002
2.616759e+003	3.944587e+002
2.618687e+003	4.202279e+002
2.620616e+003	4.475742e+002
2.622544e+003	4.547675e+002
2.624473e+003	4.341614e+002
2.626401e+003	4.277099e+002
2.628330e+003	4.259552e+002
2.630258e+003	4.165782e+002
2.632187e+003	4.191863e+002
2.634115e+003	4.076759e+002
2.636043e+003	4.022962e+002
2.637972e+003	4.027418e+002
2.639900e+003	4.464381e+002
2.641829e+003	4.311685e+002
2.643757e+003	4.039589e+002
2.645686e+003	4.033195e+002
2.647614e+003	4.055904e+002
2.649543e+003	4.119131e+002
2.651471e+003	4.255130e+002
2.653400e+003	4.227187e+002
2.655328e+003	4.281345e+002
2.657257e+003	4.309572e+002
2.659185e+003	4.763863e+002
2.661114e+003	4.550379e+002
2.663042e+003	4.606847e+002
2.664970e+003	4.483093e+002
2.666899e+003	4.350078e+002
2.668827e+003	4.290866e+002
2.670756e+003	4.281228e+002
2.672684e+003	4.291784e+002
2.674613e+003	4.054749e+002
2.676541e+003	4.011903e+002
2.678470e+003	4.406105e+002
2.680398e+003	4.403543e+002
2.682327e+003	4.357306e+002
2.684255e+003	4.341635e+002
2.686184e+003	4.323029e+002
2.688112e+003	3.903064e+002
2.690041e+003	3.840112e+002
2.691969e+003	3.771406e+002
2.693897e+003	4.120072e+002
2.695826e+003	4.162191e+002
2.697754e+003	3.881462e+002
2.699683e+003	3.920259e+002
2.701611e+003	4.055118e+002
2.703540e+003	3.839984e+002
2.705468e+003	3.992201e+002
2.707397e+003	4.108256e+002
2.709325e+003	3.933473e+002
2.711254e+003	3.608806e+002
2.713182e+003	3.773905e+002
2.715111e+003	3.275594e+002
2.717039e+003	3.245421e+002
2.718968e+003	3.448168e+002
2.720896e+003	3.675056e+002
2.722824e+003	3.460681e+002
2.724753e+003	3.337010e+002
2.726681e+003	3.468482e+002
2.728610e+003	3.400746e+002
2.730538e+003	3.324064e+002
2.732467e+003	3.491548e+002
2.734395e+003	3.541134e+002
2.736324e+003	3.247211e+002
2.738252e+003	3.254898e+002
2.740181e+003	3.345129e+002
2.742109e+003	3.184340e+002
2.744038e+003	3.098483e+002
2.745966e+003	2.933761e+002
2.747895e+003	2.812617e+002
2.749823e+003	2.809106e+002
2.751751e+003	3.131857e+002
2.753680e+003	2.873547e+002
2.755608e+003	2.644159e+002
2.757537e+003	3.022335e+002
2.759465e+003	2.876680e+002
2.761394e+003	2.852962e+002
2.763322e+003	2.929066e+002
2.765251e+003	2.859235e+002
2.767179e+003	2.649693e+002
2.769108e+003	2.681976e+002
2.771036e+003	2.970497e+002
2.772965e+003	3.033668e+002
2.774893e+003	2.929711e+002
2.776822e+003	2.818637e+002
2.778750e+003	2.511539e+002
2.780678e+003	2.373758e+002
2.782607e+003	2.583129e+002
2.784535e+003	2.472308e+002
2.786464e+003	2.187734e+002
2.788392e+003	2.304238e+002
2.790321e+003	2.435095e+002
2.792249e+003	2.617263e+002
2.794178e+003	2.956651e+002
2.796106e+003	2.885376e+002
2.798035e+003	2.597045e+002
2.799963e+003	2.506113e+002
2.801892e+003	2.587057e+002
2.803820e+003	2.185960e+002
2.805749e+003	2.328977e+002
2.807677e+003	2.281446e+002
2.809605e+003	2.330301e+002
2.811534e+003	2.301926e+002
2.813462e+003	2.410392e+002
2.815391e+003	2.087711e+002
2.817319e+003	1.911464e+002
2.819248e+003	2.366266e+002
2.821176e+003	2.332533e+002
2.823105e+003	1.866921e+002
2.825033e+003	1.847674e+002
2.826962e+003	1.856971e+002
2.828890e+003	1.457008e+002
2.830819e+003	1.903262e+002
2.832747e+003	2.119032e+002
2.834676e+003	1.986418e+002
2.836604e+003	1.882893e+002
2.838532e+003	1.992076e+002
2.840461e+003	2.131437e+002
2.842389e+003	2.498758e+002
2.844318e+003	2.729796e+002
2.846246e+003	2.981304e+002
2.848175e+003	2.944861e+002
2.850103e+003	2.928696e+002
2.852032e+003	2.779993e+002
2.853960e+003	2.602834e+002
2.855889e+003	2.874172e+002
2.857817e+003	3.138811e+002
2.859746e+003	2.778958e+002
2.861674e+003	2.449041e+002
2.863603e+003	2.357825e+002
2.865531e+003	2.468054e+002
2.867459e+003	2.608645e+002
2.869388e+003	2.441342e+002
2.871316e+003	1.997991e+002
2.873245e+003	2.096758e+002
2.875173e+003	2.282659e+002
2.877102e+003	2.335626e+002
2.879030e+003	2.541582e+002
2.880959e+003	2.506696e+002
2.882887e+003	2.549022e+002
2.884816e+003	2.659287e+002
2.886744e+003	2.506675e+002
2.888673e+003	2.572321e+002
2.890601e+003	2.415012e+002
2.892530e+003	2.128061e+002
2.894458e+003	2.037481e+002
2.896386e+003	2.311129e+002
2.898315e+003	2.281470e+002
2.900243e+003	2.359049e+002
2.902172e+003	2.374325e+002
2.904100e+003	2.276911e+002
2.906029e+003	2.166683e+002
2.907957e+003	2.090156e+002
2.909886e+003	2.174232e+002
2.911814e+003	2.204460e+002
2.913743e+003	1.893335e+002
2.915671e+003	1.816209e+002
2.917600e+003	1.812668e+002
2.919528e+003	1.857045e+002
2.921457e+003	1.670055e+002
2.923385e+003	1.600101e+002
2.925313e+003	1.834790e+002
2.927242e+003	1.499512e+002
2.929170e+003	1.267627e+002
2.931099e+003	1.168327e+002
2.933027e+003	9.043519e+001
2.934956e+003	1.197315e+002
2.936884e+003	1.369432e+002
2.938813e+003	1.222993e+002
2.940741e+003	7.483330e+001
2.942670e+003	7.715052e+001
2.944598e+003	4.963436e+001
2.946527e+003	-1.909329e+000
2.948455e+003	-5.309328e-001
2.950384e+003	2.250908e+001
2.952312e+003	3.147728e+001
2.954240e+003	2.845132e+001
2.956169e+003	-1.892853e+000
2.958097e+003	-2.595095e+001
2.960026e+003	-3.066525e+001
2.961954e+003	-2.832991e+001
2.963883e+003	-6.071886e+001
2.965811e+003	-5.661763e+001
2.967740e+003	-3.876465e+001
2.969668e+003	-1.047347e+002
2.971597e+003	-6.302681e+001
2.973525e+003	-7.392902e+001
2.975454e+003	-1.245459e+002
2.977382e+003	-1.267342e+002
2.979311e+003	-1.024570e+002
2.981239e+003	-9.831965e+001
2.983167e+003	-9.974041e+001
2.985096e+003	-1.320092e+002
2.987024e+003	-1.390246e+002
2.988953e+003	-1.240193e+002
2.990881e+003	-1.068647e+002
2.992810e+003	-1.059976e+002
2.994738e+003	-1.308911e+002
2.996667e+003	-1.580509e+002
2.998595e+003	-1.775952e+002
3.000524e+003	-1.662063e+002
3.002452e+003	-1.243606e+002
3.004381e+003	-1.163039e+002
3.006309e+003	-8.787393e+001
3.008238e+003	-1.211676e+002
3.010166e+003	-1.052161e+002
3.012094e+003	-1.193314e+002
3.014023e+003	-1.510681e+002
3.015951e+003	-1.469917e+002
3.017880e+003	-1.614526e+002
3.019808e+003	-1.772254e+002
3.021737e+003	-1.784912e+002
3.023665e+003	-1.781445e+002
3.025594e+003	-1.822268e+002
3.027522e+003	-1.606467e+002
3.029451e+003	-1.711988e+002
3.031379e+003	-1.732194e+002
3.033308e+003	-1.796674e+002
3.035236e+003	-1.757365e+002
3.037165e+003	-1.589969e+002
3.039093e+003	-1.619384e+002
3.041021e+003	-1.697229e+002
3.042950e+003	-1.765396e+002
3.044878e+003	-1.831563e+002
3.046807e+003	-1.801832e+002
3.048735e+003	-1.671470e+002
3.050664e+003	-1.551324e+002
3.052592e+003	-1.638139e+002
3.054521e+003	-1.976573e+002
3.056449e+003	-1.705840e+002
3.058378e+003	-1.442478e+002
3.060306e+003	-1.293646e+002
3.062235e+003	-1.366486e+002
3.064163e+003	-1.554395e+002
3.066092e+003	-1.463890e+002
3.068020e+003	-1.350405e+002
3.069948e+003	-1.311414e+002
3.071877e+003	-1.106947e+002
3.073805e+003	-1.187331e+002
3.075734e+003	-1.501567e+002
3.077662e+003	-1.429589e+002
3.079591e+003	-1.461718e+002
3.081519e+003	-1.076923e+002
3.083448e+003	-9.069115e+001
3.085376e+003	-7.265325e+001
3.087305e+003	-5.869347e+001
3.089233e+003	-5.934605e+001
3.091162e+003	-8.919931e+001
3.093090e+003	-9.858729e+001
3.095019e+003	-1.030691e+002
3.096947e+003	-9.071133e+001
3.098875e+003	-2.777985e+001
3.100804e+003	-5.987368e+001
3.102732e+003	-4.339626e+001
3.104661e+003	-4.578704e+001
3.106589e+003	-3.940047e+001
3.108518e+003	-2.595852e+001
3.110446e+003	-2.854153e+001
3.112375e+003	-1.211586e+001
3.114303e+003	6.349718e+000
3.116232e+003	2.885412e+001
3.118160e+003	4.823154e+001
3.120089e+003	3.418344e+001
3.122017e+003	6.461439e+001
3.123946e+003	6.456152e+001
3.125874e+003	2.363763e+001
3.127802e+003	2.370874e+001
3.129731e+003	5.743253e+001
3.131659e+003	7.973558e+001
3.133588e+003	1.085142e+002
3.135516e+003	1.249780e+002
3.137445e+003	1.414284e+002
3.139373e+003	1.846850e+002
3.141302e+003	1.475234e+002
3.143230e+003	1.586405e+002
3.145159e+003	1.796448e+002
3.147087e+003	2.101943e+002
3.149016e+003	2.288899e+002
3.150944e+003	2.520923e+002
3.152873e+003	2.746429e+002
3.154801e+003	3.076335e+002
3.156729e+003	3.012099e+002
3.158658e+003	3.142893e+002
3.160586e+003	3.418514e+002
3.162515e+003	3.088561e+002
3.164443e+003	3.231551e+002
3.166372e+003	3.467387e+002
3.168300e+003	3.943943e+002
3.170229e+003	4.239235e+002
3.172157e+003	4.111284e+002
3.174086e+003	4.167309e+002
3.176014e+003	4.545718e+002
3.177943e+003	4.782862e+002
3.179871e+003	4.942125e+002
3.181800e+003	5.520588e+002
3.183728e+003	5.811061e+002
3.185656e+003	6.029700e+002
3.187585e+003	6.522216e+002
3.189513e+003	6.732250e+002
3.191442e+003	6.928999e+002
3.193370e+003	7.209643e+002
3.195299e+003	7.202496e+002
3.197227e+003	7.469210e+002
3.199156e+003	7.645302e+002
3.201084e+003	7.969078e+002
3.203013e+003	8.650554e+002
3.204941e+003	9.046785e+002
3.206870e+003	9.209879e+002
3.208798e+003	9.208512e+002
3.210727e+003	9.356208e+002
3.212655e+003	9.629249e+002
3.214583e+003	9.789396e+002
3.216512e+003	1.046634e+003
3.218440e+003	1.115848e+003
3.220369e+003	1.157501e+003
3.222297e+003	1.187495e+003
3.224226e+003	1.218823e+003
3.226154e+003	1.270017e+003
3.228083e+003	1.298758e+003
3.230011e+003	1.341250e+003
3.231940e+003	1.346865e+003
3.233868e+003	1.391961e+003
3.235797e+003	1.419513e+003
3.237725e+003	1.469957e+003
3.239654e+003	1.539039e+003
3.241582e+003	1.582663e+003
3.243510e+003	1.584328e+003
3.245439e+003	1.600268e+003
3.247367e+003	1.685518e+003
3.249296e+003	1.778901e+003
3.251224e+003	1.792413e+003
3.253153e+003	1.845102e+003
3.255081e+003	1.894022e+003
3.257010e+003	1.938679e+003
3.258938e+003	1.969096e+003
3.260867e+003	2.011690e+003
3.262795e+003	2.073306e+003
3.264724e+003	2.118244e+003
3.266652e+003	2.183653e+003
3.268581e+003	2.242632e+003
3.270509e+003	2.316124e+003
3.272438e+003	2.355115e+003
3.274366e+003	2.412776e+003
3.276294e+003	2.484301e+003
3.278223e+003	2.545518e+003
3.280151e+003	2.601450e+003
3.282080e+003	2.664747e+003
3.284008e+003	2.710417e+003
3.285937e+003	2.718981e+003
3.287865e+003	2.758078e+003
3.289794e+003	2.833501e+003
3.291722e+003	2.924881e+003
3.293651e+003	3.010409e+003
3.295579e+003	3.082144e+003
3.297508e+003	3.127212e+003
3.299436e+003	3.209411e+003
3.301365e+003	3.281448e+003
3.303293e+003	3.368740e+003
3.305221e+003	3.435230e+003
3.307150e+003	3.506971e+003
3.309078e+003	3.584761e+003
3.311007e+003	3.683177e+003
3.312935e+003	3.721882e+003
3.314864e+003	3.806233e+003
3.316792e+003	3.919263e+003
3.318721e+003	3.978542e+003
3.320649e+003	4.049697e+003
3.322578e+003	4.140674e+003
3.324506e+003	4.242987e+003
3.326435e+003	4.309130e+003
3.328363e+003	4.388717e+003
3.330292e+003	4.481136e+003
3.332220e+003	4.549420e+003
3.334148e+003	4.622133e+003
3.336077e+003	4.702468e+003
3.338005e+003	4.817392e+003
3.339934e+003	4.916527e+003
3.341862e+003	5.024042e+003
3.343791e+003	5.122457e+003
3.345719e+003	5.201407e+003
3.347648e+003	5.286068e+003
3.349576e+003	5.368087e+003
3.351505e+003	5.485530e+003
3.353433e+003	5.598112e+003
3.355362e+003	5.691286e+003
3.357290e+003	5.771163e+003
3.359219e+003	5.900330e+003
3.361147e+003	6.018954e+003
3.363075e+003	6.140910e+003
3.365004e+003	6.238548e+003
3.366932e+003	6.329158e+003
3.368861e+003	6.452677e+003
3.370789e+003	6.553664e+003
3.372718e+003	6.648529e+003
3.374646e+003	6.785732e+003
3.376575e+003	6.928253e+003
3.378503e+003	7.016117e+003
3.380432e+003	7.156335e+003
3.382360e+003	7.274392e+003
3.384289e+003	7.403186e+003
3.386217e+003	7.512273e+003
3.388146e+003	7.609728e+003
3.390074e+003	7.736660e+003
3.392002e+003	7.867104e+003
3.393931e+003	8.001810e+003
3.395859e+003	8.136990e+003
3.397788e+003	8.240650e+003
3.399716e+003	8.389947e+003
