# Supplementary material for: Machine learning classification of mango maturity based on carotene content from Raman spectra
Source: PeerJ. 2025 Nov 18;13:e20288. doi: 10.7717/peerj.20288 (PMC12637035; doi:10.7717/peerj.20288)
Supplement: Supplemental Information 1 — Raman spectra from 29 mango samples, with measurements taken from the top, middle, and bottom parts of each mango. These data were used for Raman spectral processing, statistical analysis, and classification analysis. [file peerj-13-20288-s001.zip › Raw Data_Mango/M8/M8-B.CSV]

4.996945e+001	9.410723e+002
5.189791e+001	6.976837e+002
5.382638e+001	5.634282e+002
5.575485e+001	5.536201e+002
5.768332e+001	5.752286e+002
5.961178e+001	5.940658e+002
6.154025e+001	5.932297e+002
6.346872e+001	5.754846e+002
6.539719e+001	5.739766e+002
6.732565e+001	5.905099e+002
6.925412e+001	5.960330e+002
7.118259e+001	5.850176e+002
7.311105e+001	5.661799e+002
7.503952e+001	5.436485e+002
7.696799e+001	5.152301e+002
7.889645e+001	5.020043e+002
8.082492e+001	5.127911e+002
8.275339e+001	5.357772e+002
8.468185e+001	4.882834e+002
8.661032e+001	4.720539e+002
8.853879e+001	4.815364e+002
9.046725e+001	4.903602e+002
9.239572e+001	4.887512e+002
9.432419e+001	4.889056e+002
9.625266e+001	4.880033e+002
9.818112e+001	4.806867e+002
1.001096e+002	4.646556e+002
1.020381e+002	4.573439e+002
1.039665e+002	4.422577e+002
1.058950e+002	4.312397e+002
1.078235e+002	4.344244e+002
1.097519e+002	4.538221e+002
1.116804e+002	4.452896e+002
1.136089e+002	4.410370e+002
1.155373e+002	4.319716e+002
1.174658e+002	4.086460e+002
1.193943e+002	3.728401e+002
1.213227e+002	3.903749e+002
1.232512e+002	3.926420e+002
1.251797e+002	3.721819e+002
1.271081e+002	3.463528e+002
1.290366e+002	3.445946e+002
1.309651e+002	3.628539e+002
1.328935e+002	3.701374e+002
1.348220e+002	3.711956e+002
1.367505e+002	3.810370e+002
1.386789e+002	3.751643e+002
1.406074e+002	3.895986e+002
1.425359e+002	3.974374e+002
1.444643e+002	3.823657e+002
1.463928e+002	3.497576e+002
1.483213e+002	3.790774e+002
1.502497e+002	3.830076e+002
1.521782e+002	3.862942e+002
1.541067e+002	3.967782e+002
1.560351e+002	3.915312e+002
1.579636e+002	3.869756e+002
1.598921e+002	3.851584e+002
1.618205e+002	3.804480e+002
1.637490e+002	3.786472e+002
1.656775e+002	4.025701e+002
1.676059e+002	3.813630e+002
1.695344e+002	3.840435e+002
1.714629e+002	3.871623e+002
1.733913e+002	3.692023e+002
1.753198e+002	3.660265e+002
1.772483e+002	3.811867e+002
1.791767e+002	3.862697e+002
1.811052e+002	3.837247e+002
1.830337e+002	3.853439e+002
1.849621e+002	3.958208e+002
1.868906e+002	3.668801e+002
1.888191e+002	3.331682e+002
1.907475e+002	3.254322e+002
1.926760e+002	3.497676e+002
1.946045e+002	3.404964e+002
1.965329e+002	3.451179e+002
1.984614e+002	3.546053e+002
2.003899e+002	3.615805e+002
2.023183e+002	3.616715e+002
2.042468e+002	3.521615e+002
2.061753e+002	3.786060e+002
2.081037e+002	3.971683e+002
2.100322e+002	3.855662e+002
2.119607e+002	3.507898e+002
2.138891e+002	3.485571e+002
2.158176e+002	3.730535e+002
2.177461e+002	3.844211e+002
2.196745e+002	3.766565e+002
2.216030e+002	3.685518e+002
2.235315e+002	3.624306e+002
2.254599e+002	3.587916e+002
2.273884e+002	3.655950e+002
2.293169e+002	3.807629e+002
2.312453e+002	3.895370e+002
2.331738e+002	3.464462e+002
2.351023e+002	3.549128e+002
2.370307e+002	3.576264e+002
2.389592e+002	3.422733e+002
2.408877e+002	3.380860e+002
2.428161e+002	3.408191e+002
2.447446e+002	3.287057e+002
2.466731e+002	3.337496e+002
2.486015e+002	3.618167e+002
2.505300e+002	3.925714e+002
2.524585e+002	3.973238e+002
2.543869e+002	4.064451e+002
2.563154e+002	3.986262e+002
2.582439e+002	3.684072e+002
2.601723e+002	3.341580e+002
2.621008e+002	3.602607e+002
2.640293e+002	3.625315e+002
2.659577e+002	3.727209e+002
2.678862e+002	3.849029e+002
2.698147e+002	3.758531e+002
2.717431e+002	3.819222e+002
2.736716e+002	3.750234e+002
2.756001e+002	3.433050e+002
2.775285e+002	3.176917e+002
2.794570e+002	3.335283e+002
2.813855e+002	3.542280e+002
2.833139e+002	3.360465e+002
2.852424e+002	3.387815e+002
2.871709e+002	3.763397e+002
2.890993e+002	4.244332e+002
2.910278e+002	4.275933e+002
2.929563e+002	4.053366e+002
2.948847e+002	4.038417e+002
2.968132e+002	4.189716e+002
2.987417e+002	4.268368e+002
3.006701e+002	4.111690e+002
3.025986e+002	4.152262e+002
3.045271e+002	4.077516e+002
3.064555e+002	4.194650e+002
3.083840e+002	4.560339e+002
3.103125e+002	4.488707e+002
3.122409e+002	4.371708e+002
3.141694e+002	4.368929e+002
3.160979e+002	4.227518e+002
3.180263e+002	4.026184e+002
3.199548e+002	4.302013e+002
3.218833e+002	4.225017e+002
3.238117e+002	4.285379e+002
3.257402e+002	4.366670e+002
3.276687e+002	4.324820e+002
3.295971e+002	4.154461e+002
3.315256e+002	4.351131e+002
3.334541e+002	4.186960e+002
3.353825e+002	4.060744e+002
3.373110e+002	4.327138e+002
3.392395e+002	4.949085e+002
3.411679e+002	4.824400e+002
3.430964e+002	4.838343e+002
3.450249e+002	4.627231e+002
3.469533e+002	4.453788e+002
3.488818e+002	4.627079e+002
3.508103e+002	4.786333e+002
3.527387e+002	4.667483e+002
3.546672e+002	4.624425e+002
3.565957e+002	4.714593e+002
3.585241e+002	4.783330e+002
3.604526e+002	4.550855e+002
3.623811e+002	4.377881e+002
3.643095e+002	4.414670e+002
3.662380e+002	4.565807e+002
3.681665e+002	4.680356e+002
3.700949e+002	4.653055e+002
3.720234e+002	4.647499e+002
3.739519e+002	4.545301e+002
3.758803e+002	4.537892e+002
3.778088e+002	4.496716e+002
3.797373e+002	4.325615e+002
3.816657e+002	4.694843e+002
3.835942e+002	4.267605e+002
3.855227e+002	3.920396e+002
3.874511e+002	3.977690e+002
3.893796e+002	4.355740e+002
3.913081e+002	4.676041e+002
3.932365e+002	4.804229e+002
3.951650e+002	4.731814e+002
3.970935e+002	4.671297e+002
3.990219e+002	4.758265e+002
4.009504e+002	4.951133e+002
4.028789e+002	4.927049e+002
4.048073e+002	5.036261e+002
4.067358e+002	5.104923e+002
4.086643e+002	5.007549e+002
4.105927e+002	4.840887e+002
4.125212e+002	5.108094e+002
4.144497e+002	5.501635e+002
4.163781e+002	5.350716e+002
4.183066e+002	5.159621e+002
4.202351e+002	5.091158e+002
4.221635e+002	4.557330e+002
4.240920e+002	4.345809e+002
4.260205e+002	4.534027e+002
4.279489e+002	4.766722e+002
4.298774e+002	4.864153e+002
4.318059e+002	4.828008e+002
4.337343e+002	4.678462e+002
4.356628e+002	4.615345e+002
4.375913e+002	4.718147e+002
4.395197e+002	4.970800e+002
4.414482e+002	5.254240e+002
4.433767e+002	5.365562e+002
4.453051e+002	5.145355e+002
4.472336e+002	4.988552e+002
4.491621e+002	4.976746e+002
4.510905e+002	5.012727e+002
4.530190e+002	5.013024e+002
4.549475e+002	5.275500e+002
4.568759e+002	5.210466e+002
4.588044e+002	5.307682e+002
4.607329e+002	5.214738e+002
4.626613e+002	4.882386e+002
4.645898e+002	4.988592e+002
4.665183e+002	5.240311e+002
4.684467e+002	5.440617e+002
4.703752e+002	5.638939e+002
4.723037e+002	5.799893e+002
4.742321e+002	5.797849e+002
4.761606e+002	5.478363e+002
4.780891e+002	5.331938e+002
4.800175e+002	5.121461e+002
4.819460e+002	5.075950e+002
4.838745e+002	5.234289e+002
4.858029e+002	5.271995e+002
4.877314e+002	4.848838e+002
4.896599e+002	4.768068e+002
4.915883e+002	4.914874e+002
4.935168e+002	5.040026e+002
4.954453e+002	4.955128e+002
4.973737e+002	4.687224e+002
4.993022e+002	4.538208e+002
5.012307e+002	4.684428e+002
5.031591e+002	4.775946e+002
5.050876e+002	4.727604e+002
5.070161e+002	4.735078e+002
5.089445e+002	4.918738e+002
5.108730e+002	4.858431e+002
5.128015e+002	4.938038e+002
5.147299e+002	5.279387e+002
5.166584e+002	5.549771e+002
5.185869e+002	5.236329e+002
5.205153e+002	5.413589e+002
5.224438e+002	5.562520e+002
5.243723e+002	5.637147e+002
5.263007e+002	5.836360e+002
5.282292e+002	6.046755e+002
5.301577e+002	5.556986e+002
5.320861e+002	5.571652e+002
5.340146e+002	5.623724e+002
5.359431e+002	5.549156e+002
5.378715e+002	5.406222e+002
5.398000e+002	5.340167e+002
5.417285e+002	5.365120e+002
5.436569e+002	5.461676e+002
5.455854e+002	5.483955e+002
5.475139e+002	5.452379e+002
5.494423e+002	5.327007e+002
5.513708e+002	5.106278e+002
5.532993e+002	5.257222e+002
5.552277e+002	4.857292e+002
5.571562e+002	4.917791e+002
5.590847e+002	5.155691e+002
5.610131e+002	5.152184e+002
5.629416e+002	4.928451e+002
5.648701e+002	4.981937e+002
5.667985e+002	4.800435e+002
5.687270e+002	4.597260e+002
5.706555e+002	4.600524e+002
5.725839e+002	4.865294e+002
5.745124e+002	5.221643e+002
5.764409e+002	5.591371e+002
5.783693e+002	5.396888e+002
5.802978e+002	4.935064e+002
5.822263e+002	4.808751e+002
5.841547e+002	5.032548e+002
5.860832e+002	4.729629e+002
5.880117e+002	4.937719e+002
5.899401e+002	5.342101e+002
5.918686e+002	5.285114e+002
5.937971e+002	4.973215e+002
5.957255e+002	4.872234e+002
5.976540e+002	4.978235e+002
5.995825e+002	4.788994e+002
6.015109e+002	5.147870e+002
6.034394e+002	5.322028e+002
6.053679e+002	5.217349e+002
6.072963e+002	5.119530e+002
6.092248e+002	5.114221e+002
6.111533e+002	5.050127e+002
6.130817e+002	4.851614e+002
6.150102e+002	4.308103e+002
6.169387e+002	3.772520e+002
6.188671e+002	3.670294e+002
6.207956e+002	3.895808e+002
6.227241e+002	3.939090e+002
6.246525e+002	4.374434e+002
6.265810e+002	4.762086e+002
6.285095e+002	4.711918e+002
6.304379e+002	4.409196e+002
6.323664e+002	4.676837e+002
6.342949e+002	4.451692e+002
6.362233e+002	4.474176e+002
6.381518e+002	4.461573e+002
6.400803e+002	4.326337e+002
6.420087e+002	4.162912e+002
6.439372e+002	4.119400e+002
6.458657e+002	4.466652e+002
6.477941e+002	4.569558e+002
6.497226e+002	4.452988e+002
6.516511e+002	4.267430e+002
6.535795e+002	4.230890e+002
6.555080e+002	4.472194e+002
6.574365e+002	4.400909e+002
6.593649e+002	3.846737e+002
6.612934e+002	4.132686e+002
6.632219e+002	4.392882e+002
6.651503e+002	4.120176e+002
6.670788e+002	4.060466e+002
6.690073e+002	3.886896e+002
6.709357e+002	3.908564e+002
6.728642e+002	4.004501e+002
6.747927e+002	3.956261e+002
6.767211e+002	3.904189e+002
6.786496e+002	4.167262e+002
6.805781e+002	4.454934e+002
6.825065e+002	4.275760e+002
6.844350e+002	4.163931e+002
6.863635e+002	4.076330e+002
6.882919e+002	4.039721e+002
6.902204e+002	4.038984e+002
6.921489e+002	3.692627e+002
6.940773e+002	3.310562e+002
6.960058e+002	3.394409e+002
6.979343e+002	3.408806e+002
6.998627e+002	3.491228e+002
7.017912e+002	3.717938e+002
7.037197e+002	3.533174e+002
7.056481e+002	3.872569e+002
7.075766e+002	3.573719e+002
7.095051e+002	3.380947e+002
7.114335e+002	3.601497e+002
7.133620e+002	3.884841e+002
7.152905e+002	3.679901e+002
7.172189e+002	3.547088e+002
7.191474e+002	3.528911e+002
7.210759e+002	3.722717e+002
7.230043e+002	4.171164e+002
7.249328e+002	4.464689e+002
7.268613e+002	4.327067e+002
7.287897e+002	4.445088e+002
7.307182e+002	4.199672e+002
7.326467e+002	3.938519e+002
7.345751e+002	3.598481e+002
7.365036e+002	3.496777e+002
7.384321e+002	3.717743e+002
7.403605e+002	3.803395e+002
7.422890e+002	3.728984e+002
7.442175e+002	3.875215e+002
7.461459e+002	3.961962e+002
7.480744e+002	3.817870e+002
7.500029e+002	3.588146e+002
7.519313e+002	3.543235e+002
7.538598e+002	3.647499e+002
7.557883e+002	4.059310e+002
7.577167e+002	3.816599e+002
7.596452e+002	3.293603e+002
7.615737e+002	2.880665e+002
7.635021e+002	2.667498e+002
7.654306e+002	2.517207e+002
7.673591e+002	2.687768e+002
7.692875e+002	3.232176e+002
7.712160e+002	3.346641e+002
7.731445e+002	3.184496e+002
7.750729e+002	3.224099e+002
7.770014e+002	3.627710e+002
7.789299e+002	3.830442e+002
7.808583e+002	3.881555e+002
7.827868e+002	3.902401e+002
7.847153e+002	3.723493e+002
7.866437e+002	3.626265e+002
7.885722e+002	3.535215e+002
7.905007e+002	3.114512e+002
7.924291e+002	3.427848e+002
7.943576e+002	3.283003e+002
7.962861e+002	2.989307e+002
7.982145e+002	3.267204e+002
8.001430e+002	3.526877e+002
8.020715e+002	3.265208e+002
8.039999e+002	3.371988e+002
8.059284e+002	3.767365e+002
8.078569e+002	3.958217e+002
8.097853e+002	3.867340e+002
8.117138e+002	3.506905e+002
8.136423e+002	3.000035e+002
8.155707e+002	2.560789e+002
8.174992e+002	2.431338e+002
8.194277e+002	2.773849e+002
8.213561e+002	3.277824e+002
8.232846e+002	3.332312e+002
8.252131e+002	3.176682e+002
8.271415e+002	3.023082e+002
8.290700e+002	2.880237e+002
8.309985e+002	3.124391e+002
8.329269e+002	3.111343e+002
8.348554e+002	2.935715e+002
8.367839e+002	2.475408e+002
8.387123e+002	2.281982e+002
8.406408e+002	2.433969e+002
8.425693e+002	2.517810e+002
8.444977e+002	3.352799e+002
8.464262e+002	3.662368e+002
8.483547e+002	3.237988e+002
8.502831e+002	3.052482e+002
8.522116e+002	3.150666e+002
8.541401e+002	3.162025e+002
8.560685e+002	3.007488e+002
8.579970e+002	2.915562e+002
8.599255e+002	3.233442e+002
8.618539e+002	3.310901e+002
8.637824e+002	3.411097e+002
8.657109e+002	3.761113e+002
8.676393e+002	4.006851e+002
8.695678e+002	3.577109e+002
8.714963e+002	3.308548e+002
8.734247e+002	3.281508e+002
8.753532e+002	3.014441e+002
8.772817e+002	3.166020e+002
8.792101e+002	3.566982e+002
8.811386e+002	3.677144e+002
8.830671e+002	3.410900e+002
8.849955e+002	3.450077e+002
8.869240e+002	3.774705e+002
8.888525e+002	3.552656e+002
8.907809e+002	3.276169e+002
8.927094e+002	3.283792e+002
8.946379e+002	3.617856e+002
8.965663e+002	3.854658e+002
8.984948e+002	2.821864e+002
9.004233e+002	2.831302e+002
9.023517e+002	2.730660e+002
9.042802e+002	2.453783e+002
9.062087e+002	2.649764e+002
9.081371e+002	3.007681e+002
9.100656e+002	2.658803e+002
9.119941e+002	2.445939e+002
9.139225e+002	3.211158e+002
9.158510e+002	3.563560e+002
9.177795e+002	3.410556e+002
9.197079e+002	3.296259e+002
9.216364e+002	3.170125e+002
9.235649e+002	2.866909e+002
9.254933e+002	3.089041e+002
9.274218e+002	2.985190e+002
9.293503e+002	3.249955e+002
9.312787e+002	3.183582e+002
9.332072e+002	3.109707e+002
9.351357e+002	3.226295e+002
9.370641e+002	3.413386e+002
9.389926e+002	3.551884e+002
9.409211e+002	3.826203e+002
9.428495e+002	3.692310e+002
9.447780e+002	3.623049e+002
9.467065e+002	3.665759e+002
9.486349e+002	3.645124e+002
9.505634e+002	3.595861e+002
9.524919e+002	3.719249e+002
9.544203e+002	3.814518e+002
9.563488e+002	3.730948e+002
9.582773e+002	3.959243e+002
9.602057e+002	4.095085e+002
9.621342e+002	4.161429e+002
9.640627e+002	4.293253e+002
9.659911e+002	4.342311e+002
9.679196e+002	3.987018e+002
9.698481e+002	4.102326e+002
9.717766e+002	3.806139e+002
9.737050e+002	3.581083e+002
9.756335e+002	3.297758e+002
9.775620e+002	3.073228e+002
9.794904e+002	3.142748e+002
9.814189e+002	3.496658e+002
9.833474e+002	3.722254e+002
9.852758e+002	3.772222e+002
9.872043e+002	3.441988e+002
9.891328e+002	3.566120e+002
9.910612e+002	3.609581e+002
9.929897e+002	3.470895e+002
9.949182e+002	3.388039e+002
9.968466e+002	3.278351e+002
9.987751e+002	3.474321e+002
1.000704e+003	3.689768e+002
1.002632e+003	4.391541e+002
1.004560e+003	4.640017e+002
1.006489e+003	4.505108e+002
1.008417e+003	4.295140e+002
1.010346e+003	4.073641e+002
1.012274e+003	3.892982e+002
1.014203e+003	3.909817e+002
1.016131e+003	3.942643e+002
1.018060e+003	3.796707e+002
1.019988e+003	3.742119e+002
1.021917e+003	3.544538e+002
1.023845e+003	3.554104e+002
1.025774e+003	4.195986e+002
1.027702e+003	4.146457e+002
1.029631e+003	4.020774e+002
1.031559e+003	3.833129e+002
1.033488e+003	4.350356e+002
1.035416e+003	4.578840e+002
1.037344e+003	4.295177e+002
1.039273e+003	4.011855e+002
1.041201e+003	3.954506e+002
1.043130e+003	3.528024e+002
1.045058e+003	3.059397e+002
1.046987e+003	3.143310e+002
1.048915e+003	3.134866e+002
1.050844e+003	3.508695e+002
1.052772e+003	3.966526e+002
1.054701e+003	4.071313e+002
1.056629e+003	3.994310e+002
1.058558e+003	3.919066e+002
1.060486e+003	3.658747e+002
1.062415e+003	3.156295e+002
1.064343e+003	3.273708e+002
1.066271e+003	3.753779e+002
1.068200e+003	3.757440e+002
1.070128e+003	3.314111e+002
1.072057e+003	3.248255e+002
1.073985e+003	3.391862e+002
1.075914e+003	3.563038e+002
1.077842e+003	4.226652e+002
1.079771e+003	4.272376e+002
1.081699e+003	3.426184e+002
1.083628e+003	2.790385e+002
1.085556e+003	3.111498e+002
1.087485e+003	3.707665e+002
1.089413e+003	3.493152e+002
1.091342e+003	3.990691e+002
1.093270e+003	3.901772e+002
1.095198e+003	4.086527e+002
1.097127e+003	4.440649e+002
1.099055e+003	4.452477e+002
1.100984e+003	4.142514e+002
1.102912e+003	3.939820e+002
1.104841e+003	3.878884e+002
1.106769e+003	3.502176e+002
1.108698e+003	3.630402e+002
1.110626e+003	4.055513e+002
1.112555e+003	4.257424e+002
1.114483e+003	4.363083e+002
1.116412e+003	4.187854e+002
1.118340e+003	3.963698e+002
1.120269e+003	4.371088e+002
1.122197e+003	4.713748e+002
1.124125e+003	5.034281e+002
1.126054e+003	4.772620e+002
1.127982e+003	4.749649e+002
1.129911e+003	4.644800e+002
1.131839e+003	4.390688e+002
1.133768e+003	4.490922e+002
1.135696e+003	4.995903e+002
1.137625e+003	4.873153e+002
1.139553e+003	4.406107e+002
1.141482e+003	4.681116e+002
1.143410e+003	4.938146e+002
1.145339e+003	4.664523e+002
1.147267e+003	4.556100e+002
1.149196e+003	4.653329e+002
1.151124e+003	4.781967e+002
1.153052e+003	5.035553e+002
1.154981e+003	5.031100e+002
1.156909e+003	5.083122e+002
1.158838e+003	5.139847e+002
1.160766e+003	4.931188e+002
1.162695e+003	4.799442e+002
1.164623e+003	4.710192e+002
1.166552e+003	4.521710e+002
1.168480e+003	4.183736e+002
1.170409e+003	3.852629e+002
1.172337e+003	4.004095e+002
1.174266e+003	4.243088e+002
1.176194e+003	4.111059e+002
1.178123e+003	3.960690e+002
1.180051e+003	3.994474e+002
1.181979e+003	4.518088e+002
1.183908e+003	5.079420e+002
1.185836e+003	4.933210e+002
1.187765e+003	4.204534e+002
1.189693e+003	3.865238e+002
1.191622e+003	4.397195e+002
1.193550e+003	3.923727e+002
1.195479e+003	4.077669e+002
1.197407e+003	4.403304e+002
1.199336e+003	4.210049e+002
1.201264e+003	3.884238e+002
1.203193e+003	4.213499e+002
1.205121e+003	5.044139e+002
1.207050e+003	5.401601e+002
1.208978e+003	4.875711e+002
1.210906e+003	5.142249e+002
1.212835e+003	4.460840e+002
1.214763e+003	4.281852e+002
1.216692e+003	4.002161e+002
1.218620e+003	3.873847e+002
1.220549e+003	4.097356e+002
1.222477e+003	3.936790e+002
1.224406e+003	4.746859e+002
1.226334e+003	4.878309e+002
1.228263e+003	4.671088e+002
1.230191e+003	4.830154e+002
1.232120e+003	5.008648e+002
1.234048e+003	5.038551e+002
1.235977e+003	5.014055e+002
1.237905e+003	4.746592e+002
1.239833e+003	4.150079e+002
1.241762e+003	3.864301e+002
1.243690e+003	3.210809e+002
1.245619e+003	4.000794e+002
1.247547e+003	4.014367e+002
1.249476e+003	4.161474e+002
1.251404e+003	3.947674e+002
1.253333e+003	4.597740e+002
1.255261e+003	5.209394e+002
1.257190e+003	4.523070e+002
1.259118e+003	4.105681e+002
1.261047e+003	3.814644e+002
1.262975e+003	3.588387e+002
1.264904e+003	3.645799e+002
1.266832e+003	3.908498e+002
1.268760e+003	4.138034e+002
1.270689e+003	3.966112e+002
1.272617e+003	4.161218e+002
1.274546e+003	4.510294e+002
1.276474e+003	4.344323e+002
1.278403e+003	4.710515e+002
1.280331e+003	4.661039e+002
1.282260e+003	4.807445e+002
1.284188e+003	4.268539e+002
1.286117e+003	3.953514e+002
1.288045e+003	4.051186e+002
1.289974e+003	4.294137e+002
1.291902e+003	4.673065e+002
1.293831e+003	5.061056e+002
1.295759e+003	5.006384e+002
1.297688e+003	4.580241e+002
1.299616e+003	4.907532e+002
1.301544e+003	4.669445e+002
1.303473e+003	4.819354e+002
1.305401e+003	5.039330e+002
1.307330e+003	4.689249e+002
1.309258e+003	4.232926e+002
1.311187e+003	4.195387e+002
1.313115e+003	4.628791e+002
1.315044e+003	5.017084e+002
1.316972e+003	4.823782e+002
1.318901e+003	5.334766e+002
1.320829e+003	5.424932e+002
1.322758e+003	5.217832e+002
1.324686e+003	5.216776e+002
1.326615e+003	4.898798e+002
1.328543e+003	4.629781e+002
1.330471e+003	4.623646e+002
1.332400e+003	4.621793e+002
1.334328e+003	4.506255e+002
1.336257e+003	4.611449e+002
1.338185e+003	4.936187e+002
1.340114e+003	4.634319e+002
1.342042e+003	5.254778e+002
1.343971e+003	5.675805e+002
1.345899e+003	5.065482e+002
1.347828e+003	4.607617e+002
1.349756e+003	4.546752e+002
1.351685e+003	4.542554e+002
1.353613e+003	4.274991e+002
1.355542e+003	3.870953e+002
1.357470e+003	4.174315e+002
1.359398e+003	4.321052e+002
1.361327e+003	3.935025e+002
1.363255e+003	4.325352e+002
1.365184e+003	4.190958e+002
1.367112e+003	4.048243e+002
1.369041e+003	4.348400e+002
1.370969e+003	4.518105e+002
1.372898e+003	4.329901e+002
1.374826e+003	4.251717e+002
1.376755e+003	4.247462e+002
1.378683e+003	3.789641e+002
1.380612e+003	4.003948e+002
1.382540e+003	4.696516e+002
1.384469e+003	4.949574e+002
1.386397e+003	4.956153e+002
1.388325e+003	4.808533e+002
1.390254e+003	4.035616e+002
1.392182e+003	3.872269e+002
1.394111e+003	4.231218e+002
1.396039e+003	4.082451e+002
1.397968e+003	4.060679e+002
1.399896e+003	3.833657e+002
1.401825e+003	4.176225e+002
1.403753e+003	3.686202e+002
1.405682e+003	3.171737e+002
1.407610e+003	3.497568e+002
1.409539e+003	3.353413e+002
1.411467e+003	2.985861e+002
1.413396e+003	2.977022e+002
1.415324e+003	3.118704e+002
1.417252e+003	3.024366e+002
1.419181e+003	2.951548e+002
1.421109e+003	3.193090e+002
1.423038e+003	3.100328e+002
1.424966e+003	2.217699e+002
1.426895e+003	3.401755e+002
1.428823e+003	3.330381e+002
1.430752e+003	3.237057e+002
1.432680e+003	3.195624e+002
1.434609e+003	3.340459e+002
1.436537e+003	2.886485e+002
1.438466e+003	2.413579e+002
1.440394e+003	3.017979e+002
1.442323e+003	3.316045e+002
1.444251e+003	3.342324e+002
1.446179e+003	3.036234e+002
1.448108e+003	3.150332e+002
1.450036e+003	3.518398e+002
1.451965e+003	3.454017e+002
1.453893e+003	3.749768e+002
1.455822e+003	3.920299e+002
1.457750e+003	4.197827e+002
1.459679e+003	4.251280e+002
1.461607e+003	4.449143e+002
1.463536e+003	5.234578e+002
1.465464e+003	5.037439e+002
1.467393e+003	4.819101e+002
1.469321e+003	3.796769e+002
1.471250e+003	3.604214e+002
1.473178e+003	3.951425e+002
1.475106e+003	4.219008e+002
1.477035e+003	4.776985e+002
1.478963e+003	5.192832e+002
1.480892e+003	5.037508e+002
1.482820e+003	4.660505e+002
1.484749e+003	4.275978e+002
1.486677e+003	4.107376e+002
1.488606e+003	4.745600e+002
1.490534e+003	5.174260e+002
1.492463e+003	4.790117e+002
1.494391e+003	4.870605e+002
1.496320e+003	4.974597e+002
1.498248e+003	4.208028e+002
1.500177e+003	4.083232e+002
1.502105e+003	3.893112e+002
1.504033e+003	3.695587e+002
1.505962e+003	3.927888e+002
1.507890e+003	4.281448e+002
1.509819e+003	4.260604e+002
1.511747e+003	4.009222e+002
1.513676e+003	3.965624e+002
1.515604e+003	4.476210e+002
1.517533e+003	4.796962e+002
1.519461e+003	5.648846e+002
1.521390e+003	6.043817e+002
1.523318e+003	5.670928e+002
1.525247e+003	5.720505e+002
1.527175e+003	6.258956e+002
1.529104e+003	5.904684e+002
1.531032e+003	4.763449e+002
1.532960e+003	3.967279e+002
1.534889e+003	3.999843e+002
1.536817e+003	4.279698e+002
1.538746e+003	4.071002e+002
1.540674e+003	3.881299e+002
1.542603e+003	3.514588e+002
1.544531e+003	4.170609e+002
1.546460e+003	4.951607e+002
1.548388e+003	5.624109e+002
1.550317e+003	4.739163e+002
1.552245e+003	4.859448e+002
1.554174e+003	4.872360e+002
1.556102e+003	4.789971e+002
1.558031e+003	4.628008e+002
1.559959e+003	4.515065e+002
1.561887e+003	5.014574e+002
1.563816e+003	5.307154e+002
1.565744e+003	4.401299e+002
1.567673e+003	3.943770e+002
1.569601e+003	4.476077e+002
1.571530e+003	4.537697e+002
1.573458e+003	3.969915e+002
1.575387e+003	4.780305e+002
1.577315e+003	4.005645e+002
1.579244e+003	3.735133e+002
1.581172e+003	3.806488e+002
1.583101e+003	4.268930e+002
1.585029e+003	4.813272e+002
1.586958e+003	5.279619e+002
1.588886e+003	5.639596e+002
1.590814e+003	5.442355e+002
1.592743e+003	5.508991e+002
1.594671e+003	6.016866e+002
1.596600e+003	6.384648e+002
1.598528e+003	6.042928e+002
1.600457e+003	5.514361e+002
1.602385e+003	5.842029e+002
1.604314e+003	5.813351e+002
1.606242e+003	5.436322e+002
1.608171e+003	4.917884e+002
1.610099e+003	4.198906e+002
1.612028e+003	4.482343e+002
1.613956e+003	4.726414e+002
1.615885e+003	4.402584e+002
1.617813e+003	4.473135e+002
1.619741e+003	3.764343e+002
1.621670e+003	3.268841e+002
1.623598e+003	3.694762e+002
1.625527e+003	4.044395e+002
1.627455e+003	3.913489e+002
1.629384e+003	3.729622e+002
1.631312e+003	3.610675e+002
1.633241e+003	3.662693e+002
1.635169e+003	4.035111e+002
1.637098e+003	3.384147e+002
1.639026e+003	2.611968e+002
1.640955e+003	2.408408e+002
1.642883e+003	2.579159e+002
1.644812e+003	3.091347e+002
1.646740e+003	3.674543e+002
1.648668e+003	3.823993e+002
1.650597e+003	3.784123e+002
1.652525e+003	3.376776e+002
1.654454e+003	3.356108e+002
1.656382e+003	3.928644e+002
1.658311e+003	3.696398e+002
1.660239e+003	3.648580e+002
1.662168e+003	3.166467e+002
1.664096e+003	2.863630e+002
1.666025e+003	2.512624e+002
1.667953e+003	2.986054e+002
1.669882e+003	2.525501e+002
1.671810e+003	2.305903e+002
1.673739e+003	2.635461e+002
1.675667e+003	2.735350e+002
1.677595e+003	2.886924e+002
1.679524e+003	2.756699e+002
1.681452e+003	1.875136e+002
1.683381e+003	1.443379e+002
1.685309e+003	2.111191e+002
1.687238e+003	3.389262e+002
1.689166e+003	3.749090e+002
1.691095e+003	3.361543e+002
1.693023e+003	2.192013e+002
1.694952e+003	1.161811e+002
1.696880e+003	1.198669e+002
1.698809e+003	1.735054e+002
1.700737e+003	2.491912e+002
1.702666e+003	2.634854e+002
1.704594e+003	2.171838e+002
1.706522e+003	1.632887e+002
1.708451e+003	9.259244e+001
1.710379e+003	2.424208e+001
1.712308e+003	5.667987e+001
1.714236e+003	1.858157e+002
1.716165e+003	2.723378e+002
1.718093e+003	2.583675e+002
1.720022e+003	2.040887e+002
1.721950e+003	2.486539e+002
1.723879e+003	1.892892e+002
1.725807e+003	2.314952e+002
1.727736e+003	3.334830e+002
1.729664e+003	3.022433e+002
1.731593e+003	2.744259e+002
1.733521e+003	2.703830e+002
1.735449e+003	2.573478e+002
1.737378e+003	2.544829e+002
1.739306e+003	2.326567e+002
1.741235e+003	2.139972e+002
1.743163e+003	2.927983e+002
1.745092e+003	3.860294e+002
1.747020e+003	3.911708e+002
1.748949e+003	3.714938e+002
1.750877e+003	3.024079e+002
1.752806e+003	2.830714e+002
1.754734e+003	2.280213e+002
1.756663e+003	2.509499e+002
1.758591e+003	2.823523e+002
1.760520e+003	2.588084e+002
1.762448e+003	1.778061e+002
1.764376e+003	1.957210e+002
1.766305e+003	2.253408e+002
1.768233e+003	2.282756e+002
1.770162e+003	1.980530e+002
1.772090e+003	1.356882e+002
1.774019e+003	1.744617e+002
1.775947e+003	2.691125e+002
1.777876e+003	2.837764e+002
1.779804e+003	2.555871e+002
1.781733e+003	2.430215e+002
1.783661e+003	2.328656e+002
1.785590e+003	2.387593e+002
1.787518e+003	2.472813e+002
1.789447e+003	2.050720e+002
1.791375e+003	1.381062e+002
1.793303e+003	1.422775e+002
1.795232e+003	1.747133e+002
1.797160e+003	1.755497e+002
1.799089e+003	1.719618e+002
1.801017e+003	1.746043e+002
1.802946e+003	2.370817e+002
1.804874e+003	2.909396e+002
1.806803e+003	2.002630e+002
1.808731e+003	2.346940e+002
1.810660e+003	2.179276e+002
1.812588e+003	2.130949e+002
1.814517e+003	1.911700e+002
1.816445e+003	1.890044e+002
1.818374e+003	1.901663e+002
1.820302e+003	2.066674e+002
1.822230e+003	2.409146e+002
1.824159e+003	2.594691e+002
1.826087e+003	2.956997e+002
1.828016e+003	3.247991e+002
1.829944e+003	2.943502e+002
1.831873e+003	3.016348e+002
1.833801e+003	2.815992e+002
1.835730e+003	2.718707e+002
1.837658e+003	2.283778e+002
1.839587e+003	2.776449e+002
1.841515e+003	3.083127e+002
1.843444e+003	3.312933e+002
1.845372e+003	3.438960e+002
1.847301e+003	3.848356e+002
1.849229e+003	3.073358e+002
1.851157e+003	2.503898e+002
1.853086e+003	3.498757e+002
1.855014e+003	3.590559e+002
1.856943e+003	2.723947e+002
1.858871e+003	2.173904e+002
1.860800e+003	1.449531e+002
1.862728e+003	2.166245e+002
1.864657e+003	2.328720e+002
1.866585e+003	1.984012e+002
1.868514e+003	2.005001e+002
1.870442e+003	2.145571e+002
1.872371e+003	2.090749e+002
1.874299e+003	1.870069e+002
1.876228e+003	2.178995e+002
1.878156e+003	2.747881e+002
1.880084e+003	3.095670e+002
1.882013e+003	3.216085e+002
1.883941e+003	2.598755e+002
1.885870e+003	2.226945e+002
1.887798e+003	2.898429e+002
1.889727e+003	2.903958e+002
1.891655e+003	2.733540e+002
1.893584e+003	2.527173e+002
1.895512e+003	2.735959e+002
1.897441e+003	3.484101e+002
1.899369e+003	3.434549e+002
1.901298e+003	3.317051e+002
1.903226e+003	3.292406e+002
1.905155e+003	2.773062e+002
1.907083e+003	2.602051e+002
1.909011e+003	3.017333e+002
1.910940e+003	3.072519e+002
1.912868e+003	3.455478e+002
1.914797e+003	4.473030e+002
1.916725e+003	3.388109e+002
1.918654e+003	3.127821e+002
1.920582e+003	3.268581e+002
1.922511e+003	3.218807e+002
1.924439e+003	3.711754e+002
1.926368e+003	3.707874e+002
1.928296e+003	3.394452e+002
1.930225e+003	3.450830e+002
1.932153e+003	3.384027e+002
1.934082e+003	2.884115e+002
1.936010e+003	2.021499e+002
1.937938e+003	1.733475e+002
1.939867e+003	2.529281e+002
1.941795e+003	3.057273e+002
1.943724e+003	4.052852e+002
1.945652e+003	3.957938e+002
1.947581e+003	3.425252e+002
1.949509e+003	2.627512e+002
1.951438e+003	2.582106e+002
1.953366e+003	3.440768e+002
1.955295e+003	3.891178e+002
1.957223e+003	3.600871e+002
1.959152e+003	3.252594e+002
1.961080e+003	2.695455e+002
1.963009e+003	2.743957e+002
1.964937e+003	2.757701e+002
1.966865e+003	3.289854e+002
1.968794e+003	4.002664e+002
1.970722e+003	3.981994e+002
1.972651e+003	3.120930e+002
1.974579e+003	2.560210e+002
1.976508e+003	3.021076e+002
1.978436e+003	2.822428e+002
1.980365e+003	3.424955e+002
1.982293e+003	4.016798e+002
1.984222e+003	3.572764e+002
1.986150e+003	3.046951e+002
1.988079e+003	3.145732e+002
1.990007e+003	3.500414e+002
1.991936e+003	4.070163e+002
1.993864e+003	4.608876e+002
1.995792e+003	5.113121e+002
1.997721e+003	4.806966e+002
1.999649e+003	4.307622e+002
2.001578e+003	4.743062e+002
2.003506e+003	4.517490e+002
2.005435e+003	4.557194e+002
2.007363e+003	4.567623e+002
2.009292e+003	4.816485e+002
2.011220e+003	4.527860e+002
2.013149e+003	4.075842e+002
2.015077e+003	4.125486e+002
2.017006e+003	4.539251e+002
2.018934e+003	4.354273e+002
2.020863e+003	4.171232e+002
2.022791e+003	3.856076e+002
2.024719e+003	3.702717e+002
2.026648e+003	4.006029e+002
2.028576e+003	4.225906e+002
2.030505e+003	4.936009e+002
2.032433e+003	4.797903e+002
2.034362e+003	5.069551e+002
2.036290e+003	5.295947e+002
2.038219e+003	5.214762e+002
2.040147e+003	4.678312e+002
2.042076e+003	4.260437e+002
2.044004e+003	4.164067e+002
2.045933e+003	5.041691e+002
2.047861e+003	4.993357e+002
2.049790e+003	4.388754e+002
2.051718e+003	4.292574e+002
2.053646e+003	4.546025e+002
2.055575e+003	4.113716e+002
2.057503e+003	4.372478e+002
2.059432e+003	3.989219e+002
2.061360e+003	3.709044e+002
2.063289e+003	3.187973e+002
2.065217e+003	3.172017e+002
2.067146e+003	3.286219e+002
2.069074e+003	3.318399e+002
2.071003e+003	3.523500e+002
2.072931e+003	3.944282e+002
2.074860e+003	3.879091e+002
2.076788e+003	3.555083e+002
2.078717e+003	4.312049e+002
2.080645e+003	4.113127e+002
2.082573e+003	4.446463e+002
2.084502e+003	5.028867e+002
2.086430e+003	4.520674e+002
2.088359e+003	4.279750e+002
2.090287e+003	4.403542e+002
2.092216e+003	4.409817e+002
2.094144e+003	4.690293e+002
2.096073e+003	4.716607e+002
2.098001e+003	4.423200e+002
2.099930e+003	4.795232e+002
2.101858e+003	4.938964e+002
2.103787e+003	4.593800e+002
2.105715e+003	4.846506e+002
2.107644e+003	5.889838e+002
2.109572e+003	6.238604e+002
2.111500e+003	5.527538e+002
2.113429e+003	5.445464e+002
2.115357e+003	5.215406e+002
2.117286e+003	4.734857e+002
2.119214e+003	4.862778e+002
2.121143e+003	4.989389e+002
2.123071e+003	5.189705e+002
2.125000e+003	5.649373e+002
2.126928e+003	4.912072e+002
2.128857e+003	4.035528e+002
2.130785e+003	4.652169e+002
2.132714e+003	5.235305e+002
2.134642e+003	4.964563e+002
2.136571e+003	5.515960e+002
2.138499e+003	5.061609e+002
2.140427e+003	4.064165e+002
2.142356e+003	3.924397e+002
2.144284e+003	4.473892e+002
2.146213e+003	4.601232e+002
2.148141e+003	4.563056e+002
2.150070e+003	4.838652e+002
2.151998e+003	5.238613e+002
2.153927e+003	4.363339e+002
2.155855e+003	3.966798e+002
2.157784e+003	3.613799e+002
2.159712e+003	3.379990e+002
2.161641e+003	3.884715e+002
2.163569e+003	4.445194e+002
2.165498e+003	3.725136e+002
2.167426e+003	3.818176e+002
2.169354e+003	4.151045e+002
2.171283e+003	3.627883e+002
2.173211e+003	3.863575e+002
2.175140e+003	4.086929e+002
2.177068e+003	4.244804e+002
2.178997e+003	4.481905e+002
2.180925e+003	4.533495e+002
2.182854e+003	5.231853e+002
2.184782e+003	5.645085e+002
2.186711e+003	5.434596e+002
2.188639e+003	5.052383e+002
2.190568e+003	4.950091e+002
2.192496e+003	4.967497e+002
2.194425e+003	5.177427e+002
2.196353e+003	5.842424e+002
2.198281e+003	6.310123e+002
2.200210e+003	6.167227e+002
2.202138e+003	6.054023e+002
2.204067e+003	5.350311e+002
2.205995e+003	5.038312e+002
2.207924e+003	5.085648e+002
2.209852e+003	5.304767e+002
2.211781e+003	5.468987e+002
2.213709e+003	6.089601e+002
2.215638e+003	5.856498e+002
2.217566e+003	5.023808e+002
2.219495e+003	5.157918e+002
2.221423e+003	5.355820e+002
2.223352e+003	4.471152e+002
2.225280e+003	4.401323e+002
2.227208e+003	5.000327e+002
2.229137e+003	5.094927e+002
2.231065e+003	5.176157e+002
2.232994e+003	5.868544e+002
2.234922e+003	6.255633e+002
2.236851e+003	6.469277e+002
2.238779e+003	6.329597e+002
2.240708e+003	5.968575e+002
2.242636e+003	5.447874e+002
2.244565e+003	5.263895e+002
2.246493e+003	4.072184e+002
2.248422e+003	3.987374e+002
2.250350e+003	4.712971e+002
2.252279e+003	4.657656e+002
2.254207e+003	4.773462e+002
2.256135e+003	5.457579e+002
2.258064e+003	5.278751e+002
2.259992e+003	4.752656e+002
2.261921e+003	4.468744e+002
2.263849e+003	3.754124e+002
2.265778e+003	4.155775e+002
2.267706e+003	4.750563e+002
2.269635e+003	5.072823e+002
2.271563e+003	5.186772e+002
2.273492e+003	4.648774e+002
2.275420e+003	4.392927e+002
2.277349e+003	4.354829e+002
2.279277e+003	4.046525e+002
2.281206e+003	4.188705e+002
2.283134e+003	4.642536e+002
2.285063e+003	5.054786e+002
2.286991e+003	5.418666e+002
2.288919e+003	5.421747e+002
2.290848e+003	5.748090e+002
2.292776e+003	6.470161e+002
2.294705e+003	6.514713e+002
2.296633e+003	6.362387e+002
2.298562e+003	6.067310e+002
2.300490e+003	5.827619e+002
2.302419e+003	6.018861e+002
2.304347e+003	6.058381e+002
2.306276e+003	5.713945e+002
2.308204e+003	5.629930e+002
2.310133e+003	5.751643e+002
2.312061e+003	6.625027e+002
2.313990e+003	6.813273e+002
2.315918e+003	7.385945e+002
2.317846e+003	7.185704e+002
2.319775e+003	6.492397e+002
2.321703e+003	6.223674e+002
2.323632e+003	6.701071e+002
2.325560e+003	6.720577e+002
2.327489e+003	6.443841e+002
2.329417e+003	6.338885e+002
2.331346e+003	6.359365e+002
2.333274e+003	6.321414e+002
2.335203e+003	6.439711e+002
2.337131e+003	5.764964e+002
2.339060e+003	5.570354e+002
2.340988e+003	5.098452e+002
2.342917e+003	4.813658e+002
2.344845e+003	4.781171e+002
2.346773e+003	5.461179e+002
2.348702e+003	5.063840e+002
2.350630e+003	5.399467e+002
2.352559e+003	5.725463e+002
2.354487e+003	5.097429e+002
2.356416e+003	3.975765e+002
2.358344e+003	3.642580e+002
2.360273e+003	4.217297e+002
2.362201e+003	4.620743e+002
2.364130e+003	4.504139e+002
2.366058e+003	4.877610e+002
2.367987e+003	5.463005e+002
2.369915e+003	5.131229e+002
2.371844e+003	5.248518e+002
2.373772e+003	5.147840e+002
2.375700e+003	4.200473e+002
2.377629e+003	4.122357e+002
2.379557e+003	4.219125e+002
2.381486e+003	4.354635e+002
2.383414e+003	4.223482e+002
2.385343e+003	4.168076e+002
2.387271e+003	4.553762e+002
2.389200e+003	4.751152e+002
2.391128e+003	5.177192e+002
2.393057e+003	5.691417e+002
2.394985e+003	5.415640e+002
2.396914e+003	5.026661e+002
2.398842e+003	5.349644e+002
2.400771e+003	5.810071e+002
2.402699e+003	5.925018e+002
2.404627e+003	5.751459e+002
2.406556e+003	5.964815e+002
2.408484e+003	5.679442e+002
2.410413e+003	5.350389e+002
2.412341e+003	5.786572e+002
2.414270e+003	6.334490e+002
2.416198e+003	6.870593e+002
2.418127e+003	7.046198e+002
2.420055e+003	6.777728e+002
2.421984e+003	5.766729e+002
2.423912e+003	6.207755e+002
2.425841e+003	6.404048e+002
2.427769e+003	6.579791e+002
2.429698e+003	6.308582e+002
2.431626e+003	5.769167e+002
2.433554e+003	6.112347e+002
2.435483e+003	6.033372e+002
2.437411e+003	6.222874e+002
2.439340e+003	6.966281e+002
2.441268e+003	6.282738e+002
2.443197e+003	5.644513e+002
2.445125e+003	4.907976e+002
2.447054e+003	5.129285e+002
2.448982e+003	5.045369e+002
2.450911e+003	4.006149e+002
2.452839e+003	4.312865e+002
2.454768e+003	5.096533e+002
2.456696e+003	5.713805e+002
2.458625e+003	5.899504e+002
2.460553e+003	5.307785e+002
2.462481e+003	4.844633e+002
2.464410e+003	5.137766e+002
2.466338e+003	5.064503e+002
2.468267e+003	4.605058e+002
2.470195e+003	4.244373e+002
2.472124e+003	4.325366e+002
2.474052e+003	4.870580e+002
2.475981e+003	4.923577e+002
2.477909e+003	4.675503e+002
2.479838e+003	4.717175e+002
2.481766e+003	4.207856e+002
2.483695e+003	3.367046e+002
2.485623e+003	3.373685e+002
2.487552e+003	4.224416e+002
2.489480e+003	4.463521e+002
2.491408e+003	5.811852e+002
2.493337e+003	6.625928e+002
2.495265e+003	5.256786e+002
2.497194e+003	5.549254e+002
2.499122e+003	5.086643e+002
2.501051e+003	5.137881e+002
2.502979e+003	5.750046e+002
2.504908e+003	5.993682e+002
2.506836e+003	5.899620e+002
2.508765e+003	5.447346e+002
2.510693e+003	5.140768e+002
2.512622e+003	4.842620e+002
2.514550e+003	5.251113e+002
2.516479e+003	5.514681e+002
2.518407e+003	6.088797e+002
2.520335e+003	6.659942e+002
2.522264e+003	6.359479e+002
2.524192e+003	6.247661e+002
2.526121e+003	6.670797e+002
2.528049e+003	6.996678e+002
2.529978e+003	6.930971e+002
2.531906e+003	6.799342e+002
2.533835e+003	7.438532e+002
2.535763e+003	7.803541e+002
2.537692e+003	7.538766e+002
2.539620e+003	7.649832e+002
2.541549e+003	6.361193e+002
2.543477e+003	6.719370e+002
2.545406e+003	6.953893e+002
2.547334e+003	7.382595e+002
2.549262e+003	6.373873e+002
2.551191e+003	5.637786e+002
2.553119e+003	5.458406e+002
2.555048e+003	5.525081e+002
2.556976e+003	4.815843e+002
2.558905e+003	4.783818e+002
2.560833e+003	5.318957e+002
2.562762e+003	4.744002e+002
2.564690e+003	4.418053e+002
2.566619e+003	3.984742e+002
2.568547e+003	4.096838e+002
2.570476e+003	4.535342e+002
2.572404e+003	4.680705e+002
2.574333e+003	4.333145e+002
2.576261e+003	4.033996e+002
2.578189e+003	2.987473e+002
2.580118e+003	2.833245e+002
2.582046e+003	3.621590e+002
2.583975e+003	4.020186e+002
2.585903e+003	4.309437e+002
2.587832e+003	4.560012e+002
2.589760e+003	3.590059e+002
2.591689e+003	3.803010e+002
2.593617e+003	3.842622e+002
2.595546e+003	4.385621e+002
2.597474e+003	4.330273e+002
2.599403e+003	5.072996e+002
2.601331e+003	5.137515e+002
2.603260e+003	4.855999e+002
2.605188e+003	4.356159e+002
2.607116e+003	3.952693e+002
2.609045e+003	4.160879e+002
2.610973e+003	4.606538e+002
2.612902e+003	5.121497e+002
2.614830e+003	4.906913e+002
2.616759e+003	5.260089e+002
2.618687e+003	5.631746e+002
2.620616e+003	6.023085e+002
2.622544e+003	6.069700e+002
2.624473e+003	6.087189e+002
2.626401e+003	5.893690e+002
2.628330e+003	6.355302e+002
2.630258e+003	6.201295e+002
2.632187e+003	5.821040e+002
2.634115e+003	6.018116e+002
2.636043e+003	5.393208e+002
2.637972e+003	5.376061e+002
2.639900e+003	6.321348e+002
2.641829e+003	5.950070e+002
2.643757e+003	5.100815e+002
2.645686e+003	5.204997e+002
2.647614e+003	5.466498e+002
2.649543e+003	5.700688e+002
2.651471e+003	5.604313e+002
2.653400e+003	4.698064e+002
2.655328e+003	5.066045e+002
2.657257e+003	5.897485e+002
2.659185e+003	5.685706e+002
2.661114e+003	6.225816e+002
2.663042e+003	5.187661e+002
2.664970e+003	4.307870e+002
2.666899e+003	4.358670e+002
2.668827e+003	4.578920e+002
2.670756e+003	3.979806e+002
2.672684e+003	3.399904e+002
2.674613e+003	3.520356e+002
2.676541e+003	3.895303e+002
2.678470e+003	4.790437e+002
2.680398e+003	4.751079e+002
2.682327e+003	4.674843e+002
2.684255e+003	4.103719e+002
2.686184e+003	4.675931e+002
2.688112e+003	4.480376e+002
2.690041e+003	3.766455e+002
2.691969e+003	3.985696e+002
2.693897e+003	4.201213e+002
2.695826e+003	4.937498e+002
2.697754e+003	4.984548e+002
2.699683e+003	4.660846e+002
2.701611e+003	4.377650e+002
2.703540e+003	4.805550e+002
2.705468e+003	5.818336e+002
2.707397e+003	6.004111e+002
2.709325e+003	5.628225e+002
2.711254e+003	5.126492e+002
2.713182e+003	4.955567e+002
2.715111e+003	5.111154e+002
2.717039e+003	4.206294e+002
2.718968e+003	4.455010e+002
2.720896e+003	5.110481e+002
2.722824e+003	5.367902e+002
2.724753e+003	5.922037e+002
2.726681e+003	6.195821e+002
2.728610e+003	6.118920e+002
2.730538e+003	5.833655e+002
2.732467e+003	6.141739e+002
2.734395e+003	6.019039e+002
2.736324e+003	5.501143e+002
2.738252e+003	5.418239e+002
2.740181e+003	5.916229e+002
2.742109e+003	6.106116e+002
2.744038e+003	6.349955e+002
2.745966e+003	5.423168e+002
2.747895e+003	4.958147e+002
2.749823e+003	5.025676e+002
2.751751e+003	4.752821e+002
2.753680e+003	4.724555e+002
2.755608e+003	4.563824e+002
2.757537e+003	4.994346e+002
2.759465e+003	5.252867e+002
2.761394e+003	4.941790e+002
2.763322e+003	5.281849e+002
2.765251e+003	4.634384e+002
2.767179e+003	3.476723e+002
2.769108e+003	3.424147e+002
2.771036e+003	4.127232e+002
2.772965e+003	4.649438e+002
2.774893e+003	4.352932e+002
2.776822e+003	3.874098e+002
2.778750e+003	3.421603e+002
2.780678e+003	3.152536e+002
2.782607e+003	3.255418e+002
2.784535e+003	2.299850e+002
2.786464e+003	1.259740e+002
2.788392e+003	1.493787e+002
2.790321e+003	2.042091e+002
2.792249e+003	3.070148e+002
2.794178e+003	3.753490e+002
2.796106e+003	2.760000e+002
2.798035e+003	3.187351e+002
2.799963e+003	3.422683e+002
2.801892e+003	3.283002e+002
2.803820e+003	2.847618e+002
2.805749e+003	2.748574e+002
2.807677e+003	2.193049e+002
2.809605e+003	2.776834e+002
2.811534e+003	3.237081e+002
2.813462e+003	3.314865e+002
2.815391e+003	3.148930e+002
2.817319e+003	3.434164e+002
2.819248e+003	4.296538e+002
2.821176e+003	4.092381e+002
2.823105e+003	4.052005e+002
2.825033e+003	3.884028e+002
2.826962e+003	3.261085e+002
2.828890e+003	3.456494e+002
2.830819e+003	4.592038e+002
2.832747e+003	5.131654e+002
2.834676e+003	4.644033e+002
2.836604e+003	4.220680e+002
2.838532e+003	4.328949e+002
2.840461e+003	4.592779e+002
2.842389e+003	5.023292e+002
2.844318e+003	5.230192e+002
2.846246e+003	5.592798e+002
2.848175e+003	4.582089e+002
2.850103e+003	4.694384e+002
2.852032e+003	4.335515e+002
2.853960e+003	5.228049e+002
2.855889e+003	5.265308e+002
2.857817e+003	5.803339e+002
2.859746e+003	5.054872e+002
2.861674e+003	4.268087e+002
2.863603e+003	4.456013e+002
2.865531e+003	4.973662e+002
2.867459e+003	5.271899e+002
2.869388e+003	4.753046e+002
2.871316e+003	3.733129e+002
2.873245e+003	3.128932e+002
2.875173e+003	3.302716e+002
2.877102e+003	2.623931e+002
2.879030e+003	2.097413e+002
2.880959e+003	1.898510e+002
2.882887e+003	1.924606e+002
2.884816e+003	2.533796e+002
2.886744e+003	2.399610e+002
2.888673e+003	2.408943e+002
2.890601e+003	2.040820e+002
2.892530e+003	2.659666e+002
2.894458e+003	1.968862e+002
2.896386e+003	2.614656e+002
2.898315e+003	2.181896e+002
2.900243e+003	2.632346e+002
2.902172e+003	2.569273e+002
2.904100e+003	2.300899e+002
2.906029e+003	2.226160e+002
2.907957e+003	2.790404e+002
2.909886e+003	2.782689e+002
2.911814e+003	2.254568e+002
2.913743e+003	1.166959e+002
2.915671e+003	1.515754e+002
2.917600e+003	2.275480e+002
2.919528e+003	1.728584e+002
2.921457e+003	1.624521e+002
2.923385e+003	2.620405e+002
2.925313e+003	3.368374e+002
2.927242e+003	2.763856e+002
2.929170e+003	2.975872e+002
2.931099e+003	3.004891e+002
2.933027e+003	2.155945e+002
2.934956e+003	2.541351e+002
2.936884e+003	2.195180e+002
2.938813e+003	2.254291e+002
2.940741e+003	2.859666e+002
2.942670e+003	3.097540e+002
2.944598e+003	2.453106e+002
2.946527e+003	2.085998e+002
2.948455e+003	2.000084e+002
2.950384e+003	2.533891e+002
2.952312e+003	2.856454e+002
2.954240e+003	3.190789e+002
2.956169e+003	3.115304e+002
2.958097e+003	2.239317e+002
2.960026e+003	1.914257e+002
2.961954e+003	2.557094e+002
2.963883e+003	2.537614e+002
2.965811e+003	2.038076e+002
2.967740e+003	2.294230e+002
2.969668e+003	1.395418e+002
2.971597e+003	1.720620e+002
2.973525e+003	1.609035e+002
2.975454e+003	6.211193e+001
2.977382e+003	4.371214e+001
2.979311e+003	1.189960e+002
2.981239e+003	1.237881e+002
2.983167e+003	1.294451e+002
2.985096e+003	7.373377e+001
2.987024e+003	4.533309e+000
2.988953e+003	8.340851e+001
2.990881e+003	1.047201e+002
2.992810e+003	1.959730e+002
2.994738e+003	1.113523e+002
2.996667e+003	-7.492069e+001
2.998595e+003	-1.165228e+002
3.000524e+003	-6.226736e+001
3.002452e+003	9.051838e+000
3.004381e+003	1.521848e+002
3.006309e+003	1.303579e+002
3.008238e+003	7.953072e+000
3.010166e+003	8.014928e+001
3.012094e+003	3.111263e+001
3.014023e+003	-9.431575e+001
3.015951e+003	-8.433202e+001
3.017880e+003	-7.257799e+001
3.019808e+003	-1.117371e+002
3.021737e+003	-1.443905e+002
3.023665e+003	-1.371602e+002
3.025594e+003	-8.941843e+001
3.027522e+003	-1.133876e+002
3.029451e+003	-1.023415e+002
3.031379e+003	-8.012016e+001
3.033308e+003	-8.847113e+000
3.035236e+003	-3.806685e+001
3.037165e+003	-3.550411e+000
3.039093e+003	1.622147e+001
3.041021e+003	3.638809e+001
3.042950e+003	4.885219e+001
3.044878e+003	-7.502956e+000
3.046807e+003	-3.164514e+001
3.048735e+003	-2.012310e+001
3.050664e+003	3.869622e+001
3.052592e+003	8.152465e+001
3.054521e+003	9.212267e+001
3.056449e+003	9.495670e+001
3.058378e+003	1.163771e+002
3.060306e+003	1.673884e+002
3.062235e+003	1.887540e+002
3.064163e+003	2.300578e+002
3.066092e+003	2.315939e+002
3.068020e+003	2.182863e+002
3.069948e+003	2.714689e+002
3.071877e+003	3.040515e+002
3.073805e+003	2.348827e+002
3.075734e+003	1.787563e+002
3.077662e+003	1.140915e+002
3.079591e+003	1.106620e+002
3.081519e+003	2.173045e+002
3.083448e+003	2.734034e+002
3.085376e+003	3.100689e+002
3.087305e+003	3.489094e+002
3.089233e+003	3.428181e+002
3.091162e+003	2.008375e+002
3.093090e+003	1.023854e+002
3.095019e+003	1.379503e+002
3.096947e+003	1.797483e+002
3.098875e+003	2.009932e+002
3.100804e+003	2.292684e+002
3.102732e+003	2.490772e+002
3.104661e+003	2.047018e+002
3.106589e+003	2.070380e+002
3.108518e+003	2.672440e+002
3.110446e+003	2.387650e+002
3.112375e+003	1.906196e+002
3.114303e+003	2.061701e+002
3.116232e+003	2.722265e+002
3.118160e+003	3.285278e+002
3.120089e+003	3.061440e+002
3.122017e+003	2.283462e+002
3.123946e+003	2.789186e+002
3.125874e+003	2.423235e+002
3.127802e+003	2.293201e+002
3.129731e+003	2.509267e+002
3.131659e+003	3.037223e+002
3.133588e+003	3.841219e+002
3.135516e+003	4.209084e+002
3.137445e+003	4.008401e+002
3.139373e+003	3.782192e+002
3.141302e+003	3.938790e+002
3.143230e+003	4.396806e+002
3.145159e+003	4.795926e+002
3.147087e+003	5.219421e+002
3.149016e+003	5.392218e+002
3.150944e+003	6.119457e+002
3.152873e+003	6.729427e+002
3.154801e+003	7.317018e+002
3.156729e+003	7.371190e+002
3.158658e+003	7.563129e+002
3.160586e+003	7.925411e+002
3.162515e+003	7.474333e+002
3.164443e+003	7.939691e+002
3.166372e+003	7.647147e+002
3.168300e+003	8.174250e+002
3.170229e+003	8.364684e+002
3.172157e+003	8.582272e+002
3.174086e+003	8.279549e+002
3.176014e+003	8.726008e+002
3.177943e+003	9.246321e+002
3.179871e+003	9.705370e+002
3.181800e+003	1.062884e+003
3.183728e+003	1.091777e+003
3.185656e+003	1.175257e+003
3.187585e+003	1.254698e+003
3.189513e+003	1.167949e+003
3.191442e+003	1.236980e+003
3.193370e+003	1.279362e+003
3.195299e+003	1.251238e+003
3.197227e+003	1.274303e+003
3.199156e+003	1.223849e+003
3.201084e+003	1.314818e+003
3.203013e+003	1.394415e+003
3.204941e+003	1.397839e+003
3.206870e+003	1.446158e+003
3.208798e+003	1.341805e+003
3.210727e+003	1.307732e+003
3.212655e+003	1.304289e+003
3.214583e+003	1.384712e+003
3.216512e+003	1.439423e+003
3.218440e+003	1.590628e+003
3.220369e+003	1.689736e+003
3.222297e+003	1.591782e+003
3.224226e+003	1.618021e+003
3.226154e+003	1.728422e+003
3.228083e+003	1.749989e+003
3.230011e+003	1.780289e+003
3.231940e+003	1.721318e+003
3.233868e+003	1.690986e+003
3.235797e+003	1.756597e+003
3.237725e+003	1.889665e+003
3.239654e+003	2.062936e+003
3.241582e+003	2.062142e+003
3.243510e+003	1.986316e+003
3.245439e+003	1.998857e+003
3.247367e+003	2.131941e+003
3.249296e+003	2.291602e+003
3.251224e+003	2.336904e+003
3.253153e+003	2.305234e+003
3.255081e+003	2.306507e+003
3.257010e+003	2.394232e+003
3.258938e+003	2.478972e+003
3.260867e+003	2.507320e+003
3.262795e+003	2.558323e+003
3.264724e+003	2.686164e+003
3.266652e+003	2.793380e+003
3.268581e+003	2.839561e+003
3.270509e+003	2.913702e+003
3.272438e+003	3.001478e+003
3.274366e+003	3.036419e+003
3.276294e+003	3.122270e+003
3.278223e+003	3.280648e+003
3.280151e+003	3.322008e+003
3.282080e+003	3.352923e+003
3.284008e+003	3.392204e+003
3.285937e+003	3.417670e+003
3.287865e+003	3.389045e+003
3.289794e+003	3.431188e+003
3.291722e+003	3.512146e+003
3.293651e+003	3.649600e+003
3.295579e+003	3.760025e+003
3.297508e+003	3.871567e+003
3.299436e+003	3.849005e+003
3.301365e+003	3.941327e+003
3.303293e+003	4.043456e+003
3.305221e+003	4.089342e+003
3.307150e+003	4.247721e+003
3.309078e+003	4.309890e+003
3.311007e+003	4.327086e+003
3.312935e+003	4.447336e+003
3.314864e+003	4.455198e+003
3.316792e+003	4.585886e+003
3.318721e+003	4.730230e+003
3.320649e+003	4.761802e+003
3.322578e+003	4.822029e+003
3.324506e+003	4.897893e+003
3.326435e+003	4.942235e+003
3.328363e+003	4.980145e+003
3.330292e+003	5.057927e+003
3.332220e+003	5.169987e+003
3.334148e+003	5.227439e+003
3.336077e+003	5.319606e+003
3.338005e+003	5.383635e+003
3.339934e+003	5.536878e+003
3.341862e+003	5.633752e+003
3.343791e+003	5.765800e+003
3.345719e+003	5.886528e+003
3.347648e+003	5.953786e+003
3.349576e+003	5.972820e+003
3.351505e+003	6.086618e+003
3.353433e+003	6.226499e+003
3.355362e+003	6.307064e+003
3.357290e+003	6.390530e+003
3.359219e+003	6.599730e+003
3.361147e+003	6.799425e+003
3.363075e+003	6.951973e+003
3.365004e+003	7.080837e+003
3.366932e+003	7.134486e+003
3.368861e+003	7.196127e+003
3.370789e+003	7.424592e+003
3.372718e+003	7.495972e+003
3.374646e+003	7.677887e+003
3.376575e+003	7.816402e+003
3.378503e+003	7.948363e+003
3.380432e+003	8.101040e+003
3.382360e+003	8.253752e+003
3.384289e+003	8.356257e+003
3.386217e+003	8.437785e+003
3.388146e+003	8.540584e+003
3.390074e+003	8.677572e+003
3.392002e+003	8.848916e+003
3.393931e+003	8.996521e+003
3.395859e+003	9.112621e+003
3.397788e+003	9.142168e+003
3.399716e+003	9.414388e+003
