# Supplementary material for: Machine learning classification of mango maturity based on carotene content from Raman spectra
Source: PeerJ. 2025 Nov 18;13:e20288. doi: 10.7717/peerj.20288 (PMC12637035; doi:10.7717/peerj.20288)
Supplement: Supplemental Information 1 — Raman spectra from 29 mango samples, with measurements taken from the top, middle, and bottom parts of each mango. These data were used for Raman spectral processing, statistical analysis, and classification analysis. [file peerj-13-20288-s001.zip › Raw Data_Mango/M8/M8-INNER.CSV]

4.996945e+001	2.162551e+002
5.189791e+001	1.882103e+002
5.382638e+001	1.699460e+002
5.575485e+001	1.600191e+002
5.768332e+001	1.559884e+002
5.961178e+001	1.513808e+002
6.154025e+001	1.451487e+002
6.346872e+001	1.388486e+002
6.539719e+001	1.366483e+002
6.732565e+001	1.305859e+002
6.925412e+001	1.226986e+002
7.118259e+001	1.194314e+002
7.311105e+001	1.254735e+002
7.503952e+001	1.213531e+002
7.696799e+001	1.096674e+002
7.889645e+001	1.023624e+002
8.082492e+001	1.023811e+002
8.275339e+001	1.007282e+002
8.468185e+001	9.002269e+001
8.661032e+001	8.291360e+001
8.853879e+001	8.330141e+001
9.046725e+001	8.890663e+001
9.239572e+001	8.908118e+001
9.432419e+001	8.409891e+001
9.625266e+001	7.882549e+001
9.818112e+001	7.500990e+001
1.001096e+002	7.258671e+001
1.020381e+002	7.138863e+001
1.039665e+002	6.854975e+001
1.058950e+002	6.585712e+001
1.078235e+002	6.508112e+001
1.097519e+002	6.688419e+001
1.116804e+002	6.437730e+001
1.136089e+002	6.286939e+001
1.155373e+002	6.459635e+001
1.174658e+002	6.576937e+001
1.193943e+002	5.532663e+001
1.213227e+002	5.859168e+001
1.232512e+002	5.917795e+001
1.251797e+002	5.964642e+001
1.271081e+002	6.268859e+001
1.290366e+002	5.657953e+001
1.309651e+002	5.280589e+001
1.328935e+002	5.137082e+001
1.348220e+002	5.225471e+001
1.367505e+002	5.521124e+001
1.386789e+002	5.955804e+001
1.406074e+002	6.033192e+001
1.425359e+002	5.906178e+001
1.444643e+002	5.847062e+001
1.463928e+002	6.078350e+001
1.483213e+002	6.083315e+001
1.502497e+002	6.109211e+001
1.521782e+002	6.020145e+001
1.541067e+002	5.854567e+001
1.560351e+002	5.842357e+001
1.579636e+002	5.532789e+001
1.598921e+002	5.416450e+001
1.618205e+002	5.643224e+001
1.637490e+002	6.029626e+001
1.656775e+002	6.028635e+001
1.676059e+002	6.116661e+001
1.695344e+002	5.931432e+001
1.714629e+002	5.756145e+001
1.733913e+002	5.922032e+001
1.753198e+002	6.476593e+001
1.772483e+002	6.017117e+001
1.791767e+002	5.249345e+001
1.811052e+002	5.025281e+001
1.830337e+002	5.694943e+001
1.849621e+002	6.163715e+001
1.868906e+002	6.415717e+001
1.888191e+002	6.664825e+001
1.907475e+002	6.502280e+001
1.926760e+002	5.712456e+001
1.946045e+002	5.737447e+001
1.965329e+002	5.595601e+001
1.984614e+002	5.698702e+001
2.003899e+002	5.977306e+001
2.023183e+002	6.093557e+001
2.042468e+002	5.861864e+001
2.061753e+002	5.429113e+001
2.081037e+002	5.602362e+001
2.100322e+002	6.124959e+001
2.119607e+002	6.208682e+001
2.138891e+002	6.059908e+001
2.158176e+002	5.952692e+001
2.177461e+002	5.850647e+001
2.196745e+002	5.822364e+001
2.216030e+002	5.946824e+001
2.235315e+002	5.841025e+001
2.254599e+002	6.196700e+001
2.273884e+002	6.205801e+001
2.293169e+002	5.726462e+001
2.312453e+002	5.262249e+001
2.331738e+002	5.399482e+001
2.351023e+002	6.139592e+001
2.370307e+002	6.707367e+001
2.389592e+002	6.717558e+001
2.408877e+002	6.290088e+001
2.428161e+002	6.164472e+001
2.447446e+002	6.130749e+001
2.466731e+002	6.165294e+001
2.486015e+002	6.202778e+001
2.505300e+002	6.188319e+001
2.524585e+002	6.332737e+001
2.543869e+002	6.488879e+001
2.563154e+002	6.443663e+001
2.582439e+002	6.344863e+001
2.601723e+002	6.457145e+001
2.621008e+002	6.253678e+001
2.640293e+002	6.167894e+001
2.659577e+002	6.245911e+001
2.678862e+002	6.085989e+001
2.698147e+002	5.422961e+001
2.717431e+002	5.758032e+001
2.736716e+002	6.926026e+001
2.756001e+002	7.098325e+001
2.775285e+002	6.760207e+001
2.794570e+002	7.172085e+001
2.813855e+002	7.050629e+001
2.833139e+002	6.798901e+001
2.852424e+002	6.954787e+001
2.871709e+002	7.339115e+001
2.890993e+002	7.495950e+001
2.910278e+002	7.283617e+001
2.929563e+002	7.295132e+001
2.948847e+002	7.492565e+001
2.968132e+002	7.641006e+001
2.987417e+002	7.594076e+001
3.006701e+002	7.588439e+001
3.025986e+002	6.728087e+001
3.045271e+002	6.900370e+001
3.064555e+002	7.618924e+001
3.083840e+002	7.944566e+001
3.103125e+002	7.643993e+001
3.122409e+002	8.000578e+001
3.141694e+002	7.751658e+001
3.160979e+002	7.809413e+001
3.180263e+002	8.418105e+001
3.199548e+002	8.376775e+001
3.218833e+002	7.926492e+001
3.238117e+002	8.118785e+001
3.257402e+002	8.466306e+001
3.276687e+002	8.493037e+001
3.295971e+002	8.153256e+001
3.315256e+002	8.351630e+001
3.334541e+002	8.605524e+001
3.353825e+002	8.858903e+001
3.373110e+002	8.933271e+001
3.392395e+002	8.746874e+001
3.411679e+002	8.986278e+001
3.430964e+002	9.209518e+001
3.450249e+002	9.238677e+001
3.469533e+002	9.145246e+001
3.488818e+002	9.092699e+001
3.508103e+002	9.157840e+001
3.527387e+002	9.453169e+001
3.546672e+002	9.271556e+001
3.565957e+002	8.988052e+001
3.585241e+002	9.008608e+001
3.604526e+002	9.207324e+001
3.623811e+002	9.126720e+001
3.643095e+002	9.061713e+001
3.662380e+002	9.072041e+001
3.681665e+002	8.952760e+001
3.700949e+002	8.506985e+001
3.720234e+002	8.935581e+001
3.739519e+002	9.489219e+001
3.758803e+002	9.127266e+001
3.778088e+002	8.529047e+001
3.797373e+002	8.897411e+001
3.816657e+002	9.668031e+001
3.835942e+002	8.918646e+001
3.855227e+002	8.787547e+001
3.874511e+002	9.201320e+001
3.893796e+002	9.585695e+001
3.913081e+002	9.977030e+001
3.932365e+002	9.965812e+001
3.951650e+002	9.828770e+001
3.970935e+002	9.570209e+001
3.990219e+002	9.435339e+001
4.009504e+002	9.808152e+001
4.028789e+002	1.041629e+002
4.048073e+002	9.914214e+001
4.067358e+002	9.784277e+001
4.086643e+002	1.004975e+002
4.105927e+002	9.986599e+001
4.125212e+002	9.424419e+001
4.144497e+002	9.622866e+001
4.163781e+002	1.046099e+002
4.183066e+002	1.093344e+002
4.202351e+002	1.066181e+002
4.221635e+002	1.039965e+002
4.240920e+002	1.049318e+002
4.260205e+002	9.801803e+001
4.279489e+002	9.753989e+001
4.298774e+002	1.019836e+002
4.318059e+002	1.010480e+002
4.337343e+002	9.867763e+001
4.356628e+002	1.037072e+002
4.375913e+002	1.046279e+002
4.395197e+002	1.021415e+002
4.414482e+002	1.012725e+002
4.433767e+002	1.052310e+002
4.453051e+002	1.022563e+002
4.472336e+002	9.614829e+001
4.491621e+002	9.646760e+001
4.510905e+002	1.006541e+002
4.530190e+002	1.005018e+002
4.549475e+002	1.010440e+002
4.568759e+002	1.027022e+002
4.588044e+002	1.012836e+002
4.607329e+002	1.003896e+002
4.626613e+002	1.022170e+002
4.645898e+002	1.034001e+002
4.665183e+002	1.034191e+002
4.684467e+002	1.053951e+002
4.703752e+002	1.061953e+002
4.723037e+002	1.043664e+002
4.742321e+002	1.016225e+002
4.761606e+002	1.034742e+002
4.780891e+002	1.039098e+002
4.800175e+002	9.551734e+001
4.819460e+002	9.089258e+001
4.838745e+002	9.720007e+001
4.858029e+002	1.064887e+002
4.877314e+002	9.806409e+001
4.896599e+002	9.995695e+001
4.915883e+002	1.007749e+002
4.935168e+002	1.000741e+002
4.954453e+002	1.010868e+002
4.973737e+002	1.010431e+002
4.993022e+002	1.025044e+002
5.012307e+002	1.023111e+002
5.031591e+002	9.861535e+001
5.050876e+002	9.582397e+001
5.070161e+002	9.996017e+001
5.089445e+002	1.064679e+002
5.108730e+002	1.023248e+002
5.128015e+002	1.018729e+002
5.147299e+002	1.052420e+002
5.166584e+002	1.067768e+002
5.185869e+002	1.019487e+002
5.205153e+002	9.970390e+001
5.224438e+002	9.942839e+001
5.243723e+002	9.910479e+001
5.263007e+002	1.001171e+002
5.282292e+002	1.025221e+002
5.301577e+002	1.016247e+002
5.320861e+002	1.024633e+002
5.340146e+002	1.037886e+002
5.359431e+002	1.036274e+002
5.378715e+002	9.948846e+001
5.398000e+002	9.177400e+001
5.417285e+002	8.835668e+001
5.436569e+002	9.310487e+001
5.455854e+002	9.576270e+001
5.475139e+002	9.759726e+001
5.494423e+002	9.813708e+001
5.513708e+002	9.446706e+001
5.532993e+002	8.925566e+001
5.552277e+002	8.093509e+001
5.571562e+002	8.852797e+001
5.590847e+002	9.565821e+001
5.610131e+002	9.276615e+001
5.629416e+002	9.064685e+001
5.648701e+002	9.458584e+001
5.667985e+002	9.103479e+001
5.687270e+002	8.638045e+001
5.706555e+002	8.450506e+001
5.725839e+002	8.570485e+001
5.745124e+002	8.758485e+001
5.764409e+002	9.077284e+001
5.783693e+002	9.219239e+001
5.802978e+002	9.129789e+001
5.822263e+002	8.960000e+001
5.841547e+002	8.674390e+001
5.860832e+002	8.040518e+001
5.880117e+002	9.149618e+001
5.899401e+002	9.044953e+001
5.918686e+002	8.807190e+001
5.937971e+002	8.891951e+001
5.957255e+002	9.067231e+001
5.976540e+002	8.919888e+001
5.995825e+002	8.741146e+001
6.015109e+002	8.811571e+001
6.034394e+002	9.021857e+001
6.053679e+002	8.988540e+001
6.072963e+002	8.621342e+001
6.092248e+002	8.523033e+001
6.111533e+002	8.447393e+001
6.130817e+002	8.158455e+001
6.150102e+002	8.252138e+001
6.169387e+002	8.349168e+001
6.188671e+002	8.197919e+001
6.207956e+002	8.708886e+001
6.227241e+002	8.107961e+001
6.246525e+002	7.999953e+001
6.265810e+002	8.658866e+001
6.285095e+002	8.767783e+001
6.304379e+002	8.077875e+001
6.323664e+002	9.070379e+001
6.342949e+002	8.499339e+001
6.362233e+002	8.103027e+001
6.381518e+002	7.856750e+001
6.400803e+002	7.870929e+001
6.420087e+002	8.203672e+001
6.439372e+002	8.556616e+001
6.458657e+002	8.289964e+001
6.477941e+002	7.239684e+001
6.497226e+002	6.653126e+001
6.516511e+002	7.261153e+001
6.535795e+002	8.278905e+001
6.555080e+002	7.821714e+001
6.574365e+002	7.335297e+001
6.593649e+002	7.673778e+001
6.612934e+002	7.946962e+001
6.632219e+002	7.460895e+001
6.651503e+002	6.989687e+001
6.670788e+002	7.980478e+001
6.690073e+002	7.911180e+001
6.709357e+002	7.573494e+001
6.728642e+002	7.477971e+001
6.747927e+002	7.571354e+001
6.767211e+002	7.589888e+001
6.786496e+002	7.378809e+001
6.805781e+002	7.202584e+001
6.825065e+002	7.402345e+001
6.844350e+002	7.630917e+001
6.863635e+002	7.486843e+001
6.882919e+002	6.871995e+001
6.902204e+002	6.579771e+001
6.921489e+002	8.391663e+001
6.940773e+002	7.306823e+001
6.960058e+002	6.411297e+001
6.979343e+002	6.542698e+001
6.998627e+002	6.928973e+001
7.017912e+002	6.981284e+001
7.037197e+002	7.441431e+001
7.056481e+002	7.420569e+001
7.075766e+002	6.815720e+001
7.095051e+002	6.679356e+001
7.114335e+002	6.712466e+001
7.133620e+002	6.444650e+001
7.152905e+002	6.098330e+001
7.172189e+002	6.746397e+001
7.191474e+002	6.773698e+001
7.210759e+002	6.138477e+001
7.230043e+002	6.113226e+001
7.249328e+002	7.024762e+001
7.268613e+002	7.818989e+001
7.287897e+002	6.948786e+001
7.307182e+002	6.715175e+001
7.326467e+002	6.818018e+001
7.345751e+002	6.811073e+001
7.365036e+002	6.556495e+001
7.384321e+002	6.212121e+001
7.403605e+002	6.122911e+001
7.422890e+002	6.811945e+001
7.442175e+002	7.354171e+001
7.461459e+002	7.087521e+001
7.480744e+002	6.706161e+001
7.500029e+002	6.745557e+001
7.519313e+002	6.853209e+001
7.538598e+002	5.949197e+001
7.557883e+002	6.256163e+001
7.577167e+002	7.336598e+001
7.596452e+002	7.370147e+001
7.615737e+002	6.386805e+001
7.635021e+002	5.269280e+001
7.654306e+002	4.637225e+001
7.673591e+002	5.762160e+001
7.692875e+002	6.003840e+001
7.712160e+002	6.197993e+001
7.731445e+002	6.058245e+001
7.750729e+002	5.937074e+001
7.770014e+002	6.266989e+001
7.789299e+002	6.026770e+001
7.808583e+002	5.450370e+001
7.827868e+002	5.484293e+001
7.847153e+002	5.772731e+001
7.866437e+002	6.278026e+001
7.885722e+002	6.426956e+001
7.905007e+002	5.552346e+001
7.924291e+002	5.575544e+001
7.943576e+002	6.087587e+001
7.962861e+002	5.814309e+001
7.982145e+002	5.620878e+001
8.001430e+002	5.741077e+001
8.020715e+002	5.876918e+001
8.039999e+002	5.898166e+001
8.059284e+002	5.356948e+001
8.078569e+002	5.628393e+001
8.097853e+002	6.141486e+001
8.117138e+002	6.009299e+001
8.136423e+002	5.508572e+001
8.155707e+002	5.540871e+001
8.174992e+002	6.025335e+001
8.194277e+002	5.571585e+001
8.213561e+002	5.589947e+001
8.232846e+002	6.046014e+001
8.252131e+002	5.931882e+001
8.271415e+002	5.404843e+001
8.290700e+002	5.429977e+001
8.309985e+002	5.263446e+001
8.329269e+002	6.664369e+001
8.348554e+002	6.078576e+001
8.367839e+002	5.788336e+001
8.387123e+002	6.028254e+001
8.406408e+002	6.035630e+001
8.425693e+002	5.729972e+001
8.444977e+002	6.192072e+001
8.464262e+002	6.539904e+001
8.483547e+002	6.207518e+001
8.502831e+002	6.117068e+001
8.522116e+002	6.614856e+001
8.541401e+002	6.985658e+001
8.560685e+002	6.300591e+001
8.579970e+002	5.665568e+001
8.599255e+002	6.713008e+001
8.618539e+002	6.158239e+001
8.637824e+002	6.755714e+001
8.657109e+002	6.993030e+001
8.676393e+002	6.022395e+001
8.695678e+002	6.240589e+001
8.714963e+002	5.667802e+001
8.734247e+002	6.141055e+001
8.753532e+002	6.264812e+001
8.772817e+002	5.784525e+001
8.792101e+002	5.388620e+001
8.811386e+002	5.452063e+001
8.830671e+002	5.421160e+001
8.849955e+002	4.782181e+001
8.869240e+002	4.852721e+001
8.888525e+002	5.126526e+001
8.907809e+002	5.498801e+001
8.927094e+002	5.366261e+001
8.946379e+002	5.218152e+001
8.965663e+002	5.885774e+001
8.984948e+002	4.818100e+001
9.004233e+002	4.961066e+001
9.023517e+002	4.185409e+001
9.042802e+002	4.381713e+001
9.062087e+002	5.064281e+001
9.081371e+002	5.086858e+001
9.100656e+002	4.461824e+001
9.119941e+002	4.507242e+001
9.139225e+002	5.144753e+001
9.158510e+002	5.293445e+001
9.177795e+002	5.318407e+001
9.197079e+002	5.304116e+001
9.216364e+002	4.987147e+001
9.235649e+002	4.541818e+001
9.254933e+002	5.044645e+001
9.274218e+002	5.530310e+001
9.293503e+002	6.014598e+001
9.312787e+002	5.371067e+001
9.332072e+002	5.434760e+001
9.351357e+002	5.881779e+001
9.370641e+002	5.541038e+001
9.389926e+002	5.124248e+001
9.409211e+002	6.004632e+001
9.428495e+002	6.126411e+001
9.447780e+002	5.598954e+001
9.467065e+002	5.675846e+001
9.486349e+002	5.994425e+001
9.505634e+002	5.766531e+001
9.524919e+002	5.474234e+001
9.544203e+002	6.985841e+001
9.563488e+002	5.873850e+001
9.582773e+002	6.400713e+001
9.602057e+002	6.050127e+001
9.621342e+002	5.786642e+001
9.640627e+002	6.248090e+001
9.659911e+002	6.947151e+001
9.679196e+002	7.451962e+001
9.698481e+002	6.377111e+001
9.717766e+002	6.110219e+001
9.737050e+002	5.672268e+001
9.756335e+002	5.600622e+001
9.775620e+002	5.817133e+001
9.794904e+002	5.854243e+001
9.814189e+002	5.750845e+001
9.833474e+002	6.437179e+001
9.852758e+002	6.658716e+001
9.872043e+002	5.567074e+001
9.891328e+002	5.904418e+001
9.910612e+002	6.337264e+001
9.929897e+002	6.474878e+001
9.949182e+002	7.218382e+001
9.968466e+002	8.538420e+001
9.987751e+002	8.818639e+001
1.000704e+003	9.882805e+001
1.002632e+003	9.992301e+001
1.004560e+003	1.011819e+002
1.006489e+003	9.900264e+001
1.008417e+003	9.373468e+001
1.010346e+003	9.157028e+001
1.012274e+003	8.993629e+001
1.014203e+003	8.077216e+001
1.016131e+003	7.289240e+001
1.018060e+003	6.378560e+001
1.019988e+003	6.324532e+001
1.021917e+003	6.552408e+001
1.023845e+003	6.489219e+001
1.025774e+003	6.401794e+001
1.027702e+003	6.288011e+001
1.029631e+003	6.469295e+001
1.031559e+003	5.502429e+001
1.033488e+003	6.089799e+001
1.035416e+003	6.383843e+001
1.037344e+003	6.048471e+001
1.039273e+003	5.921581e+001
1.041201e+003	6.105083e+001
1.043130e+003	5.828825e+001
1.045058e+003	5.576181e+001
1.046987e+003	5.947703e+001
1.048915e+003	5.868835e+001
1.050844e+003	5.470224e+001
1.052772e+003	6.014737e+001
1.054701e+003	7.105103e+001
1.056629e+003	6.975265e+001
1.058558e+003	6.872982e+001
1.060486e+003	6.853072e+001
1.062415e+003	6.367128e+001
1.064343e+003	6.183521e+001
1.066271e+003	6.435764e+001
1.068200e+003	6.592823e+001
1.070128e+003	6.533217e+001
1.072057e+003	6.682851e+001
1.073985e+003	6.886448e+001
1.075914e+003	7.320922e+001
1.077842e+003	7.622309e+001
1.079771e+003	6.808804e+001
1.081699e+003	6.320443e+001
1.083628e+003	6.878120e+001
1.085556e+003	7.425539e+001
1.087485e+003	7.023723e+001
1.089413e+003	7.144958e+001
1.091342e+003	7.557445e+001
1.093270e+003	7.307524e+001
1.095198e+003	7.249357e+001
1.097127e+003	7.185436e+001
1.099055e+003	7.883589e+001
1.100984e+003	8.328668e+001
1.102912e+003	7.351767e+001
1.104841e+003	6.604302e+001
1.106769e+003	6.837054e+001
1.108698e+003	7.289690e+001
1.110626e+003	7.664389e+001
1.112555e+003	8.185729e+001
1.114483e+003	8.681004e+001
1.116412e+003	8.679203e+001
1.118340e+003	8.153117e+001
1.120269e+003	7.982720e+001
1.122197e+003	9.134081e+001
1.124125e+003	9.109574e+001
1.126054e+003	8.237858e+001
1.127982e+003	9.077070e+001
1.129911e+003	8.888161e+001
1.131839e+003	8.651583e+001
1.133768e+003	9.351807e+001
1.135696e+003	9.960711e+001
1.137625e+003	1.006819e+002
1.139553e+003	1.062466e+002
1.141482e+003	1.152674e+002
1.143410e+003	1.229217e+002
1.145339e+003	1.341124e+002
1.147267e+003	1.472453e+002
1.149196e+003	1.734153e+002
1.151124e+003	2.086336e+002
1.153052e+003	2.317394e+002
1.154981e+003	2.491670e+002
1.156909e+003	2.591440e+002
1.158838e+003	2.287099e+002
1.160766e+003	1.888815e+002
1.162695e+003	1.509753e+002
1.164623e+003	1.307934e+002
1.166552e+003	1.239145e+002
1.168480e+003	1.148869e+002
1.170409e+003	1.030867e+002
1.172337e+003	1.020085e+002
1.174266e+003	1.058142e+002
1.176194e+003	1.041025e+002
1.178123e+003	1.039071e+002
1.180051e+003	9.564110e+001
1.181979e+003	9.604465e+001
1.183908e+003	1.078893e+002
1.185836e+003	1.111390e+002
1.187765e+003	9.903706e+001
1.189693e+003	1.036906e+002
1.191622e+003	1.075149e+002
1.193550e+003	1.066230e+002
1.195479e+003	1.039045e+002
1.197407e+003	1.006386e+002
1.199336e+003	9.512290e+001
1.201264e+003	8.883349e+001
1.203193e+003	8.687889e+001
1.205121e+003	9.089737e+001
1.207050e+003	9.255849e+001
1.208978e+003	8.633743e+001
1.210906e+003	9.915941e+001
1.212835e+003	9.568557e+001
1.214763e+003	9.049720e+001
1.216692e+003	8.900325e+001
1.218620e+003	8.370940e+001
1.220549e+003	7.389005e+001
1.222477e+003	7.179592e+001
1.224406e+003	8.044341e+001
1.226334e+003	7.987294e+001
1.228263e+003	7.124241e+001
1.230191e+003	7.601551e+001
1.232120e+003	8.494284e+001
1.234048e+003	8.502870e+001
1.235977e+003	8.003223e+001
1.237905e+003	7.829676e+001
1.239833e+003	8.123538e+001
1.241762e+003	8.635928e+001
1.243690e+003	7.880461e+001
1.245619e+003	8.177380e+001
1.247547e+003	7.922874e+001
1.249476e+003	8.150462e+001
1.251404e+003	7.805545e+001
1.253333e+003	8.087688e+001
1.255261e+003	8.489427e+001
1.257190e+003	8.222521e+001
1.259118e+003	8.799077e+001
1.261047e+003	8.823349e+001
1.262975e+003	8.691074e+001
1.264904e+003	9.793654e+001
1.266832e+003	1.063667e+002
1.268760e+003	1.009940e+002
1.270689e+003	9.671593e+001
1.272617e+003	9.351400e+001
1.274546e+003	9.132580e+001
1.276474e+003	9.474929e+001
1.278403e+003	9.319505e+001
1.280331e+003	8.559180e+001
1.282260e+003	8.939899e+001
1.284188e+003	8.783394e+001
1.286117e+003	8.575933e+001
1.288045e+003	8.293893e+001
1.289974e+003	8.500391e+001
1.291902e+003	8.939132e+001
1.293831e+003	9.151208e+001
1.295759e+003	9.132310e+001
1.297688e+003	8.719610e+001
1.299616e+003	8.138043e+001
1.301544e+003	8.569297e+001
1.303473e+003	8.752899e+001
1.305401e+003	9.091430e+001
1.307330e+003	8.519079e+001
1.309258e+003	8.646599e+001
1.311187e+003	8.657320e+001
1.313115e+003	8.229015e+001
1.315044e+003	8.680828e+001
1.316972e+003	8.752813e+001
1.318901e+003	8.461654e+001
1.320829e+003	9.114218e+001
1.322758e+003	9.651855e+001
1.324686e+003	9.706953e+001
1.326615e+003	9.268021e+001
1.328543e+003	8.673387e+001
1.330471e+003	8.515160e+001
1.332400e+003	8.788488e+001
1.334328e+003	8.850435e+001
1.336257e+003	8.654799e+001
1.338185e+003	9.190627e+001
1.340114e+003	8.258621e+001
1.342042e+003	9.294038e+001
1.343971e+003	9.848239e+001
1.345899e+003	9.104250e+001
1.347828e+003	8.959644e+001
1.349756e+003	9.559691e+001
1.351685e+003	9.728234e+001
1.353613e+003	9.249264e+001
1.355542e+003	9.186275e+001
1.357470e+003	9.902570e+001
1.359398e+003	1.029582e+002
1.361327e+003	1.030037e+002
1.363255e+003	9.563045e+001
1.365184e+003	8.928189e+001
1.367112e+003	9.079990e+001
1.369041e+003	9.986339e+001
1.370969e+003	9.803394e+001
1.372898e+003	8.633089e+001
1.374826e+003	8.920344e+001
1.376755e+003	1.051226e+002
1.378683e+003	9.473437e+001
1.380612e+003	9.491532e+001
1.382540e+003	1.011062e+002
1.384469e+003	1.005798e+002
1.386397e+003	9.564343e+001
1.388325e+003	9.569582e+001
1.390254e+003	1.008963e+002
1.392182e+003	1.047762e+002
1.394111e+003	1.067318e+002
1.396039e+003	1.054104e+002
1.397968e+003	9.355653e+001
1.399896e+003	8.293427e+001
1.401825e+003	9.581970e+001
1.403753e+003	9.289245e+001
1.405682e+003	9.686024e+001
1.407610e+003	9.663713e+001
1.409539e+003	9.664600e+001
1.411467e+003	9.868429e+001
1.413396e+003	9.953139e+001
1.415324e+003	9.842192e+001
1.417252e+003	9.711620e+001
1.419181e+003	9.555315e+001
1.421109e+003	9.457313e+001
1.423038e+003	9.835863e+001
1.424966e+003	9.753045e+001
1.426895e+003	1.019736e+002
1.428823e+003	9.346682e+001
1.430752e+003	9.395969e+001
1.432680e+003	1.056727e+002
1.434609e+003	9.683472e+001
1.436537e+003	9.391894e+001
1.438466e+003	1.073391e+002
1.440394e+003	1.063099e+002
1.442323e+003	1.072382e+002
1.444251e+003	1.164377e+002
1.446179e+003	1.193660e+002
1.448108e+003	1.169823e+002
1.450036e+003	1.148756e+002
1.451965e+003	1.137835e+002
1.453893e+003	1.182173e+002
1.455822e+003	1.143581e+002
1.457750e+003	1.170105e+002
1.459679e+003	1.224062e+002
1.461607e+003	1.194245e+002
1.463536e+003	1.156560e+002
1.465464e+003	1.141208e+002
1.467393e+003	1.186001e+002
1.469321e+003	1.084114e+002
1.471250e+003	1.004948e+002
1.473178e+003	1.047826e+002
1.475106e+003	1.104750e+002
1.477035e+003	1.108132e+002
1.478963e+003	1.113216e+002
1.480892e+003	1.143338e+002
1.482820e+003	1.108148e+002
1.484749e+003	1.129174e+002
1.486677e+003	1.253616e+002
1.488606e+003	1.188185e+002
1.490534e+003	1.169667e+002
1.492463e+003	1.186032e+002
1.494391e+003	1.279150e+002
1.496320e+003	1.223550e+002
1.498248e+003	1.231654e+002
1.500177e+003	1.310491e+002
1.502105e+003	1.466985e+002
1.504033e+003	1.621796e+002
1.505962e+003	1.762110e+002
1.507890e+003	1.901536e+002
1.509819e+003	2.010810e+002
1.511747e+003	2.165938e+002
1.513676e+003	2.505516e+002
1.515604e+003	2.740535e+002
1.517533e+003	2.954703e+002
1.519461e+003	3.116982e+002
1.521390e+003	3.034410e+002
1.523318e+003	2.904170e+002
1.525247e+003	2.748591e+002
1.527175e+003	2.490767e+002
1.529104e+003	2.203749e+002
1.531032e+003	1.972768e+002
1.532960e+003	1.758555e+002
1.534889e+003	1.550183e+002
1.536817e+003	1.414879e+002
1.538746e+003	1.305178e+002
1.540674e+003	1.176049e+002
1.542603e+003	1.156726e+002
1.544531e+003	1.103767e+002
1.546460e+003	1.059942e+002
1.548388e+003	1.185602e+002
1.550317e+003	1.119020e+002
1.552245e+003	1.191864e+002
1.554174e+003	1.163816e+002
1.556102e+003	1.101955e+002
1.558031e+003	1.059669e+002
1.559959e+003	1.042748e+002
1.561887e+003	1.081735e+002
1.563816e+003	1.080685e+002
1.565744e+003	1.090929e+002
1.567673e+003	1.132067e+002
1.569601e+003	1.045322e+002
1.571530e+003	1.047896e+002
1.573458e+003	1.061537e+002
1.575387e+003	1.070058e+002
1.577315e+003	1.082052e+002
1.579244e+003	1.136286e+002
1.581172e+003	1.113205e+002
1.583101e+003	1.024650e+002
1.585029e+003	1.045766e+002
1.586958e+003	1.089439e+002
1.588886e+003	1.019683e+002
1.590814e+003	1.012094e+002
1.592743e+003	1.064868e+002
1.594671e+003	1.083210e+002
1.596600e+003	1.053031e+002
1.598528e+003	1.041196e+002
1.600457e+003	1.106088e+002
1.602385e+003	9.529301e+001
1.604314e+003	9.836146e+001
1.606242e+003	9.678979e+001
1.608171e+003	1.042569e+002
1.610099e+003	1.062597e+002
1.612028e+003	1.037749e+002
1.613956e+003	1.046934e+002
1.615885e+003	1.063566e+002
1.617813e+003	1.063063e+002
1.619741e+003	1.038012e+002
1.621670e+003	1.005645e+002
1.623598e+003	9.738039e+001
1.625527e+003	9.221008e+001
1.627455e+003	9.067748e+001
1.629384e+003	1.004203e+002
1.631312e+003	1.046420e+002
1.633241e+003	1.107285e+002
1.635169e+003	1.007274e+002
1.637098e+003	1.038215e+002
1.639026e+003	1.029317e+002
1.640955e+003	9.764211e+001
1.642883e+003	9.375294e+001
1.644812e+003	9.696557e+001
1.646740e+003	1.029534e+002
1.648668e+003	9.729709e+001
1.650597e+003	9.595955e+001
1.652525e+003	9.621828e+001
1.654454e+003	9.776825e+001
1.656382e+003	1.056821e+002
1.658311e+003	9.710661e+001
1.660239e+003	9.643976e+001
1.662168e+003	1.059550e+002
1.664096e+003	9.065732e+001
1.666025e+003	9.256394e+001
1.667953e+003	9.614221e+001
1.669882e+003	9.696117e+001
1.671810e+003	9.436552e+001
1.673739e+003	9.373858e+001
1.675667e+003	9.614458e+001
1.677595e+003	9.692777e+001
1.679524e+003	9.568401e+001
1.681452e+003	9.047717e+001
1.683381e+003	8.844202e+001
1.685309e+003	9.437490e+001
1.687238e+003	9.937765e+001
1.689166e+003	9.842346e+001
1.691095e+003	8.877162e+001
1.693023e+003	8.079716e+001
1.694952e+003	8.990881e+001
1.696880e+003	8.894772e+001
1.698809e+003	8.088612e+001
1.700737e+003	9.084119e+001
1.702666e+003	8.624533e+001
1.704594e+003	7.643313e+001
1.706522e+003	7.918703e+001
1.708451e+003	8.003664e+001
1.710379e+003	7.159310e+001
1.712308e+003	6.905379e+001
1.714236e+003	7.787076e+001
1.716165e+003	8.409607e+001
1.718093e+003	8.377530e+001
1.720022e+003	9.141937e+001
1.721950e+003	8.752081e+001
1.723879e+003	7.894389e+001
1.725807e+003	7.226295e+001
1.727736e+003	7.621201e+001
1.729664e+003	8.192800e+001
1.731593e+003	8.070556e+001
1.733521e+003	7.989300e+001
1.735449e+003	8.477989e+001
1.737378e+003	8.554038e+001
1.739306e+003	7.435912e+001
1.741235e+003	6.439377e+001
1.743163e+003	7.101801e+001
1.745092e+003	8.561755e+001
1.747020e+003	8.679984e+001
1.748949e+003	7.646266e+001
1.750877e+003	7.146617e+001
1.752806e+003	6.568229e+001
1.754734e+003	7.778143e+001
1.756663e+003	6.996622e+001
1.758591e+003	6.624551e+001
1.760520e+003	6.870425e+001
1.762448e+003	6.467087e+001
1.764376e+003	6.550930e+001
1.766305e+003	7.000175e+001
1.768233e+003	6.605638e+001
1.770162e+003	5.942191e+001
1.772090e+003	6.759814e+001
1.774019e+003	6.994007e+001
1.775947e+003	6.635418e+001
1.777876e+003	6.848258e+001
1.779804e+003	6.417606e+001
1.781733e+003	5.947957e+001
1.783661e+003	6.472775e+001
1.785590e+003	6.339721e+001
1.787518e+003	5.823948e+001
1.789447e+003	6.218789e+001
1.791375e+003	6.050710e+001
1.793303e+003	6.090150e+001
1.795232e+003	6.530305e+001
1.797160e+003	6.509577e+001
1.799089e+003	6.004843e+001
1.801017e+003	5.408348e+001
1.802946e+003	6.396196e+001
1.804874e+003	6.530651e+001
1.806803e+003	5.372041e+001
1.808731e+003	6.119540e+001
1.810660e+003	5.890017e+001
1.812588e+003	5.056102e+001
1.814517e+003	5.273510e+001
1.816445e+003	5.510515e+001
1.818374e+003	5.392440e+001
1.820302e+003	5.716967e+001
1.822230e+003	6.023919e+001
1.824159e+003	5.309411e+001
1.826087e+003	4.583691e+001
1.828016e+003	5.466808e+001
1.829944e+003	6.721056e+001
1.831873e+003	6.484250e+001
1.833801e+003	6.155964e+001
1.835730e+003	6.238853e+001
1.837658e+003	6.025505e+001
1.839587e+003	5.420899e+001
1.841515e+003	6.596697e+001
1.843444e+003	5.037783e+001
1.845372e+003	5.470743e+001
1.847301e+003	5.223002e+001
1.849229e+003	4.939260e+001
1.851157e+003	5.416227e+001
1.853086e+003	5.528239e+001
1.855014e+003	5.348689e+001
1.856943e+003	4.114179e+001
1.858871e+003	4.554579e+001
1.860800e+003	5.758987e+001
1.862728e+003	4.889662e+001
1.864657e+003	4.923024e+001
1.866585e+003	5.552185e+001
1.868514e+003	5.301483e+001
1.870442e+003	4.553081e+001
1.872371e+003	3.794837e+001
1.874299e+003	3.919690e+001
1.876228e+003	5.079133e+001
1.878156e+003	6.001638e+001
1.880084e+003	5.785315e+001
1.882013e+003	5.747931e+001
1.883941e+003	5.993009e+001
1.885870e+003	4.490931e+001
1.887798e+003	4.118013e+001
1.889727e+003	5.813267e+001
1.891655e+003	4.740370e+001
1.893584e+003	4.245533e+001
1.895512e+003	5.061906e+001
1.897441e+003	3.935787e+001
1.899369e+003	3.930057e+001
1.901298e+003	4.663294e+001
1.903226e+003	4.727635e+001
1.905155e+003	4.062041e+001
1.907083e+003	3.611656e+001
1.909011e+003	3.985203e+001
1.910940e+003	4.890720e+001
1.912868e+003	5.071239e+001
1.914797e+003	5.231760e+001
1.916725e+003	4.752711e+001
1.918654e+003	4.527838e+001
1.920582e+003	3.996819e+001
1.922511e+003	3.919096e+001
1.924439e+003	4.383344e+001
1.926368e+003	4.778302e+001
1.928296e+003	5.115344e+001
1.930225e+003	4.822787e+001
1.932153e+003	4.655362e+001
1.934082e+003	4.693530e+001
1.936010e+003	3.799373e+001
1.937938e+003	3.009066e+001
1.939867e+003	4.025340e+001
1.941795e+003	4.720530e+001
1.943724e+003	5.199915e+001
1.945652e+003	5.768612e+001
1.947581e+003	4.809766e+001
1.949509e+003	5.187299e+001
1.951438e+003	3.298268e+001
1.953366e+003	3.133472e+001
1.955295e+003	4.294035e+001
1.957223e+003	4.190165e+001
1.959152e+003	4.665445e+001
1.961080e+003	5.102370e+001
1.963009e+003	4.514420e+001
1.964937e+003	3.698001e+001
1.966865e+003	3.128621e+001
1.968794e+003	5.408441e+001
1.970722e+003	5.138837e+001
1.972651e+003	3.699473e+001
1.974579e+003	3.583610e+001
1.976508e+003	3.509970e+001
1.978436e+003	4.502447e+001
1.980365e+003	5.251163e+001
1.982293e+003	4.634929e+001
1.984222e+003	3.637262e+001
1.986150e+003	3.709624e+001
1.988079e+003	3.897038e+001
1.990007e+003	3.396469e+001
1.991936e+003	3.983937e+001
1.993864e+003	4.351062e+001
1.995792e+003	4.384470e+001
1.997721e+003	4.665126e+001
1.999649e+003	3.498825e+001
2.001578e+003	3.325653e+001
2.003506e+003	3.961314e+001
2.005435e+003	3.665883e+001
2.007363e+003	4.259703e+001
2.009292e+003	3.734558e+001
2.011220e+003	3.594730e+001
2.013149e+003	4.113689e+001
2.015077e+003	4.371000e+001
2.017006e+003	4.818837e+001
2.018934e+003	4.819085e+001
2.020863e+003	3.793616e+001
2.022791e+003	4.026677e+001
2.024719e+003	3.864423e+001
2.026648e+003	4.107603e+001
2.028576e+003	3.380824e+001
2.030505e+003	4.182629e+001
2.032433e+003	4.501880e+001
2.034362e+003	4.848332e+001
2.036290e+003	4.489351e+001
2.038219e+003	4.421123e+001
2.040147e+003	4.912706e+001
2.042076e+003	4.491130e+001
2.044004e+003	3.547829e+001
2.045933e+003	4.323492e+001
2.047861e+003	4.635623e+001
2.049790e+003	3.248454e+001
2.051718e+003	3.807660e+001
2.053646e+003	5.597113e+001
2.055575e+003	4.681255e+001
2.057503e+003	3.748633e+001
2.059432e+003	4.582704e+001
2.061360e+003	4.874121e+001
2.063289e+003	5.011717e+001
2.065217e+003	3.828810e+001
2.067146e+003	3.151845e+001
2.069074e+003	3.560022e+001
2.071003e+003	3.542575e+001
2.072931e+003	3.997222e+001
2.074860e+003	4.166199e+001
2.076788e+003	5.206551e+001
2.078717e+003	4.446076e+001
2.080645e+003	4.966943e+001
2.082573e+003	5.347087e+001
2.084502e+003	5.731323e+001
2.086430e+003	4.508318e+001
2.088359e+003	4.279286e+001
2.090287e+003	5.052308e+001
2.092216e+003	4.710791e+001
2.094144e+003	4.464616e+001
2.096073e+003	4.772085e+001
2.098001e+003	4.907075e+001
2.099930e+003	4.605596e+001
2.101858e+003	3.855325e+001
2.103787e+003	4.208471e+001
2.105715e+003	6.108728e+001
2.107644e+003	6.520374e+001
2.109572e+003	4.516859e+001
2.111500e+003	3.768556e+001
2.113429e+003	5.243207e+001
2.115357e+003	5.374617e+001
2.117286e+003	4.118602e+001
2.119214e+003	3.877359e+001
2.121143e+003	4.633057e+001
2.123071e+003	5.602884e+001
2.125000e+003	6.413882e+001
2.126928e+003	5.768360e+001
2.128857e+003	4.661485e+001
2.130785e+003	4.967875e+001
2.132714e+003	4.985468e+001
2.134642e+003	4.997670e+001
2.136571e+003	5.544870e+001
2.138499e+003	5.623662e+001
2.140427e+003	5.208399e+001
2.142356e+003	4.952045e+001
2.144284e+003	5.861884e+001
2.146213e+003	5.297152e+001
2.148141e+003	4.439380e+001
2.150070e+003	5.435520e+001
2.151998e+003	6.845888e+001
2.153927e+003	6.077431e+001
2.155855e+003	5.357597e+001
2.157784e+003	6.186223e+001
2.159712e+003	5.494027e+001
2.161641e+003	5.549525e+001
2.163569e+003	7.294318e+001
2.165498e+003	6.149258e+001
2.167426e+003	6.220618e+001
2.169354e+003	5.842607e+001
2.171283e+003	4.849807e+001
2.173211e+003	5.687657e+001
2.175140e+003	6.829093e+001
2.177068e+003	6.682624e+001
2.178997e+003	6.425985e+001
2.180925e+003	6.179973e+001
2.182854e+003	5.329440e+001
2.184782e+003	6.173853e+001
2.186711e+003	6.221336e+001
2.188639e+003	6.115044e+001
2.190568e+003	5.900551e+001
2.192496e+003	6.011864e+001
2.194425e+003	5.321383e+001
2.196353e+003	5.554132e+001
2.198281e+003	6.571591e+001
2.200210e+003	6.265052e+001
2.202138e+003	5.654053e+001
2.204067e+003	6.108412e+001
2.205995e+003	6.703999e+001
2.207924e+003	6.036003e+001
2.209852e+003	5.648214e+001
2.211781e+003	6.861010e+001
2.213709e+003	6.228539e+001
2.215638e+003	5.692080e+001
2.217566e+003	6.228895e+001
2.219495e+003	5.932415e+001
2.221423e+003	6.109138e+001
2.223352e+003	5.595282e+001
2.225280e+003	5.047473e+001
2.227208e+003	5.400832e+001
2.229137e+003	6.648143e+001
2.231065e+003	6.397625e+001
2.232994e+003	5.434888e+001
2.234922e+003	7.327959e+001
2.236851e+003	7.156247e+001
2.238779e+003	8.050475e+001
2.240708e+003	6.902747e+001
2.242636e+003	7.792053e+001
2.244565e+003	6.573825e+001
2.246493e+003	5.923577e+001
2.248422e+003	6.404458e+001
2.250350e+003	7.189907e+001
2.252279e+003	7.317825e+001
2.254207e+003	7.932771e+001
2.256135e+003	8.670868e+001
2.258064e+003	8.841789e+001
2.259992e+003	8.369440e+001
2.261921e+003	6.484328e+001
2.263849e+003	6.625931e+001
2.265778e+003	7.737195e+001
2.267706e+003	8.134388e+001
2.269635e+003	8.024726e+001
2.271563e+003	7.394508e+001
2.273492e+003	7.526518e+001
2.275420e+003	7.531544e+001
2.277349e+003	7.024205e+001
2.279277e+003	6.628294e+001
2.281206e+003	6.870208e+001
2.283134e+003	7.984484e+001
2.285063e+003	8.738515e+001
2.286991e+003	7.941930e+001
2.288919e+003	7.882339e+001
2.290848e+003	7.876785e+001
2.292776e+003	7.694060e+001
2.294705e+003	8.120233e+001
2.296633e+003	8.005489e+001
2.298562e+003	7.691084e+001
2.300490e+003	7.622746e+001
2.302419e+003	8.088867e+001
2.304347e+003	8.324533e+001
2.306276e+003	7.887933e+001
2.308204e+003	8.103126e+001
2.310133e+003	8.658770e+001
2.312061e+003	8.852769e+001
2.313990e+003	8.776852e+001
2.315918e+003	9.358070e+001
2.317846e+003	9.488332e+001
2.319775e+003	8.211443e+001
2.321703e+003	8.631659e+001
2.323632e+003	8.705896e+001
2.325560e+003	8.850336e+001
2.327489e+003	9.157649e+001
2.329417e+003	9.732191e+001
2.331346e+003	9.543536e+001
2.333274e+003	8.141334e+001
2.335203e+003	9.554678e+001
2.337131e+003	9.391904e+001
2.339060e+003	9.219419e+001
2.340988e+003	8.830285e+001
2.342917e+003	7.055543e+001
2.344845e+003	8.588631e+001
2.346773e+003	1.001546e+002
2.348702e+003	9.939970e+001
2.350630e+003	8.932330e+001
2.352559e+003	9.247557e+001
2.354487e+003	9.383040e+001
2.356416e+003	8.980888e+001
2.358344e+003	9.070396e+001
2.360273e+003	8.769756e+001
2.362201e+003	9.166315e+001
2.364130e+003	9.379053e+001
2.366058e+003	9.764236e+001
2.367987e+003	8.087251e+001
2.369915e+003	1.061178e+002
2.371844e+003	1.000071e+002
2.373772e+003	9.500188e+001
2.375700e+003	9.536221e+001
2.377629e+003	1.036191e+002
2.379557e+003	9.827558e+001
2.381486e+003	9.239079e+001
2.383414e+003	8.933951e+001
2.385343e+003	8.970039e+001
2.387271e+003	9.927178e+001
2.389200e+003	9.274010e+001
2.391128e+003	9.120422e+001
2.393057e+003	1.037773e+002
2.394985e+003	9.935198e+001
2.396914e+003	9.669247e+001
2.398842e+003	9.479768e+001
2.400771e+003	8.856441e+001
2.402699e+003	9.039973e+001
2.404627e+003	8.850497e+001
2.406556e+003	8.956948e+001
2.408484e+003	9.872543e+001
2.410413e+003	9.559516e+001
2.412341e+003	9.817154e+001
2.414270e+003	1.025741e+002
2.416198e+003	1.091621e+002
2.418127e+003	1.065634e+002
2.420055e+003	9.391693e+001
2.421984e+003	8.247668e+001
2.423912e+003	1.014189e+002
2.425841e+003	1.020038e+002
2.427769e+003	9.921159e+001
2.429698e+003	1.073201e+002
2.431626e+003	1.038565e+002
2.433554e+003	1.006819e+002
2.435483e+003	1.109361e+002
2.437411e+003	1.021019e+002
2.439340e+003	1.100876e+002
2.441268e+003	1.011016e+002
2.443197e+003	1.065618e+002
2.445125e+003	1.093288e+002
2.447054e+003	1.003257e+002
2.448982e+003	1.037913e+002
2.450911e+003	1.048222e+002
2.452839e+003	1.003872e+002
2.454768e+003	1.003049e+002
2.456696e+003	1.048399e+002
2.458625e+003	1.097279e+002
2.460553e+003	1.085477e+002
2.462481e+003	9.940337e+001
2.464410e+003	9.368174e+001
2.466338e+003	9.315424e+001
2.468267e+003	1.089179e+002
2.470195e+003	1.220628e+002
2.472124e+003	1.097480e+002
2.474052e+003	1.068929e+002
2.475981e+003	1.062978e+002
2.477909e+003	1.082735e+002
2.479838e+003	1.194223e+002
2.481766e+003	1.121475e+002
2.483695e+003	9.813524e+001
2.485623e+003	1.098880e+002
2.487552e+003	9.222599e+001
2.489480e+003	1.046003e+002
2.491408e+003	1.016927e+002
2.493337e+003	1.060476e+002
2.495265e+003	1.067748e+002
2.497194e+003	1.026396e+002
2.499122e+003	1.104679e+002
2.501051e+003	1.088485e+002
2.502979e+003	1.082664e+002
2.504908e+003	1.106546e+002
2.506836e+003	1.083592e+002
2.508765e+003	1.072469e+002
2.510693e+003	1.117435e+002
2.512622e+003	1.075600e+002
2.514550e+003	1.058871e+002
2.516479e+003	1.076101e+002
2.518407e+003	1.074914e+002
2.520335e+003	1.144230e+002
2.522264e+003	1.116675e+002
2.524192e+003	1.068415e+002
2.526121e+003	1.167591e+002
2.528049e+003	1.186416e+002
2.529978e+003	1.042925e+002
2.531906e+003	9.756933e+001
2.533835e+003	1.065941e+002
2.535763e+003	1.163619e+002
2.537692e+003	1.099944e+002
2.539620e+003	1.103726e+002
2.541549e+003	1.133407e+002
2.543477e+003	1.062163e+002
2.545406e+003	1.211490e+002
2.547334e+003	1.074756e+002
2.549262e+003	1.062312e+002
2.551191e+003	1.095800e+002
2.553119e+003	1.087302e+002
2.555048e+003	1.055788e+002
2.556976e+003	1.045555e+002
2.558905e+003	1.123552e+002
2.560833e+003	1.164842e+002
2.562762e+003	1.169055e+002
2.564690e+003	1.240974e+002
2.566619e+003	1.093849e+002
2.568547e+003	1.131707e+002
2.570476e+003	1.096204e+002
2.572404e+003	1.101660e+002
2.574333e+003	1.064045e+002
2.576261e+003	1.050531e+002
2.578189e+003	1.142991e+002
2.580118e+003	1.192156e+002
2.582046e+003	1.141917e+002
2.583975e+003	1.153873e+002
2.585903e+003	1.183368e+002
2.587832e+003	1.197896e+002
2.589760e+003	1.088343e+002
2.591689e+003	1.079402e+002
2.593617e+003	1.085451e+002
2.595546e+003	1.124541e+002
2.597474e+003	1.052830e+002
2.599403e+003	1.076405e+002
2.601331e+003	1.130369e+002
2.603260e+003	1.103183e+002
2.605188e+003	1.094811e+002
2.607116e+003	1.041546e+002
2.609045e+003	1.115624e+002
2.610973e+003	1.159930e+002
2.612902e+003	1.167217e+002
2.614830e+003	1.104115e+002
2.616759e+003	1.264147e+002
2.618687e+003	1.142885e+002
2.620616e+003	1.152000e+002
2.622544e+003	1.138974e+002
2.624473e+003	1.257974e+002
2.626401e+003	1.133694e+002
2.628330e+003	1.051733e+002
2.630258e+003	1.131780e+002
2.632187e+003	1.155559e+002
2.634115e+003	1.204312e+002
2.636043e+003	1.154393e+002
2.637972e+003	1.190132e+002
2.639900e+003	1.137890e+002
2.641829e+003	1.207569e+002
2.643757e+003	1.184014e+002
2.645686e+003	1.151728e+002
2.647614e+003	1.151441e+002
2.649543e+003	1.137662e+002
2.651471e+003	1.134418e+002
2.653400e+003	1.171184e+002
2.655328e+003	1.288966e+002
2.657257e+003	1.297340e+002
2.659185e+003	1.276737e+002
2.661114e+003	1.274484e+002
2.663042e+003	1.262910e+002
2.664970e+003	1.194894e+002
2.666899e+003	1.291796e+002
2.668827e+003	1.316374e+002
2.670756e+003	1.349940e+002
2.672684e+003	1.256153e+002
2.674613e+003	1.195628e+002
2.676541e+003	1.173752e+002
2.678470e+003	1.185358e+002
2.680398e+003	1.265916e+002
2.682327e+003	1.304129e+002
2.684255e+003	1.244761e+002
2.686184e+003	1.328774e+002
2.688112e+003	1.180824e+002
2.690041e+003	1.256380e+002
2.691969e+003	1.128770e+002
2.693897e+003	1.099179e+002
2.695826e+003	1.240773e+002
2.697754e+003	1.213595e+002
2.699683e+003	1.119692e+002
2.701611e+003	1.138277e+002
2.703540e+003	1.164848e+002
2.705468e+003	1.214066e+002
2.707397e+003	1.326185e+002
2.709325e+003	1.277602e+002
2.711254e+003	1.166163e+002
2.713182e+003	1.129026e+002
2.715111e+003	1.252616e+002
2.717039e+003	1.203950e+002
2.718968e+003	1.130812e+002
2.720896e+003	1.141382e+002
2.722824e+003	1.187596e+002
2.724753e+003	1.205151e+002
2.726681e+003	1.208170e+002
2.728610e+003	1.261078e+002
2.730538e+003	1.210113e+002
2.732467e+003	1.242537e+002
2.734395e+003	1.207346e+002
2.736324e+003	1.131439e+002
2.738252e+003	1.243638e+002
2.740181e+003	1.132275e+002
2.742109e+003	1.145129e+002
2.744038e+003	1.220118e+002
2.745966e+003	1.119821e+002
2.747895e+003	1.052696e+002
2.749823e+003	1.090277e+002
2.751751e+003	1.133409e+002
2.753680e+003	1.073081e+002
2.755608e+003	1.012209e+002
2.757537e+003	1.160447e+002
2.759465e+003	1.226989e+002
2.761394e+003	1.131879e+002
2.763322e+003	1.097275e+002
2.765251e+003	1.064887e+002
2.767179e+003	1.094743e+002
2.769108e+003	1.151816e+002
2.771036e+003	1.141983e+002
2.772965e+003	1.194138e+002
2.774893e+003	1.191385e+002
2.776822e+003	1.196227e+002
2.778750e+003	1.103034e+002
2.780678e+003	1.165024e+002
2.782607e+003	1.195002e+002
2.784535e+003	1.103257e+002
2.786464e+003	1.093764e+002
2.788392e+003	1.082647e+002
2.790321e+003	1.050827e+002
2.792249e+003	1.127543e+002
2.794178e+003	1.160638e+002
2.796106e+003	1.119917e+002
2.798035e+003	1.050108e+002
2.799963e+003	1.032012e+002
2.801892e+003	1.085532e+002
2.803820e+003	1.027458e+002
2.805749e+003	1.088783e+002
2.807677e+003	9.530560e+001
2.809605e+003	1.029534e+002
2.811534e+003	1.071336e+002
2.813462e+003	1.103872e+002
2.815391e+003	1.124910e+002
2.817319e+003	1.124593e+002
2.819248e+003	1.118370e+002
2.821176e+003	1.075355e+002
2.823105e+003	9.384166e+001
2.825033e+003	8.557143e+001
2.826962e+003	9.517313e+001
2.828890e+003	9.675654e+001
2.830819e+003	9.245961e+001
2.832747e+003	1.066737e+002
2.834676e+003	1.010551e+002
2.836604e+003	1.053646e+002
2.838532e+003	9.927026e+001
2.840461e+003	9.324786e+001
2.842389e+003	1.028089e+002
2.844318e+003	9.292722e+001
2.846246e+003	7.545774e+001
2.848175e+003	8.352286e+001
2.850103e+003	9.867565e+001
2.852032e+003	8.017138e+001
2.853960e+003	9.044606e+001
2.855889e+003	9.113489e+001
2.857817e+003	9.177535e+001
2.859746e+003	9.582310e+001
2.861674e+003	8.678489e+001
2.863603e+003	8.626102e+001
2.865531e+003	8.994019e+001
2.867459e+003	9.401123e+001
2.869388e+003	8.760596e+001
2.871316e+003	7.638792e+001
2.873245e+003	8.108440e+001
2.875173e+003	9.274027e+001
2.877102e+003	9.817698e+001
2.879030e+003	8.984715e+001
2.880959e+003	9.161446e+001
2.882887e+003	9.103501e+001
2.884816e+003	9.072802e+001
2.886744e+003	9.496346e+001
2.888673e+003	8.185794e+001
2.890601e+003	7.890659e+001
2.892530e+003	9.508119e+001
2.894458e+003	8.439815e+001
2.896386e+003	8.848138e+001
2.898315e+003	7.415211e+001
2.900243e+003	7.509896e+001
2.902172e+003	8.024615e+001
2.904100e+003	8.629581e+001
2.906029e+003	8.702168e+001
2.907957e+003	8.286401e+001
2.909886e+003	7.614034e+001
2.911814e+003	7.666599e+001
2.913743e+003	7.909558e+001
2.915671e+003	7.759180e+001
2.917600e+003	7.357055e+001
2.919528e+003	5.271994e+001
2.921457e+003	6.318084e+001
2.923385e+003	6.250895e+001
2.925313e+003	6.849153e+001
2.927242e+003	5.847018e+001
2.929170e+003	5.271952e+001
2.931099e+003	5.982964e+001
2.933027e+003	5.182873e+001
2.934956e+003	5.136452e+001
2.936884e+003	5.958683e+001
2.938813e+003	5.506282e+001
2.940741e+003	4.499224e+001
2.942670e+003	5.128085e+001
2.944598e+003	5.099109e+001
2.946527e+003	3.854877e+001
2.948455e+003	2.726512e+001
2.950384e+003	3.975606e+001
2.952312e+003	3.575243e+001
2.954240e+003	2.494465e+001
2.956169e+003	2.872179e+001
2.958097e+003	1.754184e+001
2.960026e+003	1.556963e+001
2.961954e+003	2.600564e+001
2.963883e+003	1.997340e+001
2.965811e+003	9.508840e+000
2.967740e+003	6.598568e+000
2.969668e+003	-2.537107e+000
2.971597e+003	-1.043775e+001
2.973525e+003	-1.023212e+001
2.975454e+003	-1.906339e+001
2.977382e+003	-3.080383e+001
2.979311e+003	-2.655209e+001
2.981239e+003	-2.819846e+001
2.983167e+003	-4.137847e+001
2.985096e+003	-4.609034e+001
2.987024e+003	-4.486053e+001
2.988953e+003	-5.266075e+001
2.990881e+003	-5.164832e+001
2.992810e+003	-3.697651e+001
2.994738e+003	-5.024436e+001
2.996667e+003	-7.024712e+001
2.998595e+003	-7.476058e+001
3.000524e+003	-6.908031e+001
3.002452e+003	-6.656522e+001
3.004381e+003	-6.640322e+001
3.006309e+003	-7.053111e+001
3.008238e+003	-7.817364e+001
3.010166e+003	-7.002268e+001
3.012094e+003	-8.807130e+001
3.014023e+003	-8.461647e+001
3.015951e+003	-7.776353e+001
3.017880e+003	-8.653135e+001
3.019808e+003	-9.984642e+001
3.021737e+003	-9.275521e+001
3.023665e+003	-9.393149e+001
3.025594e+003	-1.048928e+002
3.027522e+003	-1.010762e+002
3.029451e+003	-9.710543e+001
3.031379e+003	-9.932162e+001
3.033308e+003	-1.108881e+002
3.035236e+003	-1.007076e+002
3.037165e+003	-1.035843e+002
3.039093e+003	-1.114175e+002
3.041021e+003	-1.142361e+002
3.042950e+003	-1.070228e+002
3.044878e+003	-1.118275e+002
3.046807e+003	-1.233631e+002
3.048735e+003	-1.144431e+002
3.050664e+003	-1.144267e+002
3.052592e+003	-1.150121e+002
3.054521e+003	-1.234135e+002
3.056449e+003	-1.295016e+002
3.058378e+003	-1.258868e+002
3.060306e+003	-1.137477e+002
3.062235e+003	-1.235308e+002
3.064163e+003	-1.313108e+002
3.066092e+003	-1.247336e+002
3.068020e+003	-1.214467e+002
3.069948e+003	-1.244397e+002
3.071877e+003	-1.287562e+002
3.073805e+003	-1.328980e+002
3.075734e+003	-1.043339e+002
3.077662e+003	-1.238503e+002
3.079591e+003	-1.267877e+002
3.081519e+003	-1.327433e+002
3.083448e+003	-1.354367e+002
3.085376e+003	-1.198983e+002
3.087305e+003	-1.117125e+002
3.089233e+003	-1.131230e+002
3.091162e+003	-1.265500e+002
3.093090e+003	-1.288895e+002
3.095019e+003	-1.262235e+002
3.096947e+003	-1.218826e+002
3.098875e+003	-1.070472e+002
3.100804e+003	-1.114307e+002
3.102732e+003	-1.070143e+002
3.104661e+003	-1.125379e+002
3.106589e+003	-1.126210e+002
3.108518e+003	-1.056527e+002
3.110446e+003	-1.034324e+002
3.112375e+003	-1.031227e+002
3.114303e+003	-1.021200e+002
3.116232e+003	-1.085426e+002
3.118160e+003	-9.026098e+001
3.120089e+003	-9.844448e+001
3.122017e+003	-9.637128e+001
3.123946e+003	-9.301700e+001
3.125874e+003	-8.258256e+001
3.127802e+003	-8.151624e+001
3.129731e+003	-8.240337e+001
3.131659e+003	-8.493847e+001
3.133588e+003	-8.006534e+001
3.135516e+003	-7.652364e+001
3.137445e+003	-6.910622e+001
3.139373e+003	-5.844411e+001
3.141302e+003	-6.124102e+001
3.143230e+003	-6.564457e+001
3.145159e+003	-4.595979e+001
3.147087e+003	-5.065560e+001
3.149016e+003	-4.781275e+001
3.150944e+003	-3.080895e+001
3.152873e+003	-3.118530e+001
3.154801e+003	-2.994222e+001
3.156729e+003	-1.472894e+001
3.158658e+003	-1.194340e+001
3.160586e+003	-1.470515e+001
3.162515e+003	-1.014079e+001
3.164443e+003	-5.867690e+000
3.166372e+003	4.262862e+000
3.168300e+003	8.004126e-001
3.170229e+003	6.501614e+000
3.172157e+003	1.694415e+001
3.174086e+003	1.527190e+001
3.176014e+003	2.076468e+001
3.177943e+003	3.747363e+001
3.179871e+003	4.170821e+001
3.181800e+003	5.310883e+001
3.183728e+003	5.705729e+001
3.185656e+003	6.976402e+001
3.187585e+003	8.363294e+001
3.189513e+003	9.325237e+001
3.191442e+003	9.304350e+001
3.193370e+003	8.577024e+001
3.195299e+003	1.044802e+002
3.197227e+003	1.184401e+002
3.199156e+003	1.289152e+002
3.201084e+003	1.369971e+002
3.203013e+003	1.440762e+002
3.204941e+003	1.485864e+002
3.206870e+003	1.552323e+002
3.208798e+003	1.547983e+002
3.210727e+003	1.724759e+002
3.212655e+003	1.906085e+002
3.214583e+003	1.917313e+002
3.216512e+003	1.978592e+002
3.218440e+003	2.163493e+002
3.220369e+003	2.343523e+002
3.222297e+003	2.419915e+002
3.224226e+003	2.502403e+002
3.226154e+003	2.465993e+002
3.228083e+003	2.547240e+002
3.230011e+003	2.741152e+002
3.231940e+003	2.834291e+002
3.233868e+003	3.021630e+002
3.235797e+003	3.111793e+002
3.237725e+003	3.218111e+002
3.239654e+003	3.350111e+002
3.241582e+003	3.565392e+002
3.243510e+003	3.637545e+002
3.245439e+003	3.671678e+002
3.247367e+003	3.781802e+002
3.249296e+003	3.937790e+002
3.251224e+003	4.208220e+002
3.253153e+003	4.231630e+002
3.255081e+003	4.249768e+002
3.257010e+003	4.504756e+002
3.258938e+003	4.744840e+002
3.260867e+003	4.837715e+002
3.262795e+003	4.914797e+002
3.264724e+003	5.123871e+002
3.266652e+003	5.344036e+002
3.268581e+003	5.511184e+002
3.270509e+003	5.641359e+002
3.272438e+003	5.778277e+002
3.274366e+003	6.029080e+002
3.276294e+003	6.146216e+002
3.278223e+003	6.444776e+002
3.280151e+003	6.606121e+002
3.282080e+003	6.710143e+002
3.284008e+003	6.891689e+002
3.285937e+003	7.025370e+002
3.287865e+003	7.210204e+002
3.289794e+003	7.393141e+002
3.291722e+003	7.520990e+002
3.293651e+003	7.707408e+002
3.295579e+003	7.933008e+002
3.297508e+003	8.175233e+002
3.299436e+003	8.470015e+002
3.301365e+003	8.591628e+002
3.303293e+003	8.794083e+002
3.305221e+003	9.036694e+002
3.307150e+003	9.321865e+002
3.309078e+003	9.663290e+002
3.311007e+003	9.637612e+002
3.312935e+003	9.913950e+002
3.314864e+003	1.027461e+003
3.316792e+003	1.048625e+003
3.318721e+003	1.068286e+003
3.320649e+003	1.099265e+003
3.322578e+003	1.129330e+003
3.324506e+003	1.150065e+003
3.326435e+003	1.174259e+003
3.328363e+003	1.204877e+003
3.330292e+003	1.225188e+003
3.332220e+003	1.249779e+003
3.334148e+003	1.285668e+003
3.336077e+003	1.308858e+003
3.338005e+003	1.335558e+003
3.339934e+003	1.372304e+003
3.341862e+003	1.404326e+003
3.343791e+003	1.435315e+003
3.345719e+003	1.455151e+003
3.347648e+003	1.486885e+003
3.349576e+003	1.524159e+003
3.351505e+003	1.546335e+003
3.353433e+003	1.592212e+003
3.355362e+003	1.607828e+003
3.357290e+003	1.650941e+003
3.359219e+003	1.680389e+003
3.361147e+003	1.722190e+003
3.363075e+003	1.764343e+003
3.365004e+003	1.807751e+003
3.366932e+003	1.833182e+003
3.368861e+003	1.860659e+003
3.370789e+003	1.887794e+003
3.372718e+003	1.937384e+003
3.374646e+003	1.976538e+003
3.376575e+003	2.012205e+003
3.378503e+003	2.050326e+003
3.380432e+003	2.084187e+003
3.382360e+003	2.122949e+003
3.384289e+003	2.163143e+003
3.386217e+003	2.198218e+003
3.388146e+003	2.230291e+003
3.390074e+003	2.282631e+003
3.392002e+003	2.332952e+003
3.393931e+003	2.377846e+003
3.395859e+003	2.422623e+003
3.397788e+003	2.438857e+003
3.399716e+003	2.501513e+003
