# Supplementary material for: Machine learning classification of mango maturity based on carotene content from Raman spectra
Source: PeerJ. 2025 Nov 18;13:e20288. doi: 10.7717/peerj.20288 (PMC12637035; doi:10.7717/peerj.20288)
Supplement: Supplemental Information 1 — Raman spectra from 29 mango samples, with measurements taken from the top, middle, and bottom parts of each mango. These data were used for Raman spectral processing, statistical analysis, and classification analysis. [file peerj-13-20288-s001.zip › Raw Data_Mango/M8/M8-M.CSV]

4.996945e+001	9.626668e+002
5.189791e+001	6.973483e+002
5.382638e+001	5.399357e+002
5.575485e+001	5.154221e+002
5.768332e+001	5.461746e+002
5.961178e+001	5.759386e+002
6.154025e+001	5.822352e+002
6.346872e+001	5.711992e+002
6.539719e+001	5.911701e+002
6.732565e+001	6.124938e+002
6.925412e+001	6.092547e+002
7.118259e+001	5.988688e+002
7.311105e+001	6.106615e+002
7.503952e+001	5.902072e+002
7.696799e+001	5.527555e+002
7.889645e+001	5.322458e+002
8.082492e+001	5.451826e+002
8.275339e+001	5.806400e+002
8.468185e+001	5.541741e+002
8.661032e+001	5.403998e+002
8.853879e+001	5.436903e+002
9.046725e+001	5.512576e+002
9.239572e+001	5.523986e+002
9.432419e+001	5.438698e+002
9.625266e+001	5.396569e+002
9.818112e+001	5.373713e+002
1.001096e+002	5.305044e+002
1.020381e+002	5.335104e+002
1.039665e+002	5.389891e+002
1.058950e+002	5.346313e+002
1.078235e+002	5.175291e+002
1.097519e+002	4.962453e+002
1.116804e+002	5.035497e+002
1.136089e+002	5.215187e+002
1.155373e+002	5.140606e+002
1.174658e+002	4.773692e+002
1.193943e+002	4.601809e+002
1.213227e+002	4.749822e+002
1.232512e+002	4.588521e+002
1.251797e+002	4.448385e+002
1.271081e+002	4.591056e+002
1.290366e+002	4.317431e+002
1.309651e+002	4.495456e+002
1.328935e+002	4.519195e+002
1.348220e+002	4.407316e+002
1.367505e+002	4.448872e+002
1.386789e+002	4.655890e+002
1.406074e+002	4.773256e+002
1.425359e+002	4.790624e+002
1.444643e+002	4.767587e+002
1.463928e+002	4.774161e+002
1.483213e+002	4.634786e+002
1.502497e+002	4.579061e+002
1.521782e+002	4.613791e+002
1.541067e+002	4.757253e+002
1.560351e+002	5.009203e+002
1.579636e+002	4.473750e+002
1.598921e+002	4.406098e+002
1.618205e+002	4.591508e+002
1.637490e+002	4.703109e+002
1.656775e+002	4.707608e+002
1.676059e+002	4.843383e+002
1.695344e+002	5.026281e+002
1.714629e+002	5.033247e+002
1.733913e+002	4.815827e+002
1.753198e+002	4.757559e+002
1.772483e+002	4.630402e+002
1.791767e+002	4.486686e+002
1.811052e+002	4.442617e+002
1.830337e+002	4.517430e+002
1.849621e+002	4.412148e+002
1.868906e+002	4.260341e+002
1.888191e+002	4.172813e+002
1.907475e+002	4.120478e+002
1.926760e+002	4.070185e+002
1.946045e+002	4.230626e+002
1.965329e+002	4.032121e+002
1.984614e+002	4.168162e+002
2.003899e+002	4.414784e+002
2.023183e+002	4.269413e+002
2.042468e+002	4.408840e+002
2.061753e+002	4.327619e+002
2.081037e+002	4.249176e+002
2.100322e+002	4.275145e+002
2.119607e+002	4.357070e+002
2.138891e+002	4.239616e+002
2.158176e+002	4.242831e+002
2.177461e+002	4.344716e+002
2.196745e+002	4.412783e+002
2.216030e+002	4.291324e+002
2.235315e+002	4.002939e+002
2.254599e+002	3.927441e+002
2.273884e+002	3.942208e+002
2.293169e+002	4.047701e+002
2.312453e+002	4.279683e+002
2.331738e+002	4.144280e+002
2.351023e+002	3.898249e+002
2.370307e+002	3.689237e+002
2.389592e+002	3.678000e+002
2.408877e+002	3.942487e+002
2.428161e+002	4.059485e+002
2.447446e+002	4.158703e+002
2.466731e+002	4.211759e+002
2.486015e+002	4.311287e+002
2.505300e+002	4.575259e+002
2.524585e+002	4.734709e+002
2.543869e+002	4.671517e+002
2.563154e+002	4.367440e+002
2.582439e+002	4.016698e+002
2.601723e+002	3.901431e+002
2.621008e+002	4.038840e+002
2.640293e+002	4.085268e+002
2.659577e+002	4.146649e+002
2.678862e+002	4.085342e+002
2.698147e+002	3.775728e+002
2.717431e+002	3.941323e+002
2.736716e+002	4.100015e+002
2.756001e+002	3.914015e+002
2.775285e+002	3.670307e+002
2.794570e+002	3.769332e+002
2.813855e+002	3.662183e+002
2.833139e+002	3.543737e+002
2.852424e+002	3.675843e+002
2.871709e+002	3.929521e+002
2.890993e+002	4.079759e+002
2.910278e+002	4.226094e+002
2.929563e+002	4.492594e+002
2.948847e+002	4.541891e+002
2.968132e+002	4.321181e+002
2.987417e+002	3.992878e+002
3.006701e+002	3.894284e+002
3.025986e+002	4.244193e+002
3.045271e+002	4.487785e+002
3.064555e+002	4.552764e+002
3.083840e+002	4.563841e+002
3.103125e+002	4.672264e+002
3.122409e+002	4.388931e+002
3.141694e+002	4.133405e+002
3.160979e+002	4.098940e+002
3.180263e+002	4.258771e+002
3.199548e+002	4.385056e+002
3.218833e+002	4.506664e+002
3.238117e+002	4.539160e+002
3.257402e+002	4.532739e+002
3.276687e+002	4.534692e+002
3.295971e+002	4.523015e+002
3.315256e+002	4.155458e+002
3.334541e+002	4.156212e+002
3.353825e+002	4.342082e+002
3.373110e+002	4.508667e+002
3.392395e+002	4.586370e+002
3.411679e+002	4.859395e+002
3.430964e+002	4.689926e+002
3.450249e+002	4.478848e+002
3.469533e+002	4.478614e+002
3.488818e+002	4.668659e+002
3.508103e+002	4.624542e+002
3.527387e+002	4.576186e+002
3.546672e+002	4.691824e+002
3.565957e+002	4.769372e+002
3.585241e+002	4.633005e+002
3.604526e+002	4.355158e+002
3.623811e+002	4.197327e+002
3.643095e+002	4.189570e+002
3.662380e+002	4.417533e+002
3.681665e+002	4.669640e+002
3.700949e+002	4.569395e+002
3.720234e+002	4.500984e+002
3.739519e+002	4.628514e+002
3.758803e+002	4.668536e+002
3.778088e+002	4.475259e+002
3.797373e+002	4.136446e+002
3.816657e+002	4.079570e+002
3.835942e+002	3.910416e+002
3.855227e+002	3.697880e+002
3.874511e+002	3.781438e+002
3.893796e+002	4.203290e+002
3.913081e+002	4.388920e+002
3.932365e+002	4.600805e+002
3.951650e+002	4.912784e+002
3.970935e+002	4.946146e+002
3.990219e+002	4.688449e+002
4.009504e+002	4.569263e+002
4.028789e+002	4.982489e+002
4.048073e+002	5.212159e+002
4.067358e+002	5.072996e+002
4.086643e+002	4.980324e+002
4.105927e+002	5.226277e+002
4.125212e+002	5.013779e+002
4.144497e+002	5.009904e+002
4.163781e+002	5.098754e+002
4.183066e+002	5.107029e+002
4.202351e+002	4.966668e+002
4.221635e+002	4.783756e+002
4.240920e+002	4.716673e+002
4.260205e+002	4.676604e+002
4.279489e+002	4.716612e+002
4.298774e+002	4.669203e+002
4.318059e+002	4.384667e+002
4.337343e+002	4.265058e+002
4.356628e+002	4.452221e+002
4.375913e+002	4.578740e+002
4.395197e+002	4.848679e+002
4.414482e+002	5.236126e+002
4.433767e+002	5.165113e+002
4.453051e+002	4.885933e+002
4.472336e+002	4.656251e+002
4.491621e+002	4.667199e+002
4.510905e+002	4.920925e+002
4.530190e+002	5.267199e+002
4.549475e+002	5.519601e+002
4.568759e+002	5.407454e+002
4.588044e+002	5.155390e+002
4.607329e+002	4.925776e+002
4.626613e+002	4.800653e+002
4.645898e+002	4.806015e+002
4.665183e+002	5.254645e+002
4.684467e+002	5.659387e+002
4.703752e+002	5.603402e+002
4.723037e+002	5.355200e+002
4.742321e+002	5.403611e+002
4.761606e+002	5.588135e+002
4.780891e+002	5.188186e+002
4.800175e+002	5.036642e+002
4.819460e+002	5.141644e+002
4.838745e+002	5.234827e+002
4.858029e+002	5.085414e+002
4.877314e+002	4.924850e+002
4.896599e+002	4.669964e+002
4.915883e+002	4.664651e+002
4.935168e+002	4.724398e+002
4.954453e+002	4.631080e+002
4.973737e+002	4.634270e+002
4.993022e+002	4.477200e+002
5.012307e+002	4.569037e+002
5.031591e+002	4.709579e+002
5.050876e+002	4.803304e+002
5.070161e+002	4.931416e+002
5.089445e+002	5.178421e+002
5.108730e+002	5.116708e+002
5.128015e+002	5.047870e+002
5.147299e+002	5.119579e+002
5.166584e+002	5.317269e+002
5.185869e+002	5.510213e+002
5.205153e+002	5.686174e+002
5.224438e+002	5.859373e+002
5.243723e+002	5.871134e+002
5.263007e+002	5.889053e+002
5.282292e+002	5.984498e+002
5.301577e+002	5.820598e+002
5.320861e+002	5.932334e+002
5.340146e+002	5.740663e+002
5.359431e+002	5.517921e+002
5.378715e+002	5.588893e+002
5.398000e+002	5.966508e+002
5.417285e+002	6.033944e+002
5.436569e+002	5.719424e+002
5.455854e+002	5.600504e+002
5.475139e+002	5.721140e+002
5.494423e+002	5.757838e+002
5.513708e+002	5.452679e+002
5.532993e+002	5.561891e+002
5.552277e+002	5.418107e+002
5.571562e+002	5.450992e+002
5.590847e+002	5.456636e+002
5.610131e+002	5.287012e+002
5.629416e+002	5.100220e+002
5.648701e+002	5.049271e+002
5.667985e+002	4.958790e+002
5.687270e+002	5.177634e+002
5.706555e+002	5.649954e+002
5.725839e+002	6.039326e+002
5.745124e+002	5.984658e+002
5.764409e+002	5.843944e+002
5.783693e+002	5.484970e+002
5.802978e+002	5.136321e+002
5.822263e+002	5.219589e+002
5.841547e+002	5.676362e+002
5.860832e+002	5.690943e+002
5.880117e+002	5.425436e+002
5.899401e+002	5.633199e+002
5.918686e+002	5.690072e+002
5.937971e+002	5.575479e+002
5.957255e+002	5.469551e+002
5.976540e+002	5.258339e+002
5.995825e+002	5.492578e+002
6.015109e+002	5.725023e+002
6.034394e+002	5.652737e+002
6.053679e+002	5.530389e+002
6.072963e+002	5.638212e+002
6.092248e+002	5.724054e+002
6.111533e+002	5.622384e+002
6.130817e+002	5.518357e+002
6.150102e+002	5.146491e+002
6.169387e+002	4.606508e+002
6.188671e+002	4.210230e+002
6.207956e+002	4.169765e+002
6.227241e+002	4.449725e+002
6.246525e+002	4.273863e+002
6.265810e+002	4.600020e+002
6.285095e+002	5.167903e+002
6.304379e+002	5.284355e+002
6.323664e+002	5.007711e+002
6.342949e+002	5.149613e+002
6.362233e+002	4.945407e+002
6.381518e+002	4.579767e+002
6.400803e+002	4.487664e+002
6.420087e+002	4.745776e+002
6.439372e+002	4.820262e+002
6.458657e+002	4.944492e+002
6.477941e+002	5.053667e+002
6.497226e+002	5.126849e+002
6.516511e+002	5.038073e+002
6.535795e+002	4.915992e+002
6.555080e+002	5.137347e+002
6.574365e+002	5.033118e+002
6.593649e+002	5.085369e+002
6.612934e+002	5.012220e+002
6.632219e+002	4.900303e+002
6.651503e+002	4.737881e+002
6.670788e+002	4.373669e+002
6.690073e+002	4.359310e+002
6.709357e+002	4.561283e+002
6.728642e+002	4.554656e+002
6.747927e+002	4.326349e+002
6.767211e+002	4.201334e+002
6.786496e+002	4.496158e+002
6.805781e+002	4.892421e+002
6.825065e+002	4.801825e+002
6.844350e+002	4.570808e+002
6.863635e+002	4.594993e+002
6.882919e+002	4.674266e+002
6.902204e+002	4.520858e+002
6.921489e+002	4.622284e+002
6.940773e+002	4.257305e+002
6.960058e+002	3.902817e+002
6.979343e+002	4.040150e+002
6.998627e+002	4.400835e+002
7.017912e+002	4.450401e+002
7.037197e+002	4.091202e+002
7.056481e+002	4.301219e+002
7.075766e+002	4.576922e+002
7.095051e+002	4.526669e+002
7.114335e+002	4.537731e+002
7.133620e+002	4.755080e+002
7.152905e+002	4.763256e+002
7.172189e+002	4.424814e+002
7.191474e+002	4.613680e+002
7.210759e+002	4.975368e+002
7.230043e+002	4.896801e+002
7.249328e+002	4.931925e+002
7.268613e+002	5.609323e+002
7.287897e+002	5.410091e+002
7.307182e+002	5.086852e+002
7.326467e+002	5.195784e+002
7.345751e+002	4.892156e+002
7.365036e+002	4.482418e+002
7.384321e+002	4.334207e+002
7.403605e+002	4.131974e+002
7.422890e+002	4.558116e+002
7.442175e+002	4.709090e+002
7.461459e+002	4.738512e+002
7.480744e+002	4.955819e+002
7.500029e+002	5.144225e+002
7.519313e+002	4.881869e+002
7.538598e+002	4.493716e+002
7.557883e+002	4.188691e+002
7.577167e+002	4.141795e+002
7.596452e+002	3.901289e+002
7.615737e+002	3.568248e+002
7.635021e+002	3.386923e+002
7.654306e+002	3.335741e+002
7.673591e+002	3.499001e+002
7.692875e+002	3.987432e+002
7.712160e+002	4.256138e+002
7.731445e+002	4.278441e+002
7.750729e+002	4.355298e+002
7.770014e+002	4.582591e+002
7.789299e+002	4.385249e+002
7.808583e+002	4.369157e+002
7.827868e+002	4.691182e+002
7.847153e+002	4.621504e+002
7.866437e+002	4.506285e+002
7.885722e+002	4.416838e+002
7.905007e+002	3.819094e+002
7.924291e+002	3.354380e+002
7.943576e+002	3.517126e+002
7.962861e+002	3.813048e+002
7.982145e+002	4.071222e+002
8.001430e+002	4.194528e+002
8.020715e+002	4.165649e+002
8.039999e+002	4.104278e+002
8.059284e+002	4.316330e+002
8.078569e+002	4.169562e+002
8.097853e+002	4.148545e+002
8.117138e+002	4.078081e+002
8.136423e+002	3.812322e+002
8.155707e+002	3.484653e+002
8.174992e+002	3.363595e+002
8.194277e+002	3.223765e+002
8.213561e+002	3.440670e+002
8.232846e+002	3.789821e+002
8.252131e+002	3.898409e+002
8.271415e+002	3.704889e+002
8.290700e+002	3.596120e+002
8.309985e+002	4.096278e+002
8.329269e+002	4.067688e+002
8.348554e+002	3.915849e+002
8.367839e+002	3.475372e+002
8.387123e+002	3.158272e+002
8.406408e+002	3.165569e+002
8.425693e+002	3.261005e+002
8.444977e+002	3.632611e+002
8.464262e+002	3.861425e+002
8.483547e+002	3.814702e+002
8.502831e+002	3.896695e+002
8.522116e+002	4.248712e+002
8.541401e+002	4.344102e+002
8.560685e+002	3.647646e+002
8.579970e+002	3.629489e+002
8.599255e+002	3.784405e+002
8.618539e+002	3.898999e+002
8.637824e+002	3.951190e+002
8.657109e+002	4.064511e+002
8.676393e+002	4.137482e+002
8.695678e+002	3.938714e+002
8.714963e+002	4.054732e+002
8.734247e+002	4.043270e+002
8.753532e+002	3.913514e+002
8.772817e+002	3.673308e+002
8.792101e+002	3.540446e+002
8.811386e+002	3.721036e+002
8.830671e+002	4.093099e+002
8.849955e+002	3.997513e+002
8.869240e+002	3.855070e+002
8.888525e+002	3.229585e+002
8.907809e+002	3.501973e+002
8.927094e+002	3.896982e+002
8.946379e+002	3.959312e+002
8.965663e+002	4.318831e+002
8.984948e+002	3.693158e+002
9.004233e+002	3.114886e+002
9.023517e+002	2.776450e+002
9.042802e+002	3.013288e+002
9.062087e+002	3.320593e+002
9.081371e+002	3.364837e+002
9.100656e+002	3.399783e+002
9.119941e+002	3.700870e+002
9.139225e+002	4.011470e+002
9.158510e+002	3.867404e+002
9.177795e+002	3.881165e+002
9.197079e+002	4.080492e+002
9.216364e+002	3.923054e+002
9.235649e+002	3.303384e+002
9.254933e+002	3.336272e+002
9.274218e+002	3.885763e+002
9.293503e+002	3.821806e+002
9.312787e+002	3.807569e+002
9.332072e+002	3.773586e+002
9.351357e+002	3.575023e+002
9.370641e+002	3.326974e+002
9.389926e+002	3.393901e+002
9.409211e+002	4.043292e+002
9.428495e+002	4.262545e+002
9.447780e+002	4.257712e+002
9.467065e+002	4.191733e+002
9.486349e+002	4.175943e+002
9.505634e+002	4.313945e+002
9.524919e+002	4.528813e+002
9.544203e+002	4.324483e+002
9.563488e+002	4.373659e+002
9.582773e+002	4.335110e+002
9.602057e+002	3.841371e+002
9.621342e+002	4.119565e+002
9.640627e+002	4.583867e+002
9.659911e+002	4.295176e+002
9.679196e+002	4.499894e+002
9.698481e+002	4.516519e+002
9.717766e+002	4.195782e+002
9.737050e+002	3.991848e+002
9.756335e+002	3.816827e+002
9.775620e+002	3.675613e+002
9.794904e+002	3.721756e+002
9.814189e+002	4.011718e+002
9.833474e+002	4.213608e+002
9.852758e+002	4.063925e+002
9.872043e+002	4.020792e+002
9.891328e+002	3.727329e+002
9.910612e+002	3.366877e+002
9.929897e+002	3.477173e+002
9.949182e+002	3.933550e+002
9.968466e+002	3.858745e+002
9.987751e+002	4.078556e+002
1.000704e+003	3.831924e+002
1.002632e+003	4.655026e+002
1.004560e+003	4.802894e+002
1.006489e+003	4.537274e+002
1.008417e+003	4.388901e+002
1.010346e+003	4.283192e+002
1.012274e+003	4.245787e+002
1.014203e+003	4.234506e+002
1.016131e+003	3.611975e+002
1.018060e+003	3.400902e+002
1.019988e+003	3.688060e+002
1.021917e+003	4.111703e+002
1.023845e+003	4.176895e+002
1.025774e+003	3.868133e+002
1.027702e+003	4.057295e+002
1.029631e+003	4.193812e+002
1.031559e+003	4.439893e+002
1.033488e+003	4.386735e+002
1.035416e+003	4.786278e+002
1.037344e+003	5.042591e+002
1.039273e+003	4.703612e+002
1.041201e+003	4.280838e+002
1.043130e+003	3.607445e+002
1.045058e+003	2.987805e+002
1.046987e+003	3.227675e+002
1.048915e+003	3.367318e+002
1.050844e+003	3.683270e+002
1.052772e+003	4.052893e+002
1.054701e+003	4.035930e+002
1.056629e+003	3.673197e+002
1.058558e+003	3.749317e+002
1.060486e+003	3.589684e+002
1.062415e+003	2.913348e+002
1.064343e+003	3.440423e+002
1.066271e+003	3.857943e+002
1.068200e+003	3.393562e+002
1.070128e+003	2.829604e+002
1.072057e+003	3.137231e+002
1.073985e+003	3.512772e+002
1.075914e+003	3.607936e+002
1.077842e+003	4.218382e+002
1.079771e+003	4.330301e+002
1.081699e+003	3.782000e+002
1.083628e+003	3.135538e+002
1.085556e+003	2.868679e+002
1.087485e+003	3.013736e+002
1.089413e+003	3.424437e+002
1.091342e+003	3.768347e+002
1.093270e+003	3.467924e+002
1.095198e+003	3.418022e+002
1.097127e+003	3.752926e+002
1.099055e+003	3.906569e+002
1.100984e+003	3.789194e+002
1.102912e+003	3.795196e+002
1.104841e+003	3.926967e+002
1.106769e+003	3.667014e+002
1.108698e+003	3.805943e+002
1.110626e+003	4.140684e+002
1.112555e+003	4.253246e+002
1.114483e+003	4.131727e+002
1.116412e+003	3.912668e+002
1.118340e+003	3.841856e+002
1.120269e+003	4.061147e+002
1.122197e+003	4.157227e+002
1.124125e+003	4.272578e+002
1.126054e+003	3.764091e+002
1.127982e+003	3.618018e+002
1.129911e+003	3.430262e+002
1.131839e+003	3.824904e+002
1.133768e+003	4.608853e+002
1.135696e+003	4.855357e+002
1.137625e+003	4.725180e+002
1.139553e+003	4.182884e+002
1.141482e+003	3.524951e+002
1.143410e+003	3.960133e+002
1.145339e+003	4.475414e+002
1.147267e+003	4.343134e+002
1.149196e+003	4.262909e+002
1.151124e+003	4.329675e+002
1.153052e+003	3.907880e+002
1.154981e+003	4.380363e+002
1.156909e+003	5.431413e+002
1.158838e+003	5.033299e+002
1.160766e+003	4.427873e+002
1.162695e+003	4.236993e+002
1.164623e+003	4.199092e+002
1.166552e+003	4.182618e+002
1.168480e+003	4.176176e+002
1.170409e+003	4.021120e+002
1.172337e+003	3.931470e+002
1.174266e+003	3.697467e+002
1.176194e+003	3.339723e+002
1.178123e+003	3.498760e+002
1.180051e+003	3.490133e+002
1.181979e+003	3.750345e+002
1.183908e+003	4.350550e+002
1.185836e+003	4.522128e+002
1.187765e+003	3.982978e+002
1.189693e+003	3.976850e+002
1.191622e+003	3.841353e+002
1.193550e+003	3.353604e+002
1.195479e+003	3.587841e+002
1.197407e+003	3.804425e+002
1.199336e+003	3.541509e+002
1.201264e+003	3.284162e+002
1.203193e+003	3.618377e+002
1.205121e+003	4.337305e+002
1.207050e+003	4.896802e+002
1.208978e+003	4.691987e+002
1.210906e+003	4.403788e+002
1.212835e+003	4.683191e+002
1.214763e+003	3.587841e+002
1.216692e+003	3.034637e+002
1.218620e+003	3.364937e+002
1.220549e+003	3.353319e+002
1.222477e+003	3.281490e+002
1.224406e+003	3.898521e+002
1.226334e+003	4.089230e+002
1.228263e+003	4.247917e+002
1.230191e+003	4.473318e+002
1.232120e+003	4.787409e+002
1.234048e+003	4.951952e+002
1.235977e+003	4.652595e+002
1.237905e+003	3.910558e+002
1.239833e+003	3.138954e+002
1.241762e+003	2.746871e+002
1.243690e+003	2.926831e+002
1.245619e+003	3.580134e+002
1.247547e+003	3.404379e+002
1.249476e+003	3.375775e+002
1.251404e+003	3.521236e+002
1.253333e+003	3.487465e+002
1.255261e+003	3.387860e+002
1.257190e+003	3.418372e+002
1.259118e+003	3.265856e+002
1.261047e+003	2.838763e+002
1.262975e+003	2.639485e+002
1.264904e+003	2.961512e+002
1.266832e+003	3.139041e+002
1.268760e+003	2.541425e+002
1.270689e+003	2.168578e+002
1.272617e+003	3.040259e+002
1.274546e+003	4.148556e+002
1.276474e+003	4.008456e+002
1.278403e+003	3.549801e+002
1.280331e+003	3.678159e+002
1.282260e+003	3.910309e+002
1.284188e+003	3.706493e+002
1.286117e+003	3.319136e+002
1.288045e+003	3.195533e+002
1.289974e+003	3.326765e+002
1.291902e+003	3.806252e+002
1.293831e+003	4.425610e+002
1.295759e+003	4.394203e+002
1.297688e+003	3.475065e+002
1.299616e+003	3.532110e+002
1.301544e+003	4.001494e+002
1.303473e+003	3.783575e+002
1.305401e+003	4.096457e+002
1.307330e+003	4.349435e+002
1.309258e+003	4.024785e+002
1.311187e+003	3.911586e+002
1.313115e+003	4.022868e+002
1.315044e+003	3.599908e+002
1.316972e+003	3.591593e+002
1.318901e+003	4.375275e+002
1.320829e+003	4.746955e+002
1.322758e+003	4.860445e+002
1.324686e+003	4.895776e+002
1.326615e+003	4.169903e+002
1.328543e+003	3.674524e+002
1.330471e+003	3.968425e+002
1.332400e+003	4.071708e+002
1.334328e+003	3.622063e+002
1.336257e+003	3.868461e+002
1.338185e+003	3.584594e+002
1.340114e+003	3.026709e+002
1.342042e+003	4.002383e+002
1.343971e+003	4.967535e+002
1.345899e+003	4.460204e+002
1.347828e+003	3.844366e+002
1.349756e+003	3.337050e+002
1.351685e+003	3.013960e+002
1.353613e+003	2.931497e+002
1.355542e+003	2.800634e+002
1.357470e+003	3.126725e+002
1.359398e+003	3.675799e+002
1.361327e+003	4.230468e+002
1.363255e+003	4.313939e+002
1.365184e+003	3.722646e+002
1.367112e+003	3.432467e+002
1.369041e+003	3.559039e+002
1.370969e+003	3.477466e+002
1.372898e+003	3.265952e+002
1.374826e+003	3.450150e+002
1.376755e+003	3.586833e+002
1.378683e+003	3.009447e+002
1.380612e+003	3.947000e+002
1.382540e+003	4.546985e+002
1.384469e+003	4.427245e+002
1.386397e+003	3.832704e+002
1.388325e+003	3.359475e+002
1.390254e+003	3.203257e+002
1.392182e+003	3.236994e+002
1.394111e+003	3.534482e+002
1.396039e+003	3.900105e+002
1.397968e+003	3.647953e+002
1.399896e+003	3.106836e+002
1.401825e+003	3.065264e+002
1.403753e+003	1.875924e+002
1.405682e+003	2.398813e+002
1.407610e+003	2.456390e+002
1.409539e+003	2.407673e+002
1.411467e+003	2.436914e+002
1.413396e+003	2.380164e+002
1.415324e+003	2.186995e+002
1.417252e+003	1.957203e+002
1.419181e+003	1.733036e+002
1.421109e+003	1.557018e+002
1.423038e+003	1.625341e+002
1.424966e+003	1.744684e+002
1.426895e+003	3.218051e+002
1.428823e+003	2.742238e+002
1.430752e+003	2.820915e+002
1.432680e+003	2.875981e+002
1.434609e+003	2.867387e+002
1.436537e+003	2.805819e+002
1.438466e+003	2.790983e+002
1.440394e+003	2.844773e+002
1.442323e+003	2.498297e+002
1.444251e+003	2.532589e+002
1.446179e+003	2.723408e+002
1.448108e+003	3.162757e+002
1.450036e+003	3.405011e+002
1.451965e+003	3.331857e+002
1.453893e+003	3.557468e+002
1.455822e+003	3.622326e+002
1.457750e+003	3.847339e+002
1.459679e+003	3.870615e+002
1.461607e+003	3.961777e+002
1.463536e+003	4.652700e+002
1.465464e+003	4.588166e+002
1.467393e+003	4.426954e+002
1.469321e+003	3.108211e+002
1.471250e+003	3.317131e+002
1.473178e+003	3.549688e+002
1.475106e+003	3.516993e+002
1.477035e+003	3.983004e+002
1.478963e+003	4.180721e+002
1.480892e+003	3.988683e+002
1.482820e+003	3.814373e+002
1.484749e+003	3.706756e+002
1.486677e+003	3.523064e+002
1.488606e+003	3.531623e+002
1.490534e+003	4.021526e+002
1.492463e+003	4.473126e+002
1.494391e+003	4.760042e+002
1.496320e+003	3.997833e+002
1.498248e+003	3.527422e+002
1.500177e+003	3.575010e+002
1.502105e+003	3.210904e+002
1.504033e+003	2.740133e+002
1.505962e+003	2.950529e+002
1.507890e+003	3.490345e+002
1.509819e+003	3.459761e+002
1.511747e+003	3.259572e+002
1.513676e+003	3.962867e+002
1.515604e+003	4.409047e+002
1.517533e+003	4.347036e+002
1.519461e+003	4.358330e+002
1.521390e+003	4.810161e+002
1.523318e+003	5.175934e+002
1.525247e+003	5.413209e+002
1.527175e+003	5.679672e+002
1.529104e+003	5.515378e+002
1.531032e+003	4.798722e+002
1.532960e+003	4.392540e+002
1.534889e+003	4.657032e+002
1.536817e+003	4.624091e+002
1.538746e+003	4.061303e+002
1.540674e+003	4.175470e+002
1.542603e+003	3.071673e+002
1.544531e+003	3.571722e+002
1.546460e+003	4.272807e+002
1.548388e+003	4.266732e+002
1.550317e+003	4.978148e+002
1.552245e+003	5.404801e+002
1.554174e+003	5.079645e+002
1.556102e+003	4.510426e+002
1.558031e+003	4.233983e+002
1.559959e+003	4.485468e+002
1.561887e+003	5.068917e+002
1.563816e+003	5.230187e+002
1.565744e+003	4.670175e+002
1.567673e+003	4.698231e+002
1.569601e+003	4.715334e+002
1.571530e+003	4.288434e+002
1.573458e+003	4.800082e+002
1.575387e+003	5.088588e+002
1.577315e+003	4.212784e+002
1.579244e+003	3.802282e+002
1.581172e+003	4.077376e+002
1.583101e+003	4.913084e+002
1.585029e+003	5.341976e+002
1.586958e+003	5.474922e+002
1.588886e+003	5.739108e+002
1.590814e+003	5.400877e+002
1.592743e+003	5.544186e+002
1.594671e+003	6.329282e+002
1.596600e+003	6.559653e+002
1.598528e+003	6.083544e+002
1.600457e+003	6.165248e+002
1.602385e+003	5.607155e+002
1.604314e+003	5.540106e+002
1.606242e+003	5.658455e+002
1.608171e+003	5.198985e+002
1.610099e+003	4.843360e+002
1.612028e+003	5.151614e+002
1.613956e+003	5.367104e+002
1.615885e+003	5.106090e+002
1.617813e+003	4.657491e+002
1.619741e+003	3.826486e+002
1.621670e+003	3.415248e+002
1.623598e+003	4.150628e+002
1.625527e+003	4.868326e+002
1.627455e+003	4.463107e+002
1.629384e+003	4.093735e+002
1.631312e+003	4.218517e+002
1.633241e+003	4.778159e+002
1.635169e+003	4.774393e+002
1.637098e+003	4.079801e+002
1.639026e+003	3.389149e+002
1.640955e+003	2.831009e+002
1.642883e+003	2.785953e+002
1.644812e+003	3.611255e+002
1.646740e+003	4.466022e+002
1.648668e+003	4.561175e+002
1.650597e+003	4.425388e+002
1.652525e+003	3.653456e+002
1.654454e+003	3.000588e+002
1.656382e+003	3.570317e+002
1.658311e+003	4.095712e+002
1.660239e+003	4.014112e+002
1.662168e+003	3.415465e+002
1.664096e+003	3.202734e+002
1.666025e+003	2.777872e+002
1.667953e+003	3.200492e+002
1.669882e+003	2.910714e+002
1.671810e+003	2.741094e+002
1.673739e+003	3.241302e+002
1.675667e+003	3.487628e+002
1.677595e+003	3.301580e+002
1.679524e+003	2.888509e+002
1.681452e+003	2.220821e+002
1.683381e+003	2.067862e+002
1.685309e+003	2.783887e+002
1.687238e+003	4.400732e+002
1.689166e+003	4.798008e+002
1.691095e+003	4.051538e+002
1.693023e+003	2.596434e+002
1.694952e+003	3.165377e+002
1.696880e+003	2.711235e+002
1.698809e+003	2.684809e+002
1.700737e+003	3.166065e+002
1.702666e+003	3.248901e+002
1.704594e+003	3.019182e+002
1.706522e+003	2.555996e+002
1.708451e+003	1.699560e+002
1.710379e+003	1.167894e+002
1.712308e+003	1.787284e+002
1.714236e+003	2.963340e+002
1.716165e+003	3.838034e+002
1.718093e+003	4.373863e+002
1.720022e+003	4.165833e+002
1.721950e+003	3.208582e+002
1.723879e+003	3.420470e+002
1.725807e+003	3.207711e+002
1.727736e+003	4.035526e+002
1.729664e+003	4.395601e+002
1.731593e+003	4.009791e+002
1.733521e+003	3.856072e+002
1.735449e+003	3.490390e+002
1.737378e+003	3.308967e+002
1.739306e+003	3.343659e+002
1.741235e+003	3.383824e+002
1.743163e+003	4.309936e+002
1.745092e+003	5.247103e+002
1.747020e+003	4.728643e+002
1.748949e+003	4.030071e+002
1.750877e+003	3.710294e+002
1.752806e+003	3.790346e+002
1.754734e+003	3.210876e+002
1.756663e+003	2.873215e+002
1.758591e+003	3.443853e+002
1.760520e+003	3.538396e+002
1.762448e+003	2.647417e+002
1.764376e+003	2.701887e+002
1.766305e+003	2.816844e+002
1.768233e+003	2.577694e+002
1.770162e+003	2.348244e+002
1.772090e+003	2.299422e+002
1.774019e+003	2.656251e+002
1.775947e+003	3.609475e+002
1.777876e+003	3.588790e+002
1.779804e+003	3.437864e+002
1.781733e+003	3.365446e+002
1.783661e+003	3.124037e+002
1.785590e+003	3.395100e+002
1.787518e+003	3.405612e+002
1.789447e+003	3.337905e+002
1.791375e+003	2.532371e+002
1.793303e+003	2.957846e+002
1.795232e+003	3.679390e+002
1.797160e+003	3.384221e+002
1.799089e+003	3.292228e+002
1.801017e+003	3.190348e+002
1.802946e+003	4.318294e+002
1.804874e+003	4.271469e+002
1.806803e+003	3.966438e+002
1.808731e+003	3.339560e+002
1.810660e+003	3.486071e+002
1.812588e+003	3.600732e+002
1.814517e+003	3.412152e+002
1.816445e+003	3.525844e+002
1.818374e+003	3.505340e+002
1.820302e+003	3.768896e+002
1.822230e+003	4.468673e+002
1.824159e+003	4.563912e+002
1.826087e+003	4.371027e+002
1.828016e+003	4.767290e+002
1.829944e+003	4.822547e+002
1.831873e+003	4.354163e+002
1.833801e+003	4.122038e+002
1.835730e+003	3.478449e+002
1.837658e+003	3.486605e+002
1.839587e+003	3.537123e+002
1.841515e+003	3.870710e+002
1.843444e+003	4.272621e+002
1.845372e+003	4.065630e+002
1.847301e+003	4.099459e+002
1.849229e+003	4.006100e+002
1.851157e+003	3.746396e+002
1.853086e+003	3.755342e+002
1.855014e+003	3.494503e+002
1.856943e+003	2.967168e+002
1.858871e+003	2.412033e+002
1.860800e+003	2.002322e+002
1.862728e+003	2.008525e+002
1.864657e+003	2.581873e+002
1.866585e+003	2.827738e+002
1.868514e+003	2.928223e+002
1.870442e+003	2.796077e+002
1.872371e+003	2.261304e+002
1.874299e+003	2.193345e+002
1.876228e+003	2.885529e+002
1.878156e+003	3.729763e+002
1.880084e+003	3.715999e+002
1.882013e+003	3.739093e+002
1.883941e+003	4.263779e+002
1.885870e+003	3.909801e+002
1.887798e+003	3.489856e+002
1.889727e+003	3.613614e+002
1.891655e+003	3.903553e+002
1.893584e+003	3.162922e+002
1.895512e+003	3.477713e+002
1.897441e+003	4.373442e+002
1.899369e+003	4.677057e+002
1.901298e+003	4.686926e+002
1.903226e+003	4.999929e+002
1.905155e+003	4.309497e+002
1.907083e+003	3.755826e+002
1.909011e+003	4.556366e+002
1.910940e+003	4.963251e+002
1.912868e+003	5.406234e+002
1.914797e+003	5.408440e+002
1.916725e+003	5.301788e+002
1.918654e+003	4.627213e+002
1.920582e+003	3.940593e+002
1.922511e+003	4.447052e+002
1.924439e+003	5.065859e+002
1.926368e+003	4.694746e+002
1.928296e+003	4.077656e+002
1.930225e+003	3.902728e+002
1.932153e+003	3.900524e+002
1.934082e+003	3.299756e+002
1.936010e+003	2.406740e+002
1.937938e+003	2.535214e+002
1.939867e+003	3.248863e+002
1.941795e+003	3.218289e+002
1.943724e+003	4.248301e+002
1.945652e+003	4.633316e+002
1.947581e+003	3.686883e+002
1.949509e+003	3.311093e+002
1.951438e+003	3.447798e+002
1.953366e+003	4.261677e+002
1.955295e+003	4.338130e+002
1.957223e+003	4.158556e+002
1.959152e+003	3.821014e+002
1.961080e+003	2.776846e+002
1.963009e+003	2.695535e+002
1.964937e+003	2.942213e+002
1.966865e+003	3.466982e+002
1.968794e+003	4.210584e+002
1.970722e+003	4.143004e+002
1.972651e+003	3.404079e+002
1.974579e+003	3.257357e+002
1.976508e+003	3.196218e+002
1.978436e+003	2.760778e+002
1.980365e+003	3.603258e+002
1.982293e+003	4.564547e+002
1.984222e+003	4.351838e+002
1.986150e+003	3.837686e+002
1.988079e+003	3.955529e+002
1.990007e+003	4.240812e+002
1.991936e+003	4.474206e+002
1.993864e+003	5.088764e+002
1.995792e+003	5.853660e+002
1.997721e+003	5.828715e+002
1.999649e+003	5.278881e+002
2.001578e+003	5.126207e+002
2.003506e+003	5.043254e+002
2.005435e+003	5.263997e+002
2.007363e+003	5.779280e+002
2.009292e+003	5.611819e+002
2.011220e+003	5.196953e+002
2.013149e+003	5.620215e+002
2.015077e+003	5.679738e+002
2.017006e+003	5.368233e+002
2.018934e+003	5.368796e+002
2.020863e+003	5.447662e+002
2.022791e+003	4.516986e+002
2.024719e+003	4.202428e+002
2.026648e+003	4.185613e+002
2.028576e+003	5.153155e+002
2.030505e+003	5.573433e+002
2.032433e+003	5.115049e+002
2.034362e+003	5.641417e+002
2.036290e+003	6.152855e+002
2.038219e+003	5.523574e+002
2.040147e+003	4.312030e+002
2.042076e+003	3.879703e+002
2.044004e+003	3.902434e+002
2.045933e+003	4.294110e+002
2.047861e+003	3.751788e+002
2.049790e+003	4.555890e+002
2.051718e+003	4.130941e+002
2.053646e+003	3.725200e+002
2.055575e+003	4.167023e+002
2.057503e+003	4.451364e+002
2.059432e+003	3.899070e+002
2.061360e+003	3.292930e+002
2.063289e+003	3.206438e+002
2.065217e+003	2.976271e+002
2.067146e+003	2.608996e+002
2.069074e+003	2.778615e+002
2.071003e+003	3.228106e+002
2.072931e+003	3.736205e+002
2.074860e+003	3.382464e+002
2.076788e+003	3.837379e+002
2.078717e+003	4.643224e+002
2.080645e+003	5.017112e+002
2.082573e+003	4.559320e+002
2.084502e+003	4.891088e+002
2.086430e+003	5.160455e+002
2.088359e+003	5.169924e+002
2.090287e+003	5.107721e+002
2.092216e+003	4.942516e+002
2.094144e+003	5.236964e+002
2.096073e+003	5.533037e+002
2.098001e+003	5.372793e+002
2.099930e+003	5.280070e+002
2.101858e+003	5.613351e+002
2.103787e+003	5.671999e+002
2.105715e+003	6.106343e+002
2.107644e+003	7.000986e+002
2.109572e+003	6.731705e+002
2.111500e+003	6.774153e+002
2.113429e+003	7.004232e+002
2.115357e+003	5.935271e+002
2.117286e+003	5.502447e+002
2.119214e+003	5.711555e+002
2.121143e+003	5.815448e+002
2.123071e+003	6.403279e+002
2.125000e+003	6.835377e+002
2.126928e+003	5.656131e+002
2.128857e+003	4.790447e+002
2.130785e+003	5.307994e+002
2.132714e+003	5.800306e+002
2.134642e+003	5.066371e+002
2.136571e+003	5.370847e+002
2.138499e+003	4.908746e+002
2.140427e+003	4.109582e+002
2.142356e+003	3.884993e+002
2.144284e+003	4.117735e+002
2.146213e+003	3.467849e+002
2.148141e+003	3.779848e+002
2.150070e+003	4.406446e+002
2.151998e+003	4.803683e+002
2.153927e+003	4.426467e+002
2.155855e+003	3.562632e+002
2.157784e+003	3.142338e+002
2.159712e+003	2.984456e+002
2.161641e+003	3.014799e+002
2.163569e+003	3.132206e+002
2.165498e+003	2.944843e+002
2.167426e+003	3.000774e+002
2.169354e+003	3.231667e+002
2.171283e+003	2.826757e+002
2.173211e+003	3.492237e+002
2.175140e+003	3.820998e+002
2.177068e+003	3.710732e+002
2.178997e+003	4.068615e+002
2.180925e+003	4.452459e+002
2.182854e+003	4.816778e+002
2.184782e+003	5.220593e+002
2.186711e+003	5.186091e+002
2.188639e+003	5.168836e+002
2.190568e+003	4.681523e+002
2.192496e+003	4.787471e+002
2.194425e+003	5.178358e+002
2.196353e+003	6.163000e+002
2.198281e+003	7.120206e+002
2.200210e+003	7.007226e+002
2.202138e+003	6.671472e+002
2.204067e+003	5.782928e+002
2.205995e+003	5.464611e+002
2.207924e+003	5.774012e+002
2.209852e+003	5.966109e+002
2.211781e+003	6.294303e+002
2.213709e+003	6.562511e+002
2.215638e+003	6.087667e+002
2.217566e+003	6.239316e+002
2.219495e+003	6.299612e+002
2.221423e+003	5.982448e+002
2.223352e+003	5.422627e+002
2.225280e+003	5.281169e+002
2.227208e+003	5.304665e+002
2.229137e+003	5.445208e+002
2.231065e+003	5.671203e+002
2.232994e+003	5.985538e+002
2.234922e+003	6.236310e+002
2.236851e+003	6.026126e+002
2.238779e+003	6.454440e+002
2.240708e+003	6.306508e+002
2.242636e+003	5.725052e+002
2.244565e+003	5.130135e+002
2.246493e+003	4.049225e+002
2.248422e+003	3.629097e+002
2.250350e+003	3.975078e+002
2.252279e+003	4.325045e+002
2.254207e+003	4.522670e+002
2.256135e+003	4.526965e+002
2.258064e+003	4.084920e+002
2.259992e+003	3.724516e+002
2.261921e+003	3.655975e+002
2.263849e+003	3.424877e+002
2.265778e+003	4.202838e+002
2.267706e+003	4.645629e+002
2.269635e+003	4.370497e+002
2.271563e+003	4.477635e+002
2.273492e+003	4.170641e+002
2.275420e+003	3.930810e+002
2.277349e+003	3.731431e+002
2.279277e+003	3.428979e+002
2.281206e+003	3.872803e+002
2.283134e+003	4.447572e+002
2.285063e+003	4.805161e+002
2.286991e+003	4.855560e+002
2.288919e+003	4.968256e+002
2.290848e+003	5.860677e+002
2.292776e+003	6.800153e+002
2.294705e+003	6.495312e+002
2.296633e+003	6.116669e+002
2.298562e+003	6.266212e+002
2.300490e+003	6.599770e+002
2.302419e+003	6.840279e+002
2.304347e+003	6.754440e+002
2.306276e+003	6.774644e+002
2.308204e+003	6.427406e+002
2.310133e+003	6.340715e+002
2.312061e+003	7.009450e+002
2.313990e+003	7.575182e+002
2.315918e+003	8.091541e+002
2.317846e+003	7.942416e+002
2.319775e+003	6.970107e+002
2.321703e+003	6.626680e+002
2.323632e+003	7.060895e+002
2.325560e+003	7.247429e+002
2.327489e+003	7.029161e+002
2.329417e+003	6.598377e+002
2.331346e+003	6.189773e+002
2.333274e+003	5.854785e+002
2.335203e+003	6.159295e+002
2.337131e+003	5.645538e+002
2.339060e+003	5.084655e+002
2.340988e+003	4.715323e+002
2.342917e+003	4.908093e+002
2.344845e+003	4.749290e+002
2.346773e+003	5.282377e+002
2.348702e+003	4.604989e+002
2.350630e+003	4.413677e+002
2.352559e+003	4.309552e+002
2.354487e+003	3.962114e+002
2.356416e+003	3.376043e+002
2.358344e+003	2.854707e+002
2.360273e+003	2.735275e+002
2.362201e+003	3.188075e+002
2.364130e+003	4.129889e+002
2.366058e+003	4.528387e+002
2.367987e+003	4.895238e+002
2.369915e+003	4.772690e+002
2.371844e+003	4.819640e+002
2.373772e+003	3.885175e+002
2.375700e+003	3.202632e+002
2.377629e+003	3.506991e+002
2.379557e+003	3.724822e+002
2.381486e+003	4.134340e+002
2.383414e+003	3.936559e+002
2.385343e+003	3.576254e+002
2.387271e+003	4.314559e+002
2.389200e+003	4.948537e+002
2.391128e+003	5.216728e+002
2.393057e+003	5.520082e+002
2.394985e+003	5.292255e+002
2.396914e+003	4.885808e+002
2.398842e+003	5.385838e+002
2.400771e+003	5.728228e+002
2.402699e+003	5.955667e+002
2.404627e+003	6.297285e+002
2.406556e+003	6.462344e+002
2.408484e+003	6.063734e+002
2.410413e+003	5.756373e+002
2.412341e+003	6.517086e+002
2.414270e+003	7.196213e+002
2.416198e+003	7.703034e+002
2.418127e+003	7.933187e+002
2.420055e+003	6.894445e+002
2.421984e+003	6.536762e+002
2.423912e+003	6.614336e+002
2.425841e+003	7.014875e+002
2.427769e+003	7.470179e+002
2.429698e+003	7.308690e+002
2.431626e+003	6.622680e+002
2.433554e+003	6.294595e+002
2.435483e+003	6.066599e+002
2.437411e+003	6.895127e+002
2.439340e+003	7.048602e+002
2.441268e+003	6.657635e+002
2.443197e+003	5.486907e+002
2.445125e+003	5.458619e+002
2.447054e+003	4.706163e+002
2.448982e+003	4.593669e+002
2.450911e+003	4.042841e+002
2.452839e+003	3.925328e+002
2.454768e+003	4.436804e+002
2.456696e+003	4.958184e+002
2.458625e+003	5.110484e+002
2.460553e+003	4.669945e+002
2.462481e+003	4.114486e+002
2.464410e+003	4.103087e+002
2.466338e+003	4.182564e+002
2.468267e+003	3.890756e+002
2.470195e+003	3.293988e+002
2.472124e+003	2.963029e+002
2.474052e+003	3.618049e+002
2.475981e+003	4.289572e+002
2.477909e+003	4.354878e+002
2.479838e+003	4.187564e+002
2.481766e+003	3.372666e+002
2.483695e+003	2.746013e+002
2.485623e+003	3.157736e+002
2.487552e+003	3.286396e+002
2.489480e+003	3.903144e+002
2.491408e+003	5.236813e+002
2.493337e+003	5.765695e+002
2.495265e+003	5.460665e+002
2.497194e+003	5.455777e+002
2.499122e+003	5.426320e+002
2.501051e+003	5.946580e+002
2.502979e+003	6.077371e+002
2.504908e+003	5.567703e+002
2.506836e+003	5.625327e+002
2.508765e+003	5.658986e+002
2.510693e+003	5.606465e+002
2.512622e+003	5.418952e+002
2.514550e+003	5.635180e+002
2.516479e+003	6.225064e+002
2.518407e+003	7.111561e+002
2.520335e+003	7.715750e+002
2.522264e+003	7.372539e+002
2.524192e+003	7.399959e+002
2.526121e+003	7.793001e+002
2.528049e+003	8.012341e+002
2.529978e+003	8.133430e+002
2.531906e+003	7.930404e+002
2.533835e+003	8.216019e+002
2.535763e+003	8.623573e+002
2.537692e+003	8.243599e+002
2.539620e+003	8.125673e+002
2.541549e+003	7.912079e+002
2.543477e+003	7.337645e+002
2.545406e+003	7.977675e+002
2.547334e+003	7.464911e+002
2.549262e+003	6.465339e+002
2.551191e+003	5.739642e+002
2.553119e+003	4.841624e+002
2.555048e+003	4.526869e+002
2.556976e+003	4.378062e+002
2.558905e+003	4.703219e+002
2.560833e+003	4.995959e+002
2.562762e+003	4.582143e+002
2.564690e+003	4.026528e+002
2.566619e+003	3.436414e+002
2.568547e+003	3.121047e+002
2.570476e+003	3.526238e+002
2.572404e+003	3.611300e+002
2.574333e+003	3.042982e+002
2.576261e+003	2.825400e+002
2.578189e+003	2.181627e+002
2.580118e+003	2.185003e+002
2.582046e+003	2.586986e+002
2.583975e+003	2.871162e+002
2.585903e+003	3.069069e+002
2.587832e+003	3.539934e+002
2.589760e+003	3.215019e+002
2.591689e+003	3.207807e+002
2.593617e+003	3.244864e+002
2.595546e+003	3.498851e+002
2.597474e+003	3.885890e+002
2.599403e+003	4.728035e+002
2.601331e+003	4.328731e+002
2.603260e+003	3.778009e+002
2.605188e+003	3.643293e+002
2.607116e+003	3.507427e+002
2.609045e+003	4.150462e+002
2.610973e+003	4.488784e+002
2.612902e+003	4.736190e+002
2.614830e+003	4.478658e+002
2.616759e+003	5.362435e+002
2.618687e+003	5.859291e+002
2.620616e+003	6.630639e+002
2.622544e+003	6.483806e+002
2.624473e+003	6.505256e+002
2.626401e+003	6.272693e+002
2.628330e+003	6.618046e+002
2.630258e+003	6.651090e+002
2.632187e+003	6.309668e+002
2.634115e+003	6.536100e+002
2.636043e+003	6.309475e+002
2.637972e+003	5.876990e+002
2.639900e+003	6.529590e+002
2.641829e+003	6.197657e+002
2.643757e+003	5.575134e+002
2.645686e+003	5.742007e+002
2.647614e+003	5.810385e+002
2.649543e+003	5.853990e+002
2.651471e+003	6.077366e+002
2.653400e+003	5.713781e+002
2.655328e+003	5.620657e+002
2.657257e+003	5.513470e+002
2.659185e+003	5.751357e+002
2.661114e+003	5.545297e+002
2.663042e+003	4.800682e+002
2.664970e+003	4.198925e+002
2.666899e+003	4.006982e+002
2.668827e+003	3.620478e+002
2.670756e+003	3.550628e+002
2.672684e+003	3.374942e+002
2.674613e+003	3.245757e+002
2.676541e+003	3.605833e+002
2.678470e+003	4.378184e+002
2.680398e+003	4.466345e+002
2.682327e+003	4.727824e+002
2.684255e+003	4.456392e+002
2.686184e+003	3.800737e+002
2.688112e+003	3.665781e+002
2.690041e+003	2.925935e+002
2.691969e+003	3.159463e+002
2.693897e+003	4.284074e+002
2.695826e+003	4.883952e+002
2.697754e+003	4.751982e+002
2.699683e+003	4.511429e+002
2.701611e+003	4.372387e+002
2.703540e+003	4.793636e+002
2.705468e+003	5.715765e+002
2.707397e+003	6.163688e+002
2.709325e+003	5.680656e+002
2.711254e+003	5.195433e+002
2.713182e+003	5.257795e+002
2.715111e+003	5.241677e+002
2.717039e+003	4.815997e+002
2.718968e+003	5.066493e+002
2.720896e+003	5.875927e+002
2.722824e+003	6.507219e+002
2.724753e+003	7.229998e+002
2.726681e+003	7.324659e+002
2.728610e+003	7.119152e+002
2.730538e+003	6.836071e+002
2.732467e+003	6.850131e+002
2.734395e+003	6.706209e+002
2.736324e+003	6.175597e+002
2.738252e+003	6.502488e+002
2.740181e+003	7.324680e+002
2.742109e+003	7.598542e+002
2.744038e+003	7.504001e+002
2.745966e+003	6.525087e+002
2.747895e+003	6.123388e+002
2.749823e+003	6.190112e+002
2.751751e+003	6.723124e+002
2.753680e+003	6.216592e+002
2.755608e+003	5.356650e+002
2.757537e+003	5.814578e+002
2.759465e+003	6.163757e+002
2.761394e+003	6.382012e+002
2.763322e+003	6.210782e+002
2.765251e+003	5.597917e+002
2.767179e+003	4.583296e+002
2.769108e+003	4.239431e+002
2.771036e+003	4.885451e+002
2.772965e+003	5.139064e+002
2.774893e+003	4.518766e+002
2.776822e+003	4.168852e+002
2.778750e+003	3.468444e+002
2.780678e+003	2.982078e+002
2.782607e+003	2.931391e+002
2.784535e+003	2.065214e+002
2.786464e+003	8.842514e+001
2.788392e+003	1.013503e+002
2.790321e+003	1.884723e+002
2.792249e+003	2.989095e+002
2.794178e+003	3.672155e+002
2.796106e+003	3.079826e+002
2.798035e+003	2.751104e+002
2.799963e+003	3.164839e+002
2.801892e+003	3.904846e+002
2.803820e+003	3.234253e+002
2.805749e+003	2.754862e+002
2.807677e+003	2.684930e+002
2.809605e+003	2.793409e+002
2.811534e+003	3.587192e+002
2.813462e+003	4.042380e+002
2.815391e+003	3.869033e+002
2.817319e+003	3.984965e+002
2.819248e+003	5.203273e+002
2.821176e+003	5.437317e+002
2.823105e+003	4.780879e+002
2.825033e+003	4.416908e+002
2.826962e+003	3.877780e+002
2.828890e+003	4.519771e+002
2.830819e+003	5.204962e+002
2.832747e+003	6.229742e+002
2.834676e+003	5.906473e+002
2.836604e+003	5.992423e+002
2.838532e+003	6.258062e+002
2.840461e+003	6.282443e+002
2.842389e+003	6.917678e+002
2.844318e+003	7.159066e+002
2.846246e+003	6.875331e+002
2.848175e+003	6.241556e+002
2.850103e+003	6.223961e+002
2.852032e+003	6.683638e+002
2.853960e+003	6.717894e+002
2.855889e+003	7.232307e+002
2.857817e+003	8.196102e+002
2.859746e+003	7.156682e+002
2.861674e+003	6.099159e+002
2.863603e+003	5.503903e+002
2.865531e+003	5.951791e+002
2.867459e+003	6.773760e+002
2.869388e+003	5.803513e+002
2.871316e+003	4.938828e+002
2.873245e+003	4.700938e+002
2.875173e+003	4.259680e+002
2.877102e+003	4.124018e+002
2.879030e+003	3.282092e+002
2.880959e+003	2.605576e+002
2.882887e+003	2.611149e+002
2.884816e+003	2.932181e+002
2.886744e+003	3.229146e+002
2.888673e+003	3.328475e+002
2.890601e+003	2.607296e+002
2.892530e+003	2.302202e+002
2.894458e+003	2.142382e+002
2.896386e+003	2.347531e+002
2.898315e+003	2.509455e+002
2.900243e+003	2.205517e+002
2.902172e+003	2.258575e+002
2.904100e+003	2.406843e+002
2.906029e+003	2.988270e+002
2.907957e+003	2.893116e+002
2.909886e+003	2.105325e+002
2.911814e+003	1.854032e+002
2.913743e+003	1.622702e+002
2.915671e+003	1.593137e+002
2.917600e+003	1.453526e+002
2.919528e+003	2.239155e+002
2.921457e+003	2.054480e+002
2.923385e+003	2.687237e+002
2.925313e+003	3.869037e+002
2.927242e+003	3.634266e+002
2.929170e+003	3.269229e+002
2.931099e+003	3.124466e+002
2.933027e+003	2.657144e+002
2.934956e+003	3.412836e+002
2.936884e+003	3.486432e+002
2.938813e+003	2.904409e+002
2.940741e+003	3.288029e+002
2.942670e+003	3.594810e+002
2.944598e+003	3.496997e+002
2.946527e+003	2.849184e+002
2.948455e+003	3.128712e+002
2.950384e+003	3.870711e+002
2.952312e+003	4.336636e+002
2.954240e+003	4.908990e+002
2.956169e+003	4.577333e+002
2.958097e+003	3.386841e+002
2.960026e+003	2.886720e+002
2.961954e+003	3.491006e+002
2.963883e+003	3.766418e+002
2.965811e+003	3.658487e+002
2.967740e+003	3.793637e+002
2.969668e+003	3.096264e+002
2.971597e+003	3.058846e+002
2.973525e+003	3.037085e+002
2.975454e+003	2.203782e+002
2.977382e+003	1.935207e+002
2.979311e+003	2.240112e+002
2.981239e+003	1.974726e+002
2.983167e+003	2.150539e+002
2.985096e+003	1.509006e+002
2.987024e+003	7.432453e+001
2.988953e+003	1.420934e+002
2.990881e+003	1.916545e+002
2.992810e+003	2.299319e+002
2.994738e+003	1.410288e+002
2.996667e+003	-5.299350e+001
2.998595e+003	-8.225106e+001
3.000524e+003	-4.013845e+001
3.002452e+003	4.537603e+000
3.004381e+003	1.007512e+002
3.006309e+003	1.310900e+002
3.008238e+003	7.166302e+001
3.010166e+003	6.103033e+001
3.012094e+003	-2.362648e+001
3.014023e+003	-5.720882e+001
3.015951e+003	-5.851578e+001
3.017880e+003	-5.040631e+001
3.019808e+003	-5.736557e+001
3.021737e+003	-8.786715e+001
3.023665e+003	-1.545458e+002
3.025594e+003	-1.543456e+002
3.027522e+003	-1.264875e+002
3.029451e+003	-7.263054e+001
3.031379e+003	-3.311776e+001
3.033308e+003	-2.670970e+000
3.035236e+003	1.277462e+001
3.037165e+003	1.426875e+001
3.039093e+003	6.334980e+001
3.041021e+003	8.531308e+001
3.042950e+003	8.285513e+001
3.044878e+003	9.810884e+000
3.046807e+003	-1.730395e+001
3.048735e+003	4.744335e+001
3.050664e+003	1.420539e+002
3.052592e+003	1.720951e+002
3.054521e+003	1.349326e+002
3.056449e+003	2.129642e+002
3.058378e+003	2.392573e+002
3.060306e+003	3.119301e+002
3.062235e+003	3.410956e+002
3.064163e+003	3.353126e+002
3.066092e+003	3.367512e+002
3.068020e+003	3.338294e+002
3.069948e+003	3.621107e+002
3.071877e+003	4.121672e+002
3.073805e+003	3.343995e+002
3.075734e+003	2.528078e+002
3.077662e+003	2.063532e+002
3.079591e+003	2.052042e+002
3.081519e+003	3.099307e+002
3.083448e+003	3.417097e+002
3.085376e+003	3.818252e+002
3.087305e+003	3.914284e+002
3.089233e+003	3.284529e+002
3.091162e+003	2.511082e+002
3.093090e+003	1.764648e+002
3.095019e+003	1.240197e+002
3.096947e+003	1.492857e+002
3.098875e+003	2.570855e+002
3.100804e+003	1.943156e+002
3.102732e+003	2.361789e+002
3.104661e+003	1.888783e+002
3.106589e+003	1.737366e+002
3.108518e+003	2.127774e+002
3.110446e+003	2.067784e+002
3.112375e+003	1.972872e+002
3.114303e+003	2.076726e+002
3.116232e+003	2.055300e+002
3.118160e+003	2.953610e+002
3.120089e+003	2.652822e+002
3.122017e+003	2.326443e+002
3.123946e+003	2.017759e+002
3.125874e+003	1.486778e+002
3.127802e+003	1.453024e+002
3.129731e+003	1.884829e+002
3.131659e+003	2.232570e+002
3.133588e+003	3.047761e+002
3.135516e+003	3.560256e+002
3.137445e+003	3.611687e+002
3.139373e+003	3.808446e+002
3.141302e+003	3.475786e+002
3.143230e+003	4.004941e+002
3.145159e+003	4.951160e+002
3.147087e+003	5.290677e+002
3.149016e+003	5.468339e+002
3.150944e+003	5.939879e+002
3.152873e+003	6.220273e+002
3.154801e+003	7.195162e+002
3.156729e+003	8.018713e+002
3.158658e+003	7.746115e+002
3.160586e+003	8.087771e+002
3.162515e+003	8.193930e+002
3.164443e+003	7.811041e+002
3.166372e+003	7.543279e+002
3.168300e+003	8.177380e+002
3.170229e+003	8.784769e+002
3.172157e+003	8.916464e+002
3.174086e+003	8.230805e+002
3.176014e+003	8.287359e+002
3.177943e+003	9.488470e+002
3.179871e+003	1.030214e+003
3.181800e+003	1.103199e+003
3.183728e+003	1.152098e+003
3.185656e+003	1.177322e+003
3.187585e+003	1.220773e+003
3.189513e+003	1.160323e+003
3.191442e+003	1.250298e+003
3.193370e+003	1.253415e+003
3.195299e+003	1.245016e+003
3.197227e+003	1.268184e+003
3.199156e+003	1.226325e+003
3.201084e+003	1.278359e+003
3.203013e+003	1.364168e+003
3.204941e+003	1.371088e+003
3.206870e+003	1.334858e+003
3.208798e+003	1.305329e+003
3.210727e+003	1.240619e+003
3.212655e+003	1.226498e+003
3.214583e+003	1.247472e+003
3.216512e+003	1.335038e+003
3.218440e+003	1.475853e+003
3.220369e+003	1.500337e+003
3.222297e+003	1.464584e+003
3.224226e+003	1.461048e+003
3.226154e+003	1.459929e+003
3.228083e+003	1.573182e+003
3.230011e+003	1.585394e+003
3.231940e+003	1.516880e+003
3.233868e+003	1.512844e+003
3.235797e+003	1.542525e+003
3.237725e+003	1.641612e+003
3.239654e+003	1.776200e+003
3.241582e+003	1.787104e+003
3.243510e+003	1.751361e+003
3.245439e+003	1.771616e+003
3.247367e+003	1.863753e+003
3.249296e+003	1.948636e+003
3.251224e+003	2.101132e+003
3.253153e+003	2.054649e+003
3.255081e+003	2.037717e+003
3.257010e+003	2.093694e+003
3.258938e+003	2.180889e+003
3.260867e+003	2.253058e+003
3.262795e+003	2.325243e+003
3.264724e+003	2.399042e+003
3.266652e+003	2.542093e+003
3.268581e+003	2.617670e+003
3.270509e+003	2.699700e+003
3.272438e+003	2.692618e+003
3.274366e+003	2.804141e+003
3.276294e+003	2.879426e+003
3.278223e+003	2.985844e+003
3.280151e+003	3.045403e+003
3.282080e+003	3.122496e+003
3.284008e+003	3.128846e+003
3.285937e+003	3.144351e+003
3.287865e+003	3.139861e+003
3.289794e+003	3.070682e+003
3.291722e+003	3.206149e+003
3.293651e+003	3.334403e+003
3.295579e+003	3.437702e+003
3.297508e+003	3.452043e+003
3.299436e+003	3.418567e+003
3.301365e+003	3.583987e+003
3.303293e+003	3.690871e+003
3.305221e+003	3.716556e+003
3.307150e+003	3.794592e+003
3.309078e+003	3.827156e+003
3.311007e+003	3.855755e+003
3.312935e+003	3.960159e+003
3.314864e+003	3.985521e+003
3.316792e+003	4.081383e+003
3.318721e+003	4.135498e+003
3.320649e+003	4.189898e+003
3.322578e+003	4.233850e+003
3.324506e+003	4.327375e+003
3.326435e+003	4.364003e+003
3.328363e+003	4.381113e+003
3.330292e+003	4.431360e+003
3.332220e+003	4.501352e+003
3.334148e+003	4.522381e+003
3.336077e+003	4.576745e+003
3.338005e+003	4.726365e+003
3.339934e+003	4.795385e+003
3.341862e+003	4.903760e+003
3.343791e+003	5.059148e+003
3.345719e+003	5.114555e+003
3.347648e+003	5.164835e+003
3.349576e+003	5.192337e+003
3.351505e+003	5.228483e+003
3.353433e+003	5.330670e+003
3.355362e+003	5.442281e+003
3.357290e+003	5.543189e+003
3.359219e+003	5.737951e+003
3.361147e+003	5.924791e+003
3.363075e+003	6.100565e+003
3.365004e+003	6.218292e+003
3.366932e+003	6.271181e+003
3.368861e+003	6.330380e+003
3.370789e+003	6.416756e+003
3.372718e+003	6.509641e+003
3.374646e+003	6.713966e+003
3.376575e+003	6.888496e+003
3.378503e+003	6.982436e+003
3.380432e+003	7.136845e+003
3.382360e+003	7.204258e+003
3.384289e+003	7.295929e+003
3.386217e+003	7.377151e+003
3.388146e+003	7.452161e+003
3.390074e+003	7.579095e+003
3.392002e+003	7.793232e+003
3.393931e+003	7.919845e+003
3.395859e+003	7.966275e+003
3.397788e+003	8.036849e+003
3.399716e+003	8.240206e+003
