# Supplementary material for: Machine learning classification of mango maturity based on carotene content from Raman spectra
Source: PeerJ. 2025 Nov 18;13:e20288. doi: 10.7717/peerj.20288 (PMC12637035; doi:10.7717/peerj.20288)
Supplement: Supplemental Information 1 — Raman spectra from 29 mango samples, with measurements taken from the top, middle, and bottom parts of each mango. These data were used for Raman spectral processing, statistical analysis, and classification analysis. [file peerj-13-20288-s001.zip › Raw Data_Mango/M8/M8-T.CSV]

4.996945e+001	1.095199e+003
5.189791e+001	8.670385e+002
5.382638e+001	7.176314e+002
5.575485e+001	7.081861e+002
5.768332e+001	7.466973e+002
5.961178e+001	7.540538e+002
6.154025e+001	7.232903e+002
6.346872e+001	6.810342e+002
6.539719e+001	6.812798e+002
6.732565e+001	6.896368e+002
6.925412e+001	6.883110e+002
7.118259e+001	6.811270e+002
7.311105e+001	6.738130e+002
7.503952e+001	5.976284e+002
7.696799e+001	5.735273e+002
7.889645e+001	5.700078e+002
8.082492e+001	5.796149e+002
8.275339e+001	6.337906e+002
8.468185e+001	5.901251e+002
8.661032e+001	5.687244e+002
8.853879e+001	5.702799e+002
9.046725e+001	5.640390e+002
9.239572e+001	5.143342e+002
9.432419e+001	6.022763e+002
9.625266e+001	5.797341e+002
9.818112e+001	4.657834e+002
1.001096e+002	3.949942e+002
1.020381e+002	3.770305e+002
1.039665e+002	4.042582e+002
1.058950e+002	4.464497e+002
1.078235e+002	4.574000e+002
1.097519e+002	3.975878e+002
1.116804e+002	4.176945e+002
1.136089e+002	3.393154e+002
1.155373e+002	3.549384e+002
1.174658e+002	4.694005e+002
1.193943e+002	3.309491e+002
1.213227e+002	3.566590e+002
1.232512e+002	3.974169e+002
1.251797e+002	4.082599e+002
1.271081e+002	3.728037e+002
1.290366e+002	2.701569e+002
1.309651e+002	2.245321e+002
1.328935e+002	2.310553e+002
1.348220e+002	2.788057e+002
1.367505e+002	3.379999e+002
1.386789e+002	3.116368e+002
1.406074e+002	2.800656e+002
1.425359e+002	3.073714e+002
1.444643e+002	3.724373e+002
1.463928e+002	3.976298e+002
1.483213e+002	3.702168e+002
1.502497e+002	4.223651e+002
1.521782e+002	4.366547e+002
1.541067e+002	4.009706e+002
1.560351e+002	4.332589e+002
1.579636e+002	3.421398e+002
1.598921e+002	2.556738e+002
1.618205e+002	2.665213e+002
1.637490e+002	3.608101e+002
1.656775e+002	3.796934e+002
1.676059e+002	3.996992e+002
1.695344e+002	3.658965e+002
1.714629e+002	3.232484e+002
1.733913e+002	3.241501e+002
1.753198e+002	3.762403e+002
1.772483e+002	3.733936e+002
1.791767e+002	3.256384e+002
1.811052e+002	2.757275e+002
1.830337e+002	2.629177e+002
1.849621e+002	2.810564e+002
1.868906e+002	3.270947e+002
1.888191e+002	3.385758e+002
1.907475e+002	3.080441e+002
1.926760e+002	2.781844e+002
1.946045e+002	3.674323e+002
1.965329e+002	3.941431e+002
1.984614e+002	3.916783e+002
2.003899e+002	3.735903e+002
2.023183e+002	3.512694e+002
2.042468e+002	3.947504e+002
2.061753e+002	3.779260e+002
2.081037e+002	3.360894e+002
2.100322e+002	3.035466e+002
2.119607e+002	3.004077e+002
2.138891e+002	3.118345e+002
2.158176e+002	3.553195e+002
2.177461e+002	3.980995e+002
2.196745e+002	4.093468e+002
2.216030e+002	3.755626e+002
2.235315e+002	3.435287e+002
2.254599e+002	3.358122e+002
2.273884e+002	3.443068e+002
2.293169e+002	3.568163e+002
2.312453e+002	3.567377e+002
2.331738e+002	2.946688e+002
2.351023e+002	3.339606e+002
2.370307e+002	4.133927e+002
2.389592e+002	4.531350e+002
2.408877e+002	4.034081e+002
2.428161e+002	3.571072e+002
2.447446e+002	3.880051e+002
2.466731e+002	3.823097e+002
2.486015e+002	3.540777e+002
2.505300e+002	3.988182e+002
2.524585e+002	4.375098e+002
2.543869e+002	4.034978e+002
2.563154e+002	3.533924e+002
2.582439e+002	3.180133e+002
2.601723e+002	3.105697e+002
2.621008e+002	4.093067e+002
2.640293e+002	4.360645e+002
2.659577e+002	3.778260e+002
2.678862e+002	3.284669e+002
2.698147e+002	3.828434e+002
2.717431e+002	3.600559e+002
2.736716e+002	4.344910e+002
2.756001e+002	4.357040e+002
2.775285e+002	3.634655e+002
2.794570e+002	3.169305e+002
2.813855e+002	3.361642e+002
2.833139e+002	3.333241e+002
2.852424e+002	3.301700e+002
2.871709e+002	3.563150e+002
2.890993e+002	4.100523e+002
2.910278e+002	3.950352e+002
2.929563e+002	3.839125e+002
2.948847e+002	4.665191e+002
2.968132e+002	5.074565e+002
2.987417e+002	4.256920e+002
3.006701e+002	4.750638e+002
3.025986e+002	4.423459e+002
3.045271e+002	4.557289e+002
3.064555e+002	4.614960e+002
3.083840e+002	4.240580e+002
3.103125e+002	4.397667e+002
3.122409e+002	5.137897e+002
3.141694e+002	5.438231e+002
3.160979e+002	4.990443e+002
3.180263e+002	4.409875e+002
3.199548e+002	4.992796e+002
3.218833e+002	4.872964e+002
3.238117e+002	4.277586e+002
3.257402e+002	4.039510e+002
3.276687e+002	4.446853e+002
3.295971e+002	5.046970e+002
3.315256e+002	4.982983e+002
3.334541e+002	4.488653e+002
3.353825e+002	4.501332e+002
3.373110e+002	5.094074e+002
3.392395e+002	5.574622e+002
3.411679e+002	4.911935e+002
3.430964e+002	4.853053e+002
3.450249e+002	4.877953e+002
3.469533e+002	5.006078e+002
3.488818e+002	5.247762e+002
3.508103e+002	4.892211e+002
3.527387e+002	5.137496e+002
3.546672e+002	5.331998e+002
3.565957e+002	5.527754e+002
3.585241e+002	5.591599e+002
3.604526e+002	4.875557e+002
3.623811e+002	4.065301e+002
3.643095e+002	4.232214e+002
3.662380e+002	4.819658e+002
3.681665e+002	5.036544e+002
3.700949e+002	4.556056e+002
3.720234e+002	5.210240e+002
3.739519e+002	5.920952e+002
3.758803e+002	5.501694e+002
3.778088e+002	4.681414e+002
3.797373e+002	4.790840e+002
3.816657e+002	5.259027e+002
3.835942e+002	4.268755e+002
3.855227e+002	4.515554e+002
3.874511e+002	5.154839e+002
3.893796e+002	5.139371e+002
3.913081e+002	5.331197e+002
3.932365e+002	4.856458e+002
3.951650e+002	4.847951e+002
3.970935e+002	5.427438e+002
3.990219e+002	5.988743e+002
4.009504e+002	5.651813e+002
4.028789e+002	4.752101e+002
4.048073e+002	4.683764e+002
4.067358e+002	5.621330e+002
4.086643e+002	6.422188e+002
4.105927e+002	6.006282e+002
4.125212e+002	5.183832e+002
4.144497e+002	4.685644e+002
4.163781e+002	5.080434e+002
4.183066e+002	5.620639e+002
4.202351e+002	5.693432e+002
4.221635e+002	5.470710e+002
4.240920e+002	5.726708e+002
4.260205e+002	4.968756e+002
4.279489e+002	4.268171e+002
4.298774e+002	3.957705e+002
4.318059e+002	3.844478e+002
4.337343e+002	4.426647e+002
4.356628e+002	4.783036e+002
4.375913e+002	4.509811e+002
4.395197e+002	5.039456e+002
4.414482e+002	6.343984e+002
4.433767e+002	5.738642e+002
4.453051e+002	4.776948e+002
4.472336e+002	4.493871e+002
4.491621e+002	5.259584e+002
4.510905e+002	5.585914e+002
4.530190e+002	4.236879e+002
4.549475e+002	4.844463e+002
4.568759e+002	5.309022e+002
4.588044e+002	5.536808e+002
4.607329e+002	5.752615e+002
4.626613e+002	5.882458e+002
4.645898e+002	5.454061e+002
4.665183e+002	5.645960e+002
4.684467e+002	5.866994e+002
4.703752e+002	5.560057e+002
4.723037e+002	4.969593e+002
4.742321e+002	4.712391e+002
4.761606e+002	4.911694e+002
4.780891e+002	5.912684e+002
4.800175e+002	5.234354e+002
4.819460e+002	4.722671e+002
4.838745e+002	5.113475e+002
4.858029e+002	4.974162e+002
4.877314e+002	6.363964e+002
4.896599e+002	5.325223e+002
4.915883e+002	4.933101e+002
4.935168e+002	5.233657e+002
4.954453e+002	5.341283e+002
4.973737e+002	5.971095e+002
4.993022e+002	5.788996e+002
5.012307e+002	5.026001e+002
5.031591e+002	4.585106e+002
5.050876e+002	4.824886e+002
5.070161e+002	5.381613e+002
5.089445e+002	5.435957e+002
5.108730e+002	5.648459e+002
5.128015e+002	6.392597e+002
5.147299e+002	6.306173e+002
5.166584e+002	5.348119e+002
5.185869e+002	5.426436e+002
5.205153e+002	6.309766e+002
5.224438e+002	5.785822e+002
5.243723e+002	6.114630e+002
5.263007e+002	6.954337e+002
5.282292e+002	7.102355e+002
5.301577e+002	6.504210e+002
5.320861e+002	5.310573e+002
5.340146e+002	5.801156e+002
5.359431e+002	6.790895e+002
5.378715e+002	7.167496e+002
5.398000e+002	6.698777e+002
5.417285e+002	6.267318e+002
5.436569e+002	5.946324e+002
5.455854e+002	6.001604e+002
5.475139e+002	6.627311e+002
5.494423e+002	6.542742e+002
5.513708e+002	4.746183e+002
5.532993e+002	5.928331e+002
5.552277e+002	5.349684e+002
5.571562e+002	4.771583e+002
5.590847e+002	4.606142e+002
5.610131e+002	4.706991e+002
5.629416e+002	4.905167e+002
5.648701e+002	5.654567e+002
5.667985e+002	5.195785e+002
5.687270e+002	4.995085e+002
5.706555e+002	5.062923e+002
5.725839e+002	5.058965e+002
5.745124e+002	5.075947e+002
5.764409e+002	5.319327e+002
5.783693e+002	4.785816e+002
5.802978e+002	4.391148e+002
5.822263e+002	4.890054e+002
5.841547e+002	5.812182e+002
5.860832e+002	5.374059e+002
5.880117e+002	4.885001e+002
5.899401e+002	4.840416e+002
5.918686e+002	5.012605e+002
5.937971e+002	4.737639e+002
5.957255e+002	4.406200e+002
5.976540e+002	5.969099e+002
5.995825e+002	5.126728e+002
6.015109e+002	3.917732e+002
6.034394e+002	3.891296e+002
6.053679e+002	5.070039e+002
6.072963e+002	6.191585e+002
6.092248e+002	5.611584e+002
6.111533e+002	4.735349e+002
6.130817e+002	4.840112e+002
6.150102e+002	4.715669e+002
6.169387e+002	4.524030e+002
6.188671e+002	4.552343e+002
6.207956e+002	3.747603e+002
6.227241e+002	3.706222e+002
6.246525e+002	4.935949e+002
6.265810e+002	5.537311e+002
6.285095e+002	5.153016e+002
6.304379e+002	4.610888e+002
6.323664e+002	4.749527e+002
6.342949e+002	4.715009e+002
6.362233e+002	4.383619e+002
6.381518e+002	4.283174e+002
6.400803e+002	4.057592e+002
6.420087e+002	3.420346e+002
6.439372e+002	3.036964e+002
6.458657e+002	3.887669e+002
6.477941e+002	4.449497e+002
6.497226e+002	4.458508e+002
6.516511e+002	4.383987e+002
6.535795e+002	4.610669e+002
6.555080e+002	4.988664e+002
6.574365e+002	5.632030e+002
6.593649e+002	4.585114e+002
6.612934e+002	4.224673e+002
6.632219e+002	4.234987e+002
6.651503e+002	3.882911e+002
6.670788e+002	3.395671e+002
6.690073e+002	3.372211e+002
6.709357e+002	3.547357e+002
6.728642e+002	3.801516e+002
6.747927e+002	3.886665e+002
6.767211e+002	3.833029e+002
6.786496e+002	3.862608e+002
6.805781e+002	3.834020e+002
6.825065e+002	3.371134e+002
6.844350e+002	3.205922e+002
6.863635e+002	3.745342e+002
6.882919e+002	4.315558e+002
6.902204e+002	3.987431e+002
6.921489e+002	3.098378e+002
6.940773e+002	3.848121e+002
6.960058e+002	3.561005e+002
6.979343e+002	2.658428e+002
6.998627e+002	2.480043e+002
7.017912e+002	3.504041e+002
7.037197e+002	4.329362e+002
7.056481e+002	3.356086e+002
7.075766e+002	3.153067e+002
7.095051e+002	3.437891e+002
7.114335e+002	3.882596e+002
7.133620e+002	4.215546e+002
7.152905e+002	4.209707e+002
7.172189e+002	3.673815e+002
7.191474e+002	3.456054e+002
7.210759e+002	3.452432e+002
7.230043e+002	4.115811e+002
7.249328e+002	4.477937e+002
7.268613e+002	3.856637e+002
7.287897e+002	4.589320e+002
7.307182e+002	4.611536e+002
7.326467e+002	4.345962e+002
7.345751e+002	3.277944e+002
7.365036e+002	2.625339e+002
7.384321e+002	2.924439e+002
7.403605e+002	2.857801e+002
7.422890e+002	3.265793e+002
7.442175e+002	3.826586e+002
7.461459e+002	4.175779e+002
7.480744e+002	4.166971e+002
7.500029e+002	3.818649e+002
7.519313e+002	3.351454e+002
7.538598e+002	3.191636e+002
7.557883e+002	2.323030e+002
7.577167e+002	2.304213e+002
7.596452e+002	2.017491e+002
7.615737e+002	2.588305e+002
7.635021e+002	3.445933e+002
7.654306e+002	1.475441e+002
7.673591e+002	2.330535e+002
7.692875e+002	3.234025e+002
7.712160e+002	2.669681e+002
7.731445e+002	2.556754e+002
7.750729e+002	2.704930e+002
7.770014e+002	1.845519e+002
7.789299e+002	1.819884e+002
7.808583e+002	2.834039e+002
7.827868e+002	2.739288e+002
7.847153e+002	2.307020e+002
7.866437e+002	2.455185e+002
7.885722e+002	3.602090e+002
7.905007e+002	4.750629e+002
7.924291e+002	2.034103e+002
7.943576e+002	2.413813e+002
7.962861e+002	2.147277e+002
7.982145e+002	2.054695e+002
8.001430e+002	2.561790e+002
8.020715e+002	2.850968e+002
8.039999e+002	1.836575e+002
8.059284e+002	1.026391e+002
8.078569e+002	2.031936e+002
8.097853e+002	2.111413e+002
8.117138e+002	1.713916e+002
8.136423e+002	1.670342e+002
8.155707e+002	1.909707e+002
8.174992e+002	1.696671e+002
8.194277e+002	2.387637e+002
8.213561e+002	2.030346e+002
8.232846e+002	9.202226e+001
8.252131e+002	1.199058e+002
8.271415e+002	2.131194e+002
8.290700e+002	1.370202e+002
8.309985e+002	1.425756e+002
8.329269e+002	1.752895e+002
8.348554e+002	1.768669e+002
8.367839e+002	1.356294e+002
8.387123e+002	1.317018e+002
8.406408e+002	1.981155e+002
8.425693e+002	2.760459e+002
8.444977e+002	3.348904e+002
8.464262e+002	3.291081e+002
8.483547e+002	2.878849e+002
8.502831e+002	2.500756e+002
8.522116e+002	2.239602e+002
8.541401e+002	1.970079e+002
8.560685e+002	1.535860e+002
8.579970e+002	8.846041e+001
8.599255e+002	2.593302e+002
8.618539e+002	3.312690e+002
8.637824e+002	2.553941e+002
8.657109e+002	2.289872e+002
8.676393e+002	2.849691e+002
8.695678e+002	2.312702e+002
8.714963e+002	3.215982e+002
8.734247e+002	2.323281e+002
8.753532e+002	1.805718e+002
8.772817e+002	1.649874e+002
8.792101e+002	1.766813e+002
8.811386e+002	2.221910e+002
8.830671e+002	2.775999e+002
8.849955e+002	2.164897e+002
8.869240e+002	1.993668e+002
8.888525e+002	2.574891e+002
8.907809e+002	2.158426e+002
8.927094e+002	1.876545e+002
8.946379e+002	1.943282e+002
8.965663e+002	1.118475e+002
8.984948e+002	2.175689e+002
9.004233e+002	1.961178e+002
9.023517e+002	4.991648e+001
9.042802e+002	1.325173e+002
9.062087e+002	2.198862e+002
9.081371e+002	1.727182e+002
9.100656e+002	1.650771e+002
9.119941e+002	2.359991e+002
9.139225e+002	2.939064e+002
9.158510e+002	2.985513e+002
9.177795e+002	2.683443e+002
9.197079e+002	2.395699e+002
9.216364e+002	1.666393e+002
9.235649e+002	1.094873e+002
9.254933e+002	3.458993e+002
9.274218e+002	2.797472e+002
9.293503e+002	2.095094e+002
9.312787e+002	2.525773e+002
9.332072e+002	2.218360e+002
9.351357e+002	1.894278e+002
9.370641e+002	2.899038e+002
9.389926e+002	3.896762e+002
9.409211e+002	2.882430e+002
9.428495e+002	2.696939e+002
9.447780e+002	3.523895e+002
9.467065e+002	3.702631e+002
9.486349e+002	2.905165e+002
9.505634e+002	2.169146e+002
9.524919e+002	2.676466e+002
9.544203e+002	4.104146e+002
9.563488e+002	2.446568e+002
9.582773e+002	3.145856e+002
9.602057e+002	4.737401e+002
9.621342e+002	5.481833e+002
9.640627e+002	4.854031e+002
9.659911e+002	3.746554e+002
9.679196e+002	3.310296e+002
9.698481e+002	1.943579e+002
9.717766e+002	2.134770e+002
9.737050e+002	2.770480e+002
9.756335e+002	2.915612e+002
9.775620e+002	3.155635e+002
9.794904e+002	3.613694e+002
9.814189e+002	3.275915e+002
9.833474e+002	2.150421e+002
9.852758e+002	3.506485e+002
9.872043e+002	4.377571e+002
9.891328e+002	3.255678e+002
9.910612e+002	3.108988e+002
9.929897e+002	4.417815e+002
9.949182e+002	5.053302e+002
9.968466e+002	3.737280e+002
9.987751e+002	1.567649e+002
1.000704e+003	1.475086e+002
1.002632e+003	2.883379e+002
1.004560e+003	3.094110e+002
1.006489e+003	3.424531e+002
1.008417e+003	4.014502e+002
1.010346e+003	3.489353e+002
1.012274e+003	2.882322e+002
1.014203e+003	3.790631e+002
1.016131e+003	3.795635e+002
1.018060e+003	4.279686e+002
1.019988e+003	3.325122e+002
1.021917e+003	1.949297e+002
1.023845e+003	2.291952e+002
1.025774e+003	4.240972e+002
1.027702e+003	4.682582e+002
1.029631e+003	4.188572e+002
1.031559e+003	4.196505e+002
1.033488e+003	4.988147e+002
1.035416e+003	4.515653e+002
1.037344e+003	3.658267e+002
1.039273e+003	4.087189e+002
1.041201e+003	5.139490e+002
1.043130e+003	4.248132e+002
1.045058e+003	3.099821e+002
1.046987e+003	3.703044e+002
1.048915e+003	3.226493e+002
1.050844e+003	2.681559e+002
1.052772e+003	2.662428e+002
1.054701e+003	3.153580e+002
1.056629e+003	3.730012e+002
1.058558e+003	2.769754e+002
1.060486e+003	3.282874e+002
1.062415e+003	3.777154e+002
1.064343e+003	3.303279e+002
1.066271e+003	3.257575e+002
1.068200e+003	3.255854e+002
1.070128e+003	3.030536e+002
1.072057e+003	3.418892e+002
1.073985e+003	3.868795e+002
1.075914e+003	3.692761e+002
1.077842e+003	3.932497e+002
1.079771e+003	3.921486e+002
1.081699e+003	3.034014e+002
1.083628e+003	2.849288e+002
1.085556e+003	3.837692e+002
1.087485e+003	4.365726e+002
1.089413e+003	3.785314e+002
1.091342e+003	4.517199e+002
1.093270e+003	3.366173e+002
1.095198e+003	3.358346e+002
1.097127e+003	3.852058e+002
1.099055e+003	3.590126e+002
1.100984e+003	3.529439e+002
1.102912e+003	4.562587e+002
1.104841e+003	4.778147e+002
1.106769e+003	4.538489e+002
1.108698e+003	4.385253e+002
1.110626e+003	3.590409e+002
1.112555e+003	4.338355e+002
1.114483e+003	5.203902e+002
1.116412e+003	5.059594e+002
1.118340e+003	4.222345e+002
1.120269e+003	3.509986e+002
1.122197e+003	3.548019e+002
1.124125e+003	4.712410e+002
1.126054e+003	4.004077e+002
1.127982e+003	3.469978e+002
1.129911e+003	4.274555e+002
1.131839e+003	4.431758e+002
1.133768e+003	3.656249e+002
1.135696e+003	3.883762e+002
1.137625e+003	5.212465e+002
1.139553e+003	5.713111e+002
1.141482e+003	5.434874e+002
1.143410e+003	5.761971e+002
1.145339e+003	6.000686e+002
1.147267e+003	5.483869e+002
1.149196e+003	5.484698e+002
1.151124e+003	5.616812e+002
1.153052e+003	4.604617e+002
1.154981e+003	6.052067e+002
1.156909e+003	6.983505e+002
1.158838e+003	4.826932e+002
1.160766e+003	5.607394e+002
1.162695e+003	5.312681e+002
1.164623e+003	5.916371e+002
1.166552e+003	6.515779e+002
1.168480e+003	5.171134e+002
1.170409e+003	4.370630e+002
1.172337e+003	5.476516e+002
1.174266e+003	5.027583e+002
1.176194e+003	5.327416e+002
1.178123e+003	5.362498e+002
1.180051e+003	6.383687e+002
1.181979e+003	7.007388e+002
1.183908e+003	6.368419e+002
1.185836e+003	5.491865e+002
1.187765e+003	5.213315e+002
1.189693e+003	4.386530e+002
1.191622e+003	5.210721e+002
1.193550e+003	5.358627e+002
1.195479e+003	4.742711e+002
1.197407e+003	4.663452e+002
1.199336e+003	4.385262e+002
1.201264e+003	3.974678e+002
1.203193e+003	4.508522e+002
1.205121e+003	5.645461e+002
1.207050e+003	5.412846e+002
1.208978e+003	5.797851e+002
1.210906e+003	6.738253e+002
1.212835e+003	4.604133e+002
1.214763e+003	4.050006e+002
1.216692e+003	4.678455e+002
1.218620e+003	4.801393e+002
1.220549e+003	4.448740e+002
1.222477e+003	4.419030e+002
1.224406e+003	4.703507e+002
1.226334e+003	4.550019e+002
1.228263e+003	5.739096e+002
1.230191e+003	7.057599e+002
1.232120e+003	6.090091e+002
1.234048e+003	4.940470e+002
1.235977e+003	5.609870e+002
1.237905e+003	6.097236e+002
1.239833e+003	4.871649e+002
1.241762e+003	5.880071e+002
1.243690e+003	4.552491e+002
1.245619e+003	5.007822e+002
1.247547e+003	5.207170e+002
1.249476e+003	5.194728e+002
1.251404e+003	5.342977e+002
1.253333e+003	5.001802e+002
1.255261e+003	4.884897e+002
1.257190e+003	5.593254e+002
1.259118e+003	5.376160e+002
1.261047e+003	3.679448e+002
1.262975e+003	4.039405e+002
1.264904e+003	5.412358e+002
1.266832e+003	4.849766e+002
1.268760e+003	4.879449e+002
1.270689e+003	6.621521e+002
1.272617e+003	6.634166e+002
1.274546e+003	4.810623e+002
1.276474e+003	4.757502e+002
1.278403e+003	5.489119e+002
1.280331e+003	4.387618e+002
1.282260e+003	5.103336e+002
1.284188e+003	5.208740e+002
1.286117e+003	5.444358e+002
1.288045e+003	4.599333e+002
1.289974e+003	4.392957e+002
1.291902e+003	5.663187e+002
1.293831e+003	6.745642e+002
1.295759e+003	6.183736e+002
1.297688e+003	5.516459e+002
1.299616e+003	6.294273e+002
1.301544e+003	5.270134e+002
1.303473e+003	6.358210e+002
1.305401e+003	6.528033e+002
1.307330e+003	5.773111e+002
1.309258e+003	4.525724e+002
1.311187e+003	5.042077e+002
1.313115e+003	5.813594e+002
1.315044e+003	4.143789e+002
1.316972e+003	4.335561e+002
1.318901e+003	5.759592e+002
1.320829e+003	6.592162e+002
1.322758e+003	6.085794e+002
1.324686e+003	5.845849e+002
1.326615e+003	5.696447e+002
1.328543e+003	5.465358e+002
1.330471e+003	5.912123e+002
1.332400e+003	6.544173e+002
1.334328e+003	5.993583e+002
1.336257e+003	5.130031e+002
1.338185e+003	6.267711e+002
1.340114e+003	5.727902e+002
1.342042e+003	5.626094e+002
1.343971e+003	5.989326e+002
1.345899e+003	6.336965e+002
1.347828e+003	6.973084e+002
1.349756e+003	5.971588e+002
1.351685e+003	4.565425e+002
1.353613e+003	4.702742e+002
1.355542e+003	5.003649e+002
1.357470e+003	4.973011e+002
1.359398e+003	5.701725e+002
1.361327e+003	6.374958e+002
1.363255e+003	6.015364e+002
1.365184e+003	5.695141e+002
1.367112e+003	4.411727e+002
1.369041e+003	5.034377e+002
1.370969e+003	4.937921e+002
1.372898e+003	4.098296e+002
1.374826e+003	4.828524e+002
1.376755e+003	4.628646e+002
1.378683e+003	3.592563e+002
1.380612e+003	4.473271e+002
1.382540e+003	4.003568e+002
1.384469e+003	4.548449e+002
1.386397e+003	5.705565e+002
1.388325e+003	5.602797e+002
1.390254e+003	5.412406e+002
1.392182e+003	5.942335e+002
1.394111e+003	6.092302e+002
1.396039e+003	4.893973e+002
1.397968e+003	3.787998e+002
1.399896e+003	4.946618e+002
1.401825e+003	4.966149e+002
1.403753e+003	3.240403e+002
1.405682e+003	2.106043e+002
1.407610e+003	3.523170e+002
1.409539e+003	5.266953e+002
1.411467e+003	4.393126e+002
1.413396e+003	3.357757e+002
1.415324e+003	4.062059e+002
1.417252e+003	4.669747e+002
1.419181e+003	3.998493e+002
1.421109e+003	3.654948e+002
1.423038e+003	3.191863e+002
1.424966e+003	3.289999e+002
1.426895e+003	3.854973e+002
1.428823e+003	4.654610e+002
1.430752e+003	5.226166e+002
1.432680e+003	4.563210e+002
1.434609e+003	4.419879e+002
1.436537e+003	3.938524e+002
1.438466e+003	3.544872e+002
1.440394e+003	4.731723e+002
1.442323e+003	4.870297e+002
1.444251e+003	4.685004e+002
1.446179e+003	3.938964e+002
1.448108e+003	4.540109e+002
1.450036e+003	5.771922e+002
1.451965e+003	3.957481e+002
1.453893e+003	4.606469e+002
1.455822e+003	4.509684e+002
1.457750e+003	4.870441e+002
1.459679e+003	5.053681e+002
1.461607e+003	4.069281e+002
1.463536e+003	4.075050e+002
1.465464e+003	4.961877e+002
1.467393e+003	5.617256e+002
1.469321e+003	2.656389e+002
1.471250e+003	3.952803e+002
1.473178e+003	4.206998e+002
1.475106e+003	3.604477e+002
1.477035e+003	5.194846e+002
1.478963e+003	6.439460e+002
1.480892e+003	5.289690e+002
1.482820e+003	3.480284e+002
1.484749e+003	3.136464e+002
1.486677e+003	3.599613e+002
1.488606e+003	3.598530e+002
1.490534e+003	3.908271e+002
1.492463e+003	2.774628e+002
1.494391e+003	3.399063e+002
1.496320e+003	4.649302e+002
1.498248e+003	5.869323e+002
1.500177e+003	4.741678e+002
1.502105e+003	2.827597e+002
1.504033e+003	2.863512e+002
1.505962e+003	4.200655e+002
1.507890e+003	4.271213e+002
1.509819e+003	3.095707e+002
1.511747e+003	3.418503e+002
1.513676e+003	5.664221e+002
1.515604e+003	6.281857e+002
1.517533e+003	4.892314e+002
1.519461e+003	4.008052e+002
1.521390e+003	5.948248e+002
1.523318e+003	4.371781e+002
1.525247e+003	4.409302e+002
1.527175e+003	4.956806e+002
1.529104e+003	5.479404e+002
1.531032e+003	4.131442e+002
1.532960e+003	2.315325e+002
1.534889e+003	2.966146e+002
1.536817e+003	4.475033e+002
1.538746e+003	4.109288e+002
1.540674e+003	3.871733e+002
1.542603e+003	3.332748e+002
1.544531e+003	2.751071e+002
1.546460e+003	3.576894e+002
1.548388e+003	4.442946e+002
1.550317e+003	5.293068e+002
1.552245e+003	3.813613e+002
1.554174e+003	2.689301e+002
1.556102e+003	3.490688e+002
1.558031e+003	2.841782e+002
1.559959e+003	2.040543e+002
1.561887e+003	4.251468e+002
1.563816e+003	5.424286e+002
1.565744e+003	4.595565e+002
1.567673e+003	3.967368e+002
1.569601e+003	2.828919e+002
1.571530e+003	4.638883e+002
1.573458e+003	4.116156e+002
1.575387e+003	6.721234e+002
1.577315e+003	3.301884e+002
1.579244e+003	3.139066e+002
1.581172e+003	4.025264e+002
1.583101e+003	2.579907e+002
1.585029e+003	1.747454e+002
1.586958e+003	3.026655e+002
1.588886e+003	4.903593e+002
1.590814e+003	6.579294e+002
1.592743e+003	5.786228e+002
1.594671e+003	5.186161e+002
1.596600e+003	6.059237e+002
1.598528e+003	5.122747e+002
1.600457e+003	5.246375e+002
1.602385e+003	4.813869e+002
1.604314e+003	4.001793e+002
1.606242e+003	6.255557e+002
1.608171e+003	4.610569e+002
1.610099e+003	2.315007e+002
1.612028e+003	4.334425e+002
1.613956e+003	5.523723e+002
1.615885e+003	3.256849e+002
1.617813e+003	2.761862e+002
1.619741e+003	3.777480e+002
1.621670e+003	3.367622e+002
1.623598e+003	2.444846e+002
1.625527e+003	2.857696e+002
1.627455e+003	3.098853e+002
1.629384e+003	2.104155e+002
1.631312e+003	2.280212e+002
1.633241e+003	3.311148e+002
1.635169e+003	4.661500e+002
1.637098e+003	2.639446e+002
1.639026e+003	1.977399e+002
1.640955e+003	1.715686e+002
1.642883e+003	1.099944e+002
1.644812e+003	2.416513e+002
1.646740e+003	3.891597e+002
1.648668e+003	2.974016e+002
1.650597e+003	2.624312e+002
1.652525e+003	2.863569e+002
1.654454e+003	2.627711e+002
1.656382e+003	2.568578e+002
1.658311e+003	1.411167e+002
1.660239e+003	7.367198e+001
1.662168e+003	8.445354e+001
1.664096e+003	1.405198e+002
1.666025e+003	1.993162e+002
1.667953e+003	1.446293e+002
1.669882e+003	9.433007e+001
1.671810e+003	6.472834e+001
1.673739e+003	1.023401e+002
1.675667e+003	9.722447e+001
1.677595e+003	3.825655e+001
1.679524e+003	1.104605e+002
1.681452e+003	1.098350e+002
1.683381e+003	2.390946e+001
1.685309e+003	9.561224e+001
1.687238e+003	2.121207e+002
1.689166e+003	2.617254e+002
1.691095e+003	-5.251827e+001
1.693023e+003	1.776903e+002
1.694952e+003	-8.966072e+001
1.696880e+003	2.348761e+001
1.698809e+003	-2.590989e+001
1.700737e+003	9.788238e+001
1.702666e+003	1.555325e+002
1.704594e+003	8.956361e+001
1.706522e+003	-1.655155e+000
1.708451e+003	-1.299294e+002
1.710379e+003	-2.336284e+002
1.712308e+003	-2.282448e+002
1.714236e+003	-1.345568e+002
1.716165e+003	6.135497e+001
1.718093e+003	2.808892e+002
1.720022e+003	1.724563e+002
1.721950e+003	1.204173e+002
1.723879e+003	-3.914028e+001
1.725807e+003	2.401488e+002
1.727736e+003	1.135879e+002
1.729664e+003	2.733352e+002
1.731593e+003	1.238684e+002
1.733521e+003	-5.529221e-001
1.735449e+003	-1.828365e+001
1.737378e+003	-4.061303e+001
1.739306e+003	-2.938287e+001
1.741235e+003	4.283218e+001
1.743163e+003	9.684642e+001
1.745092e+003	1.224222e+002
1.747020e+003	1.824647e+002
1.748949e+003	2.744406e+002
1.750877e+003	3.113620e+002
1.752806e+003	2.059748e+002
1.754734e+003	2.060315e+002
1.756663e+003	3.312913e+001
1.758591e+003	3.691885e+001
1.760520e+003	1.693969e+002
1.762448e+003	3.868762e+001
1.764376e+003	7.349114e+001
1.766305e+003	6.672201e+001
1.768233e+003	-3.751694e+001
1.770162e+003	3.914165e+001
1.772090e+003	1.263172e+001
1.774019e+003	1.999729e+002
1.775947e+003	1.826112e+002
1.777876e+003	9.535864e+001
1.779804e+003	1.767112e+002
1.781733e+003	1.461496e+002
1.783661e+003	-3.953472e+001
1.785590e+003	-8.102596e+001
1.787518e+003	1.227109e+001
1.789447e+003	3.152882e+001
1.791375e+003	7.408356e+000
1.793303e+003	1.428140e+001
1.795232e+003	-2.584459e+001
1.797160e+003	-1.053480e+002
1.799089e+003	-8.467951e+001
1.801017e+003	9.678951e+000
1.802946e+003	3.981535e+001
1.804874e+003	2.546433e+001
1.806803e+003	1.316413e+001
1.808731e+003	1.510488e+002
1.810660e+003	2.206268e+002
1.812588e+003	1.763185e+002
1.814517e+003	1.236094e+002
1.816445e+003	3.173584e+001
1.818374e+003	1.025772e+002
1.820302e+003	1.530613e+002
1.822230e+003	3.633883e+001
1.824159e+003	7.695848e+001
1.826087e+003	2.942802e+002
1.828016e+003	2.864388e+002
1.829944e+003	1.475459e+002
1.831873e+003	1.774430e+002
1.833801e+003	1.517328e+002
1.835730e+003	2.862706e+002
1.837658e+003	1.927694e+002
1.839587e+003	1.567442e+002
1.841515e+003	2.180772e+002
1.843444e+003	1.828663e+002
1.845372e+003	2.140890e+002
1.847301e+003	1.509633e+002
1.849229e+003	1.777419e+002
1.851157e+003	1.938823e+002
1.853086e+003	1.599204e+002
1.855014e+003	2.725564e+002
1.856943e+003	1.010994e+002
1.858871e+003	8.285704e+001
1.860800e+003	2.149961e+002
1.862728e+003	6.883208e+001
1.864657e+003	1.848664e+002
1.866585e+003	2.318651e+002
1.868514e+003	2.091513e+002
1.870442e+003	2.126373e+002
1.872371e+003	1.548494e+002
1.874299e+003	1.673153e+002
1.876228e+003	1.162309e+002
1.878156e+003	1.128987e+002
1.880084e+003	1.401904e+002
1.882013e+003	2.880824e+002
1.883941e+003	5.059118e+002
1.885870e+003	2.237189e+002
1.887798e+003	7.221107e+001
1.889727e+003	1.781273e+002
1.891655e+003	3.565439e+002
1.893584e+003	1.911407e+002
1.895512e+003	6.232669e+001
1.897441e+003	1.856299e+002
1.899369e+003	1.403686e+002
1.901298e+003	2.043124e+002
1.903226e+003	2.850136e+002
1.905155e+003	2.578110e+002
1.907083e+003	2.425277e+002
1.909011e+003	2.401895e+002
1.910940e+003	1.959734e+002
1.912868e+003	2.270043e+002
1.914797e+003	3.550912e+002
1.916725e+003	2.989543e+002
1.918654e+003	1.177002e+002
1.920582e+003	1.678215e+002
1.922511e+003	3.238160e+002
1.924439e+003	2.955854e+002
1.926368e+003	2.579370e+002
1.928296e+003	2.980094e+002
1.930225e+003	2.741033e+002
1.932153e+003	2.161133e+002
1.934082e+003	8.883331e+001
1.936010e+003	2.318143e+001
1.937938e+003	1.907304e+002
1.939867e+003	3.010354e+002
1.941795e+003	2.647608e+002
1.943724e+003	5.279608e+002
1.945652e+003	1.474339e+002
1.947581e+003	1.763053e+002
1.949509e+003	3.170953e+002
1.951438e+003	2.823940e+002
1.953366e+003	5.373815e+002
1.955295e+003	6.107979e+002
1.957223e+003	5.339022e+002
1.959152e+003	5.096864e+002
1.961080e+003	3.531736e+002
1.963009e+003	2.709923e+002
1.964937e+003	4.338539e+002
1.966865e+003	4.911853e+002
1.968794e+003	5.040688e+002
1.970722e+003	4.113096e+002
1.972651e+003	3.657972e+002
1.974579e+003	2.892695e+002
1.976508e+003	2.499916e+002
1.978436e+003	2.821112e+002
1.980365e+003	3.963164e+002
1.982293e+003	3.937516e+002
1.984222e+003	2.689125e+002
1.986150e+003	2.640251e+002
1.988079e+003	3.280973e+002
1.990007e+003	2.639442e+002
1.991936e+003	2.644454e+002
1.993864e+003	3.873292e+002
1.995792e+003	3.862805e+002
1.997721e+003	2.988215e+002
1.999649e+003	3.902371e+002
2.001578e+003	5.403828e+002
2.003506e+003	4.414718e+002
2.005435e+003	3.054507e+002
2.007363e+003	3.278336e+002
2.009292e+003	4.170432e+002
2.011220e+003	3.628380e+002
2.013149e+003	4.210335e+002
2.015077e+003	4.846839e+002
2.017006e+003	4.484001e+002
2.018934e+003	4.960977e+002
2.020863e+003	5.962160e+002
2.022791e+003	3.785222e+002
2.024719e+003	2.277056e+002
2.026648e+003	1.144463e+002
2.028576e+003	4.120147e+002
2.030505e+003	3.992372e+002
2.032433e+003	2.496450e+002
2.034362e+003	6.391576e+002
2.036290e+003	5.526063e+002
2.038219e+003	4.248549e+002
2.040147e+003	3.798296e+002
2.042076e+003	4.098900e+002
2.044004e+003	3.746183e+002
2.045933e+003	3.483135e+002
2.047861e+003	5.758581e+002
2.049790e+003	5.150330e+002
2.051718e+003	5.933770e+002
2.053646e+003	4.431616e+002
2.055575e+003	4.835877e+002
2.057503e+003	2.736616e+002
2.059432e+003	3.876485e+002
2.061360e+003	4.977206e+002
2.063289e+003	3.282993e+002
2.065217e+003	3.509748e+002
2.067146e+003	3.410044e+002
2.069074e+003	2.842562e+002
2.071003e+003	3.913760e+002
2.072931e+003	3.671451e+002
2.074860e+003	3.812169e+002
2.076788e+003	4.537993e+002
2.078717e+003	6.586384e+002
2.080645e+003	8.888904e+002
2.082573e+003	6.597646e+002
2.084502e+003	5.838230e+002
2.086430e+003	4.247719e+002
2.088359e+003	3.989489e+002
2.090287e+003	4.501390e+002
2.092216e+003	5.099170e+002
2.094144e+003	5.796942e+002
2.096073e+003	4.482128e+002
2.098001e+003	4.159360e+002
2.099930e+003	4.751478e+002
2.101858e+003	5.406599e+002
2.103787e+003	6.117213e+002
2.105715e+003	5.247618e+002
2.107644e+003	5.548096e+002
2.109572e+003	5.663074e+002
2.111500e+003	5.551750e+002
2.113429e+003	7.312020e+002
2.115357e+003	6.491594e+002
2.117286e+003	5.237151e+002
2.119214e+003	5.432141e+002
2.121143e+003	5.024527e+002
2.123071e+003	4.998054e+002
2.125000e+003	7.218358e+002
2.126928e+003	8.139023e+002
2.128857e+003	6.011285e+002
2.130785e+003	5.097342e+002
2.132714e+003	6.027132e+002
2.134642e+003	6.227733e+002
2.136571e+003	8.054456e+002
2.138499e+003	6.522587e+002
2.140427e+003	4.565711e+002
2.142356e+003	4.152669e+002
2.144284e+003	3.873680e+002
2.146213e+003	4.051945e+002
2.148141e+003	5.783880e+002
2.150070e+003	6.090596e+002
2.151998e+003	5.852722e+002
2.153927e+003	6.394488e+002
2.155855e+003	5.776170e+002
2.157784e+003	5.626412e+002
2.159712e+003	5.860789e+002
2.161641e+003	6.014285e+002
2.163569e+003	5.644254e+002
2.165498e+003	3.974893e+002
2.167426e+003	4.261125e+002
2.169354e+003	7.368876e+002
2.171283e+003	7.326710e+002
2.173211e+003	7.139448e+002
2.175140e+003	5.893728e+002
2.177068e+003	4.719488e+002
2.178997e+003	5.620228e+002
2.180925e+003	5.724678e+002
2.182854e+003	5.794339e+002
2.184782e+003	5.692664e+002
2.186711e+003	5.823322e+002
2.188639e+003	4.659903e+002
2.190568e+003	4.287650e+002
2.192496e+003	5.842756e+002
2.194425e+003	7.133152e+002
2.196353e+003	8.178893e+002
2.198281e+003	7.927928e+002
2.200210e+003	7.133563e+002
2.202138e+003	6.278470e+002
2.204067e+003	5.929999e+002
2.205995e+003	7.408124e+002
2.207924e+003	6.668790e+002
2.209852e+003	5.468044e+002
2.211781e+003	5.837604e+002
2.213709e+003	5.360250e+002
2.215638e+003	5.054894e+002
2.217566e+003	7.141009e+002
2.219495e+003	7.045951e+002
2.221423e+003	6.239533e+002
2.223352e+003	5.155504e+002
2.225280e+003	5.732529e+002
2.227208e+003	5.883790e+002
2.229137e+003	5.392632e+002
2.231065e+003	6.028907e+002
2.232994e+003	6.753430e+002
2.234922e+003	6.837953e+002
2.236851e+003	7.512286e+002
2.238779e+003	8.807023e+002
2.240708e+003	6.953929e+002
2.242636e+003	6.738083e+002
2.244565e+003	4.469302e+002
2.246493e+003	5.426884e+002
2.248422e+003	5.645880e+002
2.250350e+003	5.427233e+002
2.252279e+003	5.044930e+002
2.254207e+003	6.220358e+002
2.256135e+003	7.485067e+002
2.258064e+003	6.287766e+002
2.259992e+003	5.662324e+002
2.261921e+003	5.707303e+002
2.263849e+003	4.559416e+002
2.265778e+003	5.519092e+002
2.267706e+003	5.905126e+002
2.269635e+003	4.999714e+002
2.271563e+003	4.863864e+002
2.273492e+003	5.609111e+002
2.275420e+003	6.600271e+002
2.277349e+003	5.911764e+002
2.279277e+003	4.547840e+002
2.281206e+003	4.858687e+002
2.283134e+003	6.003093e+002
2.285063e+003	6.028566e+002
2.286991e+003	5.154055e+002
2.288919e+003	5.783464e+002
2.290848e+003	6.979968e+002
2.292776e+003	6.841773e+002
2.294705e+003	6.874142e+002
2.296633e+003	6.965979e+002
2.298562e+003	6.853649e+002
2.300490e+003	7.068953e+002
2.302419e+003	8.140241e+002
2.304347e+003	8.425626e+002
2.306276e+003	5.808997e+002
2.308204e+003	4.290355e+002
2.310133e+003	5.985938e+002
2.312061e+003	6.086271e+002
2.313990e+003	7.168533e+002
2.315918e+003	5.982404e+002
2.317846e+003	7.227539e+002
2.319775e+003	6.939205e+002
2.321703e+003	5.798058e+002
2.323632e+003	6.245527e+002
2.325560e+003	6.779358e+002
2.327489e+003	6.437419e+002
2.329417e+003	6.109094e+002
2.331346e+003	6.359665e+002
2.333274e+003	6.701677e+002
2.335203e+003	7.444456e+002
2.337131e+003	6.015723e+002
2.339060e+003	4.715844e+002
2.340988e+003	5.005916e+002
2.342917e+003	4.657573e+002
2.344845e+003	8.203980e+002
2.346773e+003	6.175861e+002
2.348702e+003	4.216690e+002
2.350630e+003	5.428608e+002
2.352559e+003	7.046588e+002
2.354487e+003	6.277580e+002
2.356416e+003	3.842447e+002
2.358344e+003	3.569889e+002
2.360273e+003	5.670586e+002
2.362201e+003	5.334091e+002
2.364130e+003	4.230450e+002
2.366058e+003	4.825849e+002
2.367987e+003	6.403370e+002
2.369915e+003	6.204529e+002
2.371844e+003	5.132755e+002
2.373772e+003	4.836537e+002
2.375700e+003	3.776544e+002
2.377629e+003	4.881236e+002
2.379557e+003	6.089209e+002
2.381486e+003	5.626589e+002
2.383414e+003	4.332650e+002
2.385343e+003	4.194784e+002
2.387271e+003	4.960254e+002
2.389200e+003	5.843300e+002
2.391128e+003	6.639375e+002
2.393057e+003	6.226847e+002
2.394985e+003	5.665351e+002
2.396914e+003	4.935708e+002
2.398842e+003	5.305557e+002
2.400771e+003	5.144468e+002
2.402699e+003	5.204643e+002
2.404627e+003	5.695208e+002
2.406556e+003	5.777787e+002
2.408484e+003	6.072957e+002
2.410413e+003	4.886154e+002
2.412341e+003	4.778967e+002
2.414270e+003	6.830155e+002
2.416198e+003	7.809778e+002
2.418127e+003	7.525006e+002
2.420055e+003	8.562646e+002
2.421984e+003	6.139225e+002
2.423912e+003	4.352310e+002
2.425841e+003	5.889548e+002
2.427769e+003	7.520177e+002
2.429698e+003	7.420507e+002
2.431626e+003	6.606420e+002
2.433554e+003	6.240468e+002
2.435483e+003	6.098557e+002
2.437411e+003	6.756035e+002
2.439340e+003	6.110610e+002
2.441268e+003	6.046075e+002
2.443197e+003	5.651624e+002
2.445125e+003	4.801009e+002
2.447054e+003	3.926046e+002
2.448982e+003	4.044672e+002
2.450911e+003	3.838607e+002
2.452839e+003	4.517867e+002
2.454768e+003	4.473054e+002
2.456696e+003	4.154903e+002
2.458625e+003	5.384202e+002
2.460553e+003	6.008060e+002
2.462481e+003	5.896296e+002
2.464410e+003	4.108280e+002
2.466338e+003	2.860865e+002
2.468267e+003	4.756146e+002
2.470195e+003	4.599463e+002
2.472124e+003	4.750549e+002
2.474052e+003	5.969865e+002
2.475981e+003	5.178140e+002
2.477909e+003	6.202302e+002
2.479838e+003	6.800142e+002
2.481766e+003	3.218741e+002
2.483695e+003	1.219181e+002
2.485623e+003	2.530323e+002
2.487552e+003	4.777195e+002
2.489480e+003	4.488361e+002
2.491408e+003	6.292988e+002
2.493337e+003	5.516846e+002
2.495265e+003	5.275382e+002
2.497194e+003	4.778471e+002
2.499122e+003	6.306837e+002
2.501051e+003	5.462722e+002
2.502979e+003	4.973263e+002
2.504908e+003	4.019495e+002
2.506836e+003	3.706321e+002
2.508765e+003	4.026284e+002
2.510693e+003	4.648752e+002
2.512622e+003	5.116283e+002
2.514550e+003	4.596533e+002
2.516479e+003	4.484574e+002
2.518407e+003	4.062163e+002
2.520335e+003	4.303313e+002
2.522264e+003	5.814124e+002
2.524192e+003	5.266227e+002
2.526121e+003	4.514907e+002
2.528049e+003	5.733923e+002
2.529978e+003	6.303252e+002
2.531906e+003	5.886794e+002
2.533835e+003	6.315590e+002
2.535763e+003	5.909423e+002
2.537692e+003	6.546410e+002
2.539620e+003	6.590732e+002
2.541549e+003	4.829025e+002
2.543477e+003	4.269935e+002
2.545406e+003	7.097739e+002
2.547334e+003	6.994831e+002
2.549262e+003	5.516563e+002
2.551191e+003	4.700630e+002
2.553119e+003	3.788434e+002
2.555048e+003	3.722625e+002
2.556976e+003	3.934370e+002
2.558905e+003	4.226877e+002
2.560833e+003	4.065089e+002
2.562762e+003	5.427385e+002
2.564690e+003	4.803763e+002
2.566619e+003	3.017346e+002
2.568547e+003	3.470565e+002
2.570476e+003	3.784659e+002
2.572404e+003	3.606641e+002
2.574333e+003	2.732252e+002
2.576261e+003	2.225754e+002
2.578189e+003	2.207507e+002
2.580118e+003	2.127604e+002
2.582046e+003	1.322493e+002
2.583975e+003	2.498599e+002
2.585903e+003	4.099234e+002
2.587832e+003	3.517255e+002
2.589760e+003	4.356858e+002
2.591689e+003	3.906174e+002
2.593617e+003	4.341777e+002
2.595546e+003	5.247885e+002
2.597474e+003	4.606720e+002
2.599403e+003	5.061328e+002
2.601331e+003	5.608526e+002
2.603260e+003	4.210807e+002
2.605188e+003	4.031089e+002
2.607116e+003	3.943456e+002
2.609045e+003	4.645258e+002
2.610973e+003	4.467343e+002
2.612902e+003	2.277213e+002
2.614830e+003	3.239337e+002
2.616759e+003	4.563150e+002
2.618687e+003	5.451036e+002
2.620616e+003	4.717113e+002
2.622544e+003	5.185052e+002
2.624473e+003	6.154572e+002
2.626401e+003	5.041494e+002
2.628330e+003	4.402638e+002
2.630258e+003	5.222257e+002
2.632187e+003	5.966828e+002
2.634115e+003	5.189802e+002
2.636043e+003	5.310057e+002
2.637972e+003	6.890060e+002
2.639900e+003	5.097372e+002
2.641829e+003	4.918580e+002
2.643757e+003	5.030914e+002
2.645686e+003	4.401842e+002
2.647614e+003	3.552067e+002
2.649543e+003	4.387694e+002
2.651471e+003	4.682926e+002
2.653400e+003	2.986367e+002
2.655328e+003	3.731409e+002
2.657257e+003	3.578880e+002
2.659185e+003	4.916664e+002
2.661114e+003	5.048994e+002
2.663042e+003	5.148400e+002
2.664970e+003	3.292785e+002
2.666899e+003	5.523007e+002
2.668827e+003	4.497054e+002
2.670756e+003	2.680667e+002
2.672684e+003	1.917253e+002
2.674613e+003	2.611027e+002
2.676541e+003	3.891182e+002
2.678470e+003	3.940721e+002
2.680398e+003	4.490785e+002
2.682327e+003	5.019159e+002
2.684255e+003	5.544195e+002
2.686184e+003	5.906353e+002
2.688112e+003	4.046480e+002
2.690041e+003	1.973007e+002
2.691969e+003	1.578143e+002
2.693897e+003	2.747874e+002
2.695826e+003	3.000663e+002
2.697754e+003	3.478373e+002
2.699683e+003	3.439741e+002
2.701611e+003	3.954182e+002
2.703540e+003	4.252215e+002
2.705468e+003	5.581586e+002
2.707397e+003	7.449163e+002
2.709325e+003	6.655723e+002
2.711254e+003	4.708784e+002
2.713182e+003	4.312705e+002
2.715111e+003	4.367072e+002
2.717039e+003	3.420713e+002
2.718968e+003	4.388042e+002
2.720896e+003	4.795446e+002
2.722824e+003	5.084830e+002
2.724753e+003	5.520810e+002
2.726681e+003	5.932092e+002
2.728610e+003	6.429244e+002
2.730538e+003	4.320383e+002
2.732467e+003	4.773443e+002
2.734395e+003	4.798036e+002
2.736324e+003	4.149248e+002
2.738252e+003	5.512558e+002
2.740181e+003	5.436699e+002
2.742109e+003	5.053474e+002
2.744038e+003	5.451301e+002
2.745966e+003	4.834793e+002
2.747895e+003	4.079262e+002
2.749823e+003	4.609977e+002
2.751751e+003	6.063468e+002
2.753680e+003	4.051958e+002
2.755608e+003	3.778684e+002
2.757537e+003	4.971717e+002
2.759465e+003	4.461403e+002
2.761394e+003	5.032623e+002
2.763322e+003	4.093949e+002
2.765251e+003	3.834416e+002
2.767179e+003	3.348492e+002
2.769108e+003	3.578396e+002
2.771036e+003	5.053509e+002
2.772965e+003	4.742403e+002
2.774893e+003	4.486553e+002
2.776822e+003	4.645469e+002
2.778750e+003	3.912745e+002
2.780678e+003	4.127680e+002
2.782607e+003	5.236061e+002
2.784535e+003	2.362130e+002
2.786464e+003	1.491244e+002
2.788392e+003	1.210367e+002
2.790321e+003	2.675351e+002
2.792249e+003	4.459883e+002
2.794178e+003	3.942171e+002
2.796106e+003	3.931047e+002
2.798035e+003	4.429286e+002
2.799963e+003	3.700162e+002
2.801892e+003	5.032253e+002
2.803820e+003	2.838322e+002
2.805749e+003	1.784220e+002
2.807677e+003	2.018684e+002
2.809605e+003	3.111572e+002
2.811534e+003	4.520103e+002
2.813462e+003	4.229146e+002
2.815391e+003	2.875372e+002
2.817319e+003	3.076567e+002
2.819248e+003	5.438181e+002
2.821176e+003	6.505049e+002
2.823105e+003	3.544293e+002
2.825033e+003	3.638064e+002
2.826962e+003	3.890338e+002
2.828890e+003	3.033078e+002
2.830819e+003	5.434611e+002
2.832747e+003	7.112487e+002
2.834676e+003	5.452711e+002
2.836604e+003	2.706045e+002
2.838532e+003	3.557641e+002
2.840461e+003	6.020726e+002
2.842389e+003	5.748741e+002
2.844318e+003	6.184184e+002
2.846246e+003	5.555908e+002
2.848175e+003	4.929155e+002
2.850103e+003	5.998488e+002
2.852032e+003	4.464686e+002
2.853960e+003	6.685833e+002
2.855889e+003	5.992881e+002
2.857817e+003	5.897858e+002
2.859746e+003	4.659696e+002
2.861674e+003	4.546942e+002
2.863603e+003	4.755347e+002
2.865531e+003	5.042487e+002
2.867459e+003	5.295355e+002
2.869388e+003	5.843982e+002
2.871316e+003	4.804621e+002
2.873245e+003	4.849452e+002
2.875173e+003	2.812268e+002
2.877102e+003	2.694686e+002
2.879030e+003	1.102199e+002
2.880959e+003	2.090709e+002
2.882887e+003	3.152354e+002
2.884816e+003	2.502700e+002
2.886744e+003	2.600659e+002
2.888673e+003	3.492292e+002
2.890601e+003	3.241016e+002
2.892530e+003	6.827599e+001
2.894458e+003	1.858825e+002
2.896386e+003	2.067077e+002
2.898315e+003	1.415824e+002
2.900243e+003	1.679572e+002
2.902172e+003	4.460934e+002
2.904100e+003	3.162025e+002
2.906029e+003	2.116709e+002
2.907957e+003	2.990509e+002
2.909886e+003	3.657097e+002
2.911814e+003	1.933559e+002
2.913743e+003	6.354459e+001
2.915671e+003	1.428279e+002
2.917600e+003	2.146181e+002
2.919528e+003	9.362440e+001
2.921457e+003	1.438305e+002
2.923385e+003	2.100232e+002
2.925313e+003	2.842060e+002
2.927242e+003	3.400453e+002
2.929170e+003	2.439067e+002
2.931099e+003	1.342253e+002
2.933027e+003	1.891899e+002
2.934956e+003	3.753634e+002
2.936884e+003	3.501253e+002
2.938813e+003	2.242607e+002
2.940741e+003	1.589561e+002
2.942670e+003	3.715702e+001
2.944598e+003	-2.597211e+000
2.946527e+003	-1.723285e+001
2.948455e+003	1.030825e+002
2.950384e+003	1.047242e+002
2.952312e+003	1.516298e+002
2.954240e+003	1.827640e+002
2.956169e+003	7.501884e+001
2.958097e+003	1.252608e+002
2.960026e+003	7.492320e+001
2.961954e+003	4.997222e+001
2.963883e+003	1.279740e+002
2.965811e+003	1.423148e+002
2.967740e+003	1.534167e+002
2.969668e+003	-4.637364e+000
2.971597e+003	7.772806e+001
2.973525e+003	1.715746e+001
2.975454e+003	-1.052272e+002
2.977382e+003	-2.177833e+002
2.979311e+003	-1.908804e+002
2.981239e+003	-8.055235e+001
2.983167e+003	-6.580373e+001
2.985096e+003	-8.097481e+001
2.987024e+003	-1.011981e+002
2.988953e+003	-2.400433e+002
2.990881e+003	6.653897e+001
2.992810e+003	-1.911306e+002
2.994738e+003	-1.915661e+002
2.996667e+003	-2.602055e+002
2.998595e+003	-3.449018e+002
3.000524e+003	-2.558245e+002
3.002452e+003	-2.056741e+002
3.004381e+003	-2.776183e+002
3.006309e+003	-1.873998e+002
3.008238e+003	-2.070497e+002
3.010166e+003	-1.152128e+002
3.012094e+003	-2.344595e+002
3.014023e+003	-1.611766e+002
3.015951e+003	-3.779189e+002
3.017880e+003	-4.746248e+002
3.019808e+003	-4.779147e+002
3.021737e+003	-4.780173e+002
3.023665e+003	-3.979206e+002
3.025594e+003	-3.864245e+002
3.027522e+003	-4.216031e+002
3.029451e+003	-3.860258e+002
3.031379e+003	-4.770707e+002
3.033308e+003	-3.160996e+002
3.035236e+003	-3.293463e+002
3.037165e+003	-2.594385e+002
3.039093e+003	-2.175130e+002
3.041021e+003	-3.318405e+002
3.042950e+003	-2.751890e+002
3.044878e+003	-2.840545e+002
3.046807e+003	-4.143105e+002
3.048735e+003	-4.140956e+002
3.050664e+003	-3.685822e+002
3.052592e+003	-3.238340e+002
3.054521e+003	-1.823170e+002
3.056449e+003	-1.461194e+002
3.058378e+003	-2.324683e+002
3.060306e+003	-2.149634e+002
3.062235e+003	-2.708010e+002
3.064163e+003	-2.512695e+002
3.066092e+003	-2.352071e+002
3.068020e+003	-2.152286e+002
3.069948e+003	-1.386858e+002
3.071877e+003	-2.058038e+002
3.073805e+003	-2.186285e+002
3.075734e+003	-3.302032e+002
3.077662e+003	-4.250488e+002
3.079591e+003	-3.136674e+002
3.081519e+003	-2.229743e+002
3.083448e+003	-1.814682e+002
3.085376e+003	-1.553246e+002
3.087305e+003	-1.434128e+002
3.089233e+003	-2.485854e+002
3.091162e+003	-2.427474e+002
3.093090e+003	-2.767275e+002
3.095019e+003	-4.374281e+002
3.096947e+003	-3.826723e+002
3.098875e+003	-3.061398e+002
3.100804e+003	-2.794177e+002
3.102732e+003	-2.659803e+002
3.104661e+003	-2.491938e+002
3.106589e+003	-1.162088e+002
3.108518e+003	-1.986160e+002
3.110446e+003	-2.347279e+002
3.112375e+003	-1.213110e+002
3.114303e+003	-1.761109e+002
3.116232e+003	-1.879809e+002
3.118160e+003	-2.074014e+002
3.120089e+003	-2.466576e+002
3.122017e+003	-1.363688e+002
3.123946e+003	-2.267360e+002
3.125874e+003	-2.038787e+002
3.127802e+003	-1.443051e+002
3.129731e+003	-2.647582e+002
3.131659e+003	-2.633560e+002
3.133588e+003	-8.411794e+001
3.135516e+003	-2.476514e+002
3.137445e+003	-1.503784e+002
3.139373e+003	-9.058916e+001
3.141302e+003	8.885017e+001
3.143230e+003	-7.945042e+001
3.145159e+003	1.552020e+002
3.147087e+003	1.199029e+002
3.149016e+003	-1.227796e+002
3.150944e+003	-4.665977e+001
3.152873e+003	2.594915e+002
3.154801e+003	2.836905e+002
3.156729e+003	2.915031e+002
3.158658e+003	3.400608e+002
3.160586e+003	2.940605e+002
3.162515e+003	3.025535e+002
3.164443e+003	3.618694e+002
3.166372e+003	3.923732e+002
3.168300e+003	3.363550e+002
3.170229e+003	3.656386e+002
3.172157e+003	3.155113e+002
3.174086e+003	3.142437e+002
3.176014e+003	4.960426e+002
3.177943e+003	5.165898e+002
3.179871e+003	3.469895e+002
3.181800e+003	3.449756e+002
3.183728e+003	6.302935e+002
3.185656e+003	7.531349e+002
3.187585e+003	7.085944e+002
3.189513e+003	7.608615e+002
3.191442e+003	7.335023e+002
3.193370e+003	7.532896e+002
3.195299e+003	7.976611e+002
3.197227e+003	9.263367e+002
3.199156e+003	8.232781e+002
3.201084e+003	9.411643e+002
3.203013e+003	1.032251e+003
3.204941e+003	1.168971e+003
3.206870e+003	1.064043e+003
3.208798e+003	1.008260e+003
3.210727e+003	1.083098e+003
3.212655e+003	1.201809e+003
3.214583e+003	1.139621e+003
3.216512e+003	1.178860e+003
3.218440e+003	1.383092e+003
3.220369e+003	1.346070e+003
3.222297e+003	1.363453e+003
3.224226e+003	1.501363e+003
3.226154e+003	1.447836e+003
3.228083e+003	1.541079e+003
3.230011e+003	1.521459e+003
3.231940e+003	1.742674e+003
3.233868e+003	1.565345e+003
3.235797e+003	1.607849e+003
3.237725e+003	1.692237e+003
3.239654e+003	1.863956e+003
3.241582e+003	2.011680e+003
3.243510e+003	1.895496e+003
3.245439e+003	1.986793e+003
3.247367e+003	1.965074e+003
3.249296e+003	2.294868e+003
3.251224e+003	2.293717e+003
3.253153e+003	2.340296e+003
3.255081e+003	2.380496e+003
3.257010e+003	2.378332e+003
3.258938e+003	2.442889e+003
3.260867e+003	2.517402e+003
3.262795e+003	2.539855e+003
3.264724e+003	2.704549e+003
3.266652e+003	2.793575e+003
3.268581e+003	2.862508e+003
3.270509e+003	2.998662e+003
3.272438e+003	3.346523e+003
3.274366e+003	3.364732e+003
3.276294e+003	3.338877e+003
3.278223e+003	3.424098e+003
3.280151e+003	3.612580e+003
3.282080e+003	3.584715e+003
3.284008e+003	3.692884e+003
3.285937e+003	3.711524e+003
3.287865e+003	3.644558e+003
3.289794e+003	3.639935e+003
3.291722e+003	3.910690e+003
3.293651e+003	3.985726e+003
3.295579e+003	4.193262e+003
3.297508e+003	4.381873e+003
3.299436e+003	4.268970e+003
3.301365e+003	4.410983e+003
3.303293e+003	4.607132e+003
3.305221e+003	4.676954e+003
3.307150e+003	4.889805e+003
3.309078e+003	5.030321e+003
3.311007e+003	5.003235e+003
3.312935e+003	5.313323e+003
3.314864e+003	5.209976e+003
3.316792e+003	5.279113e+003
3.318721e+003	5.625231e+003
3.320649e+003	5.511085e+003
3.322578e+003	5.537049e+003
3.324506e+003	5.818908e+003
3.326435e+003	6.033973e+003
3.328363e+003	6.082454e+003
3.330292e+003	6.117061e+003
3.332220e+003	6.288200e+003
3.334148e+003	6.335894e+003
3.336077e+003	6.436893e+003
3.338005e+003	6.729125e+003
3.339934e+003	6.898603e+003
3.341862e+003	7.062214e+003
3.343791e+003	7.191908e+003
3.345719e+003	7.159531e+003
3.347648e+003	7.286791e+003
3.349576e+003	7.433675e+003
3.351505e+003	7.685931e+003
3.353433e+003	7.785515e+003
3.355362e+003	7.914852e+003
3.357290e+003	8.314837e+003
3.359219e+003	8.382599e+003
3.361147e+003	8.477841e+003
3.363075e+003	8.790896e+003
3.365004e+003	9.054130e+003
3.366932e+003	9.081263e+003
3.368861e+003	9.189421e+003
3.370789e+003	9.429982e+003
3.372718e+003	9.672672e+003
3.374646e+003	9.986884e+003
3.376575e+003	1.017069e+004
3.378503e+003	1.026697e+004
3.380432e+003	1.050726e+004
3.382360e+003	1.048767e+004
3.384289e+003	1.069390e+004
3.386217e+003	1.092565e+004
3.388146e+003	1.115797e+004
3.390074e+003	1.141044e+004
3.392002e+003	1.162663e+004
3.393931e+003	1.181824e+004
3.395859e+003	1.207006e+004
3.397788e+003	1.218458e+004
3.399716e+003	1.221801e+004
