# Supplementary material for: Machine learning classification of mango maturity based on carotene content from Raman spectra
Source: PeerJ. 2025 Nov 18;13:e20288. doi: 10.7717/peerj.20288 (PMC12637035; doi:10.7717/peerj.20288)
Supplement: Supplemental Information 1 — Raman spectra from 29 mango samples, with measurements taken from the top, middle, and bottom parts of each mango. These data were used for Raman spectral processing, statistical analysis, and classification analysis. [file peerj-13-20288-s001.zip › Raw Data_Mango/M9/M9-B.CSV]

4.996945e+001	-3.649012e+002
5.189791e+001	1.765732e+002
5.382638e+001	4.517244e+002
5.575485e+001	5.659206e+002
5.768332e+001	6.491173e+002
5.961178e+001	6.874466e+002
6.154025e+001	6.907748e+002
6.346872e+001	6.763298e+002
6.539719e+001	6.697026e+002
6.732565e+001	6.596166e+002
6.925412e+001	6.427806e+002
7.118259e+001	6.261016e+002
7.311105e+001	6.194091e+002
7.503952e+001	6.128290e+002
7.696799e+001	6.278585e+002
7.889645e+001	6.302870e+002
8.082492e+001	6.063555e+002
8.275339e+001	5.730494e+002
8.468185e+001	5.273677e+002
8.661032e+001	5.191661e+002
8.853879e+001	5.282989e+002
9.046725e+001	5.273840e+002
9.239572e+001	5.158228e+002
9.432419e+001	5.083890e+002
9.625266e+001	5.325992e+002
9.818112e+001	5.547300e+002
1.001096e+002	5.268480e+002
1.020381e+002	4.766235e+002
1.039665e+002	4.509036e+002
1.058950e+002	4.457495e+002
1.078235e+002	4.421342e+002
1.097519e+002	4.154199e+002
1.116804e+002	3.755190e+002
1.136089e+002	3.810961e+002
1.155373e+002	4.147028e+002
1.174658e+002	4.409561e+002
1.193943e+002	4.220705e+002
1.213227e+002	3.933639e+002
1.232512e+002	3.705260e+002
1.251797e+002	3.655713e+002
1.271081e+002	3.696461e+002
1.290366e+002	3.260073e+002
1.309651e+002	3.291894e+002
1.328935e+002	3.301854e+002
1.348220e+002	3.194595e+002
1.367505e+002	3.081139e+002
1.386789e+002	3.016287e+002
1.406074e+002	3.023079e+002
1.425359e+002	2.917636e+002
1.444643e+002	2.785602e+002
1.463928e+002	2.914965e+002
1.483213e+002	3.542325e+002
1.502497e+002	3.617306e+002
1.521782e+002	3.583870e+002
1.541067e+002	3.710013e+002
1.560351e+002	3.831940e+002
1.579636e+002	3.475787e+002
1.598921e+002	3.557760e+002
1.618205e+002	3.507992e+002
1.637490e+002	3.181758e+002
1.656775e+002	3.478890e+002
1.676059e+002	3.615528e+002
1.695344e+002	3.418548e+002
1.714629e+002	3.209189e+002
1.733913e+002	3.279007e+002
1.753198e+002	3.535484e+002
1.772483e+002	3.548158e+002
1.791767e+002	3.343874e+002
1.811052e+002	3.195435e+002
1.830337e+002	3.332217e+002
1.849621e+002	3.629616e+002
1.868906e+002	3.309657e+002
1.888191e+002	2.978291e+002
1.907475e+002	2.853486e+002
1.926760e+002	2.878620e+002
1.946045e+002	2.768513e+002
1.965329e+002	2.871284e+002
1.984614e+002	2.807682e+002
2.003899e+002	2.679330e+002
2.023183e+002	2.738123e+002
2.042468e+002	2.618042e+002
2.061753e+002	2.806080e+002
2.081037e+002	2.878552e+002
2.100322e+002	2.735382e+002
2.119607e+002	2.572580e+002
2.138891e+002	2.790874e+002
2.158176e+002	3.019048e+002
2.177461e+002	3.064724e+002
2.196745e+002	3.071191e+002
2.216030e+002	3.282309e+002
2.235315e+002	3.194242e+002
2.254599e+002	3.026230e+002
2.273884e+002	3.083616e+002
2.293169e+002	3.195481e+002
2.312453e+002	2.966945e+002
2.331738e+002	2.863568e+002
2.351023e+002	3.006176e+002
2.370307e+002	2.984580e+002
2.389592e+002	2.787713e+002
2.408877e+002	2.711821e+002
2.428161e+002	2.736003e+002
2.447446e+002	2.782549e+002
2.466731e+002	2.728922e+002
2.486015e+002	2.757278e+002
2.505300e+002	3.128864e+002
2.524585e+002	3.256038e+002
2.543869e+002	3.128965e+002
2.563154e+002	3.076854e+002
2.582439e+002	3.140360e+002
2.601723e+002	3.133997e+002
2.621008e+002	2.941710e+002
2.640293e+002	3.018811e+002
2.659577e+002	3.471787e+002
2.678862e+002	3.629017e+002
2.698147e+002	2.843813e+002
2.717431e+002	2.672444e+002
2.736716e+002	3.432161e+002
2.756001e+002	3.599860e+002
2.775285e+002	3.210275e+002
2.794570e+002	3.086767e+002
2.813855e+002	3.178987e+002
2.833139e+002	3.022239e+002
2.852424e+002	3.013167e+002
2.871709e+002	3.027400e+002
2.890993e+002	2.816415e+002
2.910278e+002	2.583878e+002
2.929563e+002	2.999345e+002
2.948847e+002	3.436555e+002
2.968132e+002	3.418832e+002
2.987417e+002	2.977209e+002
3.006701e+002	3.069106e+002
3.025986e+002	3.144665e+002
3.045271e+002	3.563269e+002
3.064555e+002	3.732271e+002
3.083840e+002	3.503617e+002
3.103125e+002	3.956596e+002
3.122409e+002	3.875034e+002
3.141694e+002	3.716879e+002
3.160979e+002	3.729263e+002
3.180263e+002	3.975218e+002
3.199548e+002	4.313553e+002
3.218833e+002	4.535142e+002
3.238117e+002	4.464012e+002
3.257402e+002	4.146549e+002
3.276687e+002	3.754558e+002
3.295971e+002	3.515863e+002
3.315256e+002	3.508150e+002
3.334541e+002	3.990388e+002
3.353825e+002	4.066798e+002
3.373110e+002	3.800640e+002
3.392395e+002	3.765428e+002
3.411679e+002	3.488727e+002
3.430964e+002	3.808453e+002
3.450249e+002	3.880663e+002
3.469533e+002	3.811273e+002
3.488818e+002	3.975173e+002
3.508103e+002	4.172643e+002
3.527387e+002	4.582932e+002
3.546672e+002	4.195891e+002
3.565957e+002	3.809834e+002
3.585241e+002	3.941103e+002
3.604526e+002	3.823095e+002
3.623811e+002	3.663023e+002
3.643095e+002	4.134152e+002
3.662380e+002	4.746812e+002
3.681665e+002	4.993954e+002
3.700949e+002	4.696163e+002
3.720234e+002	4.215144e+002
3.739519e+002	4.669872e+002
3.758803e+002	4.399596e+002
3.778088e+002	3.899904e+002
3.797373e+002	4.274194e+002
3.816657e+002	3.862241e+002
3.835942e+002	3.876731e+002
3.855227e+002	3.519760e+002
3.874511e+002	3.395866e+002
3.893796e+002	3.882434e+002
3.913081e+002	4.120924e+002
3.932365e+002	4.197714e+002
3.951650e+002	4.193075e+002
3.970935e+002	4.128393e+002
3.990219e+002	4.051494e+002
4.009504e+002	4.035650e+002
4.028789e+002	4.091241e+002
4.048073e+002	4.430267e+002
4.067358e+002	4.519353e+002
4.086643e+002	4.364929e+002
4.105927e+002	4.285327e+002
4.125212e+002	4.501060e+002
4.144497e+002	5.114353e+002
4.163781e+002	5.382388e+002
4.183066e+002	5.437662e+002
4.202351e+002	5.295174e+002
4.221635e+002	4.619198e+002
4.240920e+002	4.275467e+002
4.260205e+002	4.593242e+002
4.279489e+002	4.938384e+002
4.298774e+002	5.043776e+002
4.318059e+002	4.939824e+002
4.337343e+002	4.461564e+002
4.356628e+002	3.964081e+002
4.375913e+002	4.109646e+002
4.395197e+002	4.663714e+002
4.414482e+002	4.951104e+002
4.433767e+002	4.365594e+002
4.453051e+002	4.450496e+002
4.472336e+002	4.327335e+002
4.491621e+002	4.357779e+002
4.510905e+002	4.383839e+002
4.530190e+002	4.155978e+002
4.549475e+002	4.724822e+002
4.568759e+002	4.668398e+002
4.588044e+002	4.117397e+002
4.607329e+002	4.059461e+002
4.626613e+002	4.661295e+002
4.645898e+002	4.707356e+002
4.665183e+002	4.622122e+002
4.684467e+002	4.719016e+002
4.703752e+002	5.003478e+002
4.723037e+002	5.405412e+002
4.742321e+002	5.654477e+002
4.761606e+002	5.045042e+002
4.780891e+002	4.724044e+002
4.800175e+002	4.679217e+002
4.819460e+002	4.919864e+002
4.838745e+002	5.159087e+002
4.858029e+002	4.948758e+002
4.877314e+002	4.781426e+002
4.896599e+002	4.745542e+002
4.915883e+002	4.884223e+002
4.935168e+002	4.905444e+002
4.954453e+002	4.699661e+002
4.973737e+002	4.773307e+002
4.993022e+002	4.630562e+002
5.012307e+002	4.531774e+002
5.031591e+002	4.460159e+002
5.050876e+002	4.321029e+002
5.070161e+002	4.110281e+002
5.089445e+002	4.200879e+002
5.108730e+002	4.535077e+002
5.128015e+002	4.262062e+002
5.147299e+002	4.180016e+002
5.166584e+002	4.592482e+002
5.185869e+002	4.725230e+002
5.205153e+002	5.139948e+002
5.224438e+002	4.780332e+002
5.243723e+002	4.682810e+002
5.263007e+002	4.986064e+002
5.282292e+002	5.254599e+002
5.301577e+002	5.067377e+002
5.320861e+002	5.031428e+002
5.340146e+002	5.285822e+002
5.359431e+002	5.193422e+002
5.378715e+002	4.925036e+002
5.398000e+002	5.010823e+002
5.417285e+002	5.220835e+002
5.436569e+002	4.910791e+002
5.455854e+002	4.838578e+002
5.475139e+002	4.771996e+002
5.494423e+002	4.644606e+002
5.513708e+002	4.609977e+002
5.532993e+002	4.310240e+002
5.552277e+002	4.199335e+002
5.571562e+002	4.131198e+002
5.590847e+002	4.328763e+002
5.610131e+002	4.661585e+002
5.629416e+002	4.569479e+002
5.648701e+002	3.987578e+002
5.667985e+002	4.085042e+002
5.687270e+002	4.190489e+002
5.706555e+002	4.314381e+002
5.725839e+002	4.601953e+002
5.745124e+002	4.912871e+002
5.764409e+002	4.812745e+002
5.783693e+002	4.437074e+002
5.802978e+002	4.272921e+002
5.822263e+002	4.156677e+002
5.841547e+002	3.987785e+002
5.860832e+002	4.171446e+002
5.880117e+002	3.991653e+002
5.899401e+002	4.366967e+002
5.918686e+002	4.407272e+002
5.937971e+002	4.417992e+002
5.957255e+002	4.673284e+002
5.976540e+002	4.283547e+002
5.995825e+002	4.270144e+002
6.015109e+002	4.553035e+002
6.034394e+002	4.689346e+002
6.053679e+002	4.709978e+002
6.072963e+002	4.791496e+002
6.092248e+002	4.819292e+002
6.111533e+002	4.745670e+002
6.130817e+002	4.661309e+002
6.150102e+002	4.333872e+002
6.169387e+002	3.918234e+002
6.188671e+002	3.680763e+002
6.207956e+002	3.636635e+002
6.227241e+002	3.981581e+002
6.246525e+002	3.834586e+002
6.265810e+002	3.846469e+002
6.285095e+002	4.246333e+002
6.304379e+002	4.633525e+002
6.323664e+002	4.304148e+002
6.342949e+002	4.378854e+002
6.362233e+002	4.033710e+002
6.381518e+002	3.717088e+002
6.400803e+002	3.792279e+002
6.420087e+002	4.172881e+002
6.439372e+002	4.296994e+002
6.458657e+002	4.067845e+002
6.477941e+002	3.674664e+002
6.497226e+002	3.678439e+002
6.516511e+002	3.771585e+002
6.535795e+002	3.826985e+002
6.555080e+002	4.325989e+002
6.574365e+002	4.286650e+002
6.593649e+002	4.454096e+002
6.612934e+002	4.392286e+002
6.632219e+002	4.028116e+002
6.651503e+002	3.678244e+002
6.670788e+002	3.742917e+002
6.690073e+002	3.858511e+002
6.709357e+002	3.655887e+002
6.728642e+002	3.485471e+002
6.747927e+002	3.731231e+002
6.767211e+002	4.234202e+002
6.786496e+002	4.432857e+002
6.805781e+002	4.190944e+002
6.825065e+002	3.997285e+002
6.844350e+002	3.860115e+002
6.863635e+002	4.146723e+002
6.882919e+002	4.335773e+002
6.902204e+002	3.889302e+002
6.921489e+002	3.767947e+002
6.940773e+002	3.342643e+002
6.960058e+002	3.358018e+002
6.979343e+002	3.188098e+002
6.998627e+002	3.196509e+002
7.017912e+002	3.559739e+002
7.037197e+002	3.280815e+002
7.056481e+002	2.606205e+002
7.075766e+002	2.542877e+002
7.095051e+002	2.743478e+002
7.114335e+002	3.028231e+002
7.133620e+002	3.280538e+002
7.152905e+002	3.386638e+002
7.172189e+002	3.359870e+002
7.191474e+002	3.419198e+002
7.210759e+002	3.281343e+002
7.230043e+002	3.256532e+002
7.249328e+002	3.201193e+002
7.268613e+002	3.133852e+002
7.287897e+002	4.205208e+002
7.307182e+002	3.687210e+002
7.326467e+002	3.819609e+002
7.345751e+002	3.724593e+002
7.365036e+002	3.484881e+002
7.384321e+002	3.368445e+002
7.403605e+002	3.208484e+002
7.422890e+002	4.113924e+002
7.442175e+002	4.408403e+002
7.461459e+002	4.046697e+002
7.480744e+002	3.854648e+002
7.500029e+002	4.001779e+002
7.519313e+002	4.008609e+002
7.538598e+002	3.843367e+002
7.557883e+002	3.706731e+002
7.577167e+002	3.363185e+002
7.596452e+002	3.148982e+002
7.615737e+002	3.093284e+002
7.635021e+002	2.777562e+002
7.654306e+002	1.894426e+002
7.673591e+002	2.321772e+002
7.692875e+002	2.606751e+002
7.712160e+002	3.104914e+002
7.731445e+002	3.111178e+002
7.750729e+002	2.836658e+002
7.770014e+002	2.925557e+002
7.789299e+002	2.808629e+002
7.808583e+002	2.581647e+002
7.827868e+002	2.624861e+002
7.847153e+002	2.561082e+002
7.866437e+002	2.671613e+002
7.885722e+002	2.738115e+002
7.905007e+002	2.196145e+002
7.924291e+002	2.608131e+002
7.943576e+002	2.330856e+002
7.962861e+002	2.131334e+002
7.982145e+002	2.595829e+002
8.001430e+002	3.150352e+002
8.020715e+002	3.067943e+002
8.039999e+002	2.654292e+002
8.059284e+002	2.837210e+002
8.078569e+002	3.057855e+002
8.097853e+002	3.355258e+002
8.117138e+002	3.277273e+002
8.136423e+002	2.788537e+002
8.155707e+002	2.348163e+002
8.174992e+002	2.385064e+002
8.194277e+002	2.535285e+002
8.213561e+002	2.930233e+002
8.232846e+002	2.321054e+002
8.252131e+002	2.297769e+002
8.271415e+002	3.074355e+002
8.290700e+002	3.148748e+002
8.309985e+002	3.077030e+002
8.329269e+002	2.644886e+002
8.348554e+002	2.370717e+002
8.367839e+002	2.165457e+002
8.387123e+002	2.155616e+002
8.406408e+002	2.316458e+002
8.425693e+002	2.436283e+002
8.444977e+002	2.697364e+002
8.464262e+002	2.518038e+002
8.483547e+002	2.371595e+002
8.502831e+002	2.516063e+002
8.522116e+002	2.532838e+002
8.541401e+002	2.364479e+002
8.560685e+002	2.459744e+002
8.579970e+002	2.048348e+002
8.599255e+002	2.680684e+002
8.618539e+002	2.929635e+002
8.637824e+002	2.999263e+002
8.657109e+002	3.105422e+002
8.676393e+002	3.363301e+002
8.695678e+002	3.699984e+002
8.714963e+002	3.310681e+002
8.734247e+002	3.132492e+002
8.753532e+002	2.754695e+002
8.772817e+002	2.474234e+002
8.792101e+002	2.543342e+002
8.811386e+002	2.872404e+002
8.830671e+002	3.050936e+002
8.849955e+002	2.729094e+002
8.869240e+002	2.644654e+002
8.888525e+002	3.210303e+002
8.907809e+002	2.911100e+002
8.927094e+002	2.400262e+002
8.946379e+002	2.415368e+002
8.965663e+002	2.432645e+002
8.984948e+002	2.154111e+002
9.004233e+002	1.774495e+002
9.023517e+002	1.932440e+002
9.042802e+002	2.274565e+002
9.062087e+002	2.873689e+002
9.081371e+002	3.234618e+002
9.100656e+002	2.716833e+002
9.119941e+002	2.284475e+002
9.139225e+002	2.476082e+002
9.158510e+002	2.451688e+002
9.177795e+002	2.516414e+002
9.197079e+002	2.636175e+002
9.216364e+002	2.590145e+002
9.235649e+002	2.232544e+002
9.254933e+002	1.715054e+002
9.274218e+002	1.699174e+002
9.293503e+002	2.286702e+002
9.312787e+002	2.356230e+002
9.332072e+002	2.267917e+002
9.351357e+002	2.155106e+002
9.370641e+002	1.988353e+002
9.389926e+002	2.074061e+002
9.409211e+002	2.534807e+002
9.428495e+002	2.409570e+002
9.447780e+002	2.368746e+002
9.467065e+002	2.760465e+002
9.486349e+002	3.271473e+002
9.505634e+002	3.622868e+002
9.524919e+002	3.930651e+002
9.544203e+002	4.317654e+002
9.563488e+002	4.689034e+002
9.582773e+002	4.294246e+002
9.602057e+002	4.433143e+002
9.621342e+002	4.860154e+002
9.640627e+002	5.174666e+002
9.659911e+002	5.209523e+002
9.679196e+002	4.846330e+002
9.698481e+002	4.872992e+002
9.717766e+002	4.253866e+002
9.737050e+002	3.887791e+002
9.756335e+002	3.430643e+002
9.775620e+002	3.002068e+002
9.794904e+002	2.980993e+002
9.814189e+002	3.371007e+002
9.833474e+002	3.560681e+002
9.852758e+002	3.680930e+002
9.872043e+002	2.980718e+002
9.891328e+002	3.075987e+002
9.910612e+002	3.646651e+002
9.929897e+002	4.315266e+002
9.949182e+002	4.838201e+002
9.968466e+002	5.071740e+002
9.987751e+002	6.717866e+002
1.000704e+003	7.267382e+002
1.002632e+003	8.305710e+002
1.004560e+003	8.892551e+002
1.006489e+003	9.108856e+002
1.008417e+003	9.030156e+002
1.010346e+003	8.427426e+002
1.012274e+003	7.481293e+002
1.014203e+003	6.519041e+002
1.016131e+003	5.312081e+002
1.018060e+003	4.583106e+002
1.019988e+003	4.118374e+002
1.021917e+003	4.033611e+002
1.023845e+003	4.139798e+002
1.025774e+003	3.880748e+002
1.027702e+003	3.362983e+002
1.029631e+003	3.678803e+002
1.031559e+003	3.184126e+002
1.033488e+003	3.224126e+002
1.035416e+003	3.346987e+002
1.037344e+003	3.079933e+002
1.039273e+003	2.777438e+002
1.041201e+003	2.962379e+002
1.043130e+003	2.881897e+002
1.045058e+003	2.594256e+002
1.046987e+003	2.740717e+002
1.048915e+003	2.519244e+002
1.050844e+003	2.740077e+002
1.052772e+003	3.031457e+002
1.054701e+003	2.993625e+002
1.056629e+003	2.999025e+002
1.058558e+003	2.726909e+002
1.060486e+003	3.280575e+002
1.062415e+003	2.238458e+002
1.064343e+003	2.112346e+002
1.066271e+003	2.466620e+002
1.068200e+003	2.641912e+002
1.070128e+003	2.595177e+002
1.072057e+003	2.578435e+002
1.073985e+003	2.607162e+002
1.075914e+003	2.442333e+002
1.077842e+003	2.423570e+002
1.079771e+003	2.532684e+002
1.081699e+003	2.531797e+002
1.083628e+003	2.379488e+002
1.085556e+003	2.062838e+002
1.087485e+003	1.854754e+002
1.089413e+003	2.426951e+002
1.091342e+003	2.275040e+002
1.093270e+003	2.429491e+002
1.095198e+003	3.128812e+002
1.097127e+003	3.145343e+002
1.099055e+003	2.616433e+002
1.100984e+003	2.422151e+002
1.102912e+003	2.837399e+002
1.104841e+003	3.053924e+002
1.106769e+003	2.515809e+002
1.108698e+003	2.561152e+002
1.110626e+003	3.126464e+002
1.112555e+003	3.221329e+002
1.114483e+003	3.288727e+002
1.116412e+003	3.615094e+002
1.118340e+003	4.024078e+002
1.120269e+003	4.407616e+002
1.122197e+003	4.954986e+002
1.124125e+003	5.824540e+002
1.126054e+003	5.660933e+002
1.127982e+003	6.136121e+002
1.129911e+003	6.340108e+002
1.131839e+003	6.376678e+002
1.133768e+003	6.710687e+002
1.135696e+003	7.185059e+002
1.137625e+003	7.332476e+002
1.139553e+003	7.394528e+002
1.141482e+003	7.652059e+002
1.143410e+003	8.386528e+002
1.145339e+003	1.012658e+003
1.147267e+003	1.182309e+003
1.149196e+003	1.407548e+003
1.151124e+003	1.755455e+003
1.153052e+003	2.150994e+003
1.154981e+003	2.536514e+003
1.156909e+003	2.784761e+003
1.158838e+003	2.743341e+003
1.160766e+003	2.411639e+003
1.162695e+003	1.957912e+003
1.164623e+003	1.535332e+003
1.166552e+003	1.204730e+003
1.168480e+003	9.758414e+002
1.170409e+003	8.542379e+002
1.172337e+003	8.012097e+002
1.174266e+003	7.477045e+002
1.176194e+003	7.540490e+002
1.178123e+003	7.681887e+002
1.180051e+003	7.872551e+002
1.181979e+003	8.460706e+002
1.183908e+003	9.308835e+002
1.185836e+003	9.749706e+002
1.187765e+003	9.517454e+002
1.189693e+003	9.551830e+002
1.191622e+003	9.651677e+002
1.193550e+003	8.414738e+002
1.195479e+003	7.421509e+002
1.197407e+003	7.139671e+002
1.199336e+003	6.706702e+002
1.201264e+003	5.789955e+002
1.203193e+003	5.166307e+002
1.205121e+003	5.557881e+002
1.207050e+003	6.267120e+002
1.208978e+003	5.968196e+002
1.210906e+003	5.694074e+002
1.212835e+003	5.912786e+002
1.214763e+003	5.731165e+002
1.216692e+003	4.970722e+002
1.218620e+003	4.063613e+002
1.220549e+003	3.689448e+002
1.222477e+003	3.830502e+002
1.224406e+003	2.973664e+002
1.226334e+003	2.619960e+002
1.228263e+003	3.272242e+002
1.230191e+003	3.368584e+002
1.232120e+003	3.106503e+002
1.234048e+003	3.106553e+002
1.235977e+003	3.124818e+002
1.237905e+003	2.840585e+002
1.239833e+003	2.575239e+002
1.241762e+003	2.594021e+002
1.243690e+003	2.420009e+002
1.245619e+003	3.041640e+002
1.247547e+003	3.077450e+002
1.249476e+003	3.071414e+002
1.251404e+003	3.252314e+002
1.253333e+003	3.322657e+002
1.255261e+003	3.282963e+002
1.257190e+003	3.193783e+002
1.259118e+003	2.852863e+002
1.261047e+003	2.773423e+002
1.262975e+003	2.801985e+002
1.264904e+003	2.812119e+002
1.266832e+003	3.392907e+002
1.268760e+003	4.319015e+002
1.270689e+003	4.640273e+002
1.272617e+003	4.229734e+002
1.274546e+003	3.610107e+002
1.276474e+003	3.302175e+002
1.278403e+003	3.552727e+002
1.280331e+003	3.885166e+002
1.282260e+003	3.601766e+002
1.284188e+003	3.236297e+002
1.286117e+003	2.808737e+002
1.288045e+003	3.356348e+002
1.289974e+003	3.589319e+002
1.291902e+003	3.144309e+002
1.293831e+003	2.932260e+002
1.295759e+003	3.213112e+002
1.297688e+003	3.161548e+002
1.299616e+003	3.043439e+002
1.301544e+003	3.017369e+002
1.303473e+003	3.260122e+002
1.305401e+003	2.720192e+002
1.307330e+003	3.093921e+002
1.309258e+003	3.323332e+002
1.311187e+003	3.042924e+002
1.313115e+003	2.929740e+002
1.315044e+003	2.974840e+002
1.316972e+003	2.790251e+002
1.318901e+003	3.377855e+002
1.320829e+003	3.178259e+002
1.322758e+003	2.956334e+002
1.324686e+003	3.008889e+002
1.326615e+003	2.856633e+002
1.328543e+003	2.983885e+002
1.330471e+003	3.194452e+002
1.332400e+003	2.741318e+002
1.334328e+003	1.913662e+002
1.336257e+003	1.945924e+002
1.338185e+003	2.296274e+002
1.340114e+003	3.293148e+002
1.342042e+003	3.341913e+002
1.343971e+003	3.470050e+002
1.345899e+003	3.505462e+002
1.347828e+003	2.955728e+002
1.349756e+003	2.394629e+002
1.351685e+003	2.625416e+002
1.353613e+003	3.278725e+002
1.355542e+003	3.438416e+002
1.357470e+003	3.531028e+002
1.359398e+003	3.565432e+002
1.361327e+003	2.892332e+002
1.363255e+003	2.485991e+002
1.365184e+003	2.595491e+002
1.367112e+003	2.301308e+002
1.369041e+003	2.401906e+002
1.370969e+003	2.859594e+002
1.372898e+003	2.914120e+002
1.374826e+003	2.762290e+002
1.376755e+003	3.137775e+002
1.378683e+003	3.200287e+002
1.380612e+003	3.525317e+002
1.382540e+003	4.028077e+002
1.384469e+003	3.804582e+002
1.386397e+003	3.246588e+002
1.388325e+003	3.190628e+002
1.390254e+003	3.423044e+002
1.392182e+003	3.844749e+002
1.394111e+003	3.915883e+002
1.396039e+003	3.446887e+002
1.397968e+003	3.363676e+002
1.399896e+003	3.367077e+002
1.401825e+003	3.353051e+002
1.403753e+003	2.812725e+002
1.405682e+003	2.940314e+002
1.407610e+003	3.103120e+002
1.409539e+003	2.535123e+002
1.411467e+003	2.559668e+002
1.413396e+003	3.073532e+002
1.415324e+003	3.003665e+002
1.417252e+003	2.477739e+002
1.419181e+003	2.593704e+002
1.421109e+003	3.171700e+002
1.423038e+003	2.962665e+002
1.424966e+003	2.567487e+002
1.426895e+003	3.676535e+002
1.428823e+003	3.316369e+002
1.430752e+003	3.488434e+002
1.432680e+003	3.945365e+002
1.434609e+003	4.216018e+002
1.436537e+003	3.991743e+002
1.438466e+003	3.820522e+002
1.440394e+003	4.110105e+002
1.442323e+003	4.104621e+002
1.444251e+003	4.558863e+002
1.446179e+003	4.814575e+002
1.448108e+003	4.629065e+002
1.450036e+003	4.507389e+002
1.451965e+003	4.204204e+002
1.453893e+003	4.199876e+002
1.455822e+003	4.938077e+002
1.457750e+003	5.185141e+002
1.459679e+003	4.562105e+002
1.461607e+003	4.220161e+002
1.463536e+003	4.712089e+002
1.465464e+003	4.991326e+002
1.467393e+003	4.354942e+002
1.469321e+003	3.862233e+002
1.471250e+003	3.823342e+002
1.473178e+003	4.114520e+002
1.475106e+003	4.453681e+002
1.477035e+003	4.887047e+002
1.478963e+003	5.418211e+002
1.480892e+003	5.801343e+002
1.482820e+003	5.640279e+002
1.484749e+003	5.706498e+002
1.486677e+003	6.208295e+002
1.488606e+003	5.828522e+002
1.490534e+003	6.232320e+002
1.492463e+003	6.988440e+002
1.494391e+003	7.997620e+002
1.496320e+003	7.807951e+002
1.498248e+003	8.232798e+002
1.500177e+003	9.239575e+002
1.502105e+003	9.863968e+002
1.504033e+003	1.060774e+003
1.505962e+003	1.180832e+003
1.507890e+003	1.333041e+003
1.509819e+003	1.559223e+003
1.511747e+003	1.881632e+003
1.513676e+003	2.177825e+003
1.515604e+003	2.428188e+003
1.517533e+003	2.725698e+003
1.519461e+003	3.013879e+003
1.521390e+003	3.317287e+003
1.523318e+003	3.543911e+003
1.525247e+003	3.423421e+003
1.527175e+003	3.146956e+003
1.529104e+003	2.822429e+003
1.531032e+003	2.400580e+003
1.532960e+003	1.938806e+003
1.534889e+003	1.551956e+003
1.536817e+003	1.214736e+003
1.538746e+003	9.018420e+002
1.540674e+003	7.768944e+002
1.542603e+003	7.782023e+002
1.544531e+003	7.001456e+002
1.546460e+003	6.930059e+002
1.548388e+003	6.845657e+002
1.550317e+003	6.381569e+002
1.552245e+003	6.367761e+002
1.554174e+003	5.608337e+002
1.556102e+003	5.298891e+002
1.558031e+003	5.565500e+002
1.559959e+003	5.611756e+002
1.561887e+003	5.748721e+002
1.563816e+003	6.055457e+002
1.565744e+003	5.894395e+002
1.567673e+003	5.196521e+002
1.569601e+003	4.571358e+002
1.571530e+003	5.276815e+002
1.573458e+003	5.755888e+002
1.575387e+003	5.497438e+002
1.577315e+003	5.335473e+002
1.579244e+003	5.303994e+002
1.581172e+003	4.945775e+002
1.583101e+003	4.843003e+002
1.585029e+003	5.384651e+002
1.586958e+003	5.791695e+002
1.588886e+003	5.591806e+002
1.590814e+003	5.517979e+002
1.592743e+003	5.925189e+002
1.594671e+003	6.570093e+002
1.596600e+003	6.714445e+002
1.598528e+003	6.182789e+002
1.600457e+003	6.374043e+002
1.602385e+003	6.233749e+002
1.604314e+003	6.746183e+002
1.606242e+003	6.964139e+002
1.608171e+003	6.391985e+002
1.610099e+003	6.345865e+002
1.612028e+003	6.124070e+002
1.613956e+003	5.713052e+002
1.615885e+003	5.742739e+002
1.617813e+003	5.459686e+002
1.619741e+003	4.769087e+002
1.621670e+003	4.541317e+002
1.623598e+003	4.579655e+002
1.625527e+003	4.870037e+002
1.627455e+003	5.498837e+002
1.629384e+003	5.065277e+002
1.631312e+003	4.835878e+002
1.633241e+003	5.046101e+002
1.635169e+003	5.227517e+002
1.637098e+003	4.809629e+002
1.639026e+003	4.702342e+002
1.640955e+003	4.336857e+002
1.642883e+003	3.871202e+002
1.644812e+003	4.053400e+002
1.646740e+003	4.298569e+002
1.648668e+003	4.091306e+002
1.650597e+003	4.013866e+002
1.652525e+003	3.835261e+002
1.654454e+003	3.773249e+002
1.656382e+003	4.209218e+002
1.658311e+003	4.144690e+002
1.660239e+003	4.041130e+002
1.662168e+003	3.598834e+002
1.664096e+003	4.633361e+002
1.666025e+003	3.740188e+002
1.667953e+003	4.076262e+002
1.669882e+003	3.802728e+002
1.671810e+003	3.652876e+002
1.673739e+003	4.145376e+002
1.675667e+003	4.028049e+002
1.677595e+003	3.644771e+002
1.679524e+003	3.607161e+002
1.681452e+003	3.120807e+002
1.683381e+003	2.968776e+002
1.685309e+003	3.925139e+002
1.687238e+003	4.143028e+002
1.689166e+003	4.030589e+002
1.691095e+003	4.604337e+002
1.693023e+003	4.166025e+002
1.694952e+003	3.350345e+002
1.696880e+003	3.693471e+002
1.698809e+003	3.680032e+002
1.700737e+003	3.323911e+002
1.702666e+003	3.211892e+002
1.704594e+003	3.199720e+002
1.706522e+003	3.052779e+002
1.708451e+003	2.742599e+002
1.710379e+003	2.534386e+002
1.712308e+003	2.849561e+002
1.714236e+003	3.470051e+002
1.716165e+003	3.848682e+002
1.718093e+003	4.094321e+002
1.720022e+003	3.673190e+002
1.721950e+003	3.746998e+002
1.723879e+003	3.727311e+002
1.725807e+003	3.909745e+002
1.727736e+003	4.330405e+002
1.729664e+003	4.027581e+002
1.731593e+003	3.551749e+002
1.733521e+003	3.488565e+002
1.735449e+003	3.475984e+002
1.737378e+003	3.175533e+002
1.739306e+003	2.877341e+002
1.741235e+003	3.154338e+002
1.743163e+003	3.761261e+002
1.745092e+003	3.906949e+002
1.747020e+003	4.202240e+002
1.748949e+003	4.476911e+002
1.750877e+003	3.133867e+002
1.752806e+003	3.521827e+002
1.754734e+003	3.181874e+002
1.756663e+003	3.819745e+002
1.758591e+003	3.312212e+002
1.760520e+003	2.872139e+002
1.762448e+003	3.337496e+002
1.764376e+003	3.446569e+002
1.766305e+003	3.066527e+002
1.768233e+003	3.148973e+002
1.770162e+003	3.237910e+002
1.772090e+003	3.272981e+002
1.774019e+003	3.186397e+002
1.775947e+003	3.390692e+002
1.777876e+003	3.077676e+002
1.779804e+003	3.340887e+002
1.781733e+003	3.372361e+002
1.783661e+003	2.961362e+002
1.785590e+003	3.596969e+002
1.787518e+003	3.505370e+002
1.789447e+003	3.080615e+002
1.791375e+003	3.193337e+002
1.793303e+003	3.148621e+002
1.795232e+003	2.904886e+002
1.797160e+003	2.969332e+002
1.799089e+003	3.105173e+002
1.801017e+003	3.202332e+002
1.802946e+003	2.715529e+002
1.804874e+003	3.044421e+002
1.806803e+003	2.786073e+002
1.808731e+003	3.611664e+002
1.810660e+003	2.892310e+002
1.812588e+003	2.222431e+002
1.814517e+003	2.139819e+002
1.816445e+003	2.336052e+002
1.818374e+003	2.497395e+002
1.820302e+003	2.628848e+002
1.822230e+003	2.767192e+002
1.824159e+003	2.970394e+002
1.826087e+003	3.349269e+002
1.828016e+003	3.371901e+002
1.829944e+003	2.879427e+002
1.831873e+003	2.663150e+002
1.833801e+003	2.274338e+002
1.835730e+003	2.852025e+002
1.837658e+003	2.754126e+002
1.839587e+003	3.295404e+002
1.841515e+003	3.154316e+002
1.843444e+003	3.245689e+002
1.845372e+003	3.294813e+002
1.847301e+003	3.172056e+002
1.849229e+003	2.870224e+002
1.851157e+003	3.009761e+002
1.853086e+003	3.273123e+002
1.855014e+003	3.007672e+002
1.856943e+003	3.563266e+002
1.858871e+003	3.294932e+002
1.860800e+003	2.804069e+002
1.862728e+003	3.001161e+002
1.864657e+003	3.209005e+002
1.866585e+003	3.138465e+002
1.868514e+003	3.064559e+002
1.870442e+003	3.096137e+002
1.872371e+003	3.083478e+002
1.874299e+003	2.832093e+002
1.876228e+003	2.774614e+002
1.878156e+003	3.191632e+002
1.880084e+003	3.281544e+002
1.882013e+003	3.270688e+002
1.883941e+003	3.221268e+002
1.885870e+003	2.047346e+002
1.887798e+003	2.765962e+002
1.889727e+003	2.862294e+002
1.891655e+003	2.518166e+002
1.893584e+003	3.192108e+002
1.895512e+003	3.317387e+002
1.897441e+003	3.327642e+002
1.899369e+003	3.058876e+002
1.901298e+003	2.955866e+002
1.903226e+003	2.728973e+002
1.905155e+003	2.493629e+002
1.907083e+003	2.745312e+002
1.909011e+003	2.812132e+002
1.910940e+003	2.330139e+002
1.912868e+003	2.830208e+002
1.914797e+003	3.552073e+002
1.916725e+003	3.005496e+002
1.918654e+003	2.639879e+002
1.920582e+003	2.489047e+002
1.922511e+003	2.836778e+002
1.924439e+003	2.935607e+002
1.926368e+003	2.252099e+002
1.928296e+003	2.055859e+002
1.930225e+003	2.292340e+002
1.932153e+003	2.309861e+002
1.934082e+003	1.994215e+002
1.936010e+003	1.697415e+002
1.937938e+003	1.838598e+002
1.939867e+003	2.494670e+002
1.941795e+003	2.935276e+002
1.943724e+003	2.730097e+002
1.945652e+003	3.950627e+002
1.947581e+003	2.473348e+002
1.949509e+003	2.875226e+002
1.951438e+003	2.565539e+002
1.953366e+003	2.607280e+002
1.955295e+003	3.349573e+002
1.957223e+003	2.994306e+002
1.959152e+003	2.829228e+002
1.961080e+003	2.693044e+002
1.963009e+003	2.139058e+002
1.964937e+003	1.990673e+002
1.966865e+003	2.680511e+002
1.968794e+003	3.693960e+002
1.970722e+003	3.690301e+002
1.972651e+003	2.876983e+002
1.974579e+003	2.633570e+002
1.976508e+003	3.007239e+002
1.978436e+003	2.895698e+002
1.980365e+003	2.816700e+002
1.982293e+003	2.800162e+002
1.984222e+003	2.772917e+002
1.986150e+003	2.725822e+002
1.988079e+003	2.799710e+002
1.990007e+003	2.912903e+002
1.991936e+003	2.709540e+002
1.993864e+003	2.831717e+002
1.995792e+003	3.194897e+002
1.997721e+003	2.895086e+002
1.999649e+003	2.423670e+002
2.001578e+003	2.766184e+002
2.003506e+003	3.368112e+002
2.005435e+003	3.125528e+002
2.007363e+003	2.989407e+002
2.009292e+003	2.655005e+002
2.011220e+003	2.369767e+002
2.013149e+003	2.436621e+002
2.015077e+003	2.775786e+002
2.017006e+003	3.238777e+002
2.018934e+003	3.434898e+002
2.020863e+003	3.220633e+002
2.022791e+003	2.521399e+002
2.024719e+003	2.353846e+002
2.026648e+003	2.362236e+002
2.028576e+003	3.239279e+002
2.030505e+003	2.923210e+002
2.032433e+003	3.327135e+002
2.034362e+003	3.147614e+002
2.036290e+003	3.392199e+002
2.038219e+003	3.151389e+002
2.040147e+003	3.546201e+002
2.042076e+003	3.624785e+002
2.044004e+003	3.048734e+002
2.045933e+003	3.756771e+002
2.047861e+003	3.653209e+002
2.049790e+003	3.345995e+002
2.051718e+003	3.271303e+002
2.053646e+003	3.610438e+002
2.055575e+003	3.239230e+002
2.057503e+003	3.135710e+002
2.059432e+003	3.473813e+002
2.061360e+003	3.194634e+002
2.063289e+003	2.644567e+002
2.065217e+003	3.250720e+002
2.067146e+003	3.580356e+002
2.069074e+003	2.976104e+002
2.071003e+003	2.554550e+002
2.072931e+003	2.632888e+002
2.074860e+003	3.169718e+002
2.076788e+003	3.066831e+002
2.078717e+003	3.173073e+002
2.080645e+003	3.636524e+002
2.082573e+003	3.655489e+002
2.084502e+003	3.384757e+002
2.086430e+003	3.348372e+002
2.088359e+003	3.628348e+002
2.090287e+003	3.572419e+002
2.092216e+003	2.983833e+002
2.094144e+003	2.883159e+002
2.096073e+003	3.218187e+002
2.098001e+003	3.065081e+002
2.099930e+003	2.971090e+002
2.101858e+003	2.625735e+002
2.103787e+003	2.363369e+002
2.105715e+003	2.867964e+002
2.107644e+003	3.112364e+002
2.109572e+003	3.185766e+002
2.111500e+003	3.233267e+002
2.113429e+003	3.118367e+002
2.115357e+003	3.265853e+002
2.117286e+003	3.131928e+002
2.119214e+003	2.759747e+002
2.121143e+003	3.174964e+002
2.123071e+003	3.588866e+002
2.125000e+003	3.404319e+002
2.126928e+003	3.019210e+002
2.128857e+003	2.677576e+002
2.130785e+003	2.521100e+002
2.132714e+003	3.138217e+002
2.134642e+003	3.990660e+002
2.136571e+003	3.942478e+002
2.138499e+003	3.404926e+002
2.140427e+003	3.884311e+002
2.142356e+003	3.836342e+002
2.144284e+003	3.226714e+002
2.146213e+003	3.235139e+002
2.148141e+003	3.675744e+002
2.150070e+003	3.988733e+002
2.151998e+003	4.107967e+002
2.153927e+003	3.441902e+002
2.155855e+003	3.501505e+002
2.157784e+003	4.609248e+002
2.159712e+003	3.945535e+002
2.161641e+003	3.807953e+002
2.163569e+003	4.129733e+002
2.165498e+003	4.875741e+002
2.167426e+003	3.905197e+002
2.169354e+003	4.166293e+002
2.171283e+003	4.215175e+002
2.173211e+003	4.116176e+002
2.175140e+003	4.233101e+002
2.177068e+003	4.333521e+002
2.178997e+003	4.252831e+002
2.180925e+003	4.318622e+002
2.182854e+003	4.123289e+002
2.184782e+003	3.455829e+002
2.186711e+003	3.670223e+002
2.188639e+003	4.285093e+002
2.190568e+003	3.754197e+002
2.192496e+003	3.563726e+002
2.194425e+003	3.563857e+002
2.196353e+003	3.941932e+002
2.198281e+003	4.343071e+002
2.200210e+003	4.391467e+002
2.202138e+003	3.989467e+002
2.204067e+003	3.993716e+002
2.205995e+003	4.485396e+002
2.207924e+003	3.593316e+002
2.209852e+003	4.083215e+002
2.211781e+003	3.963555e+002
2.213709e+003	3.784592e+002
2.215638e+003	3.530479e+002
2.217566e+003	3.606208e+002
2.219495e+003	4.001471e+002
2.221423e+003	4.033398e+002
2.223352e+003	3.416978e+002
2.225280e+003	2.941444e+002
2.227208e+003	3.165454e+002
2.229137e+003	3.430929e+002
2.231065e+003	3.573595e+002
2.232994e+003	3.944206e+002
2.234922e+003	3.661169e+002
2.236851e+003	3.563423e+002
2.238779e+003	3.873599e+002
2.240708e+003	4.539142e+002
2.242636e+003	4.787897e+002
2.244565e+003	4.266610e+002
2.246493e+003	3.930221e+002
2.248422e+003	3.474644e+002
2.250350e+003	3.978502e+002
2.252279e+003	4.487923e+002
2.254207e+003	4.805958e+002
2.256135e+003	4.717986e+002
2.258064e+003	4.059450e+002
2.259992e+003	4.504538e+002
2.261921e+003	4.835190e+002
2.263849e+003	3.667474e+002
2.265778e+003	4.468098e+002
2.267706e+003	5.185264e+002
2.269635e+003	4.640848e+002
2.271563e+003	4.627229e+002
2.273492e+003	4.885434e+002
2.275420e+003	4.691568e+002
2.277349e+003	4.270304e+002
2.279277e+003	3.924970e+002
2.281206e+003	4.166489e+002
2.283134e+003	4.067308e+002
2.285063e+003	4.305445e+002
2.286991e+003	4.395402e+002
2.288919e+003	3.858425e+002
2.290848e+003	4.355133e+002
2.292776e+003	4.832390e+002
2.294705e+003	4.995953e+002
2.296633e+003	4.883862e+002
2.298562e+003	4.343575e+002
2.300490e+003	4.388600e+002
2.302419e+003	4.703300e+002
2.304347e+003	4.723734e+002
2.306276e+003	5.100030e+002
2.308204e+003	5.098581e+002
2.310133e+003	4.970792e+002
2.312061e+003	4.312606e+002
2.313990e+003	4.399803e+002
2.315918e+003	4.795682e+002
2.317846e+003	4.802522e+002
2.319775e+003	5.002437e+002
2.321703e+003	4.918876e+002
2.323632e+003	4.732489e+002
2.325560e+003	4.459825e+002
2.327489e+003	4.183153e+002
2.329417e+003	4.341240e+002
2.331346e+003	4.664562e+002
2.333274e+003	4.541083e+002
2.335203e+003	4.769420e+002
2.337131e+003	4.841271e+002
2.339060e+003	3.938478e+002
2.340988e+003	3.743291e+002
2.342917e+003	4.116948e+002
2.344845e+003	4.461413e+002
2.346773e+003	4.922338e+002
2.348702e+003	4.748073e+002
2.350630e+003	4.556307e+002
2.352559e+003	4.648595e+002
2.354487e+003	4.434152e+002
2.356416e+003	4.306813e+002
2.358344e+003	4.420548e+002
2.360273e+003	3.890624e+002
2.362201e+003	3.813488e+002
2.364130e+003	4.199770e+002
2.366058e+003	4.947741e+002
2.367987e+003	4.734231e+002
2.369915e+003	5.070804e+002
2.371844e+003	5.113167e+002
2.373772e+003	5.134016e+002
2.375700e+003	3.810896e+002
2.377629e+003	3.494483e+002
2.379557e+003	3.692648e+002
2.381486e+003	3.502084e+002
2.383414e+003	3.714106e+002
2.385343e+003	4.233307e+002
2.387271e+003	4.284125e+002
2.389200e+003	4.361342e+002
2.391128e+003	4.361286e+002
2.393057e+003	4.221542e+002
2.394985e+003	3.799391e+002
2.396914e+003	3.898232e+002
2.398842e+003	4.348821e+002
2.400771e+003	4.574208e+002
2.402699e+003	4.048169e+002
2.404627e+003	3.676166e+002
2.406556e+003	4.221615e+002
2.408484e+003	4.096047e+002
2.410413e+003	3.731292e+002
2.412341e+003	4.064861e+002
2.414270e+003	3.825267e+002
2.416198e+003	4.063611e+002
2.418127e+003	4.508448e+002
2.420055e+003	4.276432e+002
2.421984e+003	3.680812e+002
2.423912e+003	3.592779e+002
2.425841e+003	4.565620e+002
2.427769e+003	4.739187e+002
2.429698e+003	4.379613e+002
2.431626e+003	4.291486e+002
2.433554e+003	4.328298e+002
2.435483e+003	4.212997e+002
2.437411e+003	3.889030e+002
2.439340e+003	3.886830e+002
2.441268e+003	4.167990e+002
2.443197e+003	3.535689e+002
2.445125e+003	3.748048e+002
2.447054e+003	4.694047e+002
2.448982e+003	3.402016e+002
2.450911e+003	3.320512e+002
2.452839e+003	3.966545e+002
2.454768e+003	4.561681e+002
2.456696e+003	4.866610e+002
2.458625e+003	4.880354e+002
2.460553e+003	4.601998e+002
2.462481e+003	4.481311e+002
2.464410e+003	4.688608e+002
2.466338e+003	4.505116e+002
2.468267e+003	4.329771e+002
2.470195e+003	4.495407e+002
2.472124e+003	4.058079e+002
2.474052e+003	3.998068e+002
2.475981e+003	4.559544e+002
2.477909e+003	4.856952e+002
2.479838e+003	4.986552e+002
2.481766e+003	4.769986e+002
2.483695e+003	4.203206e+002
2.485623e+003	4.145056e+002
2.487552e+003	4.196862e+002
2.489480e+003	4.380824e+002
2.491408e+003	4.559290e+002
2.493337e+003	4.050833e+002
2.495265e+003	4.764153e+002
2.497194e+003	3.838421e+002
2.499122e+003	3.959984e+002
2.501051e+003	4.190544e+002
2.502979e+003	4.520245e+002
2.504908e+003	4.423745e+002
2.506836e+003	4.404429e+002
2.508765e+003	4.546852e+002
2.510693e+003	4.248751e+002
2.512622e+003	4.046611e+002
2.514550e+003	4.407044e+002
2.516479e+003	4.484364e+002
2.518407e+003	4.090243e+002
2.520335e+003	4.352567e+002
2.522264e+003	4.523459e+002
2.524192e+003	4.452561e+002
2.526121e+003	4.582283e+002
2.528049e+003	4.860335e+002
2.529978e+003	4.696459e+002
2.531906e+003	4.455050e+002
2.533835e+003	5.399200e+002
2.535763e+003	5.055954e+002
2.537692e+003	4.447050e+002
2.539620e+003	4.835258e+002
2.541549e+003	4.178099e+002
2.543477e+003	4.397528e+002
2.545406e+003	4.597383e+002
2.547334e+003	4.373145e+002
2.549262e+003	3.975381e+002
2.551191e+003	3.531086e+002
2.553119e+003	3.181377e+002
2.555048e+003	3.470814e+002
2.556976e+003	3.723881e+002
2.558905e+003	3.894955e+002
2.560833e+003	4.461212e+002
2.562762e+003	4.256090e+002
2.564690e+003	4.277423e+002
2.566619e+003	3.597911e+002
2.568547e+003	3.777254e+002
2.570476e+003	4.407794e+002
2.572404e+003	4.054278e+002
2.574333e+003	3.891777e+002
2.576261e+003	4.087724e+002
2.578189e+003	3.852502e+002
2.580118e+003	3.694015e+002
2.582046e+003	3.875097e+002
2.583975e+003	4.199573e+002
2.585903e+003	4.202595e+002
2.587832e+003	4.628861e+002
2.589760e+003	3.994277e+002
2.591689e+003	4.560222e+002
2.593617e+003	4.530087e+002
2.595546e+003	4.346496e+002
2.597474e+003	4.453896e+002
2.599403e+003	4.202217e+002
2.601331e+003	4.414598e+002
2.603260e+003	4.653604e+002
2.605188e+003	4.398266e+002
2.607116e+003	3.865865e+002
2.609045e+003	3.782874e+002
2.610973e+003	4.424404e+002
2.612902e+003	4.214105e+002
2.614830e+003	4.628547e+002
2.616759e+003	4.625340e+002
2.618687e+003	3.784304e+002
2.620616e+003	5.004001e+002
2.622544e+003	4.991072e+002
2.624473e+003	4.744835e+002
2.626401e+003	4.381864e+002
2.628330e+003	3.895697e+002
2.630258e+003	3.956765e+002
2.632187e+003	4.281063e+002
2.634115e+003	4.495700e+002
2.636043e+003	4.247057e+002
2.637972e+003	3.991021e+002
2.639900e+003	4.800802e+002
2.641829e+003	5.191628e+002
2.643757e+003	4.243708e+002
2.645686e+003	4.255424e+002
2.647614e+003	4.323751e+002
2.649543e+003	4.529871e+002
2.651471e+003	5.145152e+002
2.653400e+003	4.587808e+002
2.655328e+003	4.663735e+002
2.657257e+003	5.853502e+002
2.659185e+003	5.493094e+002
2.661114e+003	5.991772e+002
2.663042e+003	5.798330e+002
2.664970e+003	5.651439e+002
2.666899e+003	5.429193e+002
2.668827e+003	5.662680e+002
2.670756e+003	5.545036e+002
2.672684e+003	5.313381e+002
2.674613e+003	5.333304e+002
2.676541e+003	5.662442e+002
2.678470e+003	5.687242e+002
2.680398e+003	5.930440e+002
2.682327e+003	6.115019e+002
2.684255e+003	5.249100e+002
2.686184e+003	5.414929e+002
2.688112e+003	5.055084e+002
2.690041e+003	4.256802e+002
2.691969e+003	4.465843e+002
2.693897e+003	5.305423e+002
2.695826e+003	5.075298e+002
2.697754e+003	4.830385e+002
2.699683e+003	4.572231e+002
2.701611e+003	5.021409e+002
2.703540e+003	5.412223e+002
2.705468e+003	5.143823e+002
2.707397e+003	4.646011e+002
2.709325e+003	4.368348e+002
2.711254e+003	4.205355e+002
2.713182e+003	4.413451e+002
2.715111e+003	4.585739e+002
2.717039e+003	4.288878e+002
2.718968e+003	4.789026e+002
2.720896e+003	5.080064e+002
2.722824e+003	5.027924e+002
2.724753e+003	5.026932e+002
2.726681e+003	4.854426e+002
2.728610e+003	4.847266e+002
2.730538e+003	4.556712e+002
2.732467e+003	4.078334e+002
2.734395e+003	4.105503e+002
2.736324e+003	3.418548e+002
2.738252e+003	3.831139e+002
2.740181e+003	4.190315e+002
2.742109e+003	3.947526e+002
2.744038e+003	4.125443e+002
2.745966e+003	3.684815e+002
2.747895e+003	3.245160e+002
2.749823e+003	3.650027e+002
2.751751e+003	3.951510e+002
2.753680e+003	3.442116e+002
2.755608e+003	3.179659e+002
2.757537e+003	3.783972e+002
2.759465e+003	3.798004e+002
2.761394e+003	3.946448e+002
2.763322e+003	4.386196e+002
2.765251e+003	4.170306e+002
2.767179e+003	3.365724e+002
2.769108e+003	2.934811e+002
2.771036e+003	3.400993e+002
2.772965e+003	4.044626e+002
2.774893e+003	3.729762e+002
2.776822e+003	3.803992e+002
2.778750e+003	3.598965e+002
2.780678e+003	3.441837e+002
2.782607e+003	3.304716e+002
2.784535e+003	3.451937e+002
2.786464e+003	3.553009e+002
2.788392e+003	3.283692e+002
2.790321e+003	3.424242e+002
2.792249e+003	3.761620e+002
2.794178e+003	3.757769e+002
2.796106e+003	3.820092e+002
2.798035e+003	3.896449e+002
2.799963e+003	3.720114e+002
2.801892e+003	3.486979e+002
2.803820e+003	3.835246e+002
2.805749e+003	3.290787e+002
2.807677e+003	3.546280e+002
2.809605e+003	3.447268e+002
2.811534e+003	3.624176e+002
2.813462e+003	3.701831e+002
2.815391e+003	3.753741e+002
2.817319e+003	3.176510e+002
2.819248e+003	3.004809e+002
2.821176e+003	3.419499e+002
2.823105e+003	3.080424e+002
2.825033e+003	3.509648e+002
2.826962e+003	3.294709e+002
2.828890e+003	3.210240e+002
2.830819e+003	3.042540e+002
2.832747e+003	3.271562e+002
2.834676e+003	3.365910e+002
2.836604e+003	2.985157e+002
2.838532e+003	2.766549e+002
2.840461e+003	3.055830e+002
2.842389e+003	3.669756e+002
2.844318e+003	3.696566e+002
2.846246e+003	4.428103e+002
2.848175e+003	4.671545e+002
2.850103e+003	2.940878e+002
2.852032e+003	3.806065e+002
2.853960e+003	4.248020e+002
2.855889e+003	4.034643e+002
2.857817e+003	4.308889e+002
2.859746e+003	4.141295e+002
2.861674e+003	3.686896e+002
2.863603e+003	3.045836e+002
2.865531e+003	3.361917e+002
2.867459e+003	3.773416e+002
2.869388e+003	3.522605e+002
2.871316e+003	3.532755e+002
2.873245e+003	3.302460e+002
2.875173e+003	2.888749e+002
2.877102e+003	2.370779e+002
2.879030e+003	2.149439e+002
2.880959e+003	2.995343e+002
2.882887e+003	3.525569e+002
2.884816e+003	3.698781e+002
2.886744e+003	3.203947e+002
2.888673e+003	3.219386e+002
2.890601e+003	3.997064e+002
2.892530e+003	3.975444e+002
2.894458e+003	2.775754e+002
2.896386e+003	3.811967e+002
2.898315e+003	3.420303e+002
2.900243e+003	3.105708e+002
2.902172e+003	2.751557e+002
2.904100e+003	3.470971e+002
2.906029e+003	3.822251e+002
2.907957e+003	3.536736e+002
2.909886e+003	3.803174e+002
2.911814e+003	3.395087e+002
2.913743e+003	2.818259e+002
2.915671e+003	2.651166e+002
2.917600e+003	3.181710e+002
2.919528e+003	2.614743e+002
2.921457e+003	2.914721e+002
2.923385e+003	2.952508e+002
2.925313e+003	2.781281e+002
2.927242e+003	2.934423e+002
2.929170e+003	3.085735e+002
2.931099e+003	2.626886e+002
2.933027e+003	1.977860e+002
2.934956e+003	1.829017e+002
2.936884e+003	1.412323e+002
2.938813e+003	8.649139e+001
2.940741e+003	1.551192e+002
2.942670e+003	1.393997e+002
2.944598e+003	1.201839e+002
2.946527e+003	7.197662e+001
2.948455e+003	1.165710e+002
2.950384e+003	1.578537e+002
2.952312e+003	1.152198e+002
2.954240e+003	1.046253e+002
2.956169e+003	9.400123e+001
2.958097e+003	4.628033e+001
2.960026e+003	5.316992e+001
2.961954e+003	5.004391e+001
2.963883e+003	5.306219e+001
2.965811e+003	-1.253830e+001
2.967740e+003	-4.054876e+001
2.969668e+003	-5.715038e+001
2.971597e+003	-6.030095e+001
2.973525e+003	-2.588310e+001
2.975454e+003	-6.183731e+001
2.977382e+003	-1.251242e+002
2.979311e+003	-1.123056e+002
2.981239e+003	-1.161389e+002
2.983167e+003	-6.481231e+001
2.985096e+003	-1.758327e+002
2.987024e+003	-2.077412e+002
2.988953e+003	-1.343997e+002
2.990881e+003	-1.576895e+002
2.992810e+003	-2.051480e+002
2.994738e+003	-1.743844e+002
2.996667e+003	-1.435361e+002
2.998595e+003	-1.774599e+002
3.000524e+003	-2.295691e+002
3.002452e+003	-2.172729e+002
3.004381e+003	-1.803698e+002
3.006309e+003	-1.889614e+002
3.008238e+003	-1.326655e+002
3.010166e+003	-1.723203e+002
3.012094e+003	-2.086947e+002
3.014023e+003	-2.021935e+002
3.015951e+003	-2.197770e+002
3.017880e+003	-1.975700e+002
3.019808e+003	-2.162395e+002
3.021737e+003	-2.420523e+002
3.023665e+003	-2.619130e+002
3.025594e+003	-2.676389e+002
3.027522e+003	-2.253759e+002
3.029451e+003	-2.919865e+002
3.031379e+003	-2.622956e+002
3.033308e+003	-1.796762e+002
3.035236e+003	-2.116493e+002
3.037165e+003	-2.029897e+002
3.039093e+003	-2.016768e+002
3.041021e+003	-2.622972e+002
3.042950e+003	-2.813932e+002
3.044878e+003	-2.942495e+002
3.046807e+003	-3.083849e+002
3.048735e+003	-3.009825e+002
3.050664e+003	-2.565279e+002
3.052592e+003	-2.983744e+002
3.054521e+003	-3.223281e+002
3.056449e+003	-2.665331e+002
3.058378e+003	-3.023870e+002
3.060306e+003	-2.240075e+002
3.062235e+003	-2.248935e+002
3.064163e+003	-2.825134e+002
3.066092e+003	-2.546151e+002
3.068020e+003	-2.498984e+002
3.069948e+003	-2.481647e+002
3.071877e+003	-2.461095e+002
3.073805e+003	-2.677081e+002
3.075734e+003	-2.733376e+002
3.077662e+003	-2.977898e+002
3.079591e+003	-3.370277e+002
3.081519e+003	-1.597135e+002
3.083448e+003	-2.338661e+002
3.085376e+003	-1.955804e+002
3.087305e+003	-1.561882e+002
3.089233e+003	-2.212458e+002
3.091162e+003	-2.928960e+002
3.093090e+003	-2.379987e+002
3.095019e+003	-2.777159e+002
3.096947e+003	-1.800591e+002
3.098875e+003	-1.693580e+002
3.100804e+003	-8.683023e+001
3.102732e+003	-1.108860e+002
3.104661e+003	-1.382924e+002
3.106589e+003	-6.009088e+001
3.108518e+003	-8.720202e+001
3.110446e+003	-1.520094e+002
3.112375e+003	-1.259231e+002
3.114303e+003	-4.084486e+001
3.116232e+003	-1.730135e+001
3.118160e+003	5.172556e+001
3.120089e+003	3.757005e+001
3.122017e+003	-4.626755e-001
3.123946e+003	4.411773e+001
3.125874e+003	5.718475e+001
3.127802e+003	4.739956e+001
3.129731e+003	6.825890e+001
3.131659e+003	1.049941e+002
3.133588e+003	1.265139e+002
3.135516e+003	2.335341e+002
3.137445e+003	2.562938e+002
3.139373e+003	2.745913e+002
3.141302e+003	2.507829e+002
3.143230e+003	2.720444e+002
3.145159e+003	3.060573e+002
3.147087e+003	3.844570e+002
3.149016e+003	3.988184e+002
3.150944e+003	4.718524e+002
3.152873e+003	5.314772e+002
3.154801e+003	5.301042e+002
3.156729e+003	5.176580e+002
3.158658e+003	5.421023e+002
3.160586e+003	6.356404e+002
3.162515e+003	7.021739e+002
3.164443e+003	6.703988e+002
3.166372e+003	7.291559e+002
3.168300e+003	7.336418e+002
3.170229e+003	8.270118e+002
3.172157e+003	9.168875e+002
3.174086e+003	8.122021e+002
3.176014e+003	8.387228e+002
3.177943e+003	9.971548e+002
3.179871e+003	1.005163e+003
3.181800e+003	1.042588e+003
3.183728e+003	1.155352e+003
3.185656e+003	1.201842e+003
3.187585e+003	1.264846e+003
3.189513e+003	1.246229e+003
3.191442e+003	1.400173e+003
3.193370e+003	1.401543e+003
3.195299e+003	1.365576e+003
3.197227e+003	1.459149e+003
3.199156e+003	1.563924e+003
3.201084e+003	1.621076e+003
3.203013e+003	1.670106e+003
3.204941e+003	1.783662e+003
3.206870e+003	1.827945e+003
3.208798e+003	1.923857e+003
3.210727e+003	1.938083e+003
3.212655e+003	1.981672e+003
3.214583e+003	2.065695e+003
3.216512e+003	2.095510e+003
3.218440e+003	2.319853e+003
3.220369e+003	2.542225e+003
3.222297e+003	2.552373e+003
3.224226e+003	2.593074e+003
3.226154e+003	2.623114e+003
3.228083e+003	2.794545e+003
3.230011e+003	2.857848e+003
3.231940e+003	2.933999e+003
3.233868e+003	2.971636e+003
3.235797e+003	3.034743e+003
3.237725e+003	3.242952e+003
3.239654e+003	3.477556e+003
3.241582e+003	3.539194e+003
3.243510e+003	3.541384e+003
3.245439e+003	3.624457e+003
3.247367e+003	3.802854e+003
3.249296e+003	3.938398e+003
3.251224e+003	4.019669e+003
3.253153e+003	4.103271e+003
3.255081e+003	4.289390e+003
3.257010e+003	4.449364e+003
3.258938e+003	4.463489e+003
3.260867e+003	4.606557e+003
3.262795e+003	4.736705e+003
3.264724e+003	4.824199e+003
3.266652e+003	5.091615e+003
3.268581e+003	5.156540e+003
3.270509e+003	5.365237e+003
3.272438e+003	5.467909e+003
3.274366e+003	5.722960e+003
3.276294e+003	5.801303e+003
3.278223e+003	6.017616e+003
3.280151e+003	6.185003e+003
3.282080e+003	6.373931e+003
3.284008e+003	6.473797e+003
3.285937e+003	6.532276e+003
3.287865e+003	6.654042e+003
3.289794e+003	6.722324e+003
3.291722e+003	6.981042e+003
3.293651e+003	7.174285e+003
3.295579e+003	7.331011e+003
3.297508e+003	7.536742e+003
3.299436e+003	7.583908e+003
3.301365e+003	7.753360e+003
3.303293e+003	8.062907e+003
3.305221e+003	8.336796e+003
3.307150e+003	8.547897e+003
3.309078e+003	8.700119e+003
3.311007e+003	8.818477e+003
3.312935e+003	9.098326e+003
3.314864e+003	9.345659e+003
3.316792e+003	9.500036e+003
3.318721e+003	9.722203e+003
3.320649e+003	9.905156e+003
3.322578e+003	1.003486e+004
3.324506e+003	1.028292e+004
3.326435e+003	1.061005e+004
3.328363e+003	1.081218e+004
3.330292e+003	1.098503e+004
3.332220e+003	1.116457e+004
3.334148e+003	1.142084e+004
3.336077e+003	1.169751e+004
3.338005e+003	1.195863e+004
3.339934e+003	1.214700e+004
3.341862e+003	1.228566e+004
3.343791e+003	1.262738e+004
3.345719e+003	1.288347e+004
3.347648e+003	1.306496e+004
3.349576e+003	1.329949e+004
3.351505e+003	1.343293e+004
3.353433e+003	1.369967e+004
3.355362e+003	1.401047e+004
3.357290e+003	1.416092e+004
3.359219e+003	1.461315e+004
3.361147e+003	1.494920e+004
3.363075e+003	1.520139e+004
3.365004e+003	1.530907e+004
3.366932e+003	1.556219e+004
3.368861e+003	1.582448e+004
3.370789e+003	1.597959e+004
3.372718e+003	1.636250e+004
3.374646e+003	1.653447e+004
3.376575e+003	1.683783e+004
3.378503e+003	1.713461e+004
3.380432e+003	1.736189e+004
3.382360e+003	1.754722e+004
3.384289e+003	1.770104e+004
3.386217e+003	1.787946e+004
3.388146e+003	1.817155e+004
3.390074e+003	1.836129e+004
3.392002e+003	1.858462e+004
3.393931e+003	1.885911e+004
3.395859e+003	1.905632e+004
3.397788e+003	1.911840e+004
3.399716e+003	1.933764e+004
