# Supplementary material for: Machine learning classification of mango maturity based on carotene content from Raman spectra
Source: PeerJ. 2025 Nov 18;13:e20288. doi: 10.7717/peerj.20288 (PMC12637035; doi:10.7717/peerj.20288)
Supplement: Supplemental Information 1 — Raman spectra from 29 mango samples, with measurements taken from the top, middle, and bottom parts of each mango. These data were used for Raman spectral processing, statistical analysis, and classification analysis. [file peerj-13-20288-s001.zip › Raw Data_Mango/M9/M9-M.CSV]

4.996945e+001	-1.494524e+003
5.189791e+001	-4.410988e+002
5.382638e+001	7.228841e+001
5.575485e+001	2.768083e+002
5.768332e+001	3.975717e+002
5.961178e+001	4.662039e+002
6.154025e+001	5.126052e+002
6.346872e+001	5.521329e+002
6.539719e+001	5.795638e+002
6.732565e+001	5.849049e+002
6.925412e+001	5.788917e+002
7.118259e+001	5.644519e+002
7.311105e+001	5.405455e+002
7.503952e+001	5.079690e+002
7.696799e+001	5.135153e+002
7.889645e+001	5.325427e+002
8.082492e+001	5.597708e+002
8.275339e+001	6.147150e+002
8.468185e+001	5.617351e+002
8.661032e+001	5.212805e+002
8.853879e+001	4.792182e+002
9.046725e+001	4.288860e+002
9.239572e+001	4.578836e+002
9.432419e+001	4.649550e+002
9.625266e+001	4.968940e+002
9.818112e+001	5.347878e+002
1.001096e+002	5.385540e+002
1.020381e+002	5.272715e+002
1.039665e+002	4.997130e+002
1.058950e+002	4.708419e+002
1.078235e+002	4.567455e+002
1.097519e+002	4.676020e+002
1.116804e+002	4.587653e+002
1.136089e+002	4.580695e+002
1.155373e+002	4.577728e+002
1.174658e+002	4.470475e+002
1.193943e+002	4.206298e+002
1.213227e+002	4.252709e+002
1.232512e+002	4.292674e+002
1.251797e+002	4.137415e+002
1.271081e+002	3.737660e+002
1.290366e+002	3.272046e+002
1.309651e+002	3.402570e+002
1.328935e+002	3.555924e+002
1.348220e+002	3.563449e+002
1.367505e+002	3.476083e+002
1.386789e+002	3.290990e+002
1.406074e+002	3.310018e+002
1.425359e+002	3.250096e+002
1.444643e+002	3.134654e+002
1.463928e+002	3.275336e+002
1.483213e+002	4.218979e+002
1.502497e+002	4.559795e+002
1.521782e+002	4.520044e+002
1.541067e+002	4.423691e+002
1.560351e+002	4.421631e+002
1.579636e+002	3.931850e+002
1.598921e+002	3.514129e+002
1.618205e+002	3.541394e+002
1.637490e+002	3.791777e+002
1.656775e+002	3.285222e+002
1.676059e+002	3.731891e+002
1.695344e+002	3.813976e+002
1.714629e+002	3.554641e+002
1.733913e+002	3.417607e+002
1.753198e+002	3.961489e+002
1.772483e+002	4.328305e+002
1.791767e+002	4.234700e+002
1.811052e+002	3.971052e+002
1.830337e+002	3.935663e+002
1.849621e+002	4.192964e+002
1.868906e+002	4.248569e+002
1.888191e+002	4.166290e+002
1.907475e+002	4.010367e+002
1.926760e+002	3.827963e+002
1.946045e+002	3.596058e+002
1.965329e+002	3.736624e+002
1.984614e+002	3.668354e+002
2.003899e+002	3.392816e+002
2.023183e+002	3.200242e+002
2.042468e+002	3.041859e+002
2.061753e+002	3.110473e+002
2.081037e+002	3.224503e+002
2.100322e+002	3.245750e+002
2.119607e+002	3.146048e+002
2.138891e+002	3.186949e+002
2.158176e+002	3.307516e+002
2.177461e+002	3.416417e+002
2.196745e+002	3.686461e+002
2.216030e+002	4.275770e+002
2.235315e+002	4.255432e+002
2.254599e+002	3.664957e+002
2.273884e+002	3.627923e+002
2.293169e+002	4.114214e+002
2.312453e+002	4.233980e+002
2.331738e+002	3.774203e+002
2.351023e+002	3.845646e+002
2.370307e+002	3.386523e+002
2.389592e+002	2.611277e+002
2.408877e+002	2.597037e+002
2.428161e+002	2.699329e+002
2.447446e+002	2.664358e+002
2.466731e+002	2.698762e+002
2.486015e+002	2.928809e+002
2.505300e+002	3.331264e+002
2.524585e+002	3.657429e+002
2.543869e+002	3.830946e+002
2.563154e+002	3.512057e+002
2.582439e+002	3.017267e+002
2.601723e+002	3.044787e+002
2.621008e+002	3.806045e+002
2.640293e+002	3.589937e+002
2.659577e+002	3.757770e+002
2.678862e+002	3.991659e+002
2.698147e+002	3.309727e+002
2.717431e+002	3.449586e+002
2.736716e+002	3.928215e+002
2.756001e+002	3.936305e+002
2.775285e+002	3.479880e+002
2.794570e+002	2.967098e+002
2.813855e+002	2.316251e+002
2.833139e+002	2.268022e+002
2.852424e+002	2.617091e+002
2.871709e+002	2.902502e+002
2.890993e+002	2.821882e+002
2.910278e+002	2.835409e+002
2.929563e+002	3.115322e+002
2.948847e+002	3.116713e+002
2.968132e+002	2.778754e+002
2.987417e+002	2.406059e+002
3.006701e+002	2.600076e+002
3.025986e+002	3.041723e+002
3.045271e+002	3.882068e+002
3.064555e+002	4.249546e+002
3.083840e+002	3.858458e+002
3.103125e+002	3.962207e+002
3.122409e+002	4.329068e+002
3.141694e+002	4.128043e+002
3.160979e+002	4.032206e+002
3.180263e+002	4.338469e+002
3.199548e+002	4.409680e+002
3.218833e+002	4.403197e+002
3.238117e+002	4.426778e+002
3.257402e+002	4.340196e+002
3.276687e+002	4.122063e+002
3.295971e+002	3.881198e+002
3.315256e+002	3.491620e+002
3.334541e+002	3.521751e+002
3.353825e+002	3.629736e+002
3.373110e+002	3.709843e+002
3.392395e+002	3.873789e+002
3.411679e+002	4.190286e+002
3.430964e+002	4.097499e+002
3.450249e+002	3.990393e+002
3.469533e+002	4.038269e+002
3.488818e+002	4.189623e+002
3.508103e+002	4.195553e+002
3.527387e+002	4.105225e+002
3.546672e+002	4.203333e+002
3.565957e+002	4.398797e+002
3.585241e+002	4.364620e+002
3.604526e+002	3.721857e+002
3.623811e+002	3.618974e+002
3.643095e+002	4.082024e+002
3.662380e+002	4.475836e+002
3.681665e+002	4.562144e+002
3.700949e+002	4.659425e+002
3.720234e+002	5.197656e+002
3.739519e+002	5.132702e+002
3.758803e+002	4.519028e+002
3.778088e+002	4.113215e+002
3.797373e+002	4.439938e+002
3.816657e+002	4.212304e+002
3.835942e+002	2.953846e+002
3.855227e+002	2.504821e+002
3.874511e+002	2.684246e+002
3.893796e+002	2.929633e+002
3.913081e+002	3.361119e+002
3.932365e+002	3.558696e+002
3.951650e+002	3.732178e+002
3.970935e+002	3.862801e+002
3.990219e+002	3.964770e+002
4.009504e+002	4.098956e+002
4.028789e+002	4.209016e+002
4.048073e+002	4.103551e+002
4.067358e+002	4.012866e+002
4.086643e+002	4.331020e+002
4.105927e+002	5.030360e+002
4.125212e+002	4.914118e+002
4.144497e+002	4.797385e+002
4.163781e+002	5.187667e+002
4.183066e+002	5.570108e+002
4.202351e+002	5.497711e+002
4.221635e+002	5.065240e+002
4.240920e+002	4.538070e+002
4.260205e+002	4.424936e+002
4.279489e+002	4.388657e+002
4.298774e+002	4.386224e+002
4.318059e+002	4.518563e+002
4.337343e+002	4.457803e+002
4.356628e+002	4.317029e+002
4.375913e+002	4.500782e+002
4.395197e+002	4.906017e+002
4.414482e+002	5.130237e+002
4.433767e+002	4.738130e+002
4.453051e+002	4.475873e+002
4.472336e+002	4.221520e+002
4.491621e+002	4.095624e+002
4.510905e+002	4.094809e+002
4.530190e+002	4.165930e+002
4.549475e+002	4.466472e+002
4.568759e+002	4.225175e+002
4.588044e+002	4.576355e+002
4.607329e+002	4.806903e+002
4.626613e+002	4.565727e+002
4.645898e+002	4.768745e+002
4.665183e+002	4.842485e+002
4.684467e+002	5.021721e+002
4.703752e+002	5.239358e+002
4.723037e+002	5.408201e+002
4.742321e+002	5.556710e+002
4.761606e+002	5.989537e+002
4.780891e+002	5.880143e+002
4.800175e+002	5.353940e+002
4.819460e+002	5.313228e+002
4.838745e+002	5.700513e+002
4.858029e+002	5.424537e+002
4.877314e+002	5.300452e+002
4.896599e+002	5.651135e+002
4.915883e+002	5.427444e+002
4.935168e+002	4.844640e+002
4.954453e+002	4.499124e+002
4.973737e+002	4.338415e+002
4.993022e+002	4.425235e+002
5.012307e+002	3.981463e+002
5.031591e+002	3.528440e+002
5.050876e+002	3.545366e+002
5.070161e+002	3.980448e+002
5.089445e+002	3.839833e+002
5.108730e+002	3.735194e+002
5.128015e+002	3.862821e+002
5.147299e+002	3.993135e+002
5.166584e+002	4.054974e+002
5.185869e+002	4.281112e+002
5.205153e+002	4.493481e+002
5.224438e+002	4.629633e+002
5.243723e+002	4.757968e+002
5.263007e+002	4.990237e+002
5.282292e+002	5.395962e+002
5.301577e+002	5.884646e+002
5.320861e+002	5.510762e+002
5.340146e+002	5.595509e+002
5.359431e+002	5.449670e+002
5.378715e+002	5.158789e+002
5.398000e+002	5.256027e+002
5.417285e+002	5.513506e+002
5.436569e+002	5.061524e+002
5.455854e+002	5.028741e+002
5.475139e+002	5.229113e+002
5.494423e+002	5.267788e+002
5.513708e+002	5.013610e+002
5.532993e+002	4.948176e+002
5.552277e+002	4.614118e+002
5.571562e+002	4.837790e+002
5.590847e+002	4.980552e+002
5.610131e+002	4.817612e+002
5.629416e+002	4.924024e+002
5.648701e+002	4.710330e+002
5.667985e+002	3.743385e+002
5.687270e+002	3.600481e+002
5.706555e+002	4.178557e+002
5.725839e+002	4.693297e+002
5.745124e+002	4.634485e+002
5.764409e+002	4.687021e+002
5.783693e+002	4.413820e+002
5.802978e+002	4.096451e+002
5.822263e+002	4.138244e+002
5.841547e+002	4.466458e+002
5.860832e+002	4.396762e+002
5.880117e+002	4.985706e+002
5.899401e+002	4.704505e+002
5.918686e+002	4.755020e+002
5.937971e+002	4.748736e+002
5.957255e+002	4.313565e+002
5.976540e+002	4.632179e+002
5.995825e+002	4.545010e+002
6.015109e+002	4.956081e+002
6.034394e+002	5.368411e+002
6.053679e+002	5.638162e+002
6.072963e+002	5.790150e+002
6.092248e+002	5.648999e+002
6.111533e+002	5.278771e+002
6.130817e+002	5.011833e+002
6.150102e+002	4.516264e+002
6.169387e+002	3.898818e+002
6.188671e+002	3.579845e+002
6.207956e+002	3.842697e+002
6.227241e+002	3.252406e+002
6.246525e+002	4.019789e+002
6.265810e+002	4.788198e+002
6.285095e+002	4.806524e+002
6.304379e+002	4.373824e+002
6.323664e+002	4.427672e+002
6.342949e+002	4.212866e+002
6.362233e+002	4.326050e+002
6.381518e+002	4.218270e+002
6.400803e+002	3.922448e+002
6.420087e+002	3.752259e+002
6.439372e+002	3.841212e+002
6.458657e+002	4.118904e+002
6.477941e+002	3.831598e+002
6.497226e+002	3.893238e+002
6.516511e+002	4.433559e+002
6.535795e+002	4.938270e+002
6.555080e+002	4.807570e+002
6.574365e+002	4.586151e+002
6.593649e+002	4.914283e+002
6.612934e+002	4.506203e+002
6.632219e+002	4.247073e+002
6.651503e+002	4.438582e+002
6.670788e+002	4.061671e+002
6.690073e+002	3.987235e+002
6.709357e+002	4.102529e+002
6.728642e+002	4.240872e+002
6.747927e+002	4.372719e+002
6.767211e+002	4.543548e+002
6.786496e+002	4.811128e+002
6.805781e+002	5.172994e+002
6.825065e+002	5.116145e+002
6.844350e+002	4.475771e+002
6.863635e+002	4.394554e+002
6.882919e+002	4.615782e+002
6.902204e+002	4.264297e+002
6.921489e+002	3.945711e+002
6.940773e+002	3.654604e+002
6.960058e+002	3.712541e+002
6.979343e+002	3.125924e+002
6.998627e+002	2.821204e+002
7.017912e+002	3.580783e+002
7.037197e+002	4.075197e+002
7.056481e+002	3.182102e+002
7.075766e+002	2.637316e+002
7.095051e+002	2.473820e+002
7.114335e+002	2.749046e+002
7.133620e+002	3.186833e+002
7.152905e+002	3.271355e+002
7.172189e+002	3.140612e+002
7.191474e+002	3.599547e+002
7.210759e+002	3.294218e+002
7.230043e+002	3.513512e+002
7.249328e+002	4.300378e+002
7.268613e+002	4.620115e+002
7.287897e+002	4.457706e+002
7.307182e+002	4.727954e+002
7.326467e+002	4.624006e+002
7.345751e+002	3.986036e+002
7.365036e+002	3.603585e+002
7.384321e+002	3.806693e+002
7.403605e+002	3.874966e+002
7.422890e+002	4.301395e+002
7.442175e+002	4.744323e+002
7.461459e+002	4.844105e+002
7.480744e+002	4.890489e+002
7.500029e+002	5.102545e+002
7.519313e+002	5.289741e+002
7.538598e+002	4.922349e+002
7.557883e+002	4.705829e+002
7.577167e+002	4.530778e+002
7.596452e+002	3.643807e+002
7.615737e+002	2.862597e+002
7.635021e+002	2.699960e+002
7.654306e+002	2.376143e+002
7.673591e+002	3.149892e+002
7.692875e+002	3.360441e+002
7.712160e+002	2.752472e+002
7.731445e+002	2.607913e+002
7.750729e+002	3.059784e+002
7.770014e+002	3.147198e+002
7.789299e+002	2.563506e+002
7.808583e+002	2.810108e+002
7.827868e+002	3.325431e+002
7.847153e+002	3.068411e+002
7.866437e+002	2.913257e+002
7.885722e+002	3.119359e+002
7.905007e+002	2.649316e+002
7.924291e+002	2.156942e+002
7.943576e+002	2.370676e+002
7.962861e+002	2.581588e+002
7.982145e+002	3.217990e+002
8.001430e+002	3.790096e+002
8.020715e+002	3.694066e+002
8.039999e+002	3.362837e+002
8.059284e+002	3.601727e+002
8.078569e+002	4.053945e+002
8.097853e+002	4.239108e+002
8.117138e+002	3.677588e+002
8.136423e+002	2.795203e+002
8.155707e+002	2.487601e+002
8.174992e+002	2.948909e+002
8.194277e+002	3.214143e+002
8.213561e+002	3.757411e+002
8.232846e+002	3.560174e+002
8.252131e+002	3.391569e+002
8.271415e+002	3.574177e+002
8.290700e+002	3.541745e+002
8.309985e+002	3.470417e+002
8.329269e+002	3.154785e+002
8.348554e+002	2.684316e+002
8.367839e+002	2.625786e+002
8.387123e+002	2.764532e+002
8.406408e+002	2.641418e+002
8.425693e+002	2.335662e+002
8.444977e+002	2.971096e+002
8.464262e+002	3.214620e+002
8.483547e+002	2.986971e+002
8.502831e+002	2.973063e+002
8.522116e+002	3.000386e+002
8.541401e+002	2.866363e+002
8.560685e+002	2.800368e+002
8.579970e+002	2.494270e+002
8.599255e+002	3.208177e+002
8.618539e+002	2.919666e+002
8.637824e+002	2.839870e+002
8.657109e+002	3.396011e+002
8.676393e+002	3.938421e+002
8.695678e+002	3.749101e+002
8.714963e+002	3.556030e+002
8.734247e+002	3.355234e+002
8.753532e+002	3.033354e+002
8.772817e+002	3.065233e+002
8.792101e+002	3.306703e+002
8.811386e+002	3.662948e+002
8.830671e+002	4.327093e+002
8.849955e+002	4.638161e+002
8.869240e+002	3.526583e+002
8.888525e+002	3.476313e+002
8.907809e+002	3.519430e+002
8.927094e+002	3.192754e+002
8.946379e+002	3.227048e+002
8.965663e+002	3.991081e+002
8.984948e+002	2.707978e+002
9.004233e+002	3.197525e+002
9.023517e+002	2.986511e+002
9.042802e+002	2.678003e+002
9.062087e+002	2.895526e+002
9.081371e+002	3.192632e+002
9.100656e+002	2.853466e+002
9.119941e+002	2.822629e+002
9.139225e+002	3.458855e+002
9.158510e+002	3.260407e+002
9.177795e+002	2.868764e+002
9.197079e+002	2.897635e+002
9.216364e+002	2.794434e+002
9.235649e+002	2.094771e+002
9.254933e+002	2.127529e+002
9.274218e+002	2.738896e+002
9.293503e+002	2.302335e+002
9.312787e+002	2.410042e+002
9.332072e+002	3.063042e+002
9.351357e+002	3.242116e+002
9.370641e+002	2.735833e+002
9.389926e+002	2.812566e+002
9.409211e+002	3.347975e+002
9.428495e+002	3.217043e+002
9.447780e+002	2.953418e+002
9.467065e+002	3.098038e+002
9.486349e+002	3.583364e+002
9.505634e+002	4.011371e+002
9.524919e+002	4.198643e+002
9.544203e+002	4.534296e+002
9.563488e+002	4.929658e+002
9.582773e+002	4.262286e+002
9.602057e+002	4.771687e+002
9.621342e+002	4.976684e+002
9.640627e+002	5.027396e+002
9.659911e+002	5.658455e+002
9.679196e+002	5.209561e+002
9.698481e+002	4.875120e+002
9.717766e+002	4.719240e+002
9.737050e+002	4.155911e+002
9.756335e+002	3.685685e+002
9.775620e+002	3.522777e+002
9.794904e+002	3.549223e+002
9.814189e+002	3.693143e+002
9.833474e+002	4.163437e+002
9.852758e+002	4.350548e+002
9.872043e+002	4.274532e+002
9.891328e+002	3.872009e+002
9.910612e+002	3.817944e+002
9.929897e+002	4.146113e+002
9.949182e+002	4.539916e+002
9.968466e+002	5.104102e+002
9.987751e+002	5.942824e+002
1.000704e+003	6.976855e+002
1.002632e+003	7.867570e+002
1.004560e+003	8.021762e+002
1.006489e+003	8.154021e+002
1.008417e+003	8.163446e+002
1.010346e+003	7.337983e+002
1.012274e+003	6.251304e+002
1.014203e+003	5.707312e+002
1.016131e+003	4.712682e+002
1.018060e+003	3.864032e+002
1.019988e+003	3.218628e+002
1.021917e+003	3.367249e+002
1.023845e+003	3.782273e+002
1.025774e+003	3.513575e+002
1.027702e+003	3.854809e+002
1.029631e+003	3.563449e+002
1.031559e+003	3.827083e+002
1.033488e+003	4.072477e+002
1.035416e+003	4.387082e+002
1.037344e+003	4.043456e+002
1.039273e+003	3.273353e+002
1.041201e+003	3.227278e+002
1.043130e+003	2.988641e+002
1.045058e+003	2.659620e+002
1.046987e+003	3.373324e+002
1.048915e+003	3.403558e+002
1.050844e+003	3.724914e+002
1.052772e+003	3.898712e+002
1.054701e+003	3.576573e+002
1.056629e+003	3.531727e+002
1.058558e+003	3.305906e+002
1.060486e+003	2.504550e+002
1.062415e+003	2.694597e+002
1.064343e+003	3.152430e+002
1.066271e+003	3.545394e+002
1.068200e+003	3.399887e+002
1.070128e+003	2.978091e+002
1.072057e+003	3.064890e+002
1.073985e+003	3.259448e+002
1.075914e+003	3.061358e+002
1.077842e+003	3.108649e+002
1.079771e+003	2.957408e+002
1.081699e+003	2.583977e+002
1.083628e+003	2.179001e+002
1.085556e+003	2.094593e+002
1.087485e+003	2.297202e+002
1.089413e+003	2.038142e+002
1.091342e+003	2.173102e+002
1.093270e+003	1.875145e+002
1.095198e+003	2.224604e+002
1.097127e+003	3.178250e+002
1.099055e+003	3.320172e+002
1.100984e+003	2.646384e+002
1.102912e+003	2.483624e+002
1.104841e+003	3.122585e+002
1.106769e+003	3.119674e+002
1.108698e+003	3.223972e+002
1.110626e+003	3.752911e+002
1.112555e+003	4.050984e+002
1.114483e+003	4.207023e+002
1.116412e+003	3.827505e+002
1.118340e+003	3.646514e+002
1.120269e+003	4.925543e+002
1.122197e+003	5.196419e+002
1.124125e+003	5.999089e+002
1.126054e+003	5.523080e+002
1.127982e+003	4.914699e+002
1.129911e+003	5.515370e+002
1.131839e+003	6.313281e+002
1.133768e+003	6.512476e+002
1.135696e+003	6.583961e+002
1.137625e+003	6.811642e+002
1.139553e+003	6.898645e+002
1.141482e+003	7.372060e+002
1.143410e+003	8.365809e+002
1.145339e+003	8.717597e+002
1.147267e+003	9.422436e+002
1.149196e+003	1.158617e+003
1.151124e+003	1.455263e+003
1.153052e+003	1.726752e+003
1.154981e+003	2.095625e+003
1.156909e+003	2.248383e+003
1.158838e+003	2.220906e+003
1.160766e+003	1.963614e+003
1.162695e+003	1.602478e+003
1.164623e+003	1.235850e+003
1.166552e+003	9.491664e+002
1.168480e+003	7.817867e+002
1.170409e+003	6.980413e+002
1.172337e+003	6.556954e+002
1.174266e+003	6.179705e+002
1.176194e+003	5.897679e+002
1.178123e+003	5.522103e+002
1.180051e+003	6.279727e+002
1.181979e+003	7.138478e+002
1.183908e+003	7.605827e+002
1.185836e+003	8.021151e+002
1.187765e+003	8.044585e+002
1.189693e+003	7.663630e+002
1.191622e+003	7.753128e+002
1.193550e+003	7.117791e+002
1.195479e+003	6.413726e+002
1.197407e+003	6.010491e+002
1.199336e+003	5.491234e+002
1.201264e+003	4.973043e+002
1.203193e+003	5.060102e+002
1.205121e+003	5.729719e+002
1.207050e+003	6.126269e+002
1.208978e+003	5.982812e+002
1.210906e+003	5.889825e+002
1.212835e+003	5.567781e+002
1.214763e+003	5.432240e+002
1.216692e+003	4.593928e+002
1.218620e+003	3.908339e+002
1.220549e+003	3.946512e+002
1.222477e+003	3.472223e+002
1.224406e+003	3.368768e+002
1.226334e+003	3.610945e+002
1.228263e+003	3.316706e+002
1.230191e+003	3.134523e+002
1.232120e+003	3.645005e+002
1.234048e+003	4.090865e+002
1.235977e+003	3.892652e+002
1.237905e+003	3.413325e+002
1.239833e+003	2.986199e+002
1.241762e+003	2.140149e+002
1.243690e+003	2.378578e+002
1.245619e+003	2.801366e+002
1.247547e+003	3.038217e+002
1.249476e+003	3.153015e+002
1.251404e+003	3.076503e+002
1.253333e+003	3.371252e+002
1.255261e+003	3.555265e+002
1.257190e+003	3.200486e+002
1.259118e+003	3.036624e+002
1.261047e+003	2.257091e+002
1.262975e+003	2.136166e+002
1.264904e+003	3.188789e+002
1.266832e+003	3.658143e+002
1.268760e+003	3.275566e+002
1.270689e+003	3.264640e+002
1.272617e+003	3.804097e+002
1.274546e+003	4.040309e+002
1.276474e+003	3.588353e+002
1.278403e+003	3.074197e+002
1.280331e+003	2.717744e+002
1.282260e+003	3.073531e+002
1.284188e+003	2.830000e+002
1.286117e+003	2.652210e+002
1.288045e+003	2.840032e+002
1.289974e+003	3.201805e+002
1.291902e+003	3.548840e+002
1.293831e+003	3.748159e+002
1.295759e+003	3.508757e+002
1.297688e+003	2.778517e+002
1.299616e+003	2.991021e+002
1.301544e+003	3.717177e+002
1.303473e+003	3.361439e+002
1.305401e+003	3.673028e+002
1.307330e+003	3.903479e+002
1.309258e+003	3.216892e+002
1.311187e+003	2.667584e+002
1.313115e+003	2.988139e+002
1.315044e+003	3.140017e+002
1.316972e+003	2.671530e+002
1.318901e+003	3.520485e+002
1.320829e+003	3.727212e+002
1.322758e+003	3.763786e+002
1.324686e+003	3.854059e+002
1.326615e+003	3.398862e+002
1.328543e+003	3.306762e+002
1.330471e+003	3.534565e+002
1.332400e+003	3.114840e+002
1.334328e+003	2.174754e+002
1.336257e+003	2.063694e+002
1.338185e+003	2.284136e+002
1.340114e+003	2.513730e+002
1.342042e+003	2.225769e+002
1.343971e+003	2.867333e+002
1.345899e+003	2.659355e+002
1.347828e+003	2.893137e+002
1.349756e+003	2.865792e+002
1.351685e+003	2.693693e+002
1.353613e+003	2.935251e+002
1.355542e+003	2.788860e+002
1.357470e+003	2.307063e+002
1.359398e+003	2.246213e+002
1.361327e+003	2.911083e+002
1.363255e+003	3.266800e+002
1.365184e+003	3.065511e+002
1.367112e+003	2.763789e+002
1.369041e+003	2.690720e+002
1.370969e+003	2.190425e+002
1.372898e+003	2.182830e+002
1.374826e+003	3.081551e+002
1.376755e+003	2.881766e+002
1.378683e+003	2.732141e+002
1.380612e+003	3.542901e+002
1.382540e+003	3.890216e+002
1.384469e+003	4.016048e+002
1.386397e+003	3.891291e+002
1.388325e+003	3.709957e+002
1.390254e+003	3.800315e+002
1.392182e+003	4.057736e+002
1.394111e+003	3.995401e+002
1.396039e+003	3.680003e+002
1.397968e+003	3.651343e+002
1.399896e+003	3.435978e+002
1.401825e+003	3.818975e+002
1.403753e+003	3.143576e+002
1.405682e+003	3.169024e+002
1.407610e+003	2.816723e+002
1.409539e+003	2.780238e+002
1.411467e+003	2.668673e+002
1.413396e+003	2.451092e+002
1.415324e+003	2.310756e+002
1.417252e+003	2.274776e+002
1.419181e+003	2.455257e+002
1.421109e+003	2.822423e+002
1.423038e+003	2.694772e+002
1.424966e+003	2.635829e+002
1.426895e+003	3.572233e+002
1.428823e+003	3.121525e+002
1.430752e+003	3.584161e+002
1.432680e+003	3.685841e+002
1.434609e+003	3.716668e+002
1.436537e+003	3.607353e+002
1.438466e+003	3.361800e+002
1.440394e+003	3.517006e+002
1.442323e+003	3.681064e+002
1.444251e+003	3.883994e+002
1.446179e+003	3.782844e+002
1.448108e+003	3.827183e+002
1.450036e+003	4.048483e+002
1.451965e+003	4.309893e+002
1.453893e+003	4.400273e+002
1.455822e+003	4.217691e+002
1.457750e+003	4.210284e+002
1.459679e+003	4.147867e+002
1.461607e+003	4.339787e+002
1.463536e+003	5.109970e+002
1.465464e+003	5.025837e+002
1.467393e+003	4.696169e+002
1.469321e+003	4.247293e+002
1.471250e+003	4.228576e+002
1.473178e+003	4.729397e+002
1.475106e+003	4.578091e+002
1.477035e+003	4.567572e+002
1.478963e+003	5.358721e+002
1.480892e+003	5.893361e+002
1.482820e+003	5.602240e+002
1.484749e+003	5.214424e+002
1.486677e+003	5.499946e+002
1.488606e+003	6.205909e+002
1.490534e+003	6.508842e+002
1.492463e+003	7.050430e+002
1.494391e+003	7.465725e+002
1.496320e+003	7.870842e+002
1.498248e+003	8.061932e+002
1.500177e+003	7.820598e+002
1.502105e+003	8.495615e+002
1.504033e+003	9.362726e+002
1.505962e+003	1.003077e+003
1.507890e+003	1.114493e+003
1.509819e+003	1.265272e+003
1.511747e+003	1.437632e+003
1.513676e+003	1.724028e+003
1.515604e+003	1.977910e+003
1.517533e+003	2.250255e+003
1.519461e+003	2.512906e+003
1.521390e+003	2.711735e+003
1.523318e+003	2.863938e+003
1.525247e+003	2.865686e+003
1.527175e+003	2.676595e+003
1.529104e+003	2.385033e+003
1.531032e+003	2.033659e+003
1.532960e+003	1.656702e+003
1.534889e+003	1.338525e+003
1.536817e+003	1.095442e+003
1.538746e+003	8.521014e+002
1.540674e+003	6.974921e+002
1.542603e+003	6.934340e+002
1.544531e+003	6.844148e+002
1.546460e+003	6.726243e+002
1.548388e+003	6.351530e+002
1.550317e+003	6.101478e+002
1.552245e+003	6.656409e+002
1.554174e+003	6.250075e+002
1.556102e+003	6.179390e+002
1.558031e+003	6.028989e+002
1.559959e+003	5.456193e+002
1.561887e+003	5.947135e+002
1.563816e+003	6.698517e+002
1.565744e+003	5.957646e+002
1.567673e+003	5.231266e+002
1.569601e+003	5.698197e+002
1.571530e+003	6.153189e+002
1.573458e+003	6.080360e+002
1.575387e+003	6.867358e+002
1.577315e+003	6.075995e+002
1.579244e+003	5.644507e+002
1.581172e+003	5.423796e+002
1.583101e+003	6.033065e+002
1.585029e+003	6.555367e+002
1.586958e+003	6.270031e+002
1.588886e+003	6.104581e+002
1.590814e+003	6.260983e+002
1.592743e+003	6.457734e+002
1.594671e+003	6.399109e+002
1.596600e+003	6.571277e+002
1.598528e+003	6.810764e+002
1.600457e+003	6.543770e+002
1.602385e+003	6.788522e+002
1.604314e+003	6.622535e+002
1.606242e+003	7.115493e+002
1.608171e+003	6.832501e+002
1.610099e+003	6.114186e+002
1.612028e+003	5.939087e+002
1.613956e+003	6.319763e+002
1.615885e+003	6.292671e+002
1.617813e+003	5.341371e+002
1.619741e+003	4.425488e+002
1.621670e+003	4.432793e+002
1.623598e+003	5.167078e+002
1.625527e+003	5.338475e+002
1.627455e+003	4.898483e+002
1.629384e+003	5.128698e+002
1.631312e+003	4.446736e+002
1.633241e+003	5.173200e+002
1.635169e+003	5.184714e+002
1.637098e+003	4.793476e+002
1.639026e+003	3.869848e+002
1.640955e+003	3.106725e+002
1.642883e+003	3.409029e+002
1.644812e+003	4.371801e+002
1.646740e+003	4.582451e+002
1.648668e+003	4.278543e+002
1.650597e+003	5.206531e+002
1.652525e+003	5.006723e+002
1.654454e+003	3.907682e+002
1.656382e+003	4.877643e+002
1.658311e+003	5.254924e+002
1.660239e+003	4.972826e+002
1.662168e+003	4.897638e+002
1.664096e+003	4.620003e+002
1.666025e+003	4.279289e+002
1.667953e+003	4.322397e+002
1.669882e+003	4.146118e+002
1.671810e+003	4.338762e+002
1.673739e+003	4.570391e+002
1.675667e+003	4.504552e+002
1.677595e+003	4.669657e+002
1.679524e+003	4.576653e+002
1.681452e+003	3.737132e+002
1.683381e+003	3.477180e+002
1.685309e+003	4.204767e+002
1.687238e+003	4.976845e+002
1.689166e+003	5.288322e+002
1.691095e+003	5.140132e+002
1.693023e+003	4.071406e+002
1.694952e+003	4.557894e+002
1.696880e+003	3.511652e+002
1.698809e+003	3.350548e+002
1.700737e+003	3.904200e+002
1.702666e+003	4.363366e+002
1.704594e+003	3.864592e+002
1.706522e+003	3.040211e+002
1.708451e+003	2.752466e+002
1.710379e+003	2.772160e+002
1.712308e+003	2.894041e+002
1.714236e+003	3.273345e+002
1.716165e+003	3.848617e+002
1.718093e+003	4.375795e+002
1.720022e+003	4.070298e+002
1.721950e+003	4.369917e+002
1.723879e+003	3.627157e+002
1.725807e+003	3.394915e+002
1.727736e+003	3.719369e+002
1.729664e+003	3.716194e+002
1.731593e+003	3.638648e+002
1.733521e+003	3.316536e+002
1.735449e+003	3.103462e+002
1.737378e+003	3.081481e+002
1.739306e+003	3.029951e+002
1.741235e+003	3.332116e+002
1.743163e+003	4.027650e+002
1.745092e+003	4.695719e+002
1.747020e+003	4.612259e+002
1.748949e+003	3.801039e+002
1.750877e+003	3.860097e+002
1.752806e+003	3.913174e+002
1.754734e+003	4.046955e+002
1.756663e+003	4.756804e+002
1.758591e+003	4.308516e+002
1.760520e+003	3.863444e+002
1.762448e+003	3.277888e+002
1.764376e+003	3.470943e+002
1.766305e+003	3.917869e+002
1.768233e+003	3.781291e+002
1.770162e+003	3.197096e+002
1.772090e+003	3.328338e+002
1.774019e+003	3.219115e+002
1.775947e+003	4.352391e+002
1.777876e+003	4.698080e+002
1.779804e+003	4.086241e+002
1.781733e+003	3.465420e+002
1.783661e+003	3.126590e+002
1.785590e+003	3.488638e+002
1.787518e+003	3.643013e+002
1.789447e+003	3.720265e+002
1.791375e+003	3.318340e+002
1.793303e+003	3.098418e+002
1.795232e+003	2.606113e+002
1.797160e+003	2.227928e+002
1.799089e+003	2.795634e+002
1.801017e+003	2.594807e+002
1.802946e+003	3.023916e+002
1.804874e+003	3.482497e+002
1.806803e+003	3.240703e+002
1.808731e+003	3.562089e+002
1.810660e+003	3.168939e+002
1.812588e+003	2.795321e+002
1.814517e+003	2.765958e+002
1.816445e+003	2.954616e+002
1.818374e+003	2.948896e+002
1.820302e+003	2.957856e+002
1.822230e+003	2.814426e+002
1.824159e+003	2.484158e+002
1.826087e+003	3.082818e+002
1.828016e+003	3.925121e+002
1.829944e+003	3.267625e+002
1.831873e+003	2.737336e+002
1.833801e+003	2.799046e+002
1.835730e+003	2.841160e+002
1.837658e+003	3.102449e+002
1.839587e+003	3.080104e+002
1.841515e+003	3.045569e+002
1.843444e+003	3.053240e+002
1.845372e+003	3.140764e+002
1.847301e+003	3.907832e+002
1.849229e+003	3.871448e+002
1.851157e+003	3.295186e+002
1.853086e+003	3.702828e+002
1.855014e+003	3.924601e+002
1.856943e+003	3.009635e+002
1.858871e+003	3.327451e+002
1.860800e+003	2.915108e+002
1.862728e+003	2.623689e+002
1.864657e+003	2.422843e+002
1.866585e+003	2.227247e+002
1.868514e+003	2.691639e+002
1.870442e+003	3.112549e+002
1.872371e+003	2.965692e+002
1.874299e+003	2.746828e+002
1.876228e+003	2.777706e+002
1.878156e+003	3.192788e+002
1.880084e+003	3.471184e+002
1.882013e+003	3.786543e+002
1.883941e+003	3.968792e+002
1.885870e+003	3.156598e+002
1.887798e+003	2.993938e+002
1.889727e+003	3.050884e+002
1.891655e+003	2.717373e+002
1.893584e+003	2.241007e+002
1.895512e+003	3.386090e+002
1.897441e+003	3.089897e+002
1.899369e+003	3.305691e+002
1.901298e+003	3.085177e+002
1.903226e+003	2.881757e+002
1.905155e+003	2.283149e+002
1.907083e+003	1.795455e+002
1.909011e+003	2.292717e+002
1.910940e+003	2.828035e+002
1.912868e+003	3.171343e+002
1.914797e+003	3.171537e+002
1.916725e+003	2.773469e+002
1.918654e+003	2.075764e+002
1.920582e+003	2.290438e+002
1.922511e+003	3.269426e+002
1.924439e+003	3.233210e+002
1.926368e+003	2.539585e+002
1.928296e+003	2.344686e+002
1.930225e+003	2.340063e+002
1.932153e+003	2.433198e+002
1.934082e+003	2.350479e+002
1.936010e+003	1.924106e+002
1.937938e+003	2.244818e+002
1.939867e+003	3.312735e+002
1.941795e+003	3.143980e+002
1.943724e+003	3.351884e+002
1.945652e+003	2.987366e+002
1.947581e+003	3.633284e+002
1.949509e+003	2.909692e+002
1.951438e+003	2.912535e+002
1.953366e+003	3.854743e+002
1.955295e+003	4.307468e+002
1.957223e+003	4.280463e+002
1.959152e+003	3.911475e+002
1.961080e+003	3.202274e+002
1.963009e+003	2.802621e+002
1.964937e+003	2.367363e+002
1.966865e+003	3.381393e+002
1.968794e+003	4.225743e+002
1.970722e+003	3.687704e+002
1.972651e+003	2.927483e+002
1.974579e+003	2.455204e+002
1.976508e+003	3.471915e+002
1.978436e+003	2.966843e+002
1.980365e+003	2.893956e+002
1.982293e+003	3.186753e+002
1.984222e+003	3.111867e+002
1.986150e+003	2.913439e+002
1.988079e+003	2.781362e+002
1.990007e+003	3.029639e+002
1.991936e+003	3.579523e+002
1.993864e+003	3.443681e+002
1.995792e+003	3.837833e+002
1.997721e+003	3.811759e+002
1.999649e+003	2.866983e+002
2.001578e+003	2.980605e+002
2.003506e+003	2.226000e+002
2.005435e+003	2.322156e+002
2.007363e+003	3.114673e+002
2.009292e+003	3.369063e+002
2.011220e+003	2.688228e+002
2.013149e+003	2.583819e+002
2.015077e+003	2.910557e+002
2.017006e+003	2.947148e+002
2.018934e+003	2.978319e+002
2.020863e+003	3.151615e+002
2.022791e+003	2.093511e+002
2.024719e+003	2.737478e+002
2.026648e+003	2.248231e+002
2.028576e+003	3.275878e+002
2.030505e+003	3.186047e+002
2.032433e+003	3.332188e+002
2.034362e+003	3.018213e+002
2.036290e+003	4.371822e+002
2.038219e+003	4.058544e+002
2.040147e+003	3.278046e+002
2.042076e+003	3.201964e+002
2.044004e+003	3.052823e+002
2.045933e+003	3.850535e+002
2.047861e+003	4.097931e+002
2.049790e+003	3.545901e+002
2.051718e+003	3.533884e+002
2.053646e+003	4.110361e+002
2.055575e+003	3.722388e+002
2.057503e+003	4.038273e+002
2.059432e+003	4.040261e+002
2.061360e+003	3.301328e+002
2.063289e+003	3.208108e+002
2.065217e+003	3.367211e+002
2.067146e+003	3.116781e+002
2.069074e+003	3.351226e+002
2.071003e+003	3.894326e+002
2.072931e+003	3.638520e+002
2.074860e+003	3.158854e+002
2.076788e+003	3.737600e+002
2.078717e+003	3.771500e+002
2.080645e+003	3.575182e+002
2.082573e+003	2.980789e+002
2.084502e+003	3.730445e+002
2.086430e+003	3.652247e+002
2.088359e+003	3.179970e+002
2.090287e+003	3.581252e+002
2.092216e+003	3.465350e+002
2.094144e+003	3.405478e+002
2.096073e+003	3.771903e+002
2.098001e+003	3.374128e+002
2.099930e+003	3.179441e+002
2.101858e+003	3.122033e+002
2.103787e+003	3.285300e+002
2.105715e+003	3.613733e+002
2.107644e+003	3.650002e+002
2.109572e+003	3.410446e+002
2.111500e+003	3.101281e+002
2.113429e+003	3.365724e+002
2.115357e+003	2.975514e+002
2.117286e+003	2.895158e+002
2.119214e+003	3.052554e+002
2.121143e+003	2.784661e+002
2.123071e+003	3.369099e+002
2.125000e+003	4.267328e+002
2.126928e+003	3.095370e+002
2.128857e+003	2.234186e+002
2.130785e+003	3.301531e+002
2.132714e+003	3.646882e+002
2.134642e+003	3.524023e+002
2.136571e+003	3.351092e+002
2.138499e+003	3.820152e+002
2.140427e+003	2.893407e+002
2.142356e+003	2.759297e+002
2.144284e+003	3.678124e+002
2.146213e+003	3.872014e+002
2.148141e+003	3.991948e+002
2.150070e+003	4.053019e+002
2.151998e+003	4.444048e+002
2.153927e+003	4.659442e+002
2.155855e+003	4.182461e+002
2.157784e+003	4.211694e+002
2.159712e+003	4.445338e+002
2.161641e+003	4.620755e+002
2.163569e+003	4.090281e+002
2.165498e+003	4.368032e+002
2.167426e+003	4.584765e+002
2.169354e+003	4.274330e+002
2.171283e+003	3.766406e+002
2.173211e+003	4.197156e+002
2.175140e+003	4.496895e+002
2.177068e+003	4.653564e+002
2.178997e+003	4.843376e+002
2.180925e+003	4.409582e+002
2.182854e+003	4.446270e+002
2.184782e+003	5.175169e+002
2.186711e+003	4.501289e+002
2.188639e+003	4.485977e+002
2.190568e+003	3.321260e+002
2.192496e+003	3.755149e+002
2.194425e+003	4.566105e+002
2.196353e+003	4.748399e+002
2.198281e+003	4.973208e+002
2.200210e+003	4.678993e+002
2.202138e+003	4.337098e+002
2.204067e+003	3.794146e+002
2.205995e+003	3.201409e+002
2.207924e+003	3.252917e+002
2.209852e+003	4.081612e+002
2.211781e+003	3.553709e+002
2.213709e+003	3.542712e+002
2.215638e+003	3.474785e+002
2.217566e+003	3.248409e+002
2.219495e+003	3.119170e+002
2.221423e+003	3.637833e+002
2.223352e+003	3.269874e+002
2.225280e+003	3.098074e+002
2.227208e+003	3.308689e+002
2.229137e+003	3.445059e+002
2.231065e+003	3.586549e+002
2.232994e+003	3.778219e+002
2.234922e+003	4.007030e+002
2.236851e+003	4.367770e+002
2.238779e+003	4.466850e+002
2.240708e+003	4.380951e+002
2.242636e+003	4.550487e+002
2.244565e+003	4.203685e+002
2.246493e+003	3.633226e+002
2.248422e+003	3.692774e+002
2.250350e+003	4.657704e+002
2.252279e+003	4.952130e+002
2.254207e+003	4.613248e+002
2.256135e+003	4.755663e+002
2.258064e+003	4.630213e+002
2.259992e+003	4.140026e+002
2.261921e+003	4.589222e+002
2.263849e+003	4.485282e+002
2.265778e+003	4.592545e+002
2.267706e+003	4.993240e+002
2.269635e+003	4.696723e+002
2.271563e+003	4.941118e+002
2.273492e+003	4.643037e+002
2.275420e+003	5.139834e+002
2.277349e+003	5.403348e+002
2.279277e+003	4.839955e+002
2.281206e+003	4.114710e+002
2.283134e+003	3.911862e+002
2.285063e+003	4.935912e+002
2.286991e+003	5.144705e+002
2.288919e+003	4.942658e+002
2.290848e+003	5.627895e+002
2.292776e+003	5.502552e+002
2.294705e+003	5.262311e+002
2.296633e+003	5.594002e+002
2.298562e+003	5.392092e+002
2.300490e+003	5.001484e+002
2.302419e+003	5.241793e+002
2.304347e+003	5.604457e+002
2.306276e+003	5.472286e+002
2.308204e+003	4.729871e+002
2.310133e+003	4.846306e+002
2.312061e+003	5.089905e+002
2.313990e+003	5.065486e+002
2.315918e+003	4.829778e+002
2.317846e+003	5.241150e+002
2.319775e+003	4.755256e+002
2.321703e+003	4.534122e+002
2.323632e+003	4.992803e+002
2.325560e+003	4.763878e+002
2.327489e+003	4.308451e+002
2.329417e+003	4.281224e+002
2.331346e+003	4.527073e+002
2.333274e+003	4.706927e+002
2.335203e+003	4.878307e+002
2.337131e+003	4.927024e+002
2.339060e+003	4.785556e+002
2.340988e+003	4.415348e+002
2.342917e+003	4.119137e+002
2.344845e+003	4.583793e+002
2.346773e+003	5.194500e+002
2.348702e+003	5.303083e+002
2.350630e+003	4.689123e+002
2.352559e+003	5.024789e+002
2.354487e+003	5.048000e+002
2.356416e+003	4.597016e+002
2.358344e+003	4.499438e+002
2.360273e+003	4.088105e+002
2.362201e+003	4.914784e+002
2.364130e+003	4.534088e+002
2.366058e+003	4.473178e+002
2.367987e+003	5.098624e+002
2.369915e+003	5.859844e+002
2.371844e+003	5.811526e+002
2.373772e+003	4.902712e+002
2.375700e+003	4.321975e+002
2.377629e+003	4.158726e+002
2.379557e+003	4.189383e+002
2.381486e+003	4.463359e+002
2.383414e+003	4.334640e+002
2.385343e+003	4.443163e+002
2.387271e+003	4.922030e+002
2.389200e+003	4.746059e+002
2.391128e+003	5.074252e+002
2.393057e+003	5.331050e+002
2.394985e+003	4.576464e+002
2.396914e+003	3.973018e+002
2.398842e+003	4.309962e+002
2.400771e+003	4.312693e+002
2.402699e+003	4.174637e+002
2.404627e+003	4.379785e+002
2.406556e+003	4.483681e+002
2.408484e+003	4.079399e+002
2.410413e+003	3.695396e+002
2.412341e+003	4.270856e+002
2.414270e+003	4.189135e+002
2.416198e+003	4.436541e+002
2.418127e+003	4.551888e+002
2.420055e+003	4.560467e+002
2.421984e+003	3.728021e+002
2.423912e+003	4.069259e+002
2.425841e+003	4.179167e+002
2.427769e+003	3.865419e+002
2.429698e+003	3.760114e+002
2.431626e+003	4.033925e+002
2.433554e+003	4.519563e+002
2.435483e+003	4.433065e+002
2.437411e+003	4.620654e+002
2.439340e+003	5.313924e+002
2.441268e+003	5.103925e+002
2.443197e+003	4.239554e+002
2.445125e+003	3.863766e+002
2.447054e+003	3.912587e+002
2.448982e+003	4.274853e+002
2.450911e+003	4.291624e+002
2.452839e+003	4.184660e+002
2.454768e+003	4.570195e+002
2.456696e+003	5.332669e+002
2.458625e+003	5.543868e+002
2.460553e+003	5.242032e+002
2.462481e+003	5.083076e+002
2.464410e+003	5.086227e+002
2.466338e+003	4.947769e+002
2.468267e+003	4.817908e+002
2.470195e+003	5.170122e+002
2.472124e+003	5.095557e+002
2.474052e+003	5.056677e+002
2.475981e+003	4.986371e+002
2.477909e+003	5.145028e+002
2.479838e+003	4.894977e+002
2.481766e+003	3.963206e+002
2.483695e+003	3.828715e+002
2.485623e+003	3.852317e+002
2.487552e+003	4.175679e+002
2.489480e+003	4.947997e+002
2.491408e+003	5.085196e+002
2.493337e+003	5.419609e+002
2.495265e+003	5.115794e+002
2.497194e+003	4.203709e+002
2.499122e+003	4.488965e+002
2.501051e+003	4.608540e+002
2.502979e+003	4.758079e+002
2.504908e+003	4.555962e+002
2.506836e+003	4.519996e+002
2.508765e+003	4.548156e+002
2.510693e+003	4.737073e+002
2.512622e+003	4.444613e+002
2.514550e+003	3.875685e+002
2.516479e+003	4.081459e+002
2.518407e+003	4.269427e+002
2.520335e+003	4.413579e+002
2.522264e+003	4.320822e+002
2.524192e+003	4.301062e+002
2.526121e+003	4.759970e+002
2.528049e+003	5.256448e+002
2.529978e+003	4.509357e+002
2.531906e+003	3.719720e+002
2.533835e+003	4.715938e+002
2.535763e+003	4.389477e+002
2.537692e+003	4.660208e+002
2.539620e+003	4.422715e+002
2.541549e+003	3.963860e+002
2.543477e+003	4.073325e+002
2.545406e+003	4.145760e+002
2.547334e+003	4.257587e+002
2.549262e+003	3.892719e+002
2.551191e+003	4.071426e+002
2.553119e+003	4.057205e+002
2.555048e+003	3.679915e+002
2.556976e+003	3.677122e+002
2.558905e+003	4.173994e+002
2.560833e+003	4.197680e+002
2.562762e+003	4.328208e+002
2.564690e+003	4.357366e+002
2.566619e+003	4.239451e+002
2.568547e+003	4.107968e+002
2.570476e+003	4.865541e+002
2.572404e+003	5.019504e+002
2.574333e+003	4.415411e+002
2.576261e+003	4.167353e+002
2.578189e+003	3.895459e+002
2.580118e+003	4.068476e+002
2.582046e+003	4.312148e+002
2.583975e+003	4.375177e+002
2.585903e+003	4.767361e+002
2.587832e+003	4.684980e+002
2.589760e+003	4.304417e+002
2.591689e+003	4.402139e+002
2.593617e+003	4.922152e+002
2.595546e+003	5.422336e+002
2.597474e+003	4.687661e+002
2.599403e+003	4.903597e+002
2.601331e+003	4.787070e+002
2.603260e+003	4.337479e+002
2.605188e+003	3.937454e+002
2.607116e+003	4.415898e+002
2.609045e+003	4.488442e+002
2.610973e+003	4.342465e+002
2.612902e+003	4.521635e+002
2.614830e+003	4.639254e+002
2.616759e+003	4.564144e+002
2.618687e+003	5.145405e+002
2.620616e+003	4.706879e+002
2.622544e+003	5.024722e+002
2.624473e+003	4.599822e+002
2.626401e+003	4.619131e+002
2.628330e+003	4.718343e+002
2.630258e+003	3.987636e+002
2.632187e+003	4.472574e+002
2.634115e+003	4.756568e+002
2.636043e+003	3.748881e+002
2.637972e+003	3.823341e+002
2.639900e+003	4.715085e+002
2.641829e+003	5.178087e+002
2.643757e+003	4.384978e+002
2.645686e+003	4.121365e+002
2.647614e+003	3.970876e+002
2.649543e+003	3.906504e+002
2.651471e+003	4.123421e+002
2.653400e+003	3.730064e+002
2.655328e+003	3.712149e+002
2.657257e+003	3.940021e+002
2.659185e+003	5.022245e+002
2.661114e+003	4.912329e+002
2.663042e+003	4.656942e+002
2.664970e+003	4.645301e+002
2.666899e+003	4.820879e+002
2.668827e+003	5.036091e+002
2.670756e+003	4.708639e+002
2.672684e+003	4.305676e+002
2.674613e+003	4.163093e+002
2.676541e+003	4.577726e+002
2.678470e+003	5.403087e+002
2.680398e+003	5.658351e+002
2.682327e+003	5.728122e+002
2.684255e+003	5.244520e+002
2.686184e+003	4.422204e+002
2.688112e+003	4.682335e+002
2.690041e+003	4.601594e+002
2.691969e+003	4.762051e+002
2.693897e+003	4.874263e+002
2.695826e+003	4.951176e+002
2.697754e+003	5.202080e+002
2.699683e+003	4.604586e+002
2.701611e+003	4.464671e+002
2.703540e+003	5.376686e+002
2.705468e+003	5.226941e+002
2.707397e+003	4.644844e+002
2.709325e+003	4.644719e+002
2.711254e+003	4.266333e+002
2.713182e+003	4.641592e+002
2.715111e+003	3.856215e+002
2.717039e+003	3.307896e+002
2.718968e+003	3.611586e+002
2.720896e+003	3.993369e+002
2.722824e+003	4.109597e+002
2.724753e+003	4.161047e+002
2.726681e+003	4.097902e+002
2.728610e+003	4.416301e+002
2.730538e+003	4.427644e+002
2.732467e+003	4.030181e+002
2.734395e+003	3.307424e+002
2.736324e+003	3.004096e+002
2.738252e+003	3.713023e+002
2.740181e+003	3.777207e+002
2.742109e+003	3.686605e+002
2.744038e+003	4.257478e+002
2.745966e+003	3.672574e+002
2.747895e+003	2.960149e+002
2.749823e+003	2.986595e+002
2.751751e+003	3.022570e+002
2.753680e+003	3.086509e+002
2.755608e+003	2.753730e+002
2.757537e+003	3.146642e+002
2.759465e+003	3.486216e+002
2.761394e+003	3.954440e+002
2.763322e+003	3.717995e+002
2.765251e+003	3.697848e+002
2.767179e+003	3.292129e+002
2.769108e+003	3.208064e+002
2.771036e+003	3.739197e+002
2.772965e+003	3.683920e+002
2.774893e+003	3.469523e+002
2.776822e+003	2.884681e+002
2.778750e+003	3.473643e+002
2.780678e+003	3.453827e+002
2.782607e+003	3.173627e+002
2.784535e+003	2.833528e+002
2.786464e+003	2.873554e+002
2.788392e+003	2.472424e+002
2.790321e+003	3.135492e+002
2.792249e+003	3.950862e+002
2.794178e+003	4.035141e+002
2.796106e+003	3.934259e+002
2.798035e+003	3.715645e+002
2.799963e+003	3.356423e+002
2.801892e+003	3.755306e+002
2.803820e+003	3.272152e+002
2.805749e+003	3.338841e+002
2.807677e+003	3.134079e+002
2.809605e+003	3.427794e+002
2.811534e+003	2.884049e+002
2.813462e+003	3.218540e+002
2.815391e+003	3.472644e+002
2.817319e+003	2.977153e+002
2.819248e+003	3.439027e+002
2.821176e+003	3.947279e+002
2.823105e+003	2.856714e+002
2.825033e+003	3.441646e+002
2.826962e+003	2.864599e+002
2.828890e+003	2.875406e+002
2.830819e+003	2.877599e+002
2.832747e+003	3.302911e+002
2.834676e+003	3.161132e+002
2.836604e+003	3.388242e+002
2.838532e+003	3.729572e+002
2.840461e+003	3.373753e+002
2.842389e+003	3.803291e+002
2.844318e+003	4.695177e+002
2.846246e+003	3.762681e+002
2.848175e+003	4.223378e+002
2.850103e+003	3.844642e+002
2.852032e+003	4.429380e+002
2.853960e+003	5.028685e+002
2.855889e+003	4.605887e+002
2.857817e+003	5.303486e+002
2.859746e+003	4.790760e+002
2.861674e+003	3.884934e+002
2.863603e+003	3.752145e+002
2.865531e+003	4.365800e+002
2.867459e+003	4.381867e+002
2.869388e+003	4.195947e+002
2.871316e+003	3.474176e+002
2.873245e+003	2.889708e+002
2.875173e+003	3.684163e+002
2.877102e+003	3.361137e+002
2.879030e+003	3.533664e+002
2.880959e+003	3.689995e+002
2.882887e+003	4.158520e+002
2.884816e+003	4.458457e+002
2.886744e+003	3.896309e+002
2.888673e+003	3.591373e+002
2.890601e+003	4.127174e+002
2.892530e+003	3.873544e+002
2.894458e+003	3.976427e+002
2.896386e+003	4.713551e+002
2.898315e+003	4.135268e+002
2.900243e+003	4.871380e+002
2.902172e+003	4.762040e+002
2.904100e+003	4.716248e+002
2.906029e+003	4.648906e+002
2.907957e+003	4.763316e+002
2.909886e+003	4.467445e+002
2.911814e+003	4.270372e+002
2.913743e+003	3.917874e+002
2.915671e+003	3.794873e+002
2.917600e+003	4.002926e+002
2.919528e+003	3.802255e+002
2.921457e+003	3.721125e+002
2.923385e+003	3.554628e+002
2.925313e+003	4.039059e+002
2.927242e+003	3.919889e+002
2.929170e+003	3.705767e+002
2.931099e+003	3.487003e+002
2.933027e+003	2.969686e+002
2.934956e+003	3.277076e+002
2.936884e+003	3.195975e+002
2.938813e+003	2.888627e+002
2.940741e+003	2.633758e+002
2.942670e+003	2.976100e+002
2.944598e+003	1.952325e+002
2.946527e+003	1.474583e+002
2.948455e+003	8.475637e+001
2.950384e+003	1.300662e+002
2.952312e+003	1.625172e+002
2.954240e+003	1.294666e+002
2.956169e+003	1.364154e+002
2.958097e+003	6.829078e+001
2.960026e+003	-2.423338e+001
2.961954e+003	8.069020e+000
2.963883e+003	4.194648e+001
2.965811e+003	9.644594e+000
2.967740e+003	9.135229e+001
2.969668e+003	-4.390765e+000
2.971597e+003	-3.499080e+001
2.973525e+003	-1.017537e+001
2.975454e+003	-7.364557e+001
2.977382e+003	-9.258904e+001
2.979311e+003	-2.334899e+001
2.981239e+003	-6.171226e+000
2.983167e+003	-9.339346e+001
2.985096e+003	-1.081692e+002
2.987024e+003	-8.989207e+001
2.988953e+003	-8.135952e+001
2.990881e+003	-1.096147e+001
2.992810e+003	-1.995053e+001
2.994738e+003	-6.394225e+001
2.996667e+003	-1.890854e+002
2.998595e+003	-2.060697e+002
3.000524e+003	-1.600080e+002
3.002452e+003	-1.264094e+002
3.004381e+003	-4.824211e+001
3.006309e+003	-4.359992e+001
3.008238e+003	-4.994427e+001
3.010166e+003	1.759374e+001
3.012094e+003	-1.366078e+002
3.014023e+003	-1.200911e+002
3.015951e+003	-2.013423e+002
3.017880e+003	-1.647470e+002
3.019808e+003	-1.870771e+002
3.021737e+003	-2.070632e+002
3.023665e+003	-1.892641e+002
3.025594e+003	-1.789180e+002
3.027522e+003	-1.471910e+002
3.029451e+003	-1.761873e+002
3.031379e+003	-1.312232e+002
3.033308e+003	-1.365073e+002
3.035236e+003	-1.550067e+002
3.037165e+003	-1.829263e+002
3.039093e+003	-2.450872e+002
3.041021e+003	-2.318666e+002
3.042950e+003	-2.170953e+002
3.044878e+003	-2.156793e+002
3.046807e+003	-1.964632e+002
3.048735e+003	-2.274029e+002
3.050664e+003	-2.423007e+002
3.052592e+003	-2.698782e+002
3.054521e+003	-2.154087e+002
3.056449e+003	-1.871227e+002
3.058378e+003	-2.103145e+002
3.060306e+003	-2.166003e+002
3.062235e+003	-2.169993e+002
3.064163e+003	-2.056881e+002
3.066092e+003	-2.338387e+002
3.068020e+003	-2.165714e+002
3.069948e+003	-1.807616e+002
3.071877e+003	-1.939637e+002
3.073805e+003	-2.024992e+002
3.075734e+003	-2.535421e+002
3.077662e+003	-3.606048e+002
3.079591e+003	-2.353974e+002
3.081519e+003	-2.301048e+002
3.083448e+003	-2.548074e+002
3.085376e+003	-1.928101e+002
3.087305e+003	-1.215776e+002
3.089233e+003	-1.030884e+002
3.091162e+003	-1.608481e+002
3.093090e+003	-1.996484e+002
3.095019e+003	-2.840591e+002
3.096947e+003	-2.347500e+002
3.098875e+003	-2.328026e+002
3.100804e+003	-2.239847e+002
3.102732e+003	-1.417256e+002
3.104661e+003	-1.341266e+002
3.106589e+003	-1.974422e+002
3.108518e+003	-1.721125e+002
3.110446e+003	-1.248712e+002
3.112375e+003	-1.431649e+002
3.114303e+003	-1.407841e+002
3.116232e+003	-7.878146e+001
3.118160e+003	-8.643215e+001
3.120089e+003	-1.224635e+002
3.122017e+003	-4.462788e+001
3.123946e+003	-4.494164e+001
3.125874e+003	-1.202975e+002
3.127802e+003	-1.111298e+002
3.129731e+003	-9.284374e+001
3.131659e+003	-1.356530e+001
3.133588e+003	1.227455e+001
3.135516e+003	4.468422e+001
3.137445e+003	5.303870e+001
3.139373e+003	1.035417e+002
3.141302e+003	9.931418e+001
3.143230e+003	6.641187e+001
3.145159e+003	1.284049e+002
3.147087e+003	1.443598e+002
3.149016e+003	2.138604e+002
3.150944e+003	2.336540e+002
3.152873e+003	2.854535e+002
3.154801e+003	3.260283e+002
3.156729e+003	3.160024e+002
3.158658e+003	2.377407e+002
3.160586e+003	3.858748e+002
3.162515e+003	3.575284e+002
3.164443e+003	3.594354e+002
3.166372e+003	3.694205e+002
3.168300e+003	4.305959e+002
3.170229e+003	4.275910e+002
3.172157e+003	4.189997e+002
3.174086e+003	4.429297e+002
3.176014e+003	4.727663e+002
3.177943e+003	4.810158e+002
3.179871e+003	5.104499e+002
3.181800e+003	6.517713e+002
3.183728e+003	7.241533e+002
3.185656e+003	6.857591e+002
3.187585e+003	7.740541e+002
3.189513e+003	8.193155e+002
3.191442e+003	8.476076e+002
3.193370e+003	8.319117e+002
3.195299e+003	8.851304e+002
3.197227e+003	9.642739e+002
3.199156e+003	9.573970e+002
3.201084e+003	9.780306e+002
3.203013e+003	1.082335e+003
3.204941e+003	1.173244e+003
3.206870e+003	1.134904e+003
3.208798e+003	1.226094e+003
3.210727e+003	1.236705e+003
3.212655e+003	1.247621e+003
3.214583e+003	1.320851e+003
3.216512e+003	1.342433e+003
3.218440e+003	1.474042e+003
3.220369e+003	1.640869e+003
3.222297e+003	1.603101e+003
3.224226e+003	1.614478e+003
3.226154e+003	1.783710e+003
3.228083e+003	1.874688e+003
3.230011e+003	1.931108e+003
3.231940e+003	1.931198e+003
3.233868e+003	1.908347e+003
3.235797e+003	2.026932e+003
3.237725e+003	2.164327e+003
3.239654e+003	2.261427e+003
3.241582e+003	2.278992e+003
3.243510e+003	2.333864e+003
3.245439e+003	2.436903e+003
3.247367e+003	2.525584e+003
3.249296e+003	2.720933e+003
3.251224e+003	2.759907e+003
3.253153e+003	2.848941e+003
3.255081e+003	2.889716e+003
3.257010e+003	2.937777e+003
3.258938e+003	3.054584e+003
3.260867e+003	3.168175e+003
3.262795e+003	3.250625e+003
3.264724e+003	3.319310e+003
3.266652e+003	3.432818e+003
3.268581e+003	3.490451e+003
3.270509e+003	3.614518e+003
3.272438e+003	3.788874e+003
3.274366e+003	3.931055e+003
3.276294e+003	3.980895e+003
3.278223e+003	4.087616e+003
3.280151e+003	4.198084e+003
3.282080e+003	4.299921e+003
3.284008e+003	4.355528e+003
3.285937e+003	4.444377e+003
3.287865e+003	4.571292e+003
3.289794e+003	4.517981e+003
3.291722e+003	4.705043e+003
3.293651e+003	4.887035e+003
3.295579e+003	5.018705e+003
3.297508e+003	5.162633e+003
3.299436e+003	5.140660e+003
3.301365e+003	5.340669e+003
3.303293e+003	5.543871e+003
3.305221e+003	5.638183e+003
3.307150e+003	5.844523e+003
3.309078e+003	5.939619e+003
3.311007e+003	6.020970e+003
3.312935e+003	6.192252e+003
3.314864e+003	6.479714e+003
3.316792e+003	6.546658e+003
3.318721e+003	6.715359e+003
3.320649e+003	6.808612e+003
3.322578e+003	6.956230e+003
3.324506e+003	7.186869e+003
3.326435e+003	7.341511e+003
3.328363e+003	7.407500e+003
3.330292e+003	7.546471e+003
3.332220e+003	7.638118e+003
3.334148e+003	7.776196e+003
3.336077e+003	8.088054e+003
3.338005e+003	8.351025e+003
3.339934e+003	8.428894e+003
3.341862e+003	8.543588e+003
3.343791e+003	8.773246e+003
3.345719e+003	8.933359e+003
3.347648e+003	9.050617e+003
3.349576e+003	9.140628e+003
3.351505e+003	9.430255e+003
3.353433e+003	9.616340e+003
3.355362e+003	9.786224e+003
3.357290e+003	9.975525e+003
3.359219e+003	1.015234e+004
3.361147e+003	1.046554e+004
3.363075e+003	1.066028e+004
3.365004e+003	1.079785e+004
3.366932e+003	1.098536e+004
3.368861e+003	1.114108e+004
3.370789e+003	1.126783e+004
3.372718e+003	1.146787e+004
3.374646e+003	1.171561e+004
3.376575e+003	1.190619e+004
3.378503e+003	1.205090e+004
3.380432e+003	1.237987e+004
3.382360e+003	1.242933e+004
3.384289e+003	1.253160e+004
3.386217e+003	1.267270e+004
3.388146e+003	1.286996e+004
3.390074e+003	1.305055e+004
3.392002e+003	1.331015e+004
3.393931e+003	1.355719e+004
3.395859e+003	1.369039e+004
3.397788e+003	1.380316e+004
3.399716e+003	1.396670e+004
