# Supplementary material for: Machine learning classification of mango maturity based on carotene content from Raman spectra
Source: PeerJ. 2025 Nov 18;13:e20288. doi: 10.7717/peerj.20288 (PMC12637035; doi:10.7717/peerj.20288)
Supplement: Supplemental Information 1 — Raman spectra from 29 mango samples, with measurements taken from the top, middle, and bottom parts of each mango. These data were used for Raman spectral processing, statistical analysis, and classification analysis. [file peerj-13-20288-s001.zip › Raw Data_Mango/M9/M9-T.CSV]

4.996945e+001	-8.500929e+002
5.189791e+001	-8.972773e+001
5.382638e+001	2.869650e+002
5.575485e+001	4.806347e+002
5.768332e+001	5.289885e+002
5.961178e+001	5.747095e+002
6.154025e+001	6.162663e+002
6.346872e+001	6.283356e+002
6.539719e+001	6.299380e+002
6.732565e+001	6.366794e+002
6.925412e+001	6.225042e+002
7.118259e+001	5.969936e+002
7.311105e+001	5.828746e+002
7.503952e+001	5.466569e+002
7.696799e+001	5.596871e+002
7.889645e+001	5.762363e+002
8.082492e+001	5.685331e+002
8.275339e+001	5.454418e+002
8.468185e+001	5.138077e+002
8.661032e+001	4.732976e+002
8.853879e+001	4.553203e+002
9.046725e+001	4.713292e+002
9.239572e+001	4.697736e+002
9.432419e+001	4.911198e+002
9.625266e+001	4.810453e+002
9.818112e+001	4.601039e+002
1.001096e+002	4.730380e+002
1.020381e+002	5.000838e+002
1.039665e+002	4.829823e+002
1.058950e+002	4.497337e+002
1.078235e+002	4.240190e+002
1.097519e+002	4.152294e+002
1.116804e+002	3.963957e+002
1.136089e+002	3.697463e+002
1.155373e+002	3.583216e+002
1.174658e+002	3.625733e+002
1.193943e+002	3.461410e+002
1.213227e+002	4.174479e+002
1.232512e+002	3.769861e+002
1.251797e+002	3.244467e+002
1.271081e+002	3.515321e+002
1.290366e+002	2.877064e+002
1.309651e+002	2.707555e+002
1.328935e+002	2.749126e+002
1.348220e+002	2.923012e+002
1.367505e+002	3.158448e+002
1.386789e+002	2.984657e+002
1.406074e+002	3.002287e+002
1.425359e+002	3.109426e+002
1.444643e+002	3.082501e+002
1.463928e+002	2.773234e+002
1.483213e+002	2.986198e+002
1.502497e+002	3.387202e+002
1.521782e+002	3.608136e+002
1.541067e+002	3.547153e+002
1.560351e+002	3.411826e+002
1.579636e+002	3.305471e+002
1.598921e+002	3.120951e+002
1.618205e+002	3.108989e+002
1.637490e+002	3.239395e+002
1.656775e+002	2.987720e+002
1.676059e+002	2.954442e+002
1.695344e+002	2.914221e+002
1.714629e+002	2.931209e+002
1.733913e+002	3.040208e+002
1.753198e+002	3.062887e+002
1.772483e+002	3.071931e+002
1.791767e+002	3.127222e+002
1.811052e+002	3.207576e+002
1.830337e+002	3.274545e+002
1.849621e+002	3.339804e+002
1.868906e+002	3.122194e+002
1.888191e+002	2.949207e+002
1.907475e+002	2.998291e+002
1.926760e+002	3.239244e+002
1.946045e+002	3.231222e+002
1.965329e+002	3.324169e+002
1.984614e+002	2.983136e+002
2.003899e+002	2.420658e+002
2.023183e+002	2.160466e+002
2.042468e+002	2.116510e+002
2.061753e+002	2.528660e+002
2.081037e+002	2.801608e+002
2.100322e+002	2.773845e+002
2.119607e+002	2.625054e+002
2.138891e+002	2.567220e+002
2.158176e+002	2.513112e+002
2.177461e+002	2.497431e+002
2.196745e+002	2.652522e+002
2.216030e+002	3.047850e+002
2.235315e+002	3.083800e+002
2.254599e+002	3.063517e+002
2.273884e+002	3.093646e+002
2.293169e+002	3.059634e+002
2.312453e+002	2.789720e+002
2.331738e+002	2.712307e+002
2.351023e+002	2.608389e+002
2.370307e+002	2.412304e+002
2.389592e+002	2.190966e+002
2.408877e+002	2.078233e+002
2.428161e+002	2.025073e+002
2.447446e+002	2.204870e+002
2.466731e+002	2.318844e+002
2.486015e+002	2.387305e+002
2.505300e+002	2.601028e+002
2.524585e+002	2.521705e+002
2.543869e+002	2.306443e+002
2.563154e+002	2.254892e+002
2.582439e+002	2.429690e+002
2.601723e+002	2.681147e+002
2.621008e+002	2.797188e+002
2.640293e+002	2.510162e+002
2.659577e+002	2.930048e+002
2.678862e+002	3.490774e+002
2.698147e+002	3.042836e+002
2.717431e+002	3.148127e+002
2.736716e+002	3.300310e+002
2.756001e+002	3.008105e+002
2.775285e+002	2.624068e+002
2.794570e+002	2.706046e+002
2.813855e+002	2.705594e+002
2.833139e+002	2.382674e+002
2.852424e+002	2.147686e+002
2.871709e+002	2.127571e+002
2.890993e+002	2.280464e+002
2.910278e+002	2.568490e+002
2.929563e+002	2.773081e+002
2.948847e+002	2.683651e+002
2.968132e+002	2.521037e+002
2.987417e+002	2.559881e+002
3.006701e+002	2.764986e+002
3.025986e+002	3.105997e+002
3.045271e+002	3.263941e+002
3.064555e+002	3.253946e+002
3.083840e+002	3.227381e+002
3.103125e+002	3.340524e+002
3.122409e+002	3.076149e+002
3.141694e+002	3.181344e+002
3.160979e+002	3.251345e+002
3.180263e+002	3.120099e+002
3.199548e+002	3.254850e+002
3.218833e+002	3.479210e+002
3.238117e+002	3.735484e+002
3.257402e+002	3.747977e+002
3.276687e+002	3.483731e+002
3.295971e+002	3.201855e+002
3.315256e+002	3.272614e+002
3.334541e+002	3.387760e+002
3.353825e+002	3.431447e+002
3.373110e+002	3.347191e+002
3.392395e+002	3.200821e+002
3.411679e+002	3.390590e+002
3.430964e+002	3.596590e+002
3.450249e+002	3.456030e+002
3.469533e+002	3.303578e+002
3.488818e+002	3.453446e+002
3.508103e+002	3.341755e+002
3.527387e+002	3.612612e+002
3.546672e+002	4.162952e+002
3.565957e+002	4.338681e+002
3.585241e+002	3.914509e+002
3.604526e+002	3.586338e+002
3.623811e+002	3.844389e+002
3.643095e+002	3.966505e+002
3.662380e+002	3.951085e+002
3.681665e+002	3.932808e+002
3.700949e+002	4.031870e+002
3.720234e+002	4.265056e+002
3.739519e+002	4.363166e+002
3.758803e+002	3.805354e+002
3.778088e+002	3.203266e+002
3.797373e+002	3.327166e+002
3.816657e+002	3.238839e+002
3.835942e+002	2.823266e+002
3.855227e+002	2.655433e+002
3.874511e+002	2.992527e+002
3.893796e+002	3.475320e+002
3.913081e+002	3.092666e+002
3.932365e+002	3.321803e+002
3.951650e+002	3.637850e+002
3.970935e+002	3.574630e+002
3.990219e+002	3.356474e+002
4.009504e+002	3.679139e+002
4.028789e+002	4.125167e+002
4.048073e+002	3.820378e+002
4.067358e+002	3.685418e+002
4.086643e+002	3.880207e+002
4.105927e+002	4.138312e+002
4.125212e+002	4.424915e+002
4.144497e+002	3.765857e+002
4.163781e+002	4.125953e+002
4.183066e+002	4.479840e+002
4.202351e+002	4.138622e+002
4.221635e+002	3.959838e+002
4.240920e+002	4.161220e+002
4.260205e+002	4.394023e+002
4.279489e+002	4.416363e+002
4.298774e+002	4.188895e+002
4.318059e+002	3.857519e+002
4.337343e+002	3.688177e+002
4.356628e+002	3.709756e+002
4.375913e+002	3.732494e+002
4.395197e+002	3.906212e+002
4.414482e+002	4.207645e+002
4.433767e+002	4.213809e+002
4.453051e+002	3.695586e+002
4.472336e+002	3.795989e+002
4.491621e+002	3.968921e+002
4.510905e+002	3.894839e+002
4.530190e+002	3.690146e+002
4.549475e+002	3.755479e+002
4.568759e+002	3.649131e+002
4.588044e+002	3.612646e+002
4.607329e+002	3.701454e+002
4.626613e+002	3.851892e+002
4.645898e+002	3.964349e+002
4.665183e+002	4.260538e+002
4.684467e+002	4.544092e+002
4.703752e+002	4.824393e+002
4.723037e+002	5.068773e+002
4.742321e+002	5.075064e+002
4.761606e+002	4.321579e+002
4.780891e+002	4.382468e+002
4.800175e+002	4.667451e+002
4.819460e+002	4.648321e+002
4.838745e+002	4.481756e+002
4.858029e+002	4.787143e+002
4.877314e+002	4.288112e+002
4.896599e+002	4.390069e+002
4.915883e+002	4.479377e+002
4.935168e+002	4.317530e+002
4.954453e+002	4.058997e+002
4.973737e+002	4.063692e+002
4.993022e+002	3.972622e+002
5.012307e+002	4.226983e+002
5.031591e+002	4.080695e+002
5.050876e+002	3.326389e+002
5.070161e+002	2.596883e+002
5.089445e+002	3.206719e+002
5.108730e+002	3.964184e+002
5.128015e+002	3.561392e+002
5.147299e+002	3.290605e+002
5.166584e+002	3.765315e+002
5.185869e+002	3.909629e+002
5.205153e+002	4.011857e+002
5.224438e+002	4.415673e+002
5.243723e+002	4.458920e+002
5.263007e+002	4.584028e+002
5.282292e+002	4.986479e+002
5.301577e+002	4.537192e+002
5.320861e+002	4.078330e+002
5.340146e+002	4.588572e+002
5.359431e+002	4.801243e+002
5.378715e+002	4.566569e+002
5.398000e+002	4.536041e+002
5.417285e+002	4.749585e+002
5.436569e+002	4.479297e+002
5.455854e+002	4.684722e+002
5.475139e+002	4.814484e+002
5.494423e+002	4.681976e+002
5.513708e+002	4.659713e+002
5.532993e+002	4.760523e+002
5.552277e+002	4.230330e+002
5.571562e+002	4.217987e+002
5.590847e+002	4.288530e+002
5.610131e+002	4.090085e+002
5.629416e+002	3.950772e+002
5.648701e+002	4.087541e+002
5.667985e+002	3.917908e+002
5.687270e+002	3.638083e+002
5.706555e+002	3.478665e+002
5.725839e+002	3.528873e+002
5.745124e+002	3.699784e+002
5.764409e+002	4.098415e+002
5.783693e+002	4.124196e+002
5.802978e+002	3.806604e+002
5.822263e+002	3.635259e+002
5.841547e+002	3.841349e+002
5.860832e+002	3.959446e+002
5.880117e+002	3.809879e+002
5.899401e+002	3.880957e+002
5.918686e+002	4.163252e+002
5.937971e+002	4.341790e+002
5.957255e+002	4.129653e+002
5.976540e+002	3.598125e+002
5.995825e+002	3.362727e+002
6.015109e+002	4.047441e+002
6.034394e+002	4.716699e+002
6.053679e+002	4.916040e+002
6.072963e+002	4.762825e+002
6.092248e+002	4.654789e+002
6.111533e+002	4.524323e+002
6.130817e+002	4.381166e+002
6.150102e+002	4.221311e+002
6.169387e+002	3.855276e+002
6.188671e+002	3.391624e+002
6.207956e+002	3.548956e+002
6.227241e+002	3.726007e+002
6.246525e+002	3.622286e+002
6.265810e+002	3.708770e+002
6.285095e+002	3.740447e+002
6.304379e+002	3.634197e+002
6.323664e+002	4.145843e+002
6.342949e+002	3.492040e+002
6.362233e+002	3.249961e+002
6.381518e+002	3.092329e+002
6.400803e+002	3.044609e+002
6.420087e+002	3.164117e+002
6.439372e+002	3.164150e+002
6.458657e+002	3.097401e+002
6.477941e+002	2.977229e+002
6.497226e+002	3.217149e+002
6.516511e+002	3.688144e+002
6.535795e+002	3.871456e+002
6.555080e+002	3.406011e+002
6.574365e+002	3.807294e+002
6.593649e+002	3.861686e+002
6.612934e+002	3.655447e+002
6.632219e+002	3.308612e+002
6.651503e+002	3.116760e+002
6.670788e+002	3.344548e+002
6.690073e+002	3.237517e+002
6.709357e+002	3.258774e+002
6.728642e+002	3.330114e+002
6.747927e+002	3.502687e+002
6.767211e+002	3.791895e+002
6.786496e+002	4.063152e+002
6.805781e+002	3.963533e+002
6.825065e+002	3.823616e+002
6.844350e+002	4.009362e+002
6.863635e+002	3.938649e+002
6.882919e+002	3.616946e+002
6.902204e+002	3.425601e+002
6.921489e+002	3.220514e+002
6.940773e+002	2.923657e+002
6.960058e+002	3.070947e+002
6.979343e+002	2.884368e+002
6.998627e+002	2.698445e+002
7.017912e+002	2.993963e+002
7.037197e+002	3.280731e+002
7.056481e+002	2.872860e+002
7.075766e+002	2.775157e+002
7.095051e+002	2.711824e+002
7.114335e+002	2.666193e+002
7.133620e+002	2.700090e+002
7.152905e+002	2.778820e+002
7.172189e+002	2.719485e+002
7.191474e+002	2.604942e+002
7.210759e+002	2.653337e+002
7.230043e+002	2.816757e+002
7.249328e+002	3.206006e+002
7.268613e+002	3.789713e+002
7.287897e+002	3.908637e+002
7.307182e+002	3.900957e+002
7.326467e+002	3.599592e+002
7.345751e+002	3.445483e+002
7.365036e+002	3.379201e+002
7.384321e+002	3.292358e+002
7.403605e+002	3.364786e+002
7.422890e+002	3.476500e+002
7.442175e+002	3.759361e+002
7.461459e+002	3.790400e+002
7.480744e+002	3.634078e+002
7.500029e+002	3.559459e+002
7.519313e+002	3.581345e+002
7.538598e+002	3.075100e+002
7.557883e+002	3.307664e+002
7.577167e+002	3.113409e+002
7.596452e+002	2.450999e+002
7.615737e+002	1.927162e+002
7.635021e+002	1.951558e+002
7.654306e+002	2.208968e+002
7.673591e+002	2.158467e+002
7.692875e+002	1.978489e+002
7.712160e+002	2.538761e+002
7.731445e+002	2.916104e+002
7.750729e+002	2.676951e+002
7.770014e+002	2.290717e+002
7.789299e+002	2.301092e+002
7.808583e+002	2.478143e+002
7.827868e+002	2.427562e+002
7.847153e+002	2.275596e+002
7.866437e+002	2.266156e+002
7.885722e+002	2.282266e+002
7.905007e+002	2.021394e+002
7.924291e+002	2.118569e+002
7.943576e+002	2.098092e+002
7.962861e+002	1.846603e+002
7.982145e+002	2.136625e+002
8.001430e+002	2.750595e+002
8.020715e+002	2.955980e+002
8.039999e+002	2.621413e+002
8.059284e+002	2.921250e+002
8.078569e+002	3.092565e+002
8.097853e+002	3.100490e+002
8.117138e+002	3.049249e+002
8.136423e+002	2.864121e+002
8.155707e+002	2.458036e+002
8.174992e+002	2.114461e+002
8.194277e+002	2.375134e+002
8.213561e+002	2.688040e+002
8.232846e+002	2.852289e+002
8.252131e+002	2.851131e+002
8.271415e+002	2.624027e+002
8.290700e+002	2.219681e+002
8.309985e+002	2.208836e+002
8.329269e+002	2.533092e+002
8.348554e+002	2.400120e+002
8.367839e+002	1.746955e+002
8.387123e+002	1.517923e+002
8.406408e+002	1.924481e+002
8.425693e+002	2.165017e+002
8.444977e+002	2.440940e+002
8.464262e+002	2.301497e+002
8.483547e+002	2.011336e+002
8.502831e+002	2.084445e+002
8.522116e+002	2.384978e+002
8.541401e+002	2.546575e+002
8.560685e+002	2.383757e+002
8.579970e+002	1.805051e+002
8.599255e+002	2.507286e+002
8.618539e+002	2.102275e+002
8.637824e+002	2.380527e+002
8.657109e+002	2.842201e+002
8.676393e+002	2.971614e+002
8.695678e+002	3.598170e+002
8.714963e+002	3.166161e+002
8.734247e+002	2.826410e+002
8.753532e+002	2.340381e+002
8.772817e+002	2.130522e+002
8.792101e+002	2.318170e+002
8.811386e+002	2.688605e+002
8.830671e+002	2.917825e+002
8.849955e+002	2.837576e+002
8.869240e+002	2.653103e+002
8.888525e+002	2.281611e+002
8.907809e+002	2.080472e+002
8.927094e+002	2.292049e+002
8.946379e+002	2.710291e+002
8.965663e+002	2.809560e+002
8.984948e+002	2.405382e+002
9.004233e+002	2.182862e+002
9.023517e+002	1.950219e+002
9.042802e+002	1.824907e+002
9.062087e+002	1.975523e+002
9.081371e+002	2.345058e+002
9.100656e+002	2.549710e+002
9.119941e+002	2.130988e+002
9.139225e+002	2.071460e+002
9.158510e+002	2.596552e+002
9.177795e+002	2.803256e+002
9.197079e+002	2.402943e+002
9.216364e+002	1.804445e+002
9.235649e+002	1.515624e+002
9.254933e+002	1.515250e+002
9.274218e+002	2.082733e+002
9.293503e+002	1.923614e+002
9.312787e+002	1.516010e+002
9.332072e+002	1.530718e+002
9.351357e+002	1.744922e+002
9.370641e+002	1.696451e+002
9.389926e+002	1.607823e+002
9.409211e+002	2.039763e+002
9.428495e+002	2.206396e+002
9.447780e+002	2.213460e+002
9.467065e+002	2.309520e+002
9.486349e+002	2.521595e+002
9.505634e+002	2.831407e+002
9.524919e+002	3.294709e+002
9.544203e+002	3.881565e+002
9.563488e+002	3.942455e+002
9.582773e+002	4.153430e+002
9.602057e+002	4.195281e+002
9.621342e+002	4.303049e+002
9.640627e+002	4.732552e+002
9.659911e+002	5.158622e+002
9.679196e+002	4.735479e+002
9.698481e+002	3.719433e+002
9.717766e+002	3.755201e+002
9.737050e+002	3.618693e+002
9.756335e+002	3.234550e+002
9.775620e+002	2.978117e+002
9.794904e+002	3.019913e+002
9.814189e+002	3.181259e+002
9.833474e+002	3.366610e+002
9.852758e+002	3.370763e+002
9.872043e+002	3.431679e+002
9.891328e+002	3.677838e+002
9.910612e+002	3.701920e+002
9.929897e+002	3.719890e+002
9.949182e+002	4.237198e+002
9.968466e+002	5.240529e+002
9.987751e+002	6.355800e+002
1.000704e+003	7.061317e+002
1.002632e+003	8.191996e+002
1.004560e+003	8.812106e+002
1.006489e+003	8.855656e+002
1.008417e+003	8.753949e+002
1.010346e+003	8.494710e+002
1.012274e+003	7.331092e+002
1.014203e+003	5.648469e+002
1.016131e+003	4.942715e+002
1.018060e+003	4.325850e+002
1.019988e+003	4.352235e+002
1.021917e+003	4.159713e+002
1.023845e+003	3.473049e+002
1.025774e+003	3.211748e+002
1.027702e+003	3.376187e+002
1.029631e+003	3.135724e+002
1.031559e+003	2.893798e+002
1.033488e+003	3.109106e+002
1.035416e+003	3.512106e+002
1.037344e+003	3.388636e+002
1.039273e+003	2.775221e+002
1.041201e+003	2.483968e+002
1.043130e+003	2.505655e+002
1.045058e+003	2.193892e+002
1.046987e+003	2.115851e+002
1.048915e+003	2.611953e+002
1.050844e+003	2.864661e+002
1.052772e+003	2.903768e+002
1.054701e+003	2.924261e+002
1.056629e+003	2.687174e+002
1.058558e+003	2.418642e+002
1.060486e+003	2.521240e+002
1.062415e+003	1.776494e+002
1.064343e+003	1.974160e+002
1.066271e+003	2.651042e+002
1.068200e+003	2.759625e+002
1.070128e+003	2.337012e+002
1.072057e+003	2.302227e+002
1.073985e+003	2.581544e+002
1.075914e+003	2.725303e+002
1.077842e+003	2.865731e+002
1.079771e+003	2.562817e+002
1.081699e+003	1.996278e+002
1.083628e+003	1.310697e+002
1.085556e+003	1.392928e+002
1.087485e+003	2.313663e+002
1.089413e+003	1.611964e+002
1.091342e+003	1.948914e+002
1.093270e+003	2.293098e+002
1.095198e+003	2.165520e+002
1.097127e+003	2.047771e+002
1.099055e+003	2.267416e+002
1.100984e+003	2.387838e+002
1.102912e+003	2.170118e+002
1.104841e+003	2.297078e+002
1.106769e+003	2.183071e+002
1.108698e+003	2.433361e+002
1.110626e+003	3.106723e+002
1.112555e+003	3.092448e+002
1.114483e+003	3.025823e+002
1.116412e+003	3.059150e+002
1.118340e+003	3.311907e+002
1.120269e+003	4.141637e+002
1.122197e+003	4.434064e+002
1.124125e+003	5.180056e+002
1.126054e+003	5.274254e+002
1.127982e+003	5.431924e+002
1.129911e+003	5.301683e+002
1.131839e+003	5.586348e+002
1.133768e+003	6.289394e+002
1.135696e+003	6.591030e+002
1.137625e+003	6.541431e+002
1.139553e+003	6.685516e+002
1.141482e+003	7.273172e+002
1.143410e+003	8.352604e+002
1.145339e+003	9.567376e+002
1.147267e+003	1.129155e+003
1.149196e+003	1.357524e+003
1.151124e+003	1.685101e+003
1.153052e+003	2.143610e+003
1.154981e+003	2.548136e+003
1.156909e+003	2.823296e+003
1.158838e+003	2.744199e+003
1.160766e+003	2.488374e+003
1.162695e+003	1.985352e+003
1.164623e+003	1.461637e+003
1.166552e+003	1.112994e+003
1.168480e+003	9.370197e+002
1.170409e+003	8.366971e+002
1.172337e+003	7.634572e+002
1.174266e+003	6.938068e+002
1.176194e+003	6.869820e+002
1.178123e+003	7.019476e+002
1.180051e+003	7.180211e+002
1.181979e+003	7.560771e+002
1.183908e+003	8.390226e+002
1.185836e+003	9.017611e+002
1.187765e+003	8.679035e+002
1.189693e+003	9.295510e+002
1.191622e+003	8.638126e+002
1.193550e+003	7.422316e+002
1.195479e+003	6.880759e+002
1.197407e+003	6.578848e+002
1.199336e+003	5.966337e+002
1.201264e+003	5.344952e+002
1.203193e+003	5.273217e+002
1.205121e+003	5.587451e+002
1.207050e+003	5.706847e+002
1.208978e+003	5.606043e+002
1.210906e+003	5.755089e+002
1.212835e+003	5.570198e+002
1.214763e+003	5.238754e+002
1.216692e+003	4.297979e+002
1.218620e+003	3.720835e+002
1.220549e+003	3.895097e+002
1.222477e+003	3.476480e+002
1.224406e+003	3.113061e+002
1.226334e+003	3.150360e+002
1.228263e+003	3.174432e+002
1.230191e+003	3.185561e+002
1.232120e+003	3.311221e+002
1.234048e+003	3.331602e+002
1.235977e+003	3.078558e+002
1.237905e+003	2.683433e+002
1.239833e+003	2.377857e+002
1.241762e+003	2.185872e+002
1.243690e+003	2.213279e+002
1.245619e+003	2.314114e+002
1.247547e+003	2.723257e+002
1.249476e+003	2.622826e+002
1.251404e+003	2.846758e+002
1.253333e+003	3.011838e+002
1.255261e+003	2.798733e+002
1.257190e+003	2.598376e+002
1.259118e+003	2.603965e+002
1.261047e+003	2.533409e+002
1.262975e+003	2.592944e+002
1.264904e+003	2.802330e+002
1.266832e+003	2.876650e+002
1.268760e+003	3.060143e+002
1.270689e+003	3.560085e+002
1.272617e+003	3.502296e+002
1.274546e+003	3.228185e+002
1.276474e+003	3.331992e+002
1.278403e+003	2.563113e+002
1.280331e+003	3.256594e+002
1.282260e+003	3.267327e+002
1.284188e+003	2.844839e+002
1.286117e+003	2.510482e+002
1.288045e+003	2.736832e+002
1.289974e+003	3.190132e+002
1.291902e+003	3.340064e+002
1.293831e+003	3.260563e+002
1.295759e+003	3.249982e+002
1.297688e+003	3.014839e+002
1.299616e+003	2.896828e+002
1.301544e+003	3.265626e+002
1.303473e+003	2.896282e+002
1.305401e+003	3.049648e+002
1.307330e+003	3.363119e+002
1.309258e+003	3.132077e+002
1.311187e+003	3.041578e+002
1.313115e+003	3.234855e+002
1.315044e+003	2.906799e+002
1.316972e+003	2.702634e+002
1.318901e+003	3.416637e+002
1.320829e+003	3.515527e+002
1.322758e+003	2.971356e+002
1.324686e+003	2.418577e+002
1.326615e+003	2.400668e+002
1.328543e+003	2.903880e+002
1.330471e+003	2.628212e+002
1.332400e+003	1.867467e+002
1.334328e+003	1.816496e+002
1.336257e+003	1.745992e+002
1.338185e+003	1.731628e+002
1.340114e+003	1.787349e+002
1.342042e+003	2.760915e+002
1.343971e+003	2.446927e+002
1.345899e+003	2.180486e+002
1.347828e+003	2.583082e+002
1.349756e+003	2.345415e+002
1.351685e+003	1.822542e+002
1.353613e+003	2.158330e+002
1.355542e+003	2.814681e+002
1.357470e+003	3.016180e+002
1.359398e+003	2.515427e+002
1.361327e+003	2.099823e+002
1.363255e+003	2.380667e+002
1.365184e+003	1.868607e+002
1.367112e+003	1.690152e+002
1.369041e+003	1.816671e+002
1.370969e+003	2.168144e+002
1.372898e+003	2.361495e+002
1.374826e+003	2.235921e+002
1.376755e+003	2.303211e+002
1.378683e+003	2.233338e+002
1.380612e+003	2.955365e+002
1.382540e+003	3.174615e+002
1.384469e+003	2.885511e+002
1.386397e+003	2.978581e+002
1.388325e+003	3.461195e+002
1.390254e+003	3.450398e+002
1.392182e+003	3.149055e+002
1.394111e+003	3.085446e+002
1.396039e+003	3.244298e+002
1.397968e+003	3.441671e+002
1.399896e+003	3.467818e+002
1.401825e+003	3.477406e+002
1.403753e+003	2.752283e+002
1.405682e+003	2.266022e+002
1.407610e+003	3.118301e+002
1.409539e+003	2.852127e+002
1.411467e+003	2.618111e+002
1.413396e+003	2.940558e+002
1.415324e+003	3.040708e+002
1.417252e+003	2.611373e+002
1.419181e+003	2.199865e+002
1.421109e+003	2.199880e+002
1.423038e+003	2.660518e+002
1.424966e+003	2.405290e+002
1.426895e+003	3.155766e+002
1.428823e+003	2.820779e+002
1.430752e+003	3.058319e+002
1.432680e+003	3.231304e+002
1.434609e+003	3.518315e+002
1.436537e+003	3.586839e+002
1.438466e+003	3.609950e+002
1.440394e+003	4.103254e+002
1.442323e+003	4.100010e+002
1.444251e+003	3.667461e+002
1.446179e+003	3.686293e+002
1.448108e+003	4.311013e+002
1.450036e+003	4.387635e+002
1.451965e+003	4.077875e+002
1.453893e+003	3.768120e+002
1.455822e+003	3.928899e+002
1.457750e+003	4.111937e+002
1.459679e+003	3.930371e+002
1.461607e+003	4.161931e+002
1.463536e+003	4.812655e+002
1.465464e+003	4.475895e+002
1.467393e+003	5.109837e+002
1.469321e+003	4.029923e+002
1.471250e+003	3.387767e+002
1.473178e+003	3.718018e+002
1.475106e+003	4.374846e+002
1.477035e+003	5.047206e+002
1.478963e+003	5.387585e+002
1.480892e+003	5.581197e+002
1.482820e+003	5.762122e+002
1.484749e+003	5.591764e+002
1.486677e+003	5.394396e+002
1.488606e+003	6.121077e+002
1.490534e+003	6.680984e+002
1.492463e+003	6.581538e+002
1.494391e+003	7.664447e+002
1.496320e+003	8.018865e+002
1.498248e+003	8.062831e+002
1.500177e+003	9.043685e+002
1.502105e+003	9.719416e+002
1.504033e+003	1.020485e+003
1.505962e+003	1.141287e+003
1.507890e+003	1.335159e+003
1.509819e+003	1.559574e+003
1.511747e+003	1.823773e+003
1.513676e+003	2.110429e+003
1.515604e+003	2.351101e+003
1.517533e+003	2.685398e+003
1.519461e+003	2.937748e+003
1.521390e+003	3.149538e+003
1.523318e+003	3.269468e+003
1.525247e+003	3.288884e+003
1.527175e+003	3.062033e+003
1.529104e+003	2.711944e+003
1.531032e+003	2.330875e+003
1.532960e+003	1.905375e+003
1.534889e+003	1.481471e+003
1.536817e+003	1.154407e+003
1.538746e+003	9.317225e+002
1.540674e+003	7.960264e+002
1.542603e+003	6.913904e+002
1.544531e+003	6.226725e+002
1.546460e+003	6.248530e+002
1.548388e+003	6.002321e+002
1.550317e+003	6.046257e+002
1.552245e+003	5.799476e+002
1.554174e+003	5.491175e+002
1.556102e+003	5.206158e+002
1.558031e+003	5.184368e+002
1.559959e+003	5.367694e+002
1.561887e+003	5.648651e+002
1.563816e+003	6.141142e+002
1.565744e+003	6.002329e+002
1.567673e+003	5.439969e+002
1.569601e+003	5.280197e+002
1.571530e+003	5.392949e+002
1.573458e+003	5.268089e+002
1.575387e+003	5.276224e+002
1.577315e+003	4.882776e+002
1.579244e+003	4.812936e+002
1.581172e+003	5.134525e+002
1.583101e+003	5.732855e+002
1.585029e+003	5.903150e+002
1.586958e+003	5.542596e+002
1.588886e+003	5.352611e+002
1.590814e+003	5.490026e+002
1.592743e+003	5.774401e+002
1.594671e+003	5.865697e+002
1.596600e+003	5.860273e+002
1.598528e+003	6.002104e+002
1.600457e+003	6.361859e+002
1.602385e+003	6.264276e+002
1.604314e+003	6.399003e+002
1.606242e+003	6.565848e+002
1.608171e+003	6.493656e+002
1.610099e+003	6.037977e+002
1.612028e+003	5.911432e+002
1.613956e+003	5.729032e+002
1.615885e+003	5.196925e+002
1.617813e+003	4.792459e+002
1.619741e+003	4.200966e+002
1.621670e+003	4.098558e+002
1.623598e+003	4.569564e+002
1.625527e+003	4.719536e+002
1.627455e+003	4.263182e+002
1.629384e+003	3.787332e+002
1.631312e+003	4.110820e+002
1.633241e+003	4.926435e+002
1.635169e+003	4.551312e+002
1.637098e+003	4.453746e+002
1.639026e+003	3.599977e+002
1.640955e+003	3.214177e+002
1.642883e+003	3.468478e+002
1.644812e+003	3.867023e+002
1.646740e+003	4.118853e+002
1.648668e+003	3.553510e+002
1.650597e+003	3.705008e+002
1.652525e+003	4.022693e+002
1.654454e+003	3.909603e+002
1.656382e+003	4.290589e+002
1.658311e+003	4.373375e+002
1.660239e+003	3.934152e+002
1.662168e+003	3.882310e+002
1.664096e+003	3.664453e+002
1.666025e+003	3.778678e+002
1.667953e+003	3.568359e+002
1.669882e+003	3.527824e+002
1.671810e+003	4.173834e+002
1.673739e+003	4.283823e+002
1.675667e+003	3.906479e+002
1.677595e+003	3.864106e+002
1.679524e+003	3.413644e+002
1.681452e+003	2.875448e+002
1.683381e+003	3.202628e+002
1.685309e+003	3.590119e+002
1.687238e+003	3.965918e+002
1.689166e+003	4.141442e+002
1.691095e+003	3.741254e+002
1.693023e+003	3.942786e+002
1.694952e+003	3.430797e+002
1.696880e+003	2.902646e+002
1.698809e+003	2.992237e+002
1.700737e+003	3.326751e+002
1.702666e+003	2.937447e+002
1.704594e+003	2.714683e+002
1.706522e+003	2.564715e+002
1.708451e+003	2.046714e+002
1.710379e+003	2.037992e+002
1.712308e+003	2.630836e+002
1.714236e+003	2.774983e+002
1.716165e+003	2.702964e+002
1.718093e+003	2.776110e+002
1.720022e+003	3.207071e+002
1.721950e+003	3.028751e+002
1.723879e+003	2.267807e+002
1.725807e+003	2.808510e+002
1.727736e+003	3.082367e+002
1.729664e+003	2.868109e+002
1.731593e+003	2.320227e+002
1.733521e+003	2.806182e+002
1.735449e+003	2.855037e+002
1.737378e+003	2.646201e+002
1.739306e+003	2.717083e+002
1.741235e+003	2.550117e+002
1.743163e+003	3.080906e+002
1.745092e+003	3.930420e+002
1.747020e+003	3.739581e+002
1.748949e+003	3.436521e+002
1.750877e+003	3.133087e+002
1.752806e+003	3.677916e+002
1.754734e+003	2.859004e+002
1.756663e+003	3.091504e+002
1.758591e+003	2.582332e+002
1.760520e+003	3.595464e+002
1.762448e+003	3.080916e+002
1.764376e+003	2.911077e+002
1.766305e+003	3.042822e+002
1.768233e+003	2.487993e+002
1.770162e+003	2.534958e+002
1.772090e+003	3.520775e+002
1.774019e+003	3.725574e+002
1.775947e+003	3.374618e+002
1.777876e+003	2.814941e+002
1.779804e+003	2.785731e+002
1.781733e+003	3.155390e+002
1.783661e+003	3.103825e+002
1.785590e+003	2.949205e+002
1.787518e+003	2.963350e+002
1.789447e+003	2.649695e+002
1.791375e+003	1.960182e+002
1.793303e+003	1.937697e+002
1.795232e+003	2.740129e+002
1.797160e+003	2.995490e+002
1.799089e+003	2.278013e+002
1.801017e+003	2.273134e+002
1.802946e+003	2.735887e+002
1.804874e+003	2.798893e+002
1.806803e+003	2.707260e+002
1.808731e+003	2.729535e+002
1.810660e+003	2.330257e+002
1.812588e+003	1.968289e+002
1.814517e+003	2.100351e+002
1.816445e+003	2.060999e+002
1.818374e+003	2.103542e+002
1.820302e+003	2.285637e+002
1.822230e+003	2.236613e+002
1.824159e+003	2.015005e+002
1.826087e+003	2.102523e+002
1.828016e+003	2.985055e+002
1.829944e+003	3.682124e+002
1.831873e+003	2.953166e+002
1.833801e+003	2.768058e+002
1.835730e+003	2.538467e+002
1.837658e+003	2.003638e+002
1.839587e+003	2.724470e+002
1.841515e+003	2.897473e+002
1.843444e+003	2.978025e+002
1.845372e+003	2.861811e+002
1.847301e+003	3.139019e+002
1.849229e+003	3.030951e+002
1.851157e+003	2.608119e+002
1.853086e+003	2.923380e+002
1.855014e+003	3.429541e+002
1.856943e+003	3.102375e+002
1.858871e+003	2.730648e+002
1.860800e+003	2.003197e+002
1.862728e+003	1.917228e+002
1.864657e+003	2.388970e+002
1.866585e+003	2.940630e+002
1.868514e+003	2.956260e+002
1.870442e+003	2.475493e+002
1.872371e+003	2.098645e+002
1.874299e+003	2.057113e+002
1.876228e+003	2.502710e+002
1.878156e+003	3.138896e+002
1.880084e+003	3.359803e+002
1.882013e+003	2.937567e+002
1.883941e+003	2.194800e+002
1.885870e+003	2.179743e+002
1.887798e+003	2.374849e+002
1.889727e+003	2.586811e+002
1.891655e+003	3.159201e+002
1.893584e+003	2.192394e+002
1.895512e+003	2.474502e+002
1.897441e+003	2.952720e+002
1.899369e+003	3.209925e+002
1.901298e+003	2.921144e+002
1.903226e+003	2.645694e+002
1.905155e+003	2.280633e+002
1.907083e+003	2.062913e+002
1.909011e+003	2.415234e+002
1.910940e+003	2.729938e+002
1.912868e+003	2.298248e+002
1.914797e+003	2.505223e+002
1.916725e+003	1.820492e+002
1.918654e+003	2.299627e+002
1.920582e+003	2.675491e+002
1.922511e+003	2.195416e+002
1.924439e+003	2.372779e+002
1.926368e+003	2.443541e+002
1.928296e+003	1.919620e+002
1.930225e+003	1.665929e+002
1.932153e+003	1.671327e+002
1.934082e+003	1.573261e+002
1.936010e+003	1.421224e+002
1.937938e+003	1.582674e+002
1.939867e+003	2.044375e+002
1.941795e+003	2.478460e+002
1.943724e+003	3.197963e+002
1.945652e+003	3.345416e+002
1.947581e+003	3.002891e+002
1.949509e+003	2.237181e+002
1.951438e+003	2.718085e+002
1.953366e+003	3.106783e+002
1.955295e+003	3.040772e+002
1.957223e+003	2.751718e+002
1.959152e+003	3.262661e+002
1.961080e+003	3.031773e+002
1.963009e+003	2.413937e+002
1.964937e+003	2.863161e+002
1.966865e+003	3.510097e+002
1.968794e+003	4.055660e+002
1.970722e+003	3.155656e+002
1.972651e+003	3.078831e+002
1.974579e+003	3.193976e+002
1.976508e+003	2.717399e+002
1.978436e+003	2.078355e+002
1.980365e+003	2.619631e+002
1.982293e+003	3.463630e+002
1.984222e+003	3.167485e+002
1.986150e+003	2.510063e+002
1.988079e+003	2.571288e+002
1.990007e+003	2.902865e+002
1.991936e+003	2.953692e+002
1.993864e+003	2.397013e+002
1.995792e+003	2.251024e+002
1.997721e+003	2.708780e+002
1.999649e+003	2.425005e+002
2.001578e+003	2.094034e+002
2.003506e+003	2.177455e+002
2.005435e+003	2.135747e+002
2.007363e+003	2.165394e+002
2.009292e+003	2.428047e+002
2.011220e+003	2.504228e+002
2.013149e+003	2.330068e+002
2.015077e+003	2.392858e+002
2.017006e+003	2.589996e+002
2.018934e+003	2.706761e+002
2.020863e+003	2.938699e+002
2.022791e+003	1.836524e+002
2.024719e+003	1.922834e+002
2.026648e+003	2.060363e+002
2.028576e+003	2.093552e+002
2.030505e+003	2.872022e+002
2.032433e+003	3.039930e+002
2.034362e+003	2.854167e+002
2.036290e+003	3.343939e+002
2.038219e+003	2.841503e+002
2.040147e+003	2.419089e+002
2.042076e+003	2.718324e+002
2.044004e+003	2.888627e+002
2.045933e+003	3.300627e+002
2.047861e+003	3.154023e+002
2.049790e+003	3.322414e+002
2.051718e+003	3.071852e+002
2.053646e+003	3.057308e+002
2.055575e+003	2.704192e+002
2.057503e+003	4.001960e+002
2.059432e+003	3.537773e+002
2.061360e+003	2.608592e+002
2.063289e+003	2.432851e+002
2.065217e+003	2.666671e+002
2.067146e+003	2.612160e+002
2.069074e+003	2.622534e+002
2.071003e+003	2.920903e+002
2.072931e+003	2.953306e+002
2.074860e+003	2.274541e+002
2.076788e+003	2.122583e+002
2.078717e+003	2.775316e+002
2.080645e+003	3.219430e+002
2.082573e+003	3.238798e+002
2.084502e+003	2.880208e+002
2.086430e+003	2.586532e+002
2.088359e+003	2.350522e+002
2.090287e+003	2.343978e+002
2.092216e+003	2.707696e+002
2.094144e+003	3.354366e+002
2.096073e+003	3.797829e+002
2.098001e+003	3.438782e+002
2.099930e+003	2.733010e+002
2.101858e+003	2.552018e+002
2.103787e+003	2.647513e+002
2.105715e+003	2.202741e+002
2.107644e+003	2.698768e+002
2.109572e+003	3.627043e+002
2.111500e+003	3.200386e+002
2.113429e+003	3.016557e+002
2.115357e+003	2.772881e+002
2.117286e+003	2.369898e+002
2.119214e+003	2.609170e+002
2.121143e+003	2.843271e+002
2.123071e+003	3.249726e+002
2.125000e+003	3.341397e+002
2.126928e+003	2.845371e+002
2.128857e+003	2.684568e+002
2.130785e+003	2.389560e+002
2.132714e+003	2.723812e+002
2.134642e+003	2.801743e+002
2.136571e+003	2.936560e+002
2.138499e+003	3.237784e+002
2.140427e+003	2.818203e+002
2.142356e+003	2.916612e+002
2.144284e+003	3.385742e+002
2.146213e+003	3.443453e+002
2.148141e+003	3.472872e+002
2.150070e+003	3.890518e+002
2.151998e+003	4.281601e+002
2.153927e+003	3.829024e+002
2.155855e+003	3.630440e+002
2.157784e+003	3.590251e+002
2.159712e+003	4.071105e+002
2.161641e+003	3.516692e+002
2.163569e+003	4.049125e+002
2.165498e+003	3.649490e+002
2.167426e+003	3.514072e+002
2.169354e+003	3.963188e+002
2.171283e+003	3.511331e+002
2.173211e+003	3.710352e+002
2.175140e+003	4.232323e+002
2.177068e+003	3.965971e+002
2.178997e+003	3.477374e+002
2.180925e+003	3.893207e+002
2.182854e+003	4.395556e+002
2.184782e+003	4.097704e+002
2.186711e+003	4.303105e+002
2.188639e+003	3.536584e+002
2.190568e+003	2.438535e+002
2.192496e+003	3.363752e+002
2.194425e+003	3.558478e+002
2.196353e+003	3.306188e+002
2.198281e+003	3.504523e+002
2.200210e+003	3.564636e+002
2.202138e+003	3.736060e+002
2.204067e+003	3.977363e+002
2.205995e+003	3.995240e+002
2.207924e+003	3.371939e+002
2.209852e+003	3.042104e+002
2.211781e+003	2.987303e+002
2.213709e+003	3.325640e+002
2.215638e+003	3.165066e+002
2.217566e+003	3.352019e+002
2.219495e+003	2.873266e+002
2.221423e+003	3.286616e+002
2.223352e+003	2.954638e+002
2.225280e+003	2.410638e+002
2.227208e+003	2.241793e+002
2.229137e+003	2.294886e+002
2.231065e+003	2.594618e+002
2.232994e+003	3.483655e+002
2.234922e+003	4.114553e+002
2.236851e+003	3.286031e+002
2.238779e+003	3.495972e+002
2.240708e+003	4.106208e+002
2.242636e+003	3.905895e+002
2.244565e+003	3.376100e+002
2.246493e+003	3.009253e+002
2.248422e+003	3.038015e+002
2.250350e+003	3.307515e+002
2.252279e+003	3.401035e+002
2.254207e+003	3.690310e+002
2.256135e+003	4.153705e+002
2.258064e+003	4.365128e+002
2.259992e+003	4.316177e+002
2.261921e+003	4.153737e+002
2.263849e+003	4.031128e+002
2.265778e+003	3.558619e+002
2.267706e+003	3.616638e+002
2.269635e+003	3.907819e+002
2.271563e+003	4.058041e+002
2.273492e+003	4.054152e+002
2.275420e+003	4.247064e+002
2.277349e+003	4.051721e+002
2.279277e+003	3.764955e+002
2.281206e+003	3.841379e+002
2.283134e+003	4.026090e+002
2.285063e+003	4.102816e+002
2.286991e+003	4.039829e+002
2.288919e+003	4.481945e+002
2.290848e+003	4.417719e+002
2.292776e+003	4.340849e+002
2.294705e+003	4.566978e+002
2.296633e+003	4.292105e+002
2.298562e+003	4.297776e+002
2.300490e+003	4.534554e+002
2.302419e+003	5.037322e+002
2.304347e+003	5.259357e+002
2.306276e+003	4.618464e+002
2.308204e+003	4.506890e+002
2.310133e+003	4.837508e+002
2.312061e+003	4.981364e+002
2.313990e+003	5.375596e+002
2.315918e+003	5.371098e+002
2.317846e+003	5.473571e+002
2.319775e+003	4.737401e+002
2.321703e+003	4.070060e+002
2.323632e+003	3.985895e+002
2.325560e+003	4.235529e+002
2.327489e+003	3.993320e+002
2.329417e+003	3.818071e+002
2.331346e+003	4.134659e+002
2.333274e+003	3.943889e+002
2.335203e+003	3.986904e+002
2.337131e+003	3.813362e+002
2.339060e+003	3.947341e+002
2.340988e+003	3.837779e+002
2.342917e+003	4.392149e+002
2.344845e+003	3.882944e+002
2.346773e+003	4.325024e+002
2.348702e+003	4.241654e+002
2.350630e+003	4.411530e+002
2.352559e+003	4.967618e+002
2.354487e+003	4.424919e+002
2.356416e+003	3.802580e+002
2.358344e+003	3.803131e+002
2.360273e+003	3.258984e+002
2.362201e+003	4.143012e+002
2.364130e+003	3.931549e+002
2.366058e+003	5.052435e+002
2.367987e+003	4.899887e+002
2.369915e+003	4.344858e+002
2.371844e+003	4.507619e+002
2.373772e+003	4.552917e+002
2.375700e+003	4.118985e+002
2.377629e+003	4.590336e+002
2.379557e+003	4.209992e+002
2.381486e+003	3.684432e+002
2.383414e+003	3.924286e+002
2.385343e+003	3.923807e+002
2.387271e+003	4.049055e+002
2.389200e+003	4.407790e+002
2.391128e+003	4.106641e+002
2.393057e+003	3.977447e+002
2.394985e+003	3.563398e+002
2.396914e+003	3.555566e+002
2.398842e+003	3.948780e+002
2.400771e+003	4.244045e+002
2.402699e+003	4.000361e+002
2.404627e+003	3.320056e+002
2.406556e+003	3.607318e+002
2.408484e+003	4.414897e+002
2.410413e+003	4.323189e+002
2.412341e+003	3.473062e+002
2.414270e+003	3.670382e+002
2.416198e+003	3.789985e+002
2.418127e+003	4.156253e+002
2.420055e+003	4.198166e+002
2.421984e+003	3.230873e+002
2.423912e+003	4.080807e+002
2.425841e+003	4.103264e+002
2.427769e+003	3.802258e+002
2.429698e+003	3.545849e+002
2.431626e+003	3.007783e+002
2.433554e+003	3.296424e+002
2.435483e+003	4.178721e+002
2.437411e+003	4.336271e+002
2.439340e+003	3.882132e+002
2.441268e+003	3.482975e+002
2.443197e+003	3.955935e+002
2.445125e+003	3.193442e+002
2.447054e+003	2.870300e+002
2.448982e+003	3.612820e+002
2.450911e+003	3.686941e+002
2.452839e+003	3.639512e+002
2.454768e+003	4.102296e+002
2.456696e+003	4.392797e+002
2.458625e+003	4.142944e+002
2.460553e+003	3.963016e+002
2.462481e+003	4.379385e+002
2.464410e+003	4.140177e+002
2.466338e+003	3.968572e+002
2.468267e+003	3.907058e+002
2.470195e+003	3.843151e+002
2.472124e+003	3.461131e+002
2.474052e+003	4.030459e+002
2.475981e+003	4.561839e+002
2.477909e+003	4.352529e+002
2.479838e+003	4.651511e+002
2.481766e+003	4.468734e+002
2.483695e+003	3.201202e+002
2.485623e+003	3.084158e+002
2.487552e+003	4.194514e+002
2.489480e+003	4.661061e+002
2.491408e+003	4.838714e+002
2.493337e+003	4.009477e+002
2.495265e+003	4.107380e+002
2.497194e+003	3.858452e+002
2.499122e+003	3.883472e+002
2.501051e+003	3.910381e+002
2.502979e+003	3.513172e+002
2.504908e+003	3.230645e+002
2.506836e+003	3.785999e+002
2.508765e+003	3.992857e+002
2.510693e+003	4.014028e+002
2.512622e+003	4.021071e+002
2.514550e+003	3.799321e+002
2.516479e+003	4.063099e+002
2.518407e+003	3.747238e+002
2.520335e+003	4.034908e+002
2.522264e+003	4.064225e+002
2.524192e+003	3.991157e+002
2.526121e+003	3.865361e+002
2.528049e+003	3.507963e+002
2.529978e+003	3.570797e+002
2.531906e+003	3.756763e+002
2.533835e+003	3.966653e+002
2.535763e+003	4.350330e+002
2.537692e+003	4.712506e+002
2.539620e+003	4.047491e+002
2.541549e+003	3.187607e+002
2.543477e+003	4.296421e+002
2.545406e+003	4.262729e+002
2.547334e+003	3.591563e+002
2.549262e+003	2.840462e+002
2.551191e+003	2.760022e+002
2.553119e+003	3.089199e+002
2.555048e+003	3.106060e+002
2.556976e+003	2.690619e+002
2.558905e+003	3.079592e+002
2.560833e+003	3.969610e+002
2.562762e+003	3.702082e+002
2.564690e+003	3.702160e+002
2.566619e+003	3.507902e+002
2.568547e+003	3.247597e+002
2.570476e+003	3.806970e+002
2.572404e+003	3.797618e+002
2.574333e+003	3.417585e+002
2.576261e+003	3.868287e+002
2.578189e+003	3.617556e+002
2.580118e+003	2.882595e+002
2.582046e+003	3.404244e+002
2.583975e+003	4.448589e+002
2.585903e+003	3.978580e+002
2.587832e+003	4.537362e+002
2.589760e+003	3.992256e+002
2.591689e+003	3.998826e+002
2.593617e+003	3.956671e+002
2.595546e+003	4.299207e+002
2.597474e+003	4.009036e+002
2.599403e+003	4.101594e+002
2.601331e+003	4.164844e+002
2.603260e+003	4.144967e+002
2.605188e+003	3.790673e+002
2.607116e+003	3.942330e+002
2.609045e+003	4.558583e+002
2.610973e+003	4.136717e+002
2.612902e+003	3.751373e+002
2.614830e+003	3.904799e+002
2.616759e+003	4.037880e+002
2.618687e+003	4.128537e+002
2.620616e+003	3.213001e+002
2.622544e+003	3.966566e+002
2.624473e+003	4.542541e+002
2.626401e+003	4.368038e+002
2.628330e+003	4.526260e+002
2.630258e+003	4.066060e+002
2.632187e+003	3.628430e+002
2.634115e+003	4.280339e+002
2.636043e+003	4.030798e+002
2.637972e+003	3.496684e+002
2.639900e+003	4.181824e+002
2.641829e+003	4.200880e+002
2.643757e+003	3.683776e+002
2.645686e+003	3.827035e+002
2.647614e+003	4.068542e+002
2.649543e+003	3.927835e+002
2.651471e+003	4.083027e+002
2.653400e+003	4.329520e+002
2.655328e+003	4.407496e+002
2.657257e+003	4.769718e+002
2.659185e+003	4.971396e+002
2.661114e+003	4.855518e+002
2.663042e+003	4.757206e+002
2.664970e+003	4.520633e+002
2.666899e+003	4.393447e+002
2.668827e+003	4.146548e+002
2.670756e+003	4.905081e+002
2.672684e+003	4.907069e+002
2.674613e+003	4.929405e+002
2.676541e+003	5.147459e+002
2.678470e+003	5.600757e+002
2.680398e+003	5.437484e+002
2.682327e+003	5.448802e+002
2.684255e+003	4.477599e+002
2.686184e+003	4.353070e+002
2.688112e+003	4.301117e+002
2.690041e+003	4.170074e+002
2.691969e+003	4.330097e+002
2.693897e+003	4.538232e+002
2.695826e+003	4.278655e+002
2.697754e+003	4.426864e+002
2.699683e+003	4.641307e+002
2.701611e+003	4.633865e+002
2.703540e+003	4.474319e+002
2.705468e+003	4.557425e+002
2.707397e+003	4.269385e+002
2.709325e+003	4.264821e+002
2.711254e+003	3.674419e+002
2.713182e+003	3.745236e+002
2.715111e+003	3.898271e+002
2.717039e+003	3.532184e+002
2.718968e+003	3.106430e+002
2.720896e+003	3.399916e+002
2.722824e+003	3.673381e+002
2.724753e+003	3.893255e+002
2.726681e+003	3.770143e+002
2.728610e+003	3.081903e+002
2.730538e+003	2.958150e+002
2.732467e+003	3.520981e+002
2.734395e+003	4.014203e+002
2.736324e+003	3.229108e+002
2.738252e+003	3.901460e+002
2.740181e+003	3.868671e+002
2.742109e+003	3.298791e+002
2.744038e+003	2.929667e+002
2.745966e+003	2.507876e+002
2.747895e+003	2.700856e+002
2.749823e+003	2.867134e+002
2.751751e+003	3.055250e+002
2.753680e+003	2.909712e+002
2.755608e+003	2.446541e+002
2.757537e+003	2.635932e+002
2.759465e+003	2.750516e+002
2.761394e+003	3.316694e+002
2.763322e+003	3.094384e+002
2.765251e+003	2.571826e+002
2.767179e+003	1.914776e+002
2.769108e+003	1.579365e+002
2.771036e+003	2.312570e+002
2.772965e+003	2.880384e+002
2.774893e+003	2.533694e+002
2.776822e+003	2.814971e+002
2.778750e+003	2.707853e+002
2.780678e+003	2.518728e+002
2.782607e+003	2.759393e+002
2.784535e+003	2.463761e+002
2.786464e+003	2.456847e+002
2.788392e+003	2.489608e+002
2.790321e+003	2.841876e+002
2.792249e+003	3.145806e+002
2.794178e+003	3.086568e+002
2.796106e+003	2.878134e+002
2.798035e+003	2.965948e+002
2.799963e+003	2.868961e+002
2.801892e+003	3.132054e+002
2.803820e+003	2.981281e+002
2.805749e+003	2.853654e+002
2.807677e+003	2.552354e+002
2.809605e+003	2.910162e+002
2.811534e+003	2.788835e+002
2.813462e+003	3.073777e+002
2.815391e+003	3.130844e+002
2.817319e+003	2.604783e+002
2.819248e+003	2.772526e+002
2.821176e+003	2.493551e+002
2.823105e+003	2.641090e+002
2.825033e+003	2.691437e+002
2.826962e+003	2.064573e+002
2.828890e+003	2.351106e+002
2.830819e+003	2.518326e+002
2.832747e+003	2.660981e+002
2.834676e+003	2.446871e+002
2.836604e+003	2.250548e+002
2.838532e+003	2.344202e+002
2.840461e+003	2.809968e+002
2.842389e+003	3.037094e+002
2.844318e+003	3.528299e+002
2.846246e+003	3.423758e+002
2.848175e+003	3.551740e+002
2.850103e+003	3.801098e+002
2.852032e+003	3.137186e+002
2.853960e+003	3.596183e+002
2.855889e+003	3.954611e+002
2.857817e+003	4.681843e+002
2.859746e+003	4.007818e+002
2.861674e+003	3.593925e+002
2.863603e+003	3.287364e+002
2.865531e+003	3.314124e+002
2.867459e+003	3.796788e+002
2.869388e+003	3.134315e+002
2.871316e+003	3.186603e+002
2.873245e+003	2.399634e+002
2.875173e+003	3.321881e+002
2.877102e+003	3.228332e+002
2.879030e+003	3.022477e+002
2.880959e+003	3.175698e+002
2.882887e+003	3.370254e+002
2.884816e+003	3.830278e+002
2.886744e+003	3.860222e+002
2.888673e+003	3.790264e+002
2.890601e+003	3.307396e+002
2.892530e+003	4.115842e+002
2.894458e+003	3.349343e+002
2.896386e+003	3.237672e+002
2.898315e+003	3.585934e+002
2.900243e+003	3.523672e+002
2.902172e+003	3.746586e+002
2.904100e+003	3.671245e+002
2.906029e+003	3.288229e+002
2.907957e+003	3.231854e+002
2.909886e+003	3.597655e+002
2.911814e+003	4.111053e+002
2.913743e+003	3.799568e+002
2.915671e+003	3.396392e+002
2.917600e+003	3.735341e+002
2.919528e+003	3.670644e+002
2.921457e+003	2.913491e+002
2.923385e+003	3.356168e+002
2.925313e+003	3.690432e+002
2.927242e+003	2.808166e+002
2.929170e+003	2.846651e+002
2.931099e+003	2.713977e+002
2.933027e+003	1.919962e+002
2.934956e+003	2.786650e+002
2.936884e+003	2.506656e+002
2.938813e+003	1.890005e+002
2.940741e+003	1.924829e+002
2.942670e+003	2.140544e+002
2.944598e+003	1.686311e+002
2.946527e+003	1.339378e+002
2.948455e+003	1.158137e+002
2.950384e+003	1.312429e+002
2.952312e+003	1.019379e+002
2.954240e+003	1.314529e+002
2.956169e+003	1.282939e+002
2.958097e+003	4.470743e+001
2.960026e+003	4.506413e+001
2.961954e+003	4.112472e+001
2.963883e+003	5.537737e+001
2.965811e+003	6.806828e+001
2.967740e+003	3.934509e+001
2.969668e+003	-4.542864e+001
2.971597e+003	-6.049196e+001
2.973525e+003	-4.369506e+001
2.975454e+003	-8.368757e+001
2.977382e+003	-1.395363e+002
2.979311e+003	-8.867123e+001
2.981239e+003	-4.812352e+001
2.983167e+003	-4.897967e+001
2.985096e+003	-8.990919e+001
2.987024e+003	-1.680087e+002
2.988953e+003	-8.557285e+001
2.990881e+003	-5.409984e+001
2.992810e+003	-6.251043e+001
2.994738e+003	-9.839672e+001
2.996667e+003	-1.551575e+002
2.998595e+003	-1.873214e+002
3.000524e+003	-1.455070e+002
3.002452e+003	-4.979967e+001
3.004381e+003	-9.437199e+001
3.006309e+003	-6.934173e+001
3.008238e+003	-1.474192e+002
3.010166e+003	-3.041688e+001
3.012094e+003	-1.304594e+002
3.014023e+003	-1.117252e+002
3.015951e+003	-1.291961e+002
3.017880e+003	-1.287502e+002
3.019808e+003	-1.479875e+002
3.021737e+003	-1.767204e+002
3.023665e+003	-1.897768e+002
3.025594e+003	-1.182511e+002
3.027522e+003	-1.404782e+002
3.029451e+003	-6.416992e+001
3.031379e+003	-6.863423e+001
3.033308e+003	-8.015269e+001
3.035236e+003	-9.205937e+001
3.037165e+003	-9.572382e+001
3.039093e+003	-9.185715e+001
3.041021e+003	-1.087878e+002
3.042950e+003	-1.076960e+002
3.044878e+003	-1.420422e+002
3.046807e+003	-1.608018e+002
3.048735e+003	-1.504466e+002
3.050664e+003	-1.713262e+002
3.052592e+003	-1.323818e+002
3.054521e+003	-8.027953e+001
3.056449e+003	-1.754442e+002
3.058378e+003	-2.063332e+002
3.060306e+003	-1.606176e+002
3.062235e+003	-1.613043e+002
3.064163e+003	-1.335190e+002
3.066092e+003	-1.179314e+002
3.068020e+003	-1.230821e+002
3.069948e+003	-1.654240e+002
3.071877e+003	-1.328801e+002
3.073805e+003	-1.280457e+002
3.075734e+003	-1.914755e+002
3.077662e+003	-2.650252e+002
3.079591e+003	-1.781374e+002
3.081519e+003	-1.446304e+002
3.083448e+003	-9.823838e+001
3.085376e+003	-7.923145e+001
3.087305e+003	-1.211756e+002
3.089233e+003	-1.177217e+002
3.091162e+003	-7.275942e+001
3.093090e+003	-1.348268e+002
3.095019e+003	-1.852730e+002
3.096947e+003	-1.562208e+002
3.098875e+003	-3.321629e+001
3.100804e+003	-7.171182e+001
3.102732e+003	-3.462922e+001
3.104661e+003	-1.410285e+002
3.106589e+003	-1.082376e+002
3.108518e+003	-2.598985e+001
3.110446e+003	2.705943e+000
3.112375e+003	-1.262033e+001
3.114303e+003	4.298244e-001
3.116232e+003	8.857103e+001
3.118160e+003	1.190070e+002
3.120089e+003	1.000051e+002
3.122017e+003	5.166059e+001
3.123946e+003	7.990973e+001
3.125874e+003	8.659200e+001
3.127802e+003	6.614276e+001
3.129731e+003	-1.262943e+001
3.131659e+003	1.021370e+002
3.133588e+003	2.136095e+002
3.135516e+003	1.556137e+002
3.137445e+003	2.069713e+002
3.139373e+003	2.402942e+002
3.141302e+003	3.368486e+002
3.143230e+003	3.605362e+002
3.145159e+003	3.417639e+002
3.147087e+003	3.082015e+002
3.149016e+003	3.699838e+002
3.150944e+003	3.876501e+002
3.152873e+003	4.632739e+002
3.154801e+003	5.171409e+002
3.156729e+003	4.384899e+002
3.158658e+003	4.330096e+002
3.160586e+003	5.779911e+002
3.162515e+003	5.379168e+002
3.164443e+003	4.853141e+002
3.166372e+003	5.522499e+002
3.168300e+003	6.001143e+002
3.170229e+003	6.218884e+002
3.172157e+003	6.714712e+002
3.174086e+003	6.372700e+002
3.176014e+003	6.569283e+002
3.177943e+003	7.518392e+002
3.179871e+003	7.963657e+002
3.181800e+003	9.081338e+002
3.183728e+003	9.830365e+002
3.185656e+003	9.730599e+002
3.187585e+003	9.489873e+002
3.189513e+003	9.897998e+002
3.191442e+003	1.134485e+003
3.193370e+003	1.111348e+003
3.195299e+003	1.094069e+003
3.197227e+003	1.210773e+003
3.199156e+003	1.218605e+003
3.201084e+003	1.283868e+003
3.203013e+003	1.402102e+003
3.204941e+003	1.441061e+003
3.206870e+003	1.414872e+003
3.208798e+003	1.445326e+003
3.210727e+003	1.467463e+003
3.212655e+003	1.529240e+003
3.214583e+003	1.578448e+003
3.216512e+003	1.674159e+003
3.218440e+003	1.810332e+003
3.220369e+003	1.898466e+003
3.222297e+003	1.968493e+003
3.224226e+003	2.011050e+003
3.226154e+003	2.021070e+003
3.228083e+003	2.131657e+003
3.230011e+003	2.135509e+003
3.231940e+003	2.224158e+003
3.233868e+003	2.248604e+003
3.235797e+003	2.379359e+003
3.237725e+003	2.493016e+003
3.239654e+003	2.592810e+003
3.241582e+003	2.665770e+003
3.243510e+003	2.657307e+003
3.245439e+003	2.781762e+003
3.247367e+003	2.847592e+003
3.249296e+003	2.889661e+003
3.251224e+003	2.985637e+003
3.253153e+003	3.109847e+003
3.255081e+003	3.229682e+003
3.257010e+003	3.270339e+003
3.258938e+003	3.350263e+003
3.260867e+003	3.488299e+003
3.262795e+003	3.573743e+003
3.264724e+003	3.643193e+003
3.266652e+003	3.766066e+003
3.268581e+003	3.782353e+003
3.270509e+003	3.933875e+003
3.272438e+003	4.060339e+003
3.274366e+003	4.255047e+003
3.276294e+003	4.296708e+003
3.278223e+003	4.436161e+003
3.280151e+003	4.560134e+003
3.282080e+003	4.611788e+003
3.284008e+003	4.655048e+003
3.285937e+003	4.743073e+003
3.287865e+003	4.846981e+003
3.289794e+003	4.921239e+003
3.291722e+003	5.105911e+003
3.293651e+003	5.240511e+003
3.295579e+003	5.463130e+003
3.297508e+003	5.513337e+003
3.299436e+003	5.590318e+003
3.301365e+003	5.777920e+003
3.303293e+003	5.863731e+003
3.305221e+003	6.015305e+003
3.307150e+003	6.261672e+003
3.309078e+003	6.379994e+003
3.311007e+003	6.486646e+003
3.312935e+003	6.751138e+003
3.314864e+003	6.701518e+003
3.316792e+003	6.974631e+003
3.318721e+003	7.091256e+003
3.320649e+003	7.218226e+003
3.322578e+003	7.344019e+003
3.324506e+003	7.591110e+003
3.326435e+003	7.762834e+003
3.328363e+003	7.853509e+003
3.330292e+003	7.996925e+003
3.332220e+003	8.095205e+003
3.334148e+003	8.286952e+003
3.336077e+003	8.458068e+003
3.338005e+003	8.610967e+003
3.339934e+003	8.795975e+003
3.341862e+003	9.003947e+003
3.343791e+003	9.211538e+003
3.345719e+003	9.424196e+003
3.347648e+003	9.635851e+003
3.349576e+003	9.699963e+003
3.351505e+003	9.861696e+003
3.353433e+003	1.013321e+004
3.355362e+003	1.024016e+004
3.357290e+003	1.047461e+004
3.359219e+003	1.074816e+004
3.361147e+003	1.090829e+004
3.363075e+003	1.110071e+004
3.365004e+003	1.126876e+004
3.366932e+003	1.149663e+004
3.368861e+003	1.162150e+004
3.370789e+003	1.186564e+004
3.372718e+003	1.206808e+004
3.374646e+003	1.224199e+004
3.376575e+003	1.247635e+004
3.378503e+003	1.266860e+004
3.380432e+003	1.290104e+004
3.382360e+003	1.304143e+004
3.384289e+003	1.326950e+004
3.386217e+003	1.349911e+004
3.388146e+003	1.365069e+004
3.390074e+003	1.380485e+004
3.392002e+003	1.398693e+004
3.393931e+003	1.427125e+004
3.395859e+003	1.442348e+004
3.397788e+003	1.465190e+004
3.399716e+003	1.489489e+004
